# Supplementary material for: Designing of the N-ethyl-4-(pyridin-4-yl)benzamide based potent ROCK1 inhibitors using docking, molecular dynamics, and 3D-QSAR
Source: PeerJ. 2021 Aug 9;9:e11951. doi: 10.7717/peerj.11951 (PMC8359802; doi:10.7717/peerj.11951)
Supplement: Supplemental Information 2 [file peerj-09-11951-s002.zip]

Archive with 241 entries (201 files):
- Supplementary_Files/
- Supplementary_Files/ROCK-Coordinates/
- Supplementary_Files/ROCK-Coordinates/DOCK/
- Supplementary_Files/ROCK-Coordinates/DOCK/a.dpf
- Supplementary_Files/ROCK-Coordinates/DOCK/a.gpf
- Supplementary_Files/ROCK-Coordinates/DOCK/ROCK1-Cpd_C03/
- Supplementary_Files/ROCK-Coordinates/DOCK/ROCK1-Cpd_C03/C03.mol2
- Supplementary_Files/ROCK-Coordinates/DOCK/ROCK1-Cpd_C03/COMPLEX-C03.pdb
- Supplementary_Files/ROCK-Coordinates/DOCK/ROCK1-Cpd_C03/ROCK1_LOOP_MODEL.pdbqt
- Supplementary_Files/ROCK-Coordinates/DOCK/ROCK1-Cpd_C08/
- Supplementary_Files/ROCK-Coordinates/DOCK/ROCK1-Cpd_C08/C08.mol2
- Supplementary_Files/ROCK-Coordinates/DOCK/ROCK1-Cpd_C08/ROCK1-C08.pdb
- Supplementary_Files/ROCK-Coordinates/DOCK/ROCK1-Cpd_C08/ROCK1_LOOP_MODEL.pdbqt
- Supplementary_Files/ROCK-Coordinates/DOCK/ROCK1-Cpd_C11/
- Supplementary_Files/ROCK-Coordinates/DOCK/ROCK1-Cpd_C11/C11.mol2
- Supplementary_Files/ROCK-Coordinates/DOCK/ROCK1-Cpd_C11/ROCK1-C11.pdb
- Supplementary_Files/ROCK-Coordinates/DOCK/ROCK1-Cpd_C11/ROCK1_LOOP_MODEL.pdbqt
- Supplementary_Files/ROCK-Coordinates/DOCK/ROCK1-Cpd_C13/
- Supplementary_Files/ROCK-Coordinates/DOCK/ROCK1-Cpd_C13/C13.mol2
- Supplementary_Files/ROCK-Coordinates/DOCK/ROCK1-Cpd_C13/ROCK1-C13.pdb
- Supplementary_Files/ROCK-Coordinates/DOCK/ROCK1-Cpd_C13/ROCK1_LOOP_MODEL.pdbqt
- Supplementary_Files/ROCK-Coordinates/DOCK/ROCK1-Cpd_C19/
- Supplementary_Files/ROCK-Coordinates/DOCK/ROCK1-Cpd_C19/C19.mol2
- Supplementary_Files/ROCK-Coordinates/DOCK/ROCK1-Cpd_C19/ROCK1-C19.pdb
- Supplementary_Files/ROCK-Coordinates/DOCK/ROCK1-Cpd_C19/ROCK1_LOOP_MODEL.pdbqt
- Supplementary_Files/ROCK-Coordinates/DOCK/ROCK1-Cpd_C22/
- Supplementary_Files/ROCK-Coordinates/DOCK/ROCK1-Cpd_C22/C22.mol2
- Supplementary_Files/ROCK-Coordinates/DOCK/ROCK1-Cpd_C22/ROCK1-C22.pdb
- Supplementary_Files/ROCK-Coordinates/DOCK/ROCK1-Cpd_C22/ROCK1_LOOP_MODEL.pdbqt
- Supplementary_Files/ROCK-Coordinates/DOCK/ROCK1-Cpd_C25/
- Supplementary_Files/ROCK-Coordinates/DOCK/ROCK1-Cpd_C25/C25.mol2
- Supplementary_Files/ROCK-Coordinates/DOCK/ROCK1-Cpd_C25/ROCK1-C25.pdb
- Supplementary_Files/ROCK-Coordinates/DOCK/ROCK1-Cpd_C25/ROCK1_LOOP_MODEL.pdbqt
- Supplementary_Files/ROCK-Coordinates/DOCK/ROCK1-Cpd_C29/
- Supplementary_Files/ROCK-Coordinates/DOCK/ROCK1-Cpd_C29/C29.mol2
- Supplementary_Files/ROCK-Coordinates/DOCK/ROCK1-Cpd_C29/ROCK1-C29.pdb
- Supplementary_Files/ROCK-Coordinates/DOCK/ROCK1-Cpd_C29/ROCK1_LOOP_MODEL.pdbqt
- Supplementary_Files/ROCK-Coordinates/DOCK/ROCK1-Cpd_C34/
- Supplementary_Files/ROCK-Coordinates/DOCK/ROCK1-Cpd_C34/C34.mol2
- Supplementary_Files/ROCK-Coordinates/DOCK/ROCK1-Cpd_C34/ROCK1-C34.pdb
- Supplementary_Files/ROCK-Coordinates/DOCK/ROCK1-Cpd_C34/ROCK1_LOOP_MODEL.pdbqt
- Supplementary_Files/ROCK-Coordinates/DOCK/ROCK1-Cpd_C37/
- Supplementary_Files/ROCK-Coordinates/DOCK/ROCK1-Cpd_C37/C37.mol2
- Supplementary_Files/ROCK-Coordinates/DOCK/ROCK1-Cpd_C37/ROCK1-C37.pdb
- Supplementary_Files/ROCK-Coordinates/DOCK/ROCK1-Cpd_C37/ROCK1_LOOP_MODEL.pdbqt
- Supplementary_Files/ROCK-Coordinates/DOCK/ROCK1-Cpd_D02/
- Supplementary_Files/ROCK-Coordinates/DOCK/ROCK1-Cpd_D02/D02.mol2
- Supplementary_Files/ROCK-Coordinates/DOCK/ROCK1-Cpd_D02/ROCK1-D02.pdb
- Supplementary_Files/ROCK-Coordinates/DOCK/ROCK1-Cpd_D02/ROCK1_LOOP_MODEL.pdbqt
- Supplementary_Files/ROCK-Coordinates/DOCK/ROCK1-Cpd_D03/
- Supplementary_Files/ROCK-Coordinates/DOCK/ROCK1-Cpd_D03/D03.mol2
- Supplementary_Files/ROCK-Coordinates/DOCK/ROCK1-Cpd_D03/ROCK1-D03.pdb
- Supplementary_Files/ROCK-Coordinates/DOCK/ROCK1-Cpd_D03/ROCK1_LOOP_MODEL.pdbqt
- Supplementary_Files/ROCK-Coordinates/DOCK/ROCK1-Cpd_D06/
- Supplementary_Files/ROCK-Coordinates/DOCK/ROCK1-Cpd_D06/D06.mol2
- Supplementary_Files/ROCK-Coordinates/DOCK/ROCK1-Cpd_D06/ROCK1-D06.pdb
- Supplementary_Files/ROCK-Coordinates/DOCK/ROCK1-Cpd_D06/ROCK1_LOOP_MODEL.pdbqt
- Supplementary_Files/ROCK-Coordinates/DOCK/ROCK1-Cpd_D31/
- Supplementary_Files/ROCK-Coordinates/DOCK/ROCK1-Cpd_D31/D31.mol2
- Supplementary_Files/ROCK-Coordinates/DOCK/ROCK1-Cpd_D31/ROCK1-D31.pdb
- Supplementary_Files/ROCK-Coordinates/DOCK/ROCK1-Cpd_D31/ROCK1_LOOP_MODEL.pdbqt
- Supplementary_Files/ROCK-Coordinates/DOCK/ROCK1-Cpd_D32/
- Supplementary_Files/ROCK-Coordinates/DOCK/ROCK1-Cpd_D32/D32.mol2
- Supplementary_Files/ROCK-Coordinates/DOCK/ROCK1-Cpd_D32/ROCK1-D32.pdb
- Supplementary_Files/ROCK-Coordinates/DOCK/ROCK1-Cpd_D32/ROCK1_LOOP_MODEL.pdbqt
- Supplementary_Files/ROCK-Coordinates/DOCK/ROCK1-Cpd_D33/
- Supplementary_Files/ROCK-Coordinates/DOCK/ROCK1-Cpd_D33/D33.mol2
- Supplementary_Files/ROCK-Coordinates/DOCK/ROCK1-Cpd_D33/ROCK1-D33.pdb
- Supplementary_Files/ROCK-Coordinates/DOCK/ROCK1-Cpd_D33/ROCK1_LOOP_MODEL.pdbqt
- Supplementary_Files/ROCK-Coordinates/DOCK/ROCK1-Cpd_D35/
- Supplementary_Files/ROCK-Coordinates/DOCK/ROCK1-Cpd_D35/D35.mol2
- Supplementary_Files/ROCK-Coordinates/DOCK/ROCK1-Cpd_D35/ROCK1-D35.pdb
- Supplementary_Files/ROCK-Coordinates/DOCK/ROCK1-Cpd_D35/ROCK1_LOOP_MODEL.pdbqt
- Supplementary_Files/ROCK-Coordinates/DOCK/ROCK1_LOOP_MODEL.pdb
- Supplementary_Files/ROCK-Coordinates/MD/
- Supplementary_Files/ROCK-Coordinates/MD/charmm36-jul2020.ff/
- Supplementary_Files/ROCK-Coordinates/MD/charmm36-jul2020.ff/atomtypes.atp
- Supplementary_Files/ROCK-Coordinates/MD/charmm36-jul2020.ff/cmap.itp
- Supplementary_Files/ROCK-Coordinates/MD/charmm36-jul2020.ff/ffbonded.itp
- Supplementary_Files/ROCK-Coordinates/MD/charmm36-jul2020.ff/ffnonbonded.itp
- Supplementary_Files/ROCK-Coordinates/MD/charmm36-jul2020.ff/forcefield.doc
- Supplementary_Files/ROCK-Coordinates/MD/charmm36-jul2020.ff/forcefield.itp
- Supplementary_Files/ROCK-Coordinates/MD/charmm36-jul2020.ff/gb.itp
- Supplementary_Files/ROCK-Coordinates/MD/charmm36-jul2020.ff/ions.itp
- Supplementary_Files/ROCK-Coordinates/MD/charmm36-jul2020.ff/merged.arn
- Supplementary_Files/ROCK-Coordinates/MD/charmm36-jul2020.ff/merged.c.tdb
- Supplementary_Files/ROCK-Coordinates/MD/charmm36-jul2020.ff/merged.hdb
- Supplementary_Files/ROCK-Coordinates/MD/charmm36-jul2020.ff/merged.n.tdb
- Supplementary_Files/ROCK-Coordinates/MD/charmm36-jul2020.ff/merged.r2b
- Supplementary_Files/ROCK-Coordinates/MD/charmm36-jul2020.ff/merged.rtp
- Supplementary_Files/ROCK-Coordinates/MD/charmm36-jul2020.ff/merged.vsd
- Supplementary_Files/ROCK-Coordinates/MD/charmm36-jul2020.ff/nbfix.itp
- Supplementary_Files/ROCK-Coordinates/MD/charmm36-jul2020.ff/old_c36_cmap.itp
- Supplementary_Files/ROCK-Coordinates/MD/charmm36-jul2020.ff/spc.itp
- Supplementary_Files/ROCK-Coordinates/MD/charmm36-jul2020.ff/spce.itp
- Supplementary_Files/ROCK-Coordinates/MD/charmm36-jul2020.ff/tip3p.itp
- Supplementary_Files/ROCK-Coordinates/MD/charmm36-jul2020.ff/tip4p.itp
- Supplementary_Files/ROCK-Coordinates/MD/charmm36-jul2020.ff/watermodels.dat
- Supplementary_Files/ROCK-Coordinates/MD/ROCK1-Cpd_C03/
- Supplementary_Files/ROCK-Coordinates/MD/ROCK1-Cpd_C03/c03.gro
- Supplementary_Files/ROCK-Coordinates/MD/ROCK1-Cpd_C03/c03.itp
- Supplementary_Files/ROCK-Coordinates/MD/ROCK1-Cpd_C03/c03.prm
- Supplementary_Files/ROCK-Coordinates/MD/ROCK1-Cpd_C03/C03DC.mol2
- Supplementary_Files/ROCK-Coordinates/MD/ROCK1-Cpd_C03/complex_in.gro
- Supplementary_Files/ROCK-Coordinates/MD/ROCK1-Cpd_C03/MD_C03_OUT.pdb
- Supplementary_Files/ROCK-Coordinates/MD/ROCK1-Cpd_C03/protein_processed.gro
- Supplementary_Files/ROCK-Coordinates/MD/ROCK1-Cpd_C08/
- Supplementary_Files/ROCK-Coordinates/MD/ROCK1-Cpd_C08/c08.gro
- Supplementary_Files/ROCK-Coordinates/MD/ROCK1-Cpd_C08/c08.itp
- Supplementary_Files/ROCK-Coordinates/MD/ROCK1-Cpd_C08/c08.prm
- Supplementary_Files/ROCK-Coordinates/MD/ROCK1-Cpd_C08/C08DC.mol2
- Supplementary_Files/ROCK-Coordinates/MD/ROCK1-Cpd_C08/complex_in.gro
- Supplementary_Files/ROCK-Coordinates/MD/ROCK1-Cpd_C08/MD_C08_OUT.pdb
- Supplementary_Files/ROCK-Coordinates/MD/ROCK1-Cpd_C08/protein_processed.gro
- Supplementary_Files/ROCK-Coordinates/MD/ROCK1-Cpd_C11/
- Supplementary_Files/ROCK-Coordinates/MD/ROCK1-Cpd_C11/c11.gro
- Supplementary_Files/ROCK-Coordinates/MD/ROCK1-Cpd_C11/c11.itp
- Supplementary_Files/ROCK-Coordinates/MD/ROCK1-Cpd_C11/c11.prm
- Supplementary_Files/ROCK-Coordinates/MD/ROCK1-Cpd_C11/C11DC.mol2
- Supplementary_Files/ROCK-Coordinates/MD/ROCK1-Cpd_C11/complex_in.gro
- Supplementary_Files/ROCK-Coordinates/MD/ROCK1-Cpd_C11/MD_C11_OUT.pdb
- Supplementary_Files/ROCK-Coordinates/MD/ROCK1-Cpd_C11/protein_processed.gro
- Supplementary_Files/ROCK-Coordinates/MD/ROCK1-Cpd_C13/
- Supplementary_Files/ROCK-Coordinates/MD/ROCK1-Cpd_C13/c13.gro
- Supplementary_Files/ROCK-Coordinates/MD/ROCK1-Cpd_C13/c13.itp
- Supplementary_Files/ROCK-Coordinates/MD/ROCK1-Cpd_C13/c13.prm
- Supplementary_Files/ROCK-Coordinates/MD/ROCK1-Cpd_C13/C13DC.mol2
- Supplementary_Files/ROCK-Coordinates/MD/ROCK1-Cpd_C13/complex_in.gro
- Supplementary_Files/ROCK-Coordinates/MD/ROCK1-Cpd_C13/MD_C13_OUT.pdb
- Supplementary_Files/ROCK-Coordinates/MD/ROCK1-Cpd_C13/protein_processed.gro
- Supplementary_Files/ROCK-Coordinates/MD/ROCK1-Cpd_C19/
- Supplementary_Files/ROCK-Coordinates/MD/ROCK1-Cpd_C19/c19.gro
- Supplementary_Files/ROCK-Coordinates/MD/ROCK1-Cpd_C19/c19.itp
- Supplementary_Files/ROCK-Coordinates/MD/ROCK1-Cpd_C19/c19.prm
- Supplementary_Files/ROCK-Coordinates/MD/ROCK1-Cpd_C19/C19DC.mol2
- Supplementary_Files/ROCK-Coordinates/MD/ROCK1-Cpd_C19/complex_in.gro
- Supplementary_Files/ROCK-Coordinates/MD/ROCK1-Cpd_C19/MD_C19_OUT.pdb
- Supplementary_Files/ROCK-Coordinates/MD/ROCK1-Cpd_C19/protein_processed.gro
- Supplementary_Files/ROCK-Coordinates/MD/ROCK1-Cpd_C22/
- Supplementary_Files/ROCK-Coordinates/MD/ROCK1-Cpd_C22/c22d.gro
- Supplementary_Files/ROCK-Coordinates/MD/ROCK1-Cpd_C22/c22d.itp
- Supplementary_Files/ROCK-Coordinates/MD/ROCK1-Cpd_C22/c22d.prm
- Supplementary_Files/ROCK-Coordinates/MD/ROCK1-Cpd_C22/C22DC.mol2
- Supplementary_Files/ROCK-Coordinates/MD/ROCK1-Cpd_C22/complex_in.gro
- Supplementary_Files/ROCK-Coordinates/MD/ROCK1-Cpd_C22/MD_C22_OUT.pdb
- Supplementary_Files/ROCK-Coordinates/MD/ROCK1-Cpd_C22/protein_processed.gro
- Supplementary_Files/ROCK-Coordinates/MD/ROCK1-Cpd_C25/
- Supplementary_Files/ROCK-Coordinates/MD/ROCK1-Cpd_C25/c25.gro
- Supplementary_Files/ROCK-Coordinates/MD/ROCK1-Cpd_C25/c25.itp
- Supplementary_Files/ROCK-Coordinates/MD/ROCK1-Cpd_C25/c25.prm
- Supplementary_Files/ROCK-Coordinates/MD/ROCK1-Cpd_C25/C25DC.mol2
- Supplementary_Files/ROCK-Coordinates/MD/ROCK1-Cpd_C25/complex_in.gro
- Supplementary_Files/ROCK-Coordinates/MD/ROCK1-Cpd_C25/MD_C25_OUT.pdb
- Supplementary_Files/ROCK-Coordinates/MD/ROCK1-Cpd_C25/protein_processed.gro
- Supplementary_Files/ROCK-Coordinates/MD/ROCK1-Cpd_C29/
- Supplementary_Files/ROCK-Coordinates/MD/ROCK1-Cpd_C29/c29d.gro
- Supplementary_Files/ROCK-Coordinates/MD/ROCK1-Cpd_C29/c29d.itp
- Supplementary_Files/ROCK-Coordinates/MD/ROCK1-Cpd_C29/c29d.prm
- Supplementary_Files/ROCK-Coordinates/MD/ROCK1-Cpd_C29/C29DC.mol2
- Supplementary_Files/ROCK-Coordinates/MD/ROCK1-Cpd_C29/complex_in.gro
- Supplementary_Files/ROCK-Coordinates/MD/ROCK1-Cpd_C29/MD_C29_OUT.pdb
- Supplementary_Files/ROCK-Coordinates/MD/ROCK1-Cpd_C29/protein_processed.gro
- Supplementary_Files/ROCK-Coordinates/MD/ROCK1-Cpd_C34/
- Supplementary_Files/ROCK-Coordinates/MD/ROCK1-Cpd_C34/c34.gro
- Supplementary_Files/ROCK-Coordinates/MD/ROCK1-Cpd_C34/c34.itp
- Supplementary_Files/ROCK-Coordinates/MD/ROCK1-Cpd_C34/c34.prm
- Supplementary_Files/ROCK-Coordinates/MD/ROCK1-Cpd_C34/C34DC.mol2
- Supplementary_Files/ROCK-Coordinates/MD/ROCK1-Cpd_C34/complex_in.gro
- Supplementary_Files/ROCK-Coordinates/MD/ROCK1-Cpd_C34/MD_C34_OUT.pdb
- Supplementary_Files/ROCK-Coordinates/MD/ROCK1-Cpd_C34/protein_processed.gro
- Supplementary_Files/ROCK-Coordinates/MD/ROCK1-Cpd_C37/
- Supplementary_Files/ROCK-Coordinates/MD/ROCK1-Cpd_C37/c37.gro
- Supplementary_Files/ROCK-Coordinates/MD/ROCK1-Cpd_C37/c37.itp
- Supplementary_Files/ROCK-Coordinates/MD/ROCK1-Cpd_C37/c37.prm
- Supplementary_Files/ROCK-Coordinates/MD/ROCK1-Cpd_C37/C37DC.mol2
- Supplementary_Files/ROCK-Coordinates/MD/ROCK1-Cpd_C37/complex_in.gro
- Supplementary_Files/ROCK-Coordinates/MD/ROCK1-Cpd_C37/MD_C37_OUT.pdb
- Supplementary_Files/ROCK-Coordinates/MD/ROCK1-Cpd_C37/protein_processed.gro
- Supplementary_Files/ROCK-Coordinates/MD/ROCK1-Cpd_D02/
- Supplementary_Files/ROCK-Coordinates/MD/ROCK1-Cpd_D02/complex_in.gro
- Supplementary_Files/ROCK-Coordinates/MD/ROCK1-Cpd_D02/d02.gro
- Supplementary_Files/ROCK-Coordinates/MD/ROCK1-Cpd_D02/d02.itp
- Supplementary_Files/ROCK-Coordinates/MD/ROCK1-Cpd_D02/d02.prm
- Supplementary_Files/ROCK-Coordinates/MD/ROCK1-Cpd_D02/D02DC.mol2
- Supplementary_Files/ROCK-Coordinates/MD/ROCK1-Cpd_D02/MD_D02_OUT.pdb
- Supplementary_Files/ROCK-Coordinates/MD/ROCK1-Cpd_D02/protein_processed.gro
- Supplementary_Files/ROCK-Coordinates/MD/ROCK1-Cpd_D03/
- Supplementary_Files/ROCK-Coordinates/MD/ROCK1-Cpd_D03/complex_in.gro
- Supplementary_Files/ROCK-Coordinates/MD/ROCK1-Cpd_D03/d03.gro
- Supplementary_Files/ROCK-Coordinates/MD/ROCK1-Cpd_D03/d03.itp
- Supplementary_Files/ROCK-Coordinates/MD/ROCK1-Cpd_D03/d03.prm
- Supplementary_Files/ROCK-Coordinates/MD/ROCK1-Cpd_D03/D03DC.mol2
- Supplementary_Files/ROCK-Coordinates/MD/ROCK1-Cpd_D03/MD_D02_OUT.pdb
- Supplementary_Files/ROCK-Coordinates/MD/ROCK1-Cpd_D03/protein_processed.gro
- Supplementary_Files/ROCK-Coordinates/MD/ROCK1-Cpd_D06/
- Supplementary_Files/ROCK-Coordinates/MD/ROCK1-Cpd_D06/complex_in.gro
- Supplementary_Files/ROCK-Coordinates/MD/ROCK1-Cpd_D06/d06.gro
- Supplementary_Files/ROCK-Coordinates/MD/ROCK1-Cpd_D06/d06.itp
- Supplementary_Files/ROCK-Coordinates/MD/ROCK1-Cpd_D06/d06.prm
- Supplementary_Files/ROCK-Coordinates/MD/ROCK1-Cpd_D06/D06DC.mol2
- Supplementary_Files/ROCK-Coordinates/MD/ROCK1-Cpd_D06/MD_D06_OUT.pdb
- Supplementary_Files/ROCK-Coordinates/MD/ROCK1-Cpd_D06/protein_processed.gro
- Supplementary_Files/ROCK-Coordinates/MD/ROCK1-Cpd_D31/
- Supplementary_Files/ROCK-Coordinates/MD/ROCK1-Cpd_D31/complex_in.gro
- Supplementary_Files/ROCK-Coordinates/MD/ROCK1-Cpd_D31/d31.gro
- Supplementary_Files/ROCK-Coordinates/MD/ROCK1-Cpd_D31/d31.itp
- Supplementary_Files/ROCK-Coordinates/MD/ROCK1-Cpd_D31/d31.prm
- Supplementary_Files/ROCK-Coordinates/MD/ROCK1-Cpd_D31/D31DC.mol2
- Supplementary_Files/ROCK-Coordinates/MD/ROCK1-Cpd_D31/MD_D31_OUT.pdb
- Supplementary_Files/ROCK-Coordinates/MD/ROCK1-Cpd_D31/protein_processed.gro
- Supplementary_Files/ROCK-Coordinates/MD/ROCK1-Cpd_D32/
- Supplementary_Files/ROCK-Coordinates/MD/ROCK1-Cpd_D32/complex_in.gro
- Supplementary_Files/ROCK-Coordinates/MD/ROCK1-Cpd_D32/d32.gro
- Supplementary_Files/ROCK-Coordinates/MD/ROCK1-Cpd_D32/d32.itp
- Supplementary_Files/ROCK-Coordinates/MD/ROCK1-Cpd_D32/d32.prm
- Supplementary_Files/ROCK-Coordinates/MD/ROCK1-Cpd_D32/D32DC.mol2
- Supplementary_Files/ROCK-Coordinates/MD/ROCK1-Cpd_D32/MD_D32_OUT.pdb
- Supplementary_Files/ROCK-Coordinates/MD/ROCK1-Cpd_D32/protein_processed.gro
- Supplementary_Files/ROCK-Coordinates/MD/ROCK1-Cpd_D33/
- Supplementary_Files/ROCK-Coordinates/MD/ROCK1-Cpd_D33/complex_in.gro
- Supplementary_Files/ROCK-Coordinates/MD/ROCK1-Cpd_D33/d33.gro
- Supplementary_Files/ROCK-Coordinates/MD/ROCK1-Cpd_D33/d33.itp
- Supplementary_Files/ROCK-Coordinates/MD/ROCK1-Cpd_D33/d33.prm
- Supplementary_Files/ROCK-Coordinates/MD/ROCK1-Cpd_D33/D33DC.mol2
- Supplementary_Files/ROCK-Coordinates/MD/ROCK1-Cpd_D33/MD_D33_OUT.pdb
- Supplementary_Files/ROCK-Coordinates/MD/ROCK1-Cpd_D33/protein_processed.gro
- Supplementary_Files/ROCK-Coordinates/MD/ROCK1-Cpd_D35/
- Supplementary_Files/ROCK-Coordinates/MD/ROCK1-Cpd_D35/complex_in.gro
- Supplementary_Files/ROCK-Coordinates/MD/ROCK1-Cpd_D35/d35.gro
- Supplementary_Files/ROCK-Coordinates/MD/ROCK1-Cpd_D35/d35.itp
- Supplementary_Files/ROCK-Coordinates/MD/ROCK1-Cpd_D35/d35.prm
- Supplementary_Files/ROCK-Coordinates/MD/ROCK1-Cpd_D35/D35DC.mol2
- Supplementary_Files/ROCK-Coordinates/MD/ROCK1-Cpd_D35/MD_D35_OUT.pdb
- Supplementary_Files/ROCK-Coordinates/MD/ROCK1-Cpd_D35/protein_processed.gro
- Supplementary_Files/ROCK-Coordinates/MD/Run-scripts/
- Supplementary_Files/ROCK-Coordinates/MD/Run-scripts/ie.mdp
- Supplementary_Files/ROCK-Coordinates/MD/Run-scripts/ions.mdp
- Supplementary_Files/ROCK-Coordinates/MD/Run-scripts/md.mdp
- Supplementary_Files/ROCK-Coordinates/MD/Run-scripts/Minimization.mdp
- Supplementary_Files/ROCK-Coordinates/MD/Run-scripts/npt.mdp
- Supplementary_Files/ROCK-Coordinates/MD/Run-scripts/nvt.mdp
