# Supplementary material for: Designing of the N-ethyl-4-(pyridin-4-yl)benzamide based potent ROCK1 inhibitors using docking, molecular dynamics, and 3D-QSAR
Source: PeerJ. 2021 Aug 9;9:e11951. doi: 10.7717/peerj.11951 (PMC8359802; doi:10.7717/peerj.11951)
Supplement: Supplemental Information 2 [file peerj-09-11951-s002.zip › Supplementary_Files/ROCK-Coordinates/DOCK/a.gpf]

npts 50 50 60                        # num.grid points in xyz
gridfld ROCK1_LOOP_MODEL.maps.fld    # grid_data_file
spacing 0.375                        # spacing(A)
receptor_types A C HD N OA SA        # receptor atom types
ligand_types A C NA OA N HD          # ligand atom types
receptor ROCK1_LOOP_MODEL.pdbqt      # macromolecule
gridcenter -65.0 -8.0 -45.0          # xyz-coordinates or auto
smooth 0.5                           # store minimum energy w/in rad(A)
map ROCK1_LOOP_MODEL.A.map           # atom-specific affinity map
map ROCK1_LOOP_MODEL.C.map           # atom-specific affinity map
map ROCK1_LOOP_MODEL.NA.map          # atom-specific affinity map
map ROCK1_LOOP_MODEL.OA.map          # atom-specific affinity map
map ROCK1_LOOP_MODEL.N.map           # atom-specific affinity map
map ROCK1_LOOP_MODEL.HD.map          # atom-specific affinity map
elecmap ROCK1_LOOP_MODEL.e.map       # electrostatic potential map
dsolvmap ROCK1_LOOP_MODEL.d.map              # desolvation potential map
dielectric -0.1465                   # <0, AD4 distance-dep.diel;>0, constant
