# Supplementary material for: Designing of the N-ethyl-4-(pyridin-4-yl)benzamide based potent ROCK1 inhibitors using docking, molecular dynamics, and 3D-QSAR
Source: PeerJ. 2021 Aug 9;9:e11951. doi: 10.7717/peerj.11951 (PMC8359802; doi:10.7717/peerj.11951)
Supplement: Supplemental Information 2 [file peerj-09-11951-s002.zip › Supplementary_Files/ROCK-Coordinates/DOCK/ROCK1-Cpd_C08/C08.mol2]

# created with PyMOL 2.4.1
@<TRIPOS>MOLECULE
obj01
27 30 1                 
SMALL
USER_CHARGES
@<TRIPOS>ATOM
1	   N	-64.409	-7.418	-47.259	N.pl3	1	J0P501	-0.307	
2	   C	-64.156	-8.062	-46.060	C.2	1	J0P501	0.244	
3	   O	-63.287	-8.912	-45.927	O.2	1	J0P501	-0.270	
4	  C1	-63.737	-7.732	-48.506	C.3	1	J0P501	0.142	
5	  N1	-69.425	-5.600	-39.767	N.3	1	J0P501	-0.263	
6	  O1	-62.121	-9.394	-49.981	O.3	1	J0P501	-0.340	
7	  C2	-64.327	-8.971	-49.117	C.3	1	J0P501	0.002	
8	  O2	-63.083	-11.716	-51.231	O.3	1	J0P501	-0.340	
9	  C3	-65.698	-9.419	-48.952	C.3	1	J0P501	0.008	
10	  C4	-66.133	-10.645	-49.499	C.3	1	J0P501	0.003	
11	  C5	-65.239	-11.435	-50.250	C.3	1	J0P501	0.035	
12	  C6	-63.915	-10.979	-50.436	C.3	1	J0P501	0.106	
13	  C7	-63.454	-9.783	-49.868	C.3	1	J0P501	0.111	
14	  C8	-61.229	-10.293	-50.645	C.3	1	J0P501	0.196	
15	  C9	-61.990	-10.975	-51.775	C.3	1	J0P501	0.196	
16	 C10	-64.974	-7.634	-44.900	C.3	1	J0P501	0.037	
17	 C11	-65.393	-6.305	-44.837	C.3	1	J0P501	0.013	
18	 C12	-66.237	-5.890	-43.828	C.3	1	J0P501	0.009	
19	 C13	-66.712	-6.814	-42.863	C.3	1	J0P501	-0.018	
20	 C14	-66.261	-8.163	-42.919	C.3	1	J0P501	0.009	
21	 C15	-65.389	-8.566	-43.927	C.3	1	J0P501	0.013	
22	 C16	-67.629	-6.357	-41.802	C.3	1	J0P501	-0.015	
23	 C17	-67.501	-6.886	-40.509	C.3	1	J0P501	0.028	
24	 C18	-68.429	-6.500	-39.544	C.3	1	J0P501	0.111	
25	 C19	-69.501	-5.078	-41.012	C.3	1	J0P501	0.111	
26	 C20	-68.643	-5.428	-42.058	C.3	1	J0P501	0.028	
27	  H1	-65.119	-6.672	-47.267	 H	1	J0P501	0.149	
@<TRIPOS>BOND
1 1 2 1
2 1 4 1
3 1 27 1
4 2 3 2
5 2 16 1
6 4 7 1
7 5 24 1
8 7 9 1
9 7 13 1
10 8 15 1
11 9 10 1
12 10 11 1
13 11 12 1
14 8 12 1
15 12 13 1
16 6 13 1
17 6 14 1
18 14 15 1
19 16 17 1
20 16 21 1
21 17 18 1
22 18 19 1
23 19 22 1
24 19 20 1
25 20 21 1
26 22 23 1
27 22 26 1
28 23 24 1
29 5 25 1
30 25 26 1
@<TRIPOS>SUBSTRUCTURE
1	J0P501	1	GROUP	1 A	J0P
