# Supplementary material for: Designing of the N-ethyl-4-(pyridin-4-yl)benzamide based potent ROCK1 inhibitors using docking, molecular dynamics, and 3D-QSAR
Source: PeerJ. 2021 Aug 9;9:e11951. doi: 10.7717/peerj.11951 (PMC8359802; doi:10.7717/peerj.11951)
Supplement: Supplemental Information 2 [file peerj-09-11951-s002.zip › Supplementary_Files/ROCK-Coordinates/DOCK/ROCK1-Cpd_C11/C11.mol2]

#	Name:			C11
#	Creating user name:	Swapnil
#	Creation time:		Sat Dec 19 19:00:32 2020

#	Modifying user name:	Swapnil
#	Modification time:	Sat Dec 19 19:00:32 2020

@<TRIPOS>MOLECULE
C11
   58    61     1     0     1
SMALL
USER_CHARGES
INVALID_CHARGES
From 3DB ct
@<TRIPOS>ATOM
      1 N          -0.9730   -0.3460    1.5560 N.am      1 <1>        -0.3070 
      2 C          -0.2080    0.6540    1.0840 C.2       1 <1>         0.2440 
      3 O          -0.7970    1.6180    0.6230 O.2       1 <1>        -0.2700 
      4 C           1.2890    0.5260    0.9320 C.ar      1 <1>         0.0370 
      5 C           2.0880   -0.4550    1.5770 C.ar      1 <1>        -0.0490 
      6 C           3.5000   -0.4330    1.3130 C.ar      1 <1>        -0.0530 
      7 C           4.0930    0.2840    0.2440 C.ar      1 <1>        -0.0180 
      8 C           3.1740    1.1910   -0.4280 C.ar      1 <1>        -0.0530 
      9 C           1.8480    1.2620   -0.0330 C.ar      1 <1>        -0.0490 
     10 H           1.2320    1.9790   -0.5700 H         1 <1>         0.0630 
     11 H           3.4580    1.8200   -1.2580 H         1 <1>         0.0620 
     12 C           5.4810    0.0920   -0.2330 C.ar      1 <1>        -0.0150 
     13 C           6.1030    1.0290   -1.0940 C.ar      1 <1>        -0.0360 
     14 C           7.5070    0.9910   -1.4140 C.ar      1 <1>         0.0280 
     15 N           8.1680   -0.1790   -1.2030 N.ar      1 <1>        -0.2630 
     16 C           7.7520   -1.0240   -0.2650 C.ar      1 <1>         0.0280 
     17 C           6.3960   -0.9550    0.2430 C.ar      1 <1>        -0.0360 
     18 H           6.0780   -1.6950    0.9660 H         1 <1>         0.0640 
     19 H           8.4360   -1.7780    0.1100 H         1 <1>         0.0830 
     20 H           8.0190    1.8460   -1.8430 H         1 <1>         0.0830 
     21 H           5.5750    1.8580   -1.5360 H         1 <1>         0.0640 
     22 H           4.1270   -1.0190    1.9730 H         1 <1>         0.0620 
     23 H           1.6750   -1.1770    2.2710 H         1 <1>         0.0630 
     24 C          -2.4100   -0.1630    1.5990 C.3       1 <1>         0.0370 
     25 C          -3.1810   -0.6780    0.3880 C.ar      1 <1>        -0.0280 
     26 C          -2.6280   -1.6620   -0.5310 C.ar      1 <1>        -0.0570 
     27 C          -3.4770   -2.0350   -1.6410 C.ar      1 <1>        -0.0590 
     28 C          -4.7450   -1.5830   -1.8930 C.ar      1 <1>        -0.0320 
     29 C          -5.1940   -0.6150   -1.0710 C.ar      1 <1>         0.0770 
     30 O          -6.4330   -0.0560   -1.3600 O.3       1 <1>        -0.3430 
     31 C          -6.9030    0.9010   -0.4080 C.3       1 <1>         0.0670 
     32 H          -6.2670    1.6700    0.0390 H         1 <1>         0.0580 
     33 C          -7.7100    1.9940   -1.1330 C.3       1 <1>         0.0230 
     34 N          -9.0060    2.1730   -0.4620 N.3       1 <1>        -0.2960 
     35 C         -10.0890    2.7190   -1.3200 C.3       1 <1>         0.0230 
     36 C         -11.4320    2.7290   -0.5470 C.3       1 <1>         0.0600 
     37 O         -11.3020    3.4800    0.6730 O.3       1 <1>        -0.3770 
     38 C         -10.2870    2.9290    1.5310 C.3       1 <1>         0.0600 
     39 H         -10.2390    3.5500    2.4390 H         1 <1>         0.0570 
     40 H         -10.5490    1.9010    1.8310 H         1 <1>         0.0570 
     41 C          -8.9170    2.9360    0.8080 C.3       1 <1>         0.0230 
     42 H          -8.6280    3.9800    0.6030 H         1 <1>         0.0450 
     43 H          -8.1690    2.5010    1.4890 H         1 <1>         0.0450 
     44 H         -11.7480    1.6950   -0.3290 H         1 <1>         0.0570 
     45 H         -12.2150    3.2050   -1.1570 H         1 <1>         0.0570 
     46 H         -10.2250    2.1040   -2.2240 H         1 <1>         0.0450 
     47 H          -9.8420    3.7470   -1.6320 H         1 <1>         0.0450 
     48 H          -7.9340    1.5650   -2.1240 H         1 <1>         0.0450 
     49 H          -7.2290    2.9710   -1.3470 H         1 <1>         0.0450 
     50 H          -7.4760    0.3790    0.3750 H         1 <1>         0.0580 
     51 C          -4.4950   -0.1110    0.0810 C.ar      1 <1>        -0.0270 
     52 H          -4.7920    0.5800    0.8440 H         1 <1>         0.0650 
     53 H          -5.3510   -1.9660   -2.7080 H         1 <1>         0.0640 
     54 H          -3.0650   -2.7540   -2.3420 H         1 <1>         0.0620 
     55 H          -1.6400   -2.0890   -0.3940 H         1 <1>         0.0620 
     56 H          -2.6790    0.8830    1.8210 H         1 <1>         0.0510 
     57 H          -2.8070   -0.7520    2.4410 H         1 <1>         0.0510 
     58 H          -0.5950   -1.2250    1.8480 H         1 <1>         0.1490 
@<TRIPOS>BOND
     1    1    2 am   
     2    2    3 2    
     3    2    4 1    
     4    4    5 ar   
     5    5    6 ar   
     6    6    7 ar   
     7    7    8 ar   
     8    8    9 ar   
     9    9    4 ar   
    10    9   10 1    
    11    8   11 1    
    12    7   12 1    
    13   12   13 ar   
    14   13   14 ar   
    15   14   15 ar   
    16   15   16 ar   
    17   16   17 ar   
    18   17   12 ar   
    19   17   18 1    
    20   16   19 1    
    21   14   20 1    
    22   13   21 1    
    23    6   22 1    
    24    5   23 1    
    25    1   24 1    
    26   24   25 1    
    27   25   26 ar   
    28   26   27 ar   
    29   27   28 ar   
    30   28   29 ar   
    31   29   30 1    
    32   30   31 1    
    33   31   32 1    
    34   31   33 1    
    35   33   34 1    
    36   34   35 1    
    37   35   36 1    
    38   36   37 1    
    39   37   38 1    
    40   38   39 1    
    41   38   40 1    
    42   38   41 1    
    43   41   34 1    
    44   41   42 1    
    45   41   43 1    
    46   36   44 1    
    47   36   45 1    
    48   35   46 1    
    49   35   47 1    
    50   33   48 1    
    51   33   49 1    
    52   31   50 1    
    53   29   51 ar   
    54   51   25 ar   
    55   51   52 1    
    56   28   53 1    
    57   27   54 1    
    58   26   55 1    
    59   24   56 1    
    60   24   57 1    
    61    1   58 1    
@<TRIPOS>SUBSTRUCTURE
     1 ****        1 TEMP              0 ****  ****    0 ROOT 
@<TRIPOS>SET
UNITY_3DHIT     STATIC     ATOMS    <user>   **** Atoms matching 3D or FLEX Search
0
