# Supplementary material for: Designing of the N-ethyl-4-(pyridin-4-yl)benzamide based potent ROCK1 inhibitors using docking, molecular dynamics, and 3D-QSAR
Source: PeerJ. 2021 Aug 9;9:e11951. doi: 10.7717/peerj.11951 (PMC8359802; doi:10.7717/peerj.11951)
Supplement: Supplemental Information 2 [file peerj-09-11951-s002.zip › Supplementary_Files/ROCK-Coordinates/DOCK/ROCK1-Cpd_C13/C13.mol2]

#	Name:			C13
#	Creating user name:	Swapnil
#	Creation time:		Fri Nov 20 17:43:07 2020

#	Modifying user name:	Swapnil
#	Modification time:	Fri Nov 20 17:43:11 2020

@<TRIPOS>MOLECULE
C13
   45    47     1     0     0
SMALL
USER_CHARGES
INVALID_CHARGES

@<TRIPOS>ATOM
      1 N           5.541456   -3.572846   -4.559520 N.am      1 J0P501      0.000000 
      2 C           5.231073   -2.451657   -3.884543 C.2       1 J0P501      0.000000 
      3 O           4.196559   -2.475022   -3.238270 O.2       1 J0P501      0.000000 
      4 C1          4.709740   -4.746759   -4.378656 C.3       1 J0P501      0.000000 
      5 N1          8.472881    5.448850   -5.662161 N.ar      1 J0P501      0.000000 
      6 H6          2.340661   -6.198766   -4.054813 H         1 J0P501      0.000000 
      7 C2          3.583263   -4.924384   -5.391153 C.ar      1 J0P501      0.000000 
      8 H1          6.330165   -3.596392   -5.173834 H         1 J0P501      0.000000 
      9 C3          3.582262   -4.259183   -6.685565 C.ar      1 J0P501      0.000000 
     10 C4          2.433360   -4.515783   -7.524821 C.ar      1 J0P501      0.000000 
     11 C5          1.374600   -5.336760   -7.239696 C.ar      1 J0P501      0.000000 
     12 C6          1.366727   -5.870991   -6.003368 C.ar      1 J0P501      0.000000 
     13 C7          2.414490   -5.727226   -5.028079 C.ar      1 J0P501      0.000000 
     14 H2          5.359052   -5.632707   -4.437302 H         1 J0P501      0.000000 
     15 C10         5.993334   -1.160874   -4.066350 C.ar      1 J0P501      0.000000 
     16 C11         7.286154   -1.057771   -4.643737 C.ar      1 J0P501      0.000000 
     17 C12         7.860935    0.255298   -4.743093 C.ar      1 J0P501      0.000000 
     18 C13         7.121805    1.455213   -4.593056 C.ar      1 J0P501      0.000000 
     19 C14         5.769978    1.246090   -4.094638 C.ar      1 J0P501      0.000000 
     20 C15         5.304233   -0.035942   -3.852317 C.ar      1 J0P501      0.000000 
     21 C16         7.606399    2.798827   -4.980591 C.ar      1 J0P501      0.000000 
     22 C17         6.952923    3.975818   -4.539790 C.ar      1 J0P501      0.000000 
     23 C18         7.504828    5.294803   -4.718196 C.ar      1 J0P501      0.000000 
     24 C19         9.261487    4.428836   -5.985081 C.ar      1 J0P501      0.000000 
     25 C20         8.863693    3.065828   -5.693837 C.ar      1 J0P501      0.000000 
     26 H3          4.392494   -3.611625   -7.000773 H         1 J0P501      0.000000 
     27 C28         4.076793   -4.666138   -2.977020 C.3       1 J0P501      0.000000 
     28 H4          2.407014   -4.004652   -8.480347 H         1 J0P501      0.000000 
     29 H5          0.593496   -5.543183   -7.962450 H         1 J0P501      0.000000 
     30 O31         0.255394   -6.622678   -5.640004 O.3       1 J0P501      0.000000 
     31 C33         0.679101   -7.910336   -5.184655 C.3       1 J0P501      0.000000 
     32 H9         -0.085678   -8.332812   -4.516370 H         1 J0P501      0.000000 
     33 H10         7.818179   -1.934345   -4.995461 H         1 J0P501      0.000000 
     34 H11         8.923166    0.332722   -4.944809 H         1 J0P501      0.000000 
     35 H12         5.124607    2.097723   -3.912177 H         1 J0P501      0.000000 
     36 H13         4.299660   -0.134630   -3.457114 H         1 J0P501      0.000000 
     37 H14         5.993118    3.879723   -4.045327 H         1 J0P501      0.000000 
     38 H15        10.211706    4.618230   -6.471124 H         1 J0P501      0.000000 
     39 H16         9.495326    2.240822   -6.002975 H         1 J0P501      0.000000 
     40 F42         7.083837    6.323345   -3.987548 F         1 J0P501      0.000000 
     41 H17         3.200853   -4.001437   -3.007937 H         1 J0P501      0.000000 
     42 H18         4.814098   -4.268219   -2.264221 H         1 J0P501      0.000000 
     43 H19         3.763479   -5.671071   -2.657919 H         1 J0P501      0.000000 
     44 H20         1.629083   -7.811959   -4.638873 H         1 J0P501      0.000000 
     45 H21         0.819780   -8.576683   -6.048493 H         1 J0P501      0.000000 
@<TRIPOS>BOND
     1    2    1 am   
     2    1    4 1    
     3    1    8 1    
     4    2    3 2    
     5   15    2 1    
     6    4    7 1    
     7    4   27 1    
     8    4   14 1    
     9   23    5 ar   
    10    5   24 ar   
    11   13    6 1    
    12    7    9 ar   
    13    7   13 ar   
    14    9   26 1    
    15   10   28 1    
    16    9   10 ar   
    17   11   29 1    
    18   10   11 ar   
    19   12   30 1    
    20   12   11 ar   
    21   13   12 ar   
    22   30   31 1    
    23   31   32 1    
    24   16   33 1    
    25   17   34 1    
    26   19   35 1    
    27   16   15 ar   
    28   20   15 ar   
    29   17   16 ar   
    30   20   36 1    
    31   18   17 ar   
    32   22   37 1    
    33   18   19 ar   
    34   21   18 1    
    35   19   20 ar   
    36   24   38 1    
    37   25   39 1    
    38   22   21 ar   
    39   21   25 ar   
    40   22   23 ar   
    41   27   41 1    
    42   23   40 1    
    43   25   24 ar   
    44   27   42 1    
    45   27   43 1    
    46   31   44 1    
    47   31   45 1    
@<TRIPOS>SUBSTRUCTURE
     1 J0P501      1 GROUP             1 A     J0P     0 ROOT 
