# Supplementary material for: Designing of the N-ethyl-4-(pyridin-4-yl)benzamide based potent ROCK1 inhibitors using docking, molecular dynamics, and 3D-QSAR
Source: PeerJ. 2021 Aug 9;9:e11951. doi: 10.7717/peerj.11951 (PMC8359802; doi:10.7717/peerj.11951)
Supplement: Supplemental Information 2 [file peerj-09-11951-s002.zip › Supplementary_Files/ROCK-Coordinates/DOCK/ROCK1-Cpd_C19/C19.mol2]

#	Name:			C19
#	Creating user name:	Swapnil
#	Creation time:		Fri Nov 20 17:43:28 2020

#	Modifying user name:	Swapnil
#	Modification time:	Fri Nov 20 17:43:31 2020

@<TRIPOS>MOLECULE
C19
   44    46     1     0     0
SMALL
USER_CHARGES
INVALID_CHARGES

@<TRIPOS>ATOM
      1 N           5.549990   -3.580422   -4.579236 N.am      1 J0P501      0.000000 
      2 C           5.241314   -2.473266   -3.880723 C.2       1 J0P501      0.000000 
      3 O           4.214532   -2.514086   -3.223085 O.2       1 J0P501      0.000000 
      4 C1          4.726908   -4.762111   -4.409878 C.3       1 J0P501      0.000000 
      5 N1          8.551695    5.388094   -5.706103 N.ar      1 J0P501      0.000000 
      6 H6          2.369785   -6.233180   -4.084832 H         1 J0P501      0.000000 
      7 C2          3.589724   -4.928043   -5.412340 C.ar      1 J0P501      0.000000 
      8 H1          6.331618   -3.588480   -5.202928 H         1 J0P501      0.000000 
      9 C3          3.570004   -4.239831   -6.694514 C.ar      1 J0P501      0.000000 
     10 C4          2.412846   -4.487948   -7.524932 C.ar      1 J0P501      0.000000 
     11 C5          1.362010   -5.319924   -7.242387 C.ar      1 J0P501      0.000000 
     12 C6          1.371459   -5.876201   -6.015832 C.ar      1 J0P501      0.000000 
     13 C7          2.429690   -5.743907   -5.050269 C.ar      1 J0P501      0.000000 
     14 H7         -0.049978   -8.372460   -4.556580 H         1 J0P501      0.000000 
     15 H2          5.380360   -5.643146   -4.491890 H         1 J0P501      0.000000 
     16 C10         5.994292   -1.175107   -4.048127 C.ar      1 J0P501      0.000000 
     17 C11         7.279721   -1.054320   -4.638442 C.ar      1 J0P501      0.000000 
     18 C12         7.846072    0.263576   -4.720852 C.ar      1 J0P501      0.000000 
     19 C13         7.102144    1.456377   -4.540802 C.ar      1 J0P501      0.000000 
     20 C14         5.757378    1.230663   -4.030658 C.ar      1 J0P501      0.000000 
     21 C15         5.301546   -0.058134   -3.806017 C.ar      1 J0P501      0.000000 
     22 C16         7.574795    2.809448   -4.909738 C.ar      1 J0P501      0.000000 
     23 C23         8.594610    2.998617   -5.874536 C.ar      1 J0P501      0.000000 
     24 N24         8.937931    4.290652   -6.412055 N.ar      1 J0P501      0.000000 
     25 C19         7.476388    5.338338   -4.926461 C.ar      1 J0P501      0.000000 
     26 C20         6.954494    4.066503   -4.467203 C.ar      1 J0P501      0.000000 
     27 H3          4.372938   -3.582126   -7.007379 H         1 J0P501      0.000000 
     28 C28         4.109874   -4.710169   -2.999815 C.3       1 J0P501      0.000000 
     29 H4          2.372573   -3.959980   -8.470769 H         1 J0P501      0.000000 
     30 H5          0.573699   -5.517854   -7.959672 H         1 J0P501      0.000000 
     31 O31         0.268583   -6.640597   -5.653218 O.3       1 J0P501      0.000000 
     32 H8          1.660349   -7.839715   -4.689489 H         1 J0P501      0.000000 
     33 C33         0.704639   -7.933747   -5.225956 C.3       1 J0P501      0.000000 
     34 H9          0.838925   -8.583734   -6.103171 H         1 J0P501      0.000000 
     35 H10         7.812435   -1.921415   -5.011945 H         1 J0P501      0.000000 
     36 H11         8.905442    0.350659   -4.933383 H         1 J0P501      0.000000 
     37 H12         5.109496    2.075199   -3.825520 H         1 J0P501      0.000000 
     38 H13         4.302198   -0.169605   -3.401089 H         1 J0P501      0.000000 
     39 H14         9.142122    2.131100   -6.224674 H         1 J0P501      0.000000 
     40 H16         6.104129    4.042272   -3.795301 H         1 J0P501      0.000000 
     41 H20         6.984771    6.258187   -4.631138 H         1 J0P501      0.000000 
     42 H17         3.229989   -4.050035   -3.008701 H         1 J0P501      0.000000 
     43 H18         4.853220   -4.320848   -2.288544 H         1 J0P501      0.000000 
     44 H19         3.805830   -5.722418   -2.695198 H         1 J0P501      0.000000 
@<TRIPOS>BOND
     1    2    1 am   
     2    1    4 1    
     3    1    8 1    
     4    2    3 2    
     5   16    2 1    
     6    4    7 1    
     7    4   28 1    
     8    4   15 1    
     9   24    5 ar   
    10    5   25 ar   
    11   13    6 1    
    12   33   14 1    
    13    7    9 ar   
    14    7   13 ar   
    15    9   27 1    
    16   10   29 1    
    17    9   10 ar   
    18   11   30 1    
    19   10   11 ar   
    20   12   31 1    
    21   12   11 ar   
    22   33   32 1    
    23   13   12 ar   
    24   31   33 1    
    25   33   34 1    
    26   17   35 1    
    27   18   36 1    
    28   20   37 1    
    29   17   16 ar   
    30   21   16 ar   
    31   18   17 ar   
    32   21   38 1    
    33   19   18 ar   
    34   23   39 1    
    35   19   20 ar   
    36   22   19 1    
    37   20   21 ar   
    38   26   40 1    
    39   23   22 ar   
    40   22   26 ar   
    41   23   24 ar   
    42   28   42 1    
    43   25   41 1    
    44   26   25 ar   
    45   28   43 1    
    46   28   44 1    
@<TRIPOS>SUBSTRUCTURE
     1 J0P501      1 GROUP             1 A     J0P     0 ROOT 
