# Supplementary material for: Designing of the N-ethyl-4-(pyridin-4-yl)benzamide based potent ROCK1 inhibitors using docking, molecular dynamics, and 3D-QSAR
Source: PeerJ. 2021 Aug 9;9:e11951. doi: 10.7717/peerj.11951 (PMC8359802; doi:10.7717/peerj.11951)
Supplement: Supplemental Information 2 [file peerj-09-11951-s002.zip › Supplementary_Files/ROCK-Coordinates/DOCK/ROCK1-Cpd_C25/C25.mol2]

#	Name:			C25
#	Creating user name:	Swapnil
#	Creation time:		Fri Nov 20 17:43:50 2020

#	Modifying user name:	Swapnil
#	Modification time:	Fri Nov 20 17:43:53 2020

@<TRIPOS>MOLECULE
C25
   56    59     1     1     1
SMALL
USER_CHARGES


@<TRIPOS>ATOM
      1 N           5.541456   -3.572846   -4.559520 N.am      1 J0P501      0.000000 
      2 C           5.231073   -2.451657   -3.884543 C.2       1 J0P501      0.000000 
      3 O           4.196559   -2.475022   -3.238270 O.2       1 J0P501      0.000000 
      4 C1          4.709740   -4.746759   -4.378656 C.3       1 J0P501      0.000000 
      5 N1          8.472881    5.448850   -5.662161 N.ar      1 J0P501      0.000000 
      6 H6          2.335566   -6.190960   -4.051520 H         1 J0P501      0.000000 
      7 C2          3.583263   -4.924384   -5.391153 C.ar      1 J0P501      0.000000 
      8 H2          5.359052   -5.632707   -4.437302 H         1 J0P501      0.000000 
      9 C3          3.582262   -4.259183   -6.685565 C.ar      1 J0P501      0.000000 
     10 C4          2.433360   -4.515783   -7.524821 C.ar      1 J0P501      0.000000 
     11 C5          1.374600   -5.336760   -7.239696 C.ar      1 J0P501      0.000000 
     12 C6          1.366727   -5.870991   -6.003368 C.ar      1 J0P501      0.000000 
     13 C7          2.414490   -5.727226   -5.028079 C.ar      1 J0P501      0.000000 
     14 C14         5.671857   -7.052848   -0.336144 C.3       1 J0P501      0.000000 
     15 H3          0.500056   -6.457223   -5.720018 H         1 J0P501      0.000000 
     16 C10         5.993334   -1.160874   -4.066350 C.ar      1 J0P501      0.000000 
     17 C11         7.286154   -1.057771   -4.643737 C.ar      1 J0P501      0.000000 
     18 C12         7.860935    0.255298   -4.743093 C.ar      1 J0P501      0.000000 
     19 C13         7.121805    1.455213   -4.593056 C.ar      1 J0P501      0.000000 
     20 C14         5.769978    1.246090   -4.094638 C.ar      1 J0P501      0.000000 
     21 C15         5.304233   -0.035942   -3.852317 C.ar      1 J0P501      0.000000 
     22 C16         7.606399    2.798827   -4.980591 C.ar      1 J0P501      0.000000 
     23 C17         6.952923    3.975818   -4.539790 C.ar      1 J0P501      0.000000 
     24 C18         7.504828    5.294803   -4.718196 C.ar      1 J0P501      0.000000 
     25 C19         9.261487    4.428836   -5.985081 C.ar      1 J0P501      0.000000 
     26 C20         8.863693    3.065828   -5.693837 C.ar      1 J0P501      0.000000 
     27 H1          6.330165   -3.596392   -5.173834 H         1 J0P501      0.000000 
     28 C28         4.076793   -4.666138   -2.977020 C.3       1 J0P501      0.000000 
     29 C29         7.011016   -7.816352   -0.466907 C.3       1 J0P501      0.000000 
     30 H4          4.392494   -3.611725   -7.000773 H         1 J0P501      0.000000 
     31 H5          2.407014   -4.004652   -8.480347 H         1 J0P501      0.000000 
     32 H6          0.593496   -5.543183   -7.962450 H         1 J0P501      0.000000 
     33 C33         7.846363   -6.857829   -1.336373 C.3       1 J0P501      0.000000 
     34 C34         6.794140   -6.378170   -2.359840 C.3       1 J0P501      0.000000 
     35 H9          3.200853   -4.001537   -3.007937 H         1 J0P501      0.000000 
     36 H10         4.813998   -4.268219   -2.264121 H         1 J0P501      0.000000 
     37 H11         7.818179   -1.934345   -4.995461 H         1 J0P501      0.000000 
     38 H12         8.923166    0.332822   -4.944809 H         1 J0P501      0.000000 
     39 H13         5.124607    2.097723   -3.912277 H         1 J0P501      0.000000 
     40 H14         4.299660   -0.134630   -3.457214 H         1 J0P501      0.000000 
     41 H41         5.993018    3.879723   -4.045326 H         1 J0P501      0.000000 
     42 H42         7.161687    6.133055   -4.122750 H         1 J0P501      0.000000 
     43 H17        10.211706    4.618230   -6.471124 H         1 J0P501      0.000000 
     44 H18         9.495326    2.240822   -6.002975 H         1 J0P501      0.000000 
     45 C45         4.228465   -5.983487   -2.111202 C.3       1 J0P501      0.000000 
     46 H7          4.830663   -7.753757   -0.207575 H         1 J0P501      0.000000 
     47 H8          5.703788   -6.369969    0.527576 H         1 J0P501      0.000000 
     48 H15         6.852245   -8.757506   -1.020265 H         1 J0P501      0.000000 
     49 H19         4.070996   -6.918442   -2.667159 H         1 J0P501      0.000000 
     50 H23         3.485662   -5.938731   -1.295295 H         1 J0P501      0.000000 
     51 N51         5.568267   -6.207503   -1.549457 N.3       1 J0P501      0.000000 
     52 H16         7.480311   -8.045976    0.503711 H         1 J0P501      0.000000 
     53 H20         8.721074   -7.340521   -1.802253 H         1 J0P501      0.000000 
     54 H21         8.185398   -6.005717   -0.723471 H         1 J0P501      0.000000 
     55 H22         6.641158   -7.161923   -3.119393 H         1 J0P501      0.000000 
     56 H24         7.120979   -5.442037   -2.839339 H         1 J0P501      0.000000 
@<TRIPOS>BOND
     1    1    2 am   
     2    4    1 1    
     3    1   27 1    
     4    2    3 2    
     5    2   16 1    
     6    4    7 1    
     7   28    4 1    
     8    4    8 1    
     9   24    5 ar   
    10   25    5 ar   
    11   13    6 1    
    12   51   14 1    
    13    7    9 ar   
    14    7   13 ar   
    15   12   15 1    
    16   14   29 1    
    17    9   10 ar   
    18    9   30 1    
    19   10   11 ar   
    20   10   31 1    
    21   12   11 ar   
    22   11   32 1    
    23   13   12 ar   
    24   33   29 1    
    25   28   35 1    
    26   34   33 1    
    27   28   36 1    
    28   45   28 1    
    29   16   17 ar   
    30   16   21 ar   
    31   17   18 ar   
    32   17   37 1    
    33   18   19 ar   
    34   18   38 1    
    35   20   19 ar   
    36   19   22 1    
    37   21   20 ar   
    38   20   39 1    
    39   21   40 1    
    40   22   23 ar   
    41   22   26 ar   
    42   23   24 ar   
    43   23   41 1    
    44   24   42 1    
    45   26   25 ar   
    46   25   43 1    
    47   26   44 1    
    48   51   34 1    
    49   14   46 1    
    50   14   47 1    
    51   45   49 1    
    52   45   50 1    
    53   45   51 1    
    54   29   48 1    
    55   29   52 1    
    56   33   53 1    
    57   33   54 1    
    58   34   55 1    
    59   34   56 1    
@<TRIPOS>SUBSTRUCTURE
     1 J0P501      1 GROUP             1 A     J0P     0 ROOT 
@<TRIPOS>SET
AGG_1           STATIC     ATOMS    AGGREGATE SYSTEM|ACTIVE_AGG ""
42 1 2 3 4 5 6 7 8 9 10 11 12 13 15 16 17 18 19 20 \
 21 22 23 24 25 26 27 28 30 31 32 35 36 37 38 39 40 41 \
 42 43 44 45 51
@<TRIPOS>NORMAL
@<TRIPOS>FF_PBC
FORCE_FIELD_SETUP_FEATURE Force Field Setup information
v1.0  0 0.000000 0.000000 0.000000 0.000000 0.000000 0.000000 NONE 0 0 0 0 0 0 0 0 0 0 0 0 0
