# Supplementary material for: Designing of the N-ethyl-4-(pyridin-4-yl)benzamide based potent ROCK1 inhibitors using docking, molecular dynamics, and 3D-QSAR
Source: PeerJ. 2021 Aug 9;9:e11951. doi: 10.7717/peerj.11951 (PMC8359802; doi:10.7717/peerj.11951)
Supplement: Supplemental Information 2 [file peerj-09-11951-s002.zip › Supplementary_Files/ROCK-Coordinates/DOCK/ROCK1-Cpd_C29/C29.mol2]

#	Name:			C29
#	Creating user name:	Swapnil
#	Creation time:		Tue Jan 12 12:04:22 2021

#	Modifying user name:	Swapnil
#	Modification time:	Tue Jan 12 12:04:22 2021

@<TRIPOS>MOLECULE
C29
   66    69     1     0     1
SMALL
USER_CHARGES
INVALID_CHARGES
From 3DB ct
@<TRIPOS>ATOM
      1 N          -0.973000   -0.346000    1.556000 N.am      1 <1>        -0.304000 
      2 C          -0.208000    0.654000    1.084000 C.2       1 <1>         0.245000 
      3 O          -0.797000    1.618000    0.623000 O.2       1 <1>        -0.270000 
      4 C           1.289000    0.526000    0.932000 C.ar      1 <1>         0.037000 
      5 C           2.088000   -0.455000    1.577000 C.ar      1 <1>        -0.049000 
      6 C           3.500000   -0.433000    1.313000 C.ar      1 <1>        -0.053000 
      7 C           4.093000    0.284000    0.244000 C.ar      1 <1>        -0.015000 
      8 C           3.174000    1.191000   -0.428000 C.ar      1 <1>        -0.053000 
      9 C           1.848000    1.262000   -0.033000 C.ar      1 <1>        -0.049000 
     10 H           1.212000    1.972000   -0.549000 H         1 <1>         0.063000 
     11 H           3.528000    1.813000   -1.242000 H         1 <1>         0.062000 
     12 C           5.481000    0.092000   -0.233000 C.ar      1 <1>         0.020000 
     13 C           6.103000    1.029000   -1.094000 C.ar      1 <1>         0.149000 
     14 C           7.507000    0.991000   -1.414000 C.ar      1 <1>         0.063000 
     15 N           8.168000   -0.179000   -1.203000 N.ar      1 <1>        -0.260000 
     16 C           7.752000   -1.024000   -0.265000 C.ar      1 <1>         0.028000 
     17 C           6.396000   -0.955000    0.243000 C.ar      1 <1>        -0.033000 
     18 H           6.056000   -1.679000    0.975000 H         1 <1>         0.064000 
     19 H           8.434000   -1.771000    0.125000 H         1 <1>         0.083000 
     20 H           8.018000    1.862000   -1.808000 H         1 <1>         0.086000 
     21 F           5.355000    1.988000   -1.633000 F         1 <1>        -0.203000 
     22 H           4.150000   -0.998000    1.971000 H         1 <1>         0.062000 
     23 H           1.649000   -1.191000    2.241000 H         1 <1>         0.063000 
     24 C          -2.410000   -0.163000    1.599000 C.3       1 <1>         0.050000 
     25 C          -3.181000   -0.678000    0.388000 C.ar      1 <1>        -0.025000 
     26 C          -2.628000   -1.662000   -0.531000 C.ar      1 <1>        -0.057000 
     27 C          -3.477000   -2.035000   -1.641000 C.ar      1 <1>        -0.059000 
     28 C          -4.745000   -1.583000   -1.893000 C.ar      1 <1>        -0.032000 
     29 C          -5.194000   -0.615000   -1.071000 C.ar      1 <1>         0.076000 
     30 C          -4.495000   -0.111000    0.081000 C.ar      1 <1>        -0.027000 
     31 H          -4.928000    0.665000    0.702000 H         1 <1>         0.065000 
     32 O          -6.433000   -0.056000   -1.360000 O.3       1 <1>        -0.345000 
     33 C          -7.273000   -0.136000   -0.206000 C.3       1 <1>         0.051000 
     34 C          -8.356000    0.956000   -0.282000 C.3       1 <1>        -0.041000 
     35 H          -8.855000    0.909000   -1.261000 H         1 <1>         0.025000 
     36 H          -7.890000    1.944000   -0.155000 H         1 <1>         0.025000 
     37 H          -9.096000    0.794000    0.515000 H         1 <1>         0.025000 
     38 H          -6.667000    0.011000    0.700000 H         1 <1>         0.056000 
     39 H          -7.752000   -1.126000   -0.169000 H         1 <1>         0.056000 
     40 H          -5.349000   -1.980000   -2.701000 H         1 <1>         0.064000 
     41 H          -3.066000   -2.746000   -2.348000 H         1 <1>         0.062000 
     42 H          -1.641000   -2.089000   -0.392000 H         1 <1>         0.062000 
     43 H          -2.791000   -0.685000    2.488000 H         1 <1>         0.055000 
     44 C          -2.691000    1.346000    1.730000 C.3       1 <1>        -0.018000 
     45 C          -3.705000    1.727000    2.885000 C.3       1 <1>         0.001000 
     46 N          -3.152000    1.659000    4.245000 N.3       1 <1>        -0.302000 
     47 C          -4.141000    2.157000    5.245000 C.3       1 <1>        -0.001000 
     48 C          -3.732000    1.899000    6.720000 C.3       1 <1>        -0.040000 
     49 C          -2.215000    2.149000    6.844000 C.3       1 <1>        -0.051000 
     50 C          -1.455000    1.081000    6.015000 C.3       1 <1>        -0.040000 
     51 C          -2.266000    0.591000    4.777000 C.3       1 <1>        -0.001000 
     52 H          -1.562000    0.286000    3.988000 H         1 <1>         0.043000 
     53 H          -2.882000   -0.271000    5.072000 H         1 <1>         0.043000 
     54 H          -0.507000    1.515000    5.666000 H         1 <1>         0.028000 
     55 H          -1.246000    0.216000    6.663000 H         1 <1>         0.028000 
     56 H          -1.975000    3.152000    6.461000 H         1 <1>         0.027000 
     57 H          -1.915000    2.079000    7.900000 H         1 <1>         0.027000 
     58 H          -3.963000    0.859000    6.995000 H         1 <1>         0.028000 
     59 H          -4.279000    2.584000    7.385000 H         1 <1>         0.028000 
     60 H          -5.103000    1.656000    5.060000 H         1 <1>         0.043000 
     61 H          -4.260000    3.242000    5.104000 H         1 <1>         0.043000 
     62 H          -4.560000    1.038000    2.829000 H         1 <1>         0.043000 
     63 H          -4.052000    2.756000    2.708000 H         1 <1>         0.043000 
     64 H          -3.106000    1.702000    0.776000 H         1 <1>         0.030000 
     65 H          -1.737000    1.857000    1.928000 H         1 <1>         0.030000 
     66 H          -0.558000   -1.199000    1.872000 H         1 <1>         0.150000 
@<TRIPOS>BOND
     1    1    2 am   
     2    2    3 2    
     3    2    4 1    
     4    4    5 ar   
     5    5    6 ar   
     6    6    7 ar   
     7    7    8 ar   
     8    8    9 ar   
     9    9    4 ar   
    10    9   10 1    
    11    8   11 1    
    12    7   12 1    
    13   12   13 ar   
    14   13   14 ar   
    15   14   15 ar   
    16   15   16 ar   
    17   16   17 ar   
    18   17   12 ar   
    19   17   18 1    
    20   16   19 1    
    21   14   20 1    
    22   13   21 1    
    23    6   22 1    
    24    5   23 1    
    25    1   24 1    
    26   24   25 1    
    27   25   26 ar   
    28   26   27 ar   
    29   27   28 ar   
    30   28   29 ar   
    31   29   30 ar   
    32   30   25 ar   
    33   30   31 1    
    34   29   32 1    
    35   32   33 1    
    36   33   34 1    
    37   34   35 1    
    38   34   36 1    
    39   34   37 1    
    40   33   38 1    
    41   33   39 1    
    42   28   40 1    
    43   27   41 1    
    44   26   42 1    
    45   24   43 1    
    46   24   44 1    
    47   44   45 1    
    48   45   46 1    
    49   46   47 1    
    50   47   48 1    
    51   48   49 1    
    52   49   50 1    
    53   50   51 1    
    54   51   46 1    
    55   51   52 1    
    56   51   53 1    
    57   50   54 1    
    58   50   55 1    
    59   49   56 1    
    60   49   57 1    
    61   48   58 1    
    62   48   59 1    
    63   47   60 1    
    64   47   61 1    
    65   45   62 1    
    66   45   63 1    
    67   44   64 1    
    68   44   65 1    
    69    1   66 1    
@<TRIPOS>SUBSTRUCTURE
     1 ****        1 TEMP              0 ****  ****    0 ROOT 
@<TRIPOS>SET
UNITY_3DHIT     STATIC     ATOMS    <user>   **** Atoms matching 3D or FLEX Search
0
