# Supplementary material for: Designing of the N-ethyl-4-(pyridin-4-yl)benzamide based potent ROCK1 inhibitors using docking, molecular dynamics, and 3D-QSAR
Source: PeerJ. 2021 Aug 9;9:e11951. doi: 10.7717/peerj.11951 (PMC8359802; doi:10.7717/peerj.11951)
Supplement: Supplemental Information 2 [file peerj-09-11951-s002.zip › Supplementary_Files/ROCK-Coordinates/DOCK/ROCK1-Cpd_C37/C37.mol2]

#	Name:			C37
#	Creating user name:	Swapnil
#	Creation time:		Fri Nov 20 17:44:35 2020

#	Modifying user name:	Swapnil
#	Modification time:	Fri Nov 20 17:44:39 2020

@<TRIPOS>MOLECULE
C37
   61    63     1     1     1
SMALL
USER_CHARGES
INVALID_CHARGES

@<TRIPOS>ATOM
      1 N           5.546257   -3.574266   -4.567608 N.am      1 J0P501      0.000000 
      2 C           5.237992   -2.456961   -3.885261 C.2       1 J0P501      0.000000 
      3 O           4.206640   -2.484803   -3.234131 O.2       1 J0P501      0.000000 
      4 C1          4.716629   -4.749984   -4.388898 C.3       1 J0P501      0.000000 
      5 N1          8.475959    5.444826   -5.664192 N.ar      1 J0P501      0.000000 
      6 H9          2.350633   -6.206157   -4.061250 H         1 J0P501      0.000000 
      7 C2          3.585453   -4.923476   -5.396863 C.ar      1 J0P501      0.000000 
      8 C8          8.384727   -3.127345   -4.055418 C.3       1 J0P501      0.000000 
      9 C3          3.577512   -4.251493   -6.687743 C.ar      1 J0P501      0.000000 
     10 C4          2.424830   -4.504892   -7.522777 C.ar      1 J0P501      0.000000 
     11 C5          1.368303   -5.328466   -7.236858 C.ar      1 J0P501      0.000000 
     12 C6          1.366954   -5.869184   -6.003330 C.ar      1 J0P501      0.000000 
     13 C7          2.419272   -5.729439   -5.032370 C.ar      1 J0P501      0.000000 
     14 H10        -0.075722   -8.340299   -4.522287 H         1 J0P501      0.000000 
     15 C15         9.329690   -4.179265   -4.665624 C.3       1 J0P501      0.000000 
     16 C10         5.998043   -1.164441   -4.063964 C.ar      1 J0P501      0.000000 
     17 C11         7.298623   -1.059960   -4.623393 C.ar      1 J0P501      0.000000 
     18 C12         7.869950    0.254636   -4.722476 C.ar      1 J0P501      0.000000 
     19 C13         7.124347    1.452648   -4.590324 C.ar      1 J0P501      0.000000 
     20 C14         5.766287    1.241453   -4.110055 C.ar      1 J0P501      0.000000 
     21 C15         5.273918   -0.017917   -3.830281 C.ar      1 J0P501      0.000000 
     22 C16         7.609518    2.795716   -4.979028 C.ar      1 J0P501      0.000000 
     23 C17         6.945474    3.972876   -4.554781 C.ar      1 J0P501      0.000000 
     24 C18         7.495039    5.292827   -4.733268 C.ar      1 J0P501      0.000000 
     25 C19         9.272852    4.425856   -5.969589 C.ar      1 J0P501      0.000000 
     26 C20         8.875925    3.063141   -5.675803 C.ar      1 J0P501      0.000000 
     27 H1          6.332011   -3.593760   -5.185839 H         1 J0P501      0.000000 
     28 C28         4.090483   -4.677284   -2.983818 C.3       1 J0P501      0.000000 
     29 H3          5.366557   -5.634929   -4.455432 H         1 J0P501      0.000000 
     30 H4          7.493038   -3.634588   -3.658379 H         1 J0P501      0.000000 
     31 H5          8.906485   -2.608858   -3.237583 H         1 J0P501      0.000000 
     32 H6          4.385547   -3.601440   -7.003454 H         1 J0P501      0.000000 
     33 H7          2.393340   -3.988782   -8.475466 H         1 J0P501      0.000000 
     34 H8          0.583925   -5.531913   -7.956906 H         1 J0P501      0.000000 
     35 C35         8.844062   -4.674378   -6.040561 C.3       1 J0P501      0.000000 
     36 O36         0.258162   -6.623935   -5.638557 O.3       1 J0P501      0.000000 
     37 N37         7.971370   -2.151748   -5.045258 N.pl3     1 J0P501      0.000000 
     38 H11         1.637892   -7.817009   -4.650332 H         1 J0P501      0.000000 
     39 C39         0.685384   -7.913519   -5.192029 C.3       1 J0P501      0.000000 
     40 H12         0.822568   -8.575175   -6.060024 H         1 J0P501      0.000000 
     41 H13         9.390950   -5.038603   -3.981786 H         1 J0P501      0.000000 
     42 H14        10.327801   -3.732180   -4.783064 H         1 J0P501      0.000000 
     43 H15         8.934674    0.334933   -4.909427 H         1 J0P501      0.000000 
     44 H16         5.120770    2.100602   -3.967507 H         1 J0P501      0.000000 
     45 H17         4.278567   -0.106802   -3.410375 H         1 J0P501      0.000000 
     46 C46         9.726018   -5.810074   -6.591829 C.3       1 J0P501      0.000000 
     47 N47         9.684627   -7.047942   -5.799989 N.3       1 J0P501      0.000000 
     48 H18         5.979035    3.876154   -4.073539 H         1 J0P501      0.000000 
     49 H19         7.140321    6.133352   -4.147895 H         1 J0P501      0.000000 
     50 H20        10.229243    4.615890   -6.443115 H         1 J0P501      0.000000 
     51 H21         9.514948    2.238668   -5.970851 H         1 J0P501      0.000000 
     52 H22         8.865920   -3.832874   -6.748623 H         1 J0P501      0.000000 
     53 H23         7.812490   -5.042999   -5.940877 H         1 J0P501      0.000000 
     54 H24         8.822554   -1.820657   -5.521590 H         1 J0P501      0.000000 
     55 H25        10.766654   -5.454781   -6.621095 H         1 J0P501      0.000000 
     56 H26         9.389316   -6.043111   -7.612746 H         1 J0P501      0.000000 
     57 H27        10.100852   -7.859374   -6.378505 H         1 J0P501      0.000000 
     58 H28         8.660908   -7.276953   -5.543237 H         1 J0P501      0.000000 
     59 H2          3.213723   -4.013250   -3.007012 H         1 J0P501      0.000000 
     60 H29         4.830817   -4.282336   -2.272507 H         1 J0P501      0.000000 
     61 H30         3.779646   -5.684207   -2.668389 H         1 J0P501      0.000000 
@<TRIPOS>BOND
     1    2    1 am   
     2    1    4 1    
     3    1   27 1    
     4    2    3 2    
     5   16    2 1    
     6    4    7 1    
     7    4   28 1    
     8    4   29 1    
     9   24    5 ar   
    10    5   25 ar   
    11   13    6 1    
    12   39   14 1    
    13    7    9 ar   
    14    7   13 ar   
    15   37    8 1    
    16    8   15 1    
    17    9   10 ar   
    18    8   30 1    
    19   10   11 ar   
    20    8   31 1    
    21   12   11 ar   
    22    9   32 1    
    23   13   12 ar   
    24   15   35 1    
    25   10   33 1    
    26   11   34 1    
    27   12   36 1    
    28   39   38 1    
    29   17   16 ar   
    30   21   16 ar   
    31   18   17 ar   
    32   17   37 1    
    33   19   18 ar   
    34   36   39 1    
    35   19   20 ar   
    36   22   19 1    
    37   20   21 ar   
    38   39   40 1    
    39   15   41 1    
    40   23   22 ar   
    41   22   26 ar   
    42   23   24 ar   
    43   15   42 1    
    44   18   43 1    
    45   26   25 ar   
    46   20   44 1    
    47   21   45 1    
    48   23   48 1    
    49   35   46 1    
    50   46   47 1    
    51   24   49 1    
    52   25   50 1    
    53   26   51 1    
    54   35   52 1    
    55   35   53 1    
    56   37   54 1    
    57   46   55 1    
    58   46   56 1    
    59   47   57 1    
    60   47   58 1    
    61   28   59 1    
    62   28   60 1    
    63   28   61 1    
@<TRIPOS>SUBSTRUCTURE
     1 J0P501      1 GROUP             1 A     J0P     0 ROOT 
@<TRIPOS>SET
AGG_1           STATIC     ATOMS    AGGREGATE SYSTEM|ACTIVE_AGG ""
40 1 2 3 4 5 0 7 9 10 11 12 13 16 17 18 19 20 22 23 \
 24 25 26 0 0 0 0 0 0 0 0 37 0 0 0 0 0 0 \
 0 0 0
@<TRIPOS>NORMAL
@<TRIPOS>FF_PBC
FORCE_FIELD_SETUP_FEATURE Force Field Setup information
v1.0  0 0.000000 0.000000 0.000000 0.000000 0.000000 0.000000 NONE 0 0 0 0 0 0 0 0 0 0 0 0 0
