# Supplementary material for: Designing of the N-ethyl-4-(pyridin-4-yl)benzamide based potent ROCK1 inhibitors using docking, molecular dynamics, and 3D-QSAR
Source: PeerJ. 2021 Aug 9;9:e11951. doi: 10.7717/peerj.11951 (PMC8359802; doi:10.7717/peerj.11951)
Supplement: Supplemental Information 2 [file peerj-09-11951-s002.zip › Supplementary_Files/ROCK-Coordinates/DOCK/ROCK1-Cpd_C37/ROCK1-C37.pdb]

ATOM      1  N   THR     9     -50.464 -47.613 -26.605  1.00 27.12           N  
ATOM      2  CA  THR     9     -49.903 -46.255 -26.427  1.00 27.12           C  
ATOM      3  C   THR     9     -50.903 -45.500 -25.608  1.00 27.12           C  
ATOM      4  O   THR     9     -51.837 -46.098 -25.072  1.00 27.12           O  
ATOM      5  CB  THR     9     -49.728 -45.624 -27.782  1.00 27.12           C  
ATOM      6  CG2 THR     9     -48.976 -44.289 -27.639  1.00 27.12           C  
ATOM      7  OG1 THR     9     -48.961 -46.486 -28.611  1.00 27.12           O  
ATOM      8  HN1 THR     9     -49.783 -48.127 -27.163  1.00  0.00           H  
ATOM      9  HN2 THR     9     -51.403 -47.617 -27.004  1.00  0.00           H  
ATOM     10  HN3 THR     9     -50.702 -48.074 -25.726  1.00  0.00           H  
ATOM     11  HG1 THR     9     -49.425 -47.310 -28.699  1.00  0.00           H  
ATOM     12  N   ARG    10     -50.750 -44.172 -25.458  1.00 97.13           N  
ATOM     13  CA  ARG    10     -51.728 -43.495 -24.665  1.00 97.13           C  
ATOM     14  C   ARG    10     -52.842 -43.069 -25.567  1.00 97.13           C  
ATOM     15  O   ARG    10     -52.625 -42.417 -26.586  1.00 97.13           O  
ATOM     16  CB  ARG    10     -51.177 -42.292 -23.866  1.00 97.13           C  
ATOM     17  CG  ARG    10     -50.512 -41.167 -24.670  1.00 97.13           C  
ATOM     18  CD  ARG    10     -49.793 -40.155 -23.764  1.00 97.13           C  
ATOM     19  NE  ARG    10     -49.189 -39.087 -24.613  1.00 97.13           N  
ATOM     20  CZ  ARG    10     -47.885 -39.158 -25.012  1.00 97.13           C  
ATOM     21  NH1 ARG    10     -47.101 -40.200 -24.611  1.00 97.13           N1+
ATOM     22  NH2 ARG    10     -47.363 -38.180 -25.810  1.00 97.13           N  
ATOM     23  HN  ARG    10     -49.973 -43.672 -25.890  1.00  0.00           H  
ATOM     24  HE  ARG    10     -49.759 -38.291 -24.900  1.00  0.00           H  
ATOM     25 1HH1 ARG    10     -47.491 -40.930 -24.015  1.00  0.00           H  
ATOM     26 2HH1 ARG    10     -46.127 -40.253 -24.909  1.00  0.00           H  
ATOM     27 1HH2 ARG    10     -47.949 -37.401 -26.110  1.00  0.00           H  
ATOM     28 2HH2 ARG    10     -46.389 -38.233 -26.108  1.00  0.00           H  
ATOM     29  N   PHE    11     -54.070 -43.490 -25.205  1.00 62.93           N  
ATOM     30  CA  PHE    11     -55.293 -43.247 -25.918  1.00 62.93           C  
ATOM     31  C   PHE    11     -55.669 -41.805 -25.816  1.00 62.93           C  
ATOM     32  O   PHE    11     -56.271 -41.251 -26.733  1.00 62.93           O  
ATOM     33  CB  PHE    11     -56.466 -44.091 -25.388  1.00 62.93           C  
ATOM     34  CG  PHE    11     -57.615 -43.911 -26.321  1.00 62.93           C  
ATOM     35  CD1 PHE    11     -57.628 -44.545 -27.544  1.00 62.93           C  
ATOM     36  CD2 PHE    11     -58.688 -43.125 -25.967  1.00 62.93           C  
ATOM     37  CE1 PHE    11     -58.688 -44.384 -28.406  1.00 62.93           C  
ATOM     38  CE2 PHE    11     -59.750 -42.961 -26.825  1.00 62.93           C  
ATOM     39  CZ  PHE    11     -59.751 -43.590 -28.047  1.00 62.93           C  
ATOM     40  HN  PHE    11     -54.137 -44.032 -24.344  1.00  0.00           H  
ATOM     41  N   GLU    12     -55.334 -41.157 -24.684  1.00113.08           N  
ATOM     42  CA  GLU    12     -55.745 -39.803 -24.458  1.00113.08           C  
ATOM     43  C   GLU    12     -55.199 -38.920 -25.534  1.00113.08           C  
ATOM     44  O   GLU    12     -55.842 -37.944 -25.917  1.00113.08           O  
ATOM     45  CB  GLU    12     -55.313 -39.227 -23.096  1.00113.08           C  
ATOM     46  CG  GLU    12     -53.804 -39.204 -22.852  1.00113.08           C  
ATOM     47  CD  GLU    12     -53.409 -40.529 -22.215  1.00113.08           C  
ATOM     48  OE1 GLU    12     -54.265 -41.453 -22.178  1.00113.08           O  
ATOM     49  OE2 GLU    12     -52.242 -40.629 -21.755  1.00113.08           O1-
ATOM     50  HN  GLU    12     -54.779 -41.638 -23.976  1.00  0.00           H  
ATOM     51  N   LYS    13     -54.010 -39.242 -26.072  1.00149.83           N  
ATOM     52  CA  LYS    13     -53.421 -38.410 -27.085  1.00149.83           C  
ATOM     53  C   LYS    13     -54.382 -38.274 -28.220  1.00149.83           C  
ATOM     54  O   LYS    13     -54.530 -37.192 -28.787  1.00149.83           O  
ATOM     55  CB  LYS    13     -52.158 -39.024 -27.713  1.00149.83           C  
ATOM     56  CG  LYS    13     -50.877 -38.824 -26.911  1.00149.83           C  
ATOM     57  CD  LYS    13     -50.415 -37.367 -26.870  1.00149.83           C  
ATOM     58  CE  LYS    13     -49.778 -36.901 -28.181  1.00149.83           C  
ATOM     59  NZ  LYS    13     -48.637 -37.779 -28.529  1.00149.83           N1+
ATOM     60  HN  LYS    13     -53.523 -40.082 -25.759  1.00  0.00           H  
ATOM     61  HZ1 LYS    13     -48.212 -37.468 -29.403  1.00  0.00           H  
ATOM     62  HZ2 LYS    13     -48.907 -38.762 -28.563  1.00  0.00           H  
ATOM     63  HZ3 LYS    13     -47.955 -37.838 -27.772  1.00  0.00           H  
ATOM     64  N   MET    14     -55.071 -39.373 -28.572  1.00109.20           N  
ATOM     65  CA  MET    14     -55.922 -39.388 -29.723  1.00109.20           C  
ATOM     66  C   MET    14     -56.992 -38.353 -29.570  1.00109.20           C  
ATOM     67  O   MET    14     -57.207 -37.542 -30.466  1.00109.20           O  
ATOM     68  CB  MET    14     -56.620 -40.749 -29.894  1.00109.20           C  
ATOM     69  CG  MET    14     -57.206 -40.978 -31.287  1.00109.20           C  
ATOM     70  SD  MET    14     -55.944 -41.224 -32.570  1.00109.20           S  
ATOM     71  CE  MET    14     -55.242 -42.710 -31.798  1.00109.20           C  
ATOM     72  HN  MET    14     -54.985 -40.217 -28.005  1.00  0.00           H  
ATOM     73  N   ASP    15     -57.648 -38.312 -28.399  1.00 65.35           N  
ATOM     74  CA  ASP    15     -58.752 -37.423 -28.169  1.00 65.35           C  
ATOM     75  C   ASP    15     -58.296 -36.003 -28.275  1.00 65.35           C  
ATOM     76  O   ASP    15     -59.020 -35.160 -28.802  1.00 65.35           O  
ATOM     77  CB  ASP    15     -59.369 -37.603 -26.771  1.00 65.35           C  
ATOM     78  CG  ASP    15     -60.133 -38.922 -26.738  1.00 65.35           C  
ATOM     79  OD1 ASP    15     -61.322 -38.929 -27.155  1.00 65.35           O  
ATOM     80  OD2 ASP    15     -59.540 -39.936 -26.283  1.00 65.35           O1-
ATOM     81  HN  ASP    15     -57.352 -38.934 -27.647  1.00  0.00           H  
ATOM     82  N   ASN    16     -57.081 -35.700 -27.778  1.00 30.75           N  
ATOM     83  CA  ASN    16     -56.584 -34.354 -27.783  1.00 30.75           C  
ATOM     84  C   ASN    16     -56.508 -33.903 -29.203  1.00 30.75           C  
ATOM     85  O   ASN    16     -56.927 -32.797 -29.543  1.00 30.75           O  
ATOM     86  CB  ASN    16     -55.161 -34.231 -27.205  1.00 30.75           C  
ATOM     87  CG  ASN    16     -55.197 -34.558 -25.717  1.00 30.75           C  
ATOM     88  ND2 ASN    16     -54.033 -35.002 -25.169  1.00 30.75           N  
ATOM     89  OD1 ASN    16     -56.227 -34.419 -25.060  1.00 30.75           O  
ATOM     90  HN  ASN    16     -56.501 -36.444 -27.389  1.00  0.00           H  
ATOM     91 1HD2 ASN    16     -54.057 -35.221 -24.173  1.00  0.00           H  
ATOM     92 2HD2 ASN    16     -53.179 -35.117 -25.714  1.00  0.00           H  
ATOM     93  N   LEU    17     -56.002 -34.782 -30.084  1.00 59.63           N  
ATOM     94  CA  LEU    17     -55.833 -34.429 -31.459  1.00 59.63           C  
ATOM     95  C   LEU    17     -57.179 -34.104 -32.011  1.00 59.63           C  
ATOM     96  O   LEU    17     -57.315 -33.211 -32.844  1.00 59.63           O  
ATOM     97  CB  LEU    17     -55.293 -35.580 -32.320  1.00 59.63           C  
ATOM     98  CG  LEU    17     -53.897 -36.078 -31.913  1.00 59.63           C  
ATOM     99  CD1 LEU    17     -53.393 -37.128 -32.909  1.00 59.63           C  
ATOM    100  CD2 LEU    17     -52.911 -34.915 -31.718  1.00 59.63           C  
ATOM    101  HN  LEU    17     -55.735 -35.714 -29.767  1.00  0.00           H  
ATOM    102  N   LEU    18     -58.204 -34.876 -31.613  1.00124.41           N  
ATOM    103  CA  LEU    18     -59.529 -34.635 -32.095  1.00124.41           C  
ATOM    104  C   LEU    18     -60.150 -33.388 -31.527  1.00124.41           C  
ATOM    105  O   LEU    18     -60.899 -32.713 -32.226  1.00124.41           O  
ATOM    106  CB  LEU    18     -60.494 -35.817 -31.891  1.00124.41           C  
ATOM    107  CG  LEU    18     -60.228 -36.973 -32.879  1.00124.41           C  
ATOM    108  CD1 LEU    18     -58.884 -37.663 -32.624  1.00124.41           C  
ATOM    109  CD2 LEU    18     -61.401 -37.959 -32.924  1.00124.41           C  
ATOM    110  HN  LEU    18     -58.036 -35.642 -30.961  1.00  0.00           H  
ATOM    111  N   ARG    19     -59.945 -33.098 -30.228  1.00166.77           N  
ATOM    112  CA  ARG    19     -60.548 -31.964 -29.568  1.00166.77           C  
ATOM    113  C   ARG    19     -59.922 -30.611 -29.818  1.00166.77           C  
ATOM    114  O   ARG    19     -60.641 -29.618 -29.904  1.00166.77           O  
ATOM    115  CB  ARG    19     -60.643 -32.151 -28.047  1.00166.77           C  
ATOM    116  CG  ARG    19     -61.689 -33.192 -27.643  1.00166.77           C  
ATOM    117  CD  ARG    19     -61.941 -33.237 -26.134  1.00166.77           C  
ATOM    118  NE  ARG    19     -63.088 -34.158 -25.883  1.00166.77           N  
ATOM    119  CZ  ARG    19     -62.888 -35.494 -25.683  1.00166.77           C  
ATOM    120  NH1 ARG    19     -61.627 -36.016 -25.705  1.00166.77           N1+
ATOM    121  NH2 ARG    19     -63.957 -36.311 -25.452  1.00166.77           N  
ATOM    122  HN  ARG    19     -59.335 -33.708 -29.684  1.00  0.00           H  
ATOM    123  HE  ARG    19     -64.037 -33.784 -25.860  1.00  0.00           H  
ATOM    124 1HH1 ARG    19     -60.828 -35.406 -25.878  1.00  0.00           H  
ATOM    125 2HH1 ARG    19     -61.478 -37.014 -25.556  1.00  0.00           H  
ATOM    126 1HH2 ARG    19     -64.899 -35.921 -25.436  1.00  0.00           H  
ATOM    127 2HH2 ARG    19     -63.808 -37.309 -25.303  1.00  0.00           H  
ATOM    128  N   ASP    20     -58.579 -30.516 -29.916  1.00 59.59           N  
ATOM    129  CA  ASP    20     -57.901 -29.240 -29.977  1.00 59.59           C  
ATOM    130  C   ASP    20     -58.377 -28.431 -31.153  1.00 59.59           C  
ATOM    131  O   ASP    20     -58.379 -28.905 -32.286  1.00 59.59           O  
ATOM    132  CB  ASP    20     -56.374 -29.398 -30.100  1.00 59.59           C  
ATOM    133  CG  ASP    20     -55.705 -28.043 -29.915  1.00 59.59           C  
ATOM    134  OD1 ASP    20     -56.430 -27.050 -29.646  1.00 59.59           O  
ATOM    135  OD2 ASP    20     -54.452 -27.987 -30.043  1.00 59.59           O1-
ATOM    136  HN  ASP    20     -58.025 -31.372 -29.948  1.00  0.00           H  
ATOM    137  N   PRO    21     -58.779 -27.200 -30.891  1.00 88.78           N  
ATOM    138  CA  PRO    21     -59.249 -26.326 -31.939  1.00 88.78           C  
ATOM    139  C   PRO    21     -58.169 -25.925 -32.896  1.00 88.78           C  
ATOM    140  O   PRO    21     -58.489 -25.499 -34.005  1.00 88.78           O  
ATOM    141  CB  PRO    21     -59.889 -25.135 -31.230  1.00 88.78           C  
ATOM    142  CG  PRO    21     -60.362 -25.725 -29.890  1.00 88.78           C  
ATOM    143  CD  PRO    21     -59.385 -26.880 -29.610  1.00 88.78           C  
ATOM    144  N   LYS    22     -56.905 -25.920 -32.437  1.00121.89           N  
ATOM    145  CA  LYS    22     -55.759 -25.642 -33.256  1.00121.89           C  
ATOM    146  C   LYS    22     -55.333 -26.837 -34.064  1.00121.89           C  
ATOM    147  O   LYS    22     -54.674 -26.682 -35.091  1.00121.89           O  
ATOM    148  CB  LYS    22     -54.552 -25.083 -32.480  1.00121.89           C  
ATOM    149  CG  LYS    22     -54.701 -23.581 -32.194  1.00121.89           C  
ATOM    150  CD  LYS    22     -53.595 -22.976 -31.326  1.00121.89           C  
ATOM    151  CE  LYS    22     -53.601 -21.445 -31.322  1.00121.89           C  
ATOM    152  NZ  LYS    22     -53.165 -20.931 -32.638  1.00121.89           N1+
ATOM    153  HN  LYS    22     -56.752 -26.126 -31.450  1.00  0.00           H  
ATOM    154  HZ1 LYS    22     -53.169 -19.911 -32.635  1.00  0.00           H  
ATOM    155  HZ2 LYS    22     -53.724 -21.313 -33.401  1.00  0.00           H  
ATOM    156  HZ3 LYS    22     -52.258 -21.308 -32.914  1.00  0.00           H  
ATOM    157  N   SER    23     -55.655 -28.064 -33.601  1.00 56.38           N  
ATOM    158  CA  SER    23     -55.207 -29.282 -34.233  1.00 56.38           C  
ATOM    159  C   SER    23     -55.632 -29.330 -35.668  1.00 56.38           C  
ATOM    160  O   SER    23     -56.701 -28.855 -36.044  1.00 56.38           O  
ATOM    161  CB  SER    23     -55.743 -30.557 -33.561  1.00 56.38           C  
ATOM    162  OG  SER    23     -55.259 -31.706 -34.241  1.00 56.38           O  
ATOM    163  HN  SER    23     -56.240 -28.133 -32.768  1.00  0.00           H  
ATOM    164  HG  SER    23     -55.590 -32.494 -33.826  1.00  0.00           H  
ATOM    165  N   GLU    24     -54.755 -29.905 -36.513  1.00122.33           N  
ATOM    166  CA  GLU    24     -54.965 -30.029 -37.924  1.00122.33           C  
ATOM    167  C   GLU    24     -56.065 -31.018 -38.224  1.00122.33           C  
ATOM    168  O   GLU    24     -56.829 -30.828 -39.164  1.00122.33           O  
ATOM    169  CB  GLU    24     -53.669 -30.468 -38.617  1.00122.33           C  
ATOM    170  CG  GLU    24     -52.594 -29.392 -38.469  1.00122.33           C  
ATOM    171  CD  GLU    24     -51.227 -30.030 -38.620  1.00122.33           C  
ATOM    172  OE1 GLU    24     -51.165 -31.245 -38.948  1.00122.33           O  
ATOM    173  OE2 GLU    24     -50.222 -29.306 -38.393  1.00122.33           O1-
ATOM    174  HN  GLU    24     -53.888 -30.275 -36.124  1.00  0.00           H  
ATOM    175  N   VAL    25     -56.088 -32.131 -37.465  1.00204.41           N  
ATOM    176  CA  VAL    25     -56.901 -33.328 -37.479  1.00204.41           C  
ATOM    177  C   VAL    25     -58.210 -33.313 -36.706  1.00204.41           C  
ATOM    178  O   VAL    25     -58.804 -34.377 -36.551  1.00204.41           O  
ATOM    179  CB  VAL    25     -56.102 -34.513 -37.015  1.00204.41           C  
ATOM    180  CG1 VAL    25     -55.977 -34.442 -35.486  1.00204.41           C  
ATOM    181  CG2 VAL    25     -56.709 -35.807 -37.577  1.00204.41           C  
ATOM    182  HN  VAL    25     -55.385 -32.130 -36.726  1.00  0.00           H  
ATOM    183  N   ASN    26     -58.643 -32.207 -36.070  1.00 90.60           N  
ATOM    184  CA  ASN    26     -59.806 -32.239 -35.199  1.00 90.60           C  
ATOM    185  C   ASN    26     -61.071 -32.679 -35.899  1.00 90.60           C  
ATOM    186  O   ASN    26     -61.093 -32.872 -37.112  1.00 90.60           O  
ATOM    187  CB  ASN    26     -60.074 -30.904 -34.466  1.00 90.60           C  
ATOM    188  CG  ASN    26     -60.379 -29.786 -35.462  1.00 90.60           C  
ATOM    189  ND2 ASN    26     -60.003 -28.531 -35.095  1.00 90.60           N  
ATOM    190  OD1 ASN    26     -60.933 -30.015 -36.535  1.00 90.60           O  
ATOM    191  HN  ASN    26     -58.143 -31.328 -36.203  1.00  0.00           H  
ATOM    192 1HD2 ASN    26     -59.543 -28.341 -34.205  1.00  0.00           H  
ATOM    193 2HD2 ASN    26     -60.207 -27.785 -35.760  1.00  0.00           H  
ATOM    194  N   SER    27     -62.163 -32.856 -35.104  1.00 54.88           N  
ATOM    195  CA  SER    27     -63.447 -33.372 -35.519  1.00 54.88           C  
ATOM    196  C   SER    27     -63.986 -32.548 -36.644  1.00 54.88           C  
ATOM    197  O   SER    27     -64.576 -33.084 -37.583  1.00 54.88           O  
ATOM    198  CB  SER    27     -64.492 -33.337 -34.388  1.00 54.88           C  
ATOM    199  OG  SER    27     -64.082 -34.176 -33.317  1.00 54.88           O  
ATOM    200  HN  SER    27     -62.065 -32.600 -34.122  1.00  0.00           H  
ATOM    201  HG  SER    27     -64.727 -34.154 -32.619  1.00  0.00           H  
ATOM    202  N   ASP    28     -63.806 -31.218 -36.588  1.00 61.40           N  
ATOM    203  CA  ASP    28     -64.282 -30.406 -37.670  1.00 61.40           C  
ATOM    204  C   ASP    28     -63.587 -30.858 -38.911  1.00 61.40           C  
ATOM    205  O   ASP    28     -64.203 -30.997 -39.964  1.00 61.40           O  
ATOM    206  CB  ASP    28     -63.972 -28.904 -37.517  1.00 61.40           C  
ATOM    207  CG  ASP    28     -65.012 -28.264 -36.612  1.00 61.40           C  
ATOM    208  OD1 ASP    28     -66.195 -28.694 -36.681  1.00 61.40           O  
ATOM    209  OD2 ASP    28     -64.644 -27.330 -35.852  1.00 61.40           O1-
ATOM    210  HN  ASP    28     -63.338 -30.792 -35.788  1.00  0.00           H  
ATOM    211  N   CYS    29     -62.273 -31.112 -38.809  1.00 48.34           N  
ATOM    212  CA  CYS    29     -61.496 -31.518 -39.944  1.00 48.34           C  
ATOM    213  C   CYS    29     -61.998 -32.839 -40.442  1.00 48.34           C  
ATOM    214  O   CYS    29     -62.106 -33.035 -41.653  1.00 48.34           O  
ATOM    215  CB  CYS    29     -60.007 -31.710 -39.609  1.00 48.34           C  
ATOM    216  SG  CYS    29     -59.030 -32.231 -41.053  1.00 48.34           S  
ATOM    217  HN  CYS    29     -61.816 -31.014 -37.902  1.00  0.00           H  
ATOM    218  N   LEU    30     -62.302 -33.784 -39.525  1.00 98.56           N  
ATOM    219  CA  LEU    30     -62.740 -35.079 -39.967  1.00 98.56           C  
ATOM    220  C   LEU    30     -64.041 -34.960 -40.688  1.00 98.56           C  
ATOM    221  O   LEU    30     -64.187 -35.486 -41.788  1.00 98.56           O  
ATOM    222  CB  LEU    30     -63.004 -36.116 -38.862  1.00 98.56           C  
ATOM    223  CG  LEU    30     -61.754 -36.650 -38.147  1.00 98.56           C  
ATOM    224  CD1 LEU    30     -61.153 -35.607 -37.210  1.00 98.56           C  
ATOM    225  CD2 LEU    30     -62.046 -37.976 -37.438  1.00 98.56           C  
ATOM    226  HN  LEU    30     -62.221 -33.580 -38.529  1.00  0.00           H  
ATOM    227  N   LEU    31     -65.011 -34.232 -40.100  1.00151.10           N  
ATOM    228  CA  LEU    31     -66.324 -34.143 -40.665  1.00151.10           C  
ATOM    229  C   LEU    31     -66.217 -33.496 -42.010  1.00151.10           C  
ATOM    230  O   LEU    31     -66.950 -33.846 -42.934  1.00151.10           O  
ATOM    231  CB  LEU    31     -67.298 -33.354 -39.775  1.00151.10           C  
ATOM    232  CG  LEU    31     -68.761 -33.456 -40.236  1.00151.10           C  
ATOM    233  CD1 LEU    31     -69.196 -34.923 -40.345  1.00151.10           C  
ATOM    234  CD2 LEU    31     -69.686 -32.672 -39.293  1.00151.10           C  
ATOM    235  HN  LEU    31     -64.806 -33.734 -39.234  1.00  0.00           H  
ATOM    236  N   ASP    32     -65.296 -32.526 -42.153  1.00 61.18           N  
ATOM    237  CA  ASP    32     -65.069 -31.831 -43.394  1.00 61.18           C  
ATOM    238  C   ASP    32     -64.599 -32.806 -44.428  1.00 61.18           C  
ATOM    239  O   ASP    32     -64.969 -32.702 -45.596  1.00 61.18           O  
ATOM    240  CB  ASP    32     -63.964 -30.757 -43.313  1.00 61.18           C  
ATOM    241  CG  ASP    32     -64.495 -29.504 -42.631  1.00 61.18           C  
ATOM    242  OD1 ASP    32     -65.727 -29.252 -42.711  1.00 61.18           O  
ATOM    243  OD2 ASP    32     -63.664 -28.773 -42.031  1.00 61.18           O1-
ATOM    244  HN  ASP    32     -64.731 -32.270 -41.343  1.00  0.00           H  
ATOM    245  N   GLY    33     -63.756 -33.775 -44.025  1.00 32.48           N  
ATOM    246  CA  GLY    33     -63.170 -34.688 -44.960  1.00 32.48           C  
ATOM    247  C   GLY    33     -64.234 -35.504 -45.627  1.00 32.48           C  
ATOM    248  O   GLY    33     -64.195 -35.685 -46.843  1.00 32.48           O  
ATOM    249  HN  GLY    33     -63.530 -33.861 -43.034  1.00  0.00           H  
ATOM    250  N   LEU    34     -65.202 -36.031 -44.849  1.00104.80           N  
ATOM    251  CA  LEU    34     -66.220 -36.869 -45.413  1.00104.80           C  
ATOM    252  C   LEU    34     -67.077 -36.034 -46.313  1.00104.80           C  
ATOM    253  O   LEU    34     -67.448 -36.459 -47.405  1.00104.80           O  
ATOM    254  CB  LEU    34     -67.113 -37.543 -44.343  1.00104.80           C  
ATOM    255  CG  LEU    34     -68.071 -38.656 -44.850  1.00104.80           C  
ATOM    256  CD1 LEU    34     -68.852 -39.275 -43.682  1.00104.80           C  
ATOM    257  CD2 LEU    34     -69.027 -38.193 -45.963  1.00104.80           C  
ATOM    258  HN  LEU    34     -65.210 -35.831 -43.849  1.00  0.00           H  
ATOM    259  N   ASP    35     -67.392 -34.806 -45.870  1.00 64.59           N  
ATOM    260  CA  ASP    35     -68.251 -33.904 -46.576  1.00 64.59           C  
ATOM    261  C   ASP    35     -67.650 -33.640 -47.927  1.00 64.59           C  
ATOM    262  O   ASP    35     -68.347 -33.651 -48.939  1.00 64.59           O  
ATOM    263  CB  ASP    35     -68.370 -32.561 -45.829  1.00 64.59           C  
ATOM    264  CG  ASP    35     -69.582 -31.807 -46.348  1.00 64.59           C  
ATOM    265  OD1 ASP    35     -70.368 -32.413 -47.123  1.00 64.59           O  
ATOM    266  OD2 ASP    35     -69.741 -30.616 -45.970  1.00 64.59           O1-
ATOM    267  HN  ASP    35     -66.997 -34.499 -44.981  1.00  0.00           H  
ATOM    268  N   ALA    36     -66.324 -33.406 -47.974  1.00 42.80           N  
ATOM    269  CA  ALA    36     -65.622 -33.113 -49.192  1.00 42.80           C  
ATOM    270  C   ALA    36     -65.684 -34.303 -50.098  1.00 42.80           C  
ATOM    271  O   ALA    36     -65.933 -34.164 -51.295  1.00 42.80           O  
ATOM    272  CB  ALA    36     -64.135 -32.786 -48.950  1.00 42.80           C  
ATOM    273  HN  ALA    36     -65.794 -33.438 -47.103  1.00  0.00           H  
ATOM    274  N   LEU    37     -65.482 -35.514 -49.541  1.00 55.94           N  
ATOM    275  CA  LEU    37     -65.441 -36.696 -50.350  1.00 55.94           C  
ATOM    276  C   LEU    37     -66.773 -36.897 -51.005  1.00 55.94           C  
ATOM    277  O   LEU    37     -66.833 -37.128 -52.209  1.00 55.94           O  
ATOM    278  CB  LEU    37     -65.080 -37.967 -49.555  1.00 55.94           C  
ATOM    279  CG  LEU    37     -64.951 -39.227 -50.437  1.00 55.94           C  
ATOM    280  CD1 LEU    37     -63.855 -39.051 -51.501  1.00 55.94           C  
ATOM    281  CD2 LEU    37     -64.730 -40.487 -49.583  1.00 55.94           C  
ATOM    282  HN  LEU    37     -65.357 -35.590 -48.532  1.00  0.00           H  
ATOM    283  N   VAL    38     -67.883 -36.771 -50.247  1.00119.43           N  
ATOM    284  CA  VAL    38     -69.183 -36.996 -50.818  1.00119.43           C  
ATOM    285  C   VAL    38     -69.429 -35.985 -51.899  1.00119.43           C  
ATOM    286  O   VAL    38     -70.062 -36.307 -52.903  1.00119.43           O  
ATOM    287  CB  VAL    38     -70.318 -36.944 -49.825  1.00119.43           C  
ATOM    288  CG1 VAL    38     -70.221 -38.161 -48.893  1.00119.43           C  
ATOM    289  CG2 VAL    38     -70.264 -35.613 -49.065  1.00119.43           C  
ATOM    290  HN  VAL    38     -67.799 -36.515 -49.263  1.00  0.00           H  
ATOM    291  N   TYR    39     -68.973 -34.727 -51.723  1.00 96.61           N  
ATOM    292  CA  TYR    39     -69.183 -33.754 -52.762  1.00 96.61           C  
ATOM    293  C   TYR    39     -68.400 -34.103 -53.994  1.00 96.61           C  
ATOM    294  O   TYR    39     -68.914 -34.022 -55.108  1.00 96.61           O  
ATOM    295  CB  TYR    39     -68.822 -32.309 -52.383  1.00 96.61           C  
ATOM    296  CG  TYR    39     -69.924 -31.727 -51.562  1.00 96.61           C  
ATOM    297  CD1 TYR    39     -71.132 -31.421 -52.148  1.00 96.61           C  
ATOM    298  CD2 TYR    39     -69.745 -31.459 -50.227  1.00 96.61           C  
ATOM    299  CE1 TYR    39     -72.153 -30.868 -51.413  1.00 96.61           C  
ATOM    300  CE2 TYR    39     -70.762 -30.906 -49.485  1.00 96.61           C  
ATOM    301  CZ  TYR    39     -71.967 -30.612 -50.077  1.00 96.61           C  
ATOM    302  OH  TYR    39     -73.009 -30.042 -49.315  1.00 96.61           O  
ATOM    303  HN  TYR    39     -68.486 -34.469 -50.865  1.00  0.00           H  
ATOM    304  HH  TYR    39     -72.880 -29.865 -48.391  1.00  0.00           H  
ATOM    305  N   ASP    40     -67.132 -34.514 -53.821  1.00 86.89           N  
ATOM    306  CA  ASP    40     -66.253 -34.780 -54.925  1.00 86.89           C  
ATOM    307  C   ASP    40     -66.724 -35.929 -55.764  1.00 86.89           C  
ATOM    308  O   ASP    40     -66.403 -35.954 -56.944  1.00 86.89           O  
ATOM    309  CB  ASP    40     -64.816 -35.101 -54.475  1.00 86.89           C  
ATOM    310  CG  ASP    40     -64.156 -33.805 -54.025  1.00 86.89           C  
ATOM    311  OD1 ASP    40     -64.397 -32.762 -54.688  1.00 86.89           O  
ATOM    312  OD2 ASP    40     -63.407 -33.840 -53.011  1.00 86.89           O1-
ATOM    313  HN  ASP    40     -66.782 -34.642 -52.872  1.00  0.00           H  
ATOM    314  N   LEU    41     -67.358 -36.962 -55.172  1.00 99.63           N  
ATOM    315  CA  LEU    41     -67.827 -38.154 -55.847  1.00 99.63           C  
ATOM    316  C   LEU    41     -69.142 -38.076 -56.592  1.00 99.63           C  
ATOM    317  O   LEU    41     -69.273 -38.682 -57.656  1.00 99.63           O  
ATOM    318  CB  LEU    41     -67.910 -39.354 -54.890  1.00 99.63           C  
ATOM    319  CG  LEU    41     -66.525 -39.814 -54.395  1.00 99.63           C  
ATOM    320  CD1 LEU    41     -66.636 -41.017 -53.442  1.00 99.63           C  
ATOM    321  CD2 LEU    41     -65.573 -40.075 -55.575  1.00 99.63           C  
ATOM    322  HN  LEU    41     -67.520 -36.898 -54.167  1.00  0.00           H  
ATOM    323  N   ASP    42     -70.158 -37.358 -56.060  1.00 86.52           N  
ATOM    324  CA  ASP    42     -71.494 -37.442 -56.602  1.00 86.52           C  
ATOM    325  C   ASP    42     -71.621 -36.759 -57.936  1.00 86.52           C  
ATOM    326  O   ASP    42     -72.121 -35.638 -58.024  1.00 86.52           O  
ATOM    327  CB  ASP    42     -72.549 -36.826 -55.667  1.00 86.52           C  
ATOM    328  CG  ASP    42     -73.933 -37.240 -56.148  1.00 86.52           C  
ATOM    329  OD1 ASP    42     -74.014 -37.964 -57.175  1.00 86.52           O  
ATOM    330  OD2 ASP    42     -74.928 -36.836 -55.491  1.00 86.52           O1-
ATOM    331  HN  ASP    42     -69.977 -36.747 -55.263  1.00  0.00           H  
ATOM    332  N   PHE    43     -71.190 -37.445 -59.016  1.00 79.33           N  
ATOM    333  CA  PHE    43     -71.336 -36.965 -60.365  1.00 79.33           C  
ATOM    334  C   PHE    43     -71.636 -38.189 -61.180  1.00 79.33           C  
ATOM    335  O   PHE    43     -71.030 -39.232 -60.954  1.00 79.33           O  
ATOM    336  CB  PHE    43     -70.065 -36.315 -60.945  1.00 79.33           C  
ATOM    337  CG  PHE    43     -69.795 -35.072 -60.166  1.00 79.33           C  
ATOM    338  CD1 PHE    43     -70.523 -33.930 -60.403  1.00 79.33           C  
ATOM    339  CD2 PHE    43     -68.808 -35.045 -59.207  1.00 79.33           C  
ATOM    340  CE1 PHE    43     -70.278 -32.780 -59.689  1.00 79.33           C  
ATOM    341  CE2 PHE    43     -68.558 -33.898 -58.491  1.00 79.33           C  
ATOM    342  CZ  PHE    43     -69.295 -32.763 -58.731  1.00 79.33           C  
ATOM    343  HN  PHE    43     -70.739 -38.348 -58.869  1.00  0.00           H  
ATOM    344  N   PRO    44     -72.519 -38.109 -62.139  1.00 66.93           N  
ATOM    345  CA  PRO    44     -72.917 -39.279 -62.871  1.00 66.93           C  
ATOM    346  C   PRO    44     -71.776 -39.959 -63.558  1.00 66.93           C  
ATOM    347  O   PRO    44     -71.794 -41.186 -63.657  1.00 66.93           O  
ATOM    348  CB  PRO    44     -74.035 -38.813 -63.804  1.00 66.93           C  
ATOM    349  CG  PRO    44     -74.667 -37.630 -63.042  1.00 66.93           C  
ATOM    350  CD  PRO    44     -73.518 -37.053 -62.196  1.00 66.93           C  
ATOM    351  N   ALA    45     -70.784 -39.192 -64.044  1.00 33.36           N  
ATOM    352  CA  ALA    45     -69.658 -39.749 -64.740  1.00 33.36           C  
ATOM    353  C   ALA    45     -68.856 -40.611 -63.813  1.00 33.36           C  
ATOM    354  O   ALA    45     -68.389 -41.678 -64.204  1.00 33.36           O  
ATOM    355  CB  ALA    45     -68.714 -38.668 -65.291  1.00 33.36           C  
ATOM    356  HN  ALA    45     -70.833 -38.181 -63.914  1.00  0.00           H  
ATOM    357  N   LEU    46     -68.646 -40.136 -62.568  1.00 58.59           N  
ATOM    358  CA  LEU    46     -67.897 -40.813 -61.541  1.00 58.59           C  
ATOM    359  C   LEU    46     -68.641 -42.018 -61.045  1.00 58.59           C  
ATOM    360  O   LEU    46     -68.039 -43.046 -60.741  1.00 58.59           O  
ATOM    361  CB  LEU    46     -67.636 -39.928 -60.308  1.00 58.59           C  
ATOM    362  CG  LEU    46     -66.661 -38.764 -60.559  1.00 58.59           C  
ATOM    363  CD1 LEU    46     -66.449 -37.925 -59.288  1.00 58.59           C  
ATOM    364  CD2 LEU    46     -65.337 -39.274 -61.148  1.00 58.59           C  
ATOM    365  HN  LEU    46     -69.048 -39.228 -62.336  1.00  0.00           H  
ATOM    366  N   ARG    47     -69.982 -41.914 -60.981  1.00146.86           N  
ATOM    367  CA  ARG    47     -70.862 -42.902 -60.423  1.00146.86           C  
ATOM    368  C   ARG    47     -70.731 -44.168 -61.204  1.00146.86           C  
ATOM    369  O   ARG    47     -71.167 -45.224 -60.753  1.00146.86           O  
ATOM    370  CB  ARG    47     -72.346 -42.485 -60.424  1.00146.86           C  
ATOM    371  CG  ARG    47     -72.659 -41.327 -59.471  1.00146.86           C  
ATOM    372  CD  ARG    47     -72.282 -41.610 -58.015  1.00146.86           C  
ATOM    373  NE  ARG    47     -73.129 -42.733 -57.524  1.00146.86           N  
ATOM    374  CZ  ARG    47     -74.304 -42.483 -56.874  1.00146.86           C  
ATOM    375  NH1 ARG    47     -74.730 -41.199 -56.695  1.00146.86           N1+
ATOM    376  NH2 ARG    47     -75.051 -43.521 -56.395  1.00146.86           N  
ATOM    377  HN  ARG    47     -70.406 -41.067 -61.359  1.00  0.00           H  
ATOM    378  HE  ARG    47     -72.829 -43.696 -57.674  1.00  0.00           H  
ATOM    379 1HH1 ARG    47     -75.607 -41.012 -56.210  1.00  0.00           H  
ATOM    380 2HH1 ARG    47     -74.172 -40.424 -57.053  1.00  0.00           H  
ATOM    381 1HH2 ARG    47     -75.928 -43.334 -55.910  1.00  0.00           H  
ATOM    382 2HH2 ARG    47     -74.733 -44.481 -56.529  1.00  0.00           H  
ATOM    383  N   LYS    48     -70.172 -44.094 -62.422  1.00 47.39           N  
ATOM    384  CA  LYS    48     -70.019 -45.271 -63.227  1.00 47.39           C  
ATOM    385  C   LYS    48     -69.229 -46.282 -62.443  1.00 47.39           C  
ATOM    386  O   LYS    48     -69.442 -47.483 -62.601  1.00 47.39           O  
ATOM    387  CB  LYS    48     -69.261 -45.016 -64.546  1.00 47.39           C  
ATOM    388  CG  LYS    48     -70.032 -44.178 -65.570  1.00 47.39           C  
ATOM    389  CD  LYS    48     -69.175 -43.747 -66.765  1.00 47.39           C  
ATOM    390  CE  LYS    48     -69.925 -42.930 -67.820  1.00 47.39           C  
ATOM    391  NZ  LYS    48     -68.998 -42.540 -68.908  1.00 47.39           N1+
ATOM    392  HN  LYS    48     -69.853 -43.193 -62.778  1.00  0.00           H  
ATOM    393  HZ1 LYS    48     -69.498 -41.996 -69.611  1.00  0.00           H  
ATOM    394  HZ2 LYS    48     -68.523 -43.346 -69.314  1.00  0.00           H  
ATOM    395  HZ3 LYS    48     -68.178 -42.048 -68.554  1.00  0.00           H  
ATOM    396  N   ASN    49     -68.281 -45.825 -61.595  1.00 52.55           N  
ATOM    397  CA  ASN    49     -67.459 -46.717 -60.819  1.00 52.55           C  
ATOM    398  C   ASN    49     -68.279 -47.339 -59.724  1.00 52.55           C  
ATOM    399  O   ASN    49     -69.054 -46.671 -59.041  1.00 52.55           O  
ATOM    400  CB  ASN    49     -66.262 -45.996 -60.165  1.00 52.55           C  
ATOM    401  CG  ASN    49     -65.258 -47.008 -59.626  1.00 52.55           C  
ATOM    402  ND2 ASN    49     -63.949 -46.644 -59.678  1.00 52.55           N  
ATOM    403  OD1 ASN    49     -65.617 -48.089 -59.162  1.00 52.55           O  
ATOM    404  HN  ASN    49     -68.144 -44.819 -61.502  1.00  0.00           H  
ATOM    405 1HD2 ASN    49     -63.277 -47.321 -59.317  1.00  0.00           H  
ATOM    406 2HD2 ASN    49     -63.651 -45.748 -60.063  1.00  0.00           H  
ATOM    407  N   LYS    50     -68.135 -48.671 -59.555  1.00116.98           N  
ATOM    408  CA  LYS    50     -68.816 -49.415 -58.535  1.00116.98           C  
ATOM    409  C   LYS    50     -68.342 -49.037 -57.161  1.00116.98           C  
ATOM    410  O   LYS    50     -69.156 -48.883 -56.253  1.00116.98           O  
ATOM    411  CB  LYS    50     -68.699 -50.937 -58.734  1.00116.98           C  
ATOM    412  CG  LYS    50     -67.465 -51.358 -59.537  1.00116.98           C  
ATOM    413  CD  LYS    50     -66.114 -51.010 -58.918  1.00116.98           C  
ATOM    414  CE  LYS    50     -64.947 -51.389 -59.833  1.00116.98           C  
ATOM    415  NZ  LYS    50     -63.678 -50.850 -59.300  1.00116.98           N1+
ATOM    416  HN  LYS    50     -67.510 -49.174 -60.185  1.00  0.00           H  
ATOM    417  HZ1 LYS    50     -62.900 -51.103 -59.910  1.00  0.00           H  
ATOM    418  HZ2 LYS    50     -63.516 -51.143 -58.337  1.00  0.00           H  
ATOM    419  HZ3 LYS    50     -63.728 -49.843 -59.146  1.00  0.00           H  
ATOM    420  N   ASN    51     -67.022 -48.854 -56.958  1.00 36.08           N  
ATOM    421  CA  ASN    51     -66.557 -48.534 -55.637  1.00 36.08           C  
ATOM    422  C   ASN    51     -67.148 -47.223 -55.216  1.00 36.08           C  
ATOM    423  O   ASN    51     -67.598 -47.077 -54.080  1.00 36.08           O  
ATOM    424  CB  ASN    51     -65.026 -48.408 -55.537  1.00 36.08           C  
ATOM    425  CG  ASN    51     -64.429 -49.808 -55.535  1.00 36.08           C  
ATOM    426  ND2 ASN    51     -63.120 -49.909 -55.892  1.00 36.08           N  
ATOM    427  OD1 ASN    51     -65.102 -50.785 -55.208  1.00 36.08           O  
ATOM    428  HN  ASN    51     -66.363 -48.941 -57.731  1.00  0.00           H  
ATOM    429 1HD2 ASN    51     -62.720 -50.847 -55.891  1.00  0.00           H  
ATOM    430 2HD2 ASN    51     -62.562 -49.099 -56.163  1.00  0.00           H  
ATOM    431  N   ILE    52     -67.159 -46.232 -56.126  1.00 88.52           N  
ATOM    432  CA  ILE    52     -67.678 -44.925 -55.832  1.00 88.52           C  
ATOM    433  C   ILE    52     -69.155 -44.981 -55.575  1.00 88.52           C  
ATOM    434  O   ILE    52     -69.653 -44.333 -54.658  1.00 88.52           O  
ATOM    435  CB  ILE    52     -67.470 -43.932 -56.941  1.00 88.52           C  
ATOM    436  CG1 ILE    52     -65.982 -43.572 -57.099  1.00 88.52           C  
ATOM    437  CG2 ILE    52     -68.368 -42.718 -56.652  1.00 88.52           C  
ATOM    438  CD1 ILE    52     -65.107 -44.713 -57.606  1.00 88.52           C  
ATOM    439  HN  ILE    52     -66.786 -46.415 -57.057  1.00  0.00           H  
ATOM    440  N   ASP    53     -69.896 -45.747 -56.394  1.00 66.47           N  
ATOM    441  CA  ASP    53     -71.330 -45.789 -56.326  1.00 66.47           C  
ATOM    442  C   ASP    53     -71.817 -46.344 -55.013  1.00 66.47           C  
ATOM    443  O   ASP    53     -72.732 -45.783 -54.413  1.00 66.47           O  
ATOM    444  CB  ASP    53     -71.921 -46.645 -57.463  1.00 66.47           C  
ATOM    445  CG  ASP    53     -73.423 -46.420 -57.533  1.00 66.47           C  
ATOM    446  OD1 ASP    53     -74.108 -46.657 -56.503  1.00 66.47           O  
ATOM    447  OD2 ASP    53     -73.907 -46.017 -58.624  1.00 66.47           O1-
ATOM    448  HN  ASP    53     -69.421 -46.321 -57.091  1.00  0.00           H  
ATOM    449  N   ASN    54     -71.219 -47.453 -54.526  1.00 55.93           N  
ATOM    450  CA  ASN    54     -71.679 -48.117 -53.330  1.00 55.93           C  
ATOM    451  C   ASN    54     -71.481 -47.254 -52.123  1.00 55.93           C  
ATOM    452  O   ASN    54     -72.374 -47.117 -51.288  1.00 55.93           O  
ATOM    453  CB  ASN    54     -70.928 -49.429 -53.045  1.00 55.93           C  
ATOM    454  CG  ASN    54     -71.260 -50.427 -54.142  1.00 55.93           C  
ATOM    455  ND2 ASN    54     -72.544 -50.873 -54.199  1.00 55.93           N  
ATOM    456  OD1 ASN    54     -70.395 -50.806 -54.930  1.00 55.93           O  
ATOM    457  HN  ASN    54     -70.413 -47.835 -55.021  1.00  0.00           H  
ATOM    458 1HD2 ASN    54     -73.261 -50.559 -53.546  1.00  0.00           H  
ATOM    459 2HD2 ASN    54     -72.767 -51.543 -54.935  1.00  0.00           H  
ATOM    460  N   PHE    55     -70.295 -46.635 -52.013  1.00125.16           N  
ATOM    461  CA  PHE    55     -69.939 -45.819 -50.891  1.00125.16           C  
ATOM    462  C   PHE    55     -70.940 -44.718 -50.787  1.00125.16           C  
ATOM    463  O   PHE    55     -71.505 -44.482 -49.719  1.00125.16           O  
ATOM    464  CB  PHE    55     -68.542 -45.201 -51.117  1.00125.16           C  
ATOM    465  CG  PHE    55     -68.254 -44.092 -50.161  1.00125.16           C  
ATOM    466  CD1 PHE    55     -68.683 -42.813 -50.443  1.00125.16           C  
ATOM    467  CD2 PHE    55     -67.537 -44.313 -49.008  1.00125.16           C  
ATOM    468  CE1 PHE    55     -68.418 -41.770 -49.585  1.00125.16           C  
ATOM    469  CE2 PHE    55     -67.270 -43.272 -48.146  1.00125.16           C  
ATOM    470  CZ  PHE    55     -67.712 -42.000 -48.429  1.00125.16           C  
ATOM    471  HN  PHE    55     -69.615 -46.751 -52.764  1.00  0.00           H  
ATOM    472  N   LEU    56     -71.224 -44.049 -51.919  1.00 51.60           N  
ATOM    473  CA  LEU    56     -72.126 -42.940 -51.919  1.00 51.60           C  
ATOM    474  C   LEU    56     -73.481 -43.386 -51.473  1.00 51.60           C  
ATOM    475  O   LEU    56     -74.124 -42.706 -50.678  1.00 51.60           O  
ATOM    476  CB  LEU    56     -72.286 -42.278 -53.300  1.00 51.60           C  
ATOM    477  CG  LEU    56     -71.049 -41.485 -53.765  1.00 51.60           C  
ATOM    478  CD1 LEU    56     -71.285 -40.858 -55.147  1.00 51.60           C  
ATOM    479  CD2 LEU    56     -70.628 -40.435 -52.722  1.00 51.60           C  
ATOM    480  HN  LEU    56     -70.787 -44.339 -52.794  1.00  0.00           H  
ATOM    481  N   SER    57     -73.954 -44.544 -51.966  1.00 35.66           N  
ATOM    482  CA  SER    57     -75.276 -44.985 -51.624  1.00 35.66           C  
ATOM    483  C   SER    57     -75.362 -45.286 -50.158  1.00 35.66           C  
ATOM    484  O   SER    57     -76.348 -44.940 -49.511  1.00 35.66           O  
ATOM    485  CB  SER    57     -75.696 -46.247 -52.396  1.00 35.66           C  
ATOM    486  OG  SER    57     -75.772 -45.960 -53.786  1.00 35.66           O  
ATOM    487  HN  SER    57     -73.372 -45.110 -52.584  1.00  0.00           H  
ATOM    488  HG  SER    57     -76.031 -46.740 -54.263  1.00  0.00           H  
ATOM    489  N   ARG    58     -74.331 -45.944 -49.591  1.00145.07           N  
ATOM    490  CA  ARG    58     -74.383 -46.316 -48.203  1.00145.07           C  
ATOM    491  C   ARG    58     -74.410 -45.086 -47.343  1.00145.07           C  
ATOM    492  O   ARG    58     -75.188 -44.998 -46.395  1.00145.07           O  
ATOM    493  CB  ARG    58     -73.172 -47.151 -47.750  1.00145.07           C  
ATOM    494  CG  ARG    58     -73.090 -48.529 -48.406  1.00145.07           C  
ATOM    495  CD  ARG    58     -72.084 -49.460 -47.728  1.00145.07           C  
ATOM    496  NE  ARG    58     -70.755 -48.788 -47.769  1.00145.07           N  
ATOM    497  CZ  ARG    58     -69.714 -49.286 -47.039  1.00145.07           C  
ATOM    498  NH1 ARG    58     -69.886 -50.413 -46.287  1.00145.07           N1+
ATOM    499  NH2 ARG    58     -68.504 -48.655 -47.065  1.00145.07           N  
ATOM    500  HN  ARG    58     -73.510 -46.179 -50.149  1.00  0.00           H  
ATOM    501  HE  ARG    58     -70.623 -47.955 -48.343  1.00  0.00           H  
ATOM    502 1HH1 ARG    58     -69.108 -50.785 -45.742  1.00  0.00           H  
ATOM    503 2HH1 ARG    58     -70.790 -50.885 -46.268  1.00  0.00           H  
ATOM    504 1HH2 ARG    58     -67.726 -49.027 -46.520  1.00  0.00           H  
ATOM    505 2HH2 ARG    58     -68.376 -47.813 -47.627  1.00  0.00           H  
ATOM    506  N   TYR    59     -73.529 -44.122 -47.664  1.00101.71           N  
ATOM    507  CA  TYR    59     -73.300 -42.855 -47.014  1.00101.71           C  
ATOM    508  C   TYR    59     -74.381 -41.838 -47.216  1.00101.71           C  
ATOM    509  O   TYR    59     -74.468 -40.886 -46.445  1.00101.71           O  
ATOM    510  CB  TYR    59     -71.958 -42.197 -47.371  1.00101.71           C  
ATOM    511  CG  TYR    59     -70.940 -42.802 -46.466  1.00101.71           C  
ATOM    512  CD1 TYR    59     -70.799 -42.305 -45.191  1.00101.71           C  
ATOM    513  CD2 TYR    59     -70.138 -43.843 -46.870  1.00101.71           C  
ATOM    514  CE1 TYR    59     -69.872 -42.834 -44.326  1.00101.71           C  
ATOM    515  CE2 TYR    59     -69.208 -44.377 -46.007  1.00101.71           C  
ATOM    516  CZ  TYR    59     -69.073 -43.874 -44.736  1.00101.71           C  
ATOM    517  OH  TYR    59     -68.119 -44.426 -43.854  1.00101.71           O  
ATOM    518  HN  TYR    59     -72.944 -44.313 -48.477  1.00  0.00           H  
ATOM    519  HH  TYR    59     -67.567 -45.145 -44.137  1.00  0.00           H  
ATOM    520  N   LYS    60     -75.189 -41.965 -48.283  1.00100.68           N  
ATOM    521  CA  LYS    60     -76.123 -40.940 -48.663  1.00100.68           C  
ATOM    522  C   LYS    60     -76.980 -40.480 -47.518  1.00100.68           C  
ATOM    523  O   LYS    60     -77.084 -39.276 -47.288  1.00100.68           O  
ATOM    524  CB  LYS    60     -77.084 -41.422 -49.765  1.00100.68           C  
ATOM    525  CG  LYS    60     -78.194 -40.431 -50.134  1.00100.68           C  
ATOM    526  CD  LYS    60     -77.715 -39.156 -50.829  1.00100.68           C  
ATOM    527  CE  LYS    60     -78.867 -38.307 -51.377  1.00100.68           C  
ATOM    528  NZ  LYS    60     -78.346 -37.075 -52.015  1.00100.68           N1+
ATOM    529  HN  LYS    60     -75.138 -42.817 -48.842  1.00  0.00           H  
ATOM    530  HZ1 LYS    60     -79.113 -36.510 -52.380  1.00  0.00           H  
ATOM    531  HZ2 LYS    60     -77.654 -37.284 -52.734  1.00  0.00           H  
ATOM    532  HZ3 LYS    60     -77.751 -36.542 -51.381  1.00  0.00           H  
ATOM    533  N   ASP    61     -77.603 -41.398 -46.756  1.00 45.32           N  
ATOM    534  CA  ASP    61     -78.535 -40.993 -45.737  1.00 45.32           C  
ATOM    535  C   ASP    61     -77.866 -40.170 -44.669  1.00 45.32           C  
ATOM    536  O   ASP    61     -78.363 -39.106 -44.302  1.00 45.32           O  
ATOM    537  CB  ASP    61     -79.185 -42.203 -45.038  1.00 45.32           C  
ATOM    538  CG  ASP    61     -80.008 -42.977 -46.063  1.00 45.32           C  
ATOM    539  OD1 ASP    61     -80.255 -42.427 -47.171  1.00 45.32           O  
ATOM    540  OD2 ASP    61     -80.398 -44.134 -45.752  1.00 45.32           O1-
ATOM    541  HN  ASP    61     -77.413 -42.389 -46.902  1.00  0.00           H  
ATOM    542  N   THR    62     -76.711 -40.639 -44.152  1.00 40.91           N  
ATOM    543  CA  THR    62     -76.026 -39.997 -43.060  1.00 40.91           C  
ATOM    544  C   THR    62     -75.493 -38.660 -43.456  1.00 40.91           C  
ATOM    545  O   THR    62     -75.566 -37.712 -42.678  1.00 40.91           O  
ATOM    546  CB  THR    62     -74.872 -40.796 -42.517  1.00 40.91           C  
ATOM    547  CG2 THR    62     -75.407 -42.141 -41.997  1.00 40.91           C  
ATOM    548  OG1 THR    62     -73.888 -41.007 -43.518  1.00 40.91           O  
ATOM    549  HN  THR    62     -76.306 -41.485 -44.552  1.00  0.00           H  
ATOM    550  HG1 THR    62     -73.160 -41.511 -43.175  1.00  0.00           H  
ATOM    551  N   ILE    63     -74.948 -38.535 -44.679  1.00 86.31           N  
ATOM    552  CA  ILE    63     -74.347 -37.290 -45.054  1.00 86.31           C  
ATOM    553  C   ILE    63     -75.403 -36.230 -45.022  1.00 86.31           C  
ATOM    554  O   ILE    63     -75.144 -35.104 -44.601  1.00 86.31           O  
ATOM    555  CB  ILE    63     -73.680 -37.317 -46.403  1.00 86.31           C  
ATOM    556  CG1 ILE    63     -72.760 -36.095 -46.550  1.00 86.31           C  
ATOM    557  CG2 ILE    63     -74.754 -37.438 -47.495  1.00 86.31           C  
ATOM    558  CD1 ILE    63     -71.573 -36.122 -45.585  1.00 86.31           C  
ATOM    559  HN  ILE    63     -74.962 -39.318 -45.332  1.00  0.00           H  
ATOM    560  N   ASN    64     -76.627 -36.564 -45.469  1.00 36.37           N  
ATOM    561  CA  ASN    64     -77.701 -35.612 -45.471  1.00 36.37           C  
ATOM    562  C   ASN    64     -77.994 -35.209 -44.057  1.00 36.37           C  
ATOM    563  O   ASN    64     -78.221 -34.035 -43.776  1.00 36.37           O  
ATOM    564  CB  ASN    64     -78.998 -36.177 -46.076  1.00 36.37           C  
ATOM    565  CG  ASN    64     -78.783 -36.384 -47.571  1.00 36.37           C  
ATOM    566  ND2 ASN    64     -79.809 -36.016 -48.385  1.00 36.37           N  
ATOM    567  OD1 ASN    64     -77.730 -36.846 -48.006  1.00 36.37           O  
ATOM    568  HN  ASN    64     -76.795 -37.510 -45.812  1.00  0.00           H  
ATOM    569 1HD2 ASN    64     -80.683 -35.633 -48.024  1.00  0.00           H  
ATOM    570 2HD2 ASN    64     -79.665 -36.154 -49.385  1.00  0.00           H  
ATOM    571  N   LYS    65     -77.990 -36.179 -43.125  1.00 42.58           N  
ATOM    572  CA  LYS    65     -78.308 -35.925 -41.748  1.00 42.58           C  
ATOM    573  C   LYS    65     -77.301 -34.964 -41.182  1.00 42.58           C  
ATOM    574  O   LYS    65     -77.658 -33.989 -40.521  1.00 42.58           O  
ATOM    575  CB  LYS    65     -78.249 -37.234 -40.940  1.00 42.58           C  
ATOM    576  CG  LYS    65     -78.819 -37.179 -39.524  1.00 42.58           C  
ATOM    577  CD  LYS    65     -79.063 -38.584 -38.961  1.00 42.58           C  
ATOM    578  CE  LYS    65     -79.659 -38.612 -37.554  1.00 42.58           C  
ATOM    579  NZ  LYS    65     -79.980 -40.007 -37.173  1.00 42.58           N1+
ATOM    580  HN  LYS    65     -77.752 -37.130 -43.407  1.00  0.00           H  
ATOM    581  HZ1 LYS    65     -80.378 -40.026 -36.234  1.00  0.00           H  
ATOM    582  HZ2 LYS    65     -79.172 -40.624 -37.260  1.00  0.00           H  
ATOM    583  HZ3 LYS    65     -80.587 -40.461 -37.856  1.00  0.00           H  
ATOM    584  N   ILE    66     -76.008 -35.215 -41.457  1.00 93.63           N  
ATOM    585  CA  ILE    66     -74.920 -34.425 -40.950  1.00 93.63           C  
ATOM    586  C   ILE    66     -74.968 -33.045 -41.524  1.00 93.63           C  
ATOM    587  O   ILE    66     -74.791 -32.065 -40.803  1.00 93.63           O  
ATOM    588  CB  ILE    66     -73.584 -35.012 -41.294  1.00 93.63           C  
ATOM    589  CG1 ILE    66     -73.469 -36.426 -40.707  1.00 93.63           C  
ATOM    590  CG2 ILE    66     -72.494 -34.053 -40.792  1.00 93.63           C  
ATOM    591  CD1 ILE    66     -73.675 -36.465 -39.194  1.00 93.63           C  
ATOM    592  HN  ILE    66     -75.788 -36.009 -42.058  1.00  0.00           H  
ATOM    593  N   ARG    67     -75.221 -32.926 -42.842  1.00 96.94           N  
ATOM    594  CA  ARG    67     -75.184 -31.630 -43.456  1.00 96.94           C  
ATOM    595  C   ARG    67     -76.227 -30.736 -42.854  1.00 96.94           C  
ATOM    596  O   ARG    67     -75.965 -29.558 -42.612  1.00 96.94           O  
ATOM    597  CB  ARG    67     -75.319 -31.659 -44.991  1.00 96.94           C  
ATOM    598  CG  ARG    67     -74.003 -32.070 -45.668  1.00 96.94           C  
ATOM    599  CD  ARG    67     -73.872 -31.635 -47.132  1.00 96.94           C  
ATOM    600  NE  ARG    67     -74.482 -32.674 -48.011  1.00 96.94           N  
ATOM    601  CZ  ARG    67     -73.672 -33.485 -48.755  1.00 96.94           C  
ATOM    602  NH1 ARG    67     -72.315 -33.358 -48.677  1.00 96.94           N1+
ATOM    603  NH2 ARG    67     -74.221 -34.414 -49.592  1.00 96.94           N  
ATOM    604  HN  ARG    67     -75.437 -33.752 -43.400  1.00  0.00           H  
ATOM    605  HE  ARG    67     -75.496 -32.778 -48.056  1.00  0.00           H  
ATOM    606 1HH1 ARG    67     -71.905 -32.664 -48.052  1.00  0.00           H  
ATOM    607 2HH1 ARG    67     -71.710 -33.963 -49.232  1.00  0.00           H  
ATOM    608 1HH2 ARG    67     -75.235 -34.509 -49.650  1.00  0.00           H  
ATOM    609 2HH2 ARG    67     -73.616 -35.019 -50.147  1.00  0.00           H  
ATOM    610  N   ASP    68     -77.442 -31.262 -42.604  1.00 81.75           N  
ATOM    611  CA  ASP    68     -78.491 -30.484 -42.003  1.00 81.75           C  
ATOM    612  C   ASP    68     -78.122 -30.169 -40.591  1.00 81.75           C  
ATOM    613  O   ASP    68     -78.432 -29.096 -40.079  1.00 81.75           O  
ATOM    614  CB  ASP    68     -79.831 -31.224 -41.931  1.00 81.75           C  
ATOM    615  CG  ASP    68     -80.353 -31.340 -43.346  1.00 81.75           C  
ATOM    616  OD1 ASP    68     -79.949 -30.504 -44.196  1.00 81.75           O  
ATOM    617  OD2 ASP    68     -81.161 -32.272 -43.594  1.00 81.75           O1-
ATOM    618  HN  ASP    68     -77.622 -32.236 -42.847  1.00  0.00           H  
ATOM    619  N   LEU    69     -77.480 -31.128 -39.906  1.00132.45           N  
ATOM    620  CA  LEU    69     -77.128 -30.955 -38.527  1.00132.45           C  
ATOM    621  C   LEU    69     -76.103 -29.868 -38.404  1.00132.45           C  
ATOM    622  O   LEU    69     -76.178 -29.041 -37.496  1.00132.45           O  
ATOM    623  CB  LEU    69     -76.564 -32.255 -37.913  1.00132.45           C  
ATOM    624  CG  LEU    69     -76.224 -32.195 -36.410  1.00132.45           C  
ATOM    625  CD1 LEU    69     -74.967 -31.358 -36.129  1.00132.45           C  
ATOM    626  CD2 LEU    69     -77.442 -31.747 -35.586  1.00132.45           C  
ATOM    627  HN  LEU    69     -77.237 -31.999 -40.377  1.00  0.00           H  
ATOM    628  N   ARG    70     -75.122 -29.834 -39.328  1.00115.02           N  
ATOM    629  CA  ARG    70     -74.045 -28.881 -39.294  1.00115.02           C  
ATOM    630  C   ARG    70     -74.563 -27.534 -39.711  1.00115.02           C  
ATOM    631  O   ARG    70     -75.697 -27.404 -40.169  1.00115.02           O  
ATOM    632  CB  ARG    70     -72.909 -29.201 -40.280  1.00115.02           C  
ATOM    633  CG  ARG    70     -72.238 -30.559 -40.082  1.00115.02           C  
ATOM    634  CD  ARG    70     -71.089 -30.779 -41.066  1.00115.02           C  
ATOM    635  NE  ARG    70     -69.894 -30.083 -40.514  1.00115.02           N  
ATOM    636  CZ  ARG    70     -68.817 -29.837 -41.316  1.00115.02           C  
ATOM    637  NH1 ARG    70     -68.862 -30.171 -42.639  1.00115.02           N1+
ATOM    638  NH2 ARG    70     -67.695 -29.265 -40.792  1.00115.02           N  
ATOM    639  HN  ARG    70     -75.144 -30.516 -40.086  1.00  0.00           H  
ATOM    640  HE  ARG    70     -69.880 -29.790 -39.537  1.00  0.00           H  
ATOM    641 1HH1 ARG    70     -69.701 -30.599 -43.031  1.00  0.00           H  
ATOM    642 2HH1 ARG    70     -68.057 -29.987 -43.238  1.00  0.00           H  
ATOM    643 1HH2 ARG    70     -67.661 -29.015 -39.804  1.00  0.00           H  
ATOM    644 2HH2 ARG    70     -66.890 -29.081 -41.391  1.00  0.00           H  
ATOM    645  N   MET    71     -73.720 -26.491 -39.528  1.00121.49           N  
ATOM    646  CA  MET    71     -74.030 -25.131 -39.883  1.00121.49           C  
ATOM    647  C   MET    71     -74.092 -25.046 -41.382  1.00121.49           C  
ATOM    648  O   MET    71     -73.290 -25.667 -42.079  1.00121.49           O  
ATOM    649  CB  MET    71     -72.930 -24.152 -39.419  1.00121.49           C  
ATOM    650  CG  MET    71     -73.221 -22.668 -39.648  1.00121.49           C  
ATOM    651  SD  MET    71     -74.372 -21.910 -38.465  1.00121.49           S  
ATOM    652  CE  MET    71     -73.228 -21.957 -37.056  1.00121.49           C  
ATOM    653  HN  MET    71     -72.808 -26.681 -39.113  1.00  0.00           H  
ATOM    654  N   LYS    72     -75.064 -24.262 -41.906  1.00156.40           N  
ATOM    655  CA  LYS    72     -75.290 -24.114 -43.323  1.00156.40           C  
ATOM    656  C   LYS    72     -75.748 -22.701 -43.552  1.00156.40           C  
ATOM    657  O   LYS    72     -76.120 -21.995 -42.617  1.00156.40           O  
ATOM    658  CB  LYS    72     -76.516 -24.886 -43.833  1.00156.40           C  
ATOM    659  CG  LYS    72     -76.567 -26.373 -43.519  1.00156.40           C  
ATOM    660  CD  LYS    72     -77.988 -26.932 -43.603  1.00156.40           C  
ATOM    661  CE  LYS    72     -78.902 -26.387 -42.502  1.00156.40           C  
ATOM    662  NZ  LYS    72     -80.322 -26.626 -42.842  1.00156.40           N1+
ATOM    663  HN  LYS    72     -75.669 -23.749 -41.264  1.00  0.00           H  
ATOM    664  HZ1 LYS    72     -80.931 -26.263 -42.109  1.00  0.00           H  
ATOM    665  HZ2 LYS    72     -80.505 -27.611 -43.034  1.00  0.00           H  
ATOM    666  HZ3 LYS    72     -80.562 -26.245 -43.757  1.00  0.00           H  
ATOM    667  N   ALA    73     -75.765 -22.278 -44.834  1.00 43.55           N  
ATOM    668  CA  ALA    73     -76.199 -20.970 -45.244  1.00 43.55           C  
ATOM    669  C   ALA    73     -77.660 -20.770 -44.939  1.00 43.55           C  
ATOM    670  O   ALA    73     -78.062 -19.698 -44.490  1.00 43.55           O  
ATOM    671  CB  ALA    73     -76.004 -20.733 -46.753  1.00 43.55           C  
ATOM    672  HN  ALA    73     -75.451 -22.926 -45.556  1.00  0.00           H  
ATOM    673  N   GLU    74     -78.493 -21.811 -45.146  1.00107.94           N  
ATOM    674  CA  GLU    74     -79.924 -21.720 -45.000  1.00107.94           C  
ATOM    675  C   GLU    74     -80.292 -21.377 -43.590  1.00107.94           C  
ATOM    676  O   GLU    74     -81.414 -20.946 -43.333  1.00107.94           O  
ATOM    677  CB  GLU    74     -80.699 -22.984 -45.422  1.00107.94           C  
ATOM    678  CG  GLU    74     -80.268 -24.276 -44.730  1.00107.94           C  
ATOM    679  CD  GLU    74     -79.337 -25.029 -45.675  1.00107.94           C  
ATOM    680  OE1 GLU    74     -78.430 -24.379 -46.260  1.00107.94           O  
ATOM    681  OE2 GLU    74     -79.529 -26.265 -45.829  1.00107.94           O1-
ATOM    682  HN  GLU    74     -78.090 -22.707 -45.419  1.00  0.00           H  
ATOM    683  N   ASP    75     -79.383 -21.623 -42.631  1.00 59.12           N  
ATOM    684  CA  ASP    75     -79.596 -21.336 -41.240  1.00 59.12           C  
ATOM    685  C   ASP    75     -79.700 -19.846 -41.044  1.00 59.12           C  
ATOM    686  O   ASP    75     -80.328 -19.385 -40.090  1.00 59.12           O  
ATOM    687  CB  ASP    75     -78.446 -21.853 -40.359  1.00 59.12           C  
ATOM    688  CG  ASP    75     -78.490 -23.377 -40.376  1.00 59.12           C  
ATOM    689  OD1 ASP    75     -79.585 -23.935 -40.658  1.00 59.12           O  
ATOM    690  OD2 ASP    75     -77.430 -24.004 -40.110  1.00 59.12           O1-
ATOM    691  HN  ASP    75     -78.492 -22.037 -42.906  1.00  0.00           H  
ATOM    692  N   TYR    76     -79.076 -19.046 -41.938  1.00 71.38           N  
ATOM    693  CA  TYR    76     -79.051 -17.621 -41.754  1.00 71.38           C  
ATOM    694  C   TYR    76     -79.921 -16.949 -42.770  1.00 71.38           C  
ATOM    695  O   TYR    76     -79.941 -17.320 -43.943  1.00 71.38           O  
ATOM    696  CB  TYR    76     -77.661 -16.991 -41.980  1.00 71.38           C  
ATOM    697  CG  TYR    76     -76.679 -17.468 -40.965  1.00 71.38           C  
ATOM    698  CD1 TYR    76     -76.577 -16.850 -39.739  1.00 71.38           C  
ATOM    699  CD2 TYR    76     -75.844 -18.525 -41.253  1.00 71.38           C  
ATOM    700  CE1 TYR    76     -75.663 -17.286 -38.808  1.00 71.38           C  
ATOM    701  CE2 TYR    76     -74.929 -18.965 -40.326  1.00 71.38           C  
ATOM    702  CZ  TYR    76     -74.838 -18.345 -39.102  1.00 71.38           C  
ATOM    703  OH  TYR    76     -73.900 -18.792 -38.148  1.00 71.38           O  
ATOM    704  HN  TYR    76     -78.618 -19.458 -42.751  1.00  0.00           H  
ATOM    705  HH  TYR    76     -73.330 -19.524 -38.351  1.00  0.00           H  
ATOM    706  N   GLU    77     -80.682 -15.925 -42.325  1.00 91.22           N  
ATOM    707  CA  GLU    77     -81.473 -15.155 -43.239  1.00 91.22           C  
ATOM    708  C   GLU    77     -80.643 -13.953 -43.581  1.00 91.22           C  
ATOM    709  O   GLU    77     -80.074 -13.313 -42.697  1.00 91.22           O  
ATOM    710  CB  GLU    77     -82.831 -14.711 -42.667  1.00 91.22           C  
ATOM    711  CG  GLU    77     -82.743 -13.843 -41.415  1.00 91.22           C  
ATOM    712  CD  GLU    77     -84.169 -13.603 -40.944  1.00 91.22           C  
ATOM    713  OE1 GLU    77     -85.002 -13.177 -41.788  1.00 91.22           O  
ATOM    714  OE2 GLU    77     -84.449 -13.854 -39.742  1.00 91.22           O1-
ATOM    715  HN  GLU    77     -80.694 -15.698 -41.331  1.00  0.00           H  
ATOM    716  N   VAL    78     -80.533 -13.628 -44.887  1.00109.83           N  
ATOM    717  CA  VAL    78     -79.667 -12.555 -45.293  1.00109.83           C  
ATOM    718  C   VAL    78     -80.449 -11.279 -45.389  1.00109.83           C  
ATOM    719  O   VAL    78     -81.393 -11.161 -46.168  1.00109.83           O  
ATOM    720  CB  VAL    78     -78.985 -12.813 -46.611  1.00109.83           C  
ATOM    721  CG1 VAL    78     -80.055 -13.004 -47.700  1.00109.83           C  
ATOM    722  CG2 VAL    78     -78.001 -11.666 -46.890  1.00109.83           C  
ATOM    723  HN  VAL    78     -81.065 -14.145 -45.587  1.00  0.00           H  
ATOM    724  N   VAL    79     -80.091 -10.304 -44.527  1.00 61.77           N  
ATOM    725  CA  VAL    79     -80.734  -9.021 -44.491  1.00 61.77           C  
ATOM    726  C   VAL    79     -80.364  -8.170 -45.678  1.00 61.77           C  
ATOM    727  O   VAL    79     -81.247  -7.674 -46.378  1.00 61.77           O  
ATOM    728  CB  VAL    79     -80.382  -8.255 -43.244  1.00 61.77           C  
ATOM    729  CG1 VAL    79     -81.097  -6.892 -43.261  1.00 61.77           C  
ATOM    730  CG2 VAL    79     -80.722  -9.132 -42.024  1.00 61.77           C  
ATOM    731  HN  VAL    79     -79.330 -10.487 -43.873  1.00  0.00           H  
ATOM    732  N   LYS    80     -79.047  -7.992 -45.950  1.00162.32           N  
ATOM    733  CA  LYS    80     -78.626  -7.085 -46.997  1.00162.32           C  
ATOM    734  C   LYS    80     -77.180  -7.365 -47.314  1.00162.32           C  
ATOM    735  O   LYS    80     -76.482  -7.984 -46.513  1.00162.32           O  
ATOM    736  CB  LYS    80     -78.672  -5.620 -46.526  1.00162.32           C  
ATOM    737  CG  LYS    80     -78.384  -4.573 -47.602  1.00162.32           C  
ATOM    738  CD  LYS    80     -79.564  -4.324 -48.538  1.00162.32           C  
ATOM    739  CE  LYS    80     -80.719  -3.584 -47.860  1.00162.32           C  
ATOM    740  NZ  LYS    80     -80.351  -2.168 -47.638  1.00162.32           N1+
ATOM    741  HN  LYS    80     -78.347  -8.502 -45.412  1.00  0.00           H  
ATOM    742  HZ1 LYS    80     -81.121  -1.675 -47.186  1.00  0.00           H  
ATOM    743  HZ2 LYS    80     -80.057  -1.710 -48.500  1.00  0.00           H  
ATOM    744  HZ3 LYS    80     -79.479  -2.077 -47.116  1.00  0.00           H  
ATOM    745  N   VAL    81     -76.695  -6.911 -48.498  1.00 63.67           N  
ATOM    746  CA  VAL    81     -75.316  -7.095 -48.887  1.00 63.67           C  
ATOM    747  C   VAL    81     -74.589  -5.819 -48.565  1.00 63.67           C  
ATOM    748  O   VAL    81     -74.708  -4.813 -49.261  1.00 63.67           O  
ATOM    749  CB  VAL    81     -75.140  -7.358 -50.358  1.00 63.67           C  
ATOM    750  CG1 VAL    81     -73.638  -7.456 -50.675  1.00 63.67           C  
ATOM    751  CG2 VAL    81     -75.936  -8.621 -50.730  1.00 63.67           C  
ATOM    752  HN  VAL    81     -77.326  -6.423 -49.134  1.00  0.00           H  
ATOM    753  N   ILE    82     -73.857  -5.855 -47.441  1.00139.98           N  
ATOM    754  CA  ILE    82     -73.056  -4.842 -46.817  1.00139.98           C  
ATOM    755  C   ILE    82     -71.717  -4.606 -47.446  1.00139.98           C  
ATOM    756  O   ILE    82     -71.001  -3.722 -46.991  1.00139.98           O  
ATOM    757  CB  ILE    82     -72.928  -5.005 -45.332  1.00139.98           C  
ATOM    758  CG1 ILE    82     -72.225  -6.310 -44.943  1.00139.98           C  
ATOM    759  CG2 ILE    82     -74.352  -4.876 -44.762  1.00139.98           C  
ATOM    760  CD1 ILE    82     -71.836  -6.339 -43.466  1.00139.98           C  
ATOM    761  HN  ILE    82     -73.873  -6.749 -46.950  1.00  0.00           H  
ATOM    762  N   GLY    83     -71.217  -5.491 -48.328  1.00 42.74           N  
ATOM    763  CA  GLY    83     -69.927  -5.202 -48.902  1.00 42.74           C  
ATOM    764  C   GLY    83     -69.668  -6.136 -50.044  1.00 42.74           C  
ATOM    765  O   GLY    83     -70.359  -7.140 -50.209  1.00 42.74           O  
ATOM    766  HN  GLY    83     -71.732  -6.335 -48.581  1.00  0.00           H  
ATOM    767  N   ARG    84     -68.647  -5.818 -50.873  1.00125.21           N  
ATOM    768  CA  ARG    84     -68.335  -6.676 -51.983  1.00125.21           C  
ATOM    769  C   ARG    84     -66.841  -6.809 -52.083  1.00125.21           C  
ATOM    770  O   ARG    84     -66.101  -5.933 -51.639  1.00125.21           O  
ATOM    771  CB  ARG    84     -68.871  -6.150 -53.324  1.00125.21           C  
ATOM    772  CG  ARG    84     -68.977  -7.245 -54.383  1.00125.21           C  
ATOM    773  CD  ARG    84     -69.634  -6.792 -55.686  1.00125.21           C  
ATOM    774  NE  ARG    84     -70.999  -6.296 -55.353  1.00125.21           N  
ATOM    775  CZ  ARG    84     -72.008  -7.174 -55.081  1.00125.21           C  
ATOM    776  NH1 ARG    84     -71.751  -8.509 -54.985  1.00125.21           N1+
ATOM    777  NH2 ARG    84     -73.280  -6.715 -54.893  1.00125.21           N  
ATOM    778  HN  ARG    84     -68.101  -4.972 -50.711  1.00  0.00           H  
ATOM    779  HE  ARG    84     -71.181  -5.293 -55.328  1.00  0.00           H  
ATOM    780 1HH1 ARG    84     -72.505  -9.165 -54.782  1.00  0.00           H  
ATOM    781 2HH1 ARG    84     -70.801  -8.852 -55.125  1.00  0.00           H  
ATOM    782 1HH2 ARG    84     -74.034  -7.371 -54.690  1.00  0.00           H  
ATOM    783 2HH2 ARG    84     -73.472  -5.716 -54.965  1.00  0.00           H  
ATOM    784  N   GLY    85     -66.356  -7.923 -52.679  1.00 26.45           N  
ATOM    785  CA  GLY    85     -64.941  -8.163 -52.765  1.00 26.45           C  
ATOM    786  C   GLY    85     -64.650  -8.989 -53.983  1.00 26.45           C  
ATOM    787  O   GLY    85     -65.554  -9.505 -54.640  1.00 26.45           O  
ATOM    788  HN  GLY    85     -67.005  -8.604 -53.074  1.00  0.00           H  
ATOM    789  N   ALA    86     -63.347  -9.172 -54.285  1.00 54.96           N  
ATOM    790  CA  ALA    86     -62.947  -9.843 -55.490  1.00 54.96           C  
ATOM    791  C   ALA    86     -63.492 -11.237 -55.520  1.00 54.96           C  
ATOM    792  O   ALA    86     -63.957 -11.695 -56.562  1.00 54.96           O  
ATOM    793  CB  ALA    86     -61.419  -9.946 -55.633  1.00 54.96           C  
ATOM    794  HN  ALA    86     -62.632  -8.827 -53.644  1.00  0.00           H  
ATOM    795  N   PHE    87     -63.367 -11.969 -54.398  1.00104.65           N  
ATOM    796  CA  PHE    87     -63.839 -13.322 -54.271  1.00104.65           C  
ATOM    797  C   PHE    87     -65.293 -13.446 -53.900  1.00104.65           C  
ATOM    798  O   PHE    87     -65.933 -14.441 -54.246  1.00104.65           O  
ATOM    799  CB  PHE    87     -62.999 -14.143 -53.288  1.00104.65           C  
ATOM    800  CG  PHE    87     -61.648 -14.159 -53.910  1.00104.65           C  
ATOM    801  CD1 PHE    87     -61.423 -14.902 -55.044  1.00104.65           C  
ATOM    802  CD2 PHE    87     -60.610 -13.438 -53.366  1.00104.65           C  
ATOM    803  CE1 PHE    87     -60.182 -14.923 -55.633  1.00104.65           C  
ATOM    804  CE2 PHE    87     -59.365 -13.454 -53.950  1.00104.65           C  
ATOM    805  CZ  PHE    87     -59.151 -14.199 -55.086  1.00104.65           C  
ATOM    806  HN  PHE    87     -62.912 -11.540 -53.592  1.00  0.00           H  
ATOM    807  N   GLY    88     -65.853 -12.486 -53.129  1.00 44.74           N  
ATOM    808  CA  GLY    88     -67.215 -12.691 -52.704  1.00 44.74           C  
ATOM    809  C   GLY    88     -67.791 -11.429 -52.130  1.00 44.74           C  
ATOM    810  O   GLY    88     -67.387 -10.326 -52.494  1.00 44.74           O  
ATOM    811  HN  GLY    88     -65.333 -11.651 -52.859  1.00  0.00           H  
ATOM    812  N   GLU    89     -68.784 -11.583 -51.218  1.00125.07           N  
ATOM    813  CA  GLU    89     -69.510 -10.478 -50.641  1.00125.07           C  
ATOM    814  C   GLU    89     -69.585 -10.644 -49.151  1.00125.07           C  
ATOM    815  O   GLU    89     -69.366 -11.730 -48.614  1.00125.07           O  
ATOM    816  CB  GLU    89     -70.995 -10.465 -51.031  1.00125.07           C  
ATOM    817  CG  GLU    89     -71.276 -10.381 -52.521  1.00125.07           C  
ATOM    818  CD  GLU    89     -72.736 -10.755 -52.725  1.00125.07           C  
ATOM    819  OE1 GLU    89     -73.527 -10.593 -51.757  1.00125.07           O  
ATOM    820  OE2 GLU    89     -73.079 -11.216 -53.847  1.00125.07           O1-
ATOM    821  HN  GLU    89     -69.030 -12.529 -50.925  1.00  0.00           H  
ATOM    822  N   VAL    90     -69.907  -9.534 -48.448  1.00 55.65           N  
ATOM    823  CA  VAL    90     -70.142  -9.583 -47.032  1.00 55.65           C  
ATOM    824  C   VAL    90     -71.600  -9.287 -46.884  1.00 55.65           C  
ATOM    825  O   VAL    90     -72.099  -8.295 -47.411  1.00 55.65           O  
ATOM    826  CB  VAL    90     -69.377  -8.548 -46.260  1.00 55.65           C  
ATOM    827  CG1 VAL    90     -69.729  -8.690 -44.769  1.00 55.65           C  
ATOM    828  CG2 VAL    90     -67.878  -8.715 -46.566  1.00 55.65           C  
ATOM    829  HN  VAL    90     -69.985  -8.641 -48.935  1.00  0.00           H  
ATOM    830  N   GLN    91     -72.334 -10.150 -46.161  1.00133.34           N  
ATOM    831  CA  GLN    91     -73.753  -9.960 -46.073  1.00133.34           C  
ATOM    832  C   GLN    91     -74.139  -9.836 -44.637  1.00133.34           C  
ATOM    833  O   GLN    91     -73.638 -10.560 -43.778  1.00133.34           O  
ATOM    834  CB  GLN    91     -74.528 -11.168 -46.619  1.00133.34           C  
ATOM    835  CG  GLN    91     -74.217 -11.462 -48.085  1.00133.34           C  
ATOM    836  CD  GLN    91     -74.905 -12.755 -48.488  1.00133.34           C  
ATOM    837  NE2 GLN    91     -75.057 -12.957 -49.824  1.00133.34           N  
ATOM    838  OE1 GLN    91     -75.287 -13.565 -47.643  1.00133.34           O  
ATOM    839  HN  GLN    91     -71.887 -10.931 -45.680  1.00  0.00           H  
ATOM    840 1HE2 GLN    91     -74.741 -12.286 -50.524  1.00  0.00           H  
ATOM    841 2HE2 GLN    91     -75.519 -13.825 -50.095  1.00  0.00           H  
ATOM    842  N   LEU    92     -75.039  -8.879 -44.343  1.00 64.40           N  
ATOM    843  CA  LEU    92     -75.550  -8.756 -43.009  1.00 64.40           C  
ATOM    844  C   LEU    92     -76.514  -9.890 -42.866  1.00 64.40           C  
ATOM    845  O   LEU    92     -77.400 -10.061 -43.703  1.00 64.40           O  
ATOM    846  CB  LEU    92     -76.316  -7.435 -42.786  1.00 64.40           C  
ATOM    847  CG  LEU    92     -76.895  -7.242 -41.368  1.00 64.40           C  
ATOM    848  CD1 LEU    92     -75.783  -7.130 -40.314  1.00 64.40           C  
ATOM    849  CD2 LEU    92     -77.874  -6.058 -41.320  1.00 64.40           C  
ATOM    850  HN  LEU    92     -75.358  -8.240 -45.071  1.00  0.00           H  
ATOM    851  N   VAL    93     -76.376 -10.697 -41.795  1.00 48.61           N  
ATOM    852  CA  VAL    93     -77.248 -11.829 -41.667  1.00 48.61           C  
ATOM    853  C   VAL    93     -77.768 -11.921 -40.266  1.00 48.61           C  
ATOM    854  O   VAL    93     -77.207 -11.360 -39.325  1.00 48.61           O  
ATOM    855  CB  VAL    93     -76.577 -13.139 -41.971  1.00 48.61           C  
ATOM    856  CG1 VAL    93     -76.102 -13.112 -43.435  1.00 48.61           C  
ATOM    857  CG2 VAL    93     -75.451 -13.376 -40.947  1.00 48.61           C  
ATOM    858  HN  VAL    93     -75.665 -10.506 -41.089  1.00  0.00           H  
ATOM    859  N   ARG    94     -78.904 -12.635 -40.129  1.00140.06           N  
ATOM    860  CA  ARG    94     -79.562 -12.906 -38.885  1.00140.06           C  
ATOM    861  C   ARG    94     -79.674 -14.397 -38.795  1.00140.06           C  
ATOM    862  O   ARG    94     -80.082 -15.049 -39.754  1.00140.06           O  
ATOM    863  CB  ARG    94     -80.995 -12.348 -38.857  1.00140.06           C  
ATOM    864  CG  ARG    94     -81.789 -12.716 -37.605  1.00140.06           C  
ATOM    865  CD  ARG    94     -81.422 -11.884 -36.381  1.00140.06           C  
ATOM    866  NE  ARG    94     -82.118 -10.576 -36.519  1.00140.06           N  
ATOM    867  CZ  ARG    94     -81.742  -9.531 -35.728  1.00140.06           C  
ATOM    868  NH1 ARG    94     -80.717  -9.688 -34.841  1.00140.06           N1+
ATOM    869  NH2 ARG    94     -82.384  -8.331 -35.823  1.00140.06           N  
ATOM    870  HN  ARG    94     -79.328 -13.011 -40.977  1.00  0.00           H  
ATOM    871  HE  ARG    94     -82.870 -10.462 -37.199  1.00  0.00           H  
ATOM    872 1HH1 ARG    94     -80.436  -8.906 -34.249  1.00  0.00           H  
ATOM    873 2HH1 ARG    94     -80.237 -10.585 -34.770  1.00  0.00           H  
ATOM    874 1HH2 ARG    94     -82.103  -7.549 -35.231  1.00  0.00           H  
ATOM    875 2HH2 ARG    94     -83.150  -8.214 -36.486  1.00  0.00           H  
ATOM    876  N   HIS    95     -79.314 -14.985 -37.634  1.00 68.25           N  
ATOM    877  CA  HIS    95     -79.420 -16.412 -37.513  1.00 68.25           C  
ATOM    878  C   HIS    95     -80.839 -16.674 -37.119  1.00 68.25           C  
ATOM    879  O   HIS    95     -81.338 -16.158 -36.122  1.00 68.25           O  
ATOM    880  CB  HIS    95     -78.461 -17.018 -36.468  1.00 68.25           C  
ATOM    881  CG  HIS    95     -78.367 -18.515 -36.536  1.00 68.25           C  
ATOM    882  CD2 HIS    95     -77.473 -19.309 -37.188  1.00 68.25           C  
ATOM    883  ND1 HIS    95     -79.240 -19.374 -35.906  1.00 68.25           N  
ATOM    884  CE1 HIS    95     -78.834 -20.633 -36.207  1.00 68.25           C  
ATOM    885  NE2 HIS    95     -77.766 -20.645 -36.983  1.00 68.25           N  
ATOM    886  HN  HIS    95     -78.972 -14.424 -36.854  1.00  0.00           H  
ATOM    887  HD1 HIS    95     -80.037 -19.114 -35.326  1.00  0.00           H  
ATOM    888  HE2 HIS    95     -77.269 -21.457 -37.349  1.00  0.00           H  
ATOM    889  N   LYS    96     -81.534 -17.508 -37.907  1.00100.73           N  
ATOM    890  CA  LYS    96     -82.944 -17.692 -37.731  1.00100.73           C  
ATOM    891  C   LYS    96     -83.259 -18.214 -36.359  1.00100.73           C  
ATOM    892  O   LYS    96     -84.166 -17.707 -35.702  1.00100.73           O  
ATOM    893  CB  LYS    96     -83.521 -18.651 -38.785  1.00100.73           C  
ATOM    894  CG  LYS    96     -83.361 -18.106 -40.207  1.00100.73           C  
ATOM    895  CD  LYS    96     -83.510 -19.170 -41.295  1.00100.73           C  
ATOM    896  CE  LYS    96     -84.952 -19.624 -41.515  1.00100.73           C  
ATOM    897  NZ  LYS    96     -85.666 -18.641 -42.356  1.00100.73           N1+
ATOM    898  HN  LYS    96     -81.050 -18.020 -38.645  1.00  0.00           H  
ATOM    899  HZ1 LYS    96     -86.629 -18.944 -42.503  1.00  0.00           H  
ATOM    900  HZ2 LYS    96     -85.181 -18.466 -43.236  1.00  0.00           H  
ATOM    901  HZ3 LYS    96     -85.616 -17.698 -41.969  1.00  0.00           H  
ATOM    902  N   SER    97     -82.541 -19.252 -35.889  1.00 95.85           N  
ATOM    903  CA  SER    97     -82.861 -19.799 -34.596  1.00 95.85           C  
ATOM    904  C   SER    97     -82.423 -18.909 -33.464  1.00 95.85           C  
ATOM    905  O   SER    97     -83.238 -18.516 -32.630  1.00 95.85           O  
ATOM    906  CB  SER    97     -82.269 -21.202 -34.356  1.00 95.85           C  
ATOM    907  OG  SER    97     -80.856 -21.147 -34.242  1.00 95.85           O  
ATOM    908  HN  SER    97     -81.780 -19.646 -36.442  1.00  0.00           H  
ATOM    909  HG  SER    97     -80.491 -22.012 -34.094  1.00  0.00           H  
ATOM    910  N   THR    98     -81.117 -18.566 -33.417  1.00128.56           N  
ATOM    911  CA  THR    98     -80.520 -17.826 -32.334  1.00128.56           C  
ATOM    912  C   THR    98     -80.982 -16.397 -32.336  1.00128.56           C  
ATOM    913  O   THR    98     -81.046 -15.746 -31.294  1.00128.56           O  
ATOM    914  CB  THR    98     -79.016 -17.873 -32.347  1.00128.56           C  
ATOM    915  CG2 THR    98     -78.484 -17.022 -33.511  1.00128.56           C  
ATOM    916  OG1 THR    98     -78.505 -17.398 -31.112  1.00128.56           O  
ATOM    917  HN  THR    98     -80.518 -18.847 -34.194  1.00  0.00           H  
ATOM    918  HG1 THR    98     -77.555 -17.428 -31.120  1.00  0.00           H  
ATOM    919  N   ARG    99     -81.300 -15.870 -33.528  1.00167.88           N  
ATOM    920  CA  ARG    99     -81.761 -14.527 -33.735  1.00167.88           C  
ATOM    921  C   ARG    99     -80.637 -13.539 -33.597  1.00167.88           C  
ATOM    922  O   ARG    99     -80.866 -12.336 -33.705  1.00167.88           O  
ATOM    923  CB  ARG    99     -82.881 -14.109 -32.763  1.00167.88           C  
ATOM    924  CG  ARG    99     -84.213 -14.817 -33.018  1.00167.88           C  
ATOM    925  CD  ARG    99     -84.759 -14.597 -34.430  1.00167.88           C  
ATOM    926  NE  ARG    99     -84.886 -13.126 -34.623  1.00167.88           N  
ATOM    927  CZ  ARG    99     -85.245 -12.632 -35.843  1.00167.88           C  
ATOM    928  NH1 ARG    99     -85.538 -13.490 -36.863  1.00167.88           N1+
ATOM    929  NH2 ARG    99     -85.306 -11.284 -36.041  1.00167.88           N  
ATOM    930  HN  ARG    99     -81.207 -16.469 -34.349  1.00  0.00           H  
ATOM    931  HE  ARG    99     -84.705 -12.490 -33.846  1.00  0.00           H  
ATOM    932 1HH1 ARG    99     -85.492 -14.498 -36.715  1.00  0.00           H  
ATOM    933 2HH1 ARG    99     -85.806 -13.121 -37.775  1.00  0.00           H  
ATOM    934 1HH2 ARG    99     -85.087 -10.643 -35.279  1.00  0.00           H  
ATOM    935 2HH2 ARG    99     -85.574 -10.915 -36.953  1.00  0.00           H  
ATOM    936  N   LYS   100     -79.381 -13.999 -33.427  1.00 76.94           N  
ATOM    937  CA  LYS   100     -78.291 -13.068 -33.287  1.00 76.94           C  
ATOM    938  C   LYS   100     -77.905 -12.541 -34.640  1.00 76.94           C  
ATOM    939  O   LYS   100     -78.212 -13.151 -35.664  1.00 76.94           O  
ATOM    940  CB  LYS   100     -77.035 -13.662 -32.624  1.00 76.94           C  
ATOM    941  CG  LYS   100     -77.238 -13.988 -31.142  1.00 76.94           C  
ATOM    942  CD  LYS   100     -76.115 -14.831 -30.536  1.00 76.94           C  
ATOM    943  CE  LYS   100     -76.295 -15.113 -29.042  1.00 76.94           C  
ATOM    944  NZ  LYS   100     -76.098 -13.871 -28.262  1.00 76.94           N1+
ATOM    945  HN  LYS   100     -79.203 -15.003 -33.398  1.00  0.00           H  
ATOM    946  HZ1 LYS   100     -76.218 -14.059 -27.267  1.00  0.00           H  
ATOM    947  HZ2 LYS   100     -76.706 -13.118 -28.584  1.00  0.00           H  
ATOM    948  HZ3 LYS   100     -75.199 -13.433 -28.462  1.00  0.00           H  
ATOM    949  N   VAL   101     -77.229 -11.365 -34.674  1.00107.10           N  
ATOM    950  CA  VAL   101     -76.882 -10.766 -35.937  1.00107.10           C  
ATOM    951  C   VAL   101     -75.385 -10.783 -36.102  1.00107.10           C  
ATOM    952  O   VAL   101     -74.638 -10.565 -35.149  1.00107.10           O  
ATOM    953  CB  VAL   101     -77.352  -9.343 -36.075  1.00107.10           C  
ATOM    954  CG1 VAL   101     -76.330  -8.405 -35.413  1.00107.10           C  
ATOM    955  CG2 VAL   101     -77.623  -9.052 -37.558  1.00107.10           C  
ATOM    956  HN  VAL   101     -76.966 -10.904 -33.803  1.00  0.00           H  
ATOM    957  N   TYR   102     -74.918 -11.084 -37.338  1.00 87.38           N  
ATOM    958  CA  TYR   102     -73.511 -11.141 -37.641  1.00 87.38           C  
ATOM    959  C   TYR   102     -73.318 -10.680 -39.059  1.00 87.38           C  
ATOM    960  O   TYR   102     -74.263 -10.613 -39.844  1.00 87.38           O  
ATOM    961  CB  TYR   102     -72.925 -12.568 -37.678  1.00 87.38           C  
ATOM    962  CG  TYR   102     -73.117 -13.320 -36.403  1.00 87.38           C  
ATOM    963  CD1 TYR   102     -72.274 -13.151 -35.327  1.00 87.38           C  
ATOM    964  CD2 TYR   102     -74.141 -14.236 -36.306  1.00 87.38           C  
ATOM    965  CE1 TYR   102     -72.467 -13.874 -34.171  1.00 87.38           C  
ATOM    966  CE2 TYR   102     -74.337 -14.960 -35.154  1.00 87.38           C  
ATOM    967  CZ  TYR   102     -73.499 -14.779 -34.082  1.00 87.38           C  
ATOM    968  OH  TYR   102     -73.701 -15.525 -32.900  1.00 87.38           O  
ATOM    969  HN  TYR   102     -75.588 -11.278 -38.082  1.00  0.00           H  
ATOM    970  HH  TYR   102     -74.414 -16.150 -32.839  1.00  0.00           H  
ATOM    971  N   ALA   103     -72.058 -10.353 -39.417  1.00 48.38           N  
ATOM    972  CA  ALA   103     -71.702 -10.053 -40.772  1.00 48.38           C  
ATOM    973  C   ALA   103     -71.086 -11.327 -41.249  1.00 48.38           C  
ATOM    974  O   ALA   103     -70.273 -11.926 -40.547  1.00 48.38           O  
ATOM    975  CB  ALA   103     -70.643  -8.943 -40.899  1.00 48.38           C  
ATOM    976  HN  ALA   103     -71.335 -10.318 -38.698  1.00  0.00           H  
ATOM    977  N   MET   104     -71.484 -11.802 -42.443  1.00 60.12           N  
ATOM    978  CA  MET   104     -70.971 -13.063 -42.896  1.00 60.12           C  
ATOM    979  C   MET   104     -70.245 -12.822 -44.182  1.00 60.12           C  
ATOM    980  O   MET   104     -70.810 -12.278 -45.129  1.00 60.12           O  
ATOM    981  CB  MET   104     -72.105 -14.073 -43.154  1.00 60.12           C  
ATOM    982  CG  MET   104     -71.660 -15.480 -43.544  1.00 60.12           C  
ATOM    983  SD  MET   104     -73.042 -16.657 -43.645  1.00 60.12           S  
ATOM    984  CE  MET   104     -73.813 -15.807 -45.052  1.00 60.12           C  
ATOM    985  HN  MET   104     -72.141 -11.274 -43.018  1.00  0.00           H  
ATOM    986  N   LYS   105     -68.951 -13.201 -44.238  1.00 54.09           N  
ATOM    987  CA  LYS   105     -68.180 -13.041 -45.438  1.00 54.09           C  
ATOM    988  C   LYS   105     -68.306 -14.305 -46.238  1.00 54.09           C  
ATOM    989  O   LYS   105     -68.279 -15.404 -45.684  1.00 54.09           O  
ATOM    990  CB  LYS   105     -66.681 -12.812 -45.164  1.00 54.09           C  
ATOM    991  CG  LYS   105     -65.822 -12.633 -46.418  1.00 54.09           C  
ATOM    992  CD  LYS   105     -64.424 -12.082 -46.121  1.00 54.09           C  
ATOM    993  CE  LYS   105     -63.544 -11.907 -47.360  1.00 54.09           C  
ATOM    994  NZ  LYS   105     -62.222 -11.371 -46.965  1.00 54.09           N1+
ATOM    995  HN  LYS   105     -68.513 -13.609 -43.412  1.00  0.00           H  
ATOM    996  HZ1 LYS   105     -61.635 -11.254 -47.791  1.00  0.00           H  
ATOM    997  HZ2 LYS   105     -61.772 -11.947 -46.253  1.00  0.00           H  
ATOM    998  HZ3 LYS   105     -62.303 -10.508 -46.427  1.00  0.00           H  
ATOM    999  N   LEU   106     -68.460 -14.177 -47.576  1.00103.83           N  
ATOM   1000  CA  LEU   106     -68.548 -15.334 -48.428  1.00103.83           C  
ATOM   1001  C   LEU   106     -67.366 -15.323 -49.345  1.00103.83           C  
ATOM   1002  O   LEU   106     -66.913 -14.267 -49.784  1.00103.83           O  
ATOM   1003  CB  LEU   106     -69.761 -15.367 -49.375  1.00103.83           C  
ATOM   1004  CG  LEU   106     -71.132 -15.518 -48.697  1.00103.83           C  
ATOM   1005  CD1 LEU   106     -71.524 -14.251 -47.923  1.00103.83           C  
ATOM   1006  CD2 LEU   106     -72.193 -15.962 -49.718  1.00103.83           C  
ATOM   1007  HN  LEU   106     -68.515 -13.245 -47.988  1.00  0.00           H  
ATOM   1008  N   LEU   107     -66.825 -16.519 -49.645  1.00 64.61           N  
ATOM   1009  CA  LEU   107     -65.723 -16.655 -50.557  1.00 64.61           C  
ATOM   1010  C   LEU   107     -66.117 -17.713 -51.543  1.00 64.61           C  
ATOM   1011  O   LEU   107     -66.693 -18.731 -51.164  1.00 64.61           O  
ATOM   1012  CB  LEU   107     -64.434 -17.145 -49.867  1.00 64.61           C  
ATOM   1013  CG  LEU   107     -63.852 -16.143 -48.851  1.00 64.61           C  
ATOM   1014  CD1 LEU   107     -62.571 -16.680 -48.195  1.00 64.61           C  
ATOM   1015  CD2 LEU   107     -63.636 -14.767 -49.500  1.00 64.61           C  
ATOM   1016  HN  LEU   107     -67.211 -17.357 -49.210  1.00  0.00           H  
ATOM   1017  N   SER   108     -65.820 -17.509 -52.847  1.00104.47           N  
ATOM   1018  CA  SER   108     -66.183 -18.528 -53.795  1.00104.47           C  
ATOM   1019  C   SER   108     -64.968 -19.355 -54.048  1.00104.47           C  
ATOM   1020  O   SER   108     -63.895 -18.838 -54.359  1.00104.47           O  
ATOM   1021  CB  SER   108     -66.704 -18.002 -55.143  1.00104.47           C  
ATOM   1022  OG  SER   108     -65.657 -17.374 -55.857  1.00104.47           O  
ATOM   1023  HN  SER   108     -65.351 -16.655 -53.150  1.00  0.00           H  
ATOM   1024  HG  SER   108     -65.979 -17.049 -56.690  1.00  0.00           H  
ATOM   1025  N   LYS   109     -65.120 -20.686 -53.901  1.00 54.26           N  
ATOM   1026  CA  LYS   109     -64.028 -21.600 -54.059  1.00 54.26           C  
ATOM   1027  C   LYS   109     -63.543 -21.561 -55.469  1.00 54.26           C  
ATOM   1028  O   LYS   109     -62.338 -21.571 -55.715  1.00 54.26           O  
ATOM   1029  CB  LYS   109     -64.392 -23.057 -53.714  1.00 54.26           C  
ATOM   1030  CG  LYS   109     -64.560 -23.296 -52.211  1.00 54.26           C  
ATOM   1031  CD  LYS   109     -65.116 -24.675 -51.842  1.00 54.26           C  
ATOM   1032  CE  LYS   109     -65.265 -24.874 -50.331  1.00 54.26           C  
ATOM   1033  NZ  LYS   109     -65.753 -26.240 -50.039  1.00 54.26           N1+
ATOM   1034  HN  LYS   109     -66.042 -21.055 -53.670  1.00  0.00           H  
ATOM   1035  HZ1 LYS   109     -65.852 -26.373 -49.033  1.00  0.00           H  
ATOM   1036  HZ2 LYS   109     -65.159 -26.954 -50.460  1.00  0.00           H  
ATOM   1037  HZ3 LYS   109     -66.618 -26.450 -50.538  1.00  0.00           H  
ATOM   1038  N   PHE   110     -64.482 -21.503 -56.429  1.00 72.04           N  
ATOM   1039  CA  PHE   110     -64.166 -21.528 -57.831  1.00 72.04           C  
ATOM   1040  C   PHE   110     -63.339 -20.329 -58.190  1.00 72.04           C  
ATOM   1041  O   PHE   110     -62.293 -20.466 -58.822  1.00 72.04           O  
ATOM   1042  CB  PHE   110     -65.447 -21.522 -58.688  1.00 72.04           C  
ATOM   1043  CG  PHE   110     -65.098 -21.706 -60.126  1.00 72.04           C  
ATOM   1044  CD1 PHE   110     -64.697 -22.935 -60.597  1.00 72.04           C  
ATOM   1045  CD2 PHE   110     -65.206 -20.660 -61.012  1.00 72.04           C  
ATOM   1046  CE1 PHE   110     -64.385 -23.111 -61.924  1.00 72.04           C  
ATOM   1047  CE2 PHE   110     -64.895 -20.831 -62.339  1.00 72.04           C  
ATOM   1048  CZ  PHE   110     -64.484 -22.058 -62.799  1.00 72.04           C  
ATOM   1049  HN  PHE   110     -65.461 -21.438 -56.151  1.00  0.00           H  
ATOM   1050  N   GLU   111     -63.767 -19.122 -57.771  1.00125.80           N  
ATOM   1051  CA  GLU   111     -63.054 -17.936 -58.158  1.00125.80           C  
ATOM   1052  C   GLU   111     -61.680 -17.967 -57.569  1.00125.80           C  
ATOM   1053  O   GLU   111     -60.702 -17.692 -58.260  1.00125.80           O  
ATOM   1054  CB  GLU   111     -63.697 -16.635 -57.659  1.00125.80           C  
ATOM   1055  CG  GLU   111     -63.310 -15.408 -58.475  1.00125.80           C  
ATOM   1056  CD  GLU   111     -64.167 -15.472 -59.726  1.00125.80           C  
ATOM   1057  OE1 GLU   111     -65.405 -15.658 -59.576  1.00125.80           O  
ATOM   1058  OE2 GLU   111     -63.602 -15.344 -60.843  1.00125.80           O1-
ATOM   1059  HN  GLU   111     -64.595 -19.050 -57.180  1.00  0.00           H  
ATOM   1060  N   MET   112     -61.572 -18.330 -56.276  1.00 38.88           N  
ATOM   1061  CA  MET   112     -60.300 -18.326 -55.611  1.00 38.88           C  
ATOM   1062  C   MET   112     -59.403 -19.309 -56.286  1.00 38.88           C  
ATOM   1063  O   MET   112     -58.213 -19.050 -56.462  1.00 38.88           O  
ATOM   1064  CB  MET   112     -60.388 -18.716 -54.122  1.00 38.88           C  
ATOM   1065  CG  MET   112     -61.104 -17.681 -53.249  1.00 38.88           C  
ATOM   1066  SD  MET   112     -61.221 -18.117 -51.485  1.00 38.88           S  
ATOM   1067  CE  MET   112     -62.539 -19.348 -51.705  1.00 38.88           C  
ATOM   1068  HN  MET   112     -62.407 -18.612 -55.762  1.00  0.00           H  
ATOM   1069  N   ILE   113     -59.942 -20.476 -56.684  1.00 53.93           N  
ATOM   1070  CA  ILE   113     -59.076 -21.422 -57.318  1.00 53.93           C  
ATOM   1071  C   ILE   113     -58.571 -20.826 -58.593  1.00 53.93           C  
ATOM   1072  O   ILE   113     -57.374 -20.881 -58.870  1.00 53.93           O  
ATOM   1073  CB  ILE   113     -59.741 -22.742 -57.599  1.00 53.93           C  
ATOM   1074  CG1 ILE   113     -60.087 -23.425 -56.263  1.00 53.93           C  
ATOM   1075  CG2 ILE   113     -58.816 -23.586 -58.493  1.00 53.93           C  
ATOM   1076  CD1 ILE   113     -60.857 -24.735 -56.406  1.00 53.93           C  
ATOM   1077  HN  ILE   113     -60.931 -20.679 -56.539  1.00  0.00           H  
ATOM   1078  N   LYS   114     -59.455 -20.230 -59.417  1.00 99.38           N  
ATOM   1079  CA  LYS   114     -58.920 -19.715 -60.641  1.00 99.38           C  
ATOM   1080  C   LYS   114     -57.995 -18.541 -60.419  1.00 99.38           C  
ATOM   1081  O   LYS   114     -56.829 -18.590 -60.805  1.00 99.38           O  
ATOM   1082  CB  LYS   114     -60.006 -19.272 -61.636  1.00 99.38           C  
ATOM   1083  CG  LYS   114     -60.854 -20.431 -62.170  1.00 99.38           C  
ATOM   1084  CD  LYS   114     -62.017 -19.974 -63.051  1.00 99.38           C  
ATOM   1085  CE  LYS   114     -61.556 -19.407 -64.396  1.00 99.38           C  
ATOM   1086  NZ  LYS   114     -62.720 -19.003 -65.216  1.00 99.38           N1+
ATOM   1087  HN  LYS   114     -60.445 -20.151 -59.183  1.00  0.00           H  
ATOM   1088  HZ1 LYS   114     -62.413 -18.625 -66.112  1.00  0.00           H  
ATOM   1089  HZ2 LYS   114     -63.327 -18.351 -64.718  1.00  0.00           H  
ATOM   1090  HZ3 LYS   114     -63.384 -19.768 -65.335  1.00  0.00           H  
ATOM   1091  N   ARG   115     -58.515 -17.450 -59.812  1.00158.73           N  
ATOM   1092  CA  ARG   115     -57.833 -16.185 -59.641  1.00158.73           C  
ATOM   1093  C   ARG   115     -56.801 -16.062 -58.544  1.00158.73           C  
ATOM   1094  O   ARG   115     -55.711 -15.547 -58.788  1.00158.73           O  
ATOM   1095  CB  ARG   115     -58.852 -15.062 -59.437  1.00158.73           C  
ATOM   1096  CG  ARG   115     -59.677 -14.836 -60.701  1.00158.73           C  
ATOM   1097  CD  ARG   115     -61.050 -14.226 -60.437  1.00158.73           C  
ATOM   1098  NE  ARG   115     -60.886 -13.149 -59.422  1.00158.73           N  
ATOM   1099  CZ  ARG   115     -61.944 -12.341 -59.125  1.00158.73           C  
ATOM   1100  NH1 ARG   115     -63.123 -12.482 -59.797  1.00158.73           N1+
ATOM   1101  NH2 ARG   115     -61.824 -11.391 -58.154  1.00158.73           N  
ATOM   1102  HN  ARG   115     -59.464 -17.525 -59.445  1.00  0.00           H  
ATOM   1103  HE  ARG   115     -59.990 -13.017 -58.953  1.00  0.00           H  
ATOM   1104 1HH1 ARG   115     -63.914 -11.878 -59.575  1.00  0.00           H  
ATOM   1105 2HH1 ARG   115     -63.213 -13.193 -60.523  1.00  0.00           H  
ATOM   1106 1HH2 ARG   115     -62.615 -10.787 -57.932  1.00  0.00           H  
ATOM   1107 2HH2 ARG   115     -60.943 -11.286 -57.652  1.00  0.00           H  
ATOM   1108  N   SER   116     -57.099 -16.532 -57.315  1.00 60.01           N  
ATOM   1109  CA  SER   116     -56.256 -16.194 -56.192  1.00 60.01           C  
ATOM   1110  C   SER   116     -54.896 -16.812 -56.279  1.00 60.01           C  
ATOM   1111  O   SER   116     -54.726 -17.967 -56.669  1.00 60.01           O  
ATOM   1112  CB  SER   116     -56.860 -16.579 -54.831  1.00 60.01           C  
ATOM   1113  OG  SER   116     -55.973 -16.212 -53.786  1.00 60.01           O  
ATOM   1114  HN  SER   116     -57.918 -17.125 -57.179  1.00  0.00           H  
ATOM   1115  HG  SER   116     -56.346 -16.450 -52.945  1.00  0.00           H  
ATOM   1116  N   ASP   117     -53.883 -15.988 -55.939  1.00 74.72           N  
ATOM   1117  CA  ASP   117     -52.493 -16.339 -55.873  1.00 74.72           C  
ATOM   1118  C   ASP   117     -52.186 -17.095 -54.613  1.00 74.72           C  
ATOM   1119  O   ASP   117     -51.182 -17.806 -54.557  1.00 74.72           O  
ATOM   1120  CB  ASP   117     -51.556 -15.124 -55.918  1.00 74.72           C  
ATOM   1121  CG  ASP   117     -51.616 -14.572 -57.333  1.00 74.72           C  
ATOM   1122  OD1 ASP   117     -52.528 -14.987 -58.096  1.00 74.72           O  
ATOM   1123  OD2 ASP   117     -50.740 -13.734 -57.674  1.00 74.72           O1-
ATOM   1124  HN  ASP   117     -54.128 -15.025 -55.707  1.00  0.00           H  
ATOM   1125  N   SER   118     -52.997 -16.916 -53.545  1.00 73.07           N  
ATOM   1126  CA  SER   118     -52.640 -17.549 -52.306  1.00 73.07           C  
ATOM   1127  C   SER   118     -53.866 -18.080 -51.594  1.00 73.07           C  
ATOM   1128  O   SER   118     -55.005 -17.876 -52.006  1.00 73.07           O  
ATOM   1129  CB  SER   118     -51.907 -16.581 -51.354  1.00 73.07           C  
ATOM   1130  OG  SER   118     -51.468 -17.244 -50.179  1.00 73.07           O  
ATOM   1131  HN  SER   118     -53.840 -16.346 -53.618  1.00  0.00           H  
ATOM   1132  HG  SER   118     -51.017 -16.648 -49.593  1.00  0.00           H  
ATOM   1133  N   ALA   119     -53.574 -18.826 -50.509  1.00135.90           N  
ATOM   1134  CA  ALA   119     -54.260 -19.538 -49.459  1.00135.90           C  
ATOM   1135  C   ALA   119     -54.900 -18.592 -48.469  1.00135.90           C  
ATOM   1136  O   ALA   119     -55.309 -19.023 -47.396  1.00135.90           O  
ATOM   1137  CB  ALA   119     -53.325 -20.464 -48.662  1.00135.90           C  
ATOM   1138  HN  ALA   119     -52.564 -18.913 -50.397  1.00  0.00           H  
ATOM   1139  N   PHE   120     -54.928 -17.276 -48.740  1.00131.07           N  
ATOM   1140  CA  PHE   120     -55.164 -16.201 -47.801  1.00131.07           C  
ATOM   1141  C   PHE   120     -56.231 -16.458 -46.762  1.00131.07           C  
ATOM   1142  O   PHE   120     -56.090 -15.966 -45.644  1.00131.07           O  
ATOM   1143  CB  PHE   120     -55.541 -14.862 -48.466  1.00131.07           C  
ATOM   1144  CG  PHE   120     -56.943 -14.923 -48.979  1.00131.07           C  
ATOM   1145  CD1 PHE   120     -57.231 -15.460 -50.213  1.00131.07           C  
ATOM   1146  CD2 PHE   120     -57.977 -14.424 -48.216  1.00131.07           C  
ATOM   1147  CE1 PHE   120     -58.528 -15.504 -50.671  1.00131.07           C  
ATOM   1148  CE2 PHE   120     -59.275 -14.466 -48.667  1.00131.07           C  
ATOM   1149  CZ  PHE   120     -59.552 -15.007 -49.899  1.00131.07           C  
ATOM   1150  HN  PHE   120     -54.766 -17.007 -49.710  1.00  0.00           H  
ATOM   1151  N   PHE   121     -57.324 -17.182 -47.058  1.00106.80           N  
ATOM   1152  CA  PHE   121     -58.390 -17.366 -46.102  1.00106.80           C  
ATOM   1153  C   PHE   121     -57.944 -18.029 -44.822  1.00106.80           C  
ATOM   1154  O   PHE   121     -58.538 -17.773 -43.775  1.00106.80           O  
ATOM   1155  CB  PHE   121     -59.611 -18.114 -46.680  1.00106.80           C  
ATOM   1156  CG  PHE   121     -59.186 -19.411 -47.281  1.00106.80           C  
ATOM   1157  CD1 PHE   121     -58.757 -19.460 -48.588  1.00106.80           C  
ATOM   1158  CD2 PHE   121     -59.226 -20.578 -46.552  1.00106.80           C  
ATOM   1159  CE1 PHE   121     -58.367 -20.649 -49.159  1.00106.80           C  
ATOM   1160  CE2 PHE   121     -58.838 -21.770 -47.118  1.00106.80           C  
ATOM   1161  CZ  PHE   121     -58.406 -21.808 -48.421  1.00106.80           C  
ATOM   1162  HN  PHE   121     -57.402 -17.612 -47.980  1.00  0.00           H  
ATOM   1163  N   TRP   122     -56.936 -18.923 -44.848  1.00 72.42           N  
ATOM   1164  CA  TRP   122     -56.535 -19.615 -43.648  1.00 72.42           C  
ATOM   1165  C   TRP   122     -56.098 -18.646 -42.576  1.00 72.42           C  
ATOM   1166  O   TRP   122     -56.623 -18.670 -41.464  1.00 72.42           O  
ATOM   1167  CB  TRP   122     -55.355 -20.572 -43.889  1.00 72.42           C  
ATOM   1168  CG  TRP   122     -55.654 -21.676 -44.875  1.00 72.42           C  
ATOM   1169  CD1 TRP   122     -55.368 -21.734 -46.208  1.00 72.42           C  
ATOM   1170  CD2 TRP   122     -56.338 -22.898 -44.555  1.00 72.42           C  
ATOM   1171  CE2 TRP   122     -56.430 -23.640 -45.733  1.00 72.42           C  
ATOM   1172  CE3 TRP   122     -56.850 -23.363 -43.379  1.00 72.42           C  
ATOM   1173  NE1 TRP   122     -55.830 -22.913 -46.739  1.00 72.42           N  
ATOM   1174  CZ2 TRP   122     -57.040 -24.862 -45.752  1.00 72.42           C  
ATOM   1175  CZ3 TRP   122     -57.461 -24.598 -43.401  1.00 72.42           C  
ATOM   1176  CH2 TRP   122     -57.554 -25.333 -44.564  1.00 72.42           C  
ATOM   1177  HN  TRP   122     -56.452 -19.112 -45.726  1.00  0.00           H  
ATOM   1178  HE1 TRP   122     -55.744 -23.202 -47.713  1.00  0.00           H  
ATOM   1179  N   GLU   123     -55.144 -17.744 -42.881  1.00 91.91           N  
ATOM   1180  CA  GLU   123     -54.605 -16.829 -41.905  1.00 91.91           C  
ATOM   1181  C   GLU   123     -55.688 -15.899 -41.445  1.00 91.91           C  
ATOM   1182  O   GLU   123     -55.739 -15.523 -40.275  1.00 91.91           O  
ATOM   1183  CB  GLU   123     -53.478 -15.948 -42.479  1.00 91.91           C  
ATOM   1184  CG  GLU   123     -52.211 -16.713 -42.875  1.00 91.91           C  
ATOM   1185  CD  GLU   123     -51.387 -16.967 -41.622  1.00 91.91           C  
ATOM   1186  OE1 GLU   123     -51.996 -17.045 -40.522  1.00 91.91           O  
ATOM   1187  OE2 GLU   123     -50.139 -17.089 -41.747  1.00 91.91           O1-
ATOM   1188  HN  GLU   123     -54.790 -17.707 -43.837  1.00  0.00           H  
ATOM   1189  N   GLU   124     -56.577 -15.497 -42.371  1.00 56.56           N  
ATOM   1190  CA  GLU   124     -57.623 -14.559 -42.081  1.00 56.56           C  
ATOM   1191  C   GLU   124     -58.526 -15.143 -41.040  1.00 56.56           C  
ATOM   1192  O   GLU   124     -58.941 -14.449 -40.113  1.00 56.56           O  
ATOM   1193  CB  GLU   124     -58.482 -14.249 -43.323  1.00 56.56           C  
ATOM   1194  CG  GLU   124     -59.565 -13.195 -43.087  1.00 56.56           C  
ATOM   1195  CD  GLU   124     -60.286 -12.957 -44.407  1.00 56.56           C  
ATOM   1196  OE1 GLU   124     -60.490 -13.945 -45.161  1.00 56.56           O  
ATOM   1197  OE2 GLU   124     -60.649 -11.781 -44.675  1.00 56.56           O1-
ATOM   1198  HN  GLU   124     -56.505 -15.874 -43.316  1.00  0.00           H  
ATOM   1199  N   ARG   125     -58.862 -16.441 -41.176  1.00118.36           N  
ATOM   1200  CA  ARG   125     -59.732 -17.107 -40.247  1.00118.36           C  
ATOM   1201  C   ARG   125     -59.068 -17.181 -38.907  1.00118.36           C  
ATOM   1202  O   ARG   125     -59.702 -16.941 -37.881  1.00118.36           O  
ATOM   1203  CB  ARG   125     -60.042 -18.551 -40.673  1.00118.36           C  
ATOM   1204  CG  ARG   125     -60.949 -19.306 -39.700  1.00118.36           C  
ATOM   1205  CD  ARG   125     -61.070 -20.798 -40.022  1.00118.36           C  
ATOM   1206  NE  ARG   125     -59.688 -21.319 -40.231  1.00118.36           N  
ATOM   1207  CZ  ARG   125     -59.331 -22.532 -39.719  1.00118.36           C  
ATOM   1208  NH1 ARG   125     -60.237 -23.265 -39.008  1.00118.36           N1+
ATOM   1209  NH2 ARG   125     -58.067 -23.012 -39.912  1.00118.36           N  
ATOM   1210  HN  ARG   125     -58.486 -16.968 -41.964  1.00  0.00           H  
ATOM   1211  HE  ARG   125     -59.010 -20.768 -40.757  1.00  0.00           H  
ATOM   1212 1HH1 ARG   125     -61.181 -22.907 -38.864  1.00  0.00           H  
ATOM   1213 2HH1 ARG   125     -59.970 -24.172 -38.625  1.00  0.00           H  
ATOM   1214 1HH2 ARG   125     -57.390 -22.464 -40.443  1.00  0.00           H  
ATOM   1215 2HH2 ARG   125     -57.800 -23.919 -39.529  1.00  0.00           H  
ATOM   1216  N   ASP   126     -57.763 -17.517 -38.892  1.00 47.72           N  
ATOM   1217  CA  ASP   126     -57.028 -17.702 -37.671  1.00 47.72           C  
ATOM   1218  C   ASP   126     -56.917 -16.415 -36.918  1.00 47.72           C  
ATOM   1219  O   ASP   126     -57.044 -16.403 -35.695  1.00 47.72           O  
ATOM   1220  CB  ASP   126     -55.593 -18.209 -37.905  1.00 47.72           C  
ATOM   1221  CG  ASP   126     -55.656 -19.648 -38.398  1.00 47.72           C  
ATOM   1222  OD1 ASP   126     -56.690 -20.030 -39.007  1.00 47.72           O  
ATOM   1223  OD2 ASP   126     -54.667 -20.392 -38.159  1.00 47.72           O1-
ATOM   1224  HN  ASP   126     -57.279 -17.645 -39.781  1.00  0.00           H  
ATOM   1225  N   ILE   127     -56.671 -15.295 -37.627  1.00107.53           N  
ATOM   1226  CA  ILE   127     -56.499 -14.028 -36.970  1.00107.53           C  
ATOM   1227  C   ILE   127     -57.773 -13.713 -36.251  1.00107.53           C  
ATOM   1228  O   ILE   127     -57.773 -13.365 -35.072  1.00107.53           O  
ATOM   1229  CB  ILE   127     -56.310 -12.895 -37.945  1.00107.53           C  
ATOM   1230  CG1 ILE   127     -55.079 -13.106 -38.843  1.00107.53           C  
ATOM   1231  CG2 ILE   127     -56.253 -11.588 -37.137  1.00107.53           C  
ATOM   1232  CD1 ILE   127     -53.751 -13.041 -38.098  1.00107.53           C  
ATOM   1233  HN  ILE   127     -56.606 -15.347 -38.644  1.00  0.00           H  
ATOM   1234  N   MET   128     -58.904 -13.840 -36.962  1.00 66.75           N  
ATOM   1235  CA  MET   128     -60.193 -13.503 -36.426  1.00 66.75           C  
ATOM   1236  C   MET   128     -60.642 -14.455 -35.353  1.00 66.75           C  
ATOM   1237  O   MET   128     -61.385 -14.064 -34.456  1.00 66.75           O  
ATOM   1238  CB  MET   128     -61.292 -13.433 -37.500  1.00 66.75           C  
ATOM   1239  CG  MET   128     -61.081 -12.288 -38.494  1.00 66.75           C  
ATOM   1240  SD  MET   128     -62.361 -12.152 -39.779  1.00 66.75           S  
ATOM   1241  CE  MET   128     -61.878 -13.646 -40.691  1.00 66.75           C  
ATOM   1242  HN  MET   128     -58.846 -14.189 -37.919  1.00  0.00           H  
ATOM   1243  N   ALA   129     -60.326 -15.757 -35.477  1.00 79.60           N  
ATOM   1244  CA  ALA   129     -60.775 -16.696 -34.482  1.00 79.60           C  
ATOM   1245  C   ALA   129     -60.027 -16.631 -33.172  1.00 79.60           C  
ATOM   1246  O   ALA   129     -60.628 -16.785 -32.109  1.00 79.60           O  
ATOM   1247  CB  ALA   129     -60.707 -18.154 -34.968  1.00 79.60           C  
ATOM   1248  HN  ALA   129     -59.772 -16.077 -36.271  1.00  0.00           H  
ATOM   1249  N   PHE   130     -58.679 -16.560 -33.252  1.00138.15           N  
ATOM   1250  CA  PHE   130     -57.736 -16.609 -32.161  1.00138.15           C  
ATOM   1251  C   PHE   130     -57.325 -15.303 -31.527  1.00138.15           C  
ATOM   1252  O   PHE   130     -56.917 -15.290 -30.367  1.00138.15           O  
ATOM   1253  CB  PHE   130     -56.477 -17.394 -32.557  1.00138.15           C  
ATOM   1254  CG  PHE   130     -57.017 -18.680 -33.089  1.00138.15           C  
ATOM   1255  CD1 PHE   130     -57.778 -19.504 -32.291  1.00138.15           C  
ATOM   1256  CD2 PHE   130     -56.757 -19.070 -34.382  1.00138.15           C  
ATOM   1257  CE1 PHE   130     -58.280 -20.690 -32.776  1.00138.15           C  
ATOM   1258  CE2 PHE   130     -57.254 -20.255 -34.872  1.00138.15           C  
ATOM   1259  CZ  PHE   130     -58.020 -21.067 -34.070  1.00138.15           C  
ATOM   1260  HN  PHE   130     -58.285 -16.461 -34.188  1.00  0.00           H  
ATOM   1261  N   ALA   131     -57.407 -14.173 -32.257  1.00 59.74           N  
ATOM   1262  CA  ALA   131     -56.775 -12.941 -31.854  1.00 59.74           C  
ATOM   1263  C   ALA   131     -57.152 -12.545 -30.458  1.00 59.74           C  
ATOM   1264  O   ALA   131     -56.277 -12.147 -29.689  1.00 59.74           O  
ATOM   1265  CB  ALA   131     -57.138 -11.764 -32.778  1.00 59.74           C  
ATOM   1266  HN  ALA   131     -57.937 -14.190 -33.128  1.00  0.00           H  
ATOM   1267  N   ASN   132     -58.439 -12.653 -30.078  1.00 82.29           N  
ATOM   1268  CA  ASN   132     -58.853 -12.281 -28.751  1.00 82.29           C  
ATOM   1269  C   ASN   132     -58.364 -10.910 -28.411  1.00 82.29           C  
ATOM   1270  O   ASN   132     -57.755 -10.709 -27.361  1.00 82.29           O  
ATOM   1271  CB  ASN   132     -58.380 -13.230 -27.634  1.00 82.29           C  
ATOM   1272  CG  ASN   132     -59.362 -14.386 -27.536  1.00 82.29           C  
ATOM   1273  ND2 ASN   132     -58.829 -15.637 -27.489  1.00 82.29           N  
ATOM   1274  OD1 ASN   132     -60.575 -14.183 -27.493  1.00 82.29           O  
ATOM   1275  HN  ASN   132     -59.131 -13.004 -30.740  1.00  0.00           H  
ATOM   1276 1HD2 ASN   132     -57.824 -15.805 -27.525  1.00  0.00           H  
ATOM   1277 2HD2 ASN   132     -59.488 -16.413 -27.423  1.00  0.00           H  
ATOM   1278  N   SER   133     -58.614  -9.930 -29.299  1.00 43.89           N  
ATOM   1279  CA  SER   133     -58.240  -8.569 -29.041  1.00 43.89           C  
ATOM   1280  C   SER   133     -59.454  -7.736 -29.321  1.00 43.89           C  
ATOM   1281  O   SER   133     -60.289  -8.107 -30.143  1.00 43.89           O  
ATOM   1282  CB  SER   133     -57.114  -8.056 -29.959  1.00 43.89           C  
ATOM   1283  OG  SER   133     -56.793  -6.707 -29.651  1.00 43.89           O  
ATOM   1284  HN  SER   133     -59.080 -10.160 -30.176  1.00  0.00           H  
ATOM   1285  HG  SER   133     -56.099  -6.391 -30.217  1.00  0.00           H  
ATOM   1286  N   PRO   134     -59.608  -6.638 -28.630  1.00 84.95           N  
ATOM   1287  CA  PRO   134     -60.711  -5.748 -28.872  1.00 84.95           C  
ATOM   1288  C   PRO   134     -60.524  -5.047 -30.181  1.00 84.95           C  
ATOM   1289  O   PRO   134     -61.478  -4.478 -30.711  1.00 84.95           O  
ATOM   1290  CB  PRO   134     -60.761  -4.810 -27.661  1.00 84.95           C  
ATOM   1291  CG  PRO   134     -59.410  -5.009 -26.949  1.00 84.95           C  
ATOM   1292  CD  PRO   134     -59.013  -6.445 -27.320  1.00 84.95           C  
ATOM   1293  N   TRP   135     -59.276  -5.009 -30.673  1.00113.84           N  
ATOM   1294  CA  TRP   135     -58.890  -4.349 -31.884  1.00113.84           C  
ATOM   1295  C   TRP   135     -59.256  -5.122 -33.122  1.00113.84           C  
ATOM   1296  O   TRP   135     -59.353  -4.536 -34.198  1.00113.84           O  
ATOM   1297  CB  TRP   135     -57.403  -3.972 -31.863  1.00113.84           C  
ATOM   1298  CG  TRP   135     -57.142  -3.072 -30.674  1.00113.84           C  
ATOM   1299  CD1 TRP   135     -56.369  -3.290 -29.568  1.00113.84           C  
ATOM   1300  CD2 TRP   135     -57.802  -1.812 -30.461  1.00113.84           C  
ATOM   1301  CE2 TRP   135     -57.390  -1.330 -29.220  1.00113.84           C  
ATOM   1302  CE3 TRP   135     -58.695  -1.121 -31.231  1.00113.84           C  
ATOM   1303  NE1 TRP   135     -56.508  -2.246 -28.684  1.00113.84           N  
ATOM   1304  CZ2 TRP   135     -57.865  -0.146 -28.729  1.00113.84           C  
ATOM   1305  CZ3 TRP   135     -59.158   0.080 -30.741  1.00113.84           C  
ATOM   1306  CH2 TRP   135     -58.753   0.558 -29.514  1.00113.84           C  
ATOM   1307  HN  TRP   135     -58.546  -5.487 -30.144  1.00  0.00           H  
ATOM   1308  HE1 TRP   135     -56.038  -2.163 -27.783  1.00  0.00           H  
ATOM   1309  N   VAL   136     -59.406  -6.463 -33.024  1.00 53.97           N  
ATOM   1310  CA  VAL   136     -59.671  -7.268 -34.194  1.00 53.97           C  
ATOM   1311  C   VAL   136     -61.080  -7.801 -34.174  1.00 53.97           C  
ATOM   1312  O   VAL   136     -61.580  -8.244 -33.141  1.00 53.97           O  
ATOM   1313  CB  VAL   136     -58.743  -8.444 -34.298  1.00 53.97           C  
ATOM   1314  CG1 VAL   136     -59.150  -9.293 -35.515  1.00 53.97           C  
ATOM   1315  CG2 VAL   136     -57.296  -7.919 -34.343  1.00 53.97           C  
ATOM   1316  HN  VAL   136     -59.331  -6.912 -32.111  1.00  0.00           H  
ATOM   1317  N   VAL   137     -61.755  -7.779 -35.350  1.00 53.19           N  
ATOM   1318  CA  VAL   137     -63.101  -8.283 -35.474  1.00 53.19           C  
ATOM   1319  C   VAL   137     -63.032  -9.770 -35.243  1.00 53.19           C  
ATOM   1320  O   VAL   137     -62.165 -10.450 -35.788  1.00 53.19           O  
ATOM   1321  CB  VAL   137     -63.691  -8.041 -36.837  1.00 53.19           C  
ATOM   1322  CG1 VAL   137     -65.073  -8.712 -36.918  1.00 53.19           C  
ATOM   1323  CG2 VAL   137     -63.722  -6.524 -37.090  1.00 53.19           C  
ATOM   1324  HN  VAL   137     -61.295  -7.393 -36.175  1.00  0.00           H  
ATOM   1325  N   GLN   138     -63.960 -10.309 -34.420  1.00128.88           N  
ATOM   1326  CA  GLN   138     -63.956 -11.691 -33.994  1.00128.88           C  
ATOM   1327  C   GLN   138     -64.792 -12.575 -34.885  1.00128.88           C  
ATOM   1328  O   GLN   138     -65.789 -12.141 -35.462  1.00128.88           O  
ATOM   1329  CB  GLN   138     -64.528 -11.834 -32.573  1.00128.88           C  
ATOM   1330  CG  GLN   138     -64.561 -13.265 -32.044  1.00128.88           C  
ATOM   1331  CD  GLN   138     -65.149 -13.228 -30.642  1.00128.88           C  
ATOM   1332  NE2 GLN   138     -65.370 -14.430 -30.045  1.00128.88           N  
ATOM   1333  OE1 GLN   138     -65.414 -12.158 -30.094  1.00128.88           O  
ATOM   1334  HN  GLN   138     -64.708  -9.704 -34.079  1.00  0.00           H  
ATOM   1335 1HE2 GLN   138     -65.150 -15.317 -30.499  1.00  0.00           H  
ATOM   1336 2HE2 GLN   138     -65.764 -14.405 -29.105  1.00  0.00           H  
ATOM   1337  N   LEU   139     -64.394 -13.871 -34.986  1.00 79.68           N  
ATOM   1338  CA  LEU   139     -65.074 -14.874 -35.772  1.00 79.68           C  
ATOM   1339  C   LEU   139     -65.749 -15.830 -34.825  1.00 79.68           C  
ATOM   1340  O   LEU   139     -65.120 -16.328 -33.892  1.00 79.68           O  
ATOM   1341  CB  LEU   139     -64.106 -15.721 -36.618  1.00 79.68           C  
ATOM   1342  CG  LEU   139     -64.794 -16.788 -37.486  1.00 79.68           C  
ATOM   1343  CD1 LEU   139     -65.554 -16.143 -38.657  1.00 79.68           C  
ATOM   1344  CD2 LEU   139     -63.802 -17.873 -37.933  1.00 79.68           C  
ATOM   1345  HN  LEU   139     -63.559 -14.154 -34.472  1.00  0.00           H  
ATOM   1346  N   PHE   140     -67.085 -15.997 -34.953  1.00 91.18           N  
ATOM   1347  CA  PHE   140     -67.830 -16.958 -34.175  1.00 91.18           C  
ATOM   1348  C   PHE   140     -67.804 -18.342 -34.766  1.00 91.18           C  
ATOM   1349  O   PHE   140     -67.576 -19.322 -34.055  1.00 91.18           O  
ATOM   1350  CB  PHE   140     -69.289 -16.525 -33.966  1.00 91.18           C  
ATOM   1351  CG  PHE   140     -69.193 -15.282 -33.146  1.00 91.18           C  
ATOM   1352  CD1 PHE   140     -69.000 -15.355 -31.784  1.00 91.18           C  
ATOM   1353  CD2 PHE   140     -69.284 -14.044 -33.738  1.00 91.18           C  
ATOM   1354  CE1 PHE   140     -68.902 -14.211 -31.027  1.00 91.18           C  
ATOM   1355  CE2 PHE   140     -69.188 -12.896 -32.985  1.00 91.18           C  
ATOM   1356  CZ  PHE   140     -68.997 -12.978 -31.627  1.00 91.18           C  
ATOM   1357  HN  PHE   140     -67.587 -15.420 -35.628  1.00  0.00           H  
ATOM   1358  N   TYR   141     -68.050 -18.451 -36.093  1.00 98.10           N  
ATOM   1359  CA  TYR   141     -68.128 -19.729 -36.749  1.00 98.10           C  
ATOM   1360  C   TYR   141     -67.482 -19.591 -38.092  1.00 98.10           C  
ATOM   1361  O   TYR   141     -67.473 -18.514 -38.686  1.00 98.10           O  
ATOM   1362  CB  TYR   141     -69.552 -20.157 -37.145  1.00 98.10           C  
ATOM   1363  CG  TYR   141     -70.475 -20.168 -35.979  1.00 98.10           C  
ATOM   1364  CD1 TYR   141     -70.498 -21.218 -35.092  1.00 98.10           C  
ATOM   1365  CD2 TYR   141     -71.343 -19.116 -35.801  1.00 98.10           C  
ATOM   1366  CE1 TYR   141     -71.372 -21.207 -34.031  1.00 98.10           C  
ATOM   1367  CE2 TYR   141     -72.218 -19.099 -34.744  1.00 98.10           C  
ATOM   1368  CZ  TYR   141     -72.229 -20.148 -33.858  1.00 98.10           C  
ATOM   1369  OH  TYR   141     -73.126 -20.139 -32.769  1.00 98.10           O  
ATOM   1370  HN  TYR   141     -68.184 -17.603 -36.643  1.00  0.00           H  
ATOM   1371  HH  TYR   141     -73.719 -19.406 -32.649  1.00  0.00           H  
ATOM   1372  N   ALA   142     -66.929 -20.707 -38.600  1.00 55.31           N  
ATOM   1373  CA  ALA   142     -66.427 -20.784 -39.941  1.00 55.31           C  
ATOM   1374  C   ALA   142     -67.060 -22.032 -40.476  1.00 55.31           C  
ATOM   1375  O   ALA   142     -67.188 -23.011 -39.744  1.00 55.31           O  
ATOM   1376  CB  ALA   142     -64.901 -20.968 -40.012  1.00 55.31           C  
ATOM   1377  HN  ALA   142     -66.864 -21.534 -38.006  1.00  0.00           H  
ATOM   1378  N   PHE   143     -67.520 -22.026 -41.746  1.00 89.98           N  
ATOM   1379  CA  PHE   143     -68.121 -23.208 -42.303  1.00 89.98           C  
ATOM   1380  C   PHE   143     -67.970 -23.176 -43.793  1.00 89.98           C  
ATOM   1381  O   PHE   143     -67.339 -22.268 -44.330  1.00 89.98           O  
ATOM   1382  CB  PHE   143     -69.597 -23.446 -41.920  1.00 89.98           C  
ATOM   1383  CG  PHE   143     -70.461 -22.295 -42.310  1.00 89.98           C  
ATOM   1384  CD1 PHE   143     -70.600 -21.217 -41.466  1.00 89.98           C  
ATOM   1385  CD2 PHE   143     -71.149 -22.302 -43.501  1.00 89.98           C  
ATOM   1386  CE1 PHE   143     -71.402 -20.154 -41.808  1.00 89.98           C  
ATOM   1387  CE2 PHE   143     -71.952 -21.241 -43.848  1.00 89.98           C  
ATOM   1388  CZ  PHE   143     -72.080 -20.165 -43.003  1.00 89.98           C  
ATOM   1389  HN  PHE   143     -67.441 -21.181 -42.312  1.00  0.00           H  
ATOM   1390  N   GLN   144     -68.525 -24.195 -44.495  1.00169.41           N  
ATOM   1391  CA  GLN   144     -68.298 -24.319 -45.914  1.00169.41           C  
ATOM   1392  C   GLN   144     -69.457 -25.026 -46.547  1.00169.41           C  
ATOM   1393  O   GLN   144     -70.353 -25.538 -45.876  1.00169.41           O  
ATOM   1394  CB  GLN   144     -67.100 -25.223 -46.243  1.00169.41           C  
ATOM   1395  CG  GLN   144     -65.795 -24.816 -45.566  1.00169.41           C  
ATOM   1396  CD  GLN   144     -64.806 -25.959 -45.742  1.00169.41           C  
ATOM   1397  NE2 GLN   144     -64.357 -26.552 -44.602  1.00169.41           N  
ATOM   1398  OE1 GLN   144     -64.446 -26.318 -46.862  1.00169.41           O  
ATOM   1399  HN  GLN   144     -69.108 -24.880 -44.015  1.00  0.00           H  
ATOM   1400 1HE2 GLN   144     -63.694 -27.318 -44.720  1.00  0.00           H  
ATOM   1401 2HE2 GLN   144     -64.656 -26.254 -43.673  1.00  0.00           H  
ATOM   1402  N   ASP   145     -69.419 -25.087 -47.893  1.00176.24           N  
ATOM   1403  CA  ASP   145     -70.472 -25.610 -48.709  1.00176.24           C  
ATOM   1404  C   ASP   145     -69.839 -26.008 -50.009  1.00176.24           C  
ATOM   1405  O   ASP   145     -68.653 -25.763 -50.230  1.00176.24           O  
ATOM   1406  CB  ASP   145     -71.477 -24.445 -48.901  1.00176.24           C  
ATOM   1407  CG  ASP   145     -72.538 -24.634 -49.966  1.00176.24           C  
ATOM   1408  OD1 ASP   145     -72.187 -24.551 -51.172  1.00176.24           O  
ATOM   1409  OD2 ASP   145     -73.726 -24.812 -49.586  1.00176.24           O1-
ATOM   1410  HN  ASP   145     -68.583 -24.737 -48.362  1.00  0.00           H  
ATOM   1411  N   ASP   146     -70.624 -26.629 -50.909  1.00 80.38           N  
ATOM   1412  CA  ASP   146     -70.122 -27.075 -52.175  1.00 80.38           C  
ATOM   1413  C   ASP   146     -69.500 -25.894 -52.872  1.00 80.38           C  
ATOM   1414  O   ASP   146     -68.397 -26.009 -53.407  1.00 80.38           O  
ATOM   1415  CB  ASP   146     -71.262 -27.608 -53.064  1.00 80.38           C  
ATOM   1416  CG  ASP   146     -70.684 -28.208 -54.337  1.00 80.38           C  
ATOM   1417  OD1 ASP   146     -69.526 -28.699 -54.285  1.00 80.38           O  
ATOM   1418  OD2 ASP   146     -71.391 -28.176 -55.380  1.00 80.38           O1-
ATOM   1419  HN  ASP   146     -71.606 -26.787 -50.683  1.00  0.00           H  
ATOM   1420  N   ARG   147     -70.235 -24.762 -52.951  1.00115.11           N  
ATOM   1421  CA  ARG   147     -69.786 -23.554 -53.599  1.00115.11           C  
ATOM   1422  C   ARG   147     -68.887 -22.622 -52.806  1.00115.11           C  
ATOM   1423  O   ARG   147     -67.890 -22.152 -53.354  1.00115.11           O  
ATOM   1424  CB  ARG   147     -70.962 -22.758 -54.189  1.00115.11           C  
ATOM   1425  CG  ARG   147     -71.799 -23.648 -55.115  1.00115.11           C  
ATOM   1426  CD  ARG   147     -72.734 -22.916 -56.076  1.00115.11           C  
ATOM   1427  NE  ARG   147     -73.647 -23.944 -56.655  1.00115.11           N  
ATOM   1428  CZ  ARG   147     -73.178 -24.865 -57.546  1.00115.11           C  
ATOM   1429  NH1 ARG   147     -71.847 -24.915 -57.842  1.00115.11           N1+
ATOM   1430  NH2 ARG   147     -74.040 -25.747 -58.133  1.00115.11           N  
ATOM   1431  HN  ARG   147     -71.163 -24.762 -52.527  1.00  0.00           H  
ATOM   1432  HE  ARG   147     -74.630 -23.959 -56.383  1.00  0.00           H  
ATOM   1433 1HH1 ARG   147     -71.203 -24.256 -57.404  1.00  0.00           H  
ATOM   1434 2HH1 ARG   147     -71.496 -25.603 -58.508  1.00  0.00           H  
ATOM   1435 1HH2 ARG   147     -75.035 -25.710 -57.912  1.00  0.00           H  
ATOM   1436 2HH2 ARG   147     -73.689 -26.435 -58.799  1.00  0.00           H  
ATOM   1437  N   TYR   148     -69.170 -22.341 -51.504  1.00 93.73           N  
ATOM   1438  CA  TYR   148     -68.468 -21.245 -50.859  1.00 93.73           C  
ATOM   1439  C   TYR   148     -67.940 -21.574 -49.488  1.00 93.73           C  
ATOM   1440  O   TYR   148     -68.324 -22.561 -48.862  1.00 93.73           O  
ATOM   1441  CB  TYR   148     -69.370 -20.020 -50.615  1.00 93.73           C  
ATOM   1442  CG  TYR   148     -69.864 -19.515 -51.923  1.00 93.73           C  
ATOM   1443  CD1 TYR   148     -69.055 -18.729 -52.706  1.00 93.73           C  
ATOM   1444  CD2 TYR   148     -71.135 -19.818 -52.358  1.00 93.73           C  
ATOM   1445  CE1 TYR   148     -69.505 -18.256 -53.914  1.00 93.73           C  
ATOM   1446  CE2 TYR   148     -71.589 -19.346 -53.568  1.00 93.73           C  
ATOM   1447  CZ  TYR   148     -70.771 -18.565 -54.349  1.00 93.73           C  
ATOM   1448  OH  TYR   148     -71.228 -18.078 -55.592  1.00 93.73           O  
ATOM   1449  HN  TYR   148     -69.861 -22.889 -50.992  1.00  0.00           H  
ATOM   1450  HH  TYR   148     -70.663 -17.538 -56.132  1.00  0.00           H  
ATOM   1451  N   LEU   149     -66.986 -20.722 -49.027  1.00 79.41           N  
ATOM   1452  CA  LEU   149     -66.460 -20.712 -47.684  1.00 79.41           C  
ATOM   1453  C   LEU   149     -67.252 -19.666 -46.948  1.00 79.41           C  
ATOM   1454  O   LEU   149     -67.789 -18.752 -47.570  1.00 79.41           O  
ATOM   1455  CB  LEU   149     -64.979 -20.308 -47.575  1.00 79.41           C  
ATOM   1456  CG  LEU   149     -63.997 -21.340 -48.156  1.00 79.41           C  
ATOM   1457  CD1 LEU   149     -62.540 -20.874 -47.993  1.00 79.41           C  
ATOM   1458  CD2 LEU   149     -64.245 -22.736 -47.562  1.00 79.41           C  
ATOM   1459  HN  LEU   149     -66.613 -20.036 -49.683  1.00  0.00           H  
ATOM   1460  N   TYR   150     -67.383 -19.774 -45.608  1.00 84.31           N  
ATOM   1461  CA  TYR   150     -68.155 -18.774 -44.917  1.00 84.31           C  
ATOM   1462  C   TYR   150     -67.456 -18.370 -43.657  1.00 84.31           C  
ATOM   1463  O   TYR   150     -66.887 -19.206 -42.955  1.00 84.31           O  
ATOM   1464  CB  TYR   150     -69.563 -19.249 -44.517  1.00 84.31           C  
ATOM   1465  CG  TYR   150     -70.390 -19.473 -45.744  1.00 84.31           C  
ATOM   1466  CD1 TYR   150     -70.333 -20.661 -46.440  1.00 84.31           C  
ATOM   1467  CD2 TYR   150     -71.241 -18.487 -46.192  1.00 84.31           C  
ATOM   1468  CE1 TYR   150     -71.106 -20.858 -47.565  1.00 84.31           C  
ATOM   1469  CE2 TYR   150     -72.015 -18.677 -47.313  1.00 84.31           C  
ATOM   1470  CZ  TYR   150     -71.950 -19.865 -48.003  1.00 84.31           C  
ATOM   1471  OH  TYR   150     -72.746 -20.059 -49.154  1.00 84.31           O  
ATOM   1472  HN  TYR   150     -66.947 -20.543 -45.099  1.00  0.00           H  
ATOM   1473  HH  TYR   150     -73.329 -19.373 -49.457  1.00  0.00           H  
ATOM   1474  N   MET   151     -67.478 -17.056 -43.343  1.00 63.73           N  
ATOM   1475  CA  MET   151     -66.901 -16.598 -42.111  1.00 63.73           C  
ATOM   1476  C   MET   151     -67.910 -15.740 -41.411  1.00 63.73           C  
ATOM   1477  O   MET   151     -68.339 -14.710 -41.928  1.00 63.73           O  
ATOM   1478  CB  MET   151     -65.599 -15.805 -42.300  1.00 63.73           C  
ATOM   1479  CG  MET   151     -64.438 -16.715 -42.707  1.00 63.73           C  
ATOM   1480  SD  MET   151     -62.874 -15.859 -43.051  1.00 63.73           S  
ATOM   1481  CE  MET   151     -63.348 -15.421 -44.748  1.00 63.73           C  
ATOM   1482  HN  MET   151     -67.906 -16.387 -43.983  1.00  0.00           H  
ATOM   1483  N   VAL   152     -68.308 -16.161 -40.193  1.00 58.16           N  
ATOM   1484  CA  VAL   152     -69.296 -15.444 -39.436  1.00 58.16           C  
ATOM   1485  C   VAL   152     -68.563 -14.613 -38.425  1.00 58.16           C  
ATOM   1486  O   VAL   152     -67.907 -15.140 -37.530  1.00 58.16           O  
ATOM   1487  CB  VAL   152     -70.232 -16.369 -38.707  1.00 58.16           C  
ATOM   1488  CG1 VAL   152     -71.159 -15.552 -37.793  1.00 58.16           C  
ATOM   1489  CG2 VAL   152     -70.993 -17.210 -39.748  1.00 58.16           C  
ATOM   1490  HN  VAL   152     -67.898 -17.008 -39.800  1.00  0.00           H  
ATOM   1491  N   MET   153     -68.684 -13.274 -38.538  1.00 73.07           N  
ATOM   1492  CA  MET   153     -67.982 -12.351 -37.687  1.00 73.07           C  
ATOM   1493  C   MET   153     -68.990 -11.477 -37.011  1.00 73.07           C  
ATOM   1494  O   MET   153     -70.177 -11.512 -37.327  1.00 73.07           O  
ATOM   1495  CB  MET   153     -67.080 -11.394 -38.480  1.00 73.07           C  
ATOM   1496  CG  MET   153     -65.983 -12.103 -39.270  1.00 73.07           C  
ATOM   1497  SD  MET   153     -65.263 -11.096 -40.598  1.00 73.07           S  
ATOM   1498  CE  MET   153     -66.670 -11.346 -41.720  1.00 73.07           C  
ATOM   1499  HN  MET   153     -69.301 -12.900 -39.259  1.00  0.00           H  
ATOM   1500  N   GLU   154     -68.525 -10.683 -36.024  1.00 66.84           N  
ATOM   1501  CA  GLU   154     -69.392  -9.761 -35.343  1.00 66.84           C  
ATOM   1502  C   GLU   154     -69.652  -8.611 -36.274  1.00 66.84           C  
ATOM   1503  O   GLU   154     -68.776  -8.206 -37.035  1.00 66.84           O  
ATOM   1504  CB  GLU   154     -68.781  -9.231 -34.034  1.00 66.84           C  
ATOM   1505  CG  GLU   154     -67.422  -8.554 -34.228  1.00 66.84           C  
ATOM   1506  CD  GLU   154     -66.810  -8.313 -32.856  1.00 66.84           C  
ATOM   1507  OE1 GLU   154     -67.004  -9.181 -31.967  1.00 66.84           O  
ATOM   1508  OE2 GLU   154     -66.130  -7.268 -32.682  1.00 66.84           O1-
ATOM   1509  HN  GLU   154     -67.542 -10.738 -35.757  1.00  0.00           H  
ATOM   1510  N   TYR   155     -70.886  -8.063 -36.233  1.00 91.99           N  
ATOM   1511  CA  TYR   155     -71.321  -6.987 -37.088  1.00 91.99           C  
ATOM   1512  C   TYR   155     -70.858  -5.689 -36.492  1.00 91.99           C  
ATOM   1513  O   TYR   155     -70.930  -5.506 -35.278  1.00 91.99           O  
ATOM   1514  CB  TYR   155     -72.856  -6.965 -37.256  1.00 91.99           C  
ATOM   1515  CG  TYR   155     -73.289  -5.845 -38.145  1.00 91.99           C  
ATOM   1516  CD1 TYR   155     -72.873  -5.773 -39.457  1.00 91.99           C  
ATOM   1517  CD2 TYR   155     -74.162  -4.888 -37.679  1.00 91.99           C  
ATOM   1518  CE1 TYR   155     -73.291  -4.746 -40.276  1.00 91.99           C  
ATOM   1519  CE2 TYR   155     -74.585  -3.862 -38.491  1.00 91.99           C  
ATOM   1520  CZ  TYR   155     -74.147  -3.785 -39.791  1.00 91.99           C  
ATOM   1521  OH  TYR   155     -74.584  -2.730 -40.622  1.00 91.99           O  
ATOM   1522  HN  TYR   155     -71.552  -8.434 -35.555  1.00  0.00           H  
ATOM   1523  HH  TYR   155     -75.175  -2.066 -40.287  1.00  0.00           H  
ATOM   1524  N   MET   156     -70.304  -4.781 -37.336  1.00 84.33           N  
ATOM   1525  CA  MET   156     -69.876  -3.479 -36.886  1.00 84.33           C  
ATOM   1526  C   MET   156     -70.831  -2.480 -37.487  1.00 84.33           C  
ATOM   1527  O   MET   156     -70.676  -2.073 -38.637  1.00 84.33           O  
ATOM   1528  CB  MET   156     -68.471  -3.094 -37.386  1.00 84.33           C  
ATOM   1529  CG  MET   156     -67.330  -3.957 -36.837  1.00 84.33           C  
ATOM   1530  SD  MET   156     -66.906  -3.666 -35.091  1.00 84.33           S  
ATOM   1531  CE  MET   156     -68.342  -4.532 -34.397  1.00 84.33           C  
ATOM   1532  HN  MET   156     -70.187  -5.027 -38.319  1.00  0.00           H  
ATOM   1533  N   PRO   157     -71.810  -2.057 -36.730  1.00 90.31           N  
ATOM   1534  CA  PRO   157     -72.859  -1.166 -37.174  1.00 90.31           C  
ATOM   1535  C   PRO   157     -72.421   0.220 -37.564  1.00 90.31           C  
ATOM   1536  O   PRO   157     -73.131   0.862 -38.337  1.00 90.31           O  
ATOM   1537  CB  PRO   157     -73.890  -1.154 -36.043  1.00 90.31           C  
ATOM   1538  CG  PRO   157     -73.100  -1.609 -34.802  1.00 90.31           C  
ATOM   1539  CD  PRO   157     -72.019  -2.540 -35.376  1.00 90.31           C  
ATOM   1540  N   GLY   158     -71.283   0.702 -37.030  1.00 59.99           N  
ATOM   1541  CA  GLY   158     -70.762   2.027 -37.237  1.00 59.99           C  
ATOM   1542  C   GLY   158     -70.342   2.244 -38.660  1.00 59.99           C  
ATOM   1543  O   GLY   158     -70.210   3.386 -39.095  1.00 59.99           O  
ATOM   1544  HN  GLY   158     -70.746   0.076 -36.429  1.00  0.00           H  
ATOM   1545  N   GLY   159     -69.994   1.167 -39.389  1.00 36.79           N  
ATOM   1546  CA  GLY   159     -69.582   1.332 -40.754  1.00 36.79           C  
ATOM   1547  C   GLY   159     -68.107   1.594 -40.752  1.00 36.79           C  
ATOM   1548  O   GLY   159     -67.490   1.707 -39.693  1.00 36.79           O  
ATOM   1549  HN  GLY   159     -70.023   0.236 -38.972  1.00  0.00           H  
ATOM   1550  N   ASP   160     -67.508   1.697 -41.960  1.00 60.28           N  
ATOM   1551  CA  ASP   160     -66.087   1.875 -42.093  1.00 60.28           C  
ATOM   1552  C   ASP   160     -65.706   3.325 -42.103  1.00 60.28           C  
ATOM   1553  O   ASP   160     -66.549   4.218 -42.023  1.00 60.28           O  
ATOM   1554  CB  ASP   160     -65.482   1.205 -43.343  1.00 60.28           C  
ATOM   1555  CG  ASP   160     -66.043   1.838 -44.608  1.00 60.28           C  
ATOM   1556  OD1 ASP   160     -67.198   2.334 -44.578  1.00 60.28           O  
ATOM   1557  OD2 ASP   160     -65.318   1.830 -45.635  1.00 60.28           O1-
ATOM   1558  HN  ASP   160     -68.081   1.647 -42.802  1.00  0.00           H  
ATOM   1559  N   LEU   161     -64.378   3.572 -42.148  1.00 94.71           N  
ATOM   1560  CA  LEU   161     -63.793   4.884 -42.164  1.00 94.71           C  
ATOM   1561  C   LEU   161     -64.004   5.572 -43.475  1.00 94.71           C  
ATOM   1562  O   LEU   161     -63.990   6.799 -43.531  1.00 94.71           O  
ATOM   1563  CB  LEU   161     -62.302   4.945 -41.793  1.00 94.71           C  
ATOM   1564  CG  LEU   161     -62.060   4.576 -40.318  1.00 94.71           C  
ATOM   1565  CD1 LEU   161     -60.687   5.064 -39.837  1.00 94.71           C  
ATOM   1566  CD2 LEU   161     -63.216   5.047 -39.422  1.00 94.71           C  
ATOM   1567  HN  LEU   161     -63.747   2.771 -42.172  1.00  0.00           H  
ATOM   1568  N   VAL   162     -64.135   4.810 -44.578  1.00 44.69           N  
ATOM   1569  CA  VAL   162     -64.336   5.420 -45.860  1.00 44.69           C  
ATOM   1570  C   VAL   162     -65.610   6.206 -45.801  1.00 44.69           C  
ATOM   1571  O   VAL   162     -65.660   7.340 -46.274  1.00 44.69           O  
ATOM   1572  CB  VAL   162     -64.455   4.404 -46.964  1.00 44.69           C  
ATOM   1573  CG1 VAL   162     -64.809   5.140 -48.267  1.00 44.69           C  
ATOM   1574  CG2 VAL   162     -63.146   3.593 -47.041  1.00 44.69           C  
ATOM   1575  HN  VAL   162     -64.091   3.794 -44.501  1.00  0.00           H  
ATOM   1576  N   ASN   163     -66.679   5.628 -45.212  1.00110.14           N  
ATOM   1577  CA  ASN   163     -67.935   6.326 -45.160  1.00110.14           C  
ATOM   1578  C   ASN   163     -67.836   7.520 -44.253  1.00110.14           C  
ATOM   1579  O   ASN   163     -68.378   8.578 -44.566  1.00110.14           O  
ATOM   1580  CB  ASN   163     -69.160   5.459 -44.787  1.00110.14           C  
ATOM   1581  CG  ASN   163     -69.061   4.915 -43.376  1.00110.14           C  
ATOM   1582  ND2 ASN   163     -69.128   3.564 -43.253  1.00110.14           N  
ATOM   1583  OD1 ASN   163     -68.957   5.664 -42.406  1.00110.14           O  
ATOM   1584  HN  ASN   163     -66.595   4.697 -44.804  1.00  0.00           H  
ATOM   1585 1HD2 ASN   163     -69.061   3.198 -42.303  1.00  0.00           H  
ATOM   1586 2HD2 ASN   163     -69.214   2.943 -44.057  1.00  0.00           H  
ATOM   1587  N   LEU   164     -67.117   7.398 -43.119  1.00103.71           N  
ATOM   1588  CA  LEU   164     -66.991   8.465 -42.160  1.00103.71           C  
ATOM   1589  C   LEU   164     -66.276   9.620 -42.801  1.00103.71           C  
ATOM   1590  O   LEU   164     -66.654  10.773 -42.606  1.00103.71           O  
ATOM   1591  CB  LEU   164     -66.221   7.998 -40.900  1.00103.71           C  
ATOM   1592  CG  LEU   164     -66.015   9.026 -39.762  1.00103.71           C  
ATOM   1593  CD1 LEU   164     -65.460   8.326 -38.511  1.00103.71           C  
ATOM   1594  CD2 LEU   164     -65.117  10.206 -40.169  1.00103.71           C  
ATOM   1595  HN  LEU   164     -66.643   6.514 -42.933  1.00  0.00           H  
ATOM   1596  N   MET   165     -65.228   9.334 -43.595  1.00 89.71           N  
ATOM   1597  CA  MET   165     -64.425  10.348 -44.222  1.00 89.71           C  
ATOM   1598  C   MET   165     -65.256  11.148 -45.179  1.00 89.71           C  
ATOM   1599  O   MET   165     -65.074  12.359 -45.288  1.00 89.71           O  
ATOM   1600  CB  MET   165     -63.229   9.737 -44.987  1.00 89.71           C  
ATOM   1601  CG  MET   165     -62.128   9.200 -44.061  1.00 89.71           C  
ATOM   1602  SD  MET   165     -61.028   7.945 -44.791  1.00 89.71           S  
ATOM   1603  CE  MET   165     -60.372   9.002 -46.108  1.00 89.71           C  
ATOM   1604  HN  MET   165     -64.993   8.355 -43.759  1.00  0.00           H  
ATOM   1605  N   SER   166     -66.163  10.488 -45.928  1.00 37.01           N  
ATOM   1606  CA  SER   166     -66.991  11.184 -46.876  1.00 37.01           C  
ATOM   1607  C   SER   166     -67.992  12.052 -46.173  1.00 37.01           C  
ATOM   1608  O   SER   166     -68.140  13.232 -46.486  1.00 37.01           O  
ATOM   1609  CB  SER   166     -67.778  10.234 -47.796  1.00 37.01           C  
ATOM   1610  OG  SER   166     -68.713   9.480 -47.039  1.00 37.01           O  
ATOM   1611  HN  SER   166     -66.263   9.479 -45.820  1.00  0.00           H  
ATOM   1612  HG  SER   166     -69.199   8.894 -47.607  1.00  0.00           H  
ATOM   1613  N   ASN   167     -68.678  11.481 -45.167  1.00 73.61           N  
ATOM   1614  CA  ASN   167     -69.777  12.113 -44.492  1.00 73.61           C  
ATOM   1615  C   ASN   167     -69.339  13.375 -43.811  1.00 73.61           C  
ATOM   1616  O   ASN   167     -70.070  14.365 -43.842  1.00 73.61           O  
ATOM   1617  CB  ASN   167     -70.374  11.207 -43.400  1.00 73.61           C  
ATOM   1618  CG  ASN   167     -70.923   9.952 -44.065  1.00 73.61           C  
ATOM   1619  ND2 ASN   167     -71.653  10.135 -45.197  1.00 73.61           N  
ATOM   1620  OD1 ASN   167     -70.708   8.838 -43.591  1.00 73.61           O  
ATOM   1621  HN  ASN   167     -68.402  10.546 -44.866  1.00  0.00           H  
ATOM   1622 1HD2 ASN   167     -72.021   9.294 -45.642  1.00  0.00           H  
ATOM   1623 2HD2 ASN   167     -71.831  11.059 -45.590  1.00  0.00           H  
ATOM   1624  N   TYR   168     -68.146  13.396 -43.182  1.00 68.49           N  
ATOM   1625  CA  TYR   168     -67.818  14.559 -42.404  1.00 68.49           C  
ATOM   1626  C   TYR   168     -66.442  15.040 -42.735  1.00 68.49           C  
ATOM   1627  O   TYR   168     -65.641  14.338 -43.350  1.00 68.49           O  
ATOM   1628  CB  TYR   168     -67.765  14.281 -40.890  1.00 68.49           C  
ATOM   1629  CG  TYR   168     -69.056  13.678 -40.451  1.00 68.49           C  
ATOM   1630  CD1 TYR   168     -70.169  14.452 -40.210  1.00 68.49           C  
ATOM   1631  CD2 TYR   168     -69.142  12.316 -40.270  1.00 68.49           C  
ATOM   1632  CE1 TYR   168     -71.349  13.872 -39.802  1.00 68.49           C  
ATOM   1633  CE2 TYR   168     -70.317  11.731 -39.862  1.00 68.49           C  
ATOM   1634  CZ  TYR   168     -71.424  12.509 -39.629  1.00 68.49           C  
ATOM   1635  OH  TYR   168     -72.630  11.908 -39.211  1.00 68.49           O  
ATOM   1636  HN  TYR   168     -67.498  12.612 -43.256  1.00  0.00           H  
ATOM   1637  HH  TYR   168     -73.396  12.446 -39.050  1.00  0.00           H  
ATOM   1638  N   ASP   169     -66.159  16.300 -42.337  1.00 52.83           N  
ATOM   1639  CA  ASP   169     -64.844  16.858 -42.458  1.00 52.83           C  
ATOM   1640  C   ASP   169     -64.186  16.444 -41.181  1.00 52.83           C  
ATOM   1641  O   ASP   169     -64.726  16.684 -40.102  1.00 52.83           O  
ATOM   1642  CB  ASP   169     -64.830  18.397 -42.523  1.00 52.83           C  
ATOM   1643  CG  ASP   169     -63.456  18.852 -42.995  1.00 52.83           C  
ATOM   1644  OD1 ASP   169     -62.784  18.062 -43.711  1.00 52.83           O  
ATOM   1645  OD2 ASP   169     -63.058  19.994 -42.643  1.00 52.83           O1-
ATOM   1646  HN  ASP   169     -66.904  16.872 -41.938  1.00  0.00           H  
ATOM   1647  N   VAL   170     -63.007  15.798 -41.250  1.00 55.32           N  
ATOM   1648  CA  VAL   170     -62.456  15.265 -40.035  1.00 55.32           C  
ATOM   1649  C   VAL   170     -61.516  16.248 -39.407  1.00 55.32           C  
ATOM   1650  O   VAL   170     -60.527  16.667 -40.008  1.00 55.32           O  
ATOM   1651  CB  VAL   170     -61.695  13.989 -40.254  1.00 55.32           C  
ATOM   1652  CG1 VAL   170     -61.088  13.538 -38.915  1.00 55.32           C  
ATOM   1653  CG2 VAL   170     -62.641  12.956 -40.892  1.00 55.32           C  
ATOM   1654  HN  VAL   170     -62.519  15.690 -42.139  1.00  0.00           H  
ATOM   1655  N   PRO   171     -61.825  16.612 -38.185  1.00 80.01           N  
ATOM   1656  CA  PRO   171     -61.015  17.523 -37.418  1.00 80.01           C  
ATOM   1657  C   PRO   171     -59.819  16.806 -36.882  1.00 80.01           C  
ATOM   1658  O   PRO   171     -59.837  15.579 -36.807  1.00 80.01           O  
ATOM   1659  CB  PRO   171     -61.926  18.084 -36.325  1.00 80.01           C  
ATOM   1660  CG  PRO   171     -63.117  17.111 -36.274  1.00 80.01           C  
ATOM   1661  CD  PRO   171     -63.196  16.566 -37.708  1.00 80.01           C  
ATOM   1662  N   GLU   172     -58.781  17.557 -36.475  1.00 93.41           N  
ATOM   1663  CA  GLU   172     -57.555  16.970 -36.025  1.00 93.41           C  
ATOM   1664  C   GLU   172     -57.799  16.132 -34.805  1.00 93.41           C  
ATOM   1665  O   GLU   172     -57.156  15.097 -34.640  1.00 93.41           O  
ATOM   1666  CB  GLU   172     -56.481  18.021 -35.705  1.00 93.41           C  
ATOM   1667  CG  GLU   172     -55.090  17.428 -35.486  1.00 93.41           C  
ATOM   1668  CD  GLU   172     -54.098  18.580 -35.515  1.00 93.41           C  
ATOM   1669  OE1 GLU   172     -54.051  19.283 -36.560  1.00 93.41           O  
ATOM   1670  OE2 GLU   172     -53.380  18.781 -34.499  1.00 93.41           O1-
ATOM   1671  HN  GLU   172     -58.869  18.573 -36.487  1.00  0.00           H  
ATOM   1672  N   LYS   173     -58.714  16.549 -33.905  1.00137.61           N  
ATOM   1673  CA  LYS   173     -58.927  15.749 -32.728  1.00137.61           C  
ATOM   1674  C   LYS   173     -59.498  14.423 -33.125  1.00137.61           C  
ATOM   1675  O   LYS   173     -59.121  13.391 -32.568  1.00137.61           O  
ATOM   1676  CB  LYS   173     -59.873  16.358 -31.668  1.00137.61           C  
ATOM   1677  CG  LYS   173     -61.337  16.521 -32.085  1.00137.61           C  
ATOM   1678  CD  LYS   173     -61.619  17.705 -33.009  1.00137.61           C  
ATOM   1679  CE  LYS   173     -62.026  18.962 -32.237  1.00137.61           C  
ATOM   1680  NZ  LYS   173     -62.365  20.050 -33.179  1.00137.61           N1+
ATOM   1681  HN  LYS   173     -59.241  17.409 -34.055  1.00  0.00           H  
ATOM   1682  HZ1 LYS   173     -62.636  20.888 -32.664  1.00  0.00           H  
ATOM   1683  HZ2 LYS   173     -63.080  19.766 -33.849  1.00  0.00           H  
ATOM   1684  HZ3 LYS   173     -61.608  20.235 -33.837  1.00  0.00           H  
ATOM   1685  N   TRP   174     -60.434  14.414 -34.096  1.00 53.88           N  
ATOM   1686  CA  TRP   174     -61.036  13.179 -34.517  1.00 53.88           C  
ATOM   1687  C   TRP   174     -59.973  12.316 -35.124  1.00 53.88           C  
ATOM   1688  O   TRP   174     -59.873  11.130 -34.810  1.00 53.88           O  
ATOM   1689  CB  TRP   174     -62.127  13.358 -35.587  1.00 53.88           C  
ATOM   1690  CG  TRP   174     -63.421  13.970 -35.105  1.00 53.88           C  
ATOM   1691  CD1 TRP   174     -63.716  14.632 -33.948  1.00 53.88           C  
ATOM   1692  CD2 TRP   174     -64.637  13.920 -35.866  1.00 53.88           C  
ATOM   1693  CE2 TRP   174     -65.620  14.566 -35.118  1.00 53.88           C  
ATOM   1694  CE3 TRP   174     -64.912  13.378 -37.088  1.00 53.88           C  
ATOM   1695  NE1 TRP   174     -65.042  14.999 -33.943  1.00 53.88           N  
ATOM   1696  CZ2 TRP   174     -66.900  14.678 -35.586  1.00 53.88           C  
ATOM   1697  CZ3 TRP   174     -66.201  13.496 -37.557  1.00 53.88           C  
ATOM   1698  CH2 TRP   174     -67.177  14.134 -36.820  1.00 53.88           C  
ATOM   1699  HN  TRP   174     -60.717  15.290 -34.535  1.00  0.00           H  
ATOM   1700  HE1 TRP   174     -65.517  15.506 -33.196  1.00  0.00           H  
ATOM   1701  N   ALA   175     -59.128  12.911 -35.992  1.00 35.73           N  
ATOM   1702  CA  ALA   175     -58.107  12.190 -36.697  1.00 35.73           C  
ATOM   1703  C   ALA   175     -57.162  11.576 -35.711  1.00 35.73           C  
ATOM   1704  O   ALA   175     -56.704  10.450 -35.901  1.00 35.73           O  
ATOM   1705  CB  ALA   175     -57.276  13.091 -37.628  1.00 35.73           C  
ATOM   1706  HN  ALA   175     -59.219  13.914 -36.153  1.00  0.00           H  
ATOM   1707  N   ARG   176     -56.852  12.299 -34.619  1.00 97.94           N  
ATOM   1708  CA  ARG   176     -55.907  11.848 -33.635  1.00 97.94           C  
ATOM   1709  C   ARG   176     -56.385  10.557 -33.048  1.00 97.94           C  
ATOM   1710  O   ARG   176     -55.595   9.649 -32.795  1.00 97.94           O  
ATOM   1711  CB  ARG   176     -55.779  12.835 -32.463  1.00 97.94           C  
ATOM   1712  CG  ARG   176     -54.594  12.562 -31.539  1.00 97.94           C  
ATOM   1713  CD  ARG   176     -54.710  13.249 -30.174  1.00 97.94           C  
ATOM   1714  NE  ARG   176     -55.012  14.692 -30.396  1.00 97.94           N  
ATOM   1715  CZ  ARG   176     -56.242  15.192 -30.075  1.00 97.94           C  
ATOM   1716  NH1 ARG   176     -57.210  14.375 -29.565  1.00 97.94           N1+
ATOM   1717  NH2 ARG   176     -56.502  16.520 -30.249  1.00 97.94           N  
ATOM   1718  HN  ARG   176     -57.306  13.203 -34.485  1.00  0.00           H  
ATOM   1719  HE  ARG   176     -54.299  15.307 -30.788  1.00  0.00           H  
ATOM   1720 1HH1 ARG   176     -58.128  14.748 -29.325  1.00  0.00           H  
ATOM   1721 2HH1 ARG   176     -57.016  13.382 -29.435  1.00  0.00           H  
ATOM   1722 1HH2 ARG   176     -57.420  16.893 -30.009  1.00  0.00           H  
ATOM   1723 2HH2 ARG   176     -55.779  17.130 -30.630  1.00  0.00           H  
ATOM   1724  N   PHE   177     -57.699  10.466 -32.785  1.00 95.21           N  
ATOM   1725  CA  PHE   177     -58.313   9.313 -32.183  1.00 95.21           C  
ATOM   1726  C   PHE   177     -58.195   8.120 -33.088  1.00 95.21           C  
ATOM   1727  O   PHE   177     -57.699   7.070 -32.681  1.00 95.21           O  
ATOM   1728  CB  PHE   177     -59.808   9.596 -31.910  1.00 95.21           C  
ATOM   1729  CG  PHE   177     -60.539   8.410 -31.370  1.00 95.21           C  
ATOM   1730  CD1 PHE   177     -60.641   8.194 -30.014  1.00 95.21           C  
ATOM   1731  CD2 PHE   177     -61.149   7.524 -32.227  1.00 95.21           C  
ATOM   1732  CE1 PHE   177     -61.328   7.107 -29.523  1.00 95.21           C  
ATOM   1733  CE2 PHE   177     -61.837   6.436 -31.742  1.00 95.21           C  
ATOM   1734  CZ  PHE   177     -61.928   6.223 -30.388  1.00 95.21           C  
ATOM   1735  HN  PHE   177     -58.294  11.258 -33.026  1.00  0.00           H  
ATOM   1736  N   TYR   178     -58.603   8.271 -34.363  1.00 79.27           N  
ATOM   1737  CA  TYR   178     -58.652   7.170 -35.283  1.00 79.27           C  
ATOM   1738  C   TYR   178     -57.268   6.663 -35.529  1.00 79.27           C  
ATOM   1739  O   TYR   178     -57.041   5.455 -35.542  1.00 79.27           O  
ATOM   1740  CB  TYR   178     -59.290   7.546 -36.633  1.00 79.27           C  
ATOM   1741  CG  TYR   178     -60.710   7.883 -36.328  1.00 79.27           C  
ATOM   1742  CD1 TYR   178     -61.598   6.886 -35.998  1.00 79.27           C  
ATOM   1743  CD2 TYR   178     -61.157   9.184 -36.378  1.00 79.27           C  
ATOM   1744  CE1 TYR   178     -62.909   7.179 -35.710  1.00 79.27           C  
ATOM   1745  CE2 TYR   178     -62.469   9.484 -36.091  1.00 79.27           C  
ATOM   1746  CZ  TYR   178     -63.345   8.481 -35.755  1.00 79.27           C  
ATOM   1747  OH  TYR   178     -64.689   8.788 -35.459  1.00 79.27           O  
ATOM   1748  HN  TYR   178     -58.886   9.197 -34.685  1.00  0.00           H  
ATOM   1749  HH  TYR   178     -64.990   9.688 -35.490  1.00  0.00           H  
ATOM   1750  N   THR   179     -56.300   7.578 -35.715  1.00 36.81           N  
ATOM   1751  CA  THR   179     -54.947   7.183 -35.981  1.00 36.81           C  
ATOM   1752  C   THR   179     -54.441   6.395 -34.810  1.00 36.81           C  
ATOM   1753  O   THR   179     -53.796   5.361 -34.978  1.00 36.81           O  
ATOM   1754  CB  THR   179     -54.035   8.364 -36.162  1.00 36.81           C  
ATOM   1755  CG2 THR   179     -52.616   7.856 -36.468  1.00 36.81           C  
ATOM   1756  OG1 THR   179     -54.497   9.184 -37.226  1.00 36.81           O  
ATOM   1757  HN  THR   179     -56.532   8.570 -35.666  1.00  0.00           H  
ATOM   1758  HG1 THR   179     -53.921   9.930 -37.340  1.00  0.00           H  
ATOM   1759  N   ALA   180     -54.744   6.859 -33.583  1.00 33.90           N  
ATOM   1760  CA  ALA   180     -54.257   6.222 -32.389  1.00 33.90           C  
ATOM   1761  C   ALA   180     -54.770   4.816 -32.305  1.00 33.90           C  
ATOM   1762  O   ALA   180     -54.016   3.905 -31.963  1.00 33.90           O  
ATOM   1763  CB  ALA   180     -54.698   6.951 -31.107  1.00 33.90           C  
ATOM   1764  HN  ALA   180     -55.336   7.686 -33.498  1.00  0.00           H  
ATOM   1765  N   GLU   181     -56.065   4.598 -32.610  1.00 76.93           N  
ATOM   1766  CA  GLU   181     -56.649   3.289 -32.494  1.00 76.93           C  
ATOM   1767  C   GLU   181     -56.061   2.355 -33.514  1.00 76.93           C  
ATOM   1768  O   GLU   181     -55.832   1.184 -33.214  1.00 76.93           O  
ATOM   1769  CB  GLU   181     -58.182   3.294 -32.616  1.00 76.93           C  
ATOM   1770  CG  GLU   181     -58.830   4.040 -31.448  1.00 76.93           C  
ATOM   1771  CD  GLU   181     -60.275   3.590 -31.316  1.00 76.93           C  
ATOM   1772  OE1 GLU   181     -61.004   3.600 -32.343  1.00 76.93           O  
ATOM   1773  OE2 GLU   181     -60.664   3.220 -30.176  1.00 76.93           O1-
ATOM   1774  HN  GLU   181     -56.642   5.376 -32.929  1.00  0.00           H  
ATOM   1775  N   VAL   182     -55.807   2.834 -34.752  1.00127.59           N  
ATOM   1776  CA  VAL   182     -55.214   1.976 -35.743  1.00127.59           C  
ATOM   1777  C   VAL   182     -53.829   1.604 -35.309  1.00127.59           C  
ATOM   1778  O   VAL   182     -53.374   0.492 -35.574  1.00127.59           O  
ATOM   1779  CB  VAL   182     -55.169   2.514 -37.156  1.00127.59           C  
ATOM   1780  CG1 VAL   182     -56.591   2.531 -37.726  1.00127.59           C  
ATOM   1781  CG2 VAL   182     -54.522   3.899 -37.179  1.00127.59           C  
ATOM   1782  HN  VAL   182     -56.035   3.801 -34.983  1.00  0.00           H  
ATOM   1783  N   VAL   183     -53.114   2.527 -34.638  1.00 43.67           N  
ATOM   1784  CA  VAL   183     -51.773   2.266 -34.193  1.00 43.67           C  
ATOM   1785  C   VAL   183     -51.791   1.116 -33.231  1.00 43.67           C  
ATOM   1786  O   VAL   183     -50.955   0.217 -33.316  1.00 43.67           O  
ATOM   1787  CB  VAL   183     -51.165   3.448 -33.495  1.00 43.67           C  
ATOM   1788  CG1 VAL   183     -49.823   3.025 -32.875  1.00 43.67           C  
ATOM   1789  CG2 VAL   183     -51.040   4.594 -34.516  1.00 43.67           C  
ATOM   1790  HN  VAL   183     -53.535   3.435 -34.441  1.00  0.00           H  
ATOM   1791  N   LEU   184     -52.746   1.123 -32.282  1.00 46.93           N  
ATOM   1792  CA  LEU   184     -52.855   0.073 -31.305  1.00 46.93           C  
ATOM   1793  C   LEU   184     -53.230  -1.211 -31.986  1.00 46.93           C  
ATOM   1794  O   LEU   184     -52.649  -2.259 -31.705  1.00 46.93           O  
ATOM   1795  CB  LEU   184     -53.923   0.367 -30.235  1.00 46.93           C  
ATOM   1796  CG  LEU   184     -53.559   1.526 -29.287  1.00 46.93           C  
ATOM   1797  CD1 LEU   184     -54.668   1.764 -28.245  1.00 46.93           C  
ATOM   1798  CD2 LEU   184     -52.182   1.298 -28.639  1.00 46.93           C  
ATOM   1799  HN  LEU   184     -53.412   1.895 -32.255  1.00  0.00           H  
ATOM   1800  N   ALA   185     -54.200  -1.158 -32.923  1.00 31.61           N  
ATOM   1801  CA  ALA   185     -54.678  -2.338 -33.589  1.00 31.61           C  
ATOM   1802  C   ALA   185     -53.545  -2.958 -34.343  1.00 31.61           C  
ATOM   1803  O   ALA   185     -53.402  -4.179 -34.363  1.00 31.61           O  
ATOM   1804  CB  ALA   185     -55.792  -2.035 -34.605  1.00 31.61           C  
ATOM   1805  HN  ALA   185     -54.606  -0.254 -33.165  1.00  0.00           H  
ATOM   1806  N   LEU   186     -52.720  -2.126 -35.001  1.00 51.97           N  
ATOM   1807  CA  LEU   186     -51.603  -2.622 -35.749  1.00 51.97           C  
ATOM   1808  C   LEU   186     -50.606  -3.240 -34.817  1.00 51.97           C  
ATOM   1809  O   LEU   186     -50.038  -4.289 -35.120  1.00 51.97           O  
ATOM   1810  CB  LEU   186     -50.908  -1.518 -36.567  1.00 51.97           C  
ATOM   1811  CG  LEU   186     -51.770  -1.016 -37.743  1.00 51.97           C  
ATOM   1812  CD1 LEU   186     -51.060   0.088 -38.542  1.00 51.97           C  
ATOM   1813  CD2 LEU   186     -52.206  -2.189 -38.636  1.00 51.97           C  
ATOM   1814  HN  LEU   186     -52.892  -1.121 -34.967  1.00  0.00           H  
ATOM   1815  N   ASP   187     -50.369  -2.615 -33.647  1.00 50.28           N  
ATOM   1816  CA  ASP   187     -49.400  -3.144 -32.729  1.00 50.28           C  
ATOM   1817  C   ASP   187     -49.866  -4.491 -32.271  1.00 50.28           C  
ATOM   1818  O   ASP   187     -49.065  -5.410 -32.107  1.00 50.28           O  
ATOM   1819  CB  ASP   187     -49.188  -2.267 -31.481  1.00 50.28           C  
ATOM   1820  CG  ASP   187     -48.129  -2.947 -30.622  1.00 50.28           C  
ATOM   1821  OD1 ASP   187     -48.478  -3.927 -29.912  1.00 50.28           O  
ATOM   1822  OD2 ASP   187     -46.956  -2.489 -30.662  1.00 50.28           O1-
ATOM   1823  HN  ASP   187     -50.879  -1.764 -33.413  1.00  0.00           H  
ATOM   1824  N   ALA   188     -51.187  -4.647 -32.066  1.00 28.73           N  
ATOM   1825  CA  ALA   188     -51.718  -5.892 -31.593  1.00 28.73           C  
ATOM   1826  C   ALA   188     -51.419  -6.963 -32.599  1.00 28.73           C  
ATOM   1827  O   ALA   188     -51.046  -8.075 -32.231  1.00 28.73           O  
ATOM   1828  CB  ALA   188     -53.243  -5.845 -31.400  1.00 28.73           C  
ATOM   1829  HN  ALA   188     -51.820  -3.868 -32.250  1.00  0.00           H  
ATOM   1830  N   ILE   189     -51.585  -6.648 -33.898  1.00 53.82           N  
ATOM   1831  CA  ILE   189     -51.357  -7.586 -34.963  1.00 53.82           C  
ATOM   1832  C   ILE   189     -49.902  -7.940 -35.056  1.00 53.82           C  
ATOM   1833  O   ILE   189     -49.557  -9.094 -35.303  1.00 53.82           O  
ATOM   1834  CB  ILE   189     -51.839  -7.090 -36.294  1.00 53.82           C  
ATOM   1835  CG1 ILE   189     -53.372  -6.968 -36.251  1.00 53.82           C  
ATOM   1836  CG2 ILE   189     -51.326  -8.031 -37.397  1.00 53.82           C  
ATOM   1837  CD1 ILE   189     -53.976  -6.330 -37.496  1.00 53.82           C  
ATOM   1838  HN  ILE   189     -51.886  -5.703 -34.136  1.00  0.00           H  
ATOM   1839  N   HIS   190     -49.007  -6.948 -34.885  1.00 50.12           N  
ATOM   1840  CA  HIS   190     -47.590  -7.175 -34.967  1.00 50.12           C  
ATOM   1841  C   HIS   190     -47.193  -8.110 -33.865  1.00 50.12           C  
ATOM   1842  O   HIS   190     -46.384  -9.014 -34.069  1.00 50.12           O  
ATOM   1843  CB  HIS   190     -46.790  -5.876 -34.772  1.00 50.12           C  
ATOM   1844  CG  HIS   190     -47.099  -4.833 -35.806  1.00 50.12           C  
ATOM   1845  CD2 HIS   190     -47.667  -4.957 -37.037  1.00 50.12           C  
ATOM   1846  ND1 HIS   190     -46.823  -3.493 -35.654  1.00 50.12           N  
ATOM   1847  CE1 HIS   190     -47.234  -2.877 -36.791  1.00 50.12           C  
ATOM   1848  NE2 HIS   190     -47.753  -3.726 -37.660  1.00 50.12           N  
ATOM   1849  HN  HIS   190     -49.346  -6.006 -34.691  1.00  0.00           H  
ATOM   1850  HD1 HIS   190     -46.393  -3.049 -34.843  1.00  0.00           H  
ATOM   1851  HE2 HIS   190     -48.132  -3.519 -38.584  1.00  0.00           H  
ATOM   1852  N   SER   191     -47.768  -7.907 -32.661  1.00 67.80           N  
ATOM   1853  CA  SER   191     -47.470  -8.710 -31.507  1.00 67.80           C  
ATOM   1854  C   SER   191     -47.902 -10.109 -31.817  1.00 67.80           C  
ATOM   1855  O   SER   191     -47.328 -11.081 -31.329  1.00 67.80           O  
ATOM   1856  CB  SER   191     -48.235  -8.253 -30.255  1.00 67.80           C  
ATOM   1857  OG  SER   191     -47.896  -9.079 -29.151  1.00 67.80           O  
ATOM   1858  HN  SER   191     -48.445  -7.150 -32.566  1.00  0.00           H  
ATOM   1859  HG  SER   191     -48.369  -8.796 -28.377  1.00  0.00           H  
ATOM   1860  N   MET   192     -48.946 -10.224 -32.652  1.00141.80           N  
ATOM   1861  CA  MET   192     -49.501 -11.465 -33.103  1.00141.80           C  
ATOM   1862  C   MET   192     -48.484 -12.141 -33.973  1.00141.80           C  
ATOM   1863  O   MET   192     -48.499 -13.365 -34.101  1.00141.80           O  
ATOM   1864  CB  MET   192     -50.768 -11.273 -33.956  1.00141.80           C  
ATOM   1865  CG  MET   192     -51.966 -10.700 -33.195  1.00141.80           C  
ATOM   1866  SD  MET   192     -52.807 -11.879 -32.098  1.00141.80           S  
ATOM   1867  CE  MET   192     -53.486 -12.874 -33.457  1.00141.80           C  
ATOM   1868  HN  MET   192     -49.376  -9.364 -32.991  1.00  0.00           H  
ATOM   1869  N   GLY   193     -47.603 -11.355 -34.634  1.00 43.89           N  
ATOM   1870  CA  GLY   193     -46.579 -11.930 -35.467  1.00 43.89           C  
ATOM   1871  C   GLY   193     -46.890 -11.729 -36.923  1.00 43.89           C  
ATOM   1872  O   GLY   193     -46.218 -12.298 -37.783  1.00 43.89           O  
ATOM   1873  HN  GLY   193     -47.665 -10.341 -34.541  1.00  0.00           H  
ATOM   1874  N   PHE   194     -47.908 -10.907 -37.248  1.00160.77           N  
ATOM   1875  CA  PHE   194     -48.278 -10.705 -38.624  1.00160.77           C  
ATOM   1876  C   PHE   194     -47.996  -9.283 -39.020  1.00160.77           C  
ATOM   1877  O   PHE   194     -47.825  -8.405 -38.176  1.00160.77           O  
ATOM   1878  CB  PHE   194     -49.793 -10.854 -38.875  1.00160.77           C  
ATOM   1879  CG  PHE   194     -50.264 -12.248 -38.634  1.00160.77           C  
ATOM   1880  CD1 PHE   194     -50.659 -12.646 -37.377  1.00160.77           C  
ATOM   1881  CD2 PHE   194     -50.321 -13.157 -39.665  1.00160.77           C  
ATOM   1882  CE1 PHE   194     -51.103 -13.928 -37.152  1.00160.77           C  
ATOM   1883  CE2 PHE   194     -50.765 -14.440 -39.445  1.00160.77           C  
ATOM   1884  CZ  PHE   194     -51.157 -14.829 -38.187  1.00160.77           C  
ATOM   1885  HN  PHE   194     -48.421 -10.423 -36.511  1.00  0.00           H  
ATOM   1886  N   ILE   195     -47.919  -9.056 -40.352  1.00 69.16           N  
ATOM   1887  CA  ILE   195     -47.791  -7.766 -40.984  1.00 69.16           C  
ATOM   1888  C   ILE   195     -49.080  -7.607 -41.751  1.00 69.16           C  
ATOM   1889  O   ILE   195     -49.505  -8.539 -42.430  1.00 69.16           O  
ATOM   1890  CB  ILE   195     -46.685  -7.721 -41.996  1.00 69.16           C  
ATOM   1891  CG1 ILE   195     -45.324  -7.956 -41.325  1.00 69.16           C  
ATOM   1892  CG2 ILE   195     -46.786  -6.394 -42.764  1.00 69.16           C  
ATOM   1893  CD1 ILE   195     -44.207  -8.223 -42.331  1.00 69.16           C  
ATOM   1894  HN  ILE   195     -47.955  -9.871 -40.964  1.00  0.00           H  
ATOM   1895  N   HIS   196     -49.763  -6.446 -41.628  1.00 80.93           N  
ATOM   1896  CA  HIS   196     -51.044  -6.227 -42.266  1.00 80.93           C  
ATOM   1897  C   HIS   196     -50.910  -6.167 -43.774  1.00 80.93           C  
ATOM   1898  O   HIS   196     -51.660  -6.822 -44.498  1.00 80.93           O  
ATOM   1899  CB  HIS   196     -51.697  -4.920 -41.777  1.00 80.93           C  
ATOM   1900  CG  HIS   196     -53.169  -4.823 -42.048  1.00 80.93           C  
ATOM   1901  CD2 HIS   196     -54.221  -5.104 -41.229  1.00 80.93           C  
ATOM   1902  ND1 HIS   196     -53.722  -4.393 -43.234  1.00 80.93           N  
ATOM   1903  CE1 HIS   196     -55.069  -4.435 -43.074  1.00 80.93           C  
ATOM   1904  NE2 HIS   196     -55.419  -4.859 -41.874  1.00 80.93           N  
ATOM   1905  HN  HIS   196     -49.361  -5.697 -41.065  1.00  0.00           H  
ATOM   1906  HD1 HIS   196     -53.217  -4.100 -44.070  1.00  0.00           H  
ATOM   1907  HE2 HIS   196     -56.362  -4.979 -41.505  1.00  0.00           H  
ATOM   1908  N   ARG   197     -49.943  -5.362 -44.270  1.00177.26           N  
ATOM   1909  CA  ARG   197     -49.588  -5.178 -45.659  1.00177.26           C  
ATOM   1910  C   ARG   197     -50.619  -4.411 -46.451  1.00177.26           C  
ATOM   1911  O   ARG   197     -50.307  -3.962 -47.554  1.00177.26           O  
ATOM   1912  CB  ARG   197     -49.311  -6.511 -46.382  1.00177.26           C  
ATOM   1913  CG  ARG   197     -48.031  -7.220 -45.932  1.00177.26           C  
ATOM   1914  CD  ARG   197     -48.035  -8.727 -46.205  1.00177.26           C  
ATOM   1915  NE  ARG   197     -47.767  -8.955 -47.651  1.00177.26           N  
ATOM   1916  CZ  ARG   197     -48.158 -10.132 -48.223  1.00177.26           C  
ATOM   1917  NH1 ARG   197     -48.832 -11.055 -47.482  1.00177.26           N1+
ATOM   1918  NH2 ARG   197     -47.883 -10.395 -49.532  1.00177.26           N  
ATOM   1919  HN  ARG   197     -49.405  -4.826 -43.589  1.00  0.00           H  
ATOM   1920  HE  ARG   197     -47.297  -8.241 -48.208  1.00  0.00           H  
ATOM   1921 1HH1 ARG   197     -49.124 -11.934 -47.909  1.00  0.00           H  
ATOM   1922 2HH1 ARG   197     -49.038 -10.858 -46.503  1.00  0.00           H  
ATOM   1923 1HH2 ARG   197     -48.175 -11.274 -49.959  1.00  0.00           H  
ATOM   1924 2HH2 ARG   197     -47.378  -9.704 -50.087  1.00  0.00           H  
ATOM   1925  N   ASP   198     -51.843  -4.181 -45.923  1.00 97.58           N  
ATOM   1926  CA  ASP   198     -52.807  -3.443 -46.703  1.00 97.58           C  
ATOM   1927  C   ASP   198     -53.673  -2.646 -45.763  1.00 97.58           C  
ATOM   1928  O   ASP   198     -54.864  -2.921 -45.631  1.00 97.58           O  
ATOM   1929  CB  ASP   198     -53.736  -4.363 -47.516  1.00 97.58           C  
ATOM   1930  CG  ASP   198     -54.451  -3.539 -48.578  1.00 97.58           C  
ATOM   1931  OD1 ASP   198     -54.059  -2.360 -48.795  1.00 97.58           O  
ATOM   1932  OD2 ASP   198     -55.407  -4.085 -49.191  1.00 97.58           O1-
ATOM   1933  HN  ASP   198     -52.080  -4.523 -44.992  1.00  0.00           H  
ATOM   1934  N   VAL   199     -53.108  -1.612 -45.099  1.00 68.34           N  
ATOM   1935  CA  VAL   199     -53.875  -0.842 -44.150  1.00 68.34           C  
ATOM   1936  C   VAL   199     -54.569   0.284 -44.863  1.00 68.34           C  
ATOM   1937  O   VAL   199     -53.931   1.057 -45.578  1.00 68.34           O  
ATOM   1938  CB  VAL   199     -53.027  -0.229 -43.068  1.00 68.34           C  
ATOM   1939  CG1 VAL   199     -53.932   0.578 -42.121  1.00 68.34           C  
ATOM   1940  CG2 VAL   199     -52.227  -1.343 -42.368  1.00 68.34           C  
ATOM   1941  HN  VAL   199     -52.131  -1.374 -45.271  1.00  0.00           H  
ATOM   1942  N   LYS   200     -55.906   0.413 -44.674  1.00128.22           N  
ATOM   1943  CA  LYS   200     -56.651   1.468 -45.310  1.00128.22           C  
ATOM   1944  C   LYS   200     -58.028   1.551 -44.698  1.00128.22           C  
ATOM   1945  O   LYS   200     -58.499   0.607 -44.067  1.00128.22           O  
ATOM   1946  CB  LYS   200     -56.738   1.277 -46.839  1.00128.22           C  
ATOM   1947  CG  LYS   200     -57.131  -0.136 -47.260  1.00128.22           C  
ATOM   1948  CD  LYS   200     -57.421  -0.282 -48.754  1.00128.22           C  
ATOM   1949  CE  LYS   200     -57.826  -1.701 -49.158  1.00128.22           C  
ATOM   1950  NZ  LYS   200     -58.347  -1.704 -50.545  1.00128.22           N1+
ATOM   1951  HN  LYS   200     -56.392  -0.250 -44.070  1.00  0.00           H  
ATOM   1952  HZ1 LYS   200     -58.617  -2.650 -50.814  1.00  0.00           H  
ATOM   1953  HZ2 LYS   200     -57.684  -1.294 -51.203  1.00  0.00           H  
ATOM   1954  HZ3 LYS   200     -59.111  -1.039 -50.668  1.00  0.00           H  
ATOM   1955  N   PRO   201     -58.698   2.667 -44.873  1.00 90.95           N  
ATOM   1956  CA  PRO   201     -59.988   2.928 -44.277  1.00 90.95           C  
ATOM   1957  C   PRO   201     -61.024   1.894 -44.603  1.00 90.95           C  
ATOM   1958  O   PRO   201     -61.992   1.800 -43.851  1.00 90.95           O  
ATOM   1959  CB  PRO   201     -60.386   4.322 -44.767  1.00 90.95           C  
ATOM   1960  CG  PRO   201     -59.619   4.481 -46.093  1.00 90.95           C  
ATOM   1961  CD  PRO   201     -58.340   3.656 -45.877  1.00 90.95           C  
ATOM   1962  N   ASP   202     -60.894   1.141 -45.712  1.00143.49           N  
ATOM   1963  CA  ASP   202     -61.928   0.184 -45.991  1.00143.49           C  
ATOM   1964  C   ASP   202     -61.887  -0.900 -44.948  1.00143.49           C  
ATOM   1965  O   ASP   202     -62.904  -1.512 -44.627  1.00143.49           O  
ATOM   1966  CB  ASP   202     -61.891  -0.457 -47.395  1.00143.49           C  
ATOM   1967  CG  ASP   202     -60.691  -1.364 -47.513  1.00143.49           C  
ATOM   1968  OD1 ASP   202     -59.667  -1.060 -46.854  1.00143.49           O  
ATOM   1969  OD2 ASP   202     -60.782  -2.378 -48.257  1.00143.49           O1-
ATOM   1970  HN  ASP   202     -60.090   1.247 -46.331  1.00  0.00           H  
ATOM   1971  N   ASN   203     -60.676  -1.190 -44.443  1.00 91.03           N  
ATOM   1972  CA  ASN   203     -60.365  -2.183 -43.453  1.00 91.03           C  
ATOM   1973  C   ASN   203     -60.714  -1.727 -42.065  1.00 91.03           C  
ATOM   1974  O   ASN   203     -60.721  -2.543 -41.145  1.00 91.03           O  
ATOM   1975  CB  ASN   203     -58.884  -2.592 -43.495  1.00 91.03           C  
ATOM   1976  CG  ASN   203     -58.667  -3.269 -44.845  1.00 91.03           C  
ATOM   1977  ND2 ASN   203     -57.518  -2.967 -45.508  1.00 91.03           N  
ATOM   1978  OD1 ASN   203     -59.508  -4.035 -45.310  1.00 91.03           O  
ATOM   1979  HN  ASN   203     -59.892  -0.645 -44.802  1.00  0.00           H  
ATOM   1980 1HD2 ASN   203     -57.373  -3.420 -46.411  1.00  0.00           H  
ATOM   1981 2HD2 ASN   203     -56.820  -2.331 -45.122  1.00  0.00           H  
ATOM   1982  N   MET   204     -60.914  -0.409 -41.847  1.00 74.39           N  
ATOM   1983  CA  MET   204     -61.197   0.078 -40.521  1.00 74.39           C  
ATOM   1984  C   MET   204     -62.691   0.185 -40.351  1.00 74.39           C  
ATOM   1985  O   MET   204     -63.346   0.940 -41.066  1.00 74.39           O  
ATOM   1986  CB  MET   204     -60.577   1.464 -40.271  1.00 74.39           C  
ATOM   1987  CG  MET   204     -59.051   1.462 -40.408  1.00 74.39           C  
ATOM   1988  SD  MET   204     -58.280   3.110 -40.379  1.00 74.39           S  
ATOM   1989  CE  MET   204     -56.631   2.551 -40.897  1.00 74.39           C  
ATOM   1990  HN  MET   204     -60.864   0.246 -42.627  1.00  0.00           H  
ATOM   1991  N   LEU   205     -63.263  -0.579 -39.384  1.00109.13           N  
ATOM   1992  CA  LEU   205     -64.683  -0.589 -39.115  1.00109.13           C  
ATOM   1993  C   LEU   205     -64.955  -0.081 -37.724  1.00109.13           C  
ATOM   1994  O   LEU   205     -64.068  -0.089 -36.870  1.00109.13           O  
ATOM   1995  CB  LEU   205     -65.353  -1.970 -39.261  1.00109.13           C  
ATOM   1996  CG  LEU   205     -65.623  -2.384 -40.721  1.00109.13           C  
ATOM   1997  CD1 LEU   205     -66.745  -1.525 -41.329  1.00109.13           C  
ATOM   1998  CD2 LEU   205     -64.342  -2.368 -41.571  1.00109.13           C  
ATOM   1999  HN  LEU   205     -62.659  -1.176 -38.819  1.00  0.00           H  
ATOM   2000  N   LEU   206     -66.207   0.386 -37.473  1.00 66.54           N  
ATOM   2001  CA  LEU   206     -66.571   0.986 -36.210  1.00 66.54           C  
ATOM   2002  C   LEU   206     -67.682   0.216 -35.549  1.00 66.54           C  
ATOM   2003  O   LEU   206     -68.643  -0.197 -36.197  1.00 66.54           O  
ATOM   2004  CB  LEU   206     -67.065   2.431 -36.385  1.00 66.54           C  
ATOM   2005  CG  LEU   206     -66.003   3.388 -36.968  1.00 66.54           C  
ATOM   2006  CD1 LEU   206     -66.569   4.806 -37.133  1.00 66.54           C  
ATOM   2007  CD2 LEU   206     -64.716   3.388 -36.128  1.00 66.54           C  
ATOM   2008  HN  LEU   206     -66.915   0.310 -38.203  1.00  0.00           H  
ATOM   2009  N   ASP   207     -67.582   0.023 -34.213  1.00 69.01           N  
ATOM   2010  CA  ASP   207     -68.575  -0.712 -33.475  1.00 69.01           C  
ATOM   2011  C   ASP   207     -69.699   0.198 -33.058  1.00 69.01           C  
ATOM   2012  O   ASP   207     -69.737   1.372 -33.423  1.00 69.01           O  
ATOM   2013  CB  ASP   207     -68.015  -1.513 -32.273  1.00 69.01           C  
ATOM   2014  CG  ASP   207     -67.356  -0.602 -31.248  1.00 69.01           C  
ATOM   2015  OD1 ASP   207     -67.757   0.586 -31.159  1.00 69.01           O  
ATOM   2016  OD2 ASP   207     -66.436  -1.086 -30.536  1.00 69.01           O1-
ATOM   2017  HN  ASP   207     -66.780   0.410 -33.715  1.00  0.00           H  
ATOM   2018  N   LYS   208     -70.674  -0.340 -32.295  1.00 80.26           N  
ATOM   2019  CA  LYS   208     -71.836   0.422 -31.921  1.00 80.26           C  
ATOM   2020  C   LYS   208     -71.407   1.609 -31.109  1.00 80.26           C  
ATOM   2021  O   LYS   208     -71.983   2.690 -31.230  1.00 80.26           O  
ATOM   2022  CB  LYS   208     -72.864  -0.379 -31.111  1.00 80.26           C  
ATOM   2023  CG  LYS   208     -74.129   0.430 -30.829  1.00 80.26           C  
ATOM   2024  CD  LYS   208     -75.330  -0.425 -30.424  1.00 80.26           C  
ATOM   2025  CE  LYS   208     -75.093  -1.271 -29.174  1.00 80.26           C  
ATOM   2026  NZ  LYS   208     -76.321  -2.027 -28.847  1.00 80.26           N1+
ATOM   2027  HN  LYS   208     -70.585  -1.305 -31.977  1.00  0.00           H  
ATOM   2028  HZ1 LYS   208     -76.163  -2.592 -28.013  1.00  0.00           H  
ATOM   2029  HZ2 LYS   208     -76.649  -2.587 -29.634  1.00  0.00           H  
ATOM   2030  HZ3 LYS   208     -77.134  -1.418 -28.751  1.00  0.00           H  
ATOM   2031  N   SER   209     -70.395   1.412 -30.242  1.00116.16           N  
ATOM   2032  CA  SER   209     -69.824   2.416 -29.377  1.00116.16           C  
ATOM   2033  C   SER   209     -68.981   3.372 -30.174  1.00116.16           C  
ATOM   2034  O   SER   209     -68.588   4.421 -29.663  1.00116.16           O  
ATOM   2035  CB  SER   209     -68.834   1.832 -28.357  1.00116.16           C  
ATOM   2036  OG  SER   209     -69.454   0.842 -27.558  1.00116.16           O  
ATOM   2037  HN  SER   209     -69.999   0.473 -30.193  1.00  0.00           H  
ATOM   2038  HG  SER   209     -68.842   0.481 -26.927  1.00  0.00           H  
ATOM   2039  N   GLY   210     -68.637   3.022 -31.429  1.00 50.60           N  
ATOM   2040  CA  GLY   210     -67.816   3.899 -32.223  1.00 50.60           C  
ATOM   2041  C   GLY   210     -66.339   3.611 -32.083  1.00 50.60           C  
ATOM   2042  O   GLY   210     -65.530   4.499 -32.352  1.00 50.60           O  
ATOM   2043  HN  GLY   210     -68.958   2.135 -31.817  1.00  0.00           H  
ATOM   2044  N   HIS   211     -65.922   2.387 -31.675  1.00 89.35           N  
ATOM   2045  CA  HIS   211     -64.501   2.154 -31.579  1.00 89.35           C  
ATOM   2046  C   HIS   211     -64.043   1.290 -32.722  1.00 89.35           C  
ATOM   2047  O   HIS   211     -64.775   0.433 -33.209  1.00 89.35           O  
ATOM   2048  CB  HIS   211     -64.064   1.511 -30.255  1.00 89.35           C  
ATOM   2049  CG  HIS   211     -64.056   2.515 -29.143  1.00 89.35           C  
ATOM   2050  CD2 HIS   211     -65.054   2.925 -28.313  1.00 89.35           C  
ATOM   2051  ND1 HIS   211     -62.947   3.253 -28.795  1.00 89.35           N  
ATOM   2052  CE1 HIS   211     -63.325   4.069 -27.779  1.00 89.35           C  
ATOM   2053  NE2 HIS   211     -64.595   3.906 -27.452  1.00 89.35           N  
ATOM   2054  HN  HIS   211     -66.592   1.654 -31.443  1.00  0.00           H  
ATOM   2055  HD1 HIS   211     -62.021   3.197 -29.219  1.00  0.00           H  
ATOM   2056  HE2 HIS   211     -65.120   4.395 -26.727  1.00  0.00           H  
ATOM   2057  N   LEU   212     -62.793   1.522 -33.179  1.00123.06           N  
ATOM   2058  CA  LEU   212     -62.194   0.887 -34.324  1.00123.06           C  
ATOM   2059  C   LEU   212     -61.764  -0.527 -34.047  1.00123.06           C  
ATOM   2060  O   LEU   212     -61.385  -0.876 -32.928  1.00123.06           O  
ATOM   2061  CB  LEU   212     -61.018   1.734 -34.872  1.00123.06           C  
ATOM   2062  CG  LEU   212     -60.253   1.204 -36.103  1.00123.06           C  
ATOM   2063  CD1 LEU   212     -59.350   2.305 -36.686  1.00123.06           C  
ATOM   2064  CD2 LEU   212     -59.419  -0.043 -35.765  1.00123.06           C  
ATOM   2065  HN  LEU   212     -62.227   2.202 -32.672  1.00  0.00           H  
ATOM   2066  N   LYS   213     -61.883  -1.377 -35.099  1.00 81.96           N  
ATOM   2067  CA  LYS   213     -61.482  -2.763 -35.170  1.00 81.96           C  
ATOM   2068  C   LYS   213     -61.086  -2.995 -36.613  1.00 81.96           C  
ATOM   2069  O   LYS   213     -61.629  -2.337 -37.499  1.00 81.96           O  
ATOM   2070  CB  LYS   213     -62.608  -3.755 -34.822  1.00 81.96           C  
ATOM   2071  CG  LYS   213     -62.979  -3.739 -33.335  1.00 81.96           C  
ATOM   2072  CD  LYS   213     -64.301  -4.431 -32.991  1.00 81.96           C  
ATOM   2073  CE  LYS   213     -64.567  -4.485 -31.483  1.00 81.96           C  
ATOM   2074  NZ  LYS   213     -65.922  -5.010 -31.213  1.00 81.96           N1+
ATOM   2075  HN  LYS   213     -62.307  -0.990 -35.942  1.00  0.00           H  
ATOM   2076  HZ1 LYS   213     -66.099  -5.046 -30.209  1.00  0.00           H  
ATOM   2077  HZ2 LYS   213     -66.073  -5.916 -31.657  1.00  0.00           H  
ATOM   2078  HZ3 LYS   213     -66.639  -4.478 -31.705  1.00  0.00           H  
ATOM   2079  N   LEU   214     -60.129  -3.921 -36.892  1.00101.22           N  
ATOM   2080  CA  LEU   214     -59.662  -4.164 -38.244  1.00101.22           C  
ATOM   2081  C   LEU   214     -60.338  -5.391 -38.806  1.00101.22           C  
ATOM   2082  O   LEU   214     -60.519  -6.380 -38.104  1.00101.22           O  
ATOM   2083  CB  LEU   214     -58.143  -4.398 -38.349  1.00101.22           C  
ATOM   2084  CG  LEU   214     -57.286  -3.172 -37.971  1.00101.22           C  
ATOM   2085  CD1 LEU   214     -55.792  -3.455 -38.189  1.00101.22           C  
ATOM   2086  CD2 LEU   214     -57.759  -1.900 -38.695  1.00101.22           C  
ATOM   2087  HN  LEU   214     -59.727  -4.462 -36.126  1.00  0.00           H  
ATOM   2088  N   ALA   215     -60.919  -5.258 -40.020  1.00138.67           N  
ATOM   2089  CA  ALA   215     -61.632  -6.263 -40.779  1.00138.67           C  
ATOM   2090  C   ALA   215     -60.959  -7.190 -41.763  1.00138.67           C  
ATOM   2091  O   ALA   215     -61.322  -8.362 -41.828  1.00138.67           O  
ATOM   2092  CB  ALA   215     -62.819  -5.645 -41.536  1.00138.67           C  
ATOM   2093  HN  ALA   215     -60.846  -4.338 -40.453  1.00  0.00           H  
ATOM   2094  N   ASP   216     -60.022  -6.710 -42.616  1.00 84.96           N  
ATOM   2095  CA  ASP   216     -59.651  -7.551 -43.738  1.00 84.96           C  
ATOM   2096  C   ASP   216     -58.243  -8.037 -43.599  1.00 84.96           C  
ATOM   2097  O   ASP   216     -57.285  -7.280 -43.727  1.00 84.96           O  
ATOM   2098  CB  ASP   216     -59.765  -6.827 -45.091  1.00 84.96           C  
ATOM   2099  CG  ASP   216     -59.708  -7.859 -46.211  1.00 84.96           C  
ATOM   2100  OD1 ASP   216     -59.318  -9.025 -45.935  1.00 84.96           O  
ATOM   2101  OD2 ASP   216     -60.061  -7.492 -47.363  1.00 84.96           O1-
ATOM   2102  HN  ASP   216     -59.595  -5.795 -42.475  1.00  0.00           H  
ATOM   2103  N   PHE   217     -58.121  -9.335 -43.280  1.00149.67           N  
ATOM   2104  CA  PHE   217     -56.921 -10.082 -43.044  1.00149.67           C  
ATOM   2105  C   PHE   217     -56.271 -10.709 -44.256  1.00149.67           C  
ATOM   2106  O   PHE   217     -55.224 -11.339 -44.119  1.00149.67           O  
ATOM   2107  CB  PHE   217     -57.091 -11.092 -41.901  1.00149.67           C  
ATOM   2108  CG  PHE   217     -57.456 -10.204 -40.755  1.00149.67           C  
ATOM   2109  CD1 PHE   217     -56.515  -9.393 -40.159  1.00149.67           C  
ATOM   2110  CD2 PHE   217     -58.749 -10.169 -40.285  1.00149.67           C  
ATOM   2111  CE1 PHE   217     -56.855  -8.568 -39.110  1.00149.67           C  
ATOM   2112  CE2 PHE   217     -59.096  -9.348 -39.237  1.00149.67           C  
ATOM   2113  CZ  PHE   217     -58.148  -8.546 -38.646  1.00149.67           C  
ATOM   2114  HN  PHE   217     -58.994  -9.856 -43.195  1.00  0.00           H  
ATOM   2115  N   GLY   218     -56.888 -10.646 -45.450  1.00 73.50           N  
ATOM   2116  CA  GLY   218     -56.427 -11.374 -46.610  1.00 73.50           C  
ATOM   2117  C   GLY   218     -54.975 -11.131 -46.929  1.00 73.50           C  
ATOM   2118  O   GLY   218     -54.314 -11.993 -47.507  1.00 73.50           O  
ATOM   2119  HN  GLY   218     -57.717 -10.059 -45.540  1.00  0.00           H  
ATOM   2120  N   THR   219     -54.475  -9.916 -46.674  1.00149.34           N  
ATOM   2121  CA  THR   219     -53.121  -9.518 -46.957  1.00149.34           C  
ATOM   2122  C   THR   219     -52.118  -9.972 -45.913  1.00149.34           C  
ATOM   2123  O   THR   219     -50.914  -9.923 -46.166  1.00149.34           O  
ATOM   2124  CB  THR   219     -53.005  -8.035 -47.093  1.00149.34           C  
ATOM   2125  CG2 THR   219     -51.630  -7.742 -47.697  1.00149.34           C  
ATOM   2126  OG1 THR   219     -53.992  -7.554 -47.991  1.00149.34           O  
ATOM   2127  HN  THR   219     -55.095  -9.226 -46.251  1.00  0.00           H  
ATOM   2128  HG1 THR   219     -53.918  -6.611 -48.077  1.00  0.00           H  
ATOM   2129  N   CYS   220     -52.562 -10.343 -44.691  1.00 72.10           N  
ATOM   2130  CA  CYS   220     -51.661 -10.630 -43.597  1.00 72.10           C  
ATOM   2131  C   CYS   220     -50.725 -11.768 -43.902  1.00 72.10           C  
ATOM   2132  O   CYS   220     -51.110 -12.779 -44.486  1.00 72.10           O  
ATOM   2133  CB  CYS   220     -52.385 -10.946 -42.274  1.00 72.10           C  
ATOM   2134  SG  CYS   220     -53.320  -9.519 -41.641  1.00 72.10           S  
ATOM   2135  HN  CYS   220     -53.567 -10.423 -44.535  1.00  0.00           H  
ATOM   2136  N   MET   221     -49.444 -11.605 -43.485  1.00127.93           N  
ATOM   2137  CA  MET   221     -48.388 -12.563 -43.693  1.00127.93           C  
ATOM   2138  C   MET   221     -47.697 -12.760 -42.375  1.00127.93           C  
ATOM   2139  O   MET   221     -47.493 -11.797 -41.638  1.00127.93           O  
ATOM   2140  CB  MET   221     -47.318 -12.036 -44.671  1.00127.93           C  
ATOM   2141  CG  MET   221     -46.244 -13.049 -45.069  1.00127.93           C  
ATOM   2142  SD  MET   221     -46.791 -14.296 -46.268  1.00127.93           S  
ATOM   2143  CE  MET   221     -46.836 -13.150 -47.673  1.00127.93           C  
ATOM   2144  HN  MET   221     -49.212 -10.744 -42.990  1.00  0.00           H  
ATOM   2145  N   LYS   222     -47.323 -14.015 -42.031  1.00 82.73           N  
ATOM   2146  CA  LYS   222     -46.626 -14.233 -40.792  1.00 82.73           C  
ATOM   2147  C   LYS   222     -45.214 -13.807 -40.978  1.00 82.73           C  
ATOM   2148  O   LYS   222     -44.641 -13.948 -42.057  1.00 82.73           O  
ATOM   2149  CB  LYS   222     -46.621 -15.683 -40.272  1.00 82.73           C  
ATOM   2150  CG  LYS   222     -47.898 -16.066 -39.523  1.00 82.73           C  
ATOM   2151  CD  LYS   222     -47.916 -17.512 -39.022  1.00 82.73           C  
ATOM   2152  CE  LYS   222     -49.106 -17.823 -38.111  1.00 82.73           C  
ATOM   2153  NZ  LYS   222     -49.048 -19.232 -37.658  1.00 82.73           N1+
ATOM   2154  HN  LYS   222     -47.534 -14.801 -42.646  1.00  0.00           H  
ATOM   2155  HZ1 LYS   222     -49.841 -19.439 -37.051  1.00  0.00           H  
ATOM   2156  HZ2 LYS   222     -48.158 -19.452 -37.211  1.00  0.00           H  
ATOM   2157  HZ3 LYS   222     -48.988 -19.882 -38.442  1.00  0.00           H  
ATOM   2158  N   MET   223     -44.622 -13.246 -39.910  1.00 53.96           N  
ATOM   2159  CA  MET   223     -43.282 -12.759 -40.005  1.00 53.96           C  
ATOM   2160  C   MET   223     -42.295 -13.855 -39.739  1.00 53.96           C  
ATOM   2161  O   MET   223     -42.596 -14.873 -39.118  1.00 53.96           O  
ATOM   2162  CB  MET   223     -42.991 -11.565 -39.077  1.00 53.96           C  
ATOM   2163  CG  MET   223     -43.677 -10.279 -39.551  1.00 53.96           C  
ATOM   2164  SD  MET   223     -43.489  -8.839 -38.454  1.00 53.96           S  
ATOM   2165  CE  MET   223     -44.862  -9.275 -37.348  1.00 53.96           C  
ATOM   2166  HN  MET   223     -45.130 -13.168 -39.029  1.00  0.00           H  
ATOM   2167  N   ASN   224     -41.075 -13.631 -40.259  1.00140.72           N  
ATOM   2168  CA  ASN   224     -39.898 -14.448 -40.200  1.00140.72           C  
ATOM   2169  C   ASN   224     -39.308 -14.245 -38.833  1.00140.72           C  
ATOM   2170  O   ASN   224     -39.798 -13.429 -38.056  1.00140.72           O  
ATOM   2171  CB  ASN   224     -38.908 -13.932 -41.269  1.00140.72           C  
ATOM   2172  CG  ASN   224     -37.664 -14.784 -41.425  1.00140.72           C  
ATOM   2173  ND2 ASN   224     -37.616 -15.573 -42.530  1.00140.72           N  
ATOM   2174  OD1 ASN   224     -36.736 -14.713 -40.622  1.00140.72           O  
ATOM   2175  HN  ASN   224     -40.972 -12.754 -40.769  1.00  0.00           H  
ATOM   2176 1HD2 ASN   224     -38.386 -15.632 -43.196  1.00  0.00           H  
ATOM   2177 2HD2 ASN   224     -36.779 -16.146 -42.635  1.00  0.00           H  
ATOM   2178  N   LYS   225     -38.231 -14.988 -38.503  1.00 95.43           N  
ATOM   2179  CA  LYS   225     -37.582 -14.904 -37.224  1.00 95.43           C  
ATOM   2180  C   LYS   225     -37.168 -13.474 -37.051  1.00 95.43           C  
ATOM   2181  O   LYS   225     -37.231 -12.924 -35.952  1.00 95.43           O  
ATOM   2182  CB  LYS   225     -36.310 -15.770 -37.156  1.00 95.43           C  
ATOM   2183  CG  LYS   225     -36.570 -17.245 -37.475  1.00 95.43           C  
ATOM   2184  CD  LYS   225     -36.942 -17.461 -38.943  1.00 95.43           C  
ATOM   2185  CE  LYS   225     -37.451 -18.861 -39.280  1.00 95.43           C  
ATOM   2186  NZ  LYS   225     -38.108 -18.839 -40.606  1.00 95.43           N1+
ATOM   2187  HN  LYS   225     -37.860 -15.640 -39.194  1.00  0.00           H  
ATOM   2188  HZ1 LYS   225     -38.448 -19.774 -40.831  1.00  0.00           H  
ATOM   2189  HZ2 LYS   225     -37.498 -18.465 -41.333  1.00  0.00           H  
ATOM   2190  HZ3 LYS   225     -38.846 -18.137 -40.660  1.00  0.00           H  
ATOM   2191  N   GLU   226     -36.712 -12.855 -38.158  1.00107.37           N  
ATOM   2192  CA  GLU   226     -36.297 -11.482 -38.225  1.00107.37           C  
ATOM   2193  C   GLU   226     -37.491 -10.578 -38.126  1.00107.37           C  
ATOM   2194  O   GLU   226     -37.353  -9.403 -37.792  1.00107.37           O  
ATOM   2195  CB  GLU   226     -35.529 -11.120 -39.511  1.00107.37           C  
ATOM   2196  CG  GLU   226     -34.120 -11.716 -39.579  1.00107.37           C  
ATOM   2197  CD  GLU   226     -34.206 -13.094 -40.214  1.00107.37           C  
ATOM   2198  OE1 GLU   226     -34.269 -13.155 -41.471  1.00107.37           O  
ATOM   2199  OE2 GLU   226     -34.209 -14.102 -39.457  1.00107.37           O1-
ATOM   2200  HN  GLU   226     -36.657 -13.405 -39.015  1.00  0.00           H  
ATOM   2201  N   GLY   227     -38.704 -11.074 -38.445  1.00 41.42           N  
ATOM   2202  CA  GLY   227     -39.834 -10.187 -38.405  1.00 41.42           C  
ATOM   2203  C   GLY   227     -39.954  -9.563 -39.758  1.00 41.42           C  
ATOM   2204  O   GLY   227     -40.316  -8.393 -39.884  1.00 41.42           O  
ATOM   2205  HN  GLY   227     -38.816 -12.053 -38.708  1.00  0.00           H  
ATOM   2206  N   MET   228     -39.624 -10.334 -40.816  1.00142.77           N  
ATOM   2207  CA  MET   228     -39.699  -9.774 -42.132  1.00142.77           C  
ATOM   2208  C   MET   228     -40.300 -10.760 -43.093  1.00142.77           C  
ATOM   2209  O   MET   228     -40.542 -11.914 -42.743  1.00142.77           O  
ATOM   2210  CB  MET   228     -38.335  -9.292 -42.623  1.00142.77           C  
ATOM   2211  CG  MET   228     -37.842  -8.142 -41.743  1.00142.77           C  
ATOM   2212  SD  MET   228     -36.224  -7.444 -42.170  1.00142.77           S  
ATOM   2213  CE  MET   228     -35.297  -8.577 -41.097  1.00142.77           C  
ATOM   2214  HN  MET   228     -39.326 -11.300 -40.680  1.00  0.00           H  
ATOM   2215  N   VAL   229     -40.624 -10.288 -44.323  1.00143.85           N  
ATOM   2216  CA  VAL   229     -41.206 -11.128 -45.342  1.00143.85           C  
ATOM   2217  C   VAL   229     -40.472 -10.980 -46.645  1.00143.85           C  
ATOM   2218  O   VAL   229     -40.128  -9.879 -47.077  1.00143.85           O  
ATOM   2219  CB  VAL   229     -42.639 -10.828 -45.677  1.00143.85           C  
ATOM   2220  CG1 VAL   229     -43.565 -11.307 -44.559  1.00143.85           C  
ATOM   2221  CG2 VAL   229     -42.744  -9.318 -45.901  1.00143.85           C  
ATOM   2222  HN  VAL   229     -40.450  -9.305 -44.535  1.00  0.00           H  
ATOM   2223  N   ARG   230     -40.234 -12.126 -47.321  1.00111.80           N  
ATOM   2224  CA  ARG   230     -39.635 -12.085 -48.627  1.00111.80           C  
ATOM   2225  C   ARG   230     -40.773 -12.200 -49.590  1.00111.80           C  
ATOM   2226  O   ARG   230     -41.560 -13.140 -49.511  1.00111.80           O  
ATOM   2227  CB  ARG   230     -38.698 -13.261 -48.972  1.00111.80           C  
ATOM   2228  CG  ARG   230     -37.322 -13.267 -48.301  1.00111.80           C  
ATOM   2229  CD  ARG   230     -36.326 -14.149 -49.066  1.00111.80           C  
ATOM   2230  NE  ARG   230     -35.008 -14.113 -48.370  1.00111.80           N  
ATOM   2231  CZ  ARG   230     -34.665 -15.097 -47.486  1.00111.80           C  
ATOM   2232  NH1 ARG   230     -35.527 -16.125 -47.243  1.00111.80           N1+
ATOM   2233  NH2 ARG   230     -33.450 -15.061 -46.863  1.00111.80           N  
ATOM   2234  HN  ARG   230     -40.480 -13.023 -46.903  1.00  0.00           H  
ATOM   2235  HE  ARG   230     -34.358 -13.349 -48.555  1.00  0.00           H  
ATOM   2236 1HH1 ARG   230     -35.271 -16.859 -46.583  1.00  0.00           H  
ATOM   2237 2HH1 ARG   230     -36.434 -16.152 -47.708  1.00  0.00           H  
ATOM   2238 1HH2 ARG   230     -33.194 -15.795 -46.203  1.00  0.00           H  
ATOM   2239 2HH2 ARG   230     -32.805 -14.292 -47.045  1.00  0.00           H  
ATOM   2240  N   CYS   231     -40.909 -11.240 -50.527  1.00 72.27           N  
ATOM   2241  CA  CYS   231     -42.016 -11.345 -51.435  1.00 72.27           C  
ATOM   2242  C   CYS   231     -41.609 -10.944 -52.816  1.00 72.27           C  
ATOM   2243  O   CYS   231     -40.936  -9.934 -53.017  1.00 72.27           O  
ATOM   2244  CB  CYS   231     -43.223 -10.468 -51.038  1.00 72.27           C  
ATOM   2245  SG  CYS   231     -44.115 -11.086 -49.575  1.00 72.27           S  
ATOM   2246  HN  CYS   231     -40.248 -10.466 -50.589  1.00  0.00           H  
ATOM   2247  N   ASP   232     -41.965 -11.800 -53.796  1.00 60.65           N  
ATOM   2248  CA  ASP   232     -41.766 -11.568 -55.197  1.00 60.65           C  
ATOM   2249  C   ASP   232     -42.738 -10.546 -55.709  1.00 60.65           C  
ATOM   2250  O   ASP   232     -42.354  -9.619 -56.420  1.00 60.65           O  
ATOM   2251  CB  ASP   232     -41.922 -12.847 -56.040  1.00 60.65           C  
ATOM   2252  CG  ASP   232     -43.314 -13.410 -55.807  1.00 60.65           C  
ATOM   2253  OD1 ASP   232     -43.686 -13.600 -54.617  1.00 60.65           O  
ATOM   2254  OD2 ASP   232     -44.030 -13.653 -56.813  1.00 60.65           O1-
ATOM   2255  HN  ASP   232     -42.408 -12.676 -53.520  1.00  0.00           H  
ATOM   2256  N   THR   233     -44.028 -10.685 -55.338  1.00117.74           N  
ATOM   2257  CA  THR   233     -45.065  -9.833 -55.852  1.00117.74           C  
ATOM   2258  C   THR   233     -45.413  -8.800 -54.824  1.00117.74           C  
ATOM   2259  O   THR   233     -45.020  -8.908 -53.664  1.00117.74           O  
ATOM   2260  CB  THR   233     -46.324 -10.576 -56.189  1.00117.74           C  
ATOM   2261  CG2 THR   233     -46.986 -11.041 -54.880  1.00117.74           C  
ATOM   2262  OG1 THR   233     -47.210  -9.741 -56.921  1.00117.74           O  
ATOM   2263  HN  THR   233     -44.275 -11.417 -54.672  1.00  0.00           H  
ATOM   2264  HG1 THR   233     -46.801  -9.454 -57.729  1.00  0.00           H  
ATOM   2265  N   ALA   234     -46.173  -7.765 -55.242  1.00 50.95           N  
ATOM   2266  CA  ALA   234     -46.584  -6.711 -54.355  1.00 50.95           C  
ATOM   2267  C   ALA   234     -48.031  -6.924 -54.021  1.00 50.95           C  
ATOM   2268  O   ALA   234     -48.796  -7.439 -54.837  1.00 50.95           O  
ATOM   2269  CB  ALA   234     -46.442  -5.298 -54.948  1.00 50.95           C  
ATOM   2270  HN  ALA   234     -46.465  -7.730 -56.219  1.00  0.00           H  
ATOM   2271  N   VAL   235     -48.432  -6.552 -52.784  1.00121.85           N  
ATOM   2272  CA  VAL   235     -49.790  -6.760 -52.359  1.00121.85           C  
ATOM   2273  C   VAL   235     -50.316  -5.494 -51.742  1.00121.85           C  
ATOM   2274  O   VAL   235     -49.565  -4.716 -51.155  1.00121.85           O  
ATOM   2275  CB  VAL   235     -49.912  -7.795 -51.281  1.00121.85           C  
ATOM   2276  CG1 VAL   235     -51.391  -7.915 -50.915  1.00121.85           C  
ATOM   2277  CG2 VAL   235     -49.288  -9.115 -51.744  1.00121.85           C  
ATOM   2278  HN  VAL   235     -47.764  -6.119 -52.146  1.00  0.00           H  
ATOM   2279  N   GLY   236     -51.639  -5.241 -51.862  1.00 40.43           N  
ATOM   2280  CA  GLY   236     -52.181  -4.090 -51.190  1.00 40.43           C  
ATOM   2281  C   GLY   236     -53.029  -3.266 -52.113  1.00 40.43           C  
ATOM   2282  O   GLY   236     -53.664  -3.785 -53.031  1.00 40.43           O  
ATOM   2283  HN  GLY   236     -52.239  -5.852 -52.416  1.00  0.00           H  
ATOM   2284  N   THR   237     -53.067  -1.938 -51.844  1.00 55.63           N  
ATOM   2285  CA  THR   237     -53.856  -0.988 -52.589  1.00 55.63           C  
ATOM   2286  C   THR   237     -52.922   0.022 -53.211  1.00 55.63           C  
ATOM   2287  O   THR   237     -51.886   0.365 -52.645  1.00 55.63           O  
ATOM   2288  CB  THR   237     -54.830  -0.231 -51.731  1.00 55.63           C  
ATOM   2289  CG2 THR   237     -55.628   0.736 -52.622  1.00 55.63           C  
ATOM   2290  OG1 THR   237     -55.716  -1.130 -51.081  1.00 55.63           O  
ATOM   2291  HN  THR   237     -52.504  -1.590 -51.068  1.00  0.00           H  
ATOM   2292  HG1 THR   237     -55.223  -1.727 -50.531  1.00  0.00           H  
ATOM   2293  N   PRO   238     -53.272   0.522 -54.370  1.00 84.04           N  
ATOM   2294  CA  PRO   238     -52.397   1.416 -55.080  1.00 84.04           C  
ATOM   2295  C   PRO   238     -52.043   2.682 -54.358  1.00 84.04           C  
ATOM   2296  O   PRO   238     -50.922   3.156 -54.536  1.00 84.04           O  
ATOM   2297  CB  PRO   238     -53.038   1.617 -56.450  1.00 84.04           C  
ATOM   2298  CG  PRO   238     -53.788   0.291 -56.684  1.00 84.04           C  
ATOM   2299  CD  PRO   238     -54.149  -0.205 -55.271  1.00 84.04           C  
ATOM   2300  N   ASP   239     -52.977   3.284 -53.598  1.00 76.30           N  
ATOM   2301  CA  ASP   239     -52.675   4.511 -52.912  1.00 76.30           C  
ATOM   2302  C   ASP   239     -51.803   4.331 -51.694  1.00 76.30           C  
ATOM   2303  O   ASP   239     -50.842   5.070 -51.487  1.00 76.30           O  
ATOM   2304  CB  ASP   239     -53.934   5.267 -52.468  1.00 76.30           C  
ATOM   2305  CG  ASP   239     -54.612   5.763 -53.733  1.00 76.30           C  
ATOM   2306  OD1 ASP   239     -54.609   5.006 -54.741  1.00 76.30           O  
ATOM   2307  OD2 ASP   239     -55.124   6.913 -53.716  1.00 76.30           O1-
ATOM   2308  HN  ASP   239     -53.904   2.867 -53.508  1.00  0.00           H  
ATOM   2309  N   TYR   240     -52.158   3.350 -50.845  1.00128.06           N  
ATOM   2310  CA  TYR   240     -51.595   3.047 -49.551  1.00128.06           C  
ATOM   2311  C   TYR   240     -50.256   2.360 -49.574  1.00128.06           C  
ATOM   2312  O   TYR   240     -49.568   2.335 -48.555  1.00128.06           O  
ATOM   2313  CB  TYR   240     -52.544   2.215 -48.675  1.00128.06           C  
ATOM   2314  CG  TYR   240     -53.775   3.033 -48.486  1.00128.06           C  
ATOM   2315  CD1 TYR   240     -54.797   2.944 -49.402  1.00128.06           C  
ATOM   2316  CD2 TYR   240     -53.908   3.888 -47.414  1.00128.06           C  
ATOM   2317  CE1 TYR   240     -55.942   3.687 -49.251  1.00128.06           C  
ATOM   2318  CE2 TYR   240     -55.054   4.635 -47.259  1.00128.06           C  
ATOM   2319  CZ  TYR   240     -56.072   4.534 -48.178  1.00128.06           C  
ATOM   2320  OH  TYR   240     -57.249   5.295 -48.020  1.00128.06           O  
ATOM   2321  HN  TYR   240     -52.919   2.745 -51.154  1.00  0.00           H  
ATOM   2322  HH  TYR   240     -57.339   5.881 -47.278  1.00  0.00           H  
ATOM   2323  N   ILE   241     -49.898   1.680 -50.680  1.00140.83           N  
ATOM   2324  CA  ILE   241     -48.721   0.848 -50.674  1.00140.83           C  
ATOM   2325  C   ILE   241     -47.442   1.625 -50.534  1.00140.83           C  
ATOM   2326  O   ILE   241     -47.233   2.662 -51.163  1.00140.83           O  
ATOM   2327  CB  ILE   241     -48.612  -0.044 -51.871  1.00140.83           C  
ATOM   2328  CG1 ILE   241     -47.681  -1.215 -51.548  1.00140.83           C  
ATOM   2329  CG2 ILE   241     -48.141   0.792 -53.073  1.00140.83           C  
ATOM   2330  CD1 ILE   241     -47.851  -2.370 -52.524  1.00140.83           C  
ATOM   2331  HN  ILE   241     -50.463   1.754 -51.526  1.00  0.00           H  
ATOM   2332  N   SER   242     -46.544   1.103 -49.669  1.00 59.43           N  
ATOM   2333  CA  SER   242     -45.268   1.707 -49.397  1.00 59.43           C  
ATOM   2334  C   SER   242     -44.349   1.406 -50.542  1.00 59.43           C  
ATOM   2335  O   SER   242     -44.597   0.496 -51.327  1.00 59.43           O  
ATOM   2336  CB  SER   242     -44.625   1.196 -48.098  1.00 59.43           C  
ATOM   2337  OG  SER   242     -44.427  -0.207 -48.174  1.00 59.43           O  
ATOM   2338  HN  SER   242     -46.784   0.238 -49.185  1.00  0.00           H  
ATOM   2339  HG  SER   242     -44.030  -0.523 -47.371  1.00  0.00           H  
ATOM   2340  N   PRO   243     -43.292   2.163 -50.667  1.00 84.87           N  
ATOM   2341  CA  PRO   243     -42.391   1.979 -51.771  1.00 84.87           C  
ATOM   2342  C   PRO   243     -41.708   0.646 -51.793  1.00 84.87           C  
ATOM   2343  O   PRO   243     -41.410   0.164 -52.884  1.00 84.87           O  
ATOM   2344  CB  PRO   243     -41.446   3.175 -51.735  1.00 84.87           C  
ATOM   2345  CG  PRO   243     -42.303   4.284 -51.096  1.00 84.87           C  
ATOM   2346  CD  PRO   243     -43.292   3.535 -50.185  1.00 84.87           C  
ATOM   2347  N   GLU   244     -41.428   0.047 -50.617  1.00107.18           N  
ATOM   2348  CA  GLU   244     -40.737  -1.214 -50.564  1.00107.18           C  
ATOM   2349  C   GLU   244     -41.607  -2.300 -51.124  1.00107.18           C  
ATOM   2350  O   GLU   244     -41.184  -3.068 -51.986  1.00107.18           O  
ATOM   2351  CB  GLU   244     -40.414  -1.646 -49.126  1.00107.18           C  
ATOM   2352  CG  GLU   244     -39.655  -0.587 -48.330  1.00107.18           C  
ATOM   2353  CD  GLU   244     -40.696   0.386 -47.799  1.00107.18           C  
ATOM   2354  OE1 GLU   244     -41.510  -0.032 -46.931  1.00107.18           O  
ATOM   2355  OE2 GLU   244     -40.699   1.556 -48.265  1.00107.18           O1-
ATOM   2356  HN  GLU   244     -41.712   0.498 -49.747  1.00  0.00           H  
ATOM   2357  N   VAL   245     -42.872  -2.360 -50.663  1.00 54.12           N  
ATOM   2358  CA  VAL   245     -43.782  -3.404 -51.045  1.00 54.12           C  
ATOM   2359  C   VAL   245     -43.997  -3.316 -52.521  1.00 54.12           C  
ATOM   2360  O   VAL   245     -44.178  -4.324 -53.203  1.00 54.12           O  
ATOM   2361  CB  VAL   245     -45.121  -3.290 -50.371  1.00 54.12           C  
ATOM   2362  CG1 VAL   245     -46.044  -4.396 -50.913  1.00 54.12           C  
ATOM   2363  CG2 VAL   245     -44.907  -3.365 -48.850  1.00 54.12           C  
ATOM   2364  HN  VAL   245     -43.195  -1.638 -50.019  1.00  0.00           H  
ATOM   2365  N   LEU   246     -44.012  -2.081 -53.039  1.00165.72           N  
ATOM   2366  CA  LEU   246     -44.258  -1.776 -54.416  1.00165.72           C  
ATOM   2367  C   LEU   246     -43.153  -2.300 -55.296  1.00165.72           C  
ATOM   2368  O   LEU   246     -43.413  -2.907 -56.335  1.00165.72           O  
ATOM   2369  CB  LEU   246     -44.332  -0.247 -54.580  1.00165.72           C  
ATOM   2370  CG  LEU   246     -44.783   0.284 -55.946  1.00165.72           C  
ATOM   2371  CD1 LEU   246     -46.266  -0.003 -56.217  1.00165.72           C  
ATOM   2372  CD2 LEU   246     -44.456   1.777 -56.069  1.00165.72           C  
ATOM   2373  HN  LEU   246     -43.835  -1.301 -52.406  1.00  0.00           H  
ATOM   2374  N   LYS   247     -41.885  -2.099 -54.888  1.00 97.64           N  
ATOM   2375  CA  LYS   247     -40.755  -2.419 -55.717  1.00 97.64           C  
ATOM   2376  C   LYS   247     -40.647  -3.887 -56.005  1.00 97.64           C  
ATOM   2377  O   LYS   247     -40.366  -4.254 -57.146  1.00 97.64           O  
ATOM   2378  CB  LYS   247     -39.424  -1.962 -55.097  1.00 97.64           C  
ATOM   2379  CG  LYS   247     -39.058  -2.701 -53.810  1.00 97.64           C  
ATOM   2380  CD  LYS   247     -37.621  -2.444 -53.353  1.00 97.64           C  
ATOM   2381  CE  LYS   247     -37.259  -3.171 -52.057  1.00 97.64           C  
ATOM   2382  NZ  LYS   247     -35.860  -2.877 -51.679  1.00 97.64           N1+
ATOM   2383  HN  LYS   247     -41.721  -1.707 -53.961  1.00  0.00           H  
ATOM   2384  HZ1 LYS   247     -35.619  -3.362 -50.815  1.00  0.00           H  
ATOM   2385  HZ2 LYS   247     -35.686  -1.874 -51.614  1.00  0.00           H  
ATOM   2386  HZ3 LYS   247     -35.208  -3.095 -52.433  1.00  0.00           H  
ATOM   2387  N   SER   248     -40.856  -4.763 -54.995  1.00279.48           N  
ATOM   2388  CA  SER   248     -40.674  -6.184 -55.185  1.00279.48           C  
ATOM   2389  C   SER   248     -39.195  -6.372 -55.139  1.00279.48           C  
ATOM   2390  O   SER   248     -38.528  -5.442 -54.710  1.00279.48           O  
ATOM   2391  CB  SER   248     -41.273  -6.745 -56.492  1.00279.48           C  
ATOM   2392  OG  SER   248     -42.689  -6.706 -56.427  1.00279.48           O  
ATOM   2393  HN  SER   248     -41.148  -4.414 -54.082  1.00  0.00           H  
ATOM   2394  HG  SER   248     -43.058  -7.051 -57.232  1.00  0.00           H  
ATOM   2395  N   GLN   249     -38.589  -7.520 -55.523  1.00293.43           N  
ATOM   2396  CA  GLN   249     -39.158  -8.732 -56.030  1.00293.43           C  
ATOM   2397  C   GLN   249     -38.675  -9.834 -55.146  1.00293.43           C  
ATOM   2398  O   GLN   249     -38.017  -9.600 -54.133  1.00293.43           O  
ATOM   2399  CB  GLN   249     -38.687  -9.090 -57.451  1.00293.43           C  
ATOM   2400  CG  GLN   249     -39.216  -8.165 -58.548  1.00293.43           C  
ATOM   2401  CD  GLN   249     -38.643  -8.662 -59.868  1.00293.43           C  
ATOM   2402  NE2 GLN   249     -37.699  -9.640 -59.789  1.00293.43           N  
ATOM   2403  OE1 GLN   249     -39.019  -8.192 -60.941  1.00293.43           O  
ATOM   2404  HN  GLN   249     -37.573  -7.522 -55.438  1.00  0.00           H  
ATOM   2405 1HE2 GLN   249     -37.387 -10.030 -58.899  1.00  0.00           H  
ATOM   2406 2HE2 GLN   249     -37.315  -9.973 -60.673  1.00  0.00           H  
ATOM   2407  N   GLY   250     -39.013 -11.079 -55.525  1.00118.34           N  
ATOM   2408  CA  GLY   250     -38.704 -12.241 -54.748  1.00118.34           C  
ATOM   2409  C   GLY   250     -37.227 -12.423 -54.635  1.00118.34           C  
ATOM   2410  O   GLY   250     -36.727 -12.762 -53.564  1.00118.34           O  
ATOM   2411  HN  GLY   250     -39.512 -11.201 -56.406  1.00  0.00           H  
ATOM   2412  N   GLY   251     -36.481 -12.212 -55.737  1.00107.01           N  
ATOM   2413  CA  GLY   251     -35.072 -12.461 -55.653  1.00107.01           C  
ATOM   2414  C   GLY   251     -34.504 -11.552 -54.619  1.00107.01           C  
ATOM   2415  O   GLY   251     -33.775 -11.986 -53.729  1.00107.01           O  
ATOM   2416  HN  GLY   251     -36.906 -11.885 -56.605  1.00  0.00           H  
ATOM   2417  N   ASP   252     -34.843 -10.255 -54.707  1.00155.28           N  
ATOM   2418  CA  ASP   252     -34.364  -9.336 -53.726  1.00155.28           C  
ATOM   2419  C   ASP   252     -35.542  -8.558 -53.262  1.00155.28           C  
ATOM   2420  O   ASP   252     -36.077  -7.723 -53.990  1.00155.28           O  
ATOM   2421  CB  ASP   252     -33.319  -8.337 -54.253  1.00155.28           C  
ATOM   2422  CG  ASP   252     -32.028  -9.099 -54.516  1.00155.28           C  
ATOM   2423  OD1 ASP   252     -32.098 -10.205 -55.115  1.00155.28           O  
ATOM   2424  OD2 ASP   252     -30.949  -8.574 -54.131  1.00155.28           O1-
ATOM   2425  HN  ASP   252     -35.438  -9.930 -55.469  1.00  0.00           H  
ATOM   2426  N   GLY   253     -35.988  -8.843 -52.028  1.00117.55           N  
ATOM   2427  CA  GLY   253     -37.097  -8.149 -51.453  1.00117.55           C  
ATOM   2428  C   GLY   253     -37.214  -8.664 -50.062  1.00117.55           C  
ATOM   2429  O   GLY   253     -37.002  -9.850 -49.811  1.00117.55           O  
ATOM   2430  HN  GLY   253     -35.524  -9.573 -51.488  1.00  0.00           H  
ATOM   2431  N   TYR   254     -37.554  -7.780 -49.109  1.00209.30           N  
ATOM   2432  CA  TYR   254     -37.650  -8.250 -47.765  1.00209.30           C  
ATOM   2433  C   TYR   254     -37.971  -7.030 -46.956  1.00209.30           C  
ATOM   2434  O   TYR   254     -37.160  -6.108 -46.876  1.00209.30           O  
ATOM   2435  CB  TYR   254     -36.302  -8.841 -47.323  1.00209.30           C  
ATOM   2436  CG  TYR   254     -36.468  -9.759 -46.166  1.00209.30           C  
ATOM   2437  CD1 TYR   254     -37.236 -10.893 -46.302  1.00209.30           C  
ATOM   2438  CD2 TYR   254     -35.811  -9.533 -44.981  1.00209.30           C  
ATOM   2439  CE1 TYR   254     -37.384 -11.769 -45.255  1.00209.30           C  
ATOM   2440  CE2 TYR   254     -35.953 -10.407 -43.931  1.00209.30           C  
ATOM   2441  CZ  TYR   254     -36.743 -11.524 -44.066  1.00209.30           C  
ATOM   2442  OH  TYR   254     -36.890 -12.422 -42.988  1.00209.30           O  
ATOM   2443  HN  TYR   254     -37.738  -6.803 -49.339  1.00  0.00           H  
ATOM   2444  HH  TYR   254     -36.446 -12.252 -42.165  1.00  0.00           H  
ATOM   2445  N   TYR   255     -39.167  -6.991 -46.330  1.00 95.27           N  
ATOM   2446  CA  TYR   255     -39.565  -5.810 -45.615  1.00 95.27           C  
ATOM   2447  C   TYR   255     -40.145  -6.189 -44.287  1.00 95.27           C  
ATOM   2448  O   TYR   255     -40.492  -7.347 -44.058  1.00 95.27           O  
ATOM   2449  CB  TYR   255     -40.586  -4.939 -46.379  1.00 95.27           C  
ATOM   2450  CG  TYR   255     -41.791  -5.738 -46.757  1.00 95.27           C  
ATOM   2451  CD1 TYR   255     -42.855  -5.893 -45.895  1.00 95.27           C  
ATOM   2452  CD2 TYR   255     -41.862  -6.328 -47.999  1.00 95.27           C  
ATOM   2453  CE1 TYR   255     -43.959  -6.625 -46.268  1.00 95.27           C  
ATOM   2454  CE2 TYR   255     -42.962  -7.060 -48.378  1.00 95.27           C  
ATOM   2455  CZ  TYR   255     -44.016  -7.211 -47.510  1.00 95.27           C  
ATOM   2456  OH  TYR   255     -45.149  -7.963 -47.889  1.00 95.27           O  
ATOM   2457  HN  TYR   255     -39.788  -7.800 -46.365  1.00  0.00           H  
ATOM   2458  HH  TYR   255     -45.878  -8.067 -47.289  1.00  0.00           H  
ATOM   2459  N   GLY   256     -40.207  -5.209 -43.355  1.00 45.12           N  
ATOM   2460  CA  GLY   256     -40.700  -5.441 -42.025  1.00 45.12           C  
ATOM   2461  C   GLY   256     -42.060  -4.831 -41.812  1.00 45.12           C  
ATOM   2462  O   GLY   256     -42.817  -4.567 -42.744  1.00 45.12           O  
ATOM   2463  HN  GLY   256     -39.892  -4.272 -43.606  1.00  0.00           H  
ATOM   2464  N   ARG   257     -42.367  -4.591 -40.518  1.00224.05           N  
ATOM   2465  CA  ARG   257     -43.586  -4.053 -39.968  1.00224.05           C  
ATOM   2466  C   ARG   257     -43.780  -2.624 -40.386  1.00224.05           C  
ATOM   2467  O   ARG   257     -44.914  -2.170 -40.540  1.00224.05           O  
ATOM   2468  CB  ARG   257     -43.569  -4.072 -38.433  1.00224.05           C  
ATOM   2469  CG  ARG   257     -43.605  -5.483 -37.851  1.00224.05           C  
ATOM   2470  CD  ARG   257     -43.089  -5.574 -36.415  1.00224.05           C  
ATOM   2471  NE  ARG   257     -43.209  -4.223 -35.797  1.00224.05           N  
ATOM   2472  CZ  ARG   257     -43.125  -4.085 -34.441  1.00224.05           C  
ATOM   2473  NH1 ARG   257     -42.988  -5.187 -33.649  1.00224.05           N1+
ATOM   2474  NH2 ARG   257     -43.180  -2.843 -33.874  1.00224.05           N  
ATOM   2475  HN  ARG   257     -41.640  -4.821 -39.841  1.00  0.00           H  
ATOM   2476  HE  ARG   257     -43.354  -3.403 -36.386  1.00  0.00           H  
ATOM   2477 1HH1 ARG   257     -42.925  -5.084 -32.636  1.00  0.00           H  
ATOM   2478 2HH1 ARG   257     -42.947  -6.114 -34.072  1.00  0.00           H  
ATOM   2479 1HH2 ARG   257     -43.117  -2.740 -32.861  1.00  0.00           H  
ATOM   2480 2HH2 ARG   257     -43.282  -2.019 -34.466  1.00  0.00           H  
ATOM   2481  N   GLU   258     -42.676  -1.885 -40.605  1.00126.57           N  
ATOM   2482  CA  GLU   258     -42.699  -0.468 -40.863  1.00126.57           C  
ATOM   2483  C   GLU   258     -43.555  -0.142 -42.053  1.00126.57           C  
ATOM   2484  O   GLU   258     -44.013   0.993 -42.184  1.00126.57           O  
ATOM   2485  CB  GLU   258     -41.302   0.156 -41.067  1.00126.57           C  
ATOM   2486  CG  GLU   258     -40.421  -0.526 -42.114  1.00126.57           C  
ATOM   2487  CD  GLU   258     -39.631  -1.624 -41.412  1.00126.57           C  
ATOM   2488  OE1 GLU   258     -40.155  -2.765 -41.327  1.00126.57           O  
ATOM   2489  OE2 GLU   258     -38.496  -1.342 -40.945  1.00126.57           O1-
ATOM   2490  HN  GLU   258     -41.771  -2.356 -40.587  1.00  0.00           H  
ATOM   2491  N   CYS   259     -43.770  -1.105 -42.969  1.00 48.28           N  
ATOM   2492  CA  CYS   259     -44.562  -0.859 -44.146  1.00 48.28           C  
ATOM   2493  C   CYS   259     -45.964  -0.469 -43.756  1.00 48.28           C  
ATOM   2494  O   CYS   259     -46.566   0.398 -44.389  1.00 48.28           O  
ATOM   2495  CB  CYS   259     -44.646  -2.084 -45.070  1.00 48.28           C  
ATOM   2496  SG  CYS   259     -45.524  -3.481 -44.308  1.00 48.28           S  
ATOM   2497  HN  CYS   259     -43.363  -2.029 -42.826  1.00  0.00           H  
ATOM   2498  N   ASP   260     -46.517  -1.095 -42.697  1.00 58.24           N  
ATOM   2499  CA  ASP   260     -47.856  -0.841 -42.230  1.00 58.24           C  
ATOM   2500  C   ASP   260     -47.971   0.589 -41.784  1.00 58.24           C  
ATOM   2501  O   ASP   260     -49.039   1.190 -41.881  1.00 58.24           O  
ATOM   2502  CB  ASP   260     -48.236  -1.708 -41.014  1.00 58.24           C  
ATOM   2503  CG  ASP   260     -48.355  -3.157 -41.463  1.00 58.24           C  
ATOM   2504  OD1 ASP   260     -48.583  -3.386 -42.681  1.00 58.24           O  
ATOM   2505  OD2 ASP   260     -48.217  -4.054 -40.589  1.00 58.24           O1-
ATOM   2506  HN  ASP   260     -45.956  -1.786 -42.199  1.00  0.00           H  
ATOM   2507  N   TRP   261     -46.877   1.154 -41.237  1.00 94.26           N  
ATOM   2508  CA  TRP   261     -46.837   2.495 -40.713  1.00 94.26           C  
ATOM   2509  C   TRP   261     -46.950   3.517 -41.811  1.00 94.26           C  
ATOM   2510  O   TRP   261     -47.459   4.615 -41.590  1.00 94.26           O  
ATOM   2511  CB  TRP   261     -45.575   2.757 -39.879  1.00 94.26           C  
ATOM   2512  CG  TRP   261     -45.512   1.821 -38.696  1.00 94.26           C  
ATOM   2513  CD1 TRP   261     -44.565   0.891 -38.379  1.00 94.26           C  
ATOM   2514  CD2 TRP   261     -46.546   1.699 -37.705  1.00 94.26           C  
ATOM   2515  CE2 TRP   261     -46.160   0.686 -36.829  1.00 94.26           C  
ATOM   2516  CE3 TRP   261     -47.726   2.369 -37.546  1.00 94.26           C  
ATOM   2517  NE1 TRP   261     -44.941   0.200 -37.252  1.00 94.26           N  
ATOM   2518  CZ2 TRP   261     -46.951   0.327 -35.773  1.00 94.26           C  
ATOM   2519  CZ3 TRP   261     -48.517   2.010 -36.475  1.00 94.26           C  
ATOM   2520  CH2 TRP   261     -48.136   1.009 -35.607  1.00 94.26           C  
ATOM   2521  HN  TRP   261     -46.024   0.597 -41.191  1.00  0.00           H  
ATOM   2522  HE1 TRP   261     -44.408  -0.546 -36.804  1.00  0.00           H  
ATOM   2523  N   TRP   262     -46.435   3.200 -43.014  1.00 81.36           N  
ATOM   2524  CA  TRP   262     -46.516   4.093 -44.144  1.00 81.36           C  
ATOM   2525  C   TRP   262     -47.960   4.339 -44.439  1.00 81.36           C  
ATOM   2526  O   TRP   262     -48.373   5.477 -44.666  1.00 81.36           O  
ATOM   2527  CB  TRP   262     -45.936   3.457 -45.422  1.00 81.36           C  
ATOM   2528  CG  TRP   262     -46.258   4.181 -46.712  1.00 81.36           C  
ATOM   2529  CD1 TRP   262     -47.343   4.009 -47.523  1.00 81.36           C  
ATOM   2530  CD2 TRP   262     -45.436   5.175 -47.346  1.00 81.36           C  
ATOM   2531  CE2 TRP   262     -46.079   5.553 -48.525  1.00 81.36           C  
ATOM   2532  CE3 TRP   262     -44.242   5.728 -46.981  1.00 81.36           C  
ATOM   2533  NE1 TRP   262     -47.248   4.830 -48.620  1.00 81.36           N  
ATOM   2534  CZ2 TRP   262     -45.536   6.488 -49.357  1.00 81.36           C  
ATOM   2535  CZ3 TRP   262     -43.698   6.673 -47.823  1.00 81.36           C  
ATOM   2536  CH2 TRP   262     -44.333   7.046 -48.989  1.00 81.36           C  
ATOM   2537  HN  TRP   262     -45.972   2.298 -43.130  1.00  0.00           H  
ATOM   2538  HE1 TRP   262     -47.928   4.894 -49.377  1.00  0.00           H  
ATOM   2539  N   SER   263     -48.764   3.259 -44.429  1.00 41.31           N  
ATOM   2540  CA  SER   263     -50.155   3.318 -44.761  1.00 41.31           C  
ATOM   2541  C   SER   263     -50.862   4.200 -43.780  1.00 41.31           C  
ATOM   2542  O   SER   263     -51.873   4.814 -44.120  1.00 41.31           O  
ATOM   2543  CB  SER   263     -50.821   1.936 -44.721  1.00 41.31           C  
ATOM   2544  OG  SER   263     -50.218   1.088 -45.688  1.00 41.31           O  
ATOM   2545  HN  SER   263     -48.363   2.357 -44.173  1.00  0.00           H  
ATOM   2546  HG  SER   263     -50.630   0.232 -45.663  1.00  0.00           H  
ATOM   2547  N   VAL   264     -50.367   4.260 -42.529  1.00 41.38           N  
ATOM   2548  CA  VAL   264     -50.952   5.103 -41.522  1.00 41.38           C  
ATOM   2549  C   VAL   264     -50.759   6.534 -41.929  1.00 41.38           C  
ATOM   2550  O   VAL   264     -51.659   7.357 -41.770  1.00 41.38           O  
ATOM   2551  CB  VAL   264     -50.340   4.912 -40.162  1.00 41.38           C  
ATOM   2552  CG1 VAL   264     -50.974   5.917 -39.184  1.00 41.38           C  
ATOM   2553  CG2 VAL   264     -50.540   3.445 -39.743  1.00 41.38           C  
ATOM   2554  HN  VAL   264     -49.555   3.692 -42.289  1.00  0.00           H  
ATOM   2555  N   GLY   265     -49.570   6.872 -42.472  1.00 27.12           N  
ATOM   2556  CA  GLY   265     -49.295   8.227 -42.865  1.00 27.12           C  
ATOM   2557  C   GLY   265     -50.272   8.617 -43.928  1.00 27.12           C  
ATOM   2558  O   GLY   265     -50.863   9.695 -43.878  1.00 27.12           O  
ATOM   2559  HN  GLY   265     -48.856   6.155 -42.605  1.00  0.00           H  
ATOM   2560  N   VAL   266     -50.488   7.723 -44.910  1.00 39.37           N  
ATOM   2561  CA  VAL   266     -51.387   8.002 -45.989  1.00 39.37           C  
ATOM   2562  C   VAL   266     -52.740   8.215 -45.387  1.00 39.37           C  
ATOM   2563  O   VAL   266     -53.467   9.127 -45.773  1.00 39.37           O  
ATOM   2564  CB  VAL   266     -51.488   6.863 -46.964  1.00 39.37           C  
ATOM   2565  CG1 VAL   266     -52.527   7.220 -48.044  1.00 39.37           C  
ATOM   2566  CG2 VAL   266     -50.080   6.577 -47.514  1.00 39.37           C  
ATOM   2567  HN  VAL   266     -50.001   6.827 -44.885  1.00  0.00           H  
ATOM   2568  N   PHE   267     -53.091   7.379 -44.391  1.00 67.87           N  
ATOM   2569  CA  PHE   267     -54.362   7.414 -43.725  1.00 67.87           C  
ATOM   2570  C   PHE   267     -54.555   8.731 -43.026  1.00 67.87           C  
ATOM   2571  O   PHE   267     -55.637   9.312 -43.096  1.00 67.87           O  
ATOM   2572  CB  PHE   267     -54.481   6.264 -42.707  1.00 67.87           C  
ATOM   2573  CG  PHE   267     -55.794   6.340 -42.015  1.00 67.87           C  
ATOM   2574  CD1 PHE   267     -56.967   6.068 -42.680  1.00 67.87           C  
ATOM   2575  CD2 PHE   267     -55.842   6.652 -40.676  1.00 67.87           C  
ATOM   2576  CE1 PHE   267     -58.172   6.135 -42.020  1.00 67.87           C  
ATOM   2577  CE2 PHE   267     -57.043   6.719 -40.012  1.00 67.87           C  
ATOM   2578  CZ  PHE   267     -58.212   6.465 -40.686  1.00 67.87           C  
ATOM   2579  HN  PHE   267     -52.412   6.679 -44.092  1.00  0.00           H  
ATOM   2580  N   LEU   268     -53.525   9.238 -42.319  1.00114.54           N  
ATOM   2581  CA  LEU   268     -53.672  10.478 -41.602  1.00114.54           C  
ATOM   2582  C   LEU   268     -53.831  11.590 -42.602  1.00114.54           C  
ATOM   2583  O   LEU   268     -54.690  12.457 -42.455  1.00114.54           O  
ATOM   2584  CB  LEU   268     -52.463  10.778 -40.684  1.00114.54           C  
ATOM   2585  CG  LEU   268     -52.708  11.852 -39.595  1.00114.54           C  
ATOM   2586  CD1 LEU   268     -51.434  12.119 -38.775  1.00114.54           C  
ATOM   2587  CD2 LEU   268     -53.331  13.139 -40.151  1.00114.54           C  
ATOM   2588  HN  LEU   268     -52.635   8.740 -42.292  1.00  0.00           H  
ATOM   2589  N   TYR   269     -53.029  11.553 -43.682  1.00 67.73           N  
ATOM   2590  CA  TYR   269     -52.993  12.593 -44.672  1.00 67.73           C  
ATOM   2591  C   TYR   269     -54.357  12.737 -45.280  1.00 67.73           C  
ATOM   2592  O   TYR   269     -54.865  13.850 -45.398  1.00 67.73           O  
ATOM   2593  CB  TYR   269     -51.985  12.242 -45.786  1.00 67.73           C  
ATOM   2594  CG  TYR   269     -51.878  13.360 -46.764  1.00 67.73           C  
ATOM   2595  CD1 TYR   269     -52.738  13.450 -47.834  1.00 67.73           C  
ATOM   2596  CD2 TYR   269     -50.901  14.317 -46.615  1.00 67.73           C  
ATOM   2597  CE1 TYR   269     -52.627  14.484 -48.734  1.00 67.73           C  
ATOM   2598  CE2 TYR   269     -50.785  15.353 -47.511  1.00 67.73           C  
ATOM   2599  CZ  TYR   269     -51.650  15.436 -48.575  1.00 67.73           C  
ATOM   2600  OH  TYR   269     -51.539  16.496 -49.497  1.00 67.73           O  
ATOM   2601  HN  TYR   269     -52.416  10.747 -43.804  1.00  0.00           H  
ATOM   2602  HH  TYR   269     -50.863  17.155 -49.387  1.00  0.00           H  
ATOM   2603  N   GLU   270     -55.010  11.617 -45.650  1.00 94.49           N  
ATOM   2604  CA  GLU   270     -56.288  11.716 -46.299  1.00 94.49           C  
ATOM   2605  C   GLU   270     -57.307  12.330 -45.394  1.00 94.49           C  
ATOM   2606  O   GLU   270     -58.160  13.087 -45.852  1.00 94.49           O  
ATOM   2607  CB  GLU   270     -56.886  10.382 -46.770  1.00 94.49           C  
ATOM   2608  CG  GLU   270     -56.289   9.845 -48.067  1.00 94.49           C  
ATOM   2609  CD  GLU   270     -57.287   8.841 -48.627  1.00 94.49           C  
ATOM   2610  OE1 GLU   270     -58.477   9.214 -48.801  1.00 94.49           O  
ATOM   2611  OE2 GLU   270     -56.868   7.685 -48.893  1.00 94.49           O1-
ATOM   2612  HN  GLU   270     -54.598  10.702 -45.470  1.00  0.00           H  
ATOM   2613  N   MET   271     -57.279  12.004 -44.091  1.00 57.07           N  
ATOM   2614  CA  MET   271     -58.294  12.520 -43.218  1.00 57.07           C  
ATOM   2615  C   MET   271     -58.223  14.018 -43.133  1.00 57.07           C  
ATOM   2616  O   MET   271     -59.256  14.687 -43.166  1.00 57.07           O  
ATOM   2617  CB  MET   271     -58.204  11.965 -41.788  1.00 57.07           C  
ATOM   2618  CG  MET   271     -58.572  10.484 -41.693  1.00 57.07           C  
ATOM   2619  SD  MET   271     -58.478   9.796 -40.016  1.00 57.07           S  
ATOM   2620  CE  MET   271     -56.664   9.828 -39.940  1.00 57.07           C  
ATOM   2621  HN  MET   271     -56.545  11.397 -43.727  1.00  0.00           H  
ATOM   2622  N   LEU   272     -57.015  14.592 -42.961  1.00 71.61           N  
ATOM   2623  CA  LEU   272     -56.916  16.021 -42.839  1.00 71.61           C  
ATOM   2624  C   LEU   272     -57.132  16.747 -44.145  1.00 71.61           C  
ATOM   2625  O   LEU   272     -57.978  17.636 -44.226  1.00 71.61           O  
ATOM   2626  CB  LEU   272     -55.568  16.473 -42.252  1.00 71.61           C  
ATOM   2627  CG  LEU   272     -55.362  15.997 -40.799  1.00 71.61           C  
ATOM   2628  CD1 LEU   272     -54.030  16.503 -40.224  1.00 71.61           C  
ATOM   2629  CD2 LEU   272     -56.566  16.361 -39.913  1.00 71.61           C  
ATOM   2630  HN  LEU   272     -56.175  14.015 -42.918  1.00  0.00           H  
ATOM   2631  N   VAL   273     -56.369  16.380 -45.204  1.00136.92           N  
ATOM   2632  CA  VAL   273     -56.404  17.049 -46.486  1.00136.92           C  
ATOM   2633  C   VAL   273     -57.662  16.758 -47.247  1.00136.92           C  
ATOM   2634  O   VAL   273     -58.146  17.614 -47.988  1.00136.92           O  
ATOM   2635  CB  VAL   273     -55.250  16.734 -47.390  1.00136.92           C  
ATOM   2636  CG1 VAL   273     -53.949  17.201 -46.726  1.00136.92           C  
ATOM   2637  CG2 VAL   273     -55.282  15.245 -47.716  1.00136.92           C  
ATOM   2638  HN  VAL   273     -55.736  15.589 -45.090  1.00  0.00           H  
ATOM   2639  N   GLY   274     -58.212  15.534 -47.127  1.00 37.00           N  
ATOM   2640  CA  GLY   274     -59.418  15.218 -47.839  1.00 37.00           C  
ATOM   2641  C   GLY   274     -59.097  14.493 -49.112  1.00 37.00           C  
ATOM   2642  O   GLY   274     -60.005  14.175 -49.880  1.00 37.00           O  
ATOM   2643  HN  GLY   274     -57.772  14.833 -46.531  1.00  0.00           H  
ATOM   2644  N   ASP   275     -57.800  14.234 -49.390  1.00 68.11           N  
ATOM   2645  CA  ASP   275     -57.424  13.519 -50.584  1.00 68.11           C  
ATOM   2646  C   ASP   275     -56.196  12.717 -50.265  1.00 68.11           C  
ATOM   2647  O   ASP   275     -55.470  13.040 -49.329  1.00 68.11           O  
ATOM   2648  CB  ASP   275     -57.063  14.446 -51.754  1.00 68.11           C  
ATOM   2649  CG  ASP   275     -58.328  15.186 -52.158  1.00 68.11           C  
ATOM   2650  OD1 ASP   275     -59.365  14.509 -52.390  1.00 68.11           O  
ATOM   2651  OD2 ASP   275     -58.275  16.443 -52.221  1.00 68.11           O1-
ATOM   2652  HN  ASP   275     -57.076  14.549 -48.745  1.00  0.00           H  
ATOM   2653  N   THR   276     -55.929  11.634 -51.026  1.00125.57           N  
ATOM   2654  CA  THR   276     -54.758  10.835 -50.774  1.00125.57           C  
ATOM   2655  C   THR   276     -53.567  11.604 -51.264  1.00125.57           C  
ATOM   2656  O   THR   276     -53.668  12.369 -52.218  1.00125.57           O  
ATOM   2657  CB  THR   276     -54.816   9.489 -51.441  1.00125.57           C  
ATOM   2658  CG2 THR   276     -54.990   9.678 -52.948  1.00125.57           C  
ATOM   2659  OG1 THR   276     -53.647   8.737 -51.164  1.00125.57           O  
ATOM   2660  HN  THR   276     -56.561  11.380 -51.785  1.00  0.00           H  
ATOM   2661  HG1 THR   276     -53.539   8.620 -50.228  1.00  0.00           H  
ATOM   2662  N   PRO   277     -52.447  11.469 -50.599  1.00105.00           N  
ATOM   2663  CA  PRO   277     -51.245  12.199 -50.910  1.00105.00           C  
ATOM   2664  C   PRO   277     -50.666  11.915 -52.270  1.00105.00           C  
ATOM   2665  O   PRO   277     -50.011  12.789 -52.837  1.00105.00           O  
ATOM   2666  CB  PRO   277     -50.274  11.877 -49.773  1.00105.00           C  
ATOM   2667  CG  PRO   277     -50.784  10.539 -49.202  1.00105.00           C  
ATOM   2668  CD  PRO   277     -52.300  10.594 -49.449  1.00105.00           C  
ATOM   2669  N   PHE   278     -50.806  10.666 -52.739  1.00156.83           N  
ATOM   2670  CA  PHE   278     -50.292  10.128 -53.969  1.00156.83           C  
ATOM   2671  C   PHE   278     -51.177  10.266 -55.175  1.00156.83           C  
ATOM   2672  O   PHE   278     -50.743   9.924 -56.273  1.00156.83           O  
ATOM   2673  CB  PHE   278     -49.792   8.691 -53.798  1.00156.83           C  
ATOM   2674  CG  PHE   278     -48.710   8.893 -52.795  1.00156.83           C  
ATOM   2675  CD1 PHE   278     -47.521   9.480 -53.163  1.00156.83           C  
ATOM   2676  CD2 PHE   278     -48.892   8.516 -51.485  1.00156.83           C  
ATOM   2677  CE1 PHE   278     -46.523   9.683 -52.240  1.00156.83           C  
ATOM   2678  CE2 PHE   278     -47.897   8.716 -50.557  1.00156.83           C  
ATOM   2679  CZ  PHE   278     -46.710   9.300 -50.932  1.00156.83           C  
ATOM   2680  HN  PHE   278     -51.340  10.023 -52.154  1.00  0.00           H  
ATOM   2681  N   TYR   279     -52.463  10.625 -54.992  1.00 89.86           N  
ATOM   2682  CA  TYR   279     -53.470  10.724 -56.027  1.00 89.86           C  
ATOM   2683  C   TYR   279     -52.910  11.177 -57.353  1.00 89.86           C  
ATOM   2684  O   TYR   279     -51.973  11.972 -57.417  1.00 89.86           O  
ATOM   2685  CB  TYR   279     -54.629  11.661 -55.625  1.00 89.86           C  
ATOM   2686  CG  TYR   279     -55.635  11.720 -56.726  1.00 89.86           C  
ATOM   2687  CD1 TYR   279     -55.462  12.575 -57.793  1.00 89.86           C  
ATOM   2688  CD2 TYR   279     -56.762  10.930 -56.682  1.00 89.86           C  
ATOM   2689  CE1 TYR   279     -56.389  12.633 -58.805  1.00 89.86           C  
ATOM   2690  CE2 TYR   279     -57.695  10.984 -57.692  1.00 89.86           C  
ATOM   2691  CZ  TYR   279     -57.507  11.836 -58.757  1.00 89.86           C  
ATOM   2692  OH  TYR   279     -58.456  11.899 -59.800  1.00 89.86           O  
ATOM   2693  HN  TYR   279     -52.752  10.847 -54.039  1.00  0.00           H  
ATOM   2694  HH  TYR   279     -58.326  12.487 -60.535  1.00  0.00           H  
ATOM   2695  N   ALA   280     -53.451  10.596 -58.454  1.00 48.04           N  
ATOM   2696  CA  ALA   280     -53.098  10.943 -59.808  1.00 48.04           C  
ATOM   2697  C   ALA   280     -54.301  10.660 -60.655  1.00 48.04           C  
ATOM   2698  O   ALA   280     -55.173   9.888 -60.258  1.00 48.04           O  
ATOM   2699  CB  ALA   280     -51.923  10.127 -60.381  1.00 48.04           C  
ATOM   2700  HN  ALA   280     -54.152   9.868 -58.315  1.00  0.00           H  
ATOM   2701  N   ASP   281     -54.379  11.298 -61.843  1.00 37.62           N  
ATOM   2702  CA  ASP   281     -55.497  11.138 -62.727  1.00 37.62           C  
ATOM   2703  C   ASP   281     -55.561   9.712 -63.175  1.00 37.62           C  
ATOM   2704  O   ASP   281     -56.641   9.128 -63.251  1.00 37.62           O  
ATOM   2705  CB  ASP   281     -55.411  12.043 -63.976  1.00 37.62           C  
ATOM   2706  CG  ASP   281     -54.164  11.687 -64.778  1.00 37.62           C  
ATOM   2707  OD1 ASP   281     -53.096  11.468 -64.148  1.00 37.62           O  
ATOM   2708  OD2 ASP   281     -54.263  11.626 -66.034  1.00 37.62           O1-
ATOM   2709  HN  ASP   281     -53.616  11.915 -62.121  1.00  0.00           H  
ATOM   2710  N   SER   282     -54.393   9.107 -63.467  1.00 87.37           N  
ATOM   2711  CA  SER   282     -54.351   7.748 -63.925  1.00 87.37           C  
ATOM   2712  C   SER   282     -54.035   6.896 -62.739  1.00 87.37           C  
ATOM   2713  O   SER   282     -53.439   7.358 -61.770  1.00 87.37           O  
ATOM   2714  CB  SER   282     -53.224   7.485 -64.934  1.00 87.37           C  
ATOM   2715  OG  SER   282     -53.346   8.369 -66.035  1.00 87.37           O  
ATOM   2716  HN  SER   282     -53.521   9.626 -63.360  1.00  0.00           H  
ATOM   2717  HG  SER   282     -52.649   8.206 -66.659  1.00  0.00           H  
ATOM   2718  N   LEU   283     -54.459   5.621 -62.778  1.00 43.71           N  
ATOM   2719  CA  LEU   283     -54.176   4.710 -61.708  1.00 43.71           C  
ATOM   2720  C   LEU   283     -52.698   4.490 -61.669  1.00 43.71           C  
ATOM   2721  O   LEU   283     -52.106   4.350 -60.600  1.00 43.71           O  
ATOM   2722  CB  LEU   283     -54.835   3.337 -61.906  1.00 43.71           C  
ATOM   2723  CG  LEU   283     -54.532   2.355 -60.761  1.00 43.71           C  
ATOM   2724  CD1 LEU   283     -55.118   2.849 -59.430  1.00 43.71           C  
ATOM   2725  CD2 LEU   283     -54.976   0.930 -61.121  1.00 43.71           C  
ATOM   2726  HN  LEU   283     -54.992   5.296 -63.584  1.00  0.00           H  
ATOM   2727  N   VAL   284     -52.080   4.431 -62.863  1.00103.76           N  
ATOM   2728  CA  VAL   284     -50.678   4.198 -63.057  1.00103.76           C  
ATOM   2729  C   VAL   284     -49.880   5.334 -62.503  1.00103.76           C  
ATOM   2730  O   VAL   284     -48.789   5.133 -61.974  1.00103.76           O  
ATOM   2731  CB  VAL   284     -50.321   4.080 -64.511  1.00103.76           C  
ATOM   2732  CG1 VAL   284     -50.768   5.358 -65.239  1.00103.76           C  
ATOM   2733  CG2 VAL   284     -48.810   3.846 -64.617  1.00103.76           C  
ATOM   2734  HN  VAL   284     -52.654   4.562 -63.696  1.00  0.00           H  
ATOM   2735  N   GLY   285     -50.415   6.561 -62.615  1.00 32.35           N  
ATOM   2736  CA  GLY   285     -49.727   7.755 -62.217  1.00 32.35           C  
ATOM   2737  C   GLY   285     -49.418   7.707 -60.753  1.00 32.35           C  
ATOM   2738  O   GLY   285     -48.412   8.261 -60.314  1.00 32.35           O  
ATOM   2739  HN  GLY   285     -51.355   6.648 -63.001  1.00  0.00           H  
ATOM   2740  N   THR   286     -50.298   7.074 -59.955  1.00 37.40           N  
ATOM   2741  CA  THR   286     -50.129   6.997 -58.532  1.00 37.40           C  
ATOM   2742  C   THR   286     -48.849   6.272 -58.230  1.00 37.40           C  
ATOM   2743  O   THR   286     -48.102   6.666 -57.333  1.00 37.40           O  
ATOM   2744  CB  THR   286     -51.255   6.266 -57.858  1.00 37.40           C  
ATOM   2745  CG2 THR   286     -51.011   6.271 -56.338  1.00 37.40           C  
ATOM   2746  OG1 THR   286     -52.490   6.904 -58.147  1.00 37.40           O  
ATOM   2747  HN  THR   286     -51.115   6.633 -60.377  1.00  0.00           H  
ATOM   2748  HG1 THR   286     -53.202   6.442 -57.721  1.00  0.00           H  
ATOM   2749  N   TYR   287     -48.549   5.205 -58.995  1.00128.61           N  
ATOM   2750  CA  TYR   287     -47.374   4.398 -58.795  1.00128.61           C  
ATOM   2751  C   TYR   287     -46.154   5.265 -58.915  1.00128.61           C  
ATOM   2752  O   TYR   287     -45.263   5.207 -58.068  1.00128.61           O  
ATOM   2753  CB  TYR   287     -47.257   3.311 -59.884  1.00128.61           C  
ATOM   2754  CG  TYR   287     -45.982   2.552 -59.733  1.00128.61           C  
ATOM   2755  CD1 TYR   287     -44.829   2.995 -60.343  1.00128.61           C  
ATOM   2756  CD2 TYR   287     -45.932   1.395 -58.991  1.00128.61           C  
ATOM   2757  CE1 TYR   287     -43.646   2.303 -60.214  1.00128.61           C  
ATOM   2758  CE2 TYR   287     -44.753   0.698 -58.861  1.00128.61           C  
ATOM   2759  CZ  TYR   287     -43.608   1.148 -59.471  1.00128.61           C  
ATOM   2760  OH  TYR   287     -42.402   0.428 -59.332  1.00128.61           O  
ATOM   2761  HN  TYR   287     -49.185   4.957 -59.753  1.00  0.00           H  
ATOM   2762  HH  TYR   287     -41.610   0.739 -59.754  1.00  0.00           H  
ATOM   2763  N   SER   288     -46.090   6.105 -59.970  1.00 78.22           N  
ATOM   2764  CA  SER   288     -44.946   6.946 -60.204  1.00 78.22           C  
ATOM   2765  C   SER   288     -44.816   7.916 -59.071  1.00 78.22           C  
ATOM   2766  O   SER   288     -43.712   8.210 -58.615  1.00 78.22           O  
ATOM   2767  CB  SER   288     -45.061   7.773 -61.499  1.00 78.22           C  
ATOM   2768  OG  SER   288     -46.105   8.728 -61.384  1.00 78.22           O  
ATOM   2769  HN  SER   288     -46.875   6.145 -60.620  1.00  0.00           H  
ATOM   2770  HG  SER   288     -46.176   9.238 -62.182  1.00  0.00           H  
ATOM   2771  N   LYS   289     -45.960   8.427 -58.585  1.00148.59           N  
ATOM   2772  CA  LYS   289     -46.019   9.410 -57.543  1.00148.59           C  
ATOM   2773  C   LYS   289     -45.447   8.836 -56.281  1.00148.59           C  
ATOM   2774  O   LYS   289     -44.661   9.484 -55.591  1.00148.59           O  
ATOM   2775  CB  LYS   289     -47.474   9.780 -57.221  1.00148.59           C  
ATOM   2776  CG  LYS   289     -47.639  11.135 -56.544  1.00148.59           C  
ATOM   2777  CD  LYS   289     -47.418  12.285 -57.524  1.00148.59           C  
ATOM   2778  CE  LYS   289     -48.048  12.019 -58.894  1.00148.59           C  
ATOM   2779  NZ  LYS   289     -47.819  13.170 -59.795  1.00148.59           N1+
ATOM   2780  HN  LYS   289     -46.839   8.095 -58.981  1.00  0.00           H  
ATOM   2781  HZ1 LYS   289     -48.239  12.993 -60.708  1.00  0.00           H  
ATOM   2782  HZ2 LYS   289     -46.829  13.404 -59.870  1.00  0.00           H  
ATOM   2783  HZ3 LYS   289     -48.150  14.045 -59.387  1.00  0.00           H  
ATOM   2784  N   ILE   290     -45.824   7.582 -55.964  1.00110.39           N  
ATOM   2785  CA  ILE   290     -45.431   6.910 -54.752  1.00110.39           C  
ATOM   2786  C   ILE   290     -43.942   6.789 -54.728  1.00110.39           C  
ATOM   2787  O   ILE   290     -43.305   7.033 -53.702  1.00110.39           O  
ATOM   2788  CB  ILE   290     -45.944   5.495 -54.706  1.00110.39           C  
ATOM   2789  CG1 ILE   290     -47.479   5.452 -54.728  1.00110.39           C  
ATOM   2790  CG2 ILE   290     -45.327   4.800 -53.481  1.00110.39           C  
ATOM   2791  CD1 ILE   290     -48.129   6.074 -53.497  1.00110.39           C  
ATOM   2792  HN  ILE   290     -46.422   7.080 -56.620  1.00  0.00           H  
ATOM   2793  N   MET   291     -43.352   6.392 -55.871  1.00 69.48           N  
ATOM   2794  CA  MET   291     -41.937   6.205 -55.943  1.00 69.48           C  
ATOM   2795  C   MET   291     -41.261   7.518 -55.733  1.00 69.48           C  
ATOM   2796  O   MET   291     -40.215   7.573 -55.089  1.00 69.48           O  
ATOM   2797  CB  MET   291     -41.465   5.601 -57.277  1.00 69.48           C  
ATOM   2798  CG  MET   291     -41.834   4.120 -57.411  1.00 69.48           C  
ATOM   2799  SD  MET   291     -41.099   3.073 -56.117  1.00 69.48           S  
ATOM   2800  CE  MET   291     -41.347   1.484 -56.962  1.00 69.48           C  
ATOM   2801  HN  MET   291     -43.924   6.222 -56.698  1.00  0.00           H  
ATOM   2802  N   ASN   292     -41.829   8.615 -56.279  1.00126.18           N  
ATOM   2803  CA  ASN   292     -41.201   9.890 -56.088  1.00126.18           C  
ATOM   2804  C   ASN   292     -41.902  10.608 -54.969  1.00126.18           C  
ATOM   2805  O   ASN   292     -42.222  11.789 -55.079  1.00126.18           O  
ATOM   2806  CB  ASN   292     -41.289  10.785 -57.336  1.00126.18           C  
ATOM   2807  CG  ASN   292     -40.331  11.948 -57.138  1.00126.18           C  
ATOM   2808  ND2 ASN   292     -40.230  12.835 -58.163  1.00126.18           N  
ATOM   2809  OD1 ASN   292     -39.691  12.069 -56.096  1.00126.18           O  
ATOM   2810  HN  ASN   292     -42.691   8.538 -56.819  1.00  0.00           H  
ATOM   2811 1HD2 ASN   292     -39.587  13.616 -58.030  1.00  0.00           H  
ATOM   2812 2HD2 ASN   292     -40.761  12.735 -59.028  1.00  0.00           H  
ATOM   2813  N   HIS   293     -42.058   9.936 -53.813  1.00 81.16           N  
ATOM   2814  CA  HIS   293     -42.759  10.489 -52.687  1.00 81.16           C  
ATOM   2815  C   HIS   293     -42.060  11.729 -52.220  1.00 81.16           C  
ATOM   2816  O   HIS   293     -42.706  12.660 -51.741  1.00 81.16           O  
ATOM   2817  CB  HIS   293     -42.896   9.503 -51.515  1.00 81.16           C  
ATOM   2818  CG  HIS   293     -41.615   8.806 -51.185  1.00 81.16           C  
ATOM   2819  CD2 HIS   293     -40.716   9.033 -50.189  1.00 81.16           C  
ATOM   2820  ND1 HIS   293     -41.118   7.743 -51.903  1.00 81.16           N  
ATOM   2821  CE1 HIS   293     -39.952   7.380 -51.312  1.00 81.16           C  
ATOM   2822  NE2 HIS   293     -39.666   8.136 -50.267  1.00 81.16           N  
ATOM   2823  HN  HIS   293     -41.664   8.999 -53.733  1.00  0.00           H  
ATOM   2824  HD1 HIS   293     -41.544   7.311 -52.723  1.00  0.00           H  
ATOM   2825  HE2 HIS   293     -38.853   8.072 -49.655  1.00  0.00           H  
ATOM   2826  N   LYS   294     -40.721  11.784 -52.358  1.00148.27           N  
ATOM   2827  CA  LYS   294     -39.957  12.901 -51.871  1.00148.27           C  
ATOM   2828  C   LYS   294     -40.455  14.167 -52.513  1.00148.27           C  
ATOM   2829  O   LYS   294     -40.637  15.180 -51.839  1.00148.27           O  
ATOM   2830  CB  LYS   294     -38.466  12.800 -52.252  1.00148.27           C  
ATOM   2831  CG  LYS   294     -37.746  11.566 -51.706  1.00148.27           C  
ATOM   2832  CD  LYS   294     -37.675  11.503 -50.181  1.00148.27           C  
ATOM   2833  CE  LYS   294     -39.039  11.404 -49.497  1.00148.27           C  
ATOM   2834  NZ  LYS   294     -38.866  10.953 -48.101  1.00148.27           N1+
ATOM   2835  HN  LYS   294     -40.237  11.014 -52.820  1.00  0.00           H  
ATOM   2836  HZ1 LYS   294     -39.776  10.887 -47.645  1.00  0.00           H  
ATOM   2837  HZ2 LYS   294     -38.219  11.548 -47.583  1.00  0.00           H  
ATOM   2838  HZ3 LYS   294     -38.343  10.079 -48.042  1.00  0.00           H  
ATOM   2839  N   ASN   295     -40.617  14.161 -53.849  1.00 92.32           N  
ATOM   2840  CA  ASN   295     -41.076  15.310 -54.583  1.00 92.32           C  
ATOM   2841  C   ASN   295     -42.572  15.478 -54.533  1.00 92.32           C  
ATOM   2842  O   ASN   295     -43.073  16.597 -54.568  1.00 92.32           O  
ATOM   2843  CB  ASN   295     -40.630  15.266 -56.053  1.00 92.32           C  
ATOM   2844  CG  ASN   295     -39.111  15.390 -56.038  1.00 92.32           C  
ATOM   2845  ND2 ASN   295     -38.599  16.408 -55.297  1.00 92.32           N  
ATOM   2846  OD1 ASN   295     -38.399  14.598 -56.653  1.00 92.32           O  
ATOM   2847  HN  ASN   295     -40.405  13.306 -54.363  1.00  0.00           H  
ATOM   2848 1HD2 ASN   295     -37.582  16.491 -55.287  1.00  0.00           H  
ATOM   2849 2HD2 ASN   295     -39.190  17.065 -54.787  1.00  0.00           H  
ATOM   2850  N   SER   296     -43.325  14.365 -54.513  1.00125.56           N  
ATOM   2851  CA  SER   296     -44.763  14.325 -54.629  1.00125.56           C  
ATOM   2852  C   SER   296     -45.507  14.775 -53.407  1.00125.56           C  
ATOM   2853  O   SER   296     -46.581  15.362 -53.527  1.00125.56           O  
ATOM   2854  CB  SER   296     -45.273  12.899 -54.881  1.00125.56           C  
ATOM   2855  OG  SER   296     -44.657  12.346 -56.033  1.00125.56           O  
ATOM   2856  HN  SER   296     -42.840  13.474 -54.407  1.00  0.00           H  
ATOM   2857  HG  SER   296     -44.973  11.464 -56.189  1.00  0.00           H  
ATOM   2858  N   LEU   297     -44.988  14.480 -52.200  1.00139.50           N  
ATOM   2859  CA  LEU   297     -45.743  14.748 -51.011  1.00139.50           C  
ATOM   2860  C   LEU   297     -45.720  16.219 -50.749  1.00139.50           C  
ATOM   2861  O   LEU   297     -44.662  16.813 -50.540  1.00139.50           O  
ATOM   2862  CB  LEU   297     -45.192  13.969 -49.793  1.00139.50           C  
ATOM   2863  CG  LEU   297     -45.973  14.102 -48.468  1.00139.50           C  
ATOM   2864  CD1 LEU   297     -45.844  15.505 -47.860  1.00139.50           C  
ATOM   2865  CD2 LEU   297     -47.433  13.650 -48.628  1.00139.50           C  
ATOM   2866  HN  LEU   297     -44.058  14.066 -52.132  1.00  0.00           H  
ATOM   2867  N   THR   298     -46.916  16.846 -50.786  1.00121.43           N  
ATOM   2868  CA  THR   298     -47.020  18.260 -50.581  1.00121.43           C  
ATOM   2869  C   THR   298     -48.318  18.496 -49.865  1.00121.43           C  
ATOM   2870  O   THR   298     -49.194  17.633 -49.870  1.00121.43           O  
ATOM   2871  CB  THR   298     -47.087  19.022 -51.869  1.00121.43           C  
ATOM   2872  CG2 THR   298     -47.062  20.513 -51.530  1.00121.43           C  
ATOM   2873  OG1 THR   298     -45.969  18.720 -52.688  1.00121.43           O  
ATOM   2874  HN  THR   298     -47.761  16.303 -50.963  1.00  0.00           H  
ATOM   2875  HG1 THR   298     -45.985  17.794 -52.899  1.00  0.00           H  
ATOM   2876  N   PHE   299     -48.470  19.674 -49.218  1.00 77.47           N  
ATOM   2877  CA  PHE   299     -49.691  20.020 -48.545  1.00 77.47           C  
ATOM   2878  C   PHE   299     -50.278  21.178 -49.297  1.00 77.47           C  
ATOM   2879  O   PHE   299     -49.566  21.911 -49.981  1.00 77.47           O  
ATOM   2880  CB  PHE   299     -49.500  20.455 -47.076  1.00 77.47           C  
ATOM   2881  CG  PHE   299     -49.109  19.245 -46.292  1.00 77.47           C  
ATOM   2882  CD1 PHE   299     -50.068  18.414 -45.753  1.00 77.47           C  
ATOM   2883  CD2 PHE   299     -47.783  18.938 -46.097  1.00 77.47           C  
ATOM   2884  CE1 PHE   299     -49.709  17.298 -45.033  1.00 77.47           C  
ATOM   2885  CE2 PHE   299     -47.419  17.823 -45.379  1.00 77.47           C  
ATOM   2886  CZ  PHE   299     -48.380  17.000 -44.843  1.00 77.47           C  
ATOM   2887  HN  PHE   299     -47.694  20.336 -49.208  1.00  0.00           H  
ATOM   2888  N   PRO   300     -51.567  21.359 -49.207  1.00152.22           N  
ATOM   2889  CA  PRO   300     -52.267  22.400 -49.917  1.00152.22           C  
ATOM   2890  C   PRO   300     -51.891  23.752 -49.395  1.00152.22           C  
ATOM   2891  O   PRO   300     -51.443  23.857 -48.253  1.00152.22           O  
ATOM   2892  CB  PRO   300     -53.755  22.076 -49.757  1.00152.22           C  
ATOM   2893  CG  PRO   300     -53.817  21.110 -48.558  1.00152.22           C  
ATOM   2894  CD  PRO   300     -52.460  20.393 -48.593  1.00152.22           C  
ATOM   2895  N   ASP   301     -52.088  24.797 -50.224  1.00 41.80           N  
ATOM   2896  CA  ASP   301     -51.691  26.144 -49.925  1.00 41.80           C  
ATOM   2897  C   ASP   301     -52.369  26.609 -48.677  1.00 41.80           C  
ATOM   2898  O   ASP   301     -51.728  27.202 -47.812  1.00 41.80           O  
ATOM   2899  CB  ASP   301     -52.069  27.120 -51.049  1.00 41.80           C  
ATOM   2900  CG  ASP   301     -51.231  26.750 -52.265  1.00 41.80           C  
ATOM   2901  OD1 ASP   301     -50.007  26.515 -52.086  1.00 41.80           O  
ATOM   2902  OD2 ASP   301     -51.809  26.678 -53.382  1.00 41.80           O1-
ATOM   2903  HN  ASP   301     -52.547  24.620 -51.118  1.00  0.00           H  
ATOM   2904  N   ASP   302     -53.683  26.360 -48.534  1.00 54.03           N  
ATOM   2905  CA  ASP   302     -54.312  26.803 -47.323  1.00 54.03           C  
ATOM   2906  C   ASP   302     -54.030  25.755 -46.309  1.00 54.03           C  
ATOM   2907  O   ASP   302     -54.765  24.776 -46.191  1.00 54.03           O  
ATOM   2908  CB  ASP   302     -55.842  26.929 -47.416  1.00 54.03           C  
ATOM   2909  CG  ASP   302     -56.356  27.404 -46.061  1.00 54.03           C  
ATOM   2910  OD1 ASP   302     -55.528  27.885 -45.243  1.00 54.03           O  
ATOM   2911  OD2 ASP   302     -57.588  27.287 -45.826  1.00 54.03           O1-
ATOM   2912  HN  ASP   302     -54.212  25.875 -49.259  1.00  0.00           H  
ATOM   2913  N   ASN   303     -52.945  25.924 -45.532  1.00156.18           N  
ATOM   2914  CA  ASN   303     -52.701  24.847 -44.635  1.00156.18           C  
ATOM   2915  C   ASN   303     -53.090  25.191 -43.236  1.00156.18           C  
ATOM   2916  O   ASN   303     -52.383  25.881 -42.502  1.00156.18           O  
ATOM   2917  CB  ASN   303     -51.276  24.264 -44.714  1.00156.18           C  
ATOM   2918  CG  ASN   303     -50.238  25.338 -44.462  1.00156.18           C  
ATOM   2919  ND2 ASN   303     -50.097  26.297 -45.415  1.00156.18           N  
ATOM   2920  OD1 ASN   303     -49.545  25.307 -43.450  1.00156.18           O  
ATOM   2921  HN  ASN   303     -52.350  26.751 -45.582  1.00  0.00           H  
ATOM   2922 1HD2 ASN   303     -50.673  26.323 -46.256  1.00  0.00           H  
ATOM   2923 2HD2 ASN   303     -49.398  27.020 -45.245  1.00  0.00           H  
ATOM   2924  N   ASP   304     -54.306  24.727 -42.887  1.00 71.65           N  
ATOM   2925  CA  ASP   304     -54.921  24.804 -41.595  1.00 71.65           C  
ATOM   2926  C   ASP   304     -54.300  23.787 -40.681  1.00 71.65           C  
ATOM   2927  O   ASP   304     -54.306  23.956 -39.463  1.00 71.65           O  
ATOM   2928  CB  ASP   304     -56.443  24.571 -41.646  1.00 71.65           C  
ATOM   2929  CG  ASP   304     -56.725  23.219 -42.284  1.00 71.65           C  
ATOM   2930  OD1 ASP   304     -56.193  22.968 -43.399  1.00 71.65           O  
ATOM   2931  OD2 ASP   304     -57.476  22.417 -41.665  1.00 71.65           O1-
ATOM   2932  HN  ASP   304     -54.847  24.272 -43.622  1.00  0.00           H  
ATOM   2933  N   ILE   305     -53.776  22.687 -41.261  1.00 79.64           N  
ATOM   2934  CA  ILE   305     -53.196  21.592 -40.527  1.00 79.64           C  
ATOM   2935  C   ILE   305     -52.083  22.118 -39.671  1.00 79.64           C  
ATOM   2936  O   ILE   305     -51.294  22.952 -40.109  1.00 79.64           O  
ATOM   2937  CB  ILE   305     -52.609  20.544 -41.431  1.00 79.64           C  
ATOM   2938  CG1 ILE   305     -53.695  19.963 -42.352  1.00 79.64           C  
ATOM   2939  CG2 ILE   305     -51.903  19.492 -40.558  1.00 79.64           C  
ATOM   2940  CD1 ILE   305     -53.139  19.147 -43.519  1.00 79.64           C  
ATOM   2941  HN  ILE   305     -53.792  22.628 -42.279  1.00  0.00           H  
ATOM   2942  N   SER   306     -52.004  21.633 -38.413  1.00 45.43           N  
ATOM   2943  CA  SER   306     -51.018  22.080 -37.465  1.00 45.43           C  
ATOM   2944  C   SER   306     -49.673  21.563 -37.863  1.00 45.43           C  
ATOM   2945  O   SER   306     -49.548  20.668 -38.695  1.00 45.43           O  
ATOM   2946  CB  SER   306     -51.268  21.597 -36.026  1.00 45.43           C  
ATOM   2947  OG  SER   306     -51.062  20.194 -35.936  1.00 45.43           O  
ATOM   2948  HN  SER   306     -52.672  20.919 -38.122  1.00  0.00           H  
ATOM   2949  HG  SER   306     -51.216  19.896 -35.047  1.00  0.00           H  
ATOM   2950  N   LYS   307     -48.623  22.158 -37.265  1.00104.26           N  
ATOM   2951  CA  LYS   307     -47.252  21.829 -37.528  1.00104.26           C  
ATOM   2952  C   LYS   307     -46.995  20.417 -37.095  1.00104.26           C  
ATOM   2953  O   LYS   307     -46.300  19.663 -37.776  1.00104.26           O  
ATOM   2954  CB  LYS   307     -46.307  22.747 -36.733  1.00104.26           C  
ATOM   2955  CG  LYS   307     -44.837  22.673 -37.138  1.00104.26           C  
ATOM   2956  CD  LYS   307     -44.007  23.809 -36.535  1.00104.26           C  
ATOM   2957  CE  LYS   307     -44.561  25.202 -36.846  1.00104.26           C  
ATOM   2958  NZ  LYS   307     -43.766  26.233 -36.140  1.00104.26           N1+
ATOM   2959  HN  LYS   307     -48.815  22.890 -36.581  1.00  0.00           H  
ATOM   2960  HZ1 LYS   307     -44.135  27.161 -36.347  1.00  0.00           H  
ATOM   2961  HZ2 LYS   307     -42.771  26.161 -36.353  1.00  0.00           H  
ATOM   2962  HZ3 LYS   307     -43.716  26.057 -35.137  1.00  0.00           H  
ATOM   2963  N   GLU   308     -47.561  20.035 -35.934  1.00 92.04           N  
ATOM   2964  CA  GLU   308     -47.348  18.754 -35.324  1.00 92.04           C  
ATOM   2965  C   GLU   308     -47.939  17.680 -36.180  1.00 92.04           C  
ATOM   2966  O   GLU   308     -47.382  16.589 -36.281  1.00 92.04           O  
ATOM   2967  CB  GLU   308     -48.018  18.641 -33.947  1.00 92.04           C  
ATOM   2968  CG  GLU   308     -47.516  19.683 -32.947  1.00 92.04           C  
ATOM   2969  CD  GLU   308     -48.156  21.013 -33.320  1.00 92.04           C  
ATOM   2970  OE1 GLU   308     -49.328  21.231 -32.911  1.00 92.04           O  
ATOM   2971  OE2 GLU   308     -47.495  21.823 -34.023  1.00 92.04           O1-
ATOM   2972  HN  GLU   308     -48.177  20.695 -35.461  1.00  0.00           H  
ATOM   2973  N   ALA   309     -49.113  17.957 -36.778  1.00 37.32           N  
ATOM   2974  CA  ALA   309     -49.802  16.988 -37.582  1.00 37.32           C  
ATOM   2975  C   ALA   309     -49.004  16.649 -38.808  1.00 37.32           C  
ATOM   2976  O   ALA   309     -48.856  15.477 -39.151  1.00 37.32           O  
ATOM   2977  CB  ALA   309     -51.182  17.482 -38.054  1.00 37.32           C  
ATOM   2978  HN  ALA   309     -49.525  18.882 -36.656  1.00  0.00           H  
ATOM   2979  N   LYS   310     -48.459  17.674 -39.494  1.00 55.09           N  
ATOM   2980  CA  LYS   310     -47.716  17.469 -40.708  1.00 55.09           C  
ATOM   2981  C   LYS   310     -46.475  16.703 -40.397  1.00 55.09           C  
ATOM   2982  O   LYS   310     -45.999  15.925 -41.221  1.00 55.09           O  
ATOM   2983  CB  LYS   310     -47.292  18.766 -41.422  1.00 55.09           C  
ATOM   2984  CG  LYS   310     -48.444  19.470 -42.141  1.00 55.09           C  
ATOM   2985  CD  LYS   310     -48.085  20.851 -42.693  1.00 55.09           C  
ATOM   2986  CE  LYS   310     -49.205  21.470 -43.529  1.00 55.09           C  
ATOM   2987  NZ  LYS   310     -48.779  22.782 -44.060  1.00 55.09           N1+
ATOM   2988  HN  LYS   310     -48.577  18.624 -39.141  1.00  0.00           H  
ATOM   2989  HZ1 LYS   310     -49.526  23.195 -44.618  1.00  0.00           H  
ATOM   2990  HZ2 LYS   310     -47.905  22.717 -44.582  1.00  0.00           H  
ATOM   2991  HZ3 LYS   310     -48.465  23.409 -43.320  1.00  0.00           H  
ATOM   2992  N   ASN   311     -45.905  16.929 -39.202  1.00 40.29           N  
ATOM   2993  CA  ASN   311     -44.684  16.278 -38.831  1.00 40.29           C  
ATOM   2994  C   ASN   311     -44.897  14.797 -38.794  1.00 40.29           C  
ATOM   2995  O   ASN   311     -44.098  14.040 -39.342  1.00 40.29           O  
ATOM   2996  CB  ASN   311     -44.186  16.689 -37.437  1.00 40.29           C  
ATOM   2997  CG  ASN   311     -42.783  16.123 -37.250  1.00 40.29           C  
ATOM   2998  ND2 ASN   311     -42.236  16.257 -36.013  1.00 40.29           N  
ATOM   2999  OD1 ASN   311     -42.192  15.573 -38.179  1.00 40.29           O  
ATOM   3000  HN  ASN   311     -46.348  17.574 -38.548  1.00  0.00           H  
ATOM   3001 1HD2 ASN   311     -42.726  16.713 -35.243  1.00  0.00           H  
ATOM   3002 2HD2 ASN   311     -41.297  15.878 -35.888  1.00  0.00           H  
ATOM   3003  N   LEU   312     -46.001  14.348 -38.167  1.00122.95           N  
ATOM   3004  CA  LEU   312     -46.247  12.950 -37.970  1.00122.95           C  
ATOM   3005  C   LEU   312     -46.402  12.322 -39.325  1.00122.95           C  
ATOM   3006  O   LEU   312     -45.828  11.270 -39.601  1.00122.95           O  
ATOM   3007  CB  LEU   312     -47.539  12.711 -37.163  1.00122.95           C  
ATOM   3008  CG  LEU   312     -47.594  11.339 -36.467  1.00122.95           C  
ATOM   3009  CD1 LEU   312     -49.026  10.966 -36.049  1.00122.95           C  
ATOM   3010  CD2 LEU   312     -46.842  10.264 -37.256  1.00122.95           C  
ATOM   3011  HN  LEU   312     -46.683  15.024 -37.822  1.00  0.00           H  
ATOM   3012  N   ILE   313     -47.148  12.993 -40.227  1.00 53.84           N  
ATOM   3013  CA  ILE   313     -47.416  12.479 -41.541  1.00 53.84           C  
ATOM   3014  C   ILE   313     -46.111  12.305 -42.255  1.00 53.84           C  
ATOM   3015  O   ILE   313     -45.836  11.245 -42.811  1.00 53.84           O  
ATOM   3016  CB  ILE   313     -48.270  13.421 -42.342  1.00 53.84           C  
ATOM   3017  CG1 ILE   313     -49.639  13.597 -41.661  1.00 53.84           C  
ATOM   3018  CG2 ILE   313     -48.347  12.903 -43.787  1.00 53.84           C  
ATOM   3019  CD1 ILE   313     -50.455  14.763 -42.214  1.00 53.84           C  
ATOM   3020  HN  ILE   313     -47.536  13.899 -39.966  1.00  0.00           H  
ATOM   3021  N   CYS   314     -45.242  13.327 -42.208  1.00 40.12           N  
ATOM   3022  CA  CYS   314     -43.985  13.311 -42.901  1.00 40.12           C  
ATOM   3023  C   CYS   314     -43.109  12.234 -42.337  1.00 40.12           C  
ATOM   3024  O   CYS   314     -42.345  11.606 -43.066  1.00 40.12           O  
ATOM   3025  CB  CYS   314     -43.238  14.651 -42.793  1.00 40.12           C  
ATOM   3026  SG  CYS   314     -44.144  15.995 -43.616  1.00 40.12           S  
ATOM   3027  HN  CYS   314     -45.485  14.150 -41.656  1.00  0.00           H  
ATOM   3028  N   ALA   315     -43.196  11.994 -41.016  1.00 55.92           N  
ATOM   3029  CA  ALA   315     -42.364  11.020 -40.365  1.00 55.92           C  
ATOM   3030  C   ALA   315     -42.639   9.649 -40.933  1.00 55.92           C  
ATOM   3031  O   ALA   315     -41.726   8.826 -40.995  1.00 55.92           O  
ATOM   3032  CB  ALA   315     -42.604  10.950 -38.847  1.00 55.92           C  
ATOM   3033  HN  ALA   315     -43.872  12.519 -40.461  1.00  0.00           H  
ATOM   3034  N   PHE   316     -43.921   9.325 -41.233  1.00113.26           N  
ATOM   3035  CA  PHE   316     -44.324   8.071 -41.843  1.00113.26           C  
ATOM   3036  C   PHE   316     -44.077   8.015 -43.332  1.00113.26           C  
ATOM   3037  O   PHE   316     -43.646   6.999 -43.873  1.00113.26           O  
ATOM   3038  CB  PHE   316     -45.821   7.721 -41.708  1.00113.26           C  
ATOM   3039  CG  PHE   316     -46.182   7.396 -40.299  1.00113.26           C  
ATOM   3040  CD1 PHE   316     -45.481   6.446 -39.591  1.00113.26           C  
ATOM   3041  CD2 PHE   316     -47.275   7.988 -39.706  1.00113.26           C  
ATOM   3042  CE1 PHE   316     -45.826   6.134 -38.298  1.00113.26           C  
ATOM   3043  CE2 PHE   316     -47.627   7.676 -38.413  1.00113.26           C  
ATOM   3044  CZ  PHE   316     -46.900   6.751 -37.703  1.00113.26           C  
ATOM   3045  HN  PHE   316     -44.649  10.006 -41.016  1.00  0.00           H  
ATOM   3046  N   LEU   317     -44.362   9.127 -44.030  1.00207.76           N  
ATOM   3047  CA  LEU   317     -44.325   9.281 -45.460  1.00207.76           C  
ATOM   3048  C   LEU   317     -42.941   9.199 -46.025  1.00207.76           C  
ATOM   3049  O   LEU   317     -42.734   9.652 -47.145  1.00207.76           O  
ATOM   3050  CB  LEU   317     -45.008  10.536 -46.036  1.00207.76           C  
ATOM   3051  CG  LEU   317     -46.532  10.382 -46.234  1.00207.76           C  
ATOM   3052  CD1 LEU   317     -46.841   9.186 -47.145  1.00207.76           C  
ATOM   3053  CD2 LEU   317     -47.319  10.344 -44.922  1.00207.76           C  
ATOM   3054  HN  LEU   317     -44.633   9.948 -43.489  1.00  0.00           H  
ATOM   3055  N   THR   318     -41.930   8.824 -45.223  1.00154.44           N  
ATOM   3056  CA  THR   318     -40.573   8.754 -45.699  1.00154.44           C  
ATOM   3057  C   THR   318     -40.140   7.327 -45.993  1.00154.44           C  
ATOM   3058  O   THR   318     -40.944   6.397 -45.961  1.00154.44           O  
ATOM   3059  CB  THR   318     -39.643   9.391 -44.709  1.00154.44           C  
ATOM   3060  CG2 THR   318     -39.661   8.565 -43.412  1.00154.44           C  
ATOM   3061  OG1 THR   318     -38.334   9.517 -45.244  1.00154.44           O  
ATOM   3062  HN  THR   318     -42.129   8.583 -44.252  1.00  0.00           H  
ATOM   3063  HG1 THR   318     -37.745   9.920 -44.617  1.00  0.00           H  
ATOM   3064  N   ASP   319     -38.831   7.137 -46.312  1.00 69.79           N  
ATOM   3065  CA  ASP   319     -38.229   5.880 -46.696  1.00 69.79           C  
ATOM   3066  C   ASP   319     -38.236   4.932 -45.528  1.00 69.79           C  
ATOM   3067  O   ASP   319     -38.291   5.346 -44.373  1.00 69.79           O  
ATOM   3068  CB  ASP   319     -36.764   6.019 -47.151  1.00 69.79           C  
ATOM   3069  CG  ASP   319     -36.716   6.886 -48.403  1.00 69.79           C  
ATOM   3070  OD1 ASP   319     -37.632   7.735 -48.569  1.00 69.79           O  
ATOM   3071  OD2 ASP   319     -35.766   6.710 -49.211  1.00 69.79           O1-
ATOM   3072  HN  ASP   319     -38.221   7.953 -46.277  1.00  0.00           H  
ATOM   3073  N   ARG   320     -38.127   3.615 -45.824  1.00100.61           N  
ATOM   3074  CA  ARG   320     -38.250   2.545 -44.867  1.00100.61           C  
ATOM   3075  C   ARG   320     -37.257   2.694 -43.756  1.00100.61           C  
ATOM   3076  O   ARG   320     -37.611   2.564 -42.585  1.00100.61           O  
ATOM   3077  CB  ARG   320     -37.965   1.164 -45.482  1.00100.61           C  
ATOM   3078  CG  ARG   320     -38.093   0.021 -44.472  1.00100.61           C  
ATOM   3079  CD  ARG   320     -37.356  -1.252 -44.890  1.00100.61           C  
ATOM   3080  NE  ARG   320     -37.970  -1.739 -46.156  1.00100.61           N  
ATOM   3081  CZ  ARG   320     -37.178  -2.273 -47.130  1.00100.61           C  
ATOM   3082  NH1 ARG   320     -35.829  -2.357 -46.943  1.00100.61           N1+
ATOM   3083  NH2 ARG   320     -37.731  -2.725 -48.294  1.00100.61           N  
ATOM   3084  HN  ARG   320     -37.945   3.362 -46.795  1.00  0.00           H  
ATOM   3085  HE  ARG   320     -38.978  -1.674 -46.294  1.00  0.00           H  
ATOM   3086 1HH1 ARG   320     -35.237  -2.756 -47.671  1.00  0.00           H  
ATOM   3087 2HH1 ARG   320     -35.416  -2.019 -46.074  1.00  0.00           H  
ATOM   3088 1HH2 ARG   320     -37.139  -3.124 -49.022  1.00  0.00           H  
ATOM   3089 2HH2 ARG   320     -38.739  -2.662 -48.434  1.00  0.00           H  
ATOM   3090  N   GLU   321     -35.983   2.970 -44.086  1.00 88.94           N  
ATOM   3091  CA  GLU   321     -34.960   3.043 -43.082  1.00 88.94           C  
ATOM   3092  C   GLU   321     -35.210   4.173 -42.124  1.00 88.94           C  
ATOM   3093  O   GLU   321     -34.979   4.020 -40.926  1.00 88.94           O  
ATOM   3094  CB  GLU   321     -33.552   3.196 -43.682  1.00 88.94           C  
ATOM   3095  CG  GLU   321     -33.458   4.262 -44.774  1.00 88.94           C  
ATOM   3096  CD  GLU   321     -33.911   3.618 -46.080  1.00 88.94           C  
ATOM   3097  OE1 GLU   321     -33.866   2.362 -46.171  1.00 88.94           O  
ATOM   3098  OE2 GLU   321     -34.305   4.377 -47.006  1.00 88.94           O1-
ATOM   3099  HN  GLU   321     -35.740   3.130 -45.064  1.00  0.00           H  
ATOM   3100  N   VAL   322     -35.628   5.348 -42.637  1.00124.01           N  
ATOM   3101  CA  VAL   322     -35.884   6.531 -41.852  1.00124.01           C  
ATOM   3102  C   VAL   322     -37.177   6.493 -41.068  1.00124.01           C  
ATOM   3103  O   VAL   322     -37.233   7.030 -39.961  1.00124.01           O  
ATOM   3104  CB  VAL   322     -35.867   7.786 -42.673  1.00124.01           C  
ATOM   3105  CG1 VAL   322     -34.438   8.019 -43.189  1.00124.01           C  
ATOM   3106  CG2 VAL   322     -36.893   7.630 -43.800  1.00124.01           C  
ATOM   3107  HN  VAL   322     -35.773   5.404 -43.645  1.00  0.00           H  
ATOM   3108  N   ARG   323     -38.241   5.848 -41.602  1.00188.41           N  
ATOM   3109  CA  ARG   323     -39.588   5.902 -41.070  1.00188.41           C  
ATOM   3110  C   ARG   323     -39.670   5.781 -39.579  1.00188.41           C  
ATOM   3111  O   ARG   323     -38.893   5.082 -38.930  1.00188.41           O  
ATOM   3112  CB  ARG   323     -40.531   4.786 -41.550  1.00188.41           C  
ATOM   3113  CG  ARG   323     -41.051   4.891 -42.977  1.00188.41           C  
ATOM   3114  CD  ARG   323     -42.287   4.012 -43.181  1.00188.41           C  
ATOM   3115  NE  ARG   323     -42.585   3.974 -44.635  1.00188.41           N  
ATOM   3116  CZ  ARG   323     -42.173   2.920 -45.398  1.00188.41           C  
ATOM   3117  NH1 ARG   323     -41.577   1.835 -44.822  1.00188.41           N1+
ATOM   3118  NH2 ARG   323     -42.372   2.953 -46.746  1.00188.41           N  
ATOM   3119  HN  ARG   323     -38.083   5.284 -42.437  1.00  0.00           H  
ATOM   3120  HE  ARG   323     -43.101   4.741 -45.067  1.00  0.00           H  
ATOM   3121 1HH1 ARG   323     -41.269   1.047 -45.392  1.00  0.00           H  
ATOM   3122 2HH1 ARG   323     -41.428   1.810 -43.813  1.00  0.00           H  
ATOM   3123 1HH2 ARG   323     -42.064   2.165 -47.316  1.00  0.00           H  
ATOM   3124 2HH2 ARG   323     -42.817   3.764 -47.176  1.00  0.00           H  
ATOM   3125  N   LEU   324     -40.681   6.490 -39.022  1.00137.25           N  
ATOM   3126  CA  LEU   324     -41.028   6.530 -37.628  1.00137.25           C  
ATOM   3127  C   LEU   324     -41.599   5.182 -37.299  1.00137.25           C  
ATOM   3128  O   LEU   324     -42.512   4.716 -37.979  1.00137.25           O  
ATOM   3129  CB  LEU   324     -42.160   7.556 -37.388  1.00137.25           C  
ATOM   3130  CG  LEU   324     -42.544   7.907 -35.935  1.00137.25           C  
ATOM   3131  CD1 LEU   324     -42.854   6.668 -35.089  1.00137.25           C  
ATOM   3132  CD2 LEU   324     -41.544   8.873 -35.294  1.00137.25           C  
ATOM   3133  HN  LEU   324     -41.252   7.051 -39.654  1.00  0.00           H  
ATOM   3134  N   GLY   325     -41.115   4.547 -36.208  1.00 36.05           N  
ATOM   3135  CA  GLY   325     -41.628   3.262 -35.814  1.00 36.05           C  
ATOM   3136  C   GLY   325     -40.679   2.172 -36.208  1.00 36.05           C  
ATOM   3137  O   GLY   325     -40.978   0.996 -36.009  1.00 36.05           O  
ATOM   3138  HN  GLY   325     -40.377   4.985 -35.657  1.00  0.00           H  
ATOM   3139  N   ARG   326     -39.521   2.515 -36.806  1.00150.41           N  
ATOM   3140  CA  ARG   326     -38.599   1.467 -37.143  1.00150.41           C  
ATOM   3141  C   ARG   326     -38.090   0.885 -35.858  1.00150.41           C  
ATOM   3142  O   ARG   326     -37.880  -0.323 -35.744  1.00150.41           O  
ATOM   3143  CB  ARG   326     -37.394   1.921 -37.979  1.00150.41           C  
ATOM   3144  CG  ARG   326     -36.753   0.743 -38.718  1.00150.41           C  
ATOM   3145  CD  ARG   326     -35.539   1.113 -39.569  1.00150.41           C  
ATOM   3146  NE  ARG   326     -34.345   0.546 -38.885  1.00150.41           N  
ATOM   3147  CZ  ARG   326     -33.979  -0.744 -39.139  1.00150.41           C  
ATOM   3148  NH1 ARG   326     -34.679  -1.486 -40.045  1.00150.41           N1+
ATOM   3149  NH2 ARG   326     -32.913  -1.292 -38.487  1.00150.41           N  
ATOM   3150  HN  ARG   326     -39.306   3.490 -37.013  1.00  0.00           H  
ATOM   3151  HE  ARG   326     -33.806   1.116 -38.233  1.00  0.00           H  
ATOM   3152 1HH1 ARG   326     -34.405  -2.450 -40.235  1.00  0.00           H  
ATOM   3153 2HH1 ARG   326     -35.476  -1.076 -40.532  1.00  0.00           H  
ATOM   3154 1HH2 ARG   326     -32.639  -2.256 -38.677  1.00  0.00           H  
ATOM   3155 2HH2 ARG   326     -32.390  -0.737 -37.810  1.00  0.00           H  
ATOM   3156  N   ASN   327     -37.856   1.773 -34.871  1.00 76.75           N  
ATOM   3157  CA  ASN   327     -37.370   1.500 -33.543  1.00 76.75           C  
ATOM   3158  C   ASN   327     -38.430   0.847 -32.699  1.00 76.75           C  
ATOM   3159  O   ASN   327     -38.129   0.198 -31.704  1.00 76.75           O  
ATOM   3160  CB  ASN   327     -36.915   2.778 -32.823  1.00 76.75           C  
ATOM   3161  CG  ASN   327     -35.728   3.311 -33.610  1.00 76.75           C  
ATOM   3162  ND2 ASN   327     -35.645   4.661 -33.753  1.00 76.75           N  
ATOM   3163  OD1 ASN   327     -34.902   2.543 -34.098  1.00 76.75           O  
ATOM   3164  HN  ASN   327     -38.045   2.751 -35.090  1.00  0.00           H  
ATOM   3165 1HD2 ASN   327     -36.331   5.298 -33.348  1.00  0.00           H  
ATOM   3166 2HD2 ASN   327     -34.849   5.019 -34.281  1.00  0.00           H  
ATOM   3167  N   GLY   328     -39.721   1.056 -32.994  1.00 48.71           N  
ATOM   3168  CA  GLY   328     -40.709   0.418 -32.171  1.00 48.71           C  
ATOM   3169  C   GLY   328     -41.901   1.325 -32.142  1.00 48.71           C  
ATOM   3170  O   GLY   328     -41.859   2.439 -32.658  1.00 48.71           O  
ATOM   3171  HN  GLY   328     -39.992   1.649 -33.778  1.00  0.00           H  
ATOM   3172  N   VAL   329     -43.001   0.845 -31.532  1.00 63.43           N  
ATOM   3173  CA  VAL   329     -44.252   1.546 -31.427  1.00 63.43           C  
ATOM   3174  C   VAL   329     -44.175   2.722 -30.500  1.00 63.43           C  
ATOM   3175  O   VAL   329     -44.885   3.708 -30.697  1.00 63.43           O  
ATOM   3176  CB  VAL   329     -45.378   0.660 -30.979  1.00 63.43           C  
ATOM   3177  CG1 VAL   329     -45.653  -0.354 -32.102  1.00 63.43           C  
ATOM   3178  CG2 VAL   329     -45.000   0.007 -29.636  1.00 63.43           C  
ATOM   3179  HN  VAL   329     -42.943  -0.084 -31.114  1.00  0.00           H  
ATOM   3180  N   GLU   330     -43.321   2.654 -29.461  1.00 79.74           N  
ATOM   3181  CA  GLU   330     -43.250   3.691 -28.464  1.00 79.74           C  
ATOM   3182  C   GLU   330     -42.914   4.982 -29.132  1.00 79.74           C  
ATOM   3183  O   GLU   330     -43.404   6.040 -28.735  1.00 79.74           O  
ATOM   3184  CB  GLU   330     -42.150   3.441 -27.423  1.00 79.74           C  
ATOM   3185  CG  GLU   330     -42.465   2.277 -26.487  1.00 79.74           C  
ATOM   3186  CD  GLU   330     -43.602   2.720 -25.578  1.00 79.74           C  
ATOM   3187  OE1 GLU   330     -44.019   3.905 -25.676  1.00 79.74           O  
ATOM   3188  OE2 GLU   330     -44.072   1.874 -24.771  1.00 79.74           O1-
ATOM   3189  HN  GLU   330     -42.706   1.844 -29.378  1.00  0.00           H  
ATOM   3190  N   GLU   331     -42.066   4.920 -30.172  1.00 49.57           N  
ATOM   3191  CA  GLU   331     -41.639   6.101 -30.861  1.00 49.57           C  
ATOM   3192  C   GLU   331     -42.855   6.788 -31.407  1.00 49.57           C  
ATOM   3193  O   GLU   331     -42.935   8.016 -31.392  1.00 49.57           O  
ATOM   3194  CB  GLU   331     -40.706   5.768 -32.041  1.00 49.57           C  
ATOM   3195  CG  GLU   331     -40.021   6.980 -32.676  1.00 49.57           C  
ATOM   3196  CD  GLU   331     -39.103   6.461 -33.776  1.00 49.57           C  
ATOM   3197  OE1 GLU   331     -39.246   5.265 -34.147  1.00 49.57           O  
ATOM   3198  OE2 GLU   331     -38.245   7.248 -34.257  1.00 49.57           O1-
ATOM   3199  HN  GLU   331     -41.718   4.011 -30.478  1.00  0.00           H  
ATOM   3200  N   ILE   332     -43.825   6.011 -31.929  1.00 58.13           N  
ATOM   3201  CA  ILE   332     -45.035   6.563 -32.483  1.00 58.13           C  
ATOM   3202  C   ILE   332     -45.894   7.190 -31.413  1.00 58.13           C  
ATOM   3203  O   ILE   332     -46.410   8.293 -31.596  1.00 58.13           O  
ATOM   3204  CB  ILE   332     -45.879   5.536 -33.182  1.00 58.13           C  
ATOM   3205  CG1 ILE   332     -45.110   4.924 -34.363  1.00 58.13           C  
ATOM   3206  CG2 ILE   332     -47.195   6.207 -33.605  1.00 58.13           C  
ATOM   3207  CD1 ILE   332     -45.770   3.687 -34.963  1.00 58.13           C  
ATOM   3208  HN  ILE   332     -43.698   4.999 -31.932  1.00  0.00           H  
ATOM   3209  N   LYS   333     -46.075   6.502 -30.266  1.00 85.47           N  
ATOM   3210  CA  LYS   333     -46.946   6.965 -29.213  1.00 85.47           C  
ATOM   3211  C   LYS   333     -46.417   8.245 -28.644  1.00 85.47           C  
ATOM   3212  O   LYS   333     -47.176   9.143 -28.284  1.00 85.47           O  
ATOM   3213  CB  LYS   333     -47.060   5.967 -28.044  1.00 85.47           C  
ATOM   3214  CG  LYS   333     -47.659   4.614 -28.440  1.00 85.47           C  
ATOM   3215  CD  LYS   333     -47.567   3.556 -27.339  1.00 85.47           C  
ATOM   3216  CE  LYS   333     -47.947   2.145 -27.797  1.00 85.47           C  
ATOM   3217  NZ  LYS   333     -49.360   2.104 -28.226  1.00 85.47           N1+
ATOM   3218  HN  LYS   333     -45.577   5.621 -30.139  1.00  0.00           H  
ATOM   3219  HZ1 LYS   333     -49.613   1.164 -28.531  1.00  0.00           H  
ATOM   3220  HZ2 LYS   333     -49.559   2.802 -28.943  1.00  0.00           H  
ATOM   3221  HZ3 LYS   333     -49.987   2.449 -27.499  1.00  0.00           H  
ATOM   3222  N   ARG   334     -45.082   8.349 -28.569  1.00131.93           N  
ATOM   3223  CA  ARG   334     -44.360   9.436 -27.969  1.00131.93           C  
ATOM   3224  C   ARG   334     -44.612  10.716 -28.714  1.00131.93           C  
ATOM   3225  O   ARG   334     -44.510  11.794 -28.132  1.00131.93           O  
ATOM   3226  CB  ARG   334     -42.848   9.134 -27.936  1.00131.93           C  
ATOM   3227  CG  ARG   334     -41.992  10.139 -27.167  1.00131.93           C  
ATOM   3228  CD  ARG   334     -40.605   9.598 -26.796  1.00131.93           C  
ATOM   3229  NE  ARG   334     -40.095   8.789 -27.940  1.00131.93           N  
ATOM   3230  CZ  ARG   334     -39.824   7.459 -27.773  1.00131.93           C  
ATOM   3231  NH1 ARG   334     -40.018   6.864 -26.559  1.00131.93           N1+
ATOM   3232  NH2 ARG   334     -39.340   6.726 -28.817  1.00131.93           N  
ATOM   3233  HN  ARG   334     -44.532   7.591 -28.973  1.00  0.00           H  
ATOM   3234  HE  ARG   334     -39.948   9.228 -28.849  1.00  0.00           H  
ATOM   3235 1HH1 ARG   334     -39.816   5.872 -26.434  1.00  0.00           H  
ATOM   3236 2HH1 ARG   334     -40.380   7.412 -25.779  1.00  0.00           H  
ATOM   3237 1HH2 ARG   334     -39.138   5.734 -28.692  1.00  0.00           H  
ATOM   3238 2HH2 ARG   334     -39.195   7.170 -29.724  1.00  0.00           H  
ATOM   3239  N   HIS   335     -44.936  10.639 -30.019  1.00 70.41           N  
ATOM   3240  CA  HIS   335     -45.098  11.806 -30.846  1.00 70.41           C  
ATOM   3241  C   HIS   335     -46.038  12.781 -30.190  1.00 70.41           C  
ATOM   3242  O   HIS   335     -47.049  12.412 -29.594  1.00 70.41           O  
ATOM   3243  CB  HIS   335     -45.637  11.466 -32.247  1.00 70.41           C  
ATOM   3244  CG  HIS   335     -45.369  12.531 -33.264  1.00 70.41           C  
ATOM   3245  CD2 HIS   335     -44.487  12.530 -34.300  1.00 70.41           C  
ATOM   3246  ND1 HIS   335     -46.014  13.745 -33.318  1.00 70.41           N  
ATOM   3247  CE1 HIS   335     -45.494  14.416 -34.378  1.00 70.41           C  
ATOM   3248  NE2 HIS   335     -44.564  13.716 -35.004  1.00 70.41           N  
ATOM   3249  HN  HIS   335     -45.072   9.719 -30.437  1.00  0.00           H  
ATOM   3250  HD1 HIS   335     -46.742  14.077 -32.685  1.00  0.00           H  
ATOM   3251  HE2 HIS   335     -44.023  13.990 -35.824  1.00  0.00           H  
ATOM   3252  N   LEU   336     -45.707  14.082 -30.333  1.00 90.62           N  
ATOM   3253  CA  LEU   336     -46.372  15.209 -29.730  1.00 90.62           C  
ATOM   3254  C   LEU   336     -47.795  15.283 -30.197  1.00 90.62           C  
ATOM   3255  O   LEU   336     -48.682  15.671 -29.439  1.00 90.62           O  
ATOM   3256  CB  LEU   336     -45.716  16.553 -30.093  1.00 90.62           C  
ATOM   3257  CG  LEU   336     -44.290  16.743 -29.539  1.00 90.62           C  
ATOM   3258  CD1 LEU   336     -44.284  16.819 -28.005  1.00 90.62           C  
ATOM   3259  CD2 LEU   336     -43.325  15.682 -30.086  1.00 90.62           C  
ATOM   3260  HN  LEU   336     -44.905  14.288 -30.928  1.00  0.00           H  
ATOM   3261  N   PHE   337     -48.049  14.876 -31.451  1.00 74.35           N  
ATOM   3262  CA  PHE   337     -49.338  14.969 -32.080  1.00 74.35           C  
ATOM   3263  C   PHE   337     -50.356  14.289 -31.208  1.00 74.35           C  
ATOM   3264  O   PHE   337     -51.484  14.763 -31.078  1.00 74.35           O  
ATOM   3265  CB  PHE   337     -49.314  14.262 -33.450  1.00 74.35           C  
ATOM   3266  CG  PHE   337     -50.668  14.251 -34.072  1.00 74.35           C  
ATOM   3267  CD1 PHE   337     -51.157  15.366 -34.710  1.00 74.35           C  
ATOM   3268  CD2 PHE   337     -51.439  13.111 -34.038  1.00 74.35           C  
ATOM   3269  CE1 PHE   337     -52.403  15.348 -35.290  1.00 74.35           C  
ATOM   3270  CE2 PHE   337     -52.686  13.087 -34.616  1.00 74.35           C  
ATOM   3271  CZ  PHE   337     -53.171  14.210 -35.244  1.00 74.35           C  
ATOM   3272  HN  PHE   337     -47.281  14.477 -31.990  1.00  0.00           H  
ATOM   3273  N   PHE   338     -49.977  13.154 -30.594  1.00 86.37           N  
ATOM   3274  CA  PHE   338     -50.829  12.339 -29.769  1.00 86.37           C  
ATOM   3275  C   PHE   338     -51.232  12.999 -28.475  1.00 86.37           C  
ATOM   3276  O   PHE   338     -52.268  12.644 -27.919  1.00 86.37           O  
ATOM   3277  CB  PHE   338     -50.230  10.958 -29.439  1.00 86.37           C  
ATOM   3278  CG  PHE   338     -50.268  10.173 -30.705  1.00 86.37           C  
ATOM   3279  CD1 PHE   338     -51.447   9.601 -31.130  1.00 86.37           C  
ATOM   3280  CD2 PHE   338     -49.134  10.005 -31.465  1.00 86.37           C  
ATOM   3281  CE1 PHE   338     -51.494   8.877 -32.298  1.00 86.37           C  
ATOM   3282  CE2 PHE   338     -49.175   9.282 -32.634  1.00 86.37           C  
ATOM   3283  CZ  PHE   338     -50.356   8.718 -33.053  1.00 86.37           C  
ATOM   3284  HN  PHE   338     -49.013  12.848 -30.723  1.00  0.00           H  
ATOM   3285  N   LYS   339     -50.426  13.916 -27.905  1.00108.64           N  
ATOM   3286  CA  LYS   339     -50.799  14.477 -26.626  1.00108.64           C  
ATOM   3287  C   LYS   339     -52.116  15.202 -26.710  1.00108.64           C  
ATOM   3288  O   LYS   339     -52.320  16.033 -27.593  1.00108.64           O  
ATOM   3289  CB  LYS   339     -49.752  15.446 -26.055  1.00108.64           C  
ATOM   3290  CG  LYS   339     -48.516  14.716 -25.533  1.00108.64           C  
ATOM   3291  CD  LYS   339     -48.839  13.775 -24.370  1.00108.64           C  
ATOM   3292  CE  LYS   339     -47.665  12.893 -23.948  1.00108.64           C  
ATOM   3293  NZ  LYS   339     -48.030  12.104 -22.749  1.00108.64           N1+
ATOM   3294  HN  LYS   339     -49.566  14.210 -28.369  1.00  0.00           H  
ATOM   3295  HZ1 LYS   339     -47.246  11.515 -22.467  1.00  0.00           H  
ATOM   3296  HZ2 LYS   339     -48.883  11.563 -22.892  1.00  0.00           H  
ATOM   3297  HZ3 LYS   339     -48.356  12.697 -21.986  1.00  0.00           H  
ATOM   3298  N   ASN   340     -53.055  14.895 -25.775  1.00 73.37           N  
ATOM   3299  CA  ASN   340     -54.342  15.544 -25.793  1.00 73.37           C  
ATOM   3300  C   ASN   340     -54.993  15.485 -24.435  1.00 73.37           C  
ATOM   3301  O   ASN   340     -54.536  14.786 -23.532  1.00 73.37           O  
ATOM   3302  CB  ASN   340     -55.326  14.932 -26.807  1.00 73.37           C  
ATOM   3303  CG  ASN   340     -55.655  13.509 -26.378  1.00 73.37           C  
ATOM   3304  ND2 ASN   340     -54.614  12.639 -26.298  1.00 73.37           N  
ATOM   3305  OD1 ASN   340     -56.813  13.182 -26.122  1.00 73.37           O  
ATOM   3306  HN  ASN   340     -52.847  14.201 -25.057  1.00  0.00           H  
ATOM   3307 1HD2 ASN   340     -53.654  12.910 -26.510  1.00  0.00           H  
ATOM   3308 2HD2 ASN   340     -54.834  11.685 -26.011  1.00  0.00           H  
ATOM   3309  N   ASP   341     -56.068  16.292 -24.261  1.00 66.41           N  
ATOM   3310  CA  ASP   341     -56.849  16.406 -23.055  1.00 66.41           C  
ATOM   3311  C   ASP   341     -57.742  15.214 -22.805  1.00 66.41           C  
ATOM   3312  O   ASP   341     -57.988  14.868 -21.650  1.00 66.41           O  
ATOM   3313  CB  ASP   341     -57.739  17.668 -23.032  1.00 66.41           C  
ATOM   3314  CG  ASP   341     -58.766  17.606 -24.160  1.00 66.41           C  
ATOM   3315  OD1 ASP   341     -58.400  17.137 -25.270  1.00 66.41           O  
ATOM   3316  OD2 ASP   341     -59.932  18.024 -23.924  1.00 66.41           O1-
ATOM   3317  HN  ASP   341     -56.349  16.870 -25.053  1.00  0.00           H  
ATOM   3318  N   GLN   342     -58.299  14.604 -23.876  1.00 75.20           N  
ATOM   3319  CA  GLN   342     -59.289  13.554 -23.783  1.00 75.20           C  
ATOM   3320  C   GLN   342     -58.814  12.219 -23.271  1.00 75.20           C  
ATOM   3321  O   GLN   342     -59.440  11.655 -22.375  1.00 75.20           O  
ATOM   3322  CB  GLN   342     -59.964  13.257 -25.133  1.00 75.20           C  
ATOM   3323  CG  GLN   342     -60.970  14.320 -25.571  1.00 75.20           C  
ATOM   3324  CD  GLN   342     -62.249  14.090 -24.777  1.00 75.20           C  
ATOM   3325  NE2 GLN   342     -63.194  15.066 -24.858  1.00 75.20           N  
ATOM   3326  OE1 GLN   342     -62.407  13.072 -24.105  1.00 75.20           O  
ATOM   3327  HN  GLN   342     -58.003  14.903 -24.805  1.00  0.00           H  
ATOM   3328 1HE2 GLN   342     -64.051  14.912 -24.326  1.00  0.00           H  
ATOM   3329 2HE2 GLN   342     -63.063  15.910 -25.415  1.00  0.00           H  
ATOM   3330  N   TRP   343     -57.702  11.671 -23.801  1.00 91.84           N  
ATOM   3331  CA  TRP   343     -57.379  10.311 -23.458  1.00 91.84           C  
ATOM   3332  C   TRP   343     -55.899  10.107 -23.342  1.00 91.84           C  
ATOM   3333  O   TRP   343     -55.100  11.010 -23.585  1.00 91.84           O  
ATOM   3334  CB  TRP   343     -57.874   9.328 -24.533  1.00 91.84           C  
ATOM   3335  CG  TRP   343     -57.477   9.745 -25.933  1.00 91.84           C  
ATOM   3336  CD1 TRP   343     -58.209  10.439 -26.854  1.00 91.84           C  
ATOM   3337  CD2 TRP   343     -56.196   9.500 -26.538  1.00 91.84           C  
ATOM   3338  CE2 TRP   343     -56.222  10.074 -27.810  1.00 91.84           C  
ATOM   3339  CE3 TRP   343     -55.085   8.857 -26.071  1.00 91.84           C  
ATOM   3340  NE1 TRP   343     -57.464  10.648 -27.990  1.00 91.84           N  
ATOM   3341  CZ2 TRP   343     -55.135  10.014 -28.636  1.00 91.84           C  
ATOM   3342  CZ3 TRP   343     -53.994   8.791 -26.911  1.00 91.84           C  
ATOM   3343  CH2 TRP   343     -54.018   9.358 -28.168  1.00 91.84           C  
ATOM   3344  HN  TRP   343     -57.104  12.207 -24.430  1.00  0.00           H  
ATOM   3345  HE1 TRP   343     -57.776  11.144 -28.825  1.00  0.00           H  
ATOM   3346  N   ALA   344     -55.529   8.878 -22.916  1.00 52.26           N  
ATOM   3347  CA  ALA   344     -54.182   8.401 -22.795  1.00 52.26           C  
ATOM   3348  C   ALA   344     -54.209   7.072 -23.494  1.00 52.26           C  
ATOM   3349  O   ALA   344     -55.257   6.433 -23.573  1.00 52.26           O  
ATOM   3350  CB  ALA   344     -53.738   8.157 -21.343  1.00 52.26           C  
ATOM   3351  HN  ALA   344     -56.275   8.232 -22.658  1.00  0.00           H  
ATOM   3352  N   TRP   345     -53.048   6.593 -23.978  1.00 78.19           N  
ATOM   3353  CA  TRP   345     -53.014   5.420 -24.805  1.00 78.19           C  
ATOM   3354  C   TRP   345     -53.661   4.255 -24.126  1.00 78.19           C  
ATOM   3355  O   TRP   345     -54.407   3.514 -24.765  1.00 78.19           O  
ATOM   3356  CB  TRP   345     -51.585   5.010 -25.194  1.00 78.19           C  
ATOM   3357  CG  TRP   345     -50.978   5.927 -26.221  1.00 78.19           C  
ATOM   3358  CD1 TRP   345     -50.292   7.095 -26.060  1.00 78.19           C  
ATOM   3359  CD2 TRP   345     -51.060   5.692 -27.634  1.00 78.19           C  
ATOM   3360  CE2 TRP   345     -50.412   6.753 -28.264  1.00 78.19           C  
ATOM   3361  CE3 TRP   345     -51.634   4.677 -28.345  1.00 78.19           C  
ATOM   3362  NE1 TRP   345     -49.946   7.607 -27.288  1.00 78.19           N  
ATOM   3363  CZ2 TRP   345     -50.329   6.815 -29.626  1.00 78.19           C  
ATOM   3364  CZ3 TRP   345     -51.542   4.740 -29.717  1.00 78.19           C  
ATOM   3365  CH2 TRP   345     -50.902   5.789 -30.344  1.00 78.19           C  
ATOM   3366  HN  TRP   345     -52.176   7.072 -23.753  1.00  0.00           H  
ATOM   3367  HE1 TRP   345     -49.431   8.473 -27.449  1.00  0.00           H  
ATOM   3368  N   GLU   346     -53.389   4.044 -22.827  1.00 85.97           N  
ATOM   3369  CA  GLU   346     -53.940   2.912 -22.133  1.00 85.97           C  
ATOM   3370  C   GLU   346     -55.442   2.989 -22.013  1.00 85.97           C  
ATOM   3371  O   GLU   346     -56.131   1.991 -22.214  1.00 85.97           O  
ATOM   3372  CB  GLU   346     -53.336   2.727 -20.728  1.00 85.97           C  
ATOM   3373  CG  GLU   346     -53.301   4.007 -19.893  1.00 85.97           C  
ATOM   3374  CD  GLU   346     -52.069   4.794 -20.324  1.00 85.97           C  
ATOM   3375  OE1 GLU   346     -51.073   4.143 -20.742  1.00 85.97           O  
ATOM   3376  OE2 GLU   346     -52.104   6.050 -20.243  1.00 85.97           O1-
ATOM   3377  HN  GLU   346     -52.784   4.695 -22.327  1.00  0.00           H  
ATOM   3378  N   THR   347     -55.974   4.178 -21.673  1.00135.73           N  
ATOM   3379  CA  THR   347     -57.366   4.463 -21.413  1.00135.73           C  
ATOM   3380  C   THR   347     -58.202   4.578 -22.660  1.00135.73           C  
ATOM   3381  O   THR   347     -59.430   4.574 -22.582  1.00135.73           O  
ATOM   3382  CB  THR   347     -57.554   5.722 -20.622  1.00135.73           C  
ATOM   3383  CG2 THR   347     -57.138   6.926 -21.483  1.00135.73           C  
ATOM   3384  OG1 THR   347     -58.909   5.844 -20.217  1.00135.73           O  
ATOM   3385  HN  THR   347     -55.325   4.961 -21.590  1.00  0.00           H  
ATOM   3386  HG1 THR   347     -59.166   5.100 -19.685  1.00  0.00           H  
ATOM   3387  N   LEU   348     -57.571   4.684 -23.842  1.00 83.77           N  
ATOM   3388  CA  LEU   348     -58.220   5.096 -25.060  1.00 83.77           C  
ATOM   3389  C   LEU   348     -59.480   4.345 -25.400  1.00 83.77           C  
ATOM   3390  O   LEU   348     -60.487   4.983 -25.704  1.00 83.77           O  
ATOM   3391  CB  LEU   348     -57.265   4.995 -26.264  1.00 83.77           C  
ATOM   3392  CG  LEU   348     -57.880   5.414 -27.608  1.00 83.77           C  
ATOM   3393  CD1 LEU   348     -58.386   6.864 -27.563  1.00 83.77           C  
ATOM   3394  CD2 LEU   348     -56.888   5.175 -28.757  1.00 83.77           C  
ATOM   3395  HN  LEU   348     -56.577   4.460 -23.878  1.00  0.00           H  
ATOM   3396  N   ARG   349     -59.515   3.001 -25.348  1.00145.85           N  
ATOM   3397  CA  ARG   349     -60.712   2.319 -25.768  1.00145.85           C  
ATOM   3398  C   ARG   349     -61.847   2.627 -24.832  1.00145.85           C  
ATOM   3399  O   ARG   349     -63.011   2.485 -25.200  1.00145.85           O  
ATOM   3400  CB  ARG   349     -60.554   0.794 -25.932  1.00145.85           C  
ATOM   3401  CG  ARG   349     -61.682   0.173 -26.769  1.00145.85           C  
ATOM   3402  CD  ARG   349     -61.347  -1.213 -27.331  1.00145.85           C  
ATOM   3403  NE  ARG   349     -62.533  -1.718 -28.087  1.00145.85           N  
ATOM   3404  CZ  ARG   349     -62.725  -1.395 -29.400  1.00145.85           C  
ATOM   3405  NH1 ARG   349     -61.863  -0.548 -30.030  1.00145.85           N1+
ATOM   3406  NH2 ARG   349     -63.777  -1.923 -30.091  1.00145.85           N  
ATOM   3407  HN  ARG   349     -58.707   2.474 -25.017  1.00  0.00           H  
ATOM   3408  HE  ARG   349     -63.211  -2.315 -27.614  1.00  0.00           H  
ATOM   3409 1HH1 ARG   349     -62.006  -0.307 -31.011  1.00  0.00           H  
ATOM   3410 2HH1 ARG   349     -61.077  -0.153 -29.514  1.00  0.00           H  
ATOM   3411 1HH2 ARG   349     -63.920  -1.682 -31.072  1.00  0.00           H  
ATOM   3412 2HH2 ARG   349     -64.422  -2.557 -29.619  1.00  0.00           H  
ATOM   3413  N   ASP   350     -61.544   2.970 -23.566  1.00 49.71           N  
ATOM   3414  CA  ASP   350     -62.545   3.302 -22.587  1.00 49.71           C  
ATOM   3415  C   ASP   350     -63.218   4.626 -22.865  1.00 49.71           C  
ATOM   3416  O   ASP   350     -64.406   4.780 -22.584  1.00 49.71           O  
ATOM   3417  CB  ASP   350     -61.985   3.335 -21.156  1.00 49.71           C  
ATOM   3418  CG  ASP   350     -61.728   1.891 -20.748  1.00 49.71           C  
ATOM   3419  OD1 ASP   350     -62.425   0.993 -21.290  1.00 49.71           O  
ATOM   3420  OD2 ASP   350     -60.832   1.668 -19.892  1.00 49.71           O1-
ATOM   3421  HN  ASP   350     -60.563   2.996 -23.289  1.00  0.00           H  
ATOM   3422  N   THR   351     -62.495   5.624 -23.420  1.00 46.65           N  
ATOM   3423  CA  THR   351     -63.055   6.945 -23.595  1.00 46.65           C  
ATOM   3424  C   THR   351     -64.098   6.952 -24.677  1.00 46.65           C  
ATOM   3425  O   THR   351     -64.247   5.989 -25.427  1.00 46.65           O  
ATOM   3426  CB  THR   351     -62.040   7.987 -23.961  1.00 46.65           C  
ATOM   3427  CG2 THR   351     -60.951   8.018 -22.877  1.00 46.65           C  
ATOM   3428  OG1 THR   351     -61.465   7.688 -25.225  1.00 46.65           O  
ATOM   3429  HN  THR   351     -61.537   5.442 -23.721  1.00  0.00           H  
ATOM   3430  HG1 THR   351     -60.822   8.348 -25.457  1.00  0.00           H  
ATOM   3431  N   VAL   352     -64.861   8.070 -24.758  1.00 92.40           N  
ATOM   3432  CA  VAL   352     -65.932   8.246 -25.707  1.00 92.40           C  
ATOM   3433  C   VAL   352     -65.359   8.543 -27.063  1.00 92.40           C  
ATOM   3434  O   VAL   352     -64.354   9.241 -27.189  1.00 92.40           O  
ATOM   3435  CB  VAL   352     -66.857   9.375 -25.354  1.00 92.40           C  
ATOM   3436  CG1 VAL   352     -66.050  10.685 -25.367  1.00 92.40           C  
ATOM   3437  CG2 VAL   352     -68.038   9.370 -26.338  1.00 92.40           C  
ATOM   3438  HN  VAL   352     -64.666   8.832 -24.109  1.00  0.00           H  
ATOM   3439  N   ALA   353     -65.996   7.998 -28.122  1.00 66.69           N  
ATOM   3440  CA  ALA   353     -65.513   8.142 -29.471  1.00 66.69           C  
ATOM   3441  C   ALA   353     -66.034   9.387 -30.126  1.00 66.69           C  
ATOM   3442  O   ALA   353     -67.105   9.887 -29.786  1.00 66.69           O  
ATOM   3443  CB  ALA   353     -65.881   6.954 -30.376  1.00 66.69           C  
ATOM   3444  HN  ALA   353     -66.850   7.465 -27.960  1.00  0.00           H  
ATOM   3445  N   PRO   354     -65.270   9.927 -31.053  1.00196.54           N  
ATOM   3446  CA  PRO   354     -65.754  11.010 -31.858  1.00196.54           C  
ATOM   3447  C   PRO   354     -66.667  10.269 -32.781  1.00196.54           C  
ATOM   3448  O   PRO   354     -66.209   9.353 -33.449  1.00196.54           O  
ATOM   3449  CB  PRO   354     -64.539  11.580 -32.586  1.00196.54           C  
ATOM   3450  CG  PRO   354     -63.350  11.167 -31.699  1.00196.54           C  
ATOM   3451  CD  PRO   354     -63.818   9.874 -31.009  1.00196.54           C  
ATOM   3452  N   VAL   355     -67.930  10.661 -32.910  1.00145.46           N  
ATOM   3453  CA  VAL   355     -68.877   9.958 -33.719  1.00145.46           C  
ATOM   3454  C   VAL   355     -69.316   8.735 -32.993  1.00145.46           C  
ATOM   3455  O   VAL   355     -68.743   7.651 -33.118  1.00145.46           O  
ATOM   3456  CB  VAL   355     -68.386   9.566 -35.090  1.00145.46           C  
ATOM   3457  CG1 VAL   355     -69.506   8.810 -35.826  1.00145.46           C  
ATOM   3458  CG2 VAL   355     -67.922  10.837 -35.820  1.00145.46           C  
ATOM   3459  HN  VAL   355     -68.236  11.497 -32.412  1.00  0.00           H  
ATOM   3460  N   VAL   356     -70.394   8.910 -32.210  1.00 57.41           N  
ATOM   3461  CA  VAL   356     -71.036   7.814 -31.562  1.00 57.41           C  
ATOM   3462  C   VAL   356     -72.277   7.681 -32.376  1.00 57.41           C  
ATOM   3463  O   VAL   356     -73.024   8.644 -32.529  1.00 57.41           O  
ATOM   3464  CB  VAL   356     -71.444   8.095 -30.145  1.00 57.41           C  
ATOM   3465  CG1 VAL   356     -72.182   6.864 -29.591  1.00 57.41           C  
ATOM   3466  CG2 VAL   356     -70.191   8.483 -29.343  1.00 57.41           C  
ATOM   3467  HN  VAL   356     -70.763   9.852 -32.076  1.00  0.00           H  
ATOM   3468  N   PRO   357     -72.498   6.534 -32.938  1.00113.84           N  
ATOM   3469  CA  PRO   357     -73.641   6.395 -33.795  1.00113.84           C  
ATOM   3470  C   PRO   357     -74.909   6.251 -33.024  1.00113.84           C  
ATOM   3471  O   PRO   357     -74.864   6.064 -31.808  1.00113.84           O  
ATOM   3472  CB  PRO   357     -73.353   5.190 -34.687  1.00113.84           C  
ATOM   3473  CG  PRO   357     -71.818   5.129 -34.741  1.00113.84           C  
ATOM   3474  CD  PRO   357     -71.373   5.739 -33.404  1.00113.84           C  
ATOM   3475  N   ASP   358     -76.050   6.408 -33.723  1.00 53.51           N  
ATOM   3476  CA  ASP   358     -77.350   6.167 -33.170  1.00 53.51           C  
ATOM   3477  C   ASP   358     -77.946   5.125 -34.058  1.00 53.51           C  
ATOM   3478  O   ASP   358     -78.127   5.360 -35.252  1.00 53.51           O  
ATOM   3479  CB  ASP   358     -78.280   7.392 -33.204  1.00 53.51           C  
ATOM   3480  CG  ASP   358     -77.796   8.369 -32.143  1.00 53.51           C  
ATOM   3481  OD1 ASP   358     -76.833   8.016 -31.413  1.00 53.51           O  
ATOM   3482  OD2 ASP   358     -78.390   9.475 -32.040  1.00 53.51           O1-
ATOM   3483  HN  ASP   358     -75.985   6.714 -34.694  1.00  0.00           H  
ATOM   3484  N   LEU   359     -78.258   3.935 -33.505  1.00 59.07           N  
ATOM   3485  CA  LEU   359     -78.734   2.869 -34.339  1.00 59.07           C  
ATOM   3486  C   LEU   359     -80.172   2.601 -34.038  1.00 59.07           C  
ATOM   3487  O   LEU   359     -80.573   2.488 -32.881  1.00 59.07           O  
ATOM   3488  CB  LEU   359     -77.963   1.563 -34.109  1.00 59.07           C  
ATOM   3489  CG  LEU   359     -76.449   1.731 -34.326  1.00 59.07           C  
ATOM   3490  CD1 LEU   359     -75.704   0.410 -34.089  1.00 59.07           C  
ATOM   3491  CD2 LEU   359     -76.140   2.359 -35.694  1.00 59.07           C  
ATOM   3492  HN  LEU   359     -78.156   3.794 -32.500  1.00  0.00           H  
ATOM   3493  N   SER   360     -80.986   2.494 -35.107  1.00 83.14           N  
ATOM   3494  CA  SER   360     -82.395   2.256 -34.991  1.00 83.14           C  
ATOM   3495  C   SER   360     -82.624   0.902 -34.399  1.00 83.14           C  
ATOM   3496  O   SER   360     -83.340   0.761 -33.409  1.00 83.14           O  
ATOM   3497  CB  SER   360     -83.099   2.243 -36.355  1.00 83.14           C  
ATOM   3498  OG  SER   360     -82.833   3.451 -37.050  1.00 83.14           O  
ATOM   3499  HN  SER   360     -80.582   2.586 -36.039  1.00  0.00           H  
ATOM   3500  HG  SER   360     -83.269   3.443 -37.894  1.00  0.00           H  
ATOM   3501  N   SER   361     -81.995  -0.131 -34.995  1.00 55.36           N  
ATOM   3502  CA  SER   361     -82.230  -1.481 -34.574  1.00 55.36           C  
ATOM   3503  C   SER   361     -80.956  -2.260 -34.700  1.00 55.36           C  
ATOM   3504  O   SER   361     -79.907  -1.718 -35.043  1.00 55.36           O  
ATOM   3505  CB  SER   361     -83.310  -2.162 -35.426  1.00 55.36           C  
ATOM   3506  OG  SER   361     -83.013  -1.973 -36.802  1.00 55.36           O  
ATOM   3507  HN  SER   361     -81.342   0.051 -35.757  1.00  0.00           H  
ATOM   3508  HG  SER   361     -83.681  -2.394 -37.329  1.00  0.00           H  
ATOM   3509  N   ASP   362     -81.028  -3.568 -34.392  1.00123.38           N  
ATOM   3510  CA  ASP   362     -79.894  -4.453 -34.408  1.00123.38           C  
ATOM   3511  C   ASP   362     -79.367  -4.546 -35.813  1.00123.38           C  
ATOM   3512  O   ASP   362     -78.165  -4.680 -36.037  1.00123.38           O  
ATOM   3513  CB  ASP   362     -80.281  -5.869 -33.950  1.00123.38           C  
ATOM   3514  CG  ASP   362     -79.021  -6.693 -33.777  1.00123.38           C  
ATOM   3515  OD1 ASP   362     -77.917  -6.124 -33.975  1.00123.38           O  
ATOM   3516  OD2 ASP   362     -79.143  -7.902 -33.444  1.00123.38           O1-
ATOM   3517  HN  ASP   362     -81.936  -3.953 -34.133  1.00  0.00           H  
ATOM   3518  N   ILE   363     -80.291  -4.557 -36.786  1.00172.30           N  
ATOM   3519  CA  ILE   363     -80.066  -4.612 -38.206  1.00172.30           C  
ATOM   3520  C   ILE   363     -79.570  -3.331 -38.833  1.00172.30           C  
ATOM   3521  O   ILE   363     -79.133  -3.373 -39.978  1.00172.30           O  
ATOM   3522  CB  ILE   363     -81.198  -5.195 -39.004  1.00172.30           C  
ATOM   3523  CG1 ILE   363     -82.519  -4.446 -38.787  1.00172.30           C  
ATOM   3524  CG2 ILE   363     -81.266  -6.685 -38.629  1.00172.30           C  
ATOM   3525  CD1 ILE   363     -83.108  -4.692 -37.400  1.00172.30           C  
ATOM   3526  HN  ILE   363     -81.265  -4.522 -36.484  1.00  0.00           H  
ATOM   3527  N   ASP   364     -79.723  -2.157 -38.176  1.00110.74           N  
ATOM   3528  CA  ASP   364     -79.420  -0.842 -38.717  1.00110.74           C  
ATOM   3529  C   ASP   364     -78.218  -0.823 -39.634  1.00110.74           C  
ATOM   3530  O   ASP   364     -77.068  -0.954 -39.215  1.00110.74           O  
ATOM   3531  CB  ASP   364     -79.186   0.216 -37.619  1.00110.74           C  
ATOM   3532  CG  ASP   364     -79.173   1.595 -38.263  1.00110.74           C  
ATOM   3533  OD1 ASP   364     -80.235   1.999 -38.808  1.00110.74           O  
ATOM   3534  OD2 ASP   364     -78.110   2.268 -38.207  1.00110.74           O1-
ATOM   3535  HN  ASP   364     -80.081  -2.199 -37.222  1.00  0.00           H  
ATOM   3536  N   THR   365     -78.521  -0.707 -40.947  1.00180.46           N  
ATOM   3537  CA  THR   365     -77.667  -0.646 -42.109  1.00180.46           C  
ATOM   3538  C   THR   365     -77.236   0.764 -42.458  1.00180.46           C  
ATOM   3539  O   THR   365     -76.489   0.959 -43.416  1.00180.46           O  
ATOM   3540  CB  THR   365     -78.320  -1.265 -43.317  1.00180.46           C  
ATOM   3541  CG2 THR   365     -77.227  -1.502 -44.366  1.00180.46           C  
ATOM   3542  OG1 THR   365     -78.856  -2.539 -42.988  1.00180.46           O  
ATOM   3543  HN  THR   365     -79.519  -0.654 -41.150  1.00  0.00           H  
ATOM   3544  HG1 THR   365     -79.533  -2.392 -42.338  1.00  0.00           H  
ATOM   3545  N   SER   366     -77.739   1.794 -41.747  1.00 80.98           N  
ATOM   3546  CA  SER   366     -77.595   3.180 -42.135  1.00 80.98           C  
ATOM   3547  C   SER   366     -76.185   3.577 -42.493  1.00 80.98           C  
ATOM   3548  O   SER   366     -75.993   4.446 -43.340  1.00 80.98           O  
ATOM   3549  CB  SER   366     -78.083   4.148 -41.043  1.00 80.98           C  
ATOM   3550  OG  SER   366     -77.266   4.037 -39.887  1.00 80.98           O  
ATOM   3551  HN  SER   366     -78.249   1.584 -40.889  1.00  0.00           H  
ATOM   3552  HG  SER   366     -77.567   4.635 -39.213  1.00  0.00           H  
ATOM   3553  N   ASN   367     -75.165   3.000 -41.844  1.00102.96           N  
ATOM   3554  CA  ASN   367     -73.771   3.296 -42.058  1.00102.96           C  
ATOM   3555  C   ASN   367     -73.229   2.680 -43.320  1.00102.96           C  
ATOM   3556  O   ASN   367     -72.111   3.008 -43.716  1.00102.96           O  
ATOM   3557  CB  ASN   367     -72.902   2.829 -40.882  1.00102.96           C  
ATOM   3558  CG  ASN   367     -73.294   3.702 -39.700  1.00102.96           C  
ATOM   3559  ND2 ASN   367     -74.486   3.422 -39.107  1.00102.96           N  
ATOM   3560  OD1 ASN   367     -72.575   4.631 -39.336  1.00102.96           O  
ATOM   3561  HN  ASN   367     -75.393   2.295 -41.143  1.00  0.00           H  
ATOM   3562 1HD2 ASN   367     -74.749   4.008 -38.314  1.00  0.00           H  
ATOM   3563 2HD2 ASN   367     -75.082   2.652 -39.409  1.00  0.00           H  
ATOM   3564  N   PHE   368     -73.928   1.700 -43.931  1.00 59.85           N  
ATOM   3565  CA  PHE   368     -73.374   1.068 -45.102  1.00 59.85           C  
ATOM   3566  C   PHE   368     -74.212   1.394 -46.299  1.00 59.85           C  
ATOM   3567  O   PHE   368     -75.440   1.406 -46.233  1.00 59.85           O  
ATOM   3568  CB  PHE   368     -73.339  -0.465 -45.008  1.00 59.85           C  
ATOM   3569  CG  PHE   368     -72.368  -0.855 -43.948  1.00 59.85           C  
ATOM   3570  CD1 PHE   368     -71.033  -0.996 -44.247  1.00 59.85           C  
ATOM   3571  CD2 PHE   368     -72.792  -1.084 -42.660  1.00 59.85           C  
ATOM   3572  CE1 PHE   368     -70.132  -1.358 -43.275  1.00 59.85           C  
ATOM   3573  CE2 PHE   368     -71.894  -1.446 -41.683  1.00 59.85           C  
ATOM   3574  CZ  PHE   368     -70.562  -1.585 -41.991  1.00 59.85           C  
ATOM   3575  HN  PHE   368     -74.836   1.410 -43.569  1.00  0.00           H  
ATOM   3576  N   ASP   369     -73.554   1.662 -47.446  1.00100.97           N  
ATOM   3577  CA  ASP   369     -74.295   1.977 -48.630  1.00100.97           C  
ATOM   3578  C   ASP   369     -74.953   0.739 -49.154  1.00100.97           C  
ATOM   3579  O   ASP   369     -74.425  -0.367 -49.035  1.00100.97           O  
ATOM   3580  CB  ASP   369     -73.467   2.654 -49.740  1.00100.97           C  
ATOM   3581  CG  ASP   369     -72.318   1.745 -50.144  1.00100.97           C  
ATOM   3582  OD1 ASP   369     -71.968   0.828 -49.354  1.00100.97           O  
ATOM   3583  OD2 ASP   369     -71.765   1.964 -51.256  1.00100.97           O1-
ATOM   3584  HN  ASP   369     -72.535   1.640 -47.470  1.00  0.00           H  
ATOM   3585  N   ASP   370     -76.155   0.914 -49.743  1.00 45.54           N  
ATOM   3586  CA  ASP   370     -76.905  -0.195 -50.251  1.00 45.54           C  
ATOM   3587  C   ASP   370     -76.191  -0.677 -51.471  1.00 45.54           C  
ATOM   3588  O   ASP   370     -75.565   0.110 -52.177  1.00 45.54           O  
ATOM   3589  CB  ASP   370     -78.350   0.190 -50.639  1.00 45.54           C  
ATOM   3590  CG  ASP   370     -79.231  -1.052 -50.749  1.00 45.54           C  
ATOM   3591  OD1 ASP   370     -78.683  -2.182 -50.846  1.00 45.54           O  
ATOM   3592  OD2 ASP   370     -80.480  -0.879 -50.730  1.00 45.54           O1-
ATOM   3593  HN  ASP   370     -76.537   1.856 -49.828  1.00  0.00           H  
ATOM   3594  N   LEU   371     -76.229  -2.000 -51.733  1.00145.65           N  
ATOM   3595  CA  LEU   371     -75.587  -2.487 -52.920  1.00145.65           C  
ATOM   3596  C   LEU   371     -76.648  -2.880 -53.893  1.00145.65           C  
ATOM   3597  O   LEU   371     -77.608  -3.558 -53.537  1.00145.65           O  
ATOM   3598  CB  LEU   371     -74.622  -3.671 -52.735  1.00145.65           C  
ATOM   3599  CG  LEU   371     -73.264  -3.273 -52.120  1.00145.65           C  
ATOM   3600  CD1 LEU   371     -73.389  -2.853 -50.651  1.00145.65           C  
ATOM   3601  CD2 LEU   371     -72.206  -4.359 -52.356  1.00145.65           C  
ATOM   3602  HN  LEU   371     -76.705  -2.642 -51.099  1.00  0.00           H  
ATOM   3603  N   GLU   372     -76.490  -2.456 -55.163  1.00248.14           N  
ATOM   3604  CA  GLU   372     -77.436  -2.780 -56.193  1.00248.14           C  
ATOM   3605  C   GLU   372     -77.468  -4.267 -56.314  1.00248.14           C  
ATOM   3606  O   GLU   372     -76.435  -4.923 -56.214  1.00248.14           O  
ATOM   3607  CB  GLU   372     -77.053  -2.182 -57.564  1.00248.14           C  
ATOM   3608  CG  GLU   372     -75.681  -2.648 -58.065  1.00248.14           C  
ATOM   3609  CD  GLU   372     -75.386  -1.979 -59.402  1.00248.14           C  
ATOM   3610  OE1 GLU   372     -76.267  -1.234 -59.907  1.00248.14           O  
ATOM   3611  OE2 GLU   372     -74.266  -2.207 -59.933  1.00248.14           O1-
ATOM   3612  HN  GLU   372     -75.675  -1.889 -55.399  1.00  0.00           H  
ATOM   3613  N   GLU   373     -78.672  -4.848 -56.504  1.00222.76           N  
ATOM   3614  CA  GLU   373     -78.723  -6.279 -56.573  1.00222.76           C  
ATOM   3615  C   GLU   373     -79.238  -6.703 -57.909  1.00222.76           C  
ATOM   3616  O   GLU   373     -80.446  -6.798 -58.122  1.00222.76           O  
ATOM   3617  CB  GLU   373     -79.667  -6.902 -55.528  1.00222.76           C  
ATOM   3618  CG  GLU   373     -79.227  -6.659 -54.084  1.00222.76           C  
ATOM   3619  CD  GLU   373     -77.988  -7.499 -53.820  1.00222.76           C  
ATOM   3620  OE1 GLU   373     -77.985  -8.691 -54.228  1.00222.76           O  
ATOM   3621  OE2 GLU   373     -77.025  -6.961 -53.209  1.00222.76           O1-
ATOM   3622  HN  GLU   373     -79.519  -4.286 -56.596  1.00  0.00           H  
ATOM   3623  N   ASP   374     -78.319  -6.963 -58.855  1.00182.05           N  
ATOM   3624  CA  ASP   374     -78.704  -7.505 -60.123  1.00182.05           C  
ATOM   3625  C   ASP   374     -78.379  -8.955 -60.021  1.00182.05           C  
ATOM   3626  O   ASP   374     -77.928  -9.413 -58.972  1.00182.05           O  
ATOM   3627  CB  ASP   374     -77.902  -6.943 -61.311  1.00182.05           C  
ATOM   3628  CG  ASP   374     -78.323  -5.499 -61.531  1.00182.05           C  
ATOM   3629  OD1 ASP   374     -79.556  -5.235 -61.529  1.00182.05           O  
ATOM   3630  OD2 ASP   374     -77.419  -4.640 -61.714  1.00182.05           O1-
ATOM   3631  HN  ASP   374     -77.335  -6.772 -58.667  1.00  0.00           H  
ATOM   3632  N   LYS   375     -78.615  -9.741 -61.088  1.00242.97           N  
ATOM   3633  CA  LYS   375     -78.164 -11.092 -60.961  1.00242.97           C  
ATOM   3634  C   LYS   375     -76.677 -10.999 -60.943  1.00242.97           C  
ATOM   3635  O   LYS   375     -76.073 -10.370 -61.811  1.00242.97           O  
ATOM   3636  CB  LYS   375     -78.565 -12.027 -62.120  1.00242.97           C  
ATOM   3637  CG  LYS   375     -79.952 -12.668 -61.991  1.00242.97           C  
ATOM   3638  CD  LYS   375     -81.146 -11.718 -62.116  1.00242.97           C  
ATOM   3639  CE  LYS   375     -82.488 -12.457 -62.106  1.00242.97           C  
ATOM   3640  NZ  LYS   375     -83.609 -11.492 -62.088  1.00242.97           N1+
ATOM   3641  HN  LYS   375     -79.082  -9.397 -61.927  1.00  0.00           H  
ATOM   3642  HZ1 LYS   375     -84.502 -11.984 -62.081  1.00  0.00           H  
ATOM   3643  HZ2 LYS   375     -83.548 -10.825 -62.858  1.00  0.00           H  
ATOM   3644  HZ3 LYS   375     -83.532 -10.835 -61.312  1.00  0.00           H  
ATOM   3645  N   GLY   376     -76.041 -11.613 -59.932  1.00 92.16           N  
ATOM   3646  CA  GLY   376     -74.617 -11.519 -59.858  1.00 92.16           C  
ATOM   3647  C   GLY   376     -74.050 -12.499 -60.821  1.00 92.16           C  
ATOM   3648  O   GLY   376     -74.717 -13.451 -61.225  1.00 92.16           O  
ATOM   3649  HN  GLY   376     -76.564 -12.136 -59.230  1.00  0.00           H  
ATOM   3650  N   GLU   377     -72.784 -12.283 -61.218  1.00245.26           N  
ATOM   3651  CA  GLU   377     -72.167 -13.217 -62.105  1.00245.26           C  
ATOM   3652  C   GLU   377     -71.906 -14.424 -61.272  1.00245.26           C  
ATOM   3653  O   GLU   377     -71.515 -14.305 -60.111  1.00245.26           O  
ATOM   3654  CB  GLU   377     -70.816 -12.729 -62.652  1.00245.26           C  
ATOM   3655  CG  GLU   377     -70.922 -11.454 -63.491  1.00245.26           C  
ATOM   3656  CD  GLU   377     -71.694 -11.775 -64.762  1.00245.26           C  
ATOM   3657  OE1 GLU   377     -72.248 -12.903 -64.856  1.00245.26           O  
ATOM   3658  OE2 GLU   377     -71.737 -10.892 -65.659  1.00245.26           O1-
ATOM   3659  HN  GLU   377     -72.272 -11.464 -60.891  1.00  0.00           H  
ATOM   3660  N   GLU   378     -72.136 -15.629 -61.820  1.00252.53           N  
ATOM   3661  CA  GLU   378     -71.901 -16.760 -60.976  1.00252.53           C  
ATOM   3662  C   GLU   378     -71.063 -17.752 -61.712  1.00252.53           C  
ATOM   3663  O   GLU   378     -71.387 -18.162 -62.824  1.00252.53           O  
ATOM   3664  CB  GLU   378     -73.196 -17.471 -60.548  1.00252.53           C  
ATOM   3665  CG  GLU   378     -73.981 -18.054 -61.725  1.00252.53           C  
ATOM   3666  CD  GLU   378     -75.239 -18.712 -61.179  1.00252.53           C  
ATOM   3667  OE1 GLU   378     -76.180 -17.965 -60.802  1.00252.53           O  
ATOM   3668  OE2 GLU   378     -75.277 -19.971 -61.136  1.00252.53           O1-
ATOM   3669  HN  GLU   378     -72.459 -15.731 -62.782  1.00  0.00           H  
ATOM   3670  N   GLU   379     -69.932 -18.146 -61.099  1.00203.16           N  
ATOM   3671  CA  GLU   379     -69.122 -19.169 -61.681  1.00203.16           C  
ATOM   3672  C   GLU   379     -68.952 -20.207 -60.629  1.00203.16           C  
ATOM   3673  O   GLU   379     -68.659 -19.895 -59.476  1.00203.16           O  
ATOM   3674  CB  GLU   379     -67.701 -18.734 -62.085  1.00203.16           C  
ATOM   3675  CG  GLU   379     -67.635 -17.864 -63.340  1.00203.16           C  
ATOM   3676  CD  GLU   379     -66.172 -17.755 -63.748  1.00203.16           C  
ATOM   3677  OE1 GLU   379     -65.299 -18.184 -62.946  1.00203.16           O  
ATOM   3678  OE2 GLU   379     -65.906 -17.245 -64.868  1.00203.16           O1-
ATOM   3679  HN  GLU   379     -69.653 -17.714 -60.218  1.00  0.00           H  
ATOM   3680  N   THR   380     -69.157 -21.482 -60.996  1.00134.72           N  
ATOM   3681  CA  THR   380     -68.952 -22.516 -60.035  1.00134.72           C  
ATOM   3682  C   THR   380     -68.120 -23.552 -60.708  1.00134.72           C  
ATOM   3683  O   THR   380     -67.842 -23.455 -61.902  1.00134.72           O  
ATOM   3684  CB  THR   380     -70.213 -23.164 -59.543  1.00134.72           C  
ATOM   3685  CG2 THR   380     -71.092 -22.089 -58.881  1.00134.72           C  
ATOM   3686  OG1 THR   380     -70.908 -23.778 -60.615  1.00134.72           O  
ATOM   3687  HN  THR   380     -69.454 -21.707 -61.945  1.00  0.00           H  
ATOM   3688  HG1 THR   380     -71.706 -24.188 -60.304  1.00  0.00           H  
ATOM   3689  N   PHE   381     -67.682 -24.571 -59.948  1.00 75.54           N  
ATOM   3690  CA  PHE   381     -66.845 -25.575 -60.532  1.00 75.54           C  
ATOM   3691  C   PHE   381     -67.628 -26.260 -61.602  1.00 75.54           C  
ATOM   3692  O   PHE   381     -68.841 -26.436 -61.502  1.00 75.54           O  
ATOM   3693  CB  PHE   381     -66.421 -26.691 -59.556  1.00 75.54           C  
ATOM   3694  CG  PHE   381     -65.525 -26.133 -58.504  1.00 75.54           C  
ATOM   3695  CD1 PHE   381     -64.202 -25.879 -58.782  1.00 75.54           C  
ATOM   3696  CD2 PHE   381     -65.998 -25.889 -57.234  1.00 75.54           C  
ATOM   3697  CE1 PHE   381     -63.369 -25.371 -57.814  1.00 75.54           C  
ATOM   3698  CE2 PHE   381     -65.169 -25.380 -56.260  1.00 75.54           C  
ATOM   3699  CZ  PHE   381     -63.851 -25.119 -56.552  1.00 75.54           C  
ATOM   3700  HN  PHE   381     -67.944 -24.628 -58.964  1.00  0.00           H  
ATOM   3701  N   PRO   382     -66.942 -26.623 -62.647  1.00 75.64           N  
ATOM   3702  CA  PRO   382     -67.555 -27.351 -63.719  1.00 75.64           C  
ATOM   3703  C   PRO   382     -67.677 -28.774 -63.286  1.00 75.64           C  
ATOM   3704  O   PRO   382     -66.956 -29.175 -62.374  1.00 75.64           O  
ATOM   3705  CB  PRO   382     -66.658 -27.148 -64.943  1.00 75.64           C  
ATOM   3706  CG  PRO   382     -65.338 -26.605 -64.370  1.00 75.64           C  
ATOM   3707  CD  PRO   382     -65.775 -25.883 -63.086  1.00 75.64           C  
ATOM   3708  N   ILE   383     -68.581 -29.553 -63.909  1.00 58.06           N  
ATOM   3709  CA  ILE   383     -68.724 -30.928 -63.525  1.00 58.06           C  
ATOM   3710  C   ILE   383     -67.617 -31.689 -64.188  1.00 58.06           C  
ATOM   3711  O   ILE   383     -67.389 -31.571 -65.392  1.00 58.06           O  
ATOM   3712  CB  ILE   383     -70.035 -31.529 -63.944  1.00 58.06           C  
ATOM   3713  CG1 ILE   383     -70.163 -31.542 -65.477  1.00 58.06           C  
ATOM   3714  CG2 ILE   383     -71.155 -30.746 -63.237  1.00 58.06           C  
ATOM   3715  CD1 ILE   383     -71.325 -32.397 -65.982  1.00 58.06           C  
ATOM   3716  HN  ILE   383     -69.163 -29.167 -64.652  1.00  0.00           H  
ATOM   3717  N   PRO   384     -66.900 -32.439 -63.393  1.00145.21           N  
ATOM   3718  CA  PRO   384     -65.759 -33.166 -63.891  1.00145.21           C  
ATOM   3719  C   PRO   384     -66.050 -34.465 -64.573  1.00145.21           C  
ATOM   3720  O   PRO   384     -67.073 -35.083 -64.285  1.00145.21           O  
ATOM   3721  CB  PRO   384     -64.801 -33.320 -62.705  1.00145.21           C  
ATOM   3722  CG  PRO   384     -65.659 -33.018 -61.464  1.00145.21           C  
ATOM   3723  CD  PRO   384     -66.736 -32.065 -61.996  1.00145.21           C  
ATOM   3724  N   LYS   385     -65.209 -34.838 -65.563  1.00122.23           N  
ATOM   3725  CA  LYS   385     -65.271 -36.144 -66.153  1.00122.23           C  
ATOM   3726  C   LYS   385     -64.613 -37.121 -65.217  1.00122.23           C  
ATOM   3727  O   LYS   385     -65.207 -38.121 -64.816  1.00122.23           O  
ATOM   3728  CB  LYS   385     -64.550 -36.200 -67.512  1.00122.23           C  
ATOM   3729  CG  LYS   385     -65.240 -35.356 -68.588  1.00122.23           C  
ATOM   3730  CD  LYS   385     -65.254 -33.863 -68.254  1.00122.23           C  
ATOM   3731  CE  LYS   385     -65.824 -32.973 -69.358  1.00122.23           C  
ATOM   3732  NZ  LYS   385     -64.812 -32.783 -70.420  1.00122.23           N1+
ATOM   3733  HN  LYS   385     -64.512 -34.174 -65.899  1.00  0.00           H  
ATOM   3734  HZ1 LYS   385     -65.192 -32.189 -71.157  1.00  0.00           H  
ATOM   3735  HZ2 LYS   385     -64.466 -33.671 -70.783  1.00  0.00           H  
ATOM   3736  HZ3 LYS   385     -63.932 -32.421 -70.051  1.00  0.00           H  
ATOM   3737  N   ALA   386     -63.350 -36.823 -64.834  1.00 53.82           N  
ATOM   3738  CA  ALA   386     -62.564 -37.646 -63.951  1.00 53.82           C  
ATOM   3739  C   ALA   386     -62.620 -37.036 -62.585  1.00 53.82           C  
ATOM   3740  O   ALA   386     -63.144 -35.938 -62.411  1.00 53.82           O  
ATOM   3741  CB  ALA   386     -61.081 -37.751 -64.349  1.00 53.82           C  
ATOM   3742  HN  ALA   386     -62.930 -35.965 -65.192  1.00  0.00           H  
ATOM   3743  N   PHE   387     -62.067 -37.743 -61.576  1.00 77.62           N  
ATOM   3744  CA  PHE   387     -62.087 -37.288 -60.211  1.00 77.62           C  
ATOM   3745  C   PHE   387     -61.045 -36.218 -60.008  1.00 77.62           C  
ATOM   3746  O   PHE   387     -59.848 -36.506 -60.026  1.00 77.62           O  
ATOM   3747  CB  PHE   387     -61.795 -38.444 -59.237  1.00 77.62           C  
ATOM   3748  CG  PHE   387     -61.701 -37.918 -57.850  1.00 77.62           C  
ATOM   3749  CD1 PHE   387     -62.831 -37.698 -57.099  1.00 77.62           C  
ATOM   3750  CD2 PHE   387     -60.468 -37.656 -57.299  1.00 77.62           C  
ATOM   3751  CE1 PHE   387     -62.731 -37.218 -55.814  1.00 77.62           C  
ATOM   3752  CE2 PHE   387     -60.363 -37.175 -56.015  1.00 77.62           C  
ATOM   3753  CZ  PHE   387     -61.497 -36.954 -55.272  1.00 77.62           C  
ATOM   3754  HN  PHE   387     -61.618 -38.634 -61.790  1.00  0.00           H  
ATOM   3755  N   VAL   388     -61.503 -34.942 -59.906  1.00 81.16           N  
ATOM   3756  CA  VAL   388     -60.719 -33.748 -59.666  1.00 81.16           C  
ATOM   3757  C   VAL   388     -60.325 -33.525 -58.219  1.00 81.16           C  
ATOM   3758  O   VAL   388     -59.154 -33.286 -57.925  1.00 81.16           O  
ATOM   3759  CB  VAL   388     -61.439 -32.513 -60.107  1.00 81.16           C  
ATOM   3760  CG1 VAL   388     -60.577 -31.299 -59.742  1.00 81.16           C  
ATOM   3761  CG2 VAL   388     -61.741 -32.627 -61.608  1.00 81.16           C  
ATOM   3762  HN  VAL   388     -62.509 -34.811 -60.010  1.00  0.00           H  
ATOM   3763  N   GLY   389     -61.294 -33.603 -57.271  1.00 46.70           N  
ATOM   3764  CA  GLY   389     -61.033 -33.376 -55.864  1.00 46.70           C  
ATOM   3765  C   GLY   389     -60.906 -31.907 -55.531  1.00 46.70           C  
ATOM   3766  O   GLY   389     -59.951 -31.496 -54.875  1.00 46.70           O  
ATOM   3767  HN  GLY   389     -62.245 -33.831 -57.561  1.00  0.00           H  
ATOM   3768  N   ASN   390     -61.883 -31.080 -55.965  1.00 80.27           N  
ATOM   3769  CA  ASN   390     -61.903 -29.650 -55.774  1.00 80.27           C  
ATOM   3770  C   ASN   390     -62.087 -29.244 -54.336  1.00 80.27           C  
ATOM   3771  O   ASN   390     -61.714 -28.136 -53.954  1.00 80.27           O  
ATOM   3772  CB  ASN   390     -62.991 -28.948 -56.604  1.00 80.27           C  
ATOM   3773  CG  ASN   390     -62.512 -28.917 -58.049  1.00 80.27           C  
ATOM   3774  ND2 ASN   390     -63.462 -29.046 -59.013  1.00 80.27           N  
ATOM   3775  OD1 ASN   390     -61.318 -28.777 -58.315  1.00 80.27           O  
ATOM   3776  HN  ASN   390     -62.666 -31.499 -56.466  1.00  0.00           H  
ATOM   3777 1HD2 ASN   390     -63.141 -29.025 -59.981  1.00  0.00           H  
ATOM   3778 2HD2 ASN   390     -64.451 -29.162 -58.793  1.00  0.00           H  
ATOM   3779  N   GLN   391     -62.755 -30.083 -53.528  1.00 92.87           N  
ATOM   3780  CA  GLN   391     -63.061 -29.833 -52.142  1.00 92.87           C  
ATOM   3781  C   GLN   391     -61.873 -29.955 -51.224  1.00 92.87           C  
ATOM   3782  O   GLN   391     -61.898 -29.422 -50.116  1.00 92.87           O  
ATOM   3783  CB  GLN   391     -64.160 -30.759 -51.601  1.00 92.87           C  
ATOM   3784  CG  GLN   391     -65.475 -30.659 -52.381  1.00 92.87           C  
ATOM   3785  CD  GLN   391     -66.011 -29.231 -52.321  1.00 92.87           C  
ATOM   3786  NE2 GLN   391     -67.309 -29.064 -52.688  1.00 92.87           N  
ATOM   3787  OE1 GLN   391     -65.304 -28.287 -51.968  1.00 92.87           O  
ATOM   3788  HN  GLN   391     -63.071 -30.967 -53.927  1.00  0.00           H  
ATOM   3789 1HE2 GLN   391     -67.895 -29.846 -52.980  1.00  0.00           H  
ATOM   3790 2HE2 GLN   391     -67.667 -28.110 -52.648  1.00  0.00           H  
ATOM   3791  N   LEU   392     -60.832 -30.709 -51.622  1.00 75.04           N  
ATOM   3792  CA  LEU   392     -59.726 -31.044 -50.759  1.00 75.04           C  
ATOM   3793  C   LEU   392     -58.937 -29.871 -50.234  1.00 75.04           C  
ATOM   3794  O   LEU   392     -58.481 -29.940 -49.095  1.00 75.04           O  
ATOM   3795  CB  LEU   392     -58.724 -32.020 -51.398  1.00 75.04           C  
ATOM   3796  CG  LEU   392     -59.306 -33.433 -51.570  1.00 75.04           C  
ATOM   3797  CD1 LEU   392     -58.247 -34.416 -52.094  1.00 75.04           C  
ATOM   3798  CD2 LEU   392     -59.984 -33.907 -50.273  1.00 75.04           C  
ATOM   3799  HN  LEU   392     -60.825 -31.060 -52.580  1.00  0.00           H  
ATOM   3800  N   PRO   393     -58.698 -28.817 -50.957  1.00124.75           N  
ATOM   3801  CA  PRO   393     -57.879 -27.748 -50.429  1.00124.75           C  
ATOM   3802  C   PRO   393     -58.510 -26.997 -49.292  1.00124.75           C  
ATOM   3803  O   PRO   393     -57.817 -26.230 -48.623  1.00124.75           O  
ATOM   3804  CB  PRO   393     -57.545 -26.866 -51.632  1.00124.75           C  
ATOM   3805  CG  PRO   393     -57.590 -27.840 -52.825  1.00124.75           C  
ATOM   3806  CD  PRO   393     -58.599 -28.920 -52.403  1.00124.75           C  
ATOM   3807  N   PHE   394     -59.839 -27.116 -49.165  1.00140.29           N  
ATOM   3808  CA  PHE   394     -60.712 -26.495 -48.209  1.00140.29           C  
ATOM   3809  C   PHE   394     -60.882 -27.231 -46.909  1.00140.29           C  
ATOM   3810  O   PHE   394     -61.434 -26.644 -45.980  1.00140.29           O  
ATOM   3811  CB  PHE   394     -62.082 -26.190 -48.825  1.00140.29           C  
ATOM   3812  CG  PHE   394     -61.729 -25.320 -49.982  1.00140.29           C  
ATOM   3813  CD1 PHE   394     -61.217 -24.060 -49.768  1.00140.29           C  
ATOM   3814  CD2 PHE   394     -61.903 -25.755 -51.275  1.00140.29           C  
ATOM   3815  CE1 PHE   394     -60.879 -23.250 -50.825  1.00140.29           C  
ATOM   3816  CE2 PHE   394     -61.567 -24.947 -52.337  1.00140.29           C  
ATOM   3817  CZ  PHE   394     -61.054 -23.692 -52.114  1.00140.29           C  
ATOM   3818  HN  PHE   394     -60.292 -27.732 -49.840  1.00  0.00           H  
ATOM   3819  N   VAL   395     -60.446 -28.512 -46.809  1.00284.33           N  
ATOM   3820  CA  VAL   395     -60.885 -29.404 -45.760  1.00284.33           C  
ATOM   3821  C   VAL   395     -60.943 -28.778 -44.393  1.00284.33           C  
ATOM   3822  O   VAL   395     -62.014 -28.396 -43.975  1.00284.33           O  
ATOM   3823  CB  VAL   395     -60.078 -30.673 -45.674  1.00284.33           C  
ATOM   3824  CG1 VAL   395     -60.297 -31.467 -46.970  1.00284.33           C  
ATOM   3825  CG2 VAL   395     -58.603 -30.337 -45.410  1.00284.33           C  
ATOM   3826  HN  VAL   395     -59.782 -28.859 -47.501  1.00  0.00           H  
ATOM   3827  N   GLY   396     -59.846 -28.432 -43.739  1.00162.47           N  
ATOM   3828  CA  GLY   396     -59.776 -28.011 -42.355  1.00162.47           C  
ATOM   3829  C   GLY   396     -60.554 -26.763 -41.981  1.00162.47           C  
ATOM   3830  O   GLY   396     -60.554 -26.386 -40.811  1.00162.47           O  
ATOM   3831  HN  GLY   396     -58.968 -28.465 -44.258  1.00  0.00           H  
ATOM   3832  N   PHE   397     -61.137 -26.019 -42.937  1.00114.49           N  
ATOM   3833  CA  PHE   397     -61.693 -24.709 -42.698  1.00114.49           C  
ATOM   3834  C   PHE   397     -62.748 -24.599 -41.604  1.00114.49           C  
ATOM   3835  O   PHE   397     -62.583 -23.757 -40.721  1.00114.49           O  
ATOM   3836  CB  PHE   397     -62.269 -24.130 -43.999  1.00114.49           C  
ATOM   3837  CG  PHE   397     -62.415 -22.662 -43.830  1.00114.49           C  
ATOM   3838  CD1 PHE   397     -61.299 -21.859 -43.883  1.00114.49           C  
ATOM   3839  CD2 PHE   397     -63.649 -22.086 -43.642  1.00114.49           C  
ATOM   3840  CE1 PHE   397     -61.410 -20.497 -43.736  1.00114.49           C  
ATOM   3841  CE2 PHE   397     -63.766 -20.725 -43.494  1.00114.49           C  
ATOM   3842  CZ  PHE   397     -62.646 -19.928 -43.541  1.00114.49           C  
ATOM   3843  HN  PHE   397     -61.189 -26.401 -43.881  1.00  0.00           H  
ATOM   3844  N   THR   398     -63.829 -25.417 -41.578  1.00168.78           N  
ATOM   3845  CA  THR   398     -64.888 -25.239 -40.605  1.00168.78           C  
ATOM   3846  C   THR   398     -64.377 -25.155 -39.200  1.00168.78           C  
ATOM   3847  O   THR   398     -63.495 -25.908 -38.792  1.00168.78           O  
ATOM   3848  CB  THR   398     -65.949 -26.299 -40.613  1.00168.78           C  
ATOM   3849  CG2 THR   398     -66.776 -26.180 -41.893  1.00168.78           C  
ATOM   3850  OG1 THR   398     -65.365 -27.586 -40.492  1.00168.78           O  
ATOM   3851  HN  THR   398     -63.898 -26.174 -42.258  1.00  0.00           H  
ATOM   3852  HG1 THR   398     -64.851 -27.660 -39.696  1.00  0.00           H  
ATOM   3853  N   TYR   399     -64.916 -24.162 -38.450  1.00147.95           N  
ATOM   3854  CA  TYR   399     -64.590 -23.925 -37.071  1.00147.95           C  
ATOM   3855  C   TYR   399     -65.902 -23.947 -36.331  1.00147.95           C  
ATOM   3856  O   TYR   399     -66.328 -22.918 -35.804  1.00147.95           O  
ATOM   3857  CB  TYR   399     -63.961 -22.519 -36.967  1.00147.95           C  
ATOM   3858  CG  TYR   399     -63.551 -22.115 -35.593  1.00147.95           C  
ATOM   3859  CD1 TYR   399     -62.388 -22.601 -35.039  1.00147.95           C  
ATOM   3860  CD2 TYR   399     -64.304 -21.213 -34.876  1.00147.95           C  
ATOM   3861  CE1 TYR   399     -61.992 -22.211 -33.781  1.00147.95           C  
ATOM   3862  CE2 TYR   399     -63.913 -20.819 -33.618  1.00147.95           C  
ATOM   3863  CZ  TYR   399     -62.758 -21.321 -33.068  1.00147.95           C  
ATOM   3864  OH  TYR   399     -62.359 -20.915 -31.778  1.00147.95           O  
ATOM   3865  HN  TYR   399     -65.596 -23.544 -38.893  1.00  0.00           H  
ATOM   3866  HH  TYR   399     -61.561 -21.262 -31.398  1.00  0.00           H  
ATOM   3867  N   TYR   400     -66.667 -25.059 -36.455  1.00132.14           N  
ATOM   3868  CA  TYR   400     -67.903 -25.261 -35.736  1.00132.14           C  
ATOM   3869  C   TYR   400     -67.810 -26.034 -34.443  1.00132.14           C  
ATOM   3870  O   TYR   400     -68.125 -25.535 -33.364  1.00132.14           O  
ATOM   3871  CB  TYR   400     -68.904 -25.983 -36.666  1.00132.14           C  
ATOM   3872  CG  TYR   400     -70.234 -26.194 -36.026  1.00132.14           C  
ATOM   3873  CD1 TYR   400     -71.150 -25.168 -35.956  1.00132.14           C  
ATOM   3874  CD2 TYR   400     -70.582 -27.430 -35.530  1.00132.14           C  
ATOM   3875  CE1 TYR   400     -72.383 -25.368 -35.379  1.00132.14           C  
ATOM   3876  CE2 TYR   400     -71.813 -27.637 -34.953  1.00132.14           C  
ATOM   3877  CZ  TYR   400     -72.715 -26.603 -34.874  1.00132.14           C  
ATOM   3878  OH  TYR   400     -73.979 -26.812 -34.283  1.00132.14           O  
ATOM   3879  HN  TYR   400     -66.353 -25.793 -37.090  1.00  0.00           H  
ATOM   3880  HH  TYR   400     -74.602 -26.097 -34.228  1.00  0.00           H  
ATOM   3881  N   SER   401     -67.343 -27.302 -34.542  1.00114.32           N  
ATOM   3882  CA  SER   401     -67.354 -28.219 -33.430  1.00114.32           C  
ATOM   3883  C   SER   401     -66.256 -27.935 -32.465  1.00114.32           C  
ATOM   3884  O   SER   401     -66.468 -27.915 -31.253  1.00114.32           O  
ATOM   3885  CB  SER   401     -67.260 -29.706 -33.844  1.00114.32           C  
ATOM   3886  OG  SER   401     -66.013 -29.992 -34.461  1.00114.32           O  
ATOM   3887  HN  SER   401     -66.970 -27.619 -35.437  1.00  0.00           H  
ATOM   3888  HG  SER   401     -65.955 -30.905 -34.715  1.00  0.00           H  
ATOM   3889  N   ASN   402     -65.039 -27.701 -32.983  1.00 83.76           N  
ATOM   3890  CA  ASN   402     -63.929 -27.559 -32.091  1.00 83.76           C  
ATOM   3891  C   ASN   402     -63.514 -26.131 -32.094  1.00 83.76           C  
ATOM   3892  O   ASN   402     -62.727 -25.722 -32.945  1.00 83.76           O  
ATOM   3893  CB  ASN   402     -62.695 -28.338 -32.572  1.00 83.76           C  
ATOM   3894  CG  ASN   402     -63.084 -29.796 -32.770  1.00 83.76           C  
ATOM   3895  ND2 ASN   402     -62.890 -30.307 -34.015  1.00 83.76           N  
ATOM   3896  OD1 ASN   402     -63.554 -30.463 -31.853  1.00 83.76           O  
ATOM   3897  HN  ASN   402     -64.909 -27.626 -33.992  1.00  0.00           H  
ATOM   3898 1HD2 ASN   402     -62.499 -29.753 -34.777  1.00  0.00           H  
ATOM   3899 2HD2 ASN   402     -63.151 -31.284 -34.148  1.00  0.00           H  
ATOM   3900  N   ARG   403     -63.999 -25.342 -31.117  1.00136.45           N  
ATOM   3901  CA  ARG   403     -63.618 -23.965 -31.085  1.00136.45           C  
ATOM   3902  C   ARG   403     -63.267 -23.603 -29.683  1.00136.45           C  
ATOM   3903  O   ARG   403     -63.546 -24.348 -28.744  1.00136.45           O  
ATOM   3904  CB  ARG   403     -64.694 -23.009 -31.629  1.00136.45           C  
ATOM   3905  CG  ARG   403     -66.073 -23.088 -30.977  1.00136.45           C  
ATOM   3906  CD  ARG   403     -67.089 -22.234 -31.743  1.00136.45           C  
ATOM   3907  NE  ARG   403     -68.440 -22.419 -31.149  1.00136.45           N  
ATOM   3908  CZ  ARG   403     -69.400 -21.477 -31.384  1.00136.45           C  
ATOM   3909  NH1 ARG   403     -69.098 -20.365 -32.115  1.00136.45           N1+
ATOM   3910  NH2 ARG   403     -70.660 -21.638 -30.886  1.00136.45           N  
ATOM   3911  HN  ARG   403     -64.629 -25.721 -30.410  1.00  0.00           H  
ATOM   3912  HE  ARG   403     -68.646 -23.237 -30.575  1.00  0.00           H  
ATOM   3913 1HH1 ARG   403     -69.815 -19.661 -32.291  1.00  0.00           H  
ATOM   3914 2HH1 ARG   403     -68.156 -20.245 -32.487  1.00  0.00           H  
ATOM   3915 1HH2 ARG   403     -71.377 -20.934 -31.062  1.00  0.00           H  
ATOM   3916 2HH2 ARG   403     -70.886 -22.469 -30.340  1.00  0.00           H  
ATOM   3917  N   ARG   404     -62.587 -22.453 -29.528  1.00157.98           N  
ATOM   3918  CA  ARG   404     -62.177 -22.007 -28.234  1.00157.98           C  
ATOM   3919  C   ARG   404     -63.421 -21.600 -27.462  1.00157.98           C  
ATOM   3920  O   ARG   404     -64.098 -20.628 -27.890  1.00157.98           O  
ATOM   3921  CB  ARG   404     -61.224 -20.805 -28.300  1.00157.98           C  
ATOM   3922  CG  ARG   404     -59.851 -21.191 -28.850  1.00157.98           C  
ATOM   3923  CD  ARG   404     -58.867 -20.026 -28.932  1.00157.98           C  
ATOM   3924  NE  ARG   404     -57.521 -20.613 -29.173  1.00157.98           N  
ATOM   3925  CZ  ARG   404     -56.404 -19.842 -29.036  1.00157.98           C  
ATOM   3926  NH1 ARG   404     -56.518 -18.510 -28.768  1.00157.98           N1+
ATOM   3927  NH2 ARG   404     -55.169 -20.406 -29.163  1.00157.98           N  
ATOM   3928  OXT ARG   404     -63.710 -22.257 -26.427  1.00157.98           O1-
ATOM   3929  HN  ARG   404     -62.360 -21.890 -30.348  1.00  0.00           H  
ATOM   3930  HE  ARG   404     -57.433 -21.593 -29.441  1.00  0.00           H  
ATOM   3931 1HH1 ARG   404     -55.683 -17.934 -28.666  1.00  0.00           H  
ATOM   3932 2HH1 ARG   404     -57.442 -18.088 -28.673  1.00  0.00           H  
ATOM   3933 1HH2 ARG   404     -54.334 -19.830 -29.061  1.00  0.00           H  
ATOM   3934 2HH2 ARG   404     -55.084 -21.402 -29.363  1.00  0.00           H  
TER   
ATOM   3935  N   J0P A 501     -65.391  -6.612 -48.155  0.00  0.00           N  
ATOM   3936  C   J0P A 501     -64.909  -6.631 -46.899  0.00  0.00           C  
ATOM   3937  O   J0P A 501     -63.816  -7.150 -46.744  0.00  0.00           O  
ATOM   3938  C1  J0P A 501     -64.545  -7.087 -49.232  0.00  0.00           C  
ATOM   3939  N1  J0P A 501     -69.823  -5.749 -39.750  0.00  0.00           N  
ATOM   3940  C2  J0P A 501     -64.717  -8.555 -49.612  0.00  0.00           C  
ATOM   3941  C3  J0P A 501     -65.908  -9.318 -49.269  0.00  0.00           C  
ATOM   3942  C4  J0P A 501     -65.910 -10.702 -49.685  0.00  0.00           C  
ATOM   3943  C5  J0P A 501     -64.929 -11.351 -50.389  0.00  0.00           C  
ATOM   3944  C6  J0P A 501     -63.808 -10.639 -50.619  0.00  0.00           C  
ATOM   3945  C7  J0P A 501     -63.617  -9.255 -50.277  0.00  0.00           C  
ATOM   3946  C8  J0P A 501     -66.603  -4.001 -47.671  0.00  0.00           C  
ATOM   3947  C10 J0P A 501     -65.743  -6.227 -45.706  0.00  0.00           C  
ATOM   3948  C11 J0P A 501     -66.923  -5.440 -45.772  0.00  0.00           C  
ATOM   3949  C12 J0P A 501     -67.594  -5.154 -44.534  0.00  0.00           C  
ATOM   3950  C13 J0P A 501     -67.341  -5.842 -43.321  0.00  0.00           C  
ATOM   3951  C14 J0P A 501     -66.172  -6.707 -43.377  0.00  0.00           C  
ATOM   3952  C15 J0P A 501     -65.408  -6.836 -44.520  0.00  0.00           C  
ATOM   3953  C15 J0P A 501     -67.385  -3.416 -48.862  0.00  0.00           C  
ATOM   3954  C16 J0P A 501     -68.209  -5.785 -42.123  0.00  0.00           C  
ATOM   3955  C17 J0P A 501     -68.020  -6.669 -41.032  0.00  0.00           C  
ATOM   3956  C18 J0P A 501     -68.698  -6.515 -39.770  0.00  0.00           C  
ATOM   3957  C19 J0P A 501     -69.979  -4.764 -40.630  0.00  0.00           C  
ATOM   3958  C20 J0P A 501     -69.213  -4.744 -41.860  0.00  0.00           C  
ATOM   3959  C28 J0P A 501     -63.079  -6.878 -48.809  0.00  0.00           C  
ATOM   3960  C35 J0P A 501     -68.137  -2.124 -48.491  0.00  0.00           C  
ATOM   3961  O36 J0P A 501     -62.751 -11.297 -51.236  0.00  0.00           O  
ATOM   3962  N37 J0P A 501     -67.395  -4.980 -46.951  0.00  0.00           N  
ATOM   3963  C39 J0P A 501     -61.541 -10.565 -51.019  0.00  0.00           C  
ATOM   3964  C46 J0P A 501     -69.276  -1.814 -49.480  0.00  0.00           C  
ATOM   3965  N47 J0P A 501     -69.861  -0.473 -49.329  0.00  0.00           N  
ATOM   3966  H1  J0P A 501     -66.314  -6.277 -48.342  0.00  0.00           H  
ATOM   3967  H24 J0P A 501     -68.314  -4.551 -46.765  0.00  0.00           H  
ATOM   3968  H27 J0P A 501     -70.665  -0.510 -48.609  0.00  0.00           H  
ATOM   3969  H28 J0P A 501     -70.246  -0.139 -50.282  0.00  0.00           H  
END
