# Supplementary material for: Designing of the N-ethyl-4-(pyridin-4-yl)benzamide based potent ROCK1 inhibitors using docking, molecular dynamics, and 3D-QSAR
Source: PeerJ. 2021 Aug 9;9:e11951. doi: 10.7717/peerj.11951 (PMC8359802; doi:10.7717/peerj.11951)
Supplement: Supplemental Information 2 [file peerj-09-11951-s002.zip › Supplementary_Files/ROCK-Coordinates/DOCK/ROCK1-Cpd_D02/D02.mol2]

#	Name:			D02
#	Creating user name:	Swapnil
#	Creation time:		Fri Jan 15 11:29:57 2021

#	Modifying user name:	Swapnil
#	Modification time:	Fri Jan 15 11:34:22 2021

@<TRIPOS>MOLECULE
D02
   68    71     1     0     1
SMALL
USER_CHARGES
INVALID_CHARGES
From 3DB ct
@<TRIPOS>ATOM
      1 N          -0.9710   -0.3560    1.5570 N.am      1 <1>        -0.3050 
      2 C          -0.2080    0.6500    1.0910 C.2       1 <1>         0.2460 
      3 O          -0.8000    1.6160    0.6370 O.2       1 <1>        -0.2700 
      4 C           1.2890    0.5250    0.9390 C.ar      1 <1>         0.0580 
      5 C           2.0930   -0.4420    1.5970 C.ar      1 <1>         0.0420 
      6 C           3.5040   -0.4180    1.3300 C.ar      1 <1>        -0.0320 
      7 C           4.0920    0.2850    0.2490 C.ar      1 <1>        -0.0160 
      8 C           3.1680    1.1770   -0.4360 C.ar      1 <1>        -0.0530 
      9 C           1.8460    1.2980   -0.0550 C.ar      1 <1>        -0.0470 
     10 H           1.2230    2.0290   -0.5570 H         1 <1>         0.0630 
     11 H           3.5280    1.7660   -1.2710 H         1 <1>         0.0620 
     12 C           5.4800    0.0910   -0.2290 C.ar      1 <1>        -0.0150 
     13 C           6.0960    1.0180   -1.1050 C.ar      1 <1>        -0.0360 
     14 C           7.5000    0.9810   -1.4270 C.ar      1 <1>         0.0280 
     15 N           8.1670   -0.1830   -1.2000 N.ar      1 <1>        -0.2630 
     16 C           7.7560   -1.0150   -0.2480 C.ar      1 <1>         0.0280 
     17 C           6.4010   -0.9450    0.2610 C.ar      1 <1>        -0.0360 
     18 H           6.0650   -1.6580    1.0050 H         1 <1>         0.0640 
     19 H           8.4420   -1.7540    0.1520 H         1 <1>         0.0830 
     20 H           8.0060    1.8480   -1.8360 H         1 <1>         0.0830 
     21 H           5.4830    1.7900   -1.5550 H         1 <1>         0.0640 
     22 H           4.1580   -0.9710    1.9950 H         1 <1>         0.0640 
     23 N           1.5530   -1.3480    2.4390 N.pl3     1 <1>        -0.3290 
     24 C           0.9160   -0.8290    3.7860 C.3       1 <1>         0.0120 
     25 C           0.5550   -2.0090    4.7350 C.3       1 <1>        -0.0330 
     26 C          -0.1350   -3.1850    3.9810 C.3       1 <1>        -0.0260 
     27 C           0.8640   -3.7840    2.9460 C.3       1 <1>        -0.0330 
     28 C           1.2510   -2.7700    1.8330 C.3       1 <1>         0.0120 
     29 H           0.4190   -2.6870    1.1180 H         1 <1>         0.0460 
     30 H           2.1480   -3.1350    1.3100 H         1 <1>         0.0460 
     31 H           0.4000   -4.6630    2.4760 H         1 <1>         0.0280 
     32 H           1.7780   -4.0910    3.4760 H         1 <1>         0.0280 
     33 C          -0.5960   -4.2970    4.9410 C.3       1 <1>        -0.0040 
     34 N          -1.6510   -3.8870    5.8800 N.3       1 <1>        -0.3300 
     35 H          -2.0990   -4.7650    6.3230 H         1 <1>         0.1180 
     36 H          -2.4060   -3.3260    5.3500 H         1 <1>         0.1180 
     37 H           0.2740   -4.6310    5.5250 H         1 <1>         0.0420 
     38 H          -0.9780   -5.1350    4.3390 H         1 <1>         0.0420 
     39 H          -1.0150   -2.7930    3.4490 H         1 <1>         0.0310 
     40 H          -0.1270   -1.6400    5.5150 H         1 <1>         0.0280 
     41 H           1.4790   -2.3820    5.2020 H         1 <1>         0.0280 
     42 H           0.0020   -0.2620    3.5550 H         1 <1>         0.0460 
     43 H           1.6370   -0.1700    4.2920 H         1 <1>         0.0460 
     44 C          -2.4090   -0.1750    1.6010 C.3       1 <1>         0.0460 
     45 C          -3.1790   -0.6840    0.3860 C.ar      1 <1>        -0.0250 
     46 C          -4.6310   -0.6420    0.3060 C.ar      1 <1>        -0.0570 
     47 C          -5.2110   -1.1790   -0.9040 C.ar      1 <1>        -0.0590 
     48 C          -4.5370   -1.6890   -1.9830 C.ar      1 <1>        -0.0320 
     49 C          -3.2010   -1.7890   -1.8410 C.ar      1 <1>         0.0760 
     50 C          -2.4460   -1.3140   -0.7130 C.ar      1 <1>        -0.0270 
     51 H          -1.3680   -1.4210   -0.6780 H         1 <1>         0.0650 
     52 O          -2.4950   -2.4000   -2.8710 O.3       1 <1>        -0.3480 
     53 C          -1.4500   -1.5310   -3.3130 C.3       1 <1>         0.0430 
     54 H          -0.6520   -2.1250   -3.7830 H         1 <1>         0.0530 
     55 H          -1.0390   -0.9830   -2.4520 H         1 <1>         0.0530 
     56 H          -1.8530   -0.8150   -4.0450 H         1 <1>         0.0530 
     57 H          -5.0460   -1.9930   -2.8900 H         1 <1>         0.0640 
     58 H          -6.2930   -1.1790   -0.9650 H         1 <1>         0.0620 
     59 H          -5.2400   -0.2320    1.1040 H         1 <1>         0.0620 
     60 C          -2.6920    1.3320    1.7420 C.3       1 <1>        -0.0420 
     61 H61        -2.6220    1.8129    0.7552 H         1 <1>         0.0250 
     62 H62        -1.9536    1.7813    2.4224 H         1 <1>         0.0250 
     63 C63        -4.1075    1.5364    2.3132 C.3       1 <1>         0.0250 
     64 H          -2.7890   -0.7050    2.4870 H         1 <1>         0.0550 
     65 H          -0.5550   -1.2100    1.8670 H         1 <1>         0.1500 
     66 H1         -4.7728    1.9078    1.5199 H         1 <1>         0.0000 
     67 H2         -4.0697    2.2689    3.1330 H         1 <1>         0.0000 
     68 H3         -4.4907    0.5785    2.6947 H         1 <1>         0.0000 
@<TRIPOS>BOND
     1    1    2 am   
     2    2    3 2    
     3    2    4 1    
     4    4    5 ar   
     5    5    6 ar   
     6    6    7 ar   
     7    7    8 ar   
     8    8    9 ar   
     9    9    4 ar   
    10    9   10 1    
    11    8   11 1    
    12    7   12 1    
    13   12   13 ar   
    14   13   14 ar   
    15   14   15 ar   
    16   15   16 ar   
    17   16   17 ar   
    18   17   12 ar   
    19   17   18 1    
    20   16   19 1    
    21   14   20 1    
    22   13   21 1    
    23    6   22 1    
    24    5   23 1    
    25   23   24 1    
    26   24   25 1    
    27   25   26 1    
    28   26   27 1    
    29   27   28 1    
    30   28   23 1    
    31   28   29 1    
    32   28   30 1    
    33   27   31 1    
    34   27   32 1    
    35   26   33 1    
    36   33   34 1    
    37   34   35 1    
    38   34   36 1    
    39   33   37 1    
    40   33   38 1    
    41   26   39 1    
    42   25   40 1    
    43   25   41 1    
    44   24   42 1    
    45   24   43 1    
    46    1   44 1    
    47   44   45 1    
    48   45   46 ar   
    49   46   47 ar   
    50   47   48 ar   
    51   48   49 ar   
    52   49   50 ar   
    53   50   45 ar   
    54   50   51 1    
    55   49   52 1    
    56   52   53 1    
    57   53   54 1    
    58   53   55 1    
    59   53   56 1    
    60   48   57 1    
    61   47   58 1    
    62   46   59 1    
    63   44   60 1    
    64   60   61 1    
    65   60   62 1    
    66   60   63 1    
    67   44   64 1    
    68    1   65 1    
    69   63   66 1    
    70   63   67 1    
    71   63   68 1    
@<TRIPOS>SUBSTRUCTURE
     1 ****        1 TEMP              0 ****  ****    0 ROOT 
@<TRIPOS>SET
UNITY_3DHIT     STATIC     ATOMS    <user>   **** Atoms matching 3D or FLEX Search
0
