# Supplementary material for: Designing of the N-ethyl-4-(pyridin-4-yl)benzamide based potent ROCK1 inhibitors using docking, molecular dynamics, and 3D-QSAR
Source: PeerJ. 2021 Aug 9;9:e11951. doi: 10.7717/peerj.11951 (PMC8359802; doi:10.7717/peerj.11951)
Supplement: Supplemental Information 2 [file peerj-09-11951-s002.zip › Supplementary_Files/ROCK-Coordinates/DOCK/ROCK1-Cpd_D31/D31.mol2]

#	Name:			D31
#	Creating user name:	Swapnil
#	Creation time:		Fri Jan 15 15:50:41 2021

#	Modifying user name:	Swapnil
#	Modification time:	Fri Jan 15 15:51:23 2021

@<TRIPOS>MOLECULE
D31
   66    69     1     0     1
SMALL
USER_CHARGES
INVALID_CHARGES
From 3DB ct
@<TRIPOS>ATOM
      1 N          -0.9710   -0.3560    1.5570 N.am      1 <1>        -0.3050 
      2 C          -0.2080    0.6500    1.0910 C.2       1 <1>         0.2460 
      3 O          -0.8000    1.6160    0.6370 O.2       1 <1>        -0.2700 
      4 C           1.2890    0.5250    0.9390 C.ar      1 <1>         0.0580 
      5 C           2.0930   -0.4420    1.5970 C.ar      1 <1>         0.0420 
      6 C           3.5040   -0.4180    1.3300 C.ar      1 <1>        -0.0320 
      7 C           4.0920    0.2850    0.2490 C.ar      1 <1>        -0.0160 
      8 C           3.1680    1.1770   -0.4360 C.ar      1 <1>        -0.0530 
      9 C           1.8460    1.2980   -0.0550 C.ar      1 <1>        -0.0470 
     10 H1         -0.5547   -1.2109    1.8666 H         1 <1>         0.0000 
     11 H2          4.1581   -0.9704    1.9948 H         1 <1>         0.0000 
     12 C           5.4793    0.0911   -0.2288 C.ar      1 <1>        -0.0150 
     13 C           6.0953    1.0181   -1.1048 C.ar      1 <1>        -0.0360 
     14 C           7.4993    0.9811   -1.4268 C.ar      1 <1>         0.0280 
     15 N           8.1663   -0.1829   -1.1998 N.ar      1 <1>        -0.2630 
     16 C16         7.7553   -1.0149   -0.2478 C.ar      1 <1>         0.0280 
     17 C           6.4003   -0.9449    0.2612 C.ar      1 <1>        -0.0360 
     18 H3          3.5290    1.7652   -1.2719 H         1 <1>         0.0000 
     19 H4          1.2233    2.0293   -0.5576 H         1 <1>         0.0000 
     20 H5          5.4822    1.7911   -1.5537 H         1 <1>         0.0000 
     21 H6          8.0054    1.8485   -1.8348 H         1 <1>         0.0000 
     22 H7         -1.0184   -0.3431   -5.0775 H         1 <1>         0.0000 
     23 C23         1.5008   -1.4355    2.5204 C.ar      1 <1>        -0.3290 
     24 C           0.8638   -0.9165    3.8674 C.ar      1 <1>         0.0120 
     25 C           0.5028   -2.0965    4.8164 C.ar      1 <1>        -0.0330 
     26 C          -0.1872   -3.2725    4.0624 C.ar      1 <1>        -0.0260 
     27 C           0.8118   -3.8715    3.0274 C.ar      1 <1>        -0.0330 
     28 C           1.1988   -2.8575    1.9144 C.ar      1 <1>         0.0120 
     29 H8          6.0649   -1.6583    1.0053 H         1 <1>         0.0000 
     30 H9          0.6986    0.1288    4.1021 H         1 <1>         0.0000 
     31 H10         0.7081   -2.0997    5.8807 H         1 <1>         0.0000 
     32 H11         1.1950   -4.8843    3.0779 H         1 <1>         0.0000 
     33 C          -0.6438   -4.3739    5.0132 C.3       1 <1>        -0.0040 
     34 N          -1.6983   -3.9641    5.9518 N.3       1 <1>        -0.3300 
     35 H12         1.2537   -3.0979    0.8588 H         1 <1>         0.0000 
     36 H13         0.2266   -4.7075    5.5973 H         1 <1>         0.0000 
     37 H14        -1.0249   -5.2123    4.4116 H         1 <1>         0.0000 
     38 H15        -2.4643   -3.4214    5.4179 H         1 <1>         0.0000 
     39 H16        -1.2736   -3.3297    6.7157 H         1 <1>         0.0000 
     40 H17        -2.7889   -0.7039    2.4875 H         1 <1>         0.0000 
     41 H18        -5.2400   -0.2334    1.1042 H         1 <1>         0.0000 
     42 H19        -6.2933   -1.1783   -0.9646 H         1 <1>         0.0000 
     43 H20        -5.0456   -1.9920   -2.8911 H         1 <1>         0.0000 
     44 C          -2.4090   -0.1750    1.6010 C.3       1 <1>         0.0460 
     45 C          -3.1790   -0.6840    0.3860 C.ar      1 <1>        -0.0250 
     46 C          -4.6310   -0.6420    0.3060 C.ar      1 <1>        -0.0570 
     47 C          -5.2110   -1.1790   -0.9040 C.ar      1 <1>        -0.0590 
     48 C          -4.5370   -1.6890   -1.9830 C.ar      1 <1>        -0.0320 
     49 C          -3.2010   -1.7890   -1.8410 C.ar      1 <1>         0.0760 
     50 C          -2.4460   -1.3140   -0.7130 C.ar      1 <1>        -0.0270 
     51 H21        -1.3677   -1.4193   -0.6778 H         1 <1>         0.0000 
     52 O          -2.4950   -2.4000   -2.8710 O.3       1 <1>        -0.3480 
     53 C          -1.4500   -1.5310   -3.3130 C.3       1 <1>         0.0430 
     54 H54        -0.4783   -2.0294   -3.1809 H         1 <1>         0.0000 
     55 H55        -1.4698   -0.6035   -2.7219 H         1 <1>         0.0000 
     56 C56        -1.6568   -1.1954   -4.8017 C.3       1 <1>         0.0000 
     57 H25        -3.1303    1.7118    0.8073 H         1 <1>         0.0000 
     58 H26        -1.7516    1.8639    1.9486 H         1 <1>         0.0000 
     59 C59        -3.6779    1.5627    2.9023 C.3       1 <1>         0.0000 
     60 C          -2.6920    1.3320    1.7420 C.3       1 <1>        -0.0420 
     61 H22        -2.7113   -0.9353   -4.9759 H         1 <1>         0.0000 
     62 H23        -1.3883   -2.0682   -5.4150 H         1 <1>         0.0000 
     63 H24         8.4409   -1.7533    0.1518 H         1 <1>         0.0000 
     64 H27        -4.5503    2.1239    2.5361 H         1 <1>         0.0000 
     65 H28        -3.1801    2.1368    3.6977 H         1 <1>         0.0000 
     66 H29        -4.0075    0.5923    3.3019 H         1 <1>         0.0000 
@<TRIPOS>BOND
     1    1    2 am   
     2    2    3 2    
     3    2    4 1    
     4    4    5 ar   
     5    5    6 ar   
     6    6    7 ar   
     7    8    7 ar   
     8    9    8 ar   
     9    4    9 ar   
    10    1   10 1    
    11    6   11 1    
    12    7   12 1    
    13   12   13 ar   
    14   13   14 ar   
    15   14   15 ar   
    16   16   15 ar   
    17   17   16 ar   
    18   12   17 ar   
    19    8   18 1    
    20    9   19 1    
    21   13   20 1    
    22   14   21 1    
    23   56   22 1    
    24    5   23 1    
    25   23   24 ar   
    26   24   25 ar   
    27   25   26 ar   
    28   27   26 ar   
    29   28   27 ar   
    30   23   28 ar   
    31   17   29 1    
    32   24   30 1    
    33   25   31 1    
    34   27   32 1    
    35   26   33 1    
    36   33   34 1    
    37   28   35 1    
    38   33   36 1    
    39   33   37 1    
    40   34   38 1    
    41   34   39 1    
    42   44   40 1    
    43   46   41 1    
    44   47   42 1    
    45   48   43 1    
    46   44    1 1    
    47   44   45 1    
    48   45   46 ar   
    49   46   47 ar   
    50   47   48 ar   
    51   49   48 ar   
    52   50   49 ar   
    53   45   50 ar   
    54   50   51 1    
    55   49   52 1    
    56   52   53 1    
    57   53   54 1    
    58   53   55 1    
    59   53   56 1    
    60   60   57 1    
    61   60   58 1    
    62   60   59 1    
    63   44   60 1    
    64   56   61 1    
    65   56   62 1    
    66   16   63 1    
    67   59   64 1    
    68   59   65 1    
    69   59   66 1    
@<TRIPOS>SUBSTRUCTURE
     1 ****        1 TEMP              0 ****  ****    0 ROOT 
@<TRIPOS>SET
UNITY_3DHIT     STATIC     ATOMS    <user>   **** Atoms matching 3D or FLEX Search
0
