# Supplementary material for: Designing of the N-ethyl-4-(pyridin-4-yl)benzamide based potent ROCK1 inhibitors using docking, molecular dynamics, and 3D-QSAR
Source: PeerJ. 2021 Aug 9;9:e11951. doi: 10.7717/peerj.11951 (PMC8359802; doi:10.7717/peerj.11951)
Supplement: Supplemental Information 2 [file peerj-09-11951-s002.zip › Supplementary_Files/ROCK-Coordinates/MD/charmm36-jul2020.ff/merged.rtp]

; This force field generated by charmm2gmx.py from
; multiple charmm parameter files 
; and multiple charmm topology files

[ bondedtypes ] 
; Col 1: Type of bond 
; Col 2: Type of angles 
; Col 3: Type of proper dihedrals 
; Col 4: Type of improper dihedrals 
; Col 5: Generate all dihedrals if 1, only heavy atoms of 0. 
; Col 6: Number of excluded neighbors for nonbonded interactions 
; Col 7: Generate 1,4 interactions between pairs of hydrogens if 1 
; Col 8: Remove propers over the same bond as an improper if it is 1 
; bonds  angles  dihedrals	impropers all_dihedrals nrexcl HH14 RemoveDih 
	 1		 5			9		 2		  1			  3		 1	   0 

[ 11BPO ]
  [ atoms ]
	   C2 CG2R51   -0.040  0
	   H2 HGR52    0.140  1
	   N1 NG2R57    0.000  2
	   C5 CG2R51   -0.040  3
	   H5 HGR52    0.140  4
	   C4 CG2R51   -0.250  5
	   H4 HGR51    0.150  6
	   C3 CG2R51   -0.250  7
	   H3 HGR51    0.150  8
	   C8 CG2R51   -0.250  9
	   H8 HGR51    0.150 10
	   C7 CG2R51   -0.040 11
	   H7 HGR52    0.140 12
	   N6 NG2R57    0.000 13
	  C10 CG2R51   -0.040 14
	  H10 HGR52    0.140 15
	   C9 CG2R51   -0.250 16
	   H9 HGR51    0.150 17
  [ bonds ]
	   C2    H2
	   C2    N1
	   C2    C3
	   N1    C5
	   N1    N6
	   C5    H5
	   C5    C4
	   C4    H4
	   C4    C3
	   C3    H3
	   C8    H8
	   C8    C7
	   C8    C9
	   C7    H7
	   C7    N6
	   N6   C10
	  C10   H10
	  C10    C9
	   C9    H9

[ 123TBB ]
  [ atoms ]
	   C1 CG2R61   -0.070  0
	   H1 HGR62    0.110  1
	   C2 CG2R61   -0.115  2
	   H2 HGR61    0.115  3
	   C3 CG2R61   -0.070  4
	   H3 HGR62    0.110  5
	   C4 CG2R61    0.080  6
	  BR4 BRGR1   -0.150  7
	  LP4   LPH    0.050  8
	   C5 CG2R61    0.050  9
	  BR5 BRGR1   -0.140 10
	  LP5   LPH    0.050 11
	   C6 CG2R61    0.080 12
	  BR6 BRGR1   -0.150 13
	  LP6   LPH    0.050 14
  [ bonds ]
	   C6    C1
	   C1    H1
	   C1    C2
	   C2    H2
	   C2    C3
	   C3    H3
	   C3    C4
	   C4   BR4
	   C4    C5
	   C5   BR5
	   C5    C6
	   C6   BR6

[ 123TCB ]
  [ atoms ]
	   C1 CG2R61   -0.100  0
	   H1 HGR62    0.150  1
	   C2 CG2R61   -0.115  2
	   H2 HGR61    0.115  3
	   C3 CG2R61   -0.100  4
	   H3 HGR62    0.150  5
	   C4 CG2R61    0.010  6
	  CL4 CLGR1   -0.170  7
	  LP4   LPH    0.050  8
	   C5 CG2R61    0.230  9
	  CL5 CLGR1   -0.160 10
	  LP5   LPH    0.050 11
	   C6 CG2R61    0.010 12
	  CL6 CLGR1   -0.170 13
	  LP6   LPH    0.050 14
  [ bonds ]
	   C1    H1
	   C1    C2
	   C1    C6
	   C2    H2
	   C2    C3
	   C3    H3
	   C3    C4
	   C4   CL4
	   C4    C5
	   C5   CL5
	   C5    C6
	   C6   CL6

[ 123TIB ]
  [ atoms ]
	   C1 CG2R61   -0.060  0
	   H1 HGR62    0.140  1
	   C2 CG2R61   -0.115  2
	   H2 HGR61    0.115  3
	   C3 CG2R61   -0.060  4
	   H3 HGR62    0.140  5
	   C4 CG2R61   -0.050  6
	   I4  IGR1   -0.110  7
	  LP4   LPH    0.050  8
	   C5 CG2R61    0.100  9
	   I5  IGR1   -0.090 10
	  LP5   LPH    0.050 11
	   C6 CG2R61   -0.050 12
	   I6  IGR1   -0.110 13
	  LP6   LPH    0.050 14
  [ bonds ]
	   C1    C6
	   C1    H1
	   C1    C2
	   C2    H2
	   C2    C3
	   C3    H3
	   C3    C4
	   C4    I4
	   C4    C5
	   C5    I5
	   C5    C6
	   C6    I6

[ 124TBB ]
  [ atoms ]
	   C1 CG2R61   -0.060  0
	   H1 HGR62    0.110  1
	   C2 CG2R61   -0.060  2
	   H2 HGR62    0.110  3
	   C3 CG2R61    0.060  4
	  BR3 BRGR1   -0.170  5
	  LP3   LPH    0.050  6
	   C4 CG2R61   -0.040  7
	   H4 HGR62    0.110  8
	   C5 CG2R61    0.010  9
	  BR5 BRGR1   -0.120 10
	  LP5   LPH    0.050 11
	   C6 CG2R61    0.020 12
	  BR6 BRGR1   -0.120 13
	  LP6   LPH    0.050 14
  [ bonds ]
	   C1    H1
	   C1    C2
	   C1    C6
	   C2    H2
	   C2    C3
	   C3   BR3
	   C3    C4
	   C4    H4
	   C4    C5
	   C5   BR5
	   C5    C6
	   C6   BR6

[ 124TCB ]
  [ atoms ]
	   C1 CG2R61   -0.080  0
	   H1 HGR62    0.130  1
	   C2 CG2R61   -0.080  2
	   H2 HGR62    0.130  3
	   C3 CG2R61    0.060  4
	  CL3 CLGR1   -0.180  5
	  LP3   LPH    0.050  6
	   C4 CG2R61   -0.060  7
	   H4 HGR62    0.120  8
	   C5 CG2R61    0.070  9
	  CL5 CLGR1   -0.170 10
	  LP5   LPH    0.050 11
	   C6 CG2R61    0.070 12
	  CL6 CLGR1   -0.160 13
	  LP6   LPH    0.050 14
  [ bonds ]
	   C1    H1
	   C1    C2
	   C1    C6
	   C2    H2
	   C2    C3
	   C3   CL3
	   C3    C4
	   C4    H4
	   C4    C5
	   C5   CL5
	   C5    C6
	   C6   CL6

[ 124TIB ]
  [ atoms ]
	   C1 CG2R61   -0.080  0
	   H1 HGR62    0.140  1
	   C2 CG2R61   -0.080  2
	   H2 HGR62    0.140  3
	   C3 CG2R61   -0.040  4
	   I3  IGR1   -0.120  5
	  LP3   LPH    0.050  6
	   C4 CG2R61    0.020  7
	   H4 HGR62    0.100  8
	   C5 CG2R61   -0.030  9
	   I5  IGR1   -0.080 10
	  LP5   LPH    0.050 11
	   C6 CG2R61   -0.030 12
	   I6  IGR1   -0.090 13
	  LP6   LPH    0.050 14
  [ bonds ]
	   C1    C6
	   C1    H1
	   C1    C2
	   C2    H2
	   C2    C3
	   C3    I3
	   C3    C4
	   C4    H4
	   C4    C5
	   C5    I5
	   C5    C6
	   C6    I6

[ 12DBB ]
  [ atoms ]
	   C1 CG2R61   -0.060  0
	   H1 HGR62    0.150  1
	   C2 CG2R61   -0.115  2
	   H2 HGR61    0.115  3
	   C3 CG2R61   -0.115  4
	   H3 HGR61    0.115  5
	   C4 CG2R61   -0.060  6
	   H4 HGR62    0.150  7
	   C5 CG2R61    0.010  8
	  BR5 BRGR1   -0.150  9
	  LP5   LPH    0.050 10
	   C6 CG2R61    0.010 11
	  LP6   LPH    0.050 12
	  BR6 BRGR1   -0.150 13
  [ bonds ]
	   C6    C1
	   C1    H1
	   C1    C2
	   C2    H2
	   C2    C3
	   C3    H3
	   C3    C4
	   C4    H4
	   C4    C5
	   C5   BR5
	   C5    C6
	   C6   BR6

[ 12DCB ]
  [ atoms ]
	   C1 CG2R61   -0.100  0
	   H1 HGR62    0.150  1
	   C2 CG2R61   -0.115  2
	   H2 HGR61    0.115  3
	   C3 CG2R61   -0.115  4
	   H3 HGR61    0.115  5
	   C4 CG2R61   -0.100  6
	   H4 HGR62    0.150  7
	   C5 CG2R61    0.060  8
	  CL5 CLGR1   -0.160  9
	  LP5   LPH    0.050 10
	   C6 CG2R61    0.060 11
	  CL6 CLGR1   -0.160 12
	  LP6   LPH    0.050 13
  [ bonds ]
	   C1    H1
	   C1    C2
	   C1    C6
	   C2    H2
	   C2    C3
	   C3    H3
	   C3    C4
	   C4    H4
	   C4    C5
	   C5   CL5
	   C5    C6
	   C6   CL6

[ 12DIB ]
  [ atoms ]
	   C1 CG2R61   -0.060  0
	   H1 HGR62    0.140  1
	   C2 CG2R61   -0.115  2
	   H2 HGR61    0.115  3
	   C3 CG2R61   -0.115  4
	   H3 HGR61    0.115  5
	   C4 CG2R61   -0.060  6
	   H4 HGR62    0.140  7
	   C5 CG2R61    0.020  8
	   I5  IGR1   -0.150  9
	  LP5   LPH    0.050 10
	   C6 CG2R61    0.020 11
	   I6  IGR1   -0.150 12
	  LP6   LPH    0.050 13
  [ bonds ]
	   C1    C6
	   C1    H1
	   C1    C2
	   C2    H2
	   C2    C3
	   C3    H3
	   C3    C4
	   C4    H4
	   C4    C5
	   C5    I5
	   C5    C6
	   C6    I6

[ 12MU ]
  [ atoms ]
	   C1 CG331   -0.050  0
	  H11  HGA3    0.090  1
	  H12  HGA3    0.090  2
	  H13  HGA3    0.090  3
	   N1 NG2S1   -0.440  4
	   H1  HGP1    0.300  5
	    C CG2O6    0.250  6
	    O OG2D1   -0.410  7
	   N2 NG2S1   -0.440  8
	   H2  HGP1    0.300  9
	   C2 CG331   -0.050 10
	  H21  HGA3    0.090 11
	  H22  HGA3    0.090 12
	  H23  HGA3    0.090 13
  [ bonds ]
	  H13    C1
	  H12    C1
	   C1   H11
	   C1    N1
	   H1    N1
	   N1     C
	    C     O
	    C    N2
	   H2    N2
	   N2    C2
	  H23    C2
	   C2   H22
	   C2   H21
  [ impropers ]
	    C    N1    N2     O

[ 135TBB ]
  [ atoms ]
	   C1 CG2R61   -0.020  0
	   H1 HGR62    0.110  1
	   C2 CG2R61    0.010  2
	  BR2 BRGR1   -0.150  3
	  LP2   LPH    0.050  4
	   C3 CG2R61   -0.020  5
	   H3 HGR62    0.110  6
	   C4 CG2R61    0.010  7
	  BR4 BRGR1   -0.150  8
	  LP4   LPH    0.050  9
	   C5 CG2R61   -0.020 10
	   H5 HGR62    0.110 11
	   C6 CG2R61    0.010 12
	  BR6 BRGR1   -0.150 13
	  LP6   LPH    0.050 14
  [ bonds ]
	   C1    H1
	   C1    C2
	   C1    C6
	   C2   BR2
	   C2    C3
	   C3    H3
	   C3    C4
	   C4   BR4
	   C4    C5
	   C5    H5
	   C5    C6
	   C6   BR6

[ 135TCB ]
  [ atoms ]
	   C1 CG2R61   -0.050  0
	   H1 HGR62    0.130  1
	   C2 CG2R61    0.040  2
	  CL2 CLGR1   -0.170  3
	  LP2   LPH    0.050  4
	   C3 CG2R61   -0.050  5
	   H3 HGR62    0.130  6
	   C4 CG2R61    0.040  7
	  CL4 CLGR1   -0.170  8
	  LP4   LPH    0.050  9
	   C5 CG2R61   -0.050 10
	   H5 HGR62    0.130 11
	   C6 CG2R61    0.040 12
	  CL6 CLGR1   -0.170 13
	  LP6   LPH    0.050 14
  [ bonds ]
	   C1    H1
	   C1    C2
	   C1    C6
	   C2   CL2
	   C2    C3
	   C3    H3
	   C3    C4
	   C4   CL4
	   C4    C5
	   C5    H5
	   C5    C6
	   C6   CL6

[ 135TIB ]
  [ atoms ]
	   C1 CG2R61   -0.080  0
	   H1 HGR62    0.130  1
	   C2 CG2R61    0.030  2
	   I2  IGR1   -0.130  3
	  LP2   LPH    0.050  4
	   C3 CG2R61   -0.080  5
	   H3 HGR62    0.130  6
	   C4 CG2R61    0.030  7
	   I4  IGR1   -0.130  8
	  LP4   LPH    0.050  9
	   C5 CG2R61   -0.080 10
	   H5 HGR62    0.130 11
	   C6 CG2R61    0.030 12
	   I6  IGR1   -0.130 13
	  LP6   LPH    0.050 14
  [ bonds ]
	   C1    C6
	   C1    H1
	   C1    C2
	   C2    I2
	   C2    C3
	   C3    H3
	   C3    C4
	   C4    I4
	   C4    C5
	   C5    H5
	   C5    C6
	   C6    I6

[ 13BPO ]
  [ atoms ]
	   N1 NG2R57   -0.350  0
	   C2 CG2R51   -0.040  1
	   H2 HGR52    0.140  2
	   C3 CG2R51   -0.250  3
	   H3 HGR51    0.150  4
	   C4 CG2R51   -0.250  5
	   H4 HGR51    0.150  6
	   C5 CG2R51   -0.040  7
	   H5 HGR52    0.140  8
	   N6 NG2R51   -0.350  9
	   H6  HGP1    0.350 10
	   C7 CG2R51   -0.040 11
	   H7 HGR52    0.140 12
	   C8 CG2R57    0.250 13
	   C9 CG2R51   -0.250 14
	   H9 HGR51    0.150 15
	  C10 CG2R51   -0.040 16
	  H10 HGR52    0.140 17
  [ bonds ]
	   N1    C5
	   N1    C2
	   N1    C8
	   C2    C3
	   C2    H2
	   C3    C4
	   C3    H3
	   C4    C5
	   C4    H4
	   C5    H5
	   N6   C10
	   N6    C7
	   N6    H6
	   C7    C8
	   C7    H7
	   C8    C9
	   C9   C10
	   C9    H9
	  C10   H10

[ 13DB ]
  [ atoms ]
	   C1   CC2   -0.420  0
	  H11   HE2    0.210  1
	  H12   HE2    0.210  2
	   C2  CC1A   -0.150  3
	  H21   HE1    0.150  4
	   C3  CC1B   -0.150  5
	  H31   HE1    0.150  6
	   C4   CC2   -0.420  7
	  H41   HE2    0.210  8
	  H42   HE2    0.210  9
  [ bonds ]
	   C1    C2
	   C2    C3
	   C3    C4
	   C1   H11
	   C1   H12
	   C2   H21
	   C3   H31
	   C4   H41
	   C4   H42

[ 13DBB ]
  [ atoms ]
	   C1 CG2R61   -0.060  0
	   H1 HGR62    0.150  1
	   C2 CG2R61   -0.115  2
	   H2 HGR61    0.115  3
	   C3 CG2R61   -0.060  4
	   H3 HGR62    0.150  5
	   C4 CG2R61   -0.070  6
	  BR4 BRGR1   -0.170  7
	  LP4   LPH    0.050  8
	   C5 CG2R61    0.110  9
	   H5 HGR62    0.090 10
	   C6 CG2R61   -0.070 11
	  LP6   LPH    0.050 12
	  BR6 BRGR1   -0.170 13
  [ bonds ]
	   C6    C1
	   C1    H1
	   C1    C2
	   C2    H2
	   C2    C3
	   C3    H3
	   C3    C4
	   C4   BR4
	   C4    C5
	   C5    H5
	   C5    C6
	   C6   BR6

[ 13DCB ]
  [ atoms ]
	   C1 CG2R61   -0.100  0
	   H1 HGR62    0.150  1
	   C2 CG2R61   -0.115  2
	   H2 HGR61    0.115  3
	   C3 CG2R61   -0.100  4
	   H3 HGR62    0.150  5
	   C4 CG2R61    0.050  6
	  CL4 CLGR1   -0.190  7
	   C5 CG2R61   -0.050  8
	   H5 HGR62    0.130  9
	  LP4   LPH    0.050 10
	   C6 CG2R61    0.050 11
	  CL6 CLGR1   -0.190 12
	  LP6   LPH    0.050 13
  [ bonds ]
	   C1    C6
	   C1    H1
	   C1    C2
	   C2    H2
	   C2    C3
	   C3    H3
	   C3    C4
	   C4   CL4
	   C4    C5
	   C5    H5
	   C5    C6
	   C6   CL6

[ 13DIB ]
  [ atoms ]
	   C1 CG2R61   -0.060  0
	   H1 HGR62    0.140  1
	   C2 CG2R61   -0.115  2
	   H2 HGR61    0.115  3
	   C3 CG2R61   -0.060  4
	   H3 HGR62    0.140  5
	   C4 CG2R61   -0.020  6
	   I4  IGR1   -0.140  7
	  LP4   LPH    0.050  8
	   C5 CG2R61   -0.060  9
	   H5 HGR62    0.120 10
	   C6 CG2R61   -0.020 11
	   I6  IGR1   -0.140 12
	  LP6   LPH    0.050 13
  [ bonds ]
	   C1    C6
	   C1    H1
	   C1    C2
	   C2    H2
	   C2    C3
	   C3    H3
	   C3    C4
	   C4    I4
	   C4    C5
	   C5    H5
	   C5    C6
	   C6    I6

[ 13DP ]
  [ atoms ]
	   C1   CC2   -0.420  0
	  H11   HE2    0.210  1
	  H12   HE2    0.210  2
	   C2  CC1A   -0.150  3
	  H21   HE1    0.150  4
	   C3  CC1B   -0.150  5
	  H31   HE1    0.150  6
	   C4  CC1B   -0.150  7
	  H41   HE1    0.150  8
	   C5   CT3   -0.270  9
	  H51   HA3    0.090 10
	  H52   HA3    0.090 11
	  H53   HA3    0.090 12
  [ bonds ]
	   C1    C2
	   C2    C3
	   C3    C4
	   C4    C5
	   C1   H11
	   C1   H12
	   C2   H21
	   C3   H31
	   C4   H41
	   C5   H51
	   C5   H52
	   C5   H53

[ 14DBB ]
  [ atoms ]
	   C1 CG2R61   -0.060  0
	   H1 HGR62    0.150  1
	   C2 CG2R61   -0.060  2
	   H2 HGR62    0.150  3
	   C3 CG2R61   -0.060  4
	  BR3 BRGR1   -0.170  5
	  LP3   LPH    0.050  6
	   C4 CG2R61   -0.060  7
	   H4 HGR62    0.150  8
	   C5 CG2R61   -0.060  9
	   H5 HGR62    0.150 10
	   C6 CG2R61   -0.060 11
	  LP6   LPH    0.050 12
	  BR6 BRGR1   -0.170 13
  [ bonds ]
	   C6    C1
	   C1    H1
	   C1    C2
	   C2    H2
	   C2    C3
	   C3   BR3
	   C3    C4
	   C4    H4
	   C4    C5
	   C5    H5
	   C5    C6
	   C6   BR6

[ 14DCB ]
  [ atoms ]
	   C1 CG2R61   -0.030  0
	   H1 HGR62    0.070  1
	   C2 CG2R61   -0.030  2
	   H2 HGR62    0.070  3
	   C3 CG2R61    0.030  4
	  CL3 CLGR1   -0.160  5
	  LP3   LPH    0.050  6
	   C4 CG2R61   -0.030  7
	   H4 HGR62    0.070  8
	   C5 CG2R61   -0.030  9
	   H5 HGR62    0.070 10
	   C6 CG2R61    0.030 11
	  CL6 CLGR1   -0.160 12
	  LP6   LPH    0.050 13
  [ bonds ]
	   C1    C6
	   C1    H1
	   C1    C2
	   C2    H2
	   C2    C3
	   C3   CL3
	   C3    C4
	   C4    H4
	   C4    C5
	   C5    H5
	   C5    C6
	   C6   CL6

[ 14DIB ]
  [ atoms ]
	   C1 CG2R61   -0.020  0
	   H1 HGR62    0.100  1
	   C2 CG2R61   -0.020  2
	   H2 HGR62    0.100  3
	   C3 CG2R61   -0.080  4
	   I3  IGR1   -0.130  5
	  LP3   LPH    0.050  6
	   C4 CG2R61   -0.020  7
	   H4 HGR62    0.100  8
	   C5 CG2R61   -0.020  9
	   H5 HGR62    0.100 10
	   C6 CG2R61   -0.080 11
	   I6  IGR1   -0.130 12
	  LP6   LPH    0.050 13
  [ bonds ]
	   C1    C6
	   C1    H1
	   C1    C2
	   C2    H2
	   C2    C3
	   C3    I3
	   C3    C4
	   C4    H4
	   C4    C5
	   C5    H5
	   C5    C6
	   C6    I6

[ 14MN ]
  [ atoms ]
	   C1 CG2R61    0.000  0
	   C2 CG2R61   -0.115  1
	   H2 HGR61    0.115  2
	   C3 CG2R61   -0.115  3
	   H3 HGR61    0.115  4
	   C4 CG2R61    0.000  5
	   C5 CG2R61    0.000  6
	   C6 CG2R61   -0.115  7
	   H6 HGR61    0.115  8
	   C7 CG2R61   -0.115  9
	   H7 HGR61    0.115 10
	   C8 CG2R61   -0.115 11
	   H8 HGR61    0.115 12
	   C9 CG2R61   -0.115 13
	   H9 HGR61    0.115 14
	  C10 CG2R61    0.000 15
	  C11 CG331   -0.270 16
	 H111  HGA3    0.090 17
	 H112  HGA3    0.090 18
	 H113  HGA3    0.090 19
	  C41 CG331   -0.270 20
	 H411  HGA3    0.090 21
	 H412  HGA3    0.090 22
	 H413  HGA3    0.090 23
  [ bonds ]
	   C1    C2
	   C2    C3
	   C3    C4
	   C4    C5
	   C5    C6
	   C6    C7
	   C7    C8
	   C8    C9
	   C9   C10
	   C5   C10
	   C1   C10
	   C1   C11
	   C2    H2
	   C3    H3
	   C4   C41
	   C6    H6
	   C7    H7
	   C8    H8
	   C9    H9
	  C11  H111
	  C11  H112
	  C11  H113
	  C41  H411
	  C41  H412
	  C41  H413

[ 15HE ]
  [ atoms ]
	   C1 CG2D2   -0.420  0
	  H11  HGA5    0.210  1
	  H12  HGA5    0.210  2
	   C2 CG2D1   -0.150  3
	   H2  HGA4    0.150  4
	   C3 CG321   -0.180  5
	  H31  HGA2    0.090  6
	  H32  HGA2    0.090  7
	   C4 CG321   -0.180  8
	  H41  HGA2    0.090  9
	  H42  HGA2    0.090 10
	   C5 CG2D1   -0.150 11
	   H5  HGA4    0.150 12
	   C6 CG2D2   -0.420 13
	  H61  HGA5    0.210 14
	  H62  HGA5    0.210 15
  [ bonds ]
	   C1   H12
	   C1    C2
	   C2    H2
	   C2    C3
	   C3   H31
	   C3   H32
	   C3    C4
	   C4   H41
	   C4   H42
	   C4    C5
	   C5    H5
	   C5    C6
	   C6   H61
	   C6   H62
	   C1   H11

[ 18NFD ]
  [ atoms ]
	   N1 NG2R62   -0.660  0
	   C2 CG2R61    0.330  1
	   H2 HGR62    0.090  2
	   C3 CG2R61   -0.115  3
	   H3 HGR61    0.115  4
	   C4 CG2R61   -0.115  5
	   H4 HGR61    0.115  6
	   C5 CG2R61    0.000  7
	   C6 CG2R61   -0.115  8
	   H6 HGR61    0.115  9
	   C7 CG2R61   -0.115 10
	   H7 HGR61    0.115 11
	   C8 CG2R61    0.330 12
	   H8 HGR62    0.090 13
	   N9 NG2R62   -0.660 14
	  C10 CG2R64    0.480 15
  [ bonds ]
	   N1    C2
	   C2    C3
	   C3    C4
	   C4    C5
	   C5    C6
	   C6    C7
	   C7    C8
	   C8    N9
	   N9   C10
	   C5   C10
	   N1   C10
	   C2    H2
	   C3    H3
	   C4    H4
	   C6    H6
	   C7    H7
	   C8    H8

[ 1BOX ]
  [ atoms ]
	   O1 OG3C31   -0.400  0
	   C1 CG3C31    0.020  1
	  H11  HGA2    0.090  2
	  H12  HGA2    0.090  3
	   C2 CG3C31    0.110  4
	   H2  HGA1    0.090  5
	   C3 CG321   -0.180  6
	  H31  HGA2    0.090  7
	  H32  HGA2    0.090  8
	   C4 CG331   -0.270  9
	  H41  HGA3    0.090 10
	  H42  HGA3    0.090 11
	  H43  HGA3    0.090 12
  [ bonds ]
	   C1   H11
	   C1   H12
	   C2    H2
	   C3   H31
	   C3   H32
	   C4   H41
	   C4   H42
	   C4   H43
	   C1    O1
	   C2    O1
	   C1    C2
	   C2    C3
	   C3    C4

[ 1EOX ]
  [ atoms ]
	   O1 OG3C31   -0.400  0
	   C1 CG3C31    0.020  1
	   H1  HGA2    0.090  2
	   H2  HGA2    0.090  3
	   C2 CG3C31    0.020  4
	   H3  HGA2    0.090  5
	   H4  HGA2    0.090  6
  [ bonds ]
	   C1    H1
	   C1    H2
	   C2    H3
	   C2    H4
	   C1    O1
	   C2    O1
	   C1    C2

[ 1MTH ]
  [ atoms ]
	   C1 CG331   -0.270  0
	  H11  HGA3    0.090  1
	  H12  HGA3    0.090  2
	  H13  HGA3    0.090  3
	   N1 NG2R61   -0.340  4
	   C6 CG2R62    0.170  5
	   H6 HGR62    0.170  6
	   C2 CG2R63    0.510  7
	   O2 OG2D4   -0.410  8
	   N3 NG2R61   -0.460  9
	   H3  HGP1    0.360 10
	   C4 CG2R63    0.500 11
	   O4 OG2D4   -0.450 12
	   C5 CG2R62   -0.150 13
	  C5M CG331   -0.170 14
	  H51  HGA3    0.090 15
	  H52  HGA3    0.090 16
	  H53  HGA3    0.090 17
  [ bonds ]
	   C1    N1
	   C1   H11
	   C1   H12
	   C1   H13
	   N1    C2
	   N1    C6
	   C2    N3
	   N3    H3
	   N3    C4
	   C4    C5
	   C6    H6
	   C5   C5M
	  C5M   H51
	  C5M   H52
	  C5M   H53
	   C2    O2
	   C4    O4
	   C5    C6
  [ impropers ]
	   C2    N1    N3    O2
	   C4    C5    N3    O4

[ 1PH2PO ]
  [ atoms ]
	   N1 NG2R67   -0.130  0
	   C2 CG2R63    0.160  1
	   O2 OG2D4   -0.480  2
	   C3 CG2R62   -0.260  3
	   H3 HGR62    0.220  4
	   C4 CG2R62   -0.220  5
	   H4 HGR62    0.220  6
	   C5 CG2R62   -0.220  7
	   H5 HGR62    0.150  8
	   C6 CG2R62    0.150  9
	   H6 HGR62    0.130 10
	   C7 CG2R67    0.280 11
	   C8 CG2R61   -0.115 12
	   C9 CG2R61   -0.115 13
	  C10 CG2R61   -0.115 14
	  C11 CG2R61   -0.115 15
	  C12 CG2R61   -0.115 16
	   H8 HGR61    0.115 17
	   H9 HGR61    0.115 18
	  H10 HGR61    0.115 19
	  H11 HGR61    0.115 20
	  H12 HGR61    0.115 21
  [ bonds ]
	   C2    N1
	   C2    O2
	   C2    C3
	   C3    H3
	   C3    C4
	   C4    H4
	   C4    C5
	   C5    H5
	   C5    C6
	   C6    H6
	   C6    N1
	   N1    C7
	   C7    C8
	   C7   C12
	   C8    H8
	   C8    C9
	   C9    H9
	   C9   C10
	  C10   H10
	  C10   C11
	  C11   H11
	  C11   C12
	  C12   H12
  [ impropers ]
	   C2    C3    N1    O2

[ 1PH4PO ]
  [ atoms ]
	   O4 OG2D4   -0.570  0
	   C4 CG2R63    0.460  1
	   C3 CG2R62   -0.380  2
	   C2 CG2R62   -0.070  3
	   N1 NG2R67   -0.110  4
	   C6 CG2R62   -0.070  5
	   C5 CG2R62   -0.380  6
	   H3 HGR62    0.220  7
	   H5 HGR62    0.220  8
	   H6 HGR62    0.200  9
	   H2 HGR62    0.200 10
	   C7 CG2R67    0.280 11
	   C8 CG2R61   -0.115 12
	   C9 CG2R61   -0.115 13
	  C10 CG2R61   -0.115 14
	  C11 CG2R61   -0.115 15
	  C12 CG2R61   -0.115 16
	   H8 HGR61    0.115 17
	   H9 HGR61    0.115 18
	  H10 HGR61    0.115 19
	  H11 HGR61    0.115 20
	  H12 HGR61    0.115 21
  [ bonds ]
	   O4    C4
	   C4    C3
	   C4    C5
	   C3    C2
	   C3    H3
	   C5    H5
	   C2    N1
	   C2    H2
	   C5    C6
	   C6    H6
	   C6    N1
	   N1    C7
	   C7    C8
	   C7   C12
	  C12   C11
	  C12   H12
	   C8    C9
	   C8    H8
	  C11   C10
	  C11   H11
	   C9   C10
	   C9    H9
	  C10   H10
  [ impropers ]
	   C4    C3    C5    O4

[ 21QU ]
  [ atoms ]
	   C1 CG2R61   -0.115  0
	   C2 CG2R61   -0.115  1
	   C3 CG2R61   -0.115  2
	   C4 CG2R62    0.280  3
	   C5 CG2R62   -0.090  4
	   C6 CG2R61   -0.115  5
	  H11  HGP1    0.300  6
	   C8 CG2R62   -0.200  7
	   C9 CG2R62   -0.180  8
	  C10 CG2R63    0.240  9
	  N11 NG2R61   -0.260 10
	   H6 HGR61    0.115 11
	   H1 HGR61    0.115 12
	   H2 HGR61    0.115 13
	   H3 HGR61    0.115 14
	   H8 HGR62    0.220 15
	   H9 HGR62    0.180 16
	  O10 OG2D4   -0.490 17
  [ bonds ]
	  O10   C10
	  N11   C10
	  N11   H11
	  N11    C4
	  C10    C9
	   H3    C3
	   H2    C2
	   C4    C3
	   C4    C5
	   C3    C2
	   C2    C1
	   H9    C9
	   C9    C8
	   C1    H1
	   C1    C6
	   C5    C8
	   C5    C6
	   C8    H8
	   C6    H6
  [ impropers ]
	  C10    C9   N11   O10

[ 22BPY ]
  [ atoms ]
	   N1 NG2R60   -0.600  0
	   C2 CG2R67    0.300  1
	   C3 CG2R61   -0.115  2
	   H3 HGR61    0.115  3
	   C4 CG2R61   -0.115  4
	   H4 HGR61    0.115  5
	   C5 CG2R61   -0.115  6
	   H5 HGR61    0.115  7
	   C6 CG2R61    0.180  8
	   H6 HGR62    0.120  9
	   N7 NG2R60   -0.600 10
	   C8 CG2R67    0.300 11
	   C9 CG2R61   -0.115 12
	   H9 HGR61    0.115 13
	  C10 CG2R61   -0.115 14
	  H10 HGR61    0.115 15
	  C11 CG2R61   -0.115 16
	  H11 HGR61    0.115 17
	  C12 CG2R61    0.180 18
	  H12 HGR62    0.120 19
  [ bonds ]
	   N1    C2
	   C2    C3
	   C3    C4
	   C4    C5
	   C5    C6
	   C6    N1
	   C3    H3
	   C4    H4
	   C5    H5
	   C6    H6
	   C2    C8
	   N7    C8
	   C8    C9
	   C9   C10
	  C10   C11
	  C11   C12
	  C12    N7
	   C9    H9
	  C10   H10
	  C11   H11
	  C12   H12

[ 23MN ]
  [ atoms ]
	   C1 CG2R61   -0.115  0
	   H1 HGR61    0.115  1
	   C2 CG2R61    0.000  2
	   C3 CG2R61    0.000  3
	   C4 CG2R61   -0.115  4
	   H4 HGR61    0.115  5
	   C5 CG2R61    0.000  6
	   C6 CG2R61   -0.115  7
	   H6 HGR61    0.115  8
	   C7 CG2R61   -0.115  9
	   H7 HGR61    0.115 10
	   C8 CG2R61   -0.115 11
	   H8 HGR61    0.115 12
	   C9 CG2R61   -0.115 13
	   H9 HGR61    0.115 14
	  C10 CG2R61    0.000 15
	  C21 CG331   -0.270 16
	 H211  HGA3    0.090 17
	 H212  HGA3    0.090 18
	 H213  HGA3    0.090 19
	  C31 CG331   -0.270 20
	 H311  HGA3    0.090 21
	 H312  HGA3    0.090 22
	 H313  HGA3    0.090 23
  [ bonds ]
	   C1    C2
	   C2    C3
	   C3    C4
	   C4    C5
	   C5    C6
	   C6    C7
	   C7    C8
	   C8    C9
	   C9   C10
	   C5   C10
	   C1   C10
	   C1    H1
	   C2   C21
	   C3   C31
	   C4    H4
	   C6    H6
	   C7    H7
	   C8    H8
	   C9    H9
	  C21  H211
	  C21  H212
	  C21  H213
	  C31  H311
	  C31  H312
	  C31  H313

[ 23SM ]
  [ atoms ]
	    N   NTL   -0.600  0
	  C15  CTL5   -0.350  1
	 H15A    HL    0.250  2
	 H15B    HL    0.250  3
	 H15C    HL    0.250  4
	  C14  CTL5   -0.350  5
	 H14A    HL    0.250  6
	 H14B    HL    0.250  7
	 H14C    HL    0.250  8
	  C13  CTL5   -0.350  9
	 H13A    HL    0.250 10
	 H13B    HL    0.250 11
	 H13C    HL    0.250 12
	  C12  CTL2   -0.100 13
	 H12A    HL    0.250 14
	 H12B    HL    0.250 15
	  C11  CTL2   -0.080 16
	 H11A  HAL2    0.090 17
	 H11B  HAL2    0.090 18
	    P    PL    1.500 19
	  O13   O2L   -0.780 20
	  O14   O2L   -0.780 21
	  O11  OSLP   -0.570 22
	  O12  OSLP   -0.570 23
	  C1S  CTL2   -0.080 24
	  H1S  HAL2    0.090 25
	  H1T  HAL2    0.090 26
	   NF   NHL   -0.700 27
	  HNF     H    0.350 28
	  C2S  CTL1    0.300 29
	  H2S  HAL1    0.050 30
	  C3S  CTO1    0.500 31
	  H3S  HAL1   -0.110 32
	   O3   OHL   -0.690 33
	  HO3   HOL    0.300 34
	  C4S  CEL3   -0.150 35
	  H4S  HEL1    0.150 36
	  C5S  CEL3   -0.150 37
	  H5S  HEL1    0.150 38
	  C6S  CTL2   -0.180 39
	  H6S  HAL2    0.090 40
	  H6T  HAL2    0.090 41
	  C7S  CTL2   -0.180 42
	  H7S  HAL2    0.090 43
	  H7T  HAL2    0.090 44
	  C8S  CTL2   -0.180 45
	  H8S  HAL2    0.090 46
	  H8T  HAL2    0.090 47
	  C9S  CTL2   -0.180 48
	  H9S  HAL2    0.090 49
	  H9T  HAL2    0.090 50
	 C10S  CTL2   -0.180 51
	 H10S  HAL2    0.090 52
	 H10T  HAL2    0.090 53
	 C11S  CTL2   -0.180 54
	 H11S  HAL2    0.090 55
	 H11T  HAL2    0.090 56
	 C12S  CTL2   -0.180 57
	 H12S  HAL2    0.090 58
	 H12T  HAL2    0.090 59
	 C13S  CTL2   -0.180 60
	 H13S  HAL2    0.090 61
	 H13T  HAL2    0.090 62
	 C14S  CTL2   -0.180 63
	 H14S  HAL2    0.090 64
	 H14T  HAL2    0.090 65
	 C15S  CTL2   -0.180 66
	 H15S  HAL2    0.090 67
	 H15T  HAL2    0.090 68
	 C16S  CTL2   -0.180 69
	 H16S  HAL2    0.090 70
	 H16T  HAL2    0.090 71
	 C17S  CTL2   -0.180 72
	 H17S  HAL2    0.090 73
	 H17T  HAL2    0.090 74
	 C18S  CTL3   -0.270 75
	 H18S  HAL3    0.090 76
	 H18T  HAL3    0.090 77
	 H18U  HAL3    0.090 78
	  C1F     C    0.550 79
	   OF     O   -0.600 80
	  C2F  CTL2   -0.070 81
	  H2F  HAL2    0.060 82
	  H2G  HAL2    0.060 83
	  C3F  CTL2   -0.180 84
	  H3F  HAL2    0.090 85
	  H3G  HAL2    0.090 86
	  C4F  CTL2   -0.180 87
	  H4F  HAL2    0.090 88
	  H4G  HAL2    0.090 89
	  C5F  CTL2   -0.180 90
	  H5F  HAL2    0.090 91
	  H5G  HAL2    0.090 92
	  C6F  CTL2   -0.180 93
	  H6F  HAL2    0.090 94
	  H6G  HAL2    0.090 95
	  C7F  CTL2   -0.180 96
	  H7F  HAL2    0.090 97
	  H7G  HAL2    0.090 98
	  C8F  CTL2   -0.180 99
	  H8F  HAL2    0.090 100
	  H8G  HAL2    0.090 101
	  C9F  CTL2   -0.180 102
	  H9F  HAL2    0.090 103
	  H9G  HAL2    0.090 104
	 C10F  CTL2   -0.180 105
	 H10F  HAL2    0.090 106
	 H10G  HAL2    0.090 107
	 C11F  CTL2   -0.180 108
	 H11F  HAL2    0.090 109
	 H11G  HAL2    0.090 110
	 C12F  CTL2   -0.180 111
	 H12F  HAL2    0.090 112
	 H12G  HAL2    0.090 113
	 C13F  CTL2   -0.180 114
	 H13F  HAL2    0.090 115
	 H13G  HAL2    0.090 116
	 C14F  CTL2   -0.180 117
	 H14F  HAL2    0.090 118
	 H14G  HAL2    0.090 119
	 C15F  CTL2   -0.180 120
	 H15F  HAL2    0.090 121
	 H15G  HAL2    0.090 122
	 C16F  CTL2   -0.180 123
	 H16F  HAL2    0.090 124
	 H16G  HAL2    0.090 125
	 C17F  CTL2   -0.180 126
	 H17F  HAL2    0.090 127
	 H17G  HAL2    0.090 128
	 C18F  CTL2   -0.180 129
	 H18F  HAL2    0.090 130
	 H18G  HAL2    0.090 131
	 C19F  CTL2   -0.180 132
	 H19F  HAL2    0.090 133
	 H19G  HAL2    0.090 134
	 C20F  CTL2   -0.180 135
	 H20F  HAL2    0.090 136
	 H20G  HAL2    0.090 137
	 C21F  CTL2   -0.180 138
	 H21F  HAL2    0.090 139
	 H21G  HAL2    0.090 140
	 C22F  CTL2   -0.180 141
	 H22F  HAL2    0.090 142
	 H22G  HAL2    0.090 143
	 C23F  CTL3   -0.270 144
	 H23F  HAL3    0.090 145
	 H23G  HAL3    0.090 146
	 H23H  HAL3    0.090 147
  [ bonds ]
	 C18S  H18S
	 C18S  H18T
	 C18S  H18U
	 C18S  C17S
	 C17S  H17S
	 C17S  H17T
	 C17S  C16S
	 C16S  H16S
	 C16S  H16T
	 C16S  C15S
	 C15S  H15S
	 C15S  H15T
	 C15S  C14S
	 C14S  H14S
	 C14S  H14T
	 C14S  C13S
	 C13S  H13S
	 C13S  H13T
	 C13S  C12S
	 C12S  H12S
	 C12S  H12T
	 C12S  C11S
	 C11S  H11S
	 C11S  H11T
	 C11S  C10S
	 C10S  H10S
	 C10S  H10T
	 C10S   C9S
	  C9S   H9S
	  C9S   H9T
	  C9S   C8S
	  C8S   H8S
	  C8S   H8T
	  C8S   C7S
	  C7S   H7S
	  C7S   H7T
	  C7S   C6S
	  C6S   H6S
	  C6S   H6T
	  C6S   C5S
	  C5S   H5S
	  C4S   H4S
	  C4S   C3S
	  C3S   H3S
	  C3S    O3
	   O3   HO3
	  C3S   C2S
	  C2S   H2S
	  C2S   C1S
	  C1S   H1S
	  C1S   H1T
	  C1S   O11
	  O11     P
	  O12     P
	  O13     P
	  O14     P
	  O12   C11
	  C11  H11A
	  C11  H11B
	  C11   C12
	  C12  H12A
	  C12  H12B
	  C12     N
	    N   C13
	    N   C14
	    N   C15
	  C13  H13A
	  C13  H13B
	  C13  H13C
	  C14  H14A
	  C14  H14B
	  C14  H14C
	  C15  H15A
	  C15  H15B
	  C15  H15C
	  C2S    NF
	   NF   HNF
	   NF   C1F
	  C1F   C2F
	  C2F   H2F
	  C2F   H2G
	  C2F   C3F
	  C3F   H3F
	  C3F   H3G
	  C3F   C4F
	  C4F   H4F
	  C4F   H4G
	  C4F   C5F
	  C5F   H5F
	  C5F   H5G
	  C5F   C6F
	  C6F   H6F
	  C6F   H6G
	  C6F   C7F
	  C7F   H7F
	  C7F   H7G
	  C7F   C8F
	  C8F   H8F
	  C8F   H8G
	  C8F   C9F
	  C9F   H9F
	  C9F   H9G
	  C9F  C10F
	 C10F  H10F
	 C10F  H10G
	 C10F  C11F
	 C11F  H11F
	 C11F  H11G
	 C11F  C12F
	 C12F  H12F
	 C12F  H12G
	 C12F  C13F
	 C13F  H13F
	 C13F  H13G
	 C13F  C14F
	 C14F  H14F
	 C14F  H14G
	 C14F  C15F
	 C15F  H15F
	 C15F  H15G
	 C15F  C16F
	 C16F  H16F
	 C16F  H16G
	 C16F  C17F
	 C17F  H17F
	 C17F  H17G
	 C17F  C18F
	 C18F  H18F
	 C18F  H18G
	 C18F  C19F
	 C19F  H19F
	 C19F  H19G
	 C19F  C20F
	 C20F  H20F
	 C20F  H20G
	 C20F  C21F
	 C21F  H21F
	 C21F  H21G
	 C21F  C22F
	 C22F  H22F
	 C22F  H22G
	 C22F  C23F
	 C23F  H23F
	 C23F  H23G
	 C23F  H23H
	  C4S   C5S
	  C1F    OF
  [ impropers ]
	  C1F   C2F    NF    OF
	   NF   C1F   C2S   HNF

[ 2AMF ]
  [ atoms ]
	   CM CG331   -0.270  0
	  HM1  HGA3    0.090  1
	  HM2  HGA3    0.090  2
	  HM3  HGA3    0.090  3
	    C CG2O1    0.520  4
	    O OG2D1   -0.520  5
	    N NG2S1   -0.470  6
	    H  HGP1    0.330  7
	   CZ CG2R61    0.140  8
	  CD1 CG2R61    0.110  9
	   OD OG311   -0.530 10
	  HOD  HGP1    0.420 11
	  CE1 CG2R61   -0.115 12
	  HE1 HGR61    0.115 13
	   CP CG2R61   -0.115 14
	   HP HGR61    0.115 15
	  CE2 CG2R61   -0.115 16
	  HE2 HGR61    0.115 17
	  CD2 CG2R61   -0.115 18
	  HD2 HGR61    0.115 19
  [ bonds ]
	   CM   HM1
	   CM   HM2
	   CM   HM3
	   CM     C
	    C     O
	    C     N
	    N     H
	    N    CZ
	   CZ   CD1
	  CD1    OD
	   OD   HOD
	  CD1   CE1
	  CE1   HE1
	  CE1    CP
	   CP    HP
	   CP   CE2
	  CE2   HE2
	  CE2   CD2
	  CD2   HD2
	  CD2    CZ
  [ impropers ]
	    C    CM     N     O

[ 2AMP ]
  [ atoms ]
	   NZ NG2R60   -0.600  0
	  CE1 CG2R64    0.600  1
	  CD1 CG2R61   -0.115  2
	  HD1 HGR61    0.115  3
	  CE2 CG2R61    0.180  4
	  HE2 HGR62    0.120  5
	  CD2 CG2R61   -0.115  6
	  HD2 HGR61    0.115  7
	   CG CG2R61   -0.115  8
	   HG HGR61    0.115  9
	   NE NG2S1   -0.620 10
	   HE  HGP1    0.320 11
	    C CG2O1    0.550 12
	    O OG2D1   -0.550 13
	   CM CG331   -0.270 14
	  HM1  HGA3    0.090 15
	  HM2  HGA3    0.090 16
	  HM3  HGA3    0.090 17
  [ bonds ]
	   CG    HG
	   CG   CD1
	  CD1   HD1
	  CD1   CE1
	  CE1    NZ
	   NZ   CE2
	  CE2   HE2
	  CE2   CD2
	  CD2   HD2
	  CD2    CG
	  CE1    NE
	   NE    HE
	   NE     C
	    C     O
	    C    CM
	   CM   HM1
	   CM   HM2
	   CM   HM3
  [ impropers ]
	    C    CM    NE     O
	  CE1   CD1    NZ    NE

[ 2BOH ]
  [ atoms ]
	   C1 CG331   -0.270  0
	  H11  HGA3    0.090  1
	  H12  HGA3    0.090  2
	  H13  HGA3    0.090  3
	   O2 OG311   -0.650  4
	  HO2  HGP1    0.420  5
	   C2 CG311    0.140  6
	   H2  HGA1    0.090  7
	   C3 CG321   -0.180  8
	  H31  HGA2    0.090  9
	  H32  HGA2    0.090 10
	   C4 CG331   -0.270 11
	  H41  HGA3    0.090 12
	  H42  HGA3    0.090 13
	  H43  HGA3    0.090 14
  [ bonds ]
	   C1    C2
	   C1   H11
	   C1   H12
	   C1   H13
	   O2   HO2
	   O2    C2
	   C2    H2
	   C2    C3
	   C3   H31
	   C3   H32
	   C3    C4
	   C4   H41
	   C4   H42
	   C4   H43

[ 2BTY ]
  [ atoms ]
	   C1 CG331   -0.190  0
	  H11  HGA3    0.090  1
	  H12  HGA3    0.090  2
	  H13  HGA3    0.090  3
	   C2 CG1T1   -0.080  4
	   C3 CG1T1   -0.080  5
	   C4 CG331   -0.190  6
	  H41  HGA3    0.090  7
	  H42  HGA3    0.090  8
	  H43  HGA3    0.090  9
  [ bonds ]
	   C1    C2
	   C2    C3
	   C3    C4
	   C1   H11
	   C1   H12
	   C1   H13
	   C4   H41
	   C4   H42
	   C4   H43

[ 2DHF ]
  [ atoms ]
	   O1 OG3C51   -0.330  0
	   C2 CG2R51   -0.060  1
	   H2 HGR52    0.200  2
	   C3 CG2R51   -0.410  3
	   H3 HGR51    0.240  4
	   C4 CG3C52   -0.080  5
	  H41  HGA2    0.090  6
	  H42  HGA2    0.090  7
	   C5 CG3C52    0.080  8
	  H51  HGA2    0.090  9
	  H52  HGA2    0.090 10
  [ bonds ]
	   O1    C2
	   C2    C3
	   C3    C4
	   C4    C5
	   C5    O1
	   C2    H2
	   C3    H3
	   C4   H41
	   C4   H42
	   C5   H51
	   C5   H52

[ 2HPP ]
  [ atoms ]
	   N1 NG2R52   -0.270  0
	   H1  HGP2    0.390  1
	   C2 CG3C54   -0.190  2
	  H21  HGA2    0.280  3
	  H22  HGA2    0.280  4
	   C3 CG2R51   -0.080  5
	   H3 HGR51    0.250  6
	   C4 CG2R51   -0.270  7
	   H4 HGR51    0.250  8
	   C5 CG2R52    0.070  9
	   H5 HGR52    0.290 10
  [ bonds ]
	   N1    H1
	   C2   H21
	   C2   H22
	   C3    H3
	   C4    H4
	   C5    H5
	   N1    C2
	   C2    C3
	   C3    C4
	   C4    C5
	   C5    N1

[ 2HPR ]
  [ atoms ]
	   N1 NG2R50   -0.720  0
	   C2 CG3C52    0.450  1
	  H21  HGA2    0.090  2
	  H22  HGA2    0.090  3
	   C3 CG2R51   -0.750  4
	   H3 HGR51    0.330  5
	   C4 CG2R51    0.050  6
	   H4 HGR51    0.150  7
	   C5 CG2R52    0.200  8
	   H5 HGR52    0.110  9
  [ bonds ]
	   C2   H21
	   C2   H22
	   C3    H3
	   C4    H4
	   C5    H5
	   N1    C2
	   C2    C3
	   C4    C5
	   C3    C4
	   C5    N1

[ 2IMI ]
  [ atoms ]
	   N1 NG3C51   -0.680  0
	   H1  HGP1    0.320  1
	   C2 CG2R53    0.610  2
	   H2 HGR52    0.060  3
	   N3 NG2R50   -0.790  4
	   C4 CG3C52    0.120  5
	  H41  HGA2    0.090  6
	  H42  HGA2    0.090  7
	   C5 CG3C52    0.000  8
	  H51  HGA2    0.090  9
	  H52  HGA2    0.090 10
  [ bonds ]
	   N1    H1
	   C2    H2
	   C4   H41
	   C4   H42
	   C5   H51
	   C5   H52
	   N1    C2
	   N3    C4
	   C4    C5
	   C5    N1
	   C2    N3

[ 2IMP ]
  [ atoms ]
	   N1 NG2R52   -0.350  0
	   H1  HGP2    0.380  1
	   C2 CG2R53    0.520  2
	   H2 HGR53    0.120  3
	   N3 NG2R52   -0.350  4
	   H3  HGP2    0.380  5
	   C4 CG3C54   -0.410  6
	  H41  HGA2    0.280  7
	  H42  HGA2    0.280  8
	   C5 CG3C54   -0.410  9
	  H51  HGA2    0.280 10
	  H52  HGA2    0.280 11
  [ bonds ]
	   N1    H1
	   C2    H2
	   N3    H3
	   C4   H41
	   C4   H42
	   C5   H51
	   C5   H52
	   N1    C2
	   N3    C4
	   C4    C5
	   C5    N1
	   C2    N3

[ 2MPA ]
  [ atoms ]
	  CG1 CG314    0.290  0
	  HG1  HGA1    0.090  1
	  NG2 NG3P2   -0.400  2
	 HG21  HGP2    0.320  3
	 HG22  HGP2    0.320  4
	  CG3 CG324    0.200  5
	 HG31  HGA2    0.090  6
	 HG32  HGA2    0.090  7
	  CG4 CG321   -0.180  8
	 HG41  HGA2    0.090  9
	 HG42  HGA2    0.090 10
	  CG5 CG321   -0.180 11
	 HG51  HGA2    0.090 12
	 HG52  HGA2    0.090 13
	  CG6 CG321   -0.180 14
	 HG61  HGA2    0.090 15
	 HG62  HGA2    0.090 16
	   CM CG331   -0.270 17
	  HM1  HGA3    0.090 18
	  HM2  HGA3    0.090 19
	  HM3  HGA3    0.090 20
	   CG CG2O1    0.510 21
	   OG OG2D1   -0.510 22
	   NT NG2S1   -0.470 23
	   HT  HGP1    0.470 24
	  CGT CG321   -0.180 25
	 HGT1  HGA2    0.090 26
	 HGT2  HGA2    0.090 27
  [ bonds ]
	   CM   HM1
	   CM   HM2
	   CM   HM3
	   CM    CG
	   CG    OG
	   CG    NT
	   NT    HT
	   NT   CGT
	  CGT  HGT1
	  CGT  HGT2
	  CGT   CG1
	  CG1   HG1
	  CG1   NG2
	  NG2  HG21
	  NG2  HG22
	  NG2   CG3
	  CG3  HG31
	  CG3  HG32
	  CG3   CG4
	  CG4  HG41
	  CG4  HG42
	  CG4   CG5
	  CG5  HG51
	  CG5  HG52
	  CG5   CG6
	  CG6  HG61
	  CG6  HG62
	  CG6   CG1
  [ impropers ]
	   CG    CM    NT    OG

[ 2MSA ]
  [ atoms ]
	   N9 NG2R51   -0.360  0
	   H9  HGP1    0.340  1
	   C8 CG2R53    0.370  2
	   H8 HGR52    0.100  3
	   N7 NG2R50   -0.830  4
	   C5 CG2RC0    0.280  5
	   C6 CG2R64    0.380  6
	   N6 NG2S3   -0.630  7
	  H61  HGP4    0.340  8
	  H62  HGP4    0.340  9
	   N1 NG2R62   -0.580 10
	   C2 CG2R64    0.630 11
	   N3 NG2R62   -0.760 12
	   C4 CG2RC0    0.480 13
	   S2 SG311   -0.280 14
	  C20 CG331   -0.090 15
	  H21  HGA3    0.090 16
	  H22  HGA3    0.090 17
	  H23  HGA3    0.090 18
  [ bonds ]
	   N9    C8
	   N9    C4
	   C8    N7
	   C8    H8
	   N7    C5
	   C5    C6
	   C5    C4
	   C6    N6
	   C6    N1
	   N6   H61
	   N6   H62
	   N1    C2
	   C2    N3
	   C2    S2
	   N3    C4
	   H9    N9
	   S2   C20
	  C20   H21
	  C20   H22
	  C20   H23

[ 2MSU ]
  [ atoms ]
	   N1 NG2R61   -0.600  0
	   H1  HGP1    0.350  1
	   C2 CG2R64    0.410  2
	   S2 SG311   -0.130  3
	   N3 NG2R62   -0.560  4
	   C4 CG2R63    0.530  5
	   O4 OG2D4   -0.520  6
	   C5 CG2R62   -0.170  7
	   H5 HGR62    0.100  8
	   C6 CG2R62    0.240  9
	   H6 HGR62    0.140 10
	  C20 CG331   -0.060 11
	 H201  HGA3    0.090 12
	 H202  HGA3    0.090 13
	 H203  HGA3    0.090 14
  [ bonds ]
	   N1    C2
	   N1    C6
	   N1    H1
	   S2   C20
	   C2    S2
	   C2    N3
	   N3    C4
	   C4    O4
	   C4    C5
	   C5    H5
	   C5    C6
	   C6    H6
	  C20  H201
	  C20  H202
	  C20  H203

[ 2OXT ]
  [ atoms ]
	   O1 OG3C51   -0.270  0
	   C1 CG3C41    0.070  1
	  H11  HGA2    0.090  2
	  H12  HGA2    0.090  3
	   C3 CG3C41    0.100  4
	  H31  HGA2    0.090  5
	  H32  HGA2    0.090  6
	   C2 CG2O4    0.070  7
	   O2 OG2D1   -0.330  8
  [ bonds ]
	   O1    C1
	   C1    C3
	   C3    C2
	   C2    O1
	   C1   H11
	   C1   H12
	   C3   H31
	   C3   H32
	   C2    O2
  [ impropers ]
	   C2    C3    O2    O1

[ 2PDO ]
  [ atoms ]
	   N1 NG2R53   -0.580  0
	   H1  HGP1    0.360  1
	   C2 CG2R53    0.300  2
	   O2 OG2D1   -0.490  3
	   C3 CG3C52   -0.010  4
	  H31  HGA2    0.090  5
	  H32  HGA2    0.090  6
	   C4 CG3C52   -0.190  7
	  H41  HGA2    0.090  8
	  H42  HGA2    0.090  9
	   C5 CG3C52    0.070 10
	  H51  HGA2    0.090 11
	  H52  HGA2    0.090 12
  [ bonds ]
	   N1    H1
	   C2    O2
	   C3   H31
	   C3   H32
	   C4   H41
	   C4   H42
	   C5   H51
	   C5   H52
	   N1    C2
	   C2    C3
	   C3    C4
	   C4    C5
	   C5    N1
  [ impropers ]
	   C2    C3    N1    O2

[ 2PRL ]
  [ atoms ]
	   N1 NG3C51   -0.600  0
	   H1  HGP1    0.320  1
	   C2 CG2R51   -0.010  2
	   H2 HGR52    0.170  3
	   C3 CG2R51   -0.360  4
	   H3 HGR51    0.200  5
	   C4 CG3C52   -0.100  6
	  H41  HGA2    0.090  7
	  H42  HGA2    0.090  8
	   C5 CG3C52    0.020  9
	  H51  HGA2    0.090 10
	  H52  HGA2    0.090 11
  [ bonds ]
	   N1    H1
	   C2    H2
	   C3    H3
	   C4   H41
	   C4   H42
	   C5   H51
	   C5   H52
	   N1    C2
	   C3    C4
	   C4    C5
	   C5    N1
	   C2    C3

[ 2PRP ]
  [ atoms ]
	   N1 NG3P2   -0.130  0
	  H11  HGP2    0.330  1
	  H12  HGP2    0.330  2
	   C2 CG2R51   -0.180  3
	   H2 HGR52    0.220  4
	   C3 CG2R51   -0.060  5
	   H3 HGR51    0.200  6
	   C4 CG3C52   -0.120  7
	  H41  HGA2    0.090  8
	  H42  HGA2    0.090  9
	   C5 CG3C54   -0.330 10
	  H51  HGA2    0.280 11
	  H52  HGA2    0.280 12
  [ bonds ]
	   N1   H11
	   N1   H12
	   C2    H2
	   C3    H3
	   C4   H41
	   C4   H42
	   C5   H51
	   C5   H52
	   N1    C2
	   C3    C4
	   C4    C5
	   C5    N1
	   C2    C3

[ 2PRZ ]
  [ atoms ]
	   N1 NG3C51   -0.460  0
	   H1  HGP1    0.340  1
	   N2 NG2R50   -0.490  2
	   C3 CG2R52    0.320  3
	   H3 HGR52    0.060  4
	   C4 CG3C52   -0.150  5
	  H41  HGA2    0.090  6
	  H42  HGA2    0.090  7
	   C5 CG3C52    0.020  8
	  H51  HGA2    0.090  9
	  H52  HGA2    0.090 10
  [ bonds ]
	   N1    H1
	   C3    H3
	   C4   H41
	   C4   H42
	   C5   H51
	   C5   H52
	   N1    N2
	   C3    C4
	   C4    C5
	   C5    N1
	   N2    C3

[ 2PTZ ]
  [ atoms ]
	   C1 CG2R51   -0.080  0
	   H1 HGR52    0.150  1
	   C2 CG2R51    0.080  2
	   H2 HGR52    0.130  3
	    N NG2R50   -0.600  4
	   C3 CG2R53    0.400  5
	    S SG2R50   -0.150  6
	   C4 CG2R61   -0.115  7
	   H3 HGR61    0.115  8
	   C5 CG2R61   -0.115  9
	   H4 HGR61    0.115 10
	   C6 CG2R61   -0.115 11
	   H5 HGR61    0.115 12
	   C7 CG2R61    0.070 13
	   C8 CG2R61   -0.115 14
	   H6 HGR61    0.115 15
	   C9 CG2R61   -0.115 16
	   H7 HGR61    0.115 17
  [ bonds ]
	   C1    H1
	   C1    C2
	   C1     S
	   C2    H2
	   C2     N
	    N    C3
	   C3     S
	   C3    C7
	   C4    H3
	   C4    C5
	   C4    C9
	   C5    H4
	   C5    C6
	   C6    H5
	   C6    C7
	   C7    C8
	   C8    H6
	   C8    C9
	   C9    H7

[ 2PYO ]
  [ atoms ]
	   N1 NG2R61   -0.130  0
	   H1  HGP1    0.280  1
	   C2 CG2R63    0.160  2
	   O2 OG2D4   -0.480  3
	   C3 CG2R62   -0.260  4
	   H3 HGR62    0.220  5
	   C4 CG2R62   -0.220  6
	   H4 HGR62    0.220  7
	   C5 CG2R62   -0.220  8
	   H5 HGR62    0.150  9
	   C6 CG2R62    0.150 10
	   H6 HGR62    0.130 11
  [ bonds ]
	   N1    C2
	   C2    C3
	   C4    C5
	   C6    N1
	   N1    H1
	   C3    H3
	   C4    H4
	   C5    H5
	   C6    H6
	   C2    O2
	   C3    C4
	   C5    C6
  [ impropers ]
	   C2    C3    N1    O2

[ 2SMPYR ]
  [ atoms ]
	   N1 NG2R62   -0.730  0
	   C2 CG2R64    0.640  1
	   N3 NG2R62   -0.730  2
	   C4 CG2R61    0.290  3
	   C5 CG2R61   -0.115  4
	   C6 CG2R61    0.290  5
	   H4 HGR62    0.120  6
	   H5 HGR61    0.115  7
	   H6 HGR62    0.120  8
	   S7 SG311   -0.070  9
	   C8 CG331   -0.200 10
	  H81  HGA3    0.090 11
	  H82  HGA3    0.090 12
	  H83  HGA3    0.090 13
  [ bonds ]
	   N1    C2
	   N1    C6
	   C2    S7
	   C2    N3
	   N3    C4
	   C4    H4
	   C4    C5
	   C5    H5
	   C5    C6
	   C6    H6
	   S7    C8
	   C8   H81
	   C8   H82
	   C8   H83

[ 33BPO ]
  [ atoms ]
	   C5 CG2R51   -0.040  0
	   H5 HGR52    0.140  1
	   C4 CG2R57   -0.100  2
	   C3 CG2R51   -0.250  3
	   H3 HGR51    0.150  4
	   C2 CG2R51   -0.040  5
	   H2 HGR52    0.140  6
	   N1 NG2R51   -0.350  7
	   H1  HGP1    0.350  8
	  C10 CG2R51   -0.040  9
	  H10 HGR52    0.140 10
	   C9 CG2R51   -0.250 11
	   H9 HGR51    0.150 12
	   C8 CG2R57   -0.100 13
	   C7 CG2R51   -0.040 14
	   H7 HGR52    0.140 15
	   N6 NG2R51   -0.350 16
	   H6  HGP1    0.350 17
  [ bonds ]
	   C5    H5
	   C5    C4
	   C5    N1
	   C4    C3
	   C4    C8
	   C3    H3
	   C3    C2
	   C2    H2
	   C2    N1
	   N1    H1
	  C10   H10
	  C10    C9
	  C10    N6
	   C9    H9
	   C9    C8
	   C8    C7
	   C7    H7
	   C7    N6
	   N6    H6

[ 34AP ]
  [ atoms ]
	   NZ NG2R60   -0.600  0
	  CE1 CG2R61    0.180  1
	  CD1 CG2R61    0.120  2
	   CG CG2R61    0.070  3
	  CE2 CG2R61    0.180  4
	  CD2 CG2R61   -0.115  5
	  ND1 NG2S3   -0.850  6
	   NG NG2S3   -0.850  7
	  HE1 HGR62    0.120  8
	  HD2 HGR61    0.115  9
	  HE2 HGR62    0.120 10
	 HD11  HGP4    0.350 11
	 HD12  HGP4    0.380 12
	 HG11  HGP4    0.390 13
	 HG12  HGP4    0.390 14
  [ bonds ]
	  CD1    CG
	  CD2    CG
	  CE1   CD1
	  CE2   CD2
	   NZ   CE1
	   NZ   CE2
	  CD2   HD2
	  CE1   HE1
	  CE2   HE2
	  CD1   ND1
	  ND1  HD11
	  ND1  HD12
	   CG    NG
	   NG  HG11
	   NG  HG12
  [ impropers ]
	  ND1  HD12  HD11   CD1
	   NG  HG12  HG11    CG

[ 34MP ]
  [ atoms ]
	   NZ NG2R60   -0.600  0
	  CE1 CG2R61    0.180  1
	  CD1 CG2R61    0.000  2
	   CG CG2R61    0.000  3
	  CD2 CG2R61   -0.115  4
	  CE2 CG2R61    0.180  5
	  HE1 HGR62    0.120  6
	  HD2 HGR61    0.115  7
	  HE2 HGR62    0.120  8
	   C3 CG331   -0.270  9
	  H31  HGA3    0.090 10
	  H32  HGA3    0.090 11
	  H33  HGA3    0.090 12
	   C2 CG331   -0.270 13
	  H21  HGA3    0.090 14
	  H22  HGA3    0.090 15
	  H23  HGA3    0.090 16
  [ bonds ]
	  CD1    CG
	  CD2    CG
	  CE1   CD1
	  CE2   CD2
	   NZ   CE1
	   NZ   CE2
	   CG    C2
	  CD1    C3
	  CD2   HD2
	  CE1   HE1
	  CE2   HE2
	   C2   H21
	   C2   H22
	   C2   H23
	   C3   H31
	   C3   H32
	   C3   H33

[ 3ACP ]
  [ atoms ]
	   NZ NG2R60   -0.600  0
	  CE1 CG2R61    0.180  1
	  CD1 CG2R61    0.070  2
	   CG CG2R61   -0.115  3
	  CD2 CG2R61   -0.115  4
	  CE2 CG2R61    0.180  5
	  HE1 HGR62    0.120  6
	   HG HGR61    0.115  7
	  HD2 HGR61    0.115  8
	  HE2 HGR62    0.120  9
	    C CG2O5    0.360 10
	    O OG2D3   -0.470 11
	  CH3 CG331   -0.230 12
	  HC1  HGA3    0.090 13
	  HC2  HGA3    0.090 14
	  HC3  HGA3    0.090 15
  [ bonds ]
	  CD1    CG
	  CD2    CG
	  CE1   CD1
	  CE2   CD2
	   NZ   CE1
	   NZ   CE2
	   CG    HG
	  CD2   HD2
	  CE1   HE1
	  CE2   HE2
	  CD1     C
	    C   CH3
	  HC1   CH3
	  HC2   CH3
	  HC3   CH3
	    C     O
  [ impropers ]
	    C   CD1   CH3     O

[ 3ALP ]
  [ atoms ]
	   NZ NG2R60   -0.600  0
	  CE1 CG2R61    0.180  1
	  CD1 CG2R61    0.090  2
	   CG CG2R61   -0.115  3
	  CD2 CG2R61   -0.115  4
	  CE2 CG2R61    0.180  5
	  HE1 HGR62    0.120  6
	   HG HGR61    0.115  7
	  HD2 HGR61    0.115  8
	  HE2 HGR62    0.120  9
	  CD3 CG2O4    0.240 10
	   O1 OG2D1   -0.410 11
	   H3 HGR52    0.080 12
  [ bonds ]
	  CD1    CG
	  CD2    CG
	  CE1   CD1
	  CE2   CD2
	   NZ   CE1
	   NZ   CE2
	   CG    HG
	  CD2   HD2
	  CE1   HE1
	  CE2   HE2
	  CD1   CD3
	  CD3    H3
	  CD3    O1
  [ impropers ]
	  CD3   CD1    O1    H3

[ 3AMP ]
  [ atoms ]
	   NZ NG2R60   -0.600  0
	  CE1 CG2R61    0.180  1
	  HE1 HGR62    0.120  2
	  CE2 CG2R61    0.180  3
	  HE2 HGR62    0.120  4
	  CD1 CG2R61    0.300  5
	  CD2 CG2R61   -0.115  6
	  HD2 HGR61    0.115  7
	   CG CG2R61   -0.115  8
	   HG HGR61    0.115  9
	   ND NG2S1   -0.620 10
	   HD  HGP1    0.320 11
	    C CG2O1    0.550 12
	    O OG2D1   -0.550 13
	   CM CG331   -0.270 14
	  HM1  HGA3    0.090 15
	  HM2  HGA3    0.090 16
	  HM3  HGA3    0.090 17
  [ bonds ]
	   CG    HG
	   CG   CD1
	  CD1   CE1
	  CE1   HE1
	  CE1    NZ
	   NZ   CE2
	  CE2   HE2
	  CE2   CD2
	  CD2   HD2
	  CD2    CG
	  CD1    ND
	   ND    HD
	   ND     C
	    C     O
	    C    CM
	   CM   HM1
	   CM   HM2
	   CM   HM3
  [ impropers ]
	    C    CM    ND     O

[ 3APY ]
  [ atoms ]
	   CG CG2R61   -0.115  0
	   HG HGR61    0.115  1
	  CD1 CG2R61    0.090  2
	  ND1 NG2S3   -0.840  3
	 HD11  HGP4    0.370  4
	 HD12  HGP4    0.380  5
	  CD2 CG2R61   -0.115  6
	  HD2 HGR61    0.115  7
	  CE1 CG2R61    0.180  8
	  HE1 HGR62    0.120  9
	  CE2 CG2R61    0.180 10
	  HE2 HGR62    0.120 11
	   NZ NG2R60   -0.600 12
  [ bonds ]
	  CD1    CG
	  CD2    CG
	  CE1   CD1
	  CE2   CD2
	   NZ   CE1
	   NZ   CE2
	   CG    HG
	  CD2   HD2
	  CE1   HE1
	  CE2   HE2
	  CD1   ND1
	  ND1  HD11
	  ND1  HD12
  [ impropers ]
	  ND1  HD12  HD11   CD1

[ 3BNP ]
  [ atoms ]
	   NZ NG2R60   -0.600  0
	  CE1 CG2R61    0.180  1
	  CD1 CG2R61    0.000  2
	   CG CG2R61   -0.115  3
	  CD2 CG2R61   -0.115  4
	  CE2 CG2R61    0.180  5
	  HE1 HGR62    0.120  6
	   HG HGR61    0.115  7
	  HD2 HGR61    0.115  8
	  HE2 HGR62    0.120  9
	    C CG321   -0.180 10
	  HC1  HGA2    0.090 11
	  HC2  HGA2    0.090 12
	  CA1 CG2R61    0.000 13
	  CA2 CG2R61   -0.115 14
	  CA3 CG2R61   -0.115 15
	  CA4 CG2R61   -0.115 16
	  CA5 CG2R61   -0.115 17
	  CA6 CG2R61   -0.115 18
	  HA2 HGR61    0.115 19
	  HA3 HGR61    0.115 20
	  HA4 HGR61    0.115 21
	  HA5 HGR61    0.115 22
	  HA6 HGR61    0.115 23
  [ bonds ]
	  CD1    CG
	  CD2    CG
	  CE1   CD1
	  CE2   CD2
	   NZ   CE1
	   NZ   CE2
	   CG    HG
	  CD2   HD2
	  CE1   HE1
	  CE2   HE2
	  CD1     C
	    C   CA1
	    C   HC1
	    C   HC2
	  CA1   CA2
	  CA2   CA3
	  CA3   CA4
	  CA4   CA5
	  CA6   CA5
	  CA6   CA1
	  CA2   HA2
	  CA3   HA3
	  CA4   HA4
	  CA5   HA5
	  CA6   HA6

[ 3BPY ]
  [ atoms ]
	   NZ NG2R60   -0.600  0
	  CE1 CG2R61    0.180  1
	  CD1 CG2R61    0.000  2
	   CG CG2R61   -0.115  3
	  CE2 CG2R61    0.180  4
	  CD2 CG2R61   -0.115  5
	  HE1 HGR62    0.120  6
	   HG HGR61    0.115  7
	  HD2 HGR61    0.115  8
	  HE2 HGR62    0.120  9
	  CD3 CG321   -0.180 10
	  H11  HGA2    0.090 11
	  H12  HGA2    0.090 12
	   C2 CG321   -0.180 13
	  H21  HGA2    0.090 14
	  H22  HGA2    0.090 15
	   C3 CG321   -0.180 16
	  H31  HGA2    0.090 17
	  H32  HGA2    0.090 18
	   C4 CG331   -0.270 19
	  H41  HGA3    0.090 20
	  H42  HGA3    0.090 21
	  H43  HGA3    0.090 22
  [ bonds ]
	  CD1    CG
	  CD2    CG
	  CE1   CD1
	  CE2   CD2
	   NZ   CE1
	   NZ   CE2
	   CG    HG
	  CD2   HD2
	  CE1   HE1
	  CE2   HE2
	  CD1   CD3
	  CD3   H11
	  CD3   H12
	  CD3    C2
	   C2    C3
	   C3    C4
	   C2   H21
	   C2   H22
	   C3   H31
	   C3   H32
	   C4   H41
	   C4   H42
	   C4   H43

[ 3CAP ]
  [ atoms ]
	   NZ NG2R60   -0.600  0
	  CE1 CG2R61    0.180  1
	  CD1 CG2R61    0.000  2
	   CG CG2R61   -0.115  3
	  CD2 CG2R61   -0.115  4
	  CE2 CG2R61    0.180  5
	  HE1 HGR62    0.120  6
	   HG HGR61    0.115  7
	  HD2 HGR61    0.115  8
	  HE2 HGR62    0.120  9
	  CD3 CG321    0.050 10
	  H11  HGA2    0.090 11
	  H12  HGA2    0.090 12
	   OH OG311   -0.650 13
	   HO  HGP1    0.420 14
  [ bonds ]
	  CD1    CG
	  CD2    CG
	  CE1   CD1
	  CE2   CD2
	   NZ   CE1
	   NZ   CE2
	   CG    HG
	  CD2   HD2
	  CE1   HE1
	  CE2   HE2
	  CD1   CD3
	  CD3    OH
	   OH    HO
	  CD3   H11
	  CD3   H12

[ 3CB ]
  [ atoms ]
	   CZ CG2R61   -0.115  0
	  CE1 CG2R61   -0.115  1
	  CD1 CG2R61   -0.100  2
	   CG CG2R61   -0.115  3
	  CE2 CG2R61   -0.115  4
	  CD2 CG2R61   -0.115  5
	  HE1 HGR61    0.115  6
	   HG HGR61    0.115  7
	  HD2 HGR61    0.115  8
	  HE2 HGR61    0.115  9
	   HZ HGR61    0.115 10
	  CD3 CG2O3    0.620 11
	   O1 OG2D2   -0.760 12
	   O2 OG2D2   -0.760 13
  [ bonds ]
	  CD1    CG
	  CD2    CG
	  CE1   CD1
	  CE2   CD2
	   CZ   CE1
	   CZ   CE2
	   CG    HG
	  CD1   CD3
	  CD3    O1
	  CD2   HD2
	  CE1   HE1
	  CE2   HE2
	   CZ    HZ
	  CD3    O2
  [ impropers ]
	  CD3    O2    O1   CD1

[ 3CPY ]
  [ atoms ]
	   NZ NG2R60   -0.600  0
	  CE1 CG2R61    0.180  1
	  CD1 CG2R61   -0.100  2
	   CG CG2R61   -0.155  3
	  CE2 CG2R61    0.180  4
	  CD2 CG2R61   -0.115  5
	  HE1 HGR62    0.120  6
	   HG HGR61    0.155  7
	  HD2 HGR61    0.115  8
	  HE2 HGR62    0.120  9
	  CD3 CG2O3    0.620 10
	   O1 OG2D2   -0.760 11
	   O2 OG2D2   -0.760 12
  [ bonds ]
	  CD1    CG
	  CD2    CG
	  CE1   CD1
	  CE2   CD2
	   NZ   CE1
	   NZ   CE2
	   CG    HG
	  CD2   HD2
	  CE1   HE1
	  CE2   HE2
	  CD1   CD3
	  CD3    O1
	  CD3    O2
  [ impropers ]
	  CD3    O2    O1   CD1

[ 3CYP ]
  [ atoms ]
	   NZ NG2R60   -0.600  0
	  CE1 CG2R61    0.180  1
	  CD1 CG2R61    0.100  2
	   CG CG2R61   -0.115  3
	  CD2 CG2R61   -0.115  4
	  CE2 CG2R61    0.180  5
	  HE1 HGR62    0.120  6
	   HG HGR61    0.115  7
	  HD2 HGR61    0.115  8
	  HE2 HGR62    0.120  9
	  C3N CG1N1    0.360 10
	  N3C NG1T1   -0.460 11
  [ bonds ]
	  CD1    CG
	  CD2    CG
	  CE1   CD1
	  CE2   CD2
	   NZ   CE1
	   NZ   CE2
	   CG    HG
	  CD2   HD2
	  CE1   HE1
	  CE2   HE2
	  CD1   C3N
	  C3N   N3C

[ 3ETP ]
  [ atoms ]
	   NZ NG2R60   -0.600  0
	  CE1 CG2R61    0.180  1
	  CD1 CG2R61    0.000  2
	   CG CG2R61   -0.115  3
	  CD2 CG2R61   -0.115  4
	  CE2 CG2R61    0.180  5
	  HE1 HGR62    0.120  6
	   HG HGR61    0.115  7
	  HD2 HGR61    0.115  8
	  HE2 HGR62    0.120  9
	  CD3 CG321   -0.180 10
	  H11  HGA2    0.090 11
	  H12  HGA2    0.090 12
	   C2 CG331   -0.270 13
	  H21  HGA3    0.090 14
	  H22  HGA3    0.090 15
	  H23  HGA3    0.090 16
  [ bonds ]
	  CD1    CG
	  CD2    CG
	  CE1   CD1
	  CE2   CD2
	   NZ   CE1
	   NZ   CE2
	   CG    HG
	  CD1   CD3
	  CD2   HD2
	  CE1   HE1
	  CE2   HE2
	  CD3   H11
	  CD3   H12
	  CD3    C2
	  H21    C2
	  H22    C2
	  H23    C2

[ 3FLP ]
  [ atoms ]
	   NZ NG2R60   -0.600  0
	  CE1 CG2R61    0.220  1
	  CD1 CG2R66    0.170  2
	   CG CG2R61   -0.115  3
	  CE2 CG2R61    0.180  4
	  CD2 CG2R61   -0.115  5
	  HE1 HGR62    0.120  6
	   F1  FGR1   -0.210  7
	   HG HGR62    0.115  8
	  HD2 HGR61    0.115  9
	  HE2 HGR62    0.120 10
  [ bonds ]
	  CD1    CG
	  CD2    CG
	  CE1   CD1
	  CE2   CD2
	   NZ   CE1
	   NZ   CE2
	   CG    HG
	  CD1    F1
	  CD2   HD2
	  CE1   HE1
	  CE2   HE2

[ 3HIN ]
  [ atoms ]
	   N1 NG2R50   -0.610  0
	   C2 CG2R52    0.180  1
	   H2 HGR52    0.110  2
	   C3 CG3C52   -0.090  3
	  H31  HGA2    0.090  4
	  H32  HGA2    0.090  5
	   C4 CG2RC0    0.250  6
	   C5 CG2R61   -0.360  7
	   H5 HGR61    0.200  8
	   C6 CG2R61   -0.220  9
	   H6 HGR61    0.210 10
	   C7 CG2R61   -0.210 11
	   H7 HGR61    0.210 12
	   C8 CG2R61   -0.340 13
	   H8 HGR61    0.260 14
	   C9 CG2RC0    0.230 15
  [ bonds ]
	   N1    C2
	   C2    C3
	   C3    C4
	   C4    C5
	   C5    C6
	   C6    C7
	   C7    C8
	   C8    C9
	   C9    N1
	   C4    C9
	   C2    H2
	   C3   H31
	   C3   H32
	   C5    H5
	   C6    H6
	   C7    H7
	   C8    H8

[ 3HOP ]
  [ atoms ]
	   NZ NG2R60   -0.600  0
	  CE1 CG2R61    0.180  1
	   CG CG2R61   -0.115  2
	  CD2 CG2R61   -0.115  3
	  CE2 CG2R61    0.180  4
	  HE1 HGR62    0.120  5
	   HG HGR61    0.115  6
	  HD2 HGR61    0.115  7
	  HE2 HGR62    0.120  8
	  CD1 CG2R61    0.110  9
	   OH OG311   -0.530 10
	  HO1  HGP1    0.420 11
  [ bonds ]
	  CD1    CG
	  CD2    CG
	  CE1   CD1
	  CE2   CD2
	   NZ   CE1
	   NZ   CE2
	   CG    HG
	  CD1    OH
	  CD2   HD2
	  CE1   HE1
	  CE2   HE2
	   OH   HO1

[ 3HPR ]
  [ atoms ]
	   N1 NG2R50   -0.600  0
	   C2 CG2R52    0.100  1
	   H2 HGR52    0.130  2
	   C3 CG3C52    0.050  3
	  H31  HGA2    0.090  4
	  H32  HGA2    0.090  5
	   C4 CG2R51   -0.300  6
	   H4 HGR51    0.180  7
	   C5 CG2R51    0.120  8
	   H5 HGR52    0.140  9
  [ bonds ]
	   N1    C2
	   C2    C3
	   C3    C4
	   C4    C5
	   C5    N1
	   C2    H2
	   C3   H31
	   C3   H32
	   C4    H4
	   C5    H5

[ 3MEP ]
  [ atoms ]
	   NZ NG2R60   -0.600  0
	  CE1 CG2R61    0.180  1
	  CD1 CG2R61    0.000  2
	   CG CG2R61   -0.115  3
	  CD2 CG2R61   -0.115  4
	  CE2 CG2R61    0.180  5
	  HE1 HGR62    0.120  6
	   HG HGR61    0.115  7
	  HD2 HGR61    0.115  8
	  HE2 HGR62    0.120  9
	  CD3 CG331   -0.270 10
	  H31  HGA3    0.090 11
	  H32  HGA3    0.090 12
	  H33  HGA3    0.090 13
  [ bonds ]
	  CD1    CG
	  CD2    CG
	  CE1   CD1
	  CE2   CD2
	   NZ   CE1
	   NZ   CE2
	   CG    HG
	  CD1   CD3
	  CD2   HD2
	  CE1   HE1
	  CE2   HE2
	  CD3   H31
	  CD3   H32
	  CD3   H33

[ 3NAP ]
  [ atoms ]
	   NZ NG2R60   -0.600  0
	  CE1 CG2R61    0.180  1
	  CD1 CG2R61   -0.020  2
	   CG CG2R61   -0.115  3
	  CD2 CG2R61   -0.115  4
	  CE2 CG2R61    0.180  5
	  HE1 HGR62    0.120  6
	   HG HGR61    0.115  7
	  HD2 HGR61    0.115  8
	  HE2 HGR62    0.120  9
	    C CG2O1    0.630 10
	    O OG2D1   -0.460 11
	    N NG2S2   -0.900 12
	   HC  HGP1    0.390 13
	   HT  HGP1    0.360 14
  [ bonds ]
	  CD1    CG
	  CD2    CG
	  CE1   CD1
	  CE2   CD2
	   NZ   CE1
	   NZ   CE2
	   CG    HG
	  CD2   HD2
	  CE1   HE1
	  CE2   HE2
	  CD1     C
	    C     N
	   HC     N
	   HT     N
	    C     O
  [ impropers ]
	    C   CD1     N     O

[ 3OXT ]
  [ atoms ]
	   O1 OG3C51   -0.480  0
	   C1 CG3C41    0.180  1
	  H11  HGA2    0.090  2
	  H12  HGA2    0.090  3
	   C2 CG3C41    0.180  4
	  H21  HGA2    0.090  5
	  H22  HGA2    0.090  6
	   C3 CG2O4    0.100  7
	   O2 OG2D3   -0.340  8
  [ bonds ]
	   O1    C1
	   O1    C2
	   C1   H11
	   C1   H12
	   C1    C3
	   C2   H21
	   C2   H22
	   C2    C3
	   C3    O2
  [ impropers ]
	   C3    C1    C2    O2
	   C3    C2    C1    O2

[ 3PH24S ]
  [ atoms ]
	   N1 NG2R67   -0.170  0
	   C2 CG2R63    0.040  1
	   S2 SG2D1   -0.260  2
	   C3 CG2R61   -0.170  3
	   H3 HGR62    0.190  4
	   C4 CG2R61   -0.060  5
	   H4 HGR62    0.260  6
	   N5 NG2R61   -0.120  7
	   H5  HGP1    0.330  8
	   C6 CG2R63   -0.130  9
	   S6 SG2D1   -0.230 10
	   C7 CG2R67    0.320 11
	   C8 CG2R61   -0.115 12
	   C9 CG2R61   -0.115 13
	  C10 CG2R61   -0.115 14
	  C11 CG2R61   -0.115 15
	  C12 CG2R61   -0.115 16
	   H8 HGR61    0.115 17
	   H9 HGR61    0.115 18
	  H10 HGR61    0.115 19
	  H11 HGR61    0.115 20
	  H12 HGR61    0.115 21
  [ bonds ]
	   C2    N1
	   C2    C3
	   C3    H3
	   C3    C4
	   C4    H4
	   C4    N5
	   N5    H5
	   N5    C6
	   C6    N1
	   N1    C7
	   C7    C8
	   C7   C12
	   C8    H8
	   C8    C9
	   C9    H9
	   C9   C10
	  C10   H10
	  C10   C11
	  C11   H11
	  C11   C12
	  C12   H12
	   C2    S2
	   C6    S6
  [ impropers ]
	   C2    C3    N1    S2
	   C6    N5    N1    S6

[ 3PH2SR ]
  [ atoms ]
	   N1 NG2R67   -0.380  0
	   C2 CG2R63    0.520  1
	   O2 OG2D4   -0.490  2
	   C3 CG2R62   -0.240  3
	   H3 HGR62    0.170  4
	   C4 CG2R62    0.080  5
	   H4 HGR62    0.200  6
	   N5 NG2R61   -0.220  7
	   H5  HGP1    0.330  8
	   C6 CG2R63   -0.040  9
	   S6 SG2D1   -0.300 10
	   C7 CG2R67    0.370 11
	   C8 CG2R61   -0.115 12
	   C9 CG2R61   -0.115 13
	  C10 CG2R61   -0.115 14
	  C11 CG2R61   -0.115 15
	  C12 CG2R61   -0.115 16
	   H8 HGR61    0.115 17
	   H9 HGR61    0.115 18
	  H10 HGR61    0.115 19
	  H11 HGR61    0.115 20
	  H12 HGR61    0.115 21
  [ bonds ]
	   C2    N1
	   C2    O2
	   C2    C3
	   C3    H3
	   C3    C4
	   C4    H4
	   C4    N5
	   N5    H5
	   N5    C6
	   C6    N1
	   N1    C7
	   C7    C8
	   C7   C12
	   C8    H8
	   C8    C9
	   C9    H9
	   C9   C10
	  C10   H10
	  C10   C11
	  C11   H11
	  C11   C12
	  C12   H12
	   C6    S6
  [ impropers ]
	   C2    C3    N1    O2
	   C6    N5    N1    S6

[ 3PH4SR ]
  [ atoms ]
	   N1 NG2R67   -0.350  0
	   C2 CG2R63    0.110  1
	   S2 SG2D1   -0.280  2
	   C3 CG2R62   -0.310  3
	   H3 HGR62    0.200  4
	   C4 CG2R62    0.040  5
	   H4 HGR62    0.230  6
	   N5 NG2R61   -0.300  7
	   H5  HGP1    0.350  8
	   C6 CG2R63    0.410  9
	   O6 OG2D4   -0.440 10
	   C7 CG2R67    0.340 11
	   C8 CG2R61   -0.115 12
	   C9 CG2R61   -0.115 13
	  C10 CG2R61   -0.115 14
	  C11 CG2R61   -0.115 15
	  C12 CG2R61   -0.115 16
	   H8 HGR61    0.115 17
	   H9 HGR61    0.115 18
	  H10 HGR61    0.115 19
	  H11 HGR61    0.115 20
	  H12 HGR61    0.115 21
  [ bonds ]
	   C2    N1
	   C2    C3
	   C3    H3
	   C3    C4
	   C4    H4
	   C4    N5
	   N5    H5
	   N5    C6
	   C6    O6
	   C6    N1
	   N1    C7
	   C7    C8
	   C7   C12
	   C8    H8
	   C8    C9
	   C9    H9
	   C9   C10
	  C10   H10
	  C10   C11
	  C11   H11
	  C11   C12
	  C12   H12
	   C2    S2
  [ impropers ]
	   C2    C3    N1    S2
	   C6    N5    N1    O6

[ 3PHP ]
  [ atoms ]
	   NZ NG2R60   -0.600  0
	  CE1 CG2R61    0.180  1
	  CD1 CG2R67    0.000  2
	   CG CG2R61   -0.115  3
	  CD2 CG2R61   -0.115  4
	  CE2 CG2R61    0.180  5
	  HE1 HGR62    0.120  6
	   HG HGR61    0.115  7
	  HD2 HGR61    0.115  8
	  HE2 HGR62    0.120  9
	  CA1 CG2R67    0.000 10
	  CA2 CG2R61   -0.115 11
	  CA3 CG2R61   -0.115 12
	  CA4 CG2R61   -0.115 13
	  CA5 CG2R61   -0.115 14
	  CA6 CG2R61   -0.115 15
	  HA2 HGR61    0.115 16
	  HA3 HGR61    0.115 17
	  HA4 HGR61    0.115 18
	  HA5 HGR61    0.115 19
	  HA6 HGR61    0.115 20
  [ bonds ]
	  CD1    CG
	  CD2    CG
	  CE1   CD1
	  CE2   CD2
	   NZ   CE1
	   NZ   CE2
	   CG    HG
	  CD2   HD2
	  CE1   HE1
	  CE2   HE2
	  CD1   CA1
	  CA1   CA2
	  CA2   CA3
	  CA3   CA4
	  CA4   CA5
	  CA6   CA5
	  CA6   CA1
	  CA2   HA2
	  CA3   HA3
	  CA4   HA4
	  CA5   HA5
	  CA6   HA6

[ 3PHURA ]
  [ atoms ]
	   N1 NG2R67   -0.530  0
	   C2 CG2R63    0.400  1
	   O2 OG2D4   -0.460  2
	   C3 CG2R62   -0.200  3
	   H3 HGR62    0.150  4
	   C4 CG2R62    0.110  5
	   H4 HGR62    0.180  6
	   N5 NG2R61   -0.370  7
	   H5  HGP1    0.350  8
	   C6 CG2R63    0.440  9
	   O6 OG2D4   -0.450 10
	   C7 CG2R67    0.380 11
	   C8 CG2R61   -0.115 12
	   C9 CG2R61   -0.115 13
	  C10 CG2R61   -0.115 14
	  C11 CG2R61   -0.115 15
	  C12 CG2R61   -0.115 16
	   H8 HGR61    0.115 17
	   H9 HGR61    0.115 18
	  H10 HGR61    0.115 19
	  H11 HGR61    0.115 20
	  H12 HGR61    0.115 21
  [ bonds ]
	   C2    N1
	   C2    O2
	   C2    C3
	   C3    H3
	   C3    C4
	   C4    H4
	   C4    N5
	   N5    H5
	   N5    C6
	   C6    O6
	   C6    N1
	   N1    C7
	   C7    C8
	   C7   C12
	   C8    H8
	   C8    C9
	   C9    H9
	   C9   C10
	  C10   H10
	  C10   C11
	  C11   H11
	  C11   C12
	  C12   H12
  [ impropers ]
	   C2    C3    N1    O2
	   C6    N5    N1    O6

[ 3PRL ]
  [ atoms ]
	   N1 NG3C51   -0.890  0
	   H1  HGP1    0.370  1
	   C2 CG3C52    0.170  2
	  H21  HGA2    0.090  3
	  H22  HGA2    0.090  4
	   C3 CG2R51   -0.280  5
	   H3 HGR51    0.190  6
	   C4 CG2R51   -0.280  7
	   H4 HGR51    0.190  8
	   C5 CG3C52    0.170  9
	  H51  HGA2    0.090 10
	  H52  HGA2    0.090 11
  [ bonds ]
	   N1    H1
	   C2   H21
	   C2   H22
	   C3    H3
	   C4    H4
	   C5   H51
	   C5   H52
	   N1    C2
	   C2    C3
	   C4    C5
	   C5    N1
	   C3    C4

[ 3PRP ]
  [ atoms ]
	   N1 NG3P2   -0.400  0
	  H11  HGP2    0.390  1
	  H12  HGP2    0.390  2
	   C2 CG3C54   -0.170  3
	  H21  HGA2    0.280  4
	  H22  HGA2    0.280  5
	   C3 CG2R51   -0.330  6
	   H3 HGR51    0.250  7
	   C4 CG2R51   -0.330  8
	   H4 HGR51    0.250  9
	   C5 CG3C54   -0.170 10
	  H51  HGA2    0.280 11
	  H52  HGA2    0.280 12
  [ bonds ]
	   N1   H11
	   N1   H12
	   C2   H21
	   C2   H22
	   C3    H3
	   C4    H4
	   C5   H51
	   C5   H52
	   N1    C2
	   C2    C3
	   C4    C5
	   C5    N1
	   C3    C4

[ 3PRU ]
  [ atoms ]
	   N1 NG2R61   -0.570  0
	   H1  HGP1    0.320  1
	   C2 CG2R63    0.600  2
	   O2 OG2D4   -0.460  3
	   N3 NG2R61   -0.360  4
	   C4 CG2R63    0.580  5
	   O4 OG2D4   -0.510  6
	   C5 CG2R62   -0.170  7
	   H5 HGR62    0.070  8
	   C6 CG2R62    0.210  9
	   H6 HGR62    0.150 10
	   C7 CG321   -0.040 11
	  H71  HGA2    0.090 12
	  H72  HGA2    0.090 13
	   C8 CG321   -0.180 14
	  H81  HGA2    0.090 15
	  H82  HGA2    0.090 16
	   C9 CG331   -0.270 17
	  H91  HGA3    0.090 18
	  H92  HGA3    0.090 19
	  H93  HGA3    0.090 20
  [ bonds ]
	  H72    C7
	  H71    C7
	   C7    N3
	   C7    C8
	  H91    C9
	   N3    C4
	   N3    C2
	   O4    C4
	   C4    C5
	   C2    O2
	   C2    N1
	   C5    H5
	   C5    C6
	   N1    C6
	   N1    H1
	   C6    H6
	   C9   H93
	   C9    C8
	   C9   H92
	   C8   H82
	   C8   H81
  [ impropers ]
	   C2    N3    N1    O2
	   C4    C5    N3    O4

[ 43HPY ]
  [ atoms ]
	   C6 CG2R62   -0.210  0
	   C5 CG2R62    0.350  1
	   N4 NG2R62   -0.760  2
	   C3 CG2R64    0.420  3
	   N2 NG2R61   -0.300  4
	   H2  HGP1    0.330  5
	   C1 CG2R63    0.210  6
	   O1 OG2D4   -0.460  7
	   H6 HGR62    0.150  8
	   H5 HGR62    0.110  9
	   H3 HGR62    0.160 10
  [ bonds ]
	   C6    C1
	   C6    C5
	   C6    H6
	   C5    N4
	   C5    H5
	   N4    C3
	   C3    N2
	   C3    H3
	   N2    H2
	   N2    C1
	   C1    O1
  [ impropers ]
	   C1    C6    N2    O1

[ 43HSPP ]
  [ atoms ]
	   N1 NG2R67   -0.240  0
	   C2 CG2R63   -0.370  1
	   S2 SG2D1   -0.210  2
	   C3 CG2R61   -0.030  3
	   H3 HGR62    0.160  4
	   C4 CG2R61    0.210  5
	   H4 HGR62    0.170  6
	   N5 NG2R62   -0.730  7
	   C6 CG2R64    0.590  8
	   H6 HGR62    0.130  9
	   C7 CG2R67    0.320 10
	   C8 CG2R61   -0.115 11
	   C9 CG2R61   -0.115 12
	  C10 CG2R61   -0.115 13
	  C11 CG2R61   -0.115 14
	  C12 CG2R61   -0.115 15
	   H8 HGR61    0.115 16
	   H9 HGR61    0.115 17
	  H10 HGR61    0.115 18
	  H11 HGR61    0.115 19
	  H12 HGR61    0.115 20
  [ bonds ]
	   N1    C7
	   N1    C2
	   N1    C6
	   C2    C3
	   C3    H3
	   C3    C4
	   C4    H4
	   C4    N5
	   N5    C6
	   C6    H6
	   C7    C8
	   C8    H8
	   C8    C9
	   C9    H9
	   C9   C10
	  C10   H10
	  C10   C11
	  C11   H11
	  C11   C12
	  C12   H12
	  C12    C7
	   C2    S2
  [ impropers ]
	   C2    C3    N1    S2

[ 43HSPY ]
  [ atoms ]
	   C6 CG2R61   -0.030  0
	   C5 CG2R61    0.210  1
	   N4 NG2R62   -0.730  2
	   C3 CG2R64    0.590  3
	   N2 NG2R61   -0.240  4
	   H2  HGP1    0.320  5
	   C1 CG2R63   -0.370  6
	   S1 SG2D1   -0.210  7
	   H6 HGR62    0.160  8
	   H5 HGR62    0.170  9
	   H3 HGR62    0.130 10
  [ bonds ]
	   C1    N2
	   C1    C6
	   N2    H2
	   N2    C3
	   C3    H3
	   C3    N4
	   N4    C5
	   C5    H5
	   C5    C6
	   C6    H6
	   C1    S1
  [ impropers ]
	   C1    C6    N2    S1

[ 43PPY ]
  [ atoms ]
	   N1 NG2R67   -0.300  0
	   C2 CG2R63    0.210  1
	   O2 OG2D4   -0.460  2
	   C3 CG2R62   -0.210  3
	   H3 HGR62    0.150  4
	   C4 CG2R62    0.350  5
	   H4 HGR62    0.110  6
	   N5 NG2R62   -0.760  7
	   C6 CG2R64    0.420  8
	   H6 HGR62    0.160  9
	   C7 CG2R67    0.330 10
	   C8 CG2R61   -0.115 11
	   C9 CG2R61   -0.115 12
	  C10 CG2R61   -0.115 13
	  C11 CG2R61   -0.115 14
	  C12 CG2R61   -0.115 15
	   H8 HGR61    0.115 16
	   H9 HGR61    0.115 17
	  H10 HGR61    0.115 18
	  H11 HGR61    0.115 19
	  H12 HGR61    0.115 20
  [ bonds ]
	   N1    C7
	   N1    C2
	   N1    C6
	   C2    O2
	   C2    C3
	   C3    H3
	   C3    C4
	   C4    H4
	   C4    N5
	   N5    C6
	   C6    H6
	   C7    C8
	   C8    H8
	   C8    C9
	   C9    H9
	   C9   C10
	  C10   H10
	  C10   C11
	  C11   H11
	  C11   C12
	  C12   H12
	  C12    C7
  [ impropers ]
	   C2    C3    N1    O2

[ 4AP2 ]
  [ atoms ]
	   NZ NG2R60   -0.600  0
	  CE1 CG2R61    0.180  1
	  CD1 CG2R61   -0.115  2
	   CG CG2R61    0.050  3
	  CE2 CG2R61    0.180  4
	  CD2 CG2R61   -0.115  5
	   NG NG2S3   -0.850  6
	  HE1 HGR62    0.120  7
	  HD1 HGR61    0.115  8
	  HD2 HGR61    0.115  9
	  HE2 HGR62    0.120 10
	 HG11  HGP4    0.400 11
	 HG12  HGP4    0.400 12
  [ bonds ]
	  CD1    CG
	  CD2    CG
	  CE1   CD1
	  CE2   CD2
	   NZ   CE1
	   NZ   CE2
	  CD1   HD1
	  CD2   HD2
	  CE1   HE1
	  CE2   HE2
	   CG    NG
	   NG  HG11
	   NG  HG12
  [ impropers ]
	   NG  HG12  HG11    CG

[ 4CYT ]
  [ atoms ]
	   CG CG2R61    0.100  0
	  C3N CG1N1    0.360  1
	  N3C NG1T1   -0.460  2
	  CD1 CG2R61   -0.115  3
	  HD1 HGR61    0.115  4
	  CD2 CG2R61   -0.115  5
	  HD2 HGR61    0.115  6
	  CE1 CG2R61   -0.115  7
	  HE1 HGR61    0.115  8
	  CE2 CG2R61   -0.115  9
	  HE2 HGR61    0.115 10
	   CZ CG2R61    0.000 11
	   CT CG331   -0.270 12
	  H11  HGA3    0.090 13
	  H12  HGA3    0.090 14
	  H13  HGA3    0.090 15
  [ bonds ]
	  CD1    CG
	  CD2    CG
	  CE1   CD1
	  CE2   CD2
	   CZ   CE1
	   CZ   CE2
	  CD1   HD1
	  CD2   HD2
	  CE1   HE1
	  CE2   HE2
	   CZ    CT
	   CT   H11
	   CT   H12
	   CT   H13
	   CG   C3N
	  C3N   N3C

[ 4MEP ]
  [ atoms ]
	   NZ NG2R60   -0.600  0
	  CE1 CG2R61    0.180  1
	  CD1 CG2R61   -0.115  2
	   CG CG2R61    0.000  3
	  CD2 CG2R61   -0.115  4
	  CE2 CG2R61    0.180  5
	  HE1 HGR62    0.120  6
	  HD1 HGR61    0.115  7
	  HD2 HGR61    0.115  8
	  HE2 HGR62    0.120  9
	   C2 CG331   -0.270 10
	  H21  HGA3    0.090 11
	  H22  HGA3    0.090 12
	  H23  HGA3    0.090 13
  [ bonds ]
	  CD1    CG
	  CD2    CG
	  CE1   CD1
	  CE2   CD2
	   NZ   CE1
	   NZ   CE2
	   CG    C2
	  CD1   HD1
	  CD2   HD2
	  CE1   HE1
	  CE2   HE2
	   C2   H21
	   C2   H22
	   C2   H23

[ 4O2SM ]
  [ atoms ]
	   N1 NG2R62   -0.760  0
	   C2 CG2R64    0.580  1
	   N3 NG2R61   -0.300  2
	   C4 CG2R63    0.210  3
	   C5 CG2R62   -0.210  4
	   C6 CG2R62    0.350  5
	   H3  HGP1    0.330  6
	   H5 HGR62    0.150  7
	   H6 HGR62    0.110  8
	   O4 OG2D4   -0.460  9
	   S2 SG311   -0.070 10
	   C7 CG331   -0.200 11
	  H71  HGA3    0.090 12
	  H72  HGA3    0.090 13
	  H73  HGA3    0.090 14
  [ bonds ]
	   N1    C2
	   N1    C6
	   C2    S2
	   C2    N3
	   N3    H3
	   N3    C4
	   C4    O4
	   C4    C5
	   C5    H5
	   C5    C6
	   C6    H6
	   S2    C7
	   C7   H71
	   C7   H72
	   C7   H73
  [ impropers ]
	   C4    C5    N3    O4

[ 4PYO ]
  [ atoms ]
	   O1 OG2D4   -0.570  0
	   C1 CG2R63    0.460  1
	  C21 CG2R62   -0.380  2
	  C31 CG2R62   -0.070  3
	   N1 NG2R61   -0.110  4
	  C32 CG2R62   -0.070  5
	  C22 CG2R62   -0.380  6
	  H21 HGR62    0.220  7
	  H22 HGR62    0.220  8
	  H32 HGR62    0.200  9
	  H31 HGR62    0.200 10
	   H1  HGP1    0.280 11
  [ bonds ]
	   O1    C1
	   C1   C21
	  C21   H21
	  C21   C31
	  C31   H31
	  C31    N1
	   N1    H1
	   N1   C32
	  C32   H32
	  C32   C22
	  C22   H22
	  C22    C1
  [ impropers ]
	   C1   C21   C22    O1

[ 5FOP ]
  [ atoms ]
	   N1 NG2R61   -0.210  0
	   C2 CG2R63    0.220  1
	   O2 OG2D4   -0.520  2
	   N3 NG2R62   -0.580  3
	   C4 CG2R62    0.420  4
	   H4 HGR62    0.100  5
	   C5 CG2R62    0.010  6
	   C6 CG2R62    0.170  7
	   H6 HGR62    0.120  8
	   C7 CG2O4    0.280  9
	   H7 HGR52    0.080 10
	   O7 OG2D1   -0.410 11
	   H1  HGP1    0.320 12
  [ bonds ]
	   N1    C2
	   N1    C6
	   N1    H1
	   C2    O2
	   C2    N3
	   N3    C4
	   C4    H4
	   C4    C5
	   C5    C6
	   C5    C7
	   C6    H6
	   C7    H7
	   C7    O7
  [ impropers ]
	   C2    N1    N3    O2
	   C7    C5    O7    H7

[ 7DNG ]
  [ atoms ]
	   N9 NG2R51   -0.310  0
	   H9  HGP1    0.350  1
	   C8 CG2R51    0.060  2
	   H8 HGR52    0.080  3
	   C7 CG2R51   -0.270  4
	   H7 HGR51    0.130  5
	   C5 CG2RC0   -0.060  6
	   C6 CG2R63    0.420  7
	   O6 OG2D4   -0.520  8
	   N1 NG2R61   -0.380  9
	   H1  HGP1    0.300 10
	   C2 CG2R64    0.650 11
	   N2 NG2S3   -0.600 12
	  H21  HGP4    0.300 13
	  H22  HGP4    0.300 14
	   N3 NG2R62   -0.770 15
	   C4 CG2RC0    0.320 16
  [ bonds ]
	   N9    C8
	   N9    C4
	   N9    H9
	   N3    C4
	   C8    H8
	   C8    C7
	   C7    H7
	   C7    C5
	   C5    C6
	   C5    C4
	   C6    O6
	   C6    N1
	   N1    H1
	   N1    C2
	   C2    N2
	   C2    N3
	   N2   H21
	   N2   H22

[ 7MIP ]
  [ atoms ]
	   C5 CG2RC0   -0.210  0
	   C6 CG2R61    0.240  1
	   H6 HGR62    0.070  2
	   N1 NG2R62   -0.600  3
	   C2 CG2R64    0.570  4
	   H2 HGR62    0.110  5
	   N3 NG2R62   -0.580  6
	   C4 CG2RC0    0.410  7
	   N9 NG2R51   -0.430  8
	   H9  HGP1    0.420  9
	   C8 CG2R51   -0.210 10
	   H8 HGR52    0.240 11
	   C7 CG2R51    0.060 12
	  C10 CG2N2    0.610 13
	  N11 NG2P1   -0.430 14
	 H111  HGP2    0.290 15
	 H112  HGP2    0.290 16
	  N12 NG2P1   -0.430 17
	 H121  HGP2    0.290 18
	 H122  HGP2    0.290 19
  [ bonds ]
	   H9    N9
	   N9    C8
	   N9    C4
	   H8    C8
	   C8    C7
	   N3    C4
	   N3    C2
	   C4    C5
	   H2    C2
	   C2    N1
	   C7    C5
	   C7   C10
	   C5    C6
	   N1    C6
	 H112   N11
	  C10   N11
	  C10   N12
	   C6    H6
	  N11  H111
	 H122   N12
	  N12  H121
  [ impropers ]
	  C10   N12   N11    C7

[ 9MAD ]
  [ atoms ]
	   C1 CG331   -0.270  0
	  H11  HGA3    0.090  1
	  H12  HGA3    0.090  2
	  H13  HGA3    0.090  3
	   N9 NG2R51   -0.050  4
	   C5 CG2RC0    0.280  5
	   N7 NG2R50   -0.710  6
	   C8 CG2R53    0.340  7
	   H8 HGR52    0.120  8
	   N1 NG2R62   -0.740  9
	   C2 CG2R64    0.500 10
	   H2 HGR62    0.130 11
	   N3 NG2R62   -0.750 12
	   C4 CG2RC0    0.430 13
	   C6 CG2R64    0.460 14
	   N6 NG2S3   -0.770 15
	  H61  HGP4    0.380 16
	  H62  HGP4    0.380 17
  [ bonds ]
	   C1    N9
	   C1   H11
	   C1   H12
	   C1   H13
	   N9    C4
	   N9    C8
	   C4    N3
	   C2    N1
	   C6    N6
	   N6   H61
	   N6   H62
	   C6    C5
	   C5    N7
	   C8    H8
	   C2    H2
	   N1    C6
	   C2    N3
	   C4    C5
	   N7    C8
  [ impropers ]
	   C6    C5    N1    N6
	   N6   H62   H61    C6

[ A2FO ]
  [ atoms ]
	   O1 OG3C51   -0.230  0
	   C2 CG2R53    0.300  1
	   C3 CG3C52    0.060  2
	  H31  HGA2    0.090  3
	  H32  HGA2    0.090  4
	   C4 CG2R51   -0.280  5
	   H4 HGR51    0.210  6
	   C5 CG2R51   -0.050  7
	   H5 HGR52    0.210  8
	   O6 OG2D1   -0.400  9
  [ bonds ]
	   O1    C2
	   O1    C5
	   C2    O6
	   C2    C3
	   C3    C4
	   C3   H31
	   C3   H32
	   C4    C5
	   C4    H4
	   C5    H5
  [ impropers ]
	   C2    C3    O6    O1

[ A3PH ]
  [ atoms ]
	  O4' OG3C51   -0.400  0
	  C1' CG3C52    0.020  1
	 H11'  HGA2    0.090  2
	 H12'  HGA2    0.090  3
	  C4' CG3C52    0.020  4
	 H41'  HGA2    0.090  5
	 H42'  HGA2    0.090  6
	  C2' CG3C51    0.140  7
	 H22'  HGA1    0.090  8
	  O2' OG311   -0.650  9
	 H21'  HGP1    0.420 10
	  C3' CG3C51    0.010 11
	 H31'  HGA1    0.090 12
	  O3' OG303   -0.620 13
	    P   PG1    1.500 14
	  O1P OG2P1   -0.820 15
	  O2P OG2P1   -0.820 16
	  O3T OG311   -0.670 17
	  H3T  HGP1    0.330 18
  [ bonds ]
	  C1'   O4'
	  C1'   C2'
	  C2'   C3'
	  C3'   C4'
	  C4'   O4'
	  C3'   O3'
	  C1'  H11'
	  C1'  H12'
	  C2'  H22'
	  C2'   O2'
	  O2'  H21'
	  C3'  H31'
	  C4'  H41'
	  C4'  H42'
	  O3'     P
	    P   O1P
	    P   O2P
	    P   O3T
	  O3T   H3T

[ AALD ]
  [ atoms ]
	   HA HGR52    0.090  0
	    C CG2O4    0.200  1
	    O OG2D1   -0.400  2
	   CB CG331   -0.160  3
	  HB1  HGA3    0.090  4
	  HB2  HGA3    0.090  5
	  HB3  HGA3    0.090  6
  [ bonds ]
	   HA     C
	    C    CB
	   CB   HB1
	   CB   HB2
	   CB   HB3
	    C     O
  [ impropers ]
	    C    CB     O    HA

[ AALL ]
  [ atoms ]
	   C1 CC3162    0.340  0
	   H1  HCA1    0.090  1
	   O1 OC311   -0.650  2
	  HO1  HCP1    0.420  3
	   C5 CC3163    0.110  4
	   H5  HCA1    0.090  5
	   O5 OC3C61   -0.400  6
	   C2 CC3161    0.140  7
	   H2  HCA1    0.090  8
	   O2 OC311   -0.650  9
	  HO2  HCP1    0.420 10
	   C3 CC3161    0.140 11
	   H3  HCA1    0.090 12
	   O3 OC311   -0.650 13
	  HO3  HCP1    0.420 14
	   C4 CC3161    0.140 15
	   H4  HCA1    0.090 16
	   O4 OC311   -0.650 17
	  HO4  HCP1    0.420 18
	   C6 CC321    0.050 19
	  H61  HCA2    0.090 20
	  H62  HCA2    0.090 21
	   O6 OC311   -0.650 22
	  HO6  HCP1    0.420 23
  [ bonds ]
	   C1    O1
	   C1    H1
	   O1   HO1
	   C1    O5
	   C1    C2
	   C2    H2
	   C2    O2
	   O2   HO2
	   C2    C3
	   C3    H3
	   C3    O3
	   O3   HO3
	   C3    C4
	   C4    H4
	   C4    O4
	   O4   HO4
	   C4    C5
	   C5    H5
	   C5    C6
	   C6   H61
	   C6   H62
	   C6    O6
	   O6   HO6
	   C5    O5

[ AALT ]
  [ atoms ]
	   C1 CC3162    0.340  0
	   H1  HCA1    0.090  1
	   O1 OC311   -0.650  2
	  HO1  HCP1    0.420  3
	   C5 CC3163    0.110  4
	   H5  HCA1    0.090  5
	   O5 OC3C61   -0.400  6
	   C2 CC3161    0.140  7
	   H2  HCA1    0.090  8
	   O2 OC311   -0.650  9
	  HO2  HCP1    0.420 10
	   C3 CC3161    0.140 11
	   H3  HCA1    0.090 12
	   O3 OC311   -0.650 13
	  HO3  HCP1    0.420 14
	   C4 CC3161    0.140 15
	   H4  HCA1    0.090 16
	   O4 OC311   -0.650 17
	  HO4  HCP1    0.420 18
	   C6 CC321    0.050 19
	  H61  HCA2    0.090 20
	  H62  HCA2    0.090 21
	   O6 OC311   -0.650 22
	  HO6  HCP1    0.420 23
  [ bonds ]
	   C1    O1
	   C1    H1
	   O1   HO1
	   C1    O5
	   C1    C2
	   C2    H2
	   C2    O2
	   O2   HO2
	   C2    C3
	   C3    H3
	   C3    O3
	   O3   HO3
	   C3    C4
	   C4    H4
	   C4    O4
	   O4   HO4
	   C4    C5
	   C5    H5
	   C5    C6
	   C6   H61
	   C6   H62
	   C6    O6
	   O6   HO6
	   C5    O5

[ AANM ]
  [ atoms ]
	   CL CG331   -0.270  0
	  HL1  HGA3    0.090  1
	  HL2  HGA3    0.090  2
	  HL3  HGA3    0.090  3
	  CLP CG2O1    0.510  4
	   OL OG2D1   -0.510  5
	   NL NG2S1   -0.470  6
	   HL  HGP1    0.310  7
	   CA CG311    0.070  8
	   HA  HGA1    0.090  9
	   CB CG331   -0.270 10
	  HB1  HGA3    0.090 11
	  HB2  HGA3    0.090 12
	  HB3  HGA3    0.090 13
	  CRP CG2O1    0.510 14
	   OR OG2D1   -0.510 15
	   NR NG2S1   -0.470 16
	   HR  HGP1    0.310 17
	   CR CG331   -0.110 18
	  HR1  HGA3    0.090 19
	  HR2  HGA3    0.090 20
	  HR3  HGA3    0.090 21
  [ bonds ]
	   CL   CLP
	  CLP    NL
	   NL    CA
	   CA   CRP
	  CRP    NR
	   NR    CR
	   NL    HL
	   NR    HR
	   CA    HA
	   CA    CB
	   CL   HL1
	   CL   HL2
	   CL   HL3
	   CB   HB1
	   CB   HB2
	   CB   HB3
	   CR   HR1
	   CR   HR2
	   CR   HR3
	  CLP    OL
	  CRP    OR
  [ impropers ]
	  CLP    CL    NL    OL
	  CRP    CA    NR    OR

[ AAPM ]
  [ atoms ]
	   P1   PG1    1.500  0
	  OP3 OG2P1   -0.780  1
	  OP4 OG2P1   -0.780  2
	  OP1 OG303   -0.570  3
	  OP2 OG303   -0.570  4
	  CP1 CG331   -0.170  5
	 HP11  HGA3    0.090  6
	 HP12  HGA3    0.090  7
	 HP13  HGA3    0.090  8
	   C3 CG321   -0.080  9
	  H31  HGA2    0.090 10
	  H32  HGA2    0.090 11
	   C1 CG321    0.080 12
	  H11  HGA2    0.090 13
	  H12  HGA2    0.090 14
	   O4 OG302   -0.490 15
	   C5 CG2O2    0.900 16
	   O6 OG2D1   -0.630 17
	   C7 CG331   -0.310 18
	  H71  HGA3    0.090 19
	  H72  HGA3    0.090 20
	  H73  HGA3    0.090 21
	   C2 CG311    0.170 22
	  H21  HGA1    0.090 23
	   O8 OG302   -0.490 24
	   C9 CG2O2    0.900 25
	  O10 OG2D1   -0.630 26
	  C11 CG331   -0.310 27
	 H111  HGA3    0.090 28
	 H112  HGA3    0.090 29
	 H113  HGA3    0.090 30
  [ bonds ]
	   P1   OP1
	   P1   OP2
	   P1   OP3
	   P1   OP4
	  OP1   CP1
	  CP1  HP11
	  CP1  HP12
	  CP1  HP13
	  OP2    C3
	   C1    C2
	   C2    C3
	   C1    O4
	   O4    C5
	   C5    C7
	   C5    O6
	   C2    O8
	   O8    C9
	   C9   C11
	   C9   O10
	   C1   H11
	   C1   H12
	   C2   H21
	   C3   H31
	   C3   H32
	   C7   H71
	   C7   H72
	   C7   H73
	  C11  H111
	  C11  H112
	  C11  H113
  [ impropers ]
	   C5    C7    O6    O4
	   C9   C11   O10    O8

[ AARB ]
  [ atoms ]
	   O4 OC3C51   -0.400  0
	   C1 CC3152    0.340  1
	   H1  HCA1    0.090  2
	   O1 OC311   -0.650  3
	  HO1  HCP1    0.420  4
	   C4 CC3153    0.110  5
	   H4  HCA1    0.090  6
	   C5 CC321    0.050  7
	  H51  HCA2    0.090  8
	  H52  HCA2    0.090  9
	   O5 OC311   -0.650 10
	  HO5  HCP1    0.420 11
	   C2 CC3151    0.140 12
	   H2  HCA1    0.090 13
	   O2 OC311   -0.650 14
	  HO2  HCP1    0.420 15
	   C3 CC3151    0.140 16
	   H3  HCA1    0.090 17
	   O3 OC311   -0.650 18
	  HO3  HCP1    0.420 19
  [ bonds ]
	   O4    C1
	   C1    H1
	   C1    O1
	   O1   HO1
	   C1    C2
	   C2    H2
	   C2    O2
	   O2   HO2
	   C2    C3
	   C3    H3
	   C3    O3
	   O3   HO3
	   C3    C4
	   C4    H4
	   C4    C5
	   C4    O4
	   C5   H51
	   C5   H52
	   C5    O5
	   O5   HO5

[ ABBM ]
  [ atoms ]
	   C1 CG331    0.087  0
	   N1 NG2D1   -1.146  1
	  C12 CG2O1    0.707  2
	    O OG2D1   -0.803  3
	   H2  HGA3    0.090  4
	   H3  HGA3    0.090  5
	   H4  HGA3    0.090  6
	   C5 CG2R61   -0.115  7
	   H1 HGR61    0.115  8
	   C4 CG2R61   -0.115  9
	   H5 HGR61    0.115 10
	   C3 CG2R61   -0.115 11
	   H6 HGR61    0.115 12
	   C2 CG2R61   -0.115 13
	   C6 CG2R61   -0.115 14
	   H8 HGR61    0.115 15
	   C7 CG2R61   -0.115 16
	   H7 HGR61    0.115 17
  [ bonds ]
	   C1    N1
	   C1    H2
	   C1    H3
	   C1    H4
	   N1   C12
	  C12     O
	  C12    C2
	   C5    H1
	   C5    C4
	   C5    C6
	   C4    H5
	   C4    C3
	   C3    H6
	   C3    C2
	   C2    C7
	   C6    H7
	   C6    C7
	   C7    H8
  [ impropers ]
	  C12    C2    N1     O

[ ABEB ]
  [ atoms ]
	   C1 CG321    0.127  0
	   N1 NG2D1   -1.146  1
	  C12 CG2O1    0.517  2
	    O OG2D1   -0.803  3
	   H2  HGA2    0.090  4
	   H3  HGA2    0.090  5
	   C4 CG331   -0.270  6
	  H41  HGA3    0.090  7
	  H42  HGA3    0.090  8
	  H43  HGA3    0.090  9
	   C2 CG331   -0.145 10
	   H1  HGA3    0.090 11
	   H4  HGA3    0.090 12
	   H5  HGA3    0.090 13
  [ bonds ]
	   C1    N1
	   C1    H2
	   C1    H3
	   C1    C4
	   N1   C12
	  C12     O
	  C12    C2
	   C4   H41
	   C4   H42
	   C4   H43
	   C2    H1
	   C2    H4
	   C2    H5
  [ impropers ]
	  C12    C2    N1     O

[ ABEQ ]
  [ atoms ]
	   C1 CC3162    0.340  0
	   H1  HCA1    0.090  1
	   O1 OC311   -0.650  2
	  HO1  HCP1    0.420  3
	   C5 CC3163    0.110  4
	   H5  HCA1    0.090  5
	   O5 OC3C61   -0.400  6
	   C2 CC3161    0.140  7
	   H2  HCA1    0.090  8
	   O2 OC311   -0.650  9
	  HO2  HCP1    0.420 10
	   C3 CC3261   -0.180 11
	  H31  HCA2    0.090 12
	  H32  HCA2    0.090 13
	   C4 CC3161    0.140 14
	   H4  HCA1    0.090 15
	   O4 OC311   -0.650 16
	  HO4  HCP1    0.420 17
	   C6 CC331   -0.270 18
	  H61  HCA3    0.090 19
	  H62  HCA3    0.090 20
	  H63  HCA3    0.090 21
  [ bonds ]
	   C1    O1
	   C1    H1
	   O1   HO1
	   C1    O5
	   C1    C2
	   C2    H2
	   C2    O2
	   O2   HO2
	   C2    C3
	   C3   H31
	   C3   H32
	   C3    C4
	   C4    H4
	   C4    O4
	   O4   HO4
	   C4    C5
	   C5    H5
	   C5    C6
	   C6   H61
	   C6   H62
	   C6   H63
	   C5    O5

[ ABMB ]
  [ atoms ]
	   C1 CG331    0.037  0
	    O OG2D1   -0.803  1
	   N1 NG2D1   -1.146  2
	  C12 CG2O1    0.517  3
	   H2  HGA3    0.090  4
	   H3  HGA3    0.090  5
	   H4  HGA3    0.090  6
	   C2 CG331   -0.145  7
	 H121  HGA3    0.090  8
	 H122  HGA3    0.090  9
	 H123  HGA3    0.090 10
  [ bonds ]
	   C1    N1
	   C2    H2
	   C2    H3
	   C2    H4
	   N1   C12
	  C12    C2
	  C12     O
	   C1  H121
	   C1  H122
	   C1  H123
  [ impropers ]
	  C12    C1    N1     O

[ ABNB ]
  [ atoms ]
	   N1 NG2D1   -0.810  0
	  C12 CG2O1    0.666  1
	    O OG2D1   -0.803  2
	   C2 CG331    0.037  3
	   C5 CG2R61   -0.115  4
	   C4 CG2R61   -0.115  5
	   C3 CG2R61   -0.115  6
	   C1 CG2R61   -0.360  7
	   C7 CG2R61   -0.115  8
	   C6 CG2R61   -0.115  9
	   H1  HGA3    0.090 10
	   H2  HGA3    0.090 11
	   H3  HGA3    0.090 12
	   H4 HGR61    0.115 13
	   H5 HGR61    0.115 14
	   H6 HGR61    0.115 15
	   H7 HGR61    0.115 16
	   H8 HGR61    0.115 17
  [ bonds ]
	   N1   C12
	   N1    C1
	  C12     O
	  C12    C2
	   C2    H1
	   C2    H2
	   C2    H3
	   C1    C3
	   C1    C7
	   C5    H4
	   C3    C4
	   C4    H5
	   C4    C5
	   C3    H6
	   C5    C6
	   C6    C7
	   C6    H8
	   C7    H7
  [ impropers ]
	  C12    C2    N1     O

[ ABNS ]
  [ atoms ]
	  H5T   HN5    0.430  0
	  O5'   ON5   -0.660  1
	  C5'  CN8B    0.050  2
	 H51'   HN8    0.090  3
	 H52'   HN8    0.090  4
	  C4'   CN7    0.160  5
	 H42'   HN7    0.090  6
	  O4'   ON6   -0.500  7
	  C1'  CN8B    0.070  8
	 H11'   HN8    0.090  9
	 H12'   HN8    0.090 10
	  C2'   CN8   -0.180 11
	 H21'   HN8    0.090 12
	 H22'   HN8    0.090 13
	  C3'   CN7    0.140 14
	 H31'   HN7    0.090 15
	  O3'   ON5   -0.660 16
	 H32'   HN5    0.430 17
  [ bonds ]
	  O4'   C4'
	  O4'   C1'
	  C4'   C5'
	  C4'  H42'
	  C4'   C3'
	  C1'  H11'
	  C1'  H12'
	  C1'   C2'
	  C2'  H21'
	  C2'  H22'
	  C3'  H31'
	  C3'   O3'
	  O3'  H32'
	  C5'   O5'
	  C5'  H51'
	  C5'  H52'
	  O5'   H5T
	  C2'   C3'

[ ABOH ]
  [ atoms ]
	   C1 CG331   -0.270  0
	  H11  HGA3    0.090  1
	  H12  HGA3    0.090  2
	  H13  HGA3    0.090  3
	   C2 CG311    0.140  4
	   H2  HGA1    0.090  5
	   O2 OG311   -0.650  6
	  H2O  HGP1    0.420  7
	   C3 CG311    0.120  8
	   H3  HGA1    0.090  9
	   N4 NG321   -0.990 10
	  H41 HGPAM2    0.390 11
	  H42 HGPAM2    0.390 12
	   C5 CG331   -0.270 13
	  H51  HGA3    0.090 14
	  H52  HGA3    0.090 15
	  H53  HGA3    0.090 16
  [ bonds ]
	  H2O    O2
	   O2    C2
	   H2    C2
	  H13    C1
	  H52    C5
	   C2    C1
	   C2    C3
	  H53    C5
	   C5    C3
	   C5   H51
	   C1   H11
	   C1   H12
	  H42    N4
	   C3    N4
	   C3    H3
	   N4   H41

[ ABSB ]
  [ atoms ]
	  C12 CG2O1    0.381  0
	    O OG2D1   -0.660  1
	   N1 NG2D1   -0.870  2
	   C1 CG2N2    0.559  3
	    S SG311   -0.247  4
	   C4 CG331    0.110  5
	   N2 NG2D1   -0.724  6
	   C3 CG2D1O    0.027  7
	  HC3  HGA4    0.157  8
	   C2 CG2DC1   -0.153  9
	  HC2  HGA4    0.150 10
	   H1  HGA3    0.090 11
	   H2  HGA3    0.090 12
	   H3  HGA3    0.090 13
  [ bonds ]
	  C12     O
	  C12    N1
	  C12    C2
	   N1    C1
	   C1     S
	   C1    N2
	    S    C4
	   C4    H1
	   C4    H2
	   C4    H3
	   N2    C3
	   C3   HC3
	   C3    C2
	   C2   HC2
  [ impropers ]
	  C12    C2    N1     O
	   C1    N1    N2     S
	   C3    C2    N2   HC3

[ ACBZ ]
  [ atoms ]
	   C1 CG2R61   -0.115  0
	   H1 HGR61    0.115  1
	   C2 CG2R61   -0.115  2
	   H2 HGR61    0.115  3
	   C3 CG2R61   -0.115  4
	   H3 HGR61    0.115  5
	   C4 CG2R61   -0.120  6
	   H4 HGR61    0.115  7
	   C5 CG2R61   -0.000  8
	   C6 CG2R61   -0.120  9
	   H6 HGR61    0.115 10
	   C7 CG321   -0.170 11
	  H71  HGA2    0.090 12
	  H72  HGA2    0.090 13
	   C8 CG2O1    0.550 14
	   O8 OG2D1   -0.550 15
	   N8 NG2S2   -0.620 16
	  H81  HGP1    0.300 17
	  H82  HGP1    0.320 18
  [ bonds ]
	  H82    N8
	   N8   H81
	   N8    C8
	   O8    C8
	   H2    C2
	   H3    C3
	   C2    C3
	   C2    C1
	   C8    C7
	   C3    C4
	   H1    C1
	   C1    C6
	   C4    H4
	   C4    C5
	   C6    C5
	   C6    H6
	   C5    C7
	   C7   H71
	   C7   H72
  [ impropers ]
	   C8    C7    N8    O8

[ ACEH ]
  [ atoms ]
	   C2 CG331   -0.300  0
	   C1 CG2O2    0.750  1
	  H21  HGA3    0.090  2
	  H22  HGA3    0.090  3
	  H23  HGA3    0.090  4
	   O2 OG2D1   -0.550  5
	   O1 OG311   -0.600  6
	  HO1  HGP1    0.430  7
  [ bonds ]
	   C1    O1
	   O1   HO1
	   C1    C2
	   C2   H21
	   C2   H22
	   C2   H23
	   C1    O2
  [ impropers ]
	   C1    C2    O2    O1

[ ACEM ]
  [ atoms ]
	   CC CG331   -0.270  0
	    C CG2O1    0.550  1
	    N NG2S2   -0.620  2
	   HC  HGP1    0.320  3
	   HT  HGP1    0.300  4
	    O OG2D1   -0.550  5
	  HC1  HGA3    0.090  6
	  HC2  HGA3    0.090  7
	  HC3  HGA3    0.090  8
  [ bonds ]
	    C     N
	    N    HC
	    N    HT
	    C    CC
	   CC   HC1
	   CC   HC2
	   CC   HC3
	    C     O
  [ impropers ]
	    C    CC     N     O

[ ACET ]
  [ atoms ]
	   C1 CG331   -0.370  0
	   C2 CG2O3    0.620  1
	   H1  HGA3    0.090  2
	   H2  HGA3    0.090  3
	   H3  HGA3    0.090  4
	   O1 OG2D2   -0.760  5
	   O2 OG2D2   -0.760  6
  [ bonds ]
	   C1    H1
	   C1    H2
	   C1    H3
	   C1    C2
	   C2    O1
	   C2    O2
  [ impropers ]
	   C2    O2    O1    C1

[ ACHO ]
  [ atoms ]
	    N NG3P0   -0.600  0
	   C1 CG324   -0.100  1
	   C2 CG334   -0.350  2
	   C3 CG334   -0.350  3
	   C4 CG334   -0.350  4
	  H11  HGP5    0.250  5
	  H12  HGP5    0.250  6
	  H21  HGP5    0.250  7
	  H22  HGP5    0.250  8
	  H23  HGP5    0.250  9
	  H31  HGP5    0.250 10
	  H32  HGP5    0.250 11
	  H33  HGP5    0.250 12
	  H41  HGP5    0.250 13
	  H42  HGP5    0.250 14
	  H43  HGP5    0.250 15
	   C5 CG321    0.080 16
	   OM OG302   -0.490 17
	    C CG2O2    0.900 18
	   C7 CG331   -0.310 19
	    O OG2D1   -0.630 20
	  H51  HGA2    0.090 21
	  H52  HGA2    0.090 22
	  H71  HGA3    0.090 23
	  H72  HGA3    0.090 24
	  H73  HGA3    0.090 25
  [ bonds ]
	    N    C1
	    N    C2
	    N    C3
	    N    C4
	   C1   H11
	   C1   H12
	   C1    C5
	   C2   H21
	   C2   H22
	   C2   H23
	   C3   H31
	   C3   H32
	   C3   H33
	   C4   H41
	   C4   H42
	   C4   H43
	   C5   H51
	   C5   H52
	   C7     C
	    C    OM
	   OM    C5
	   C7   H71
	   C7   H72
	   C7   H73
	    C     O
  [ impropers ]
	    C    C7     O    OM

[ ACN ]
  [ atoms ]
	   C1 CG331   -0.170  0
	  H11  HGA3    0.090  1
	  H12  HGA3    0.090  2
	  H13  HGA3    0.090  3
	   C2 CG1N1    0.360  4
	   N3 NG1T1   -0.460  5
  [ bonds ]
	   C1    C2
	   C2    N3
	   C1   H11
	   C1   H12
	   C1   H13

[ ACO ]
  [ atoms ]
	   O1 OG2D3   -0.480  0
	   C1 CG2O5    0.400  1
	   C2 CG331   -0.230  2
	   C3 CG331   -0.230  3
	  H21  HGA3    0.090  4
	  H22  HGA3    0.090  5
	  H23  HGA3    0.090  6
	  H31  HGA3    0.090  7
	  H32  HGA3    0.090  8
	  H33  HGA3    0.090  9
  [ bonds ]
	   C1    C2
	   C1    C3
	   C2   H21
	   C2   H22
	   C2   H23
	   C3   H31
	   C3   H32
	   C3   H33
	   O1    C1
  [ impropers ]
	   C1    C2    C3    O1

[ ACRD ]
  [ atoms ]
	   C1 CG2R61   -0.115  0
	   H1 HGR61    0.115  1
	   C2 CG2R61   -0.115  2
	   H2 HGR61    0.115  3
	   C3 CG2R61   -0.115  4
	   H3 HGR61    0.115  5
	   C4 CG2R61   -0.115  6
	   H4 HGR61    0.115  7
	   C5 CG2R61    0.000  8
	   C6 CG2R61   -0.115  9
	   H6 HGR61    0.115 10
	   C7 CG2R61    0.000 11
	   C8 CG2R61   -0.115 12
	   H8 HGR61    0.115 13
	   C9 CG2R61   -0.115 14
	   H9 HGR61    0.115 15
	  C10 CG2R61   -0.115 16
	  H10 HGR61    0.115 17
	  C11 CG2R61   -0.115 18
	  H11 HGR61    0.115 19
	  C12 CG2R61    0.345 20
	  N13 NG2R60   -0.690 21
	  C14 CG2R61    0.345 22
  [ bonds ]
	   C1    C2
	   C2    C3
	   C3    C4
	   C4    C5
	   C5    C6
	   C6    C7
	   C7    C8
	   C8    C9
	   C9   C10
	  C10   C11
	  C11   C12
	  C12   N13
	  N13   C14
	  C14    C1
	   C5   C14
	   C7   C12
	   C1    H1
	   C2    H2
	   C3    H3
	   C4    H4
	   C6    H6
	   C8    H8
	   C9    H9
	  C10   H10
	  C11   H11

[ ADAM ]
  [ atoms ]
	   C1 CG311   -0.090  0
	   H1  HGA1    0.090  1
	   C2 CG321   -0.180  2
	  H21  HGA2    0.090  3
	  H22  HGA2    0.090  4
	   C3 CG311   -0.090  5
	   H3  HGA1    0.090  6
	   C4 CG321   -0.180  7
	  H41  HGA2    0.090  8
	  H42  HGA2    0.090  9
	   C5 CG311   -0.090 10
	   H5  HGA1    0.090 11
	   C6 CG321   -0.180 12
	  H61  HGA2    0.090 13
	  H62  HGA2    0.090 14
	   C7 CG311   -0.090 15
	   H7  HGA1    0.090 16
	   C8 CG321   -0.180 17
	  H81  HGA2    0.090 18
	  H82  HGA2    0.090 19
	   C9 CG321   -0.180 20
	  H91  HGA2    0.090 21
	  H92  HGA2    0.090 22
	  C10 CG321   -0.180 23
	 H101  HGA2    0.090 24
	 H102  HGA2    0.090 25
  [ bonds ]
	   C1    C2
	   C2    C3
	   C3    C4
	   C4    C5
	   C5    C6
	   C6    C7
	   C7    C8
	   C8    C1
	   C3    C9
	   C9    C7
	   C5   C10
	  C10    C1
	   C1    H1
	   C3    H3
	   C5    H5
	   C7    H7
	   C2   H21
	   C2   H22
	   C4   H41
	   C4   H42
	   C6   H61
	   C6   H62
	   C8   H81
	   C8   H82
	   C9   H91
	   C9   H92
	  C10  H101
	  C10  H102

[ ADE ]
  [ atoms ]
	    P     P    1.500  0
	  O1P   ON3   -0.780  1
	  O2P   ON3   -0.780  2
	  O5'   ON2   -0.570  3
	  C5'  CN8B   -0.080  4
	  H5'   HN8    0.090  5
	 H5''   HN8    0.090  6
	  C4'   CN7    0.160  7
	  H4'   HN7    0.090  8
	  O4'  ON6B   -0.500  9
	  C1'  CN7B    0.160 10
	  H1'   HN7    0.090 11
	   N9   NN2   -0.050 12
	   C5   CN5    0.280 13
	   N7   NN4   -0.710 14
	   C8   CN4    0.340 15
	   H8   HN3    0.120 16
	   N1  NN3A   -0.740 17
	   C2   CN4    0.500 18
	   H2   HN3    0.130 19
	   N3  NN3A   -0.750 20
	   C4   CN5    0.430 21
	   C6   CN2    0.460 22
	   N6   NN1   -0.770 23
	  H61   HN1    0.380 24
	  H62   HN1    0.380 25
	  C2'  CN7B    0.140 26
	 H2''   HN7    0.090 27
	  O2'   ON5   -0.660 28
	  H2'   HN5    0.430 29
	  C3'   CN7    0.010 30
	  H3'   HN7    0.090 31
	  O3'   ON2   -0.570 32
  [ bonds ]
	    P   O1P
	    P   O2P
	    P   O5'
	  O5'   C5'
	  C5'   C4'
	  C4'   O4'
	  C4'   C3'
	  O4'   C1'
	  C1'    N9
	  C1'   C2'
	   N9    C4
	   N9    C8
	   C4    N3
	   C2    N1
	   C6    N6
	   N6   H61
	   N6   H62
	   C6    C5
	   C5    N7
	  C2'   C3'
	  C2'   O2'
	  O2'   H2'
	  C3'   O3'
	  O3'    +P
	  C1'   H1'
	  C2'  H2''
	  C3'   H3'
	  C4'   H4'
	  C5'   H5'
	  C5'  H5''
	   C8    H8
	   C2    H2
	   N1    C6
	   C2    N3
	   C4    C5
	   N7    C8
  [ impropers ]
	   N6    C6   H61   H62
	   C6    N1    C5    N6

[ ADEO ]
  [ atoms ]
	   O4 OC3C51   -0.400  0
	   C1 CC3152    0.340  1
	   H1  HCA1    0.090  2
	   O1 OC311   -0.650  3
	  HO1  HCP1    0.420  4
	   C4 CC3153    0.110  5
	   H4  HCA1    0.090  6
	   C5 CC321    0.050  7
	  H51  HCA2    0.090  8
	  H52  HCA2    0.090  9
	   O5 OC311   -0.650 10
	  HO5  HCP1    0.420 11
	   C2 CC3251   -0.180 12
	  H21  HCA2    0.090 13
	  H22  HCA2    0.090 14
	   C3 CC3151    0.140 15
	   H3  HCA1    0.090 16
	   O3 OC311   -0.650 17
	  HO3  HCP1    0.420 18
  [ bonds ]
	   O4    C1
	   C1    H1
	   C1    O1
	   O1   HO1
	   C1    C2
	   C2   H21
	   C2   H22
	   C2    C3
	   C3    H3
	   C3    O3
	   O3   HO3
	   C3    C4
	   C4    H4
	   C4    O4
	   C4    C5
	   C5   H51
	   C5   H52
	   C5    O5
	   O5   HO5

[ ADP ]
  [ atoms ]
	  C4'   CN7    0.160  0
	  H4'   HN7    0.090  1
	  O4'  ON6B   -0.500  2
	  C1'  CN7B    0.160  3
	  H1'   HN7    0.090  4
	   C5   CN5    0.280  5
	   N7   NN4   -0.710  6
	   C8   CN4    0.340  7
	   H8   HN3    0.120  8
	   N9   NN2   -0.050  9
	   N1  NN3A   -0.740 10
	   C2   CN4    0.500 11
	   H2   HN3    0.130 12
	   N3  NN3A   -0.750 13
	   C4   CN5    0.430 14
	   C6   CN2    0.460 15
	   N6   NN1   -0.770 16
	  H61   HN1    0.380 17
	  H62   HN1    0.380 18
	  C2'  CN7B    0.140 19
	 H2''   HN7    0.090 20
	  O2'   ON5   -0.660 21
	  H2'   HN5    0.430 22
	  C3'   CN7    0.140 23
	  H3'   HN7    0.090 24
	  O3'   ON5   -0.660 25
	  H3T   HN5    0.430 26
	  C5'  CN8B   -0.080 27
	  H5'   HN8    0.090 28
	 H5''   HN8    0.090 29
	  O5'   ON2   -0.620 30
	   PA     P    1.500 31
	  O1A   ON3   -0.820 32
	  O2A   ON3   -0.820 33
	  O3A   ON2   -0.740 34
	   PB    P3    1.100 35
	  O1B   ON3   -0.900 36
	  O2B   ON3   -0.900 37
	  O3B   ON3   -0.900 38
  [ bonds ]
	   PB   O3A
	   PB   O1B
	   PB   O2B
	   PB   O3B
	  O3A    PA
	   PA   O1A
	   PA   O2A
	   PA   O5'
	  O3'   H3T
	  O5'   C5'
	  C5'   C4'
	  C4'   O4'
	  C4'   C3'
	  O4'   C1'
	  C1'    N9
	  C1'   C2'
	   N9    C4
	   N9    C8
	   C4    N3
	   C2    N1
	   C6    N6
	   N6   H61
	   N6   H62
	   C6    C5
	   C5    N7
	  C2'   C3'
	  C2'   O2'
	  O2'   H2'
	  C3'   O3'
	  C1'   H1'
	  C2'  H2''
	  C3'   H3'
	  C4'   H4'
	  C5'   H5'
	  C5'  H5''
	   C8    H8
	   C2    H2
	   N1    C6
	   N3    C2
	   C4    C5
	   N7    C8
  [ impropers ]
	   N6    C6   H61   H62
	   C6    N1    C5    N6

[ ADR ]
  [ atoms ]
	   O1   OCL   -0.760  0
	   O2   OCL   -0.760  1
	   C1    CL    0.620  2
	   C2  CTL2   -0.280  3
	  H2R  HAL2    0.090  4
	  H2S  HAL2    0.090  5
	   C3  CTL2   -0.180  6
	  H3R  HAL2    0.090  7
	  H3S  HAL2    0.090  8
	   C4  CTL2   -0.180  9
	  H4R  HAL2    0.090 10
	  H4S  HAL2    0.090 11
	   C5  CTL2   -0.180 12
	  H5R  HAL2    0.090 13
	  H5S  HAL2    0.090 14
	   C6  CTL2   -0.180 15
	  H6R  HAL2    0.090 16
	  H6S  HAL2    0.090 17
	   C7  CEL1   -0.150 18
	  H7R  HEL1    0.150 19
	   C8  CEL1   -0.150 20
	  H8R  HEL1    0.150 21
	   C9  CTL2   -0.180 22
	  H9R  HAL2    0.090 23
	  H9S  HAL2    0.090 24
	  C10  CEL1   -0.150 25
	 H10R  HEL1    0.150 26
	  C11  CEL1   -0.150 27
	 H11R  HEL1    0.150 28
	  C12  CTL2   -0.180 29
	 H12R  HAL2    0.090 30
	 H12S  HAL2    0.090 31
	  C13  CEL1   -0.150 32
	 H13R  HEL1    0.150 33
	  C14  CEL1   -0.150 34
	 H14R  HEL1    0.150 35
	  C15  CTL2   -0.180 36
	 H15R  HAL2    0.090 37
	 H15S  HAL2    0.090 38
	  C16  CEL1   -0.150 39
	 H16R  HEL1    0.150 40
	  C17  CEL1   -0.150 41
	 H17R  HEL1    0.150 42
	  C18  CTL2   -0.180 43
	 H18R  HAL2    0.090 44
	 H18S  HAL2    0.090 45
	  C19  CTL2   -0.180 46
	 H19R  HAL2    0.090 47
	 H19S  HAL2    0.090 48
	  C20  CTL2   -0.180 49
	 H20R  HAL2    0.090 50
	 H20S  HAL2    0.090 51
	  C21  CTL2   -0.180 52
	 H21R  HAL2    0.090 53
	 H21S  HAL2    0.090 54
	  C22  CTL3   -0.270 55
	 H22R  HAL3    0.090 56
	 H22S  HAL3    0.090 57
	 H22T  HAL3    0.090 58
  [ bonds ]
	   O1    C1
	   C1    C2
	   C2   H2R
	   C2   H2S
	   C2    C3
	   C3   H3R
	   C3   H3S
	   C3    C4
	   C4   H4R
	   C4   H4S
	   C4    C5
	   C5   H5R
	   C5   H5S
	   C5    C6
	   C6   H6R
	   C6   H6S
	   C6    C7
	   C7   H7R
	   C8   H8R
	   C8    C9
	   C9   H9R
	   C9   H9S
	   C9   C10
	  C10  H10R
	  C11  H11R
	  C11   C12
	  C12  H12R
	  C12  H12S
	  C12   C13
	  C13  H13R
	  C14  H14R
	  C14   C15
	  C15  H15R
	  C15  H15S
	  C15   C16
	  C16  H16R
	  C17  H17R
	  C17   C18
	  C18  H18R
	  C18  H18S
	  C18   C19
	  C19  H19R
	  C19  H19S
	  C19   C20
	  C20  H20R
	  C20  H20S
	  C20   C21
	  C21  H21R
	  C21  H21S
	  C21   C22
	  C22  H22R
	  C22  H22S
	  C22  H22T
	   C1    O2
	   C7    C8
	  C10   C11
	  C13   C14
	  C16   C17
  [ impropers ]
	   C1    O1    C2    O2

[ ADRP ]
  [ atoms ]
	   H1   HOL    0.440  0
	   O1   OHL   -0.610  1
	   O2   OBL   -0.550  2
	   C1    CL    0.750  3
	   C2  CTL2   -0.210  4
	  H2R  HAL2    0.090  5
	  H2S  HAL2    0.090  6
	   C3  CTL2   -0.180  7
	  H3R  HAL2    0.090  8
	  H3S  HAL2    0.090  9
	   C4  CTL2   -0.180 10
	  H4R  HAL2    0.090 11
	  H4S  HAL2    0.090 12
	   C5  CTL2   -0.180 13
	  H5R  HAL2    0.090 14
	  H5S  HAL2    0.090 15
	   C6  CTL2   -0.180 16
	  H6R  HAL2    0.090 17
	  H6S  HAL2    0.090 18
	   C7  CEL1   -0.150 19
	  H7R  HEL1    0.150 20
	   C8  CEL1   -0.150 21
	  H8R  HEL1    0.150 22
	   C9  CTL2   -0.180 23
	  H9R  HAL2    0.090 24
	  H9S  HAL2    0.090 25
	  C10  CEL1   -0.150 26
	 H10R  HEL1    0.150 27
	  C11  CEL1   -0.150 28
	 H11R  HEL1    0.150 29
	  C12  CTL2   -0.180 30
	 H12R  HAL2    0.090 31
	 H12S  HAL2    0.090 32
	  C13  CEL1   -0.150 33
	 H13R  HEL1    0.150 34
	  C14  CEL1   -0.150 35
	 H14R  HEL1    0.150 36
	  C15  CTL2   -0.180 37
	 H15R  HAL2    0.090 38
	 H15S  HAL2    0.090 39
	  C16  CEL1   -0.150 40
	 H16R  HEL1    0.150 41
	  C17  CEL1   -0.150 42
	 H17R  HEL1    0.150 43
	  C18  CTL2   -0.180 44
	 H18R  HAL2    0.090 45
	 H18S  HAL2    0.090 46
	  C19  CTL2   -0.180 47
	 H19R  HAL2    0.090 48
	 H19S  HAL2    0.090 49
	  C20  CTL2   -0.180 50
	 H20R  HAL2    0.090 51
	 H20S  HAL2    0.090 52
	  C21  CTL2   -0.180 53
	 H21R  HAL2    0.090 54
	 H21S  HAL2    0.090 55
	  C22  CTL3   -0.270 56
	 H22R  HAL3    0.090 57
	 H22S  HAL3    0.090 58
	 H22T  HAL3    0.090 59
  [ bonds ]
	   O1    H1
	   O1    C1
	   C1    C2
	   C2   H2R
	   C2   H2S
	   C2    C3
	   C3   H3R
	   C3   H3S
	   C3    C4
	   C4   H4R
	   C4   H4S
	   C4    C5
	   C5   H5R
	   C5   H5S
	   C5    C6
	   C6   H6R
	   C6   H6S
	   C6    C7
	   C7   H7R
	   C8   H8R
	   C8    C9
	   C9   H9R
	   C9   H9S
	   C9   C10
	  C10  H10R
	  C11  H11R
	  C11   C12
	  C12  H12R
	  C12  H12S
	  C12   C13
	  C13  H13R
	  C14  H14R
	  C14   C15
	  C15  H15R
	  C15  H15S
	  C15   C16
	  C16  H16R
	  C17  H17R
	  C17   C18
	  C18  H18R
	  C18  H18S
	  C18   C19
	  C19  H19R
	  C19  H19S
	  C19   C20
	  C20  H20R
	  C20  H20S
	  C20   C21
	  C21  H21R
	  C21  H21S
	  C21   C22
	  C22  H22R
	  C22  H22S
	  C22  H22T
	   C1    O2
	   C7    C8
	  C10   C11
	  C13   C14
	  C16   C17
  [ impropers ]
	   C1    O1    C2    O2

[ AFRU ]
  [ atoms ]
	   O5 OC3C51   -0.400  0
	   C2 CC3051    0.430  1
	   O2 OC311   -0.650  2
	  HO2  HCP1    0.420  3
	   C5 CC3153    0.110  4
	   H5  HCA1    0.090  5
	   C6 CC321    0.050  6
	  H61  HCA2    0.090  7
	  H62  HCA2    0.090  8
	   O6 OC311   -0.650  9
	  HO6  HCP1    0.420 10
	   C1 CC321    0.050 11
	  H11  HCA2    0.090 12
	  H12  HCA2    0.090 13
	   O1 OC311   -0.650 14
	  HO1  HCP1    0.420 15
	   C3 CC3151    0.140 16
	   H3  HCA1    0.090 17
	   O3 OC311   -0.650 18
	  HO3  HCP1    0.420 19
	   C4 CC3151    0.140 20
	   H4  HCA1    0.090 21
	   O4 OC311   -0.650 22
	  HO4  HCP1    0.420 23
  [ bonds ]
	   O5    C2
	   C2    C1
	   C2    O2
	   O2   HO2
	   C2    C3
	   C3    H3
	   C3    O3
	   O3   HO3
	   C3    C4
	   C4    H4
	   C4    O4
	   O4   HO4
	   C4    C5
	   C5    H5
	   C5    C6
	   C5    O5
	   C6   H61
	   C6   H62
	   C6    O6
	   O6   HO6
	   C1   H11
	   C1   H12
	   C1    O1
	   O1   HO1

[ AFUC ]
  [ atoms ]
	   C1 CC3162    0.340  0
	   H1  HCA1    0.090  1
	   O1 OC311   -0.650  2
	  HO1  HCP1    0.420  3
	   C5 CC3163    0.110  4
	   H5  HCA1    0.090  5
	   O5 OC3C61   -0.400  6
	   C2 CC3161    0.140  7
	   H2  HCA1    0.090  8
	   O2 OC311   -0.650  9
	  HO2  HCP1    0.420 10
	   C3 CC3161    0.140 11
	   H3  HCA1    0.090 12
	   O3 OC311   -0.650 13
	  HO3  HCP1    0.420 14
	   C4 CC3161    0.140 15
	   H4  HCA1    0.090 16
	   O4 OC311   -0.650 17
	  HO4  HCP1    0.420 18
	   C6 CC331   -0.270 19
	  H61  HCA3    0.090 20
	  H62  HCA3    0.090 21
	  H63  HCA3    0.090 22
  [ bonds ]
	   C1    O1
	   C1    H1
	   O1   HO1
	   C1    O5
	   C1    C2
	   C2    H2
	   C2    O2
	   O2   HO2
	   C2    C3
	   C3    H3
	   C3    O3
	   O3   HO3
	   C3    C4
	   C4    H4
	   C4    O4
	   O4   HO4
	   C4    C5
	   C5    H5
	   C5    C6
	   C6   H61
	   C6   H62
	   C6   H63
	   C5    O5

[ AGAL ]
  [ atoms ]
	   C1 CC3162    0.340  0
	   H1  HCA1    0.090  1
	   O1 OC311   -0.650  2
	  HO1  HCP1    0.420  3
	   C5 CC3163    0.110  4
	   H5  HCA1    0.090  5
	   O5 OC3C61   -0.400  6
	   C2 CC3161    0.140  7
	   H2  HCA1    0.090  8
	   O2 OC311   -0.650  9
	  HO2  HCP1    0.420 10
	   C3 CC3161    0.140 11
	   H3  HCA1    0.090 12
	   O3 OC311   -0.650 13
	  HO3  HCP1    0.420 14
	   C4 CC3161    0.140 15
	   H4  HCA1    0.090 16
	   O4 OC311   -0.650 17
	  HO4  HCP1    0.420 18
	   C6 CC321    0.050 19
	  H61  HCA2    0.090 20
	  H62  HCA2    0.090 21
	   O6 OC311   -0.650 22
	  HO6  HCP1    0.420 23
  [ bonds ]
	   C1    O1
	   C1    H1
	   O1   HO1
	   C1    O5
	   C1    C2
	   C2    H2
	   C2    O2
	   O2   HO2
	   C2    C3
	   C3    H3
	   C3    O3
	   O3   HO3
	   C3    C4
	   C4    H4
	   C4    O4
	   O4   HO4
	   C4    C5
	   C5    H5
	   C5    C6
	   C6   H61
	   C6   H62
	   C6    O6
	   O6   HO6
	   C5    O5

[ AGALNA ]
  [ atoms ]
	   C1 CC3162    0.340  0
	   H1  HCA1    0.090  1
	   O1 OC311   -0.650  2
	  HO1  HCP1    0.420  3
	   C5 CC3163    0.110  4
	   H5  HCA1    0.090  5
	   O5 OC3C61   -0.400  6
	   C2 CC3161    0.070  7
	   H2  HCA1    0.090  8
	    N NC2D1   -0.470  9
	   HN  HCP1    0.310 10
	    C CC2O1    0.510 11
	    O OC2D1   -0.510 12
	   CT CC331   -0.270 13
	  HT1  HCA3    0.090 14
	  HT2  HCA3    0.090 15
	  HT3  HCA3    0.090 16
	   C3 CC3161    0.140 17
	   H3  HCA1    0.090 18
	   O3 OC311   -0.650 19
	  HO3  HCP1    0.420 20
	   C4 CC3161    0.140 21
	   H4  HCA1    0.090 22
	   O4 OC311   -0.650 23
	  HO4  HCP1    0.420 24
	   C6 CC321    0.050 25
	  H61  HCA2    0.090 26
	  H62  HCA2    0.090 27
	   O6 OC311   -0.650 28
	  HO6  HCP1    0.420 29
  [ bonds ]
	   C1    O1
	   C1    H1
	   O1   HO1
	   C1    O5
	   C1    C2
	   C2    H2
	   C2     N
	    N    HN
	   C2    C3
	   C3    H3
	   C3    O3
	   O3   HO3
	   C3    C4
	   C4    H4
	   C4    O4
	   O4   HO4
	   C4    C5
	   C5    H5
	   C5    C6
	   C6   H61
	   C6   H62
	   C6    O6
	   O6   HO6
	   C5    O5
	    N     C
	    C     O
	    C    CT
	   CT   HT1
	   CT   HT2
	   CT   HT3
  [ impropers ]
	    C    CT     N     O
	    N     C    C2    HN

[ AGLC ]
  [ atoms ]
	   C1 CC3162    0.340  0
	   H1  HCA1    0.090  1
	   O1 OC311   -0.650  2
	  HO1  HCP1    0.420  3
	   C5 CC3163    0.110  4
	   H5  HCA1    0.090  5
	   O5 OC3C61   -0.400  6
	   C2 CC3161    0.140  7
	   H2  HCA1    0.090  8
	   O2 OC311   -0.650  9
	  HO2  HCP1    0.420 10
	   C3 CC3161    0.140 11
	   H3  HCA1    0.090 12
	   O3 OC311   -0.650 13
	  HO3  HCP1    0.420 14
	   C4 CC3161    0.140 15
	   H4  HCA1    0.090 16
	   O4 OC311   -0.650 17
	  HO4  HCP1    0.420 18
	   C6 CC321    0.050 19
	  H61  HCA2    0.090 20
	  H62  HCA2    0.090 21
	   O6 OC311   -0.650 22
	  HO6  HCP1    0.420 23
  [ bonds ]
	   C1    O1
	   C1    H1
	   O1   HO1
	   C1    O5
	   C1    C2
	   C2    H2
	   C2    O2
	   O2   HO2
	   C2    C3
	   C3    H3
	   C3    O3
	   O3   HO3
	   C3    C4
	   C4    H4
	   C4    O4
	   O4   HO4
	   C4    C5
	   C5    H5
	   C5    C6
	   C6   H61
	   C6   H62
	   C6    O6
	   O6   HO6
	   C5    O5

[ AGLCA ]
  [ atoms ]
	   C1 CC3162    0.340  0
	   H1  HCA1    0.090  1
	   O1 OC311   -0.650  2
	  HO1  HCP1    0.420  3
	   C5 CC3163    0.110  4
	   H5  HCA1    0.090  5
	   O5 OC3C61   -0.400  6
	   C2 CC3161    0.140  7
	   H2  HCA1    0.090  8
	   O2 OC311   -0.650  9
	  HO2  HCP1    0.420 10
	   C3 CC3161    0.140 11
	   H3  HCA1    0.090 12
	   O3 OC311   -0.650 13
	  HO3  HCP1    0.420 14
	   C4 CC3161    0.140 15
	   H4  HCA1    0.090 16
	   O4 OC311   -0.650 17
	  HO4  HCP1    0.420 18
	   C6 CC2O2    0.520 19
	  O61 OC2D2   -0.760 20
	  O62 OC2D2   -0.760 21
  [ bonds ]
	   C1    O1
	   C1    H1
	   O1   HO1
	   C1    O5
	   C1    C2
	   C2    H2
	   C2    O2
	   O2   HO2
	   C2    C3
	   C3    H3
	   C3    O3
	   O3   HO3
	   C3    C4
	   C4    H4
	   C4    O4
	   O4   HO4
	   C4    C5
	   C5    H5
	   C5    C6
	   C6   O61
	   C6   O62
	   C5    O5
  [ impropers ]
	   C6    C5   O62   O61

[ AGLCNA ]
  [ atoms ]
	   C1 CC3162    0.340  0
	   H1  HCA1    0.090  1
	   O1 OC311   -0.650  2
	  HO1  HCP1    0.420  3
	   C5 CC3163    0.110  4
	   H5  HCA1    0.090  5
	   O5 OC3C61   -0.400  6
	   C2 CC3161    0.070  7
	   H2  HCA1    0.090  8
	    N NC2D1   -0.470  9
	   HN  HCP1    0.310 10
	    C CC2O1    0.510 11
	    O OC2D1   -0.510 12
	   CT CC331   -0.270 13
	  HT1  HCA3    0.090 14
	  HT2  HCA3    0.090 15
	  HT3  HCA3    0.090 16
	   C3 CC3161    0.140 17
	   H3  HCA1    0.090 18
	   O3 OC311   -0.650 19
	  HO3  HCP1    0.420 20
	   C4 CC3161    0.140 21
	   H4  HCA1    0.090 22
	   O4 OC311   -0.650 23
	  HO4  HCP1    0.420 24
	   C6 CC321    0.050 25
	  H61  HCA2    0.090 26
	  H62  HCA2    0.090 27
	   O6 OC311   -0.650 28
	  HO6  HCP1    0.420 29
  [ bonds ]
	   C1    O1
	   C1    H1
	   O1   HO1
	   C1    O5
	   C1    C2
	   C2    H2
	   C2     N
	    N    HN
	   C2    C3
	   C3    H3
	   C3    O3
	   O3   HO3
	   C3    C4
	   C4    H4
	   C4    O4
	   O4   HO4
	   C4    C5
	   C5    H5
	   C5    C6
	   C6   H61
	   C6   H62
	   C6    O6
	   O6   HO6
	   C5    O5
	    N     C
	    C     O
	    C    CT
	   CT   HT1
	   CT   HT2
	   CT   HT3
  [ impropers ]
	    C    CT     N     O
	    N     C    C2    HN

[ AGM ]
  [ atoms ]
	   AG    AG    0.000  0

[ AGUL ]
  [ atoms ]
	   C1 CC3162    0.340  0
	   H1  HCA1    0.090  1
	   O1 OC311   -0.650  2
	  HO1  HCP1    0.420  3
	   C5 CC3163    0.110  4
	   H5  HCA1    0.090  5
	   O5 OC3C61   -0.400  6
	   C2 CC3161    0.140  7
	   H2  HCA1    0.090  8
	   O2 OC311   -0.650  9
	  HO2  HCP1    0.420 10
	   C3 CC3161    0.140 11
	   H3  HCA1    0.090 12
	   O3 OC311   -0.650 13
	  HO3  HCP1    0.420 14
	   C4 CC3161    0.140 15
	   H4  HCA1    0.090 16
	   O4 OC311   -0.650 17
	  HO4  HCP1    0.420 18
	   C6 CC321    0.050 19
	  H61  HCA2    0.090 20
	  H62  HCA2    0.090 21
	   O6 OC311   -0.650 22
	  HO6  HCP1    0.420 23
  [ bonds ]
	   C1    O1
	   C1    H1
	   O1   HO1
	   C1    O5
	   C1    C2
	   C2    H2
	   C2    O2
	   O2   HO2
	   C2    C3
	   C3    H3
	   C3    O3
	   O3   HO3
	   C3    C4
	   C4    H4
	   C4    O4
	   O4   HO4
	   C4    C5
	   C5    H5
	   C5    C6
	   C6   H61
	   C6   H62
	   C6    O6
	   O6   HO6
	   C5    O5

[ AIDO ]
  [ atoms ]
	   C1 CC3162    0.340  0
	   H1  HCA1    0.090  1
	   O1 OC311   -0.650  2
	  HO1  HCP1    0.420  3
	   C5 CC3163    0.110  4
	   H5  HCA1    0.090  5
	   O5 OC3C61   -0.400  6
	   C2 CC3161    0.140  7
	   H2  HCA1    0.090  8
	   O2 OC311   -0.650  9
	  HO2  HCP1    0.420 10
	   C3 CC3161    0.140 11
	   H3  HCA1    0.090 12
	   O3 OC311   -0.650 13
	  HO3  HCP1    0.420 14
	   C4 CC3161    0.140 15
	   H4  HCA1    0.090 16
	   O4 OC311   -0.650 17
	  HO4  HCP1    0.420 18
	   C6 CC321    0.050 19
	  H61  HCA2    0.090 20
	  H62  HCA2    0.090 21
	   O6 OC311   -0.650 22
	  HO6  HCP1    0.420 23
  [ bonds ]
	   C1    O1
	   C1    H1
	   O1   HO1
	   C1    O5
	   C1    C2
	   C2    H2
	   C2    O2
	   O2   HO2
	   C2    C3
	   C3    H3
	   C3    O3
	   O3   HO3
	   C3    C4
	   C4    H4
	   C4    O4
	   O4   HO4
	   C4    C5
	   C5    H5
	   C5    C6
	   C6   H61
	   C6   H62
	   C6    O6
	   O6   HO6
	   C5    O5

[ AIDOA ]
  [ atoms ]
	   C1 CC3162    0.340  0
	   H1  HCA1    0.090  1
	   O1 OC311   -0.650  2
	  HO1  HCP1    0.420  3
	   C5 CC3163    0.110  4
	   H5  HCA1    0.090  5
	   O5 OC3C61   -0.400  6
	   C2 CC3161    0.140  7
	   H2  HCA1    0.090  8
	   O2 OC311   -0.650  9
	  HO2  HCP1    0.420 10
	   C3 CC3161    0.140 11
	   H3  HCA1    0.090 12
	   O3 OC311   -0.650 13
	  HO3  HCP1    0.420 14
	   C4 CC3161    0.140 15
	   H4  HCA1    0.090 16
	   O4 OC311   -0.650 17
	  HO4  HCP1    0.420 18
	   C6 CC2O2    0.520 19
	  O61 OC2D2   -0.760 20
	  O62 OC2D2   -0.760 21
  [ bonds ]
	   C1    O1
	   C1    H1
	   O1   HO1
	   C1    O5
	   C1    C2
	   C2    H2
	   C2    O2
	   O2   HO2
	   C2    C3
	   C3    H3
	   C3    O3
	   O3   HO3
	   C3    C4
	   C4    H4
	   C4    O4
	   O4   HO4
	   C4    C5
	   C5    H5
	   C5    C6
	   C6   O61
	   C6   O62
	   C5    O5
  [ impropers ]
	   C6    C5   O62   O61

[ ALA ]
  [ atoms ]
	    N   NH1   -0.470  0
	   HN     H    0.310  1
	   CA   CT1    0.070  2
	   HA   HB1    0.090  3
	   CB   CT3   -0.270  4
	  HB1   HA3    0.090  5
	  HB2   HA3    0.090  6
	  HB3   HA3    0.090  7
	    C     C    0.510  8
	    O     O   -0.510  9
  [ bonds ]
	   CB    CA
	    N    HN
	    N    CA
	    C    CA
	    C    +N
	   CA    HA
	   CB   HB1
	   CB   HB2
	   CB   HB3
	    O     C
  [ impropers ]
	    N    -C    CA    HN
	    C    CA    +N     O
  [ cmap ]
	   -C     N    CA     C    +N

[ ALAD ]
  [ atoms ]
	   CL   CT3   -0.270  0
	  HL1   HA3    0.090  1
	  HL2   HA3    0.090  2
	  HL3   HA3    0.090  3
	  CLP     C    0.510  4
	   OL     O   -0.510  5
	   NL   NH1   -0.470  6
	   HL     H    0.310  7
	   CA   CT1    0.070  8
	   HA   HB1    0.090  9
	   CB   CT3   -0.270 10
	  HB1   HA3    0.090 11
	  HB2   HA3    0.090 12
	  HB3   HA3    0.090 13
	  CRP     C    0.510 14
	   OR     O   -0.510 15
	   NR   NH1   -0.470 16
	   HR     H    0.310 17
	   CR   CT3   -0.110 18
	  HR1   HA3    0.090 19
	  HR2   HA3    0.090 20
	  HR3   HA3    0.090 21
  [ bonds ]
	   CL   CLP
	  CLP    NL
	   NL    CA
	   CA   CRP
	  CRP    NR
	   NR    CR
	   NL    HL
	   NR    HR
	   CA    HA
	   CA    CB
	   CL   HL1
	   CL   HL2
	   CL   HL3
	   CB   HB1
	   CB   HB2
	   CB   HB3
	   CR   HR1
	   CR   HR2
	   CR   HR3
	  CLP    OL
	  CRP    OR
  [ impropers ]
	  CLP    CL    NL    OL
	   NL   CLP    CA    HL
	  CRP    CA    NR    OR
	   NR   CRP    CR    HR
  [ cmap ]
	  CLP    NL    CA   CRP    NR

[ ALAI ]
  [ atoms ]
	   C7 CG331   -0.270  0
	  H71  HGA3    0.090  1
	  H72  HGA3    0.090  2
	  H73  HGA3    0.090  3
	   C8 CG314    0.160  4
	   H8  HGA1    0.110  5
	   N9 NG3P3   -0.350  6
	  H91  HGP2    0.300  7
	  H92  HGP2    0.300  8
	  H93  HGP2    0.300  9
	  C10 CG2O3    0.320 10
	  O11 OG2D2   -0.570 11
	  O12 OG2D2   -0.570 12
  [ bonds ]
	   C7   H71
	   C7   H72
	   C7   H73
	   C7    C8
	   C8    H8
	   C8    N9
	   C8   C10
	   N9   H91
	   N9   H92
	   N9   H93
	  C10   O11
	  C10   O12

[ ALDD ]
  [ atoms ]
	   CL   CT3   -0.270  0
	  HL1   HA3    0.090  1
	  HL2   HA3    0.090  2
	  HL3   HA3    0.090  3
	  CLP     C    0.510  4
	   OL     O   -0.510  5
	   NL   NH1   -0.470  6
	   HL     H    0.310  7
	   CA  CTD1    0.070  8
	   HA   HB1    0.090  9
	   CB   CT3   -0.270 10
	  HB1   HA3    0.090 11
	  HB2   HA3    0.090 12
	  HB3   HA3    0.090 13
	  CRP     C    0.510 14
	   OR     O   -0.510 15
	   NR   NH1   -0.470 16
	   HR     H    0.310 17
	   CR   CT3   -0.110 18
	  HR1   HA3    0.090 19
	  HR2   HA3    0.090 20
	  HR3   HA3    0.090 21
  [ bonds ]
	   CL   CLP
	  CLP    NL
	   NL    CA
	   CA   CRP
	  CRP    NR
	   NR    CR
	   NL    HL
	   NR    HR
	   CA    HA
	   CA    CB
	   CL   HL1
	   CL   HL2
	   CL   HL3
	   CB   HB1
	   CB   HB2
	   CB   HB3
	   CR   HR1
	   CR   HR2
	   CR   HR3
	  CLP    OL
	  CRP    OR
  [ impropers ]
	  CLP    CL    NL    OL
	   NL   CLP    CA    HL
	  CRP    CA    NR    OR
	   NR   CRP    CR    HR
  [ cmap ]
	  CLP    NL    CA   CRP    NR

[ ALF4 ]
  [ atoms ]
	  AL1  ALG1    1.160  0
	   F1  FGP1   -0.540  1
	   F2  FGP1   -0.540  2
	   F3  FGP1   -0.540  3
	   F4  FGP1   -0.540  4
  [ bonds ]
	  AL1    F1
	  AL1    F2
	  AL1    F3
	  AL1    F4

[ ALIN ]
  [ atoms ]
	   O1   OCL   -0.760  0
	   O2   OCL   -0.760  1
	   C1    CL    0.620  2
	   C2  CTL2   -0.280  3
	  H2R  HAL2    0.090  4
	  H2S  HAL2    0.090  5
	   C3  CTL2   -0.180  6
	  H3R  HAL2    0.090  7
	  H3S  HAL2    0.090  8
	   C4  CTL2   -0.180  9
	  H4R  HAL2    0.090 10
	  H4S  HAL2    0.090 11
	   C5  CTL2   -0.180 12
	  H5R  HAL2    0.090 13
	  H5S  HAL2    0.090 14
	   C6  CTL2   -0.180 15
	  H6R  HAL2    0.090 16
	  H6S  HAL2    0.090 17
	   C7  CTL2   -0.180 18
	  H7R  HAL2    0.090 19
	  H7S  HAL2    0.090 20
	   C8  CTL2   -0.180 21
	  H8R  HAL2    0.090 22
	  H8S  HAL2    0.090 23
	   C9  CEL1   -0.150 24
	  H9R  HEL1    0.150 25
	  C10  CEL1   -0.150 26
	 H10R  HEL1    0.150 27
	  C11  CTL2   -0.180 28
	 H11R  HAL2    0.090 29
	 H11S  HAL2    0.090 30
	  C12  CEL1   -0.150 31
	 H12R  HEL1    0.150 32
	  C13  CEL1   -0.150 33
	 H13R  HEL1    0.150 34
	  C14  CTL2   -0.180 35
	 H14R  HAL2    0.090 36
	 H14S  HAL2    0.090 37
	  C15  CTL2   -0.150 38
	 H15R  HAL2    0.150 39
	  C16  CTL2   -0.150 40
	 H16R  HAL2    0.150 41
	  C17  CTL2   -0.180 42
	 H17R  HAL2    0.090 43
	 H17S  HAL2    0.090 44
	  C18  CTL3   -0.270 45
	 H18R  HAL3    0.090 46
	 H18S  HAL3    0.090 47
	 H18T  HAL3    0.090 48
  [ bonds ]
	   O1    C1
	   C1    C2
	   C2   H2R
	   C2   H2S
	   C2    C3
	   C3   H3R
	   C3   H3S
	   C3    C4
	   C4   H4R
	   C4   H4S
	   C4    C5
	   C5   H5R
	   C5   H5S
	   C5    C6
	   C6   H6R
	   C6   H6S
	   C6    C7
	   C7   H7R
	   C7   H7S
	   C7    C8
	   C8   H8R
	   C8   H8S
	   C8    C9
	   C9   H9R
	  C10  H10R
	  C10   C11
	  C11  H11R
	  C11  H11S
	  C11   C12
	  C12  H12R
	  C13  H13R
	  C13   C14
	  C14  H14R
	  C14  H14S
	  C14   C15
	  C15  H15R
	  C16  H16R
	  C16   C17
	  C17  H17R
	  C17  H17S
	  C17   C18
	  C18  H18R
	  C18  H18S
	  C18  H18T
	   C1    O2
	   C9   C10
	  C12   C13
	  C15   C16
  [ impropers ]
	   C1    O1    C2    O2

[ ALINP ]
  [ atoms ]
	   H1   HOL    0.440  0
	   O1   OHL   -0.610  1
	   O2   OBL   -0.550  2
	   C1    CL    0.750  3
	   C2  CTL2   -0.210  4
	  H2R  HAL2    0.090  5
	  H2S  HAL2    0.090  6
	   C3  CTL2   -0.180  7
	  H3R  HAL2    0.090  8
	  H3S  HAL2    0.090  9
	   C4  CTL2   -0.180 10
	  H4R  HAL2    0.090 11
	  H4S  HAL2    0.090 12
	   C5  CTL2   -0.180 13
	  H5R  HAL2    0.090 14
	  H5S  HAL2    0.090 15
	   C6  CTL2   -0.180 16
	  H6R  HAL2    0.090 17
	  H6S  HAL2    0.090 18
	   C7  CTL2   -0.180 19
	  H7R  HAL2    0.090 20
	  H7S  HAL2    0.090 21
	   C8  CTL2   -0.180 22
	  H8R  HAL2    0.090 23
	  H8S  HAL2    0.090 24
	   C9  CEL1   -0.150 25
	  H9R  HEL1    0.150 26
	  C10  CEL1   -0.150 27
	 H10R  HEL1    0.150 28
	  C11  CTL2   -0.180 29
	 H11R  HAL2    0.090 30
	 H11S  HAL2    0.090 31
	  C12  CEL1   -0.150 32
	 H12R  HEL1    0.150 33
	  C13  CEL1   -0.150 34
	 H13R  HEL1    0.150 35
	  C14  CTL2   -0.180 36
	 H14R  HAL2    0.090 37
	 H14S  HAL2    0.090 38
	  C15  CTL2   -0.150 39
	 H15R  HAL2    0.150 40
	  C16  CTL2   -0.150 41
	 H16R  HAL2    0.150 42
	  C17  CTL2   -0.180 43
	 H17R  HAL2    0.090 44
	 H17S  HAL2    0.090 45
	  C18  CTL3   -0.270 46
	 H18R  HAL3    0.090 47
	 H18S  HAL3    0.090 48
	 H18T  HAL3    0.090 49
  [ bonds ]
	   O1    H1
	   O1    C1
	   C1    C2
	   C2   H2R
	   C2   H2S
	   C2    C3
	   C3   H3R
	   C3   H3S
	   C3    C4
	   C4   H4R
	   C4   H4S
	   C4    C5
	   C5   H5R
	   C5   H5S
	   C5    C6
	   C6   H6R
	   C6   H6S
	   C6    C7
	   C7   H7R
	   C7   H7S
	   C7    C8
	   C8   H8R
	   C8   H8S
	   C8    C9
	   C9   H9R
	  C10  H10R
	  C10   C11
	  C11  H11R
	  C11  H11S
	  C11   C12
	  C12  H12R
	  C13  H13R
	  C13   C14
	  C14  H14R
	  C14  H14S
	  C14   C15
	  C15  H15R
	  C16  H16R
	  C16   C17
	  C17  H17R
	  C17  H17S
	  C17   C18
	  C18  H18R
	  C18  H18S
	  C18  H18T
	   C1    O2
	   C9   C10
	  C12   C13
	  C15   C16
  [ impropers ]
	   C1    O1    C2    O2

[ ALLOSE ]
  [ atoms ]
	   C1 CC2O4    0.200  0
	   O1 OC2D4   -0.400  1
	   H1  HCR1    0.060  2
	   C2 CC312    0.280  3
	   H2  HCA1    0.090  4
	   O2 OC311   -0.650  5
	  HO2  HCP1    0.420  6
	   C3 CC312    0.140  7
	   H3  HCA1    0.090  8
	   O3 OC311   -0.650  9
	  HO3  HCP1    0.420 10
	   C4 CC312    0.140 11
	   H4  HCA1    0.090 12
	   O4 OC311   -0.650 13
	  HO4  HCP1    0.420 14
	   C5 CC312    0.140 15
	   H5  HCA1    0.090 16
	   O5 OC311   -0.650 17
	  HO5  HCP1    0.420 18
	   C6 CC322    0.050 19
	  H61  HCA2    0.090 20
	  H62  HCA2    0.090 21
	   O6 OC311   -0.650 22
	  HO6  HCP1    0.420 23
  [ bonds ]
	   C1    O1
	   C1    H1
	   C1    C2
	   C2    H2
	   C2    O2
	   O2   HO2
	   C2    C3
	   C3    H3
	   C3    O3
	   O3   HO3
	   C3    C4
	   C4    H4
	   C4    O4
	   O4   HO4
	   C4    C5
	   C5    H5
	   C5    C6
	   C6   H61
	   C6   H62
	   C6    O6
	   O6   HO6
	   C5    O5
	   O5   HO5
  [ impropers ]
	   C1    C2    O1    H1

[ ALM ]
  [ atoms ]
	   AL    AL    0.000  0

[ ALY ]
  [ atoms ]
	    N   NH1   -0.470  0
	   HN     H    0.310  1
	   CA   CT1    0.070  2
	   HA   HB1    0.090  3
	   CB   CT2   -0.180  4
	  HB1   HA2    0.090  5
	  HB2   HA2    0.090  6
	   CG   CT2   -0.180  7
	  HG1   HA2    0.090  8
	  HG2   HA2    0.090  9
	   CD   CT2   -0.180 10
	  HD1   HA2    0.090 11
	  HD2   HA2    0.090 12
	   CE   CT2   -0.020 13
	  HE1   HA2    0.090 14
	  HE2   HA2    0.090 15
	   NZ   NH1   -0.470 16
	  HZ1     H    0.310 17
	   CH     C    0.510 18
	   OH     O   -0.510 19
	  CH3   CT3   -0.270 20
	 HH31   HA3    0.090 21
	 HH32   HA3    0.090 22
	 HH33   HA3    0.090 23
	    C     C    0.510 24
	    O     O   -0.510 25
  [ bonds ]
	   CB    CA
	   CG    CB
	   CD    CG
	   CE    CD
	   NZ    CE
	    N    HN
	    N    CA
	    C    CA
	    C    +N
	   CA    HA
	   CB   HB1
	   CB   HB2
	   CG   HG1
	   CG   HG2
	   CD   HD1
	   CD   HD2
	   CE   HE1
	   CE   HE2
	   NZ   HZ1
	   NZ    CH
	   CH    OH
	   CH   CH3
	  CH3  HH31
	  CH3  HH32
	  CH3  HH33
	    O     C
  [ impropers ]
	    N    -C    CA    HN
	    C    CA    +N     O
	   NZ    CH    CE   HZ1
	   CH   CH3    NZ    OH
  [ cmap ]
	   -C     N    CA     C    +N

[ ALYF ]
  [ atoms ]
	   O4 OC3C51   -0.400  0
	   C1 CC3152    0.340  1
	   H1  HCA1    0.090  2
	   O1 OC311   -0.650  3
	  HO1  HCP1    0.420  4
	   C4 CC3153    0.110  5
	   H4  HCA1    0.090  6
	   C5 CC321    0.050  7
	  H51  HCA2    0.090  8
	  H52  HCA2    0.090  9
	   O5 OC311   -0.650 10
	  HO5  HCP1    0.420 11
	   C2 CC3151    0.140 12
	   H2  HCA1    0.090 13
	   O2 OC311   -0.650 14
	  HO2  HCP1    0.420 15
	   C3 CC3151    0.140 16
	   H3  HCA1    0.090 17
	   O3 OC311   -0.650 18
	  HO3  HCP1    0.420 19
  [ bonds ]
	   O4    C1
	   C1    H1
	   C1    O1
	   O1   HO1
	   C1    C2
	   C2    H2
	   C2    O2
	   O2   HO2
	   C2    C3
	   C3    H3
	   C3    O3
	   O3   HO3
	   C3    C4
	   C4    H4
	   C4    C5
	   C4    O4
	   C5   H51
	   C5   H52
	   C5    O5
	   O5   HO5

[ AMAN ]
  [ atoms ]
	   C1 CC3162    0.340  0
	   H1  HCA1    0.090  1
	   O1 OC311   -0.650  2
	  HO1  HCP1    0.420  3
	   C5 CC3163    0.110  4
	   H5  HCA1    0.090  5
	   O5 OC3C61   -0.400  6
	   C2 CC3161    0.140  7
	   H2  HCA1    0.090  8
	   O2 OC311   -0.650  9
	  HO2  HCP1    0.420 10
	   C3 CC3161    0.140 11
	   H3  HCA1    0.090 12
	   O3 OC311   -0.650 13
	  HO3  HCP1    0.420 14
	   C4 CC3161    0.140 15
	   H4  HCA1    0.090 16
	   O4 OC311   -0.650 17
	  HO4  HCP1    0.420 18
	   C6 CC321    0.050 19
	  H61  HCA2    0.090 20
	  H62  HCA2    0.090 21
	   O6 OC311   -0.650 22
	  HO6  HCP1    0.420 23
  [ bonds ]
	   C1    O1
	   C1    H1
	   O1   HO1
	   C1    O5
	   C1    C2
	   C2    H2
	   C2    O2
	   O2   HO2
	   C2    C3
	   C3    H3
	   C3    O3
	   O3   HO3
	   C3    C4
	   C4    H4
	   C4    O4
	   O4   HO4
	   C4    C5
	   C5    H5
	   C5    C6
	   C6   H61
	   C6   H62
	   C6    O6
	   O6   HO6
	   C5    O5

[ AMBA ]
  [ atoms ]
	   C4 CG331   -0.270  0
	  H41  HGA3    0.090  1
	  H42  HGA3    0.090  2
	  H43  HGA3    0.090  3
	   C5 CG311    0.080  4
	   H5  HGA1    0.090  5
	   O5 OG301   -0.340  6
	   C6 CG331   -0.100  7
	  H61  HGA3    0.090  8
	  H62  HGA3    0.090  9
	  H63  HGA3    0.090 10
	   C7 CG311    0.180 11
	  C10 CG2O4    0.200 12
	  O10 OG2D1   -0.400 13
	  H10 HGR52    0.090 14
	   H7  HGA1    0.090 15
	   N8 NG2S1   -0.470 16
	   H8  HGP1    0.310 17
	   C9 CG2O1    0.430 18
	   O9 OG2D1   -0.510 19
	   H9 HGR52    0.080 20
  [ bonds ]
	   H5    C5
	   O9    C9
	   C4   H43
	   C4    C5
	   C4   H41
	   C7    C5
	   C7    N8
	   C7    H7
	   C9    N8
	   C9    H9
	   C5    O5
	   N8    H8
	  H61    C6
	   O5    C6
	   C6   H62
	   C6   H63
	  C10    C7
	  O10   C10
	  H10   C10
	   C4   H42
  [ impropers ]
	   C9    N8    O9    H9
	  C10    C7   O10   H10

[ AMBZ ]
  [ atoms ]
	   C1 CG2R61   -0.115  0
	   H1 HGR61    0.115  1
	   C2 CG2R61   -0.115  2
	   H2 HGR61    0.115  3
	   C3 CG2R61   -0.115  4
	   H3 HGR61    0.115  5
	   C4 CG2R61   -0.120  6
	   H4 HGR61    0.115  7
	   C5 CG2R61    0.010  8
	   C6 CG2R61   -0.120  9
	   H6 HGR61    0.115 10
	   C7 CG321    0.000 11
	  H71  HGA2    0.090 12
	  H72  HGA2    0.090 13
	   N8 NG311   -0.660 14
	   H8 HGPAM1    0.370 15
	   C9 CG331   -0.160 16
	  H91  HGA3    0.090 17
	  H92  HGA3    0.090 18
	  H93  HGA3    0.090 19
  [ bonds ]
	   H1    C1
	  H92    C9
	   H6    C6
	   C1    C6
	   C1    C2
	   N8    C9
	   N8    C7
	   C6    C5
	   C9   H91
	   C9   H93
	   H2    C2
	   C2    C3
	   C5    C7
	   C5    C4
	   C7   H71
	   C7   H72
	   C3    C4
	   C3    H3
	   C4    H4
	   H8    N8

[ AMCP ]
  [ atoms ]
	   C1 CG3C31   -0.090  0
	   H2  HGA1    0.090  1
	   C3 CG3C31   -0.180  2
	   H4  HGA2    0.090  3
	   H5  HGA2    0.090  4
	   C6 CG3C31   -0.180  5
	   H7  HGA2    0.090  6
	   H8  HGA2    0.090  7
	   C9 CG324    0.130  8
	  H10  HGA2    0.090  9
	  H11  HGA2    0.090 10
	  N12 NG3P3   -0.300 11
	  H13  HGP2    0.330 12
	  H14  HGP2    0.330 13
	  H15  HGP2    0.330 14
  [ bonds ]
	   C1    C3
	   C1    C6
	   C1    C9
	   C1    H2
	   C3    C6
	   C3    H4
	   C3    H5
	   C6    H7
	   C6    H8
	   C9   N12
	   C9   H10
	   C9   H11
	  N12   H13
	  N12   H14
	  N12   H15

[ AMDN ]
  [ atoms ]
	   C1 CG2N2    0.660  0
	   C2 CG331   -0.150  1
	   H3  HGA3    0.090  2
	   H4  HGA3    0.090  3
	   H5  HGA3    0.090  4
	   N6 NG2P1   -0.690  5
	   H7  HGP2    0.400  6
	   H8  HGP2    0.400  7
	   N9 NG2P1   -0.690  8
	  H10  HGP2    0.400  9
	  H11  HGP2    0.400 10
  [ bonds ]
	   C1    C2
	   C2    H3
	   C2    H4
	   C2    H5
	   C1    N6
	   N6    H7
	   N6    H8
	   C1    N9
	   N9   H10
	   N9   H11
  [ impropers ]
	   C1    N9    N6    C2

[ AMET ]
  [ atoms ]
	   C1 CG2D2   -0.500  0
	   H2  HGA5    0.210  1
	   H3  HGA5    0.210  2
	   C4 CG2D1O   -0.130  3
	   H5  HGA4    0.240  4
	   N6 NG321   -0.810  5
	   H7 HGPAM2    0.390  6
	   H8 HGPAM2    0.390  7
  [ bonds ]
	   C1    H2
	   C1    H3
	   C1    C4
	   C4    H5
	   C4    N6
	   N6    H7
	   N6    H8
  [ impropers ]
	   C4    C1    N6    H5

[ AMM1 ]
  [ atoms ]
	   N1 NG331   -1.125  0
	  H11 HGPAM3    0.375  1
	  H12 HGPAM3    0.375  2
	  H13 HGPAM3    0.375  3
  [ bonds ]
	   N1   H11
	   N1   H12
	   N1   H13

[ AMOL ]
  [ atoms ]
	   C1 CG301    0.300  0
	   C2 CG2O3    0.300  1
	   OH OG311   -0.650  2
	   HO  HGP1    0.420  3
	   OM OG301   -0.340  4
	   CM CG331   -0.100  5
	  HM1  HGA3    0.090  6
	  HM2  HGA3    0.090  7
	  HM3  HGA3    0.090  8
	   O1 OG2D2   -0.600  9
	   O2 OG2D2   -0.600 10
	   C0 CG331   -0.270 11
	  H01  HGA3    0.090 12
	  H02  HGA3    0.090 13
	  H03  HGA3    0.090 14
  [ bonds ]
	   C1    OH
	   OH    HO
	   C1    OM
	   C1    C0
	   C1    C2
	   C2    O1
	   C0   H01
	   C0   H02
	   C0   H03
	   OM    CM
	   CM   HM1
	   CM   HM2
	   CM   HM3
	   C2    O2
  [ impropers ]
	   C2    O2    O1    C1

[ AMOP ]
  [ atoms ]
	   C1 CG311   -0.020  0
	   C2 CG2O3    0.620  1
	   H1  HGA1    0.090  2
	   OM OG301   -0.340  3
	   CM CG331   -0.100  4
	  HM1  HGA3    0.090  5
	  HM2  HGA3    0.090  6
	  HM3  HGA3    0.090  7
	   O1 OG2D2   -0.760  8
	   O2 OG2D2   -0.760  9
	   C0 CG331   -0.270 10
	  H01  HGA3    0.090 11
	  H02  HGA3    0.090 12
	  H03  HGA3    0.090 13
  [ bonds ]
	   C1    H1
	   C1    OM
	   C1    C0
	   C1    C2
	   C2    O1
	   C0   H01
	   C0   H02
	   C0   H03
	   OM    CM
	   CM   HM1
	   CM   HM2
	   CM   HM3
	   C2    O2
  [ impropers ]
	   C2    O2    O1    C1

[ AMP ]
  [ atoms ]
	  C4'   CN7    0.160  0
	  H4'   HN7    0.090  1
	  O4'  ON6B   -0.500  2
	  C1'  CN7B    0.160  3
	  H1'   HN7    0.090  4
	   C5   CN5    0.280  5
	   N7   NN4   -0.710  6
	   C8   CN4    0.340  7
	   H8   HN3    0.120  8
	   N9   NN2   -0.050  9
	   N1  NN3A   -0.740 10
	   C2   CN4    0.500 11
	   H2   HN3    0.130 12
	   N3  NN3A   -0.750 13
	   C4   CN5    0.430 14
	   C6   CN2    0.460 15
	   N6   NN1   -0.770 16
	  H61   HN1    0.380 17
	  H62   HN1    0.380 18
	  C2'  CN7B    0.140 19
	 H2''   HN7    0.090 20
	  O2'   ON5   -0.660 21
	  H2'   HN5    0.430 22
	  C3'   CN7    0.140 23
	  H3'   HN7    0.090 24
	  O3'   ON5   -0.660 25
	  H3T   HN5    0.430 26
	  C5'  CN8B   -0.180 27
	  H5'   HN8    0.090 28
	 H5''   HN8    0.090 29
	  O5'   ON2   -0.400 30
	   PA     P    1.100 31
	  O1A   ON3   -0.900 32
	  O2A   ON3   -0.900 33
	  O3A   ON3   -0.900 34
  [ bonds ]
	   PA   O1A
	   PA   O2A
	   PA   O3A
	   PA   O5'
	  O3'   H3T
	  O5'   C5'
	  C5'   C4'
	  C4'   O4'
	  C4'   C3'
	  O4'   C1'
	  C1'    N9
	  C1'   C2'
	   N9    C4
	   N9    C8
	   C4    N3
	   C2    N1
	   C6    N6
	   N6   H61
	   N6   H62
	   C6    C5
	   C5    N7
	  C2'   C3'
	  C2'   O2'
	  O2'   H2'
	  C3'   O3'
	  C1'   H1'
	  C2'  H2''
	  C3'   H3'
	  C4'   H4'
	  C5'   H5'
	  C5'  H5''
	   C8    H8
	   C2    H2
	   N1    C6
	   N3    C2
	   C4    C5
	   N7    C8
  [ impropers ]
	   N6    C6   H61   H62
	   C6    N1    C5    N6

[ AMPU ]
  [ atoms ]
	   N9 NG2R51   -0.370  0
	   H9  HGP1    0.340  1
	   C8 CG2R51    0.010  2
	   H8 HGR52    0.110  3
	   C7 CG2R51   -0.100  4
	   C5 CG2RC0   -0.110  5
	   C6 CG2R61    0.240  6
	   H6 HGR62    0.100  7
	   N1 NG2R62   -0.600  8
	   C2 CG2R64    0.570  9
	   H2 HGR62    0.110 10
	   N3 NG2R62   -0.570 11
	   C4 CG2RC0    0.270 12
	  C10 CG324    0.210 13
	  H11  HGA2    0.050 14
	  H12  HGA2    0.050 15
	  N11 NG3P3   -0.300 16
	 H111  HGP2    0.330 17
	 H112  HGP2    0.330 18
	 H113  HGP2    0.330 19
  [ bonds ]
	  H12   C10
	   H6    C6
	  C10   H11
	  C10   N11
	  C10    C7
	 H111   N11
	 H112   N11
	   C6    N1
	   C6    C5
	   N1    C2
	  N11  H113
	   C7    C5
	   C7    C8
	   C5    C4
	   C2    H2
	   C2    N3
	   C4    N3
	   C4    N9
	   C8    H8
	   C8    N9
	   N9    H9

[ ANE5AC ]
  [ atoms ]
	   C1 CC2O2    0.300  0
	  O11 OC2D2   -0.600  1
	  O12 OC2D2   -0.600  2
	   C2 CC3062    0.330  3
	   O2 OC311   -0.650  4
	  HO2  HCP1    0.420  5
	   C6 CC3163    0.110  6
	   H6  HCA1    0.090  7
	   O6 OC3C61   -0.400  8
	   C3 CC3261   -0.180  9
	  H31  HCA2    0.090 10
	  H32  HCA2    0.090 11
	   C4 CC3161    0.140 12
	   H4  HCA1    0.090 13
	   O4 OC311   -0.650 14
	  HO4  HCP1    0.420 15
	   C5 CC3161    0.070 16
	   H5  HCA1    0.090 17
	    N NC2D1   -0.470 18
	   HN  HCP1    0.310 19
	    C CC2O1    0.510 20
	    O OC2D1   -0.510 21
	   CT CC331   -0.270 22
	  HT1  HCA3    0.090 23
	  HT2  HCA3    0.090 24
	  HT3  HCA3    0.090 25
	   C7 CC312    0.140 26
	   H7  HCA1    0.090 27
	   O7 OC311   -0.650 28
	  HO7  HCP1    0.420 29
	   C8 CC312    0.140 30
	   H8  HCA1    0.090 31
	   O8 OC311   -0.650 32
	  HO8  HCP1    0.420 33
	   C9 CC322    0.050 34
	  H91  HCA2    0.090 35
	  H92  HCA2    0.090 36
	   O9 OC311   -0.650 37
	  HO9  HCP1    0.420 38
  [ bonds ]
	   C1   O11
	   C1   O12
	   C2    O2
	   C2    C1
	   O2   HO2
	   C2    O6
	   C2    C3
	   C3   H31
	   C3   H32
	   C3    C4
	   C4    H4
	   C4    O4
	   O4   HO4
	   C4    C5
	   C5    H5
	   C5     N
	    N    HN
	    N     C
	    C     O
	    C    CT
	   CT   HT1
	   CT   HT2
	   CT   HT3
	   C5    C6
	   C6    H6
	   C6    C7
	   C7    O7
	   C7    H7
	   C6    O6
	   O7   HO7
	   C7    C8
	   C8    H8
	   C8    O8
	   O8   HO8
	   C8    C9
	   C9   H91
	   C9   H92
	   C9    O9
	   O9   HO9
  [ impropers ]
	    C    CT     N     O
	    N     C    C5    HN
	   C1    C2   O12   O11

[ ANTR ]
  [ atoms ]
	   C1 CG2R61   -0.115  0
	   H1 HGR61    0.115  1
	   C2 CG2R61   -0.115  2
	   H2 HGR61    0.115  3
	   C3 CG2R61   -0.115  4
	   H3 HGR61    0.115  5
	   C4 CG2R61   -0.115  6
	   H4 HGR61    0.115  7
	   C5 CG2R61    0.000  8
	   C6 CG2R61   -0.115  9
	   H6 HGR61    0.115 10
	   C7 CG2R61    0.000 11
	   C8 CG2R61   -0.115 12
	   H8 HGR61    0.115 13
	   C9 CG2R61   -0.115 14
	   H9 HGR61    0.115 15
	  C10 CG2R61   -0.115 16
	  H10 HGR61    0.115 17
	  C11 CG2R61   -0.115 18
	  H11 HGR61    0.115 19
	  C12 CG2R61    0.000 20
	  C13 CG2R61   -0.115 21
	  H13 HGR61    0.115 22
	  C14 CG2R61    0.000 23
  [ bonds ]
	   C1    C2
	   C2    C3
	   C3    C4
	   C4    C5
	   C5    C6
	   C6    C7
	   C7    C8
	   C8    C9
	   C9   C10
	  C10   C11
	  C11   C12
	  C12   C13
	  C13   C14
	  C14    C1
	   C5   C14
	   C7   C12
	   C1    H1
	   C2    H2
	   C3    H3
	   C4    H4
	   C6    H6
	   C8    H8
	   C9    H9
	  C10   H10
	  C11   H11
	  C13   H13

[ AOBT ]
  [ atoms ]
	   S1 SG3O2    0.560  0
	   N2 NG311   -0.600  1
	   H2  HGP1    0.370  2
	  O11 OG2P1   -0.430  3
	  O12 OG2P1   -0.430  4
	   C3 CG321    0.210  5
	  H31  HGA2    0.090  6
	  H32  HGA2    0.090  7
	   N4 NG311   -0.560  8
	   H4 HGPAM1    0.370  9
	   C5 CG2R61    0.050 10
	   C6 CG2R61   -0.115 11
	   H6 HGR61    0.115 12
	   C7 CG2R61   -0.115 13
	   H7 HGR61    0.115 14
	   C8 CG2R61   -0.115 15
	   H8 HGR61    0.115 16
	   C9 CG2R61   -0.115 17
	   H9 HGR61    0.115 18
	  C10 CG2R61   -0.115 19
	  H10 HGR61    0.115 20
	   CS CG331    0.010 21
	  HS1  HGA3    0.090 22
	  HS2  HGA3    0.090 23
	  HS3  HGA3    0.090 24
  [ bonds ]
	   S1    N2
	   N2    C3
	   C3    N4
	   N4    C5
	   C5    C6
	   C6    C7
	   C7    C8
	   C8    C9
	   C9   C10
	  C10   H10
	   C5   C10
	   S1   O11
	   S1   O12
	   N2    H2
	   C3   H31
	   C3   H32
	   N4    H4
	   C6    H6
	   C7    H7
	   C8    H8
	   C9    H9
	   S1    CS
	   CS   HS1
	   CS   HS2
	   CS   HS3

[ APN ]
  [ atoms ]
	    C     C    0.510  0
	  O1'     O   -0.510  1
	  C2'   CT2   -0.030  2
	  H2'   HB2    0.090  3
	 H2''   HB2    0.090  4
	  N2'     N   -0.330  5
	  C5'  CT2P    0.000  6
	  H5'   HB2    0.090  7
	 H5''   HB2    0.090  8
	    N   NH1   -0.470  9
	  H1'     H    0.310 10
	  C6'   CT2   -0.020 11
	  H6'   HB2    0.090 12
	 H6''   HB2    0.090 13
	  C3'    CC    0.430 14
	  O3'     O   -0.540 15
	  C4'   CT2   -0.070 16
	  H4'   HA2    0.090 17
	 H4''   HA2    0.090 18
	   N9   NN2   -0.050 19
	   C5   CN5    0.280 20
	   N7   NN4   -0.710 21
	   C8   CN4    0.340 22
	   H8   HN3    0.120 23
	   N1  NN3A   -0.740 24
	   C2   CN4    0.500 25
	   H2   HN3    0.130 26
	   N3  NN3A   -0.750 27
	   C4   CN5    0.430 28
	   C6   CN2    0.460 29
	   N6   NN1   -0.770 30
	  H61   HN1    0.380 31
	  H62   HN1    0.380 32
  [ bonds ]
	   +N     C
	    C   O1'
	    C   C2'
	  C2'   H2'
	  C2'  H2''
	  C2'   N2'
	  N2'   C5'
	  C5'   H5'
	  C5'  H5''
	  C6'   C5'
	  C6'   H6'
	  C6'  H6''
	  C6'     N
	    N   H1'
	  N2'   C3'
	  C3'   O3'
	  C3'   C4'
	  C4'   H4'
	  C4'  H4''
	  C4'    N9
	   N9    C4
	   N9    C8
	   C4    N3
	   C4    C5
	   N3    C2
	   C2    N1
	   N1    C6
	   C6    N6
	   N6   H61
	   N6   H62
	   C6    C5
	   C5    N7
	   N7    C8
	   C8    H8
	   C2    H2
  [ impropers ]
	   N6    C6   H61   H62
	   C6    N1    C5    N6
	    N    -C   C6'   H1'
	    C   O1'   C2'    +N
	  C3'   O3'   C4'   N2'
	  N2'   C2'   C5'   C3'

[ APNH ]
  [ atoms ]
	    N NG2S0   -0.290  0
	   CA CG3C51    0.020  1
	   CB CG3C52   -0.180  2
	   CG CG3C52   -0.180  3
	   CD CG3C52    0.000  4
	   CY CG2O1    0.510  5
	   OY OG2D1   -0.510  6
	    C CG2O1    0.510  7
	   HA  HGA1    0.090  8
	  HB1  HGA2    0.090  9
	  HB2  HGA2    0.090 10
	  HG1  HGA2    0.090 11
	  HG2  HGA2    0.090 12
	  HD1  HGA2    0.090 13
	  HD2  HGA2    0.090 14
	  CAY CG331   -0.270 15
	  HY1  HGA3    0.090 16
	  HY2  HGA3    0.090 17
	  HY3  HGA3    0.090 18
	    O OG2D1   -0.510 19
	   NT NG2S2   -0.620 20
	  HT1  HGP1    0.310 21
	  HT2  HGP1    0.310 22
  [ bonds ]
	   CY     N
	  CAY   HY1
	  CAY   HY2
	  CAY   HY3
	   CY   CAY
	    N    CA
	   CA    CB
	   CB    CG
	   CG    CD
	   CD     N
	   HA    CA
	  HG1    CG
	  HG2    CG
	  HD1    CD
	  HD2    CD
	  HB1    CB
	  HB2    CB
	    C    CA
	    C    NT
	   NT   HT1
	   NT   HT2
	    C     O
	   CY    OY
  [ impropers ]
	   CY   CAY     N    OY
	    C    CA    NT     O

[ APPC ]
  [ atoms ]
	    N   NTL   -0.600  0
	  C13  CTL5   -0.350  1
	 H13A    HL    0.250  2
	 H13B    HL    0.250  3
	 H13C    HL    0.250  4
	  C14  CTL5   -0.350  5
	 H14A    HL    0.250  6
	 H14B    HL    0.250  7
	 H14C    HL    0.250  8
	  C15  CTL5   -0.350  9
	 H15A    HL    0.250 10
	 H15B    HL    0.250 11
	 H15C    HL    0.250 12
	  C12  CTL2   -0.100 13
	 H12A    HL    0.250 14
	 H12B    HL    0.250 15
	  C11  CTL2   -0.080 16
	 H11A  HAL2    0.090 17
	 H11B  HAL2    0.090 18
	    P    PL    1.500 19
	  O13   O2L   -0.780 20
	  O14   O2L   -0.780 21
	  O11  OSLP   -0.570 22
	  O12  OSLP   -0.570 23
	   C1  CTL2   -0.080 24
	   HA  HAL2    0.090 25
	   HB  HAL2    0.090 26
	   C2  CTL1    0.170 27
	   HS  HAL1    0.090 28
	  O21   OSL   -0.490 29
	  C21    CL    0.900 30
	  O22   OBL   -0.630 31
	  C22  CTL2   -0.220 32
	  H2R  HAL2    0.090 33
	  H2S  HAL2    0.090 34
	   C3  CTL2    0.080 35
	   HX  HAL2    0.090 36
	   HY  HAL2    0.090 37
	  O31   OSL   -0.490 38
	  C31    CL    0.900 39
	  O32   OBL   -0.630 40
	  C32  CTL2   -0.220 41
	  H2X  HAL2    0.090 42
	  H2Y  HAL2    0.090 43
	  C23  CTL2   -0.180 44
	  H3R  HAL2    0.090 45
	  H3S  HAL2    0.090 46
	  C24  CTL2   -0.180 47
	  H4R  HAL2    0.090 48
	  H4S  HAL2    0.090 49
	  C25  CTL2   -0.180 50
	  H5R  HAL2    0.090 51
	  H5S  HAL2    0.090 52
	  C26  CTL2   -0.180 53
	  H6R  HAL2    0.090 54
	  H6S  HAL2    0.090 55
	  C27  CTL2   -0.180 56
	  H7R  HAL2    0.090 57
	  H7S  HAL2    0.090 58
	  C28  CTL2   -0.180 59
	  H8R  HAL2    0.090 60
	  H8S  HAL2    0.090 61
	  C29  CTL2   -0.180 62
	  H9R  HAL2    0.090 63
	  H9S  HAL2    0.090 64
	 C210  CTL2   -0.180 65
	 H10R  HAL2    0.090 66
	 H10S  HAL2    0.090 67
	 C211  CTL2   -0.180 68
	 H11R  HAL2    0.090 69
	 H11S  HAL2    0.090 70
	 C212  CTL2   -0.180 71
	 H12R  HAL2    0.090 72
	 H12S  HAL2    0.090 73
	 C213  CTL1   -0.090 74
	 H13R  HAL1    0.090 75
	 C216  CTL3   -0.270 76
	 H16R  HAL3    0.090 77
	 H16S  HAL3    0.090 78
	 H16T  HAL3    0.090 79
	 C214  CTL2   -0.180 80
	 H14R  HAL2    0.090 81
	 H14S  HAL2    0.090 82
	 C215  CTL3   -0.270 83
	 H15R  HAL3    0.090 84
	 H15S  HAL3    0.090 85
	 H15T  HAL3    0.090 86
	  C33  CTL2   -0.180 87
	  H3X  HAL2    0.090 88
	  H3Y  HAL2    0.090 89
	  C34  CTL2   -0.180 90
	  H4X  HAL2    0.090 91
	  H4Y  HAL2    0.090 92
	  C35  CTL2   -0.180 93
	  H5X  HAL2    0.090 94
	  H5Y  HAL2    0.090 95
	  C36  CTL2   -0.180 96
	  H6X  HAL2    0.090 97
	  H6Y  HAL2    0.090 98
	  C37  CTL2   -0.180 99
	  H7X  HAL2    0.090 100
	  H7Y  HAL2    0.090 101
	  C38  CTL2   -0.180 102
	  H8X  HAL2    0.090 103
	  H8Y  HAL2    0.090 104
	  C39  CTL2   -0.180 105
	  H9X  HAL2    0.090 106
	  H9Y  HAL2    0.090 107
	 C310  CTL2   -0.180 108
	 H10X  HAL2    0.090 109
	 H10Y  HAL2    0.090 110
	 C311  CTL2   -0.180 111
	 H11X  HAL2    0.090 112
	 H11Y  HAL2    0.090 113
	 C312  CTL2   -0.180 114
	 H12X  HAL2    0.090 115
	 H12Y  HAL2    0.090 116
	 C313  CTL2   -0.180 117
	 H13X  HAL2    0.090 118
	 H13Y  HAL2    0.090 119
	 C314  CTL2   -0.180 120
	 H14X  HAL2    0.090 121
	 H14Y  HAL2    0.090 122
	 C315  CTL2   -0.180 123
	 H15X  HAL2    0.090 124
	 H15Y  HAL2    0.090 125
	 C316  CTL3   -0.270 126
	 H16X  HAL3    0.090 127
	 H16Y  HAL3    0.090 128
	 H16Z  HAL3    0.090 129
  [ bonds ]
	    N   C13
	    N   C14
	    N   C15
	  C13  H13A
	  C13  H13B
	  C13  H13C
	  C14  H14A
	  C14  H14B
	  C14  H14C
	  C15  H15A
	  C15  H15B
	  C15  H15C
	    N   C12
	  C12  H12A
	  C12  H12B
	  C12   C11
	  C11  H11A
	  C11  H11B
	  C11   O12
	  O12     P
	    P   O11
	    P   O13
	    P   O14
	   C1    HA
	   C1    HB
	   C1    C2
	   C1   O11
	   C2    HS
	   C2    C3
	   C2   O21
	   C3    HX
	   C3    HY
	   C3   O31
	  O21   C21
	  C21   C22
	  C22   H2R
	  C22   H2S
	  C22   C23
	  C23   H3R
	  C23   H3S
	  C23   C24
	  C24   H4R
	  C24   H4S
	  C24   C25
	  C25   H5R
	  C25   H5S
	  C25   C26
	  C26   H6R
	  C26   H6S
	  C26   C27
	  C27   H7R
	  C27   H7S
	  C27   C28
	  C28   H8R
	  C28   H8S
	  C28   C29
	  C29   H9R
	  C29   H9S
	  C29  C210
	 C210  H10R
	 C210  H10S
	 C210  C211
	 C211  H11R
	 C211  H11S
	 C211  C212
	 C212  H12R
	 C212  H12S
	 C212  C213
	 C213  H13R
	 C213  C214
	 C213  C216
	 C214  H14R
	 C214  H14S
	 C214  C215
	 C215  H15R
	 C215  H15S
	 C215  H15T
	 C216  H16R
	 C216  H16S
	 C216  H16T
	  O31   C31
	  C31   C32
	  C32   H2X
	  C32   H2Y
	  C32   C33
	  C33   H3X
	  C33   H3Y
	  C33   C34
	  C34   H4X
	  C34   H4Y
	  C34   C35
	  C35   H5X
	  C35   H5Y
	  C35   C36
	  C36   H6X
	  C36   H6Y
	  C36   C37
	  C37   H7X
	  C37   H7Y
	  C37   C38
	  C38   H8X
	  C38   H8Y
	  C38   C39
	  C39   H9X
	  C39   H9Y
	  C39  C310
	 C310  H10X
	 C310  H10Y
	 C310  C311
	 C311  H11X
	 C311  H11Y
	 C311  C312
	 C312  H12X
	 C312  H12Y
	 C312  C313
	 C313  H13X
	 C313  H13Y
	 C313  C314
	 C314  H14X
	 C314  H14Y
	 C314  C315
	 C315  H15X
	 C315  H15Y
	 C315  C316
	 C316  H16X
	 C316  H16Y
	 C316  H16Z
	  C21   O22
	  C31   O32
  [ impropers ]
	  C21   O21   C22   O22
	  C31   O31   C32   O32

[ AR3P ]
  [ atoms ]
	  O4' OG3C51   -0.400  0
	  C1' CG3C52    0.020  1
	  C4' CG3C52    0.020  2
	 H11'  HGA2    0.090  3
	 H12'  HGA2    0.090  4
	 H41'  HGA2    0.090  5
	 H42'  HGA2    0.090  6
	  C2' CG3C51    0.140  7
	 H22'  HGA1    0.090  8
	  O2' OG311   -0.650  9
	 H21'  HGP1    0.420 10
	  C3' CG3C51   -0.090 11
	 H31'  HGA1    0.090 12
	  O3' OG303   -0.400 13
	    P   PG2    1.100 14
	  O1P OG2P1   -0.900 15
	  O2P OG2P1   -0.900 16
	  O3P OG2P1   -0.900 17
  [ bonds ]
	  C1'   O4'
	  C1'   C2'
	  C2'   C3'
	  C3'   C4'
	  C4'   O4'
	  C3'   O3'
	  C1'  H11'
	  C1'  H12'
	  C2'   O2'
	  C2'  H22'
	  C3'  H31'
	  C4'  H41'
	  C4'  H42'
	  O2'  H21'
	  O3'     P
	    P   O1P
	    P   O2P
	    P   O3P

[ ARA ]
  [ atoms ]
	   O1   OCL   -0.760  0
	   O2   OCL   -0.760  1
	   C1    CL    0.620  2
	   C2  CTL2   -0.280  3
	  H2R  HAL2    0.090  4
	  H2S  HAL2    0.090  5
	   C3  CTL2   -0.180  6
	  H3R  HAL2    0.090  7
	  H3S  HAL2    0.090  8
	   C4  CTL2   -0.180  9
	  H4R  HAL2    0.090 10
	  H4S  HAL2    0.090 11
	   C5  CTL2   -0.180 12
	  H5R  HAL2    0.090 13
	  H5S  HAL2    0.090 14
	   C6  CTL2   -0.180 15
	  H6R  HAL2    0.090 16
	  H6S  HAL2    0.090 17
	   C7  CTL2   -0.180 18
	  H7R  HAL2    0.090 19
	  H7S  HAL2    0.090 20
	   C8  CTL2   -0.180 21
	  H8R  HAL2    0.090 22
	  H8S  HAL2    0.090 23
	   C9  CTL2   -0.180 24
	  H9R  HAL2    0.090 25
	  H9S  HAL2    0.090 26
	  C10  CTL2   -0.180 27
	 H10R  HAL2    0.090 28
	 H10S  HAL2    0.090 29
	  C11  CTL2   -0.180 30
	 H11R  HAL2    0.090 31
	 H11S  HAL2    0.090 32
	  C12  CTL2   -0.180 33
	 H12R  HAL2    0.090 34
	 H12S  HAL2    0.090 35
	  C13  CTL2   -0.180 36
	 H13R  HAL2    0.090 37
	 H13S  HAL2    0.090 38
	  C14  CTL2   -0.180 39
	 H14R  HAL2    0.090 40
	 H14S  HAL2    0.090 41
	  C15  CTL2   -0.180 42
	 H15R  HAL2    0.090 43
	 H15S  HAL2    0.090 44
	  C16  CTL2   -0.180 45
	 H16R  HAL2    0.090 46
	 H16S  HAL2    0.090 47
	  C17  CTL2   -0.180 48
	 H17R  HAL2    0.090 49
	 H17S  HAL2    0.090 50
	  C18  CTL2   -0.180 51
	 H18R  HAL2    0.090 52
	 H18S  HAL2    0.090 53
	  C19  CTL2   -0.180 54
	 H19R  HAL2    0.090 55
	 H19S  HAL2    0.090 56
	  C20  CTL3   -0.270 57
	 H20R  HAL3    0.090 58
	 H20S  HAL3    0.090 59
	 H20T  HAL3    0.090 60
  [ bonds ]
	   O1    C1
	   C1    C2
	   C2   H2R
	   C2   H2S
	   C2    C3
	   C3   H3R
	   C3   H3S
	   C3    C4
	   C4   H4R
	   C4   H4S
	   C4    C5
	   C5   H5R
	   C5   H5S
	   C5    C6
	   C6   H6R
	   C6   H6S
	   C6    C7
	   C7   H7R
	   C7   H7S
	   C7    C8
	   C8   H8R
	   C8   H8S
	   C8    C9
	   C9   H9R
	   C9   H9S
	   C9   C10
	  C10  H10R
	  C10  H10S
	  C10   C11
	  C11  H11R
	  C11  H11S
	  C11   C12
	  C12  H12R
	  C12  H12S
	  C12   C13
	  C13  H13R
	  C13  H13S
	  C13   C14
	  C14  H14R
	  C14  H14S
	  C14   C15
	  C15  H15R
	  C15  H15S
	  C15   C16
	  C16  H16R
	  C16  H16S
	  C16   C17
	  C17  H17R
	  C17  H17S
	  C17   C18
	  C18  H18R
	  C18  H18S
	  C18   C19
	  C19  H19R
	  C19  H19S
	  C19   C20
	  C20  H20R
	  C20  H20S
	  C20  H20T
	   C1    O2
  [ impropers ]
	   C1    O1    C2    O2

[ ARAN ]
  [ atoms ]
	   O1   OCL   -0.760  0
	   O2   OCL   -0.760  1
	   C1    CL    0.620  2
	   C2  CTL2   -0.280  3
	  H2R  HAL2    0.090  4
	  H2S  HAL2    0.090  5
	   C3  CTL2   -0.180  6
	  H3R  HAL2    0.090  7
	  H3S  HAL2    0.090  8
	   C4  CTL2   -0.180  9
	  H4R  HAL2    0.090 10
	  H4S  HAL2    0.090 11
	   C5  CEL1   -0.150 12
	  H5R  HEL1    0.150 13
	   C6  CEL1   -0.150 14
	  H6R  HEL1    0.150 15
	   C7  CTL2   -0.180 16
	  H7R  HAL2    0.090 17
	  H7S  HAL2    0.090 18
	   C8  CEL1   -0.150 19
	  H8R  HEL1    0.150 20
	   C9  CEL1   -0.150 21
	  H9R  HEL1    0.150 22
	  C10  CTL2   -0.180 23
	 H10R  HAL2    0.090 24
	 H10S  HAL2    0.090 25
	  C11  CEL1   -0.150 26
	 H11R  HEL1    0.150 27
	  C12  CEL1   -0.150 28
	 H12R  HEL1    0.150 29
	  C13  CTL2   -0.180 30
	 H13R  HAL2    0.090 31
	 H13S  HAL2    0.090 32
	  C14  CEL1   -0.150 33
	 H14R  HEL1    0.150 34
	  C15  CEL1   -0.150 35
	 H15R  HEL1    0.150 36
	  C16  CTL2   -0.180 37
	 H16R  HAL2    0.090 38
	 H16S  HAL2    0.090 39
	  C17  CTL2   -0.180 40
	 H17R  HAL2    0.090 41
	 H17S  HAL2    0.090 42
	  C18  CTL2   -0.180 43
	 H18R  HAL2    0.090 44
	 H18S  HAL2    0.090 45
	  C19  CTL2   -0.180 46
	 H19R  HAL2    0.090 47
	 H19S  HAL2    0.090 48
	  C20  CTL3   -0.270 49
	 H20R  HAL3    0.090 50
	 H20S  HAL3    0.090 51
	 H20T  HAL3    0.090 52
  [ bonds ]
	   O1    C1
	   C1    C2
	   C2   H2R
	   C2   H2S
	   C2    C3
	   C3   H3R
	   C3   H3S
	   C3    C4
	   C4   H4R
	   C4   H4S
	   C4    C5
	   C5   H5R
	   C6   H6R
	   C6    C7
	   C7   H7R
	   C7   H7S
	   C7    C8
	   C8   H8R
	   C9   H9R
	   C9   C10
	  C10  H10R
	  C10  H10S
	  C10   C11
	  C11  H11R
	  C12  H12R
	  C12   C13
	  C13  H13R
	  C13  H13S
	  C13   C14
	  C14  H14R
	  C15  H15R
	  C15   C16
	  C16  H16R
	  C16  H16S
	  C16   C17
	  C17  H17R
	  C17  H17S
	  C17   C18
	  C18  H18R
	  C18  H18S
	  C18   C19
	  C19  H19R
	  C19  H19S
	  C19   C20
	  C20  H20R
	  C20  H20S
	  C20  H20T
	   C1    O2
	   C5    C6
	   C8    C9
	  C11   C12
	  C14   C15
  [ impropers ]
	   C1    O1    C2    O2

[ ARANP ]
  [ atoms ]
	   H1   HOL    0.440  0
	   O1   OHL   -0.610  1
	   O2   OBL   -0.550  2
	   C1    CL    0.750  3
	   C2  CTL2   -0.210  4
	  H2R  HAL2    0.090  5
	  H2S  HAL2    0.090  6
	   C3  CTL2   -0.180  7
	  H3R  HAL2    0.090  8
	  H3S  HAL2    0.090  9
	   C4  CTL2   -0.180 10
	  H4R  HAL2    0.090 11
	  H4S  HAL2    0.090 12
	   C5  CEL1   -0.150 13
	  H5R  HEL1    0.150 14
	   C6  CEL1   -0.150 15
	  H6R  HEL1    0.150 16
	   C7  CTL2   -0.180 17
	  H7R  HAL2    0.090 18
	  H7S  HAL2    0.090 19
	   C8  CEL1   -0.150 20
	  H8R  HEL1    0.150 21
	   C9  CEL1   -0.150 22
	  H9R  HEL1    0.150 23
	  C10  CTL2   -0.180 24
	 H10R  HAL2    0.090 25
	 H10S  HAL2    0.090 26
	  C11  CEL1   -0.150 27
	 H11R  HEL1    0.150 28
	  C12  CEL1   -0.150 29
	 H12R  HEL1    0.150 30
	  C13  CTL2   -0.180 31
	 H13R  HAL2    0.090 32
	 H13S  HAL2    0.090 33
	  C14  CEL1   -0.150 34
	 H14R  HEL1    0.150 35
	  C15  CEL1   -0.150 36
	 H15R  HEL1    0.150 37
	  C16  CTL2   -0.180 38
	 H16R  HAL2    0.090 39
	 H16S  HAL2    0.090 40
	  C17  CTL2   -0.180 41
	 H17R  HAL2    0.090 42
	 H17S  HAL2    0.090 43
	  C18  CTL2   -0.270 44
	 H18R  HAL2    0.090 45
	 H18S  HAL2    0.090 46
	  C19  CTL2   -0.180 47
	 H19R  HAL2    0.090 48
	 H19S  HAL2    0.090 49
	  C20  CTL3   -0.180 50
	 H20R  HAL3    0.090 51
	 H20S  HAL3    0.090 52
	 H20T  HAL3    0.090 53
  [ bonds ]
	   O1    H1
	   O1    C1
	   C1    C2
	   C2   H2R
	   C2   H2S
	   C2    C3
	   C3   H3R
	   C3   H3S
	   C3    C4
	   C4   H4R
	   C4   H4S
	   C4    C5
	   C5   H5R
	   C6   H6R
	   C6    C7
	   C7   H7R
	   C7   H7S
	   C7    C8
	   C8   H8R
	   C9   H9R
	   C9   C10
	  C10  H10R
	  C10  H10S
	  C10   C11
	  C11  H11R
	  C12  H12R
	  C12   C13
	  C13  H13R
	  C13  H13S
	  C13   C14
	  C14  H14R
	  C15  H15R
	  C15   C16
	  C16  H16R
	  C16  H16S
	  C16   C17
	  C17  H17R
	  C17  H17S
	  C17   C18
	  C18  H18R
	  C18  H18S
	  C18   C19
	  C19  H19R
	  C19  H19S
	  C19   C20
	  C20  H20R
	  C20  H20S
	  C20  H20T
	   C1    O2
	   C5    C6
	   C8    C9
	  C11   C12
	  C14   C15
  [ impropers ]
	   C1    O1    C2    O2

[ ARAO ]
  [ atoms ]
	  O4' OG3C51   -0.400  0
	  C1' CG3C52    0.020  1
	 H11'  HGA2    0.090  2
	 H12'  HGA2    0.090  3
	  C4' CG3C52    0.020  4
	 H41'  HGA2    0.090  5
	 H42'  HGA2    0.090  6
	  C2' CG3C51    0.140  7
	 H22'  HGA1    0.090  8
	  O2' OG311   -0.650  9
	 H21'  HGP1    0.420 10
	  C3' CG3C51    0.140 11
	 H31'  HGA1    0.090 12
	  O3' OG311   -0.650 13
	 H32'  HGP1    0.420 14
  [ bonds ]
	  C1'   O4'
	  C1'   C2'
	  C2'   C3'
	  C3'   C4'
	  C4'   O4'
	  C3'   O3'
	  C1'  H11'
	  C1'  H12'
	  C2'   O2'
	  C2'  H22'
	  C3'  H31'
	  C4'  H41'
	  C4'  H42'
	  O2'  H21'
	  O3'  H32'

[ ARAP ]
  [ atoms ]
	   H1   HOL    0.440  0
	   O1   OHL   -0.610  1
	   O2   OBL   -0.550  2
	   C1    CL    0.750  3
	   C2  CTL2   -0.210  4
	  H2R  HAL2    0.090  5
	  H2S  HAL2    0.090  6
	   C3  CTL2   -0.180  7
	  H3R  HAL2    0.090  8
	  H3S  HAL2    0.090  9
	   C4  CTL2   -0.180 10
	  H4R  HAL2    0.090 11
	  H4S  HAL2    0.090 12
	   C5  CTL2   -0.180 13
	  H5R  HAL2    0.090 14
	  H5S  HAL2    0.090 15
	   C6  CTL2   -0.180 16
	  H6R  HAL2    0.090 17
	  H6S  HAL2    0.090 18
	   C7  CTL2   -0.180 19
	  H7R  HAL2    0.090 20
	  H7S  HAL2    0.090 21
	   C8  CTL2   -0.180 22
	  H8R  HAL2    0.090 23
	  H8S  HAL2    0.090 24
	   C9  CTL2   -0.180 25
	  H9R  HAL2    0.090 26
	  H9S  HAL2    0.090 27
	  C10  CTL2   -0.180 28
	 H10R  HAL2    0.090 29
	 H10S  HAL2    0.090 30
	  C11  CTL2   -0.180 31
	 H11R  HAL2    0.090 32
	 H11S  HAL2    0.090 33
	  C12  CTL2   -0.180 34
	 H12R  HAL2    0.090 35
	 H12S  HAL2    0.090 36
	  C13  CTL2   -0.180 37
	 H13R  HAL2    0.090 38
	 H13S  HAL2    0.090 39
	  C14  CTL2   -0.180 40
	 H14R  HAL2    0.090 41
	 H14S  HAL2    0.090 42
	  C15  CTL2   -0.180 43
	 H15R  HAL2    0.090 44
	 H15S  HAL2    0.090 45
	  C16  CTL2   -0.180 46
	 H16R  HAL2    0.090 47
	 H16S  HAL2    0.090 48
	  C17  CTL2   -0.180 49
	 H17R  HAL2    0.090 50
	 H17S  HAL2    0.090 51
	  C18  CTL2   -0.180 52
	 H18R  HAL2    0.090 53
	 H18S  HAL2    0.090 54
	  C19  CTL2   -0.180 55
	 H19R  HAL2    0.090 56
	 H19S  HAL2    0.090 57
	  C20  CTL3   -0.270 58
	 H20R  HAL3    0.090 59
	 H20S  HAL3    0.090 60
	 H20T  HAL3    0.090 61
  [ bonds ]
	   O1    H1
	   O1    C1
	   C1    C2
	   C2   H2R
	   C2   H2S
	   C2    C3
	   C3   H3R
	   C3   H3S
	   C3    C4
	   C4   H4R
	   C4   H4S
	   C4    C5
	   C5   H5R
	   C5   H5S
	   C5    C6
	   C6   H6R
	   C6   H6S
	   C6    C7
	   C7   H7R
	   C7   H7S
	   C7    C8
	   C8   H8R
	   C8   H8S
	   C8    C9
	   C9   H9R
	   C9   H9S
	   C9   C10
	  C10  H10R
	  C10  H10S
	  C10   C11
	  C11  H11R
	  C11  H11S
	  C11   C12
	  C12  H12R
	  C12  H12S
	  C12   C13
	  C13  H13R
	  C13  H13S
	  C13   C14
	  C14  H14R
	  C14  H14S
	  C14   C15
	  C15  H15R
	  C15  H15S
	  C15   C16
	  C16  H16R
	  C16  H16S
	  C16   C17
	  C17  H17R
	  C17  H17S
	  C17   C18
	  C18  H18R
	  C18  H18S
	  C18   C19
	  C19  H19R
	  C19  H19S
	  C19   C20
	  C20  H20R
	  C20  H20S
	  C20  H20T
	   C1    O2
  [ impropers ]
	   C1    O1    C2    O2

[ ARG ]
  [ atoms ]
	    N   NH1   -0.470  0
	   HN     H    0.310  1
	   CA   CT1    0.070  2
	   HA   HB1    0.090  3
	   CB   CT2   -0.180  4
	  HB1   HA2    0.090  5
	  HB2   HA2    0.090  6
	   CG   CT2   -0.180  7
	  HG1   HA2    0.090  8
	  HG2   HA2    0.090  9
	   CD   CT2    0.200 10
	  HD1   HA2    0.090 11
	  HD2   HA2    0.090 12
	   NE   NC2   -0.700 13
	   HE    HC    0.440 14
	   CZ     C    0.640 15
	  NH1   NC2   -0.800 16
	 HH11    HC    0.460 17
	 HH12    HC    0.460 18
	  NH2   NC2   -0.800 19
	 HH21    HC    0.460 20
	 HH22    HC    0.460 21
	    C     C    0.510 22
	    O     O   -0.510 23
  [ bonds ]
	   CB    CA
	   CG    CB
	   CD    CG
	   NE    CD
	   CZ    NE
	  NH2    CZ
	    N    HN
	    N    CA
	    C    CA
	    C    +N
	   CA    HA
	   CB   HB1
	   CB   HB2
	   CG   HG1
	   CG   HG2
	   CD   HD1
	   CD   HD2
	   NE    HE
	  NH1  HH11
	  NH1  HH12
	  NH2  HH21
	  NH2  HH22
	    O     C
	   CZ   NH1
  [ impropers ]
	    N    -C    CA    HN
	    C    CA    +N     O
	   CZ   NH1   NH2    NE
	  NH1  HH11  HH12    CZ
	  NH2  HH21  HH22    CZ
  [ cmap ]
	   -C     N    CA     C    +N

[ ARHM ]
  [ atoms ]
	   C1 CC3162    0.340  0
	   H1  HCA1    0.090  1
	   O1 OC311   -0.650  2
	  HO1  HCP1    0.420  3
	   C5 CC3163    0.110  4
	   H5  HCA1    0.090  5
	   O5 OC3C61   -0.400  6
	   C2 CC3161    0.140  7
	   H2  HCA1    0.090  8
	   O2 OC311   -0.650  9
	  HO2  HCP1    0.420 10
	   C3 CC3161    0.140 11
	   H3  HCA1    0.090 12
	   O3 OC311   -0.650 13
	  HO3  HCP1    0.420 14
	   C4 CC3161    0.140 15
	   H4  HCA1    0.090 16
	   O4 OC311   -0.650 17
	  HO4  HCP1    0.420 18
	   C6 CC331   -0.270 19
	  H61  HCA3    0.090 20
	  H62  HCA3    0.090 21
	  H63  HCA3    0.090 22
  [ bonds ]
	   C1    O1
	   C1    H1
	   O1   HO1
	   C1    O5
	   C1    C2
	   C2    H2
	   C2    O2
	   O2   HO2
	   C2    C3
	   C3    H3
	   C3    O3
	   O3   HO3
	   C3    C4
	   C4    H4
	   C4    O4
	   O4   HO4
	   C4    C5
	   C5    H5
	   C5    C6
	   C6   H61
	   C6   H62
	   C6   H63
	   C5    O5

[ ARHMOA ]
  [ atoms ]
	   C1 CC3162    0.340  0
	   H1  HCA1    0.090  1
	   O1 OC311   -0.650  2
	  HO1  HCP1    0.420  3
	   C5 CC3163    0.110  4
	   H5  HCA1    0.090  5
	   O5 OC3C61   -0.400  6
	   C2 CC3161    0.170  7
	   H2  HCA1    0.090  8
	   O2 OC301   -0.490  9
	  CA2 CC2O5    0.900 10
	  OA2 OC2D1   -0.630 11
	  CB2 CC331   -0.310 12
	  HB1  HCA3    0.090 13
	  HB2  HCA3    0.090 14
	  HB3  HCA3    0.090 15
	   C3 CC3161    0.140 16
	   H3  HCA1    0.090 17
	   O3 OC311   -0.650 18
	  HO3  HCP1    0.420 19
	   C4 CC3161    0.140 20
	   H4  HCA1    0.090 21
	   O4 OC311   -0.650 22
	  HO4  HCP1    0.420 23
	   C6 CC331   -0.270 24
	  H61  HCA3    0.090 25
	  H62  HCA3    0.090 26
	  H63  HCA3    0.090 27
  [ bonds ]
	   C1    O1
	   C1    H1
	   O1   HO1
	   C1    O5
	   C1    C2
	   C2    H2
	   C2    O2
	   C2    C3
	   C3    H3
	   C3    O3
	   O3   HO3
	   C3    C4
	   C4    H4
	   C4    O4
	   O4   HO4
	   C4    C5
	   C5    H5
	   C5    C6
	   C6   H61
	   C6   H62
	   C6   H63
	   C5    O5
	   O2   CA2
	  CA2   OA2
	  CA2   CB2
	  CB2   HB1
	  CB2   HB2
	  CB2   HB3

[ ARIB ]
  [ atoms ]
	   O4 OC3C51   -0.400  0
	   C1 CC3152    0.340  1
	   H1  HCA1    0.090  2
	   O1 OC311   -0.650  3
	  HO1  HCP1    0.420  4
	   C4 CC3153    0.110  5
	   H4  HCA1    0.090  6
	   C5 CC321    0.050  7
	  H51  HCA2    0.090  8
	  H52  HCA2    0.090  9
	   O5 OC311   -0.650 10
	  HO5  HCP1    0.420 11
	   C2 CC3151    0.140 12
	   H2  HCA1    0.090 13
	   O2 OC311   -0.650 14
	  HO2  HCP1    0.420 15
	   C3 CC3151    0.140 16
	   H3  HCA1    0.090 17
	   O3 OC311   -0.650 18
	  HO3  HCP1    0.420 19
  [ bonds ]
	   O4    C1
	   C1    H1
	   C1    O1
	   O1   HO1
	   C1    C2
	   C2    H2
	   C2    O2
	   O2   HO2
	   C2    C3
	   C3    H3
	   C3    O3
	   O3   HO3
	   C3    C4
	   C4    H4
	   C4    C5
	   C4    O4
	   C5   H51
	   C5   H52
	   C5    O5
	   O5   HO5

[ ARIM ]
  [ atoms ]
	  O4' OG3C51   -0.400  0
	  C1' CG3C51    0.110  1
	 H12'  HGA1    0.090  2
	  C4' CG3C52    0.020  3
	 H41'  HGA2    0.090  4
	 H42'  HGA2    0.090  5
	  C3' CG3C52   -0.180  6
	 H31'  HGA2    0.090  7
	 H32'  HGA2    0.090  8
	  C2' CG3C51    0.140  9
	 H22'  HGA1    0.090 10
	  O2' OG311   -0.650 11
	 H21'  HGP1    0.420 12
	   CG CG2R51   -0.050 13
	   HG HGR52    0.090 14
	  CD2 CG2R51    0.220 15
	  HD2 HGR52    0.100 16
	  ND1 NG2R51   -0.040 17
	  CE1 CG2R53    0.250 18
	  HE1 HGR52    0.130 19
	  NE2 NG2R50   -0.700 20
  [ bonds ]
	  C1'   O4'
	  C1'   C2'
	  C2'   C3'
	  C3'   C4'
	  C4'   O4'
	  C1'   ND1
	  C2'   O2'
	  C1'  H12'
	  C2'  H22'
	  C3'  H31'
	  C3'  H32'
	  O2'  H21'
	  C4'  H41'
	  C4'  H42'
	  ND1   CE1
	  NE2   CD2
	   CG   ND1
	  CE1   HE1
	  CD2   HD2
	   CG    HG
	   CG   CD2
	  CE1   NE2

[ ARMO ]
  [ atoms ]
	  O4' OG3C51   -0.400  0
	  C1' CG3C52    0.020  1
	 H11'  HGA2    0.090  2
	 H12'  HGA2    0.090  3
	  C4' CG3C51    0.110  4
	 H42'  HGA1    0.090  5
	  C2' CG3C51    0.140  6
	 H22'  HGA1    0.090  7
	  O2' OG311   -0.650  8
	 H21'  HGP1    0.420  9
	  C3' CG3C51    0.140 10
	 H31'  HGA1    0.090 11
	  O3' OG311   -0.650 12
	 H32'  HGP1    0.420 13
	  C5' CG331   -0.270 14
	 H51'  HGA3    0.090 15
	 H52'  HGA3    0.090 16
	 H53'  HGA3    0.090 17
  [ bonds ]
	  C1'   O4'
	  C1'   C2'
	  C2'   C3'
	  C3'   C4'
	  C4'   O4'
	  C1'  H11'
	  C1'  H12'
	  C2'   O2'
	  C2'  H22'
	  O2'  H21'
	  C3'   O3'
	  O3'  H32'
	  C3'  H31'
	  C4'   C5'
	  C5'  H51'
	  C5'  H52'
	  C5'  H53'
	  C4'  H42'

[ ASM ]
  [ atoms ]
	    N   NTL   -0.600  0
	  C15  CTL5   -0.350  1
	 H15A    HL    0.250  2
	 H15B    HL    0.250  3
	 H15C    HL    0.250  4
	  C14  CTL5   -0.350  5
	 H14A    HL    0.250  6
	 H14B    HL    0.250  7
	 H14C    HL    0.250  8
	  C13  CTL5   -0.350  9
	 H13A    HL    0.250 10
	 H13B    HL    0.250 11
	 H13C    HL    0.250 12
	  C12  CTL2   -0.100 13
	 H12A    HL    0.250 14
	 H12B    HL    0.250 15
	  C11  CTL2   -0.080 16
	 H11A  HAL2    0.090 17
	 H11B  HAL2    0.090 18
	    P    PL    1.500 19
	  O13   O2L   -0.780 20
	  O14   O2L   -0.780 21
	  O11  OSLP   -0.570 22
	  O12  OSLP   -0.570 23
	  C1S  CTL2   -0.080 24
	  H1S  HAL2    0.090 25
	  H1T  HAL2    0.090 26
	   NF   NHL   -0.700 27
	  HNF     H    0.350 28
	  C2S  CTL1    0.300 29
	  H2S  HAL1    0.050 30
	  C3S  CTO1    0.500 31
	  H3S  HAL1   -0.110 32
	   O3   OHL   -0.690 33
	  HO3   HOL    0.300 34
	  C4S  CEL3   -0.150 35
	  H4S  HEL1    0.150 36
	  C5S  CEL3   -0.150 37
	  H5S  HEL1    0.150 38
	  C6S  CTL2   -0.180 39
	  H6S  HAL2    0.090 40
	  H6T  HAL2    0.090 41
	  C7S  CTL2   -0.180 42
	  H7S  HAL2    0.090 43
	  H7T  HAL2    0.090 44
	  C8S  CTL2   -0.180 45
	  H8S  HAL2    0.090 46
	  H8T  HAL2    0.090 47
	  C9S  CTL2   -0.180 48
	  H9S  HAL2    0.090 49
	  H9T  HAL2    0.090 50
	 C10S  CTL2   -0.180 51
	 H10S  HAL2    0.090 52
	 H10T  HAL2    0.090 53
	 C11S  CTL2   -0.180 54
	 H11S  HAL2    0.090 55
	 H11T  HAL2    0.090 56
	 C12S  CTL2   -0.180 57
	 H12S  HAL2    0.090 58
	 H12T  HAL2    0.090 59
	 C13S  CTL2   -0.180 60
	 H13S  HAL2    0.090 61
	 H13T  HAL2    0.090 62
	 C14S  CTL2   -0.180 63
	 H14S  HAL2    0.090 64
	 H14T  HAL2    0.090 65
	 C15S  CTL2   -0.180 66
	 H15S  HAL2    0.090 67
	 H15T  HAL2    0.090 68
	 C16S  CTL2   -0.180 69
	 H16S  HAL2    0.090 70
	 H16T  HAL2    0.090 71
	 C17S  CTL2   -0.180 72
	 H17S  HAL2    0.090 73
	 H17T  HAL2    0.090 74
	 C18S  CTL3   -0.270 75
	 H18S  HAL3    0.090 76
	 H18T  HAL3    0.090 77
	 H18U  HAL3    0.090 78
	  C1F     C    0.550 79
	   OF     O   -0.600 80
	  C2F  CTL2   -0.070 81
	  H2F  HAL2    0.060 82
	  H2G  HAL2    0.060 83
	  C3F  CTL2   -0.180 84
	  H3F  HAL2    0.090 85
	  H3G  HAL2    0.090 86
	  C4F  CTL2   -0.180 87
	  H4F  HAL2    0.090 88
	  H4G  HAL2    0.090 89
	  C5F  CTL2   -0.180 90
	  H5F  HAL2    0.090 91
	  H5G  HAL2    0.090 92
	  C6F  CTL2   -0.180 93
	  H6F  HAL2    0.090 94
	  H6G  HAL2    0.090 95
	  C7F  CTL2   -0.180 96
	  H7F  HAL2    0.090 97
	  H7G  HAL2    0.090 98
	  C8F  CTL2   -0.180 99
	  H8F  HAL2    0.090 100
	  H8G  HAL2    0.090 101
	  C9F  CTL2   -0.180 102
	  H9F  HAL2    0.090 103
	  H9G  HAL2    0.090 104
	 C10F  CTL2   -0.180 105
	 H10F  HAL2    0.090 106
	 H10G  HAL2    0.090 107
	 C11F  CTL2   -0.180 108
	 H11F  HAL2    0.090 109
	 H11G  HAL2    0.090 110
	 C12F  CTL2   -0.180 111
	 H12F  HAL2    0.090 112
	 H12G  HAL2    0.090 113
	 C13F  CTL2   -0.180 114
	 H13F  HAL2    0.090 115
	 H13G  HAL2    0.090 116
	 C14F  CTL2   -0.180 117
	 H14F  HAL2    0.090 118
	 H14G  HAL2    0.090 119
	 C15F  CTL2   -0.180 120
	 H15F  HAL2    0.090 121
	 H15G  HAL2    0.090 122
	 C16F  CTL2   -0.180 123
	 H16F  HAL2    0.090 124
	 H16G  HAL2    0.090 125
	 C17F  CTL2   -0.180 126
	 H17F  HAL2    0.090 127
	 H17G  HAL2    0.090 128
	 C18F  CTL2   -0.180 129
	 H18F  HAL2    0.090 130
	 H18G  HAL2    0.090 131
	 C19F  CTL2   -0.180 132
	 H19F  HAL2    0.090 133
	 H19G  HAL2    0.090 134
	 C20F  CTL3   -0.270 135
	 H20F  HAL3    0.090 136
	 H20G  HAL3    0.090 137
	 H20H  HAL3    0.090 138
  [ bonds ]
	 C18S  H18S
	 C18S  H18T
	 C18S  H18U
	 C18S  C17S
	 C17S  H17S
	 C17S  H17T
	 C17S  C16S
	 C16S  H16S
	 C16S  H16T
	 C16S  C15S
	 C15S  H15S
	 C15S  H15T
	 C15S  C14S
	 C14S  H14S
	 C14S  H14T
	 C14S  C13S
	 C13S  H13S
	 C13S  H13T
	 C13S  C12S
	 C12S  H12S
	 C12S  H12T
	 C12S  C11S
	 C11S  H11S
	 C11S  H11T
	 C11S  C10S
	 C10S  H10S
	 C10S  H10T
	 C10S   C9S
	  C9S   H9S
	  C9S   H9T
	  C9S   C8S
	  C8S   H8S
	  C8S   H8T
	  C8S   C7S
	  C7S   H7S
	  C7S   H7T
	  C7S   C6S
	  C6S   H6S
	  C6S   H6T
	  C6S   C5S
	  C5S   H5S
	  C4S   H4S
	  C4S   C3S
	  C3S   H3S
	  C3S    O3
	   O3   HO3
	  C3S   C2S
	  C2S   H2S
	  C2S   C1S
	  C1S   H1S
	  C1S   H1T
	  C1S   O11
	  O11     P
	  O12     P
	  O13     P
	  O14     P
	  O12   C11
	  C11  H11A
	  C11  H11B
	  C11   C12
	  C12  H12A
	  C12  H12B
	  C12     N
	    N   C13
	    N   C14
	    N   C15
	  C13  H13A
	  C13  H13B
	  C13  H13C
	  C14  H14A
	  C14  H14B
	  C14  H14C
	  C15  H15A
	  C15  H15B
	  C15  H15C
	  C2S    NF
	   NF   HNF
	   NF   C1F
	  C1F   C2F
	  C2F   H2F
	  C2F   H2G
	  C2F   C3F
	  C3F   H3F
	  C3F   H3G
	  C3F   C4F
	  C4F   H4F
	  C4F   H4G
	  C4F   C5F
	  C5F   H5F
	  C5F   H5G
	  C5F   C6F
	  C6F   H6F
	  C6F   H6G
	  C6F   C7F
	  C7F   H7F
	  C7F   H7G
	  C7F   C8F
	  C8F   H8F
	  C8F   H8G
	  C8F   C9F
	  C9F   H9F
	  C9F   H9G
	  C9F  C10F
	 C10F  H10F
	 C10F  H10G
	 C10F  C11F
	 C11F  H11F
	 C11F  H11G
	 C11F  C12F
	 C12F  H12F
	 C12F  H12G
	 C12F  C13F
	 C13F  H13F
	 C13F  H13G
	 C13F  C14F
	 C14F  H14F
	 C14F  H14G
	 C14F  C15F
	 C15F  H15F
	 C15F  H15G
	 C15F  C16F
	 C16F  H16F
	 C16F  H16G
	 C16F  C17F
	 C17F  H17F
	 C17F  H17G
	 C17F  C18F
	 C18F  H18F
	 C18F  H18G
	 C18F  C19F
	 C19F  H19F
	 C19F  H19G
	 C19F  C20F
	 C20F  H20F
	 C20F  H20G
	 C20F  H20H
	  C4S   C5S
	  C1F    OF
  [ impropers ]
	  C1F   C2F    NF    OF
	   NF   C1F   C2S   HNF

[ ASN ]
  [ atoms ]
	    N   NH1   -0.470  0
	   HN     H    0.310  1
	   CA   CT1    0.070  2
	   HA   HB1    0.090  3
	   CB   CT2   -0.180  4
	  HB1   HA2    0.090  5
	  HB2   HA2    0.090  6
	   CG    CC    0.550  7
	  OD1     O   -0.550  8
	  ND2   NH2   -0.620  9
	 HD21     H    0.320 10
	 HD22     H    0.300 11
	    C     C    0.510 12
	    O     O   -0.510 13
  [ bonds ]
	   CB    CA
	   CG    CB
	  ND2    CG
	    N    HN
	    N    CA
	    C    CA
	    C    +N
	   CA    HA
	   CB   HB1
	   CB   HB2
	  ND2  HD21
	  ND2  HD22
	    C     O
	   CG   OD1
  [ impropers ]
	    N    -C    CA    HN
	    C    CA    +N     O
	   CG   ND2    CB   OD1
	   CG    CB   ND2   OD1
	  ND2    CG  HD21  HD22
	  ND2    CG  HD22  HD21
  [ cmap ]
	   -C     N    CA     C    +N


[ ASPP ] ; protonated ASP
 [ atoms ]
		N		NH1		-0.47	0
		HN		H		0.31	1
		CA		CT1		0.07	2
		HA		HB1		0.09	3
		CB		CT2    -0.21	4 
		HB1		HA2		0.09	5 
		HB2		HA2		0.09	6 
		CG		CD		0.75	7 
		OD1		OB	   -0.55	8 
		OD2		OH1    -0.61	9 
		HD2		H		0.44	10 
		C		C		0.51	11
		O		O		-0.51	12
 [ bonds ]
		CB		CA
		CG		CB
		OD2		CG
		OD2		HD2
		N		HN
		N		CA
		C		CA
		C		+N
		CA		HA
		CB		HB1
		CB		HB2
		O		C
		CG		OD1
 [ impropers ]
		N		-C		CA		HN
		C		CA		+N		O
		CG		CB		OD2		OD1
 [ cmap ]
		-C		N		CA		C		+N

[ ASP ] 
  [ atoms ]
	    N   NH1   -0.470  0
	   HN     H    0.310  1
	   CA   CT1    0.070  2
	   HA   HB1    0.090  3
	   CB  CT2A   -0.280  4
	  HB1   HA2    0.090  5
	  HB2   HA2    0.090  6
	   CG    CC    0.620  7
	  OD1    OC   -0.760  8
	  OD2    OC   -0.760  9
	    C     C    0.510 10
	    O     O   -0.510 11
  [ bonds ]
	   CB    CA
	   CG    CB
	  OD2    CG
	    N    HN
	    N    CA
	    C    CA
	    C    +N
	   CA    HA
	   CB   HB1
	   CB   HB2
	    O     C
	   CG   OD1
  [ impropers ]
	    N    -C    CA    HN
	    C    CA    +N     O
	   CG    CB   OD2   OD1
  [ cmap ]
	   -C     N    CA     C    +N

[ ATAL ]
  [ atoms ]
	   C1 CC3162    0.340  0
	   H1  HCA1    0.090  1
	   O1 OC311   -0.650  2
	  HO1  HCP1    0.420  3
	   C5 CC3163    0.110  4
	   H5  HCA1    0.090  5
	   O5 OC3C61   -0.400  6
	   C2 CC3161    0.140  7
	   H2  HCA1    0.090  8
	   O2 OC311   -0.650  9
	  HO2  HCP1    0.420 10
	   C3 CC3161    0.140 11
	   H3  HCA1    0.090 12
	   O3 OC311   -0.650 13
	  HO3  HCP1    0.420 14
	   C4 CC3161    0.140 15
	   H4  HCA1    0.090 16
	   O4 OC311   -0.650 17
	  HO4  HCP1    0.420 18
	   C6 CC321    0.050 19
	  H61  HCA2    0.090 20
	  H62  HCA2    0.090 21
	   O6 OC311   -0.650 22
	  HO6  HCP1    0.420 23
  [ bonds ]
	   C1    O1
	   C1    H1
	   O1   HO1
	   C1    O5
	   C1    C2
	   C2    H2
	   C2    O2
	   O2   HO2
	   C2    C3
	   C3    H3
	   C3    O3
	   O3   HO3
	   C3    C4
	   C4    H4
	   C4    O4
	   O4   HO4
	   C4    C5
	   C5    H5
	   C5    C6
	   C6   H61
	   C6   H62
	   C6    O6
	   O6   HO6
	   C5    O5

[ ATBZ ]
  [ atoms ]
	   C1 CG2R61   -0.115  0
	   H1 HGR61    0.115  1
	   C2 CG2R61   -0.115  2
	   H2 HGR61    0.115  3
	   C3 CG2R61   -0.115  4
	   H3 HGR61    0.115  5
	   C4 CG2R61   -0.115  6
	   H4 HGR61    0.115  7
	   C6 CG2R61   -0.115  8
	   H6 HGR61    0.115  9
	   C5 CG2R61    0.200 10
	   O7 OG301   -0.420 11
	   C7 CG321    0.040 12
	  H71  HGA2    0.090 13
	  H72  HGA2    0.090 14
	   C8 CG2O3    0.520 15
	  O81 OG2D2   -0.760 16
	  O82 OG2D2   -0.760 17
  [ bonds ]
	  O82    C8
	  O81    C8
	   C8    C7
	  H72    C7
	   C7    O7
	   C7   H71
	   O7    C5
	   H4    C4
	   C5    C4
	   C5    C6
	   H6    C6
	   C4    C3
	   C6    C1
	   C3    H3
	   C3    C2
	   C1    C2
	   C1    H1
	   C2    H2
  [ impropers ]
	   C8   O82   O81    C7

[ ATP ]
  [ atoms ]
	  C4'   CN7    0.160  0
	  H4'   HN7    0.090  1
	  O4'  ON6B   -0.500  2
	  C1'  CN7B    0.160  3
	  H1'   HN7    0.090  4
	   C5   CN5    0.280  5
	   N7   NN4   -0.710  6
	   C8   CN4    0.340  7
	   H8   HN3    0.120  8
	   N9   NN2   -0.050  9
	   N1  NN3A   -0.740 10
	   C2   CN4    0.500 11
	   H2   HN3    0.130 12
	   N3  NN3A   -0.750 13
	   C4   CN5    0.430 14
	   C6   CN2    0.460 15
	   N6   NN1   -0.770 16
	  H61   HN1    0.380 17
	  H62   HN1    0.380 18
	  C2'  CN7B    0.140 19
	 H2''   HN7    0.090 20
	  O2'   ON5   -0.660 21
	  H2'   HN5    0.430 22
	  C3'   CN7    0.140 23
	  H3'   HN7    0.090 24
	  O3'   ON5   -0.660 25
	  H3T   HN5    0.430 26
	  C5'  CN8B   -0.080 27
	  H5'   HN8    0.090 28
	 H5''   HN8    0.090 29
	  O5'   ON2   -0.620 30
	   PA     P    1.500 31
	  O1A   ON3   -0.820 32
	  O2A   ON3   -0.820 33
	  O3A   ON2   -0.740 34
	   PB    P3    1.500 35
	  O1B   ON3   -0.820 36
	  O2B   ON3   -0.820 37
	  O3B   ON2   -0.860 38
	   PG    P3    1.100 39
	  O1G   ON3   -0.900 40
	  O2G   ON3   -0.900 41
	  O3G   ON3   -0.900 42
  [ bonds ]
	  O5'   C5'
	  O5'    PA
	   PA   O1A
	   PA   O2A
	   PA   O3A
	  O3A    PB
	   PB   O1B
	   PB   O2B
	   PB   O3B
	  O3B    PG
	   PG   O1G
	   PG   O2G
	   PG   O3G
	  C5'   C4'
	  C4'   O4'
	  C4'   C3'
	  O4'   C1'
	  C1'    N9
	  C1'   C2'
	   N9    C4
	   N9    C8
	   C4    N3
	   C2    N1
	   C6    N6
	   N6   H61
	   N6   H62
	   C6    C5
	   C5    N7
	  C2'   C3'
	  C2'   O2'
	  O2'   H2'
	  C3'   O3'
	  O3'   H3T
	  C1'   H1'
	  C2'  H2''
	  C3'   H3'
	  C4'   H4'
	  C5'   H5'
	  C5'  H5''
	   C8    H8
	   C2    H2
	   N1    C6
	   N3    C2
	   C4    C5
	   N7    C8
  [ impropers ]
	   N6    C6   H61   H62
	   C6    N1    C5    N6

[ AUM ]
  [ atoms ]
	   AU    AU    0.000  0

[ AXYF ]
  [ atoms ]
	   O4 OC3C51   -0.400  0
	   C1 CC3152    0.340  1
	   H1  HCA1    0.090  2
	   O1 OC311   -0.650  3
	  HO1  HCP1    0.420  4
	   C4 CC3153    0.110  5
	   H4  HCA1    0.090  6
	   C5 CC321    0.050  7
	  H51  HCA2    0.090  8
	  H52  HCA2    0.090  9
	   O5 OC311   -0.650 10
	  HO5  HCP1    0.420 11
	   C2 CC3151    0.140 12
	   H2  HCA1    0.090 13
	   O2 OC311   -0.650 14
	  HO2  HCP1    0.420 15
	   C3 CC3151    0.140 16
	   H3  HCA1    0.090 17
	   O3 OC311   -0.650 18
	  HO3  HCP1    0.420 19
  [ bonds ]
	   O4    C1
	   C1    H1
	   C1    O1
	   O1   HO1
	   C1    C2
	   C2    H2
	   C2    O2
	   O2   HO2
	   C2    C3
	   C3    H3
	   C3    O3
	   O3   HO3
	   C3    C4
	   C4    H4
	   C4    C5
	   C4    O4
	   C5   H51
	   C5   H52
	   C5    O5
	   O5   HO5

[ AXYL ]
  [ atoms ]
	   C1 CC3162    0.340  0
	   H1  HCA1    0.090  1
	   O1 OC311   -0.650  2
	  HO1  HCP1    0.420  3
	   C5 CC3263    0.020  4
	  H51  HCA2    0.090  5
	  H52  HCA2    0.090  6
	   O5 OC3C61   -0.400  7
	   C2 CC3161    0.140  8
	   H2  HCA1    0.090  9
	   O2 OC311   -0.650 10
	  HO2  HCP1    0.420 11
	   C3 CC3161    0.140 12
	   H3  HCA1    0.090 13
	   O3 OC311   -0.650 14
	  HO3  HCP1    0.420 15
	   C4 CC3161    0.140 16
	   H4  HCA1    0.090 17
	   O4 OC311   -0.650 18
	  HO4  HCP1    0.420 19
  [ bonds ]
	   C1    O1
	   C1    H1
	   O1   HO1
	   C1    O5
	   C1    C2
	   C2    H2
	   C2    O2
	   O2   HO2
	   C2    C3
	   C3    H3
	   C3    O3
	   O3   HO3
	   C3    C4
	   C4    H4
	   C4    O4
	   O4   HO4
	   C4    C5
	   C5   H51
	   C5   H52
	   C5    O5

[ AZDO ]
  [ atoms ]
	   N1 NG2R43   -0.540  0
	   H1  HGP1    0.360  1
	   C2 CG2R53    0.290  2
	   O2 OG2D1   -0.470  3
	   C3 CG3C41   -0.010  4
	  H31  HGA2    0.090  5
	  H32  HGA2    0.090  6
	   C4 CG3C41    0.010  7
	  H41  HGA2    0.090  8
	  H42  HGA2    0.090  9
  [ bonds ]
	   N1    H1
	   C2    O2
	   C3   H31
	   C3   H32
	   C4   H41
	   C4   H42
	   N1    C2
	   C2    C3
	   C3    C4
	   C4    N1
  [ impropers ]
	   C2    C3    N1    O2

[ AZUL ]
  [ atoms ]
	   C1 CG2R51   -0.300  0
	   H1 HGR51    0.200  1
	   C2 CG2R51   -0.170  2
	   H2 HGR51    0.200  3
	   C3 CG2R51   -0.300  4
	   H3 HGR51    0.200  5
	   C4 CG2RC7    0.070  6
	   C5 CG2R71   -0.240  7
	   H5 HGR71    0.230  8
	   C6 CG2R71   -0.150  9
	   H6 HGR71    0.180 10
	   C7 CG2R71   -0.220 11
	   H7 HGR71    0.210 12
	   C8 CG2R71   -0.150 13
	   H8 HGR71    0.180 14
	   C9 CG2R71   -0.240 15
	   H9 HGR71    0.230 16
	  C10 CG2RC7    0.070 17
  [ bonds ]
	   C1    C2
	   C2    C3
	   C3    C4
	   C4    C5
	   C5    C6
	   C6    C7
	   C7    C8
	   C8    C9
	   C9   C10
	  C10    C1
	   C4   C10
	   C1    H1
	   C2    H2
	   C3    H3
	   C5    H5
	   C6    H6
	   C7    H7
	   C8    H8
	   C9    H9

[ B12A ]
  [ atoms ]
	   N9 NG2R51   -0.010  0
	   C8 CG2R53    0.370  1
	   H8 HGR52    0.100  2
	   N7 NG2R50   -0.840  3
	   C5 CG2RC0    0.280  4
	   C6 CG2R64    0.430  5
	   N1 NG2R62   -0.580  6
	   C2 CG2R64    0.630  7
	   N3 NG2R62   -0.760  8
	   C4 CG2RC0    0.480  9
	   S2 SG311   -0.280 10
	  C2M CG331   -0.090 11
	  H21  HGA3    0.090 12
	  H22  HGA3    0.090 13
	  H23  HGA3    0.090 14
	   N6 NG2S1   -0.430 15
	   H6  HGP1    0.320 16
	  C10 CG2O6    0.600 17
	  O10 OG2D1   -0.500 18
	  N11 NG2S1   -0.480 19
	  H11  HGP1    0.310 20
	  C12 CG311    0.090 21
	  H12  HGA1    0.090 22
	  C13 CG2O3    0.520 23
	  ODA OG2D2   -0.760 24
	  ODB OG2D2   -0.760 25
	  C14 CG311    0.140 26
	  H14  HGA1    0.090 27
	  O14 OG311   -0.650 28
	 H14O  HGP1    0.420 29
	  C15 CG331   -0.270 30
	 H151  HGA3    0.090 31
	 H152  HGA3    0.090 32
	 H153  HGA3    0.090 33
	   CM CG331   -0.270 34
	  HM1  HGA3    0.090 35
	  HM2  HGA3    0.090 36
	  HM3  HGA3    0.090 37
  [ bonds ]
	   CM   HM1
	   CM   HM2
	   CM   HM3
	   N9    C8
	   N9    C4
	   C8    N7
	   C8    H8
	   N7    C5
	   C5    C6
	   C5    C4
	   C6    N6
	   C6    N1
	   N6    H6
	   N6   C10
	   N1    C2
	   C2    N3
	   C2    S2
	   N3    C4
	   S2   C2M
	  C2M   H21
	  C2M   H22
	  C2M   H23
	  C10   O10
	  C10   N11
	  N11   C12
	  N11   H11
	  C12   C14
	  C12   C13
	  C12   H12
	  C13   ODA
	  C13   ODB
	  C14   O14
	  C14   C15
	  C14   H14
	  O14  H14O
	  C15  H151
	  C15  H152
	  C15  H153
	   CM    N9
  [ impropers ]
	  C10    N6   N11   O10
	  C13   ODB   ODA   C12
	   C6    C5    N1    N6

[ B13P ]
  [ atoms ]
	   C5 CG2R62   -0.200  0
	   C4 CG2R63    0.740  1
	   O4 OG2D4   -0.520  2
	   N3 NG2R61   -0.440  3
	   C2 CG2R63    0.860  4
	   O2 OG2D4   -0.540  5
	   N1 NG2R61   -0.330  6
	   C6 CG2R62    0.030  7
	   H6 HGR62    0.180  8
	  C1M CG331   -0.150  9
	 H1M1  HGA3    0.090 10
	 H1M2  HGA3    0.090 11
	 H1M3  HGA3    0.090 12
	  C10 CG321   -0.080 13
	 H101  HGA2    0.090 14
	 H102  HGA2    0.090 15
	  C11 CG321   -0.180 16
	 H111  HGA2    0.090 17
	 H112  HGA2    0.090 18
	  C12 CG314    0.170 19
	  H12  HGA1    0.110 20
	  N14 NG3P3   -0.340 21
	 H141  HGP2    0.300 22
	 H142  HGP2    0.300 23
	 H143  HGP2    0.300 24
	  C13 CG2O3    0.320 25
	  O30 OG2D2   -0.580 26
	  O31 OG2D2   -0.580 27
	   CM CG331   -0.270 28
	  HM1  HGA3    0.090 29
	  HM2  HGA3    0.090 30
	  HM3  HGA3    0.090 31
  [ bonds ]
	   CM   HM1
	   CM   HM2
	   CM   HM3
	   C5    C4
	   C5    C6
	   C4    O4
	   C4    N3
	   N3    C2
	   N3   C10
	   C2    O2
	   C2    N1
	   N1    C6
	   N1   C1M
	   C6    H6
	  C1M  H1M1
	  C1M  H1M2
	  C1M  H1M3
	  C10  H101
	  C10  H102
	  C10   C11
	  C11  H111
	  C11  H112
	  C11   C12
	  C12   H12
	  C12   N14
	  C12   C13
	  N14  H141
	  N14  H142
	  N14  H143
	  C13   O30
	  C13   O31
	   CM    C5
  [ impropers ]
	   C4    C5    N3    O4
	   C2    N3    N1    O2
	  C13   O31   O30   C12

[ B1MA ]
  [ atoms ]
	   N9 NG2R51   -0.000  0
	   C8 CG2R53    0.450  1
	   H8 HGR52    0.120  2
	   N7 NG2R50   -0.740  3
	   C5 CG2RC0    0.140  4
	   C6 CG2R64    0.540  5
	   N6 NG2P1   -0.700  6
	  H61  HGP2    0.400  7
	  H62  HGP2    0.400  8
	   N1 NG2P1   -0.240  9
	   C2 CG2R64    0.230 10
	   H2 HGR62    0.220 11
	   N3 NG2R62   -0.580 12
	   C4 CG2RC0    0.560 13
	  CM1 CG334   -0.070 14
	  H11  HGA3    0.090 15
	  H12  HGA3    0.090 16
	  H13  HGA3    0.090 17
	   CM CG331   -0.270 18
	  HM1  HGA3    0.090 19
	  HM2  HGA3    0.090 20
	  HM3  HGA3    0.090 21
  [ bonds ]
	   CM   HM1
	   CM   HM2
	   CM   HM3
	   N9    C8
	   N9    C4
	   C8    H8
	   C8    N7
	   N7    C5
	   C5    C6
	   C5    C4
	   C6    N6
	   C6    N1
	   N6   H61
	   N6   H62
	   N1    C2
	   N1   CM1
	   C2    H2
	   C2    N3
	   N3    C4
	  CM1   H11
	  CM1   H12
	  CM1   H13
	   CM    N9
  [ impropers ]
	   C6    C5    N1    N6
	   N6   H62   H61    C6

[ B1MG ]
  [ atoms ]
	   N9 NG2R51    0.050  0
	   C8 CG2R53    0.250  1
	   H8 HGR52    0.130  2
	   N7 NG2R50   -0.620  3
	   C5 CG2RC0   -0.010  4
	   C6 CG2R63    0.620  5
	   O6 OG2D4   -0.500  6
	   N1 NG2R61   -0.210  7
	   C2 CG2R64    0.730  8
	   N2 NG2S3   -0.640  9
	  H21  HGP4    0.320 10
	  H22  HGP4    0.320 11
	   N3 NG2R62   -0.770 12
	   C4 CG2RC0    0.290 13
	  CM1 CG331   -0.230 14
	  H11  HGA3    0.090 15
	  H12  HGA3    0.090 16
	  H13  HGA3    0.090 17
	   CM CG331   -0.270 18
	  HM1  HGA3    0.090 19
	  HM2  HGA3    0.090 20
	  HM3  HGA3    0.090 21
  [ bonds ]
	   CM   HM1
	   CM   HM2
	   CM   HM3
	   N9    C8
	   N9    C4
	   C8    N7
	   C8    H8
	   N7    C5
	   C5    C6
	   C5    C4
	   C6    O6
	   C6    N1
	   N1    C2
	   N1   CM1
	   C2    N2
	   C2    N3
	   N2   H21
	   N2   H22
	   N3    C4
	  CM1   H11
	  CM1   H12
	  CM1   H13
	   CM    N9
  [ impropers ]
	   C6    C5    N1    O6
	   C2    N1    N3    N2
	   N2   H22   H21    C2

[ B1MI ]
  [ atoms ]
	   N9 NG2R51    0.000  0
	   C8 CG2R53    0.360  1
	   H8 HGR52    0.100  2
	   N7 NG2R50   -0.700  3
	   C5 CG2RC0    0.080  4
	   C6 CG2R63    0.660  5
	   O6 OG2D4   -0.530  6
	   N1 NG2R61   -0.360  7
	   C2 CG2R64    0.680  8
	   H2 HGR62    0.050  9
	   N3 NG2R62   -0.810 10
	   C4 CG2RC0    0.340 11
	  C1M CG331   -0.140 12
	  H11  HGA3    0.090 13
	  H12  HGA3    0.090 14
	  H13  HGA3    0.090 15
	   CM CG331   -0.270 16
	  HM1  HGA3    0.090 17
	  HM2  HGA3    0.090 18
	  HM3  HGA3    0.090 19
  [ bonds ]
	   CM   HM1
	   CM   HM2
	   CM   HM3
	   N9    C8
	   N9    C4
	   C8    N7
	   C8    H8
	   N7    C5
	   C5    C6
	   C5    C4
	   C6    O6
	   C6    N1
	   N1    C2
	   N1   C1M
	   C2    N3
	   C2    H2
	   N3    C4
	  C1M   H11
	  C1M   H12
	  C1M   H13
	   CM    N9
  [ impropers ]
	   C6    C5    N1    O6

[ B1MP ]
  [ atoms ]
	   C5 CG2R62   -0.190  0
	   C4 CG2R63    0.480  1
	   O4 OG2D4   -0.460  2
	   N3 NG2R61   -0.490  3
	   H3  HGP1    0.350  4
	   C2 CG2R63    0.520  5
	   O2 OG2D4   -0.470  6
	   N1 NG2R61   -0.270  7
	   C6 CG2R62    0.170  8
	   H6 HGR62    0.160  9
	   C1 CG331   -0.070 10
	  H11  HGA3    0.090 11
	  H12  HGA3    0.090 12
	  H13  HGA3    0.090 13
	   CM CG331   -0.270 14
	  HM1  HGA3    0.090 15
	  HM2  HGA3    0.090 16
	  HM3  HGA3    0.090 17
  [ bonds ]
	   CM   HM1
	   CM   HM2
	   CM   HM3
	   C5    C4
	   C5    C6
	   C4    O4
	   C4    N3
	   N3    C2
	   N3    H3
	   C2    O2
	   C2    N1
	   N1    C6
	   N1    C1
	   C6    H6
	   C1   H11
	   C1   H12
	   C1   H13
	   CM    C5
  [ impropers ]
	   C4    C5    N3    O4
	   C2    N3    N1    O2

[ B1PC ]
  [ atoms ]
	   N1 NG2R61   -0.360  0
	   H1  HGP1    0.300  1
	   C2 CG2R64    0.640  2
	   N2 NG2S3   -0.660  3
	  H21  HGP4    0.310  4
	  H22  HGP4    0.310  5
	   N3 NG2R62   -0.770  6
	   C4 CG2R63    0.530  7
	   O4 OG2D4   -0.470  8
	   C5 CG2R62   -0.130  9
	   C6 CG2R62    0.170 10
	   H6 HGR62    0.130 11
	   CM CG331   -0.270 12
	  HM1  HGA3    0.090 13
	  HM2  HGA3    0.090 14
	  HM3  HGA3    0.090 15
  [ bonds ]
	   CM   HM1
	   CM   HM2
	   CM   HM3
	   N1    C2
	   N1    H1
	   N1    C6
	   C2    N3
	   C2    N2
	   N2   H21
	   N2   H22
	   N3    C4
	   C4    O4
	   C4    C5
	   C5    C6
	   C6    H6
	   CM    C5
  [ impropers ]
	   C2    N1    N3    N2
	   N2   H22   H21    C2
	   C4    C5    N3    O4

[ B26A ]
  [ atoms ]
	   N9 NG2R51   -0.010  0
	   C8 CG2R53    0.370  1
	   H8 HGR52    0.100  2
	   N7 NG2R50   -0.840  3
	   C5 CG2RC0    0.280  4
	   C6 CG2R64    0.430  5
	   N1 NG2R62   -0.580  6
	   C2 CG2R64    0.630  7
	   N3 NG2R62   -0.760  8
	   C4 CG2RC0    0.480  9
	   S2 SG311   -0.280 10
	  C2M CG331   -0.090 11
	  H21  HGA3    0.090 12
	  H22  HGA3    0.090 13
	  H23  HGA3    0.090 14
	   N6 NG2S1   -0.430 15
	   H6  HGP1    0.320 16
	  C10 CG2O6    0.600 17
	  O10 OG2D1   -0.500 18
	  N11 NG2S1   -0.480 19
	  H11  HGP1    0.310 20
	  C12 CG311    0.090 21
	  H12  HGA1    0.090 22
	  C13 CG2O3    0.520 23
	  ODA OG2D2   -0.760 24
	  ODB OG2D2   -0.760 25
	  C14 CG311    0.140 26
	  H14  HGA1    0.090 27
	  O14 OG311   -0.650 28
	 H14O  HGP1    0.420 29
	  C15 CG321   -0.180 30
	 H151  HGA2    0.090 31
	 H152  HGA2    0.090 32
	  C16 CG331   -0.270 33
	 H161  HGA3    0.090 34
	 H162  HGA3    0.090 35
	 H163  HGA3    0.090 36
	   CM CG331   -0.270 37
	  HM1  HGA3    0.090 38
	  HM2  HGA3    0.090 39
	  HM3  HGA3    0.090 40
  [ bonds ]
	   CM   HM1
	   CM   HM2
	   CM   HM3
	   N9    C8
	   N9    C4
	   C8    N7
	   C8    H8
	   N7    C5
	   C5    C6
	   C5    C4
	   C6    N6
	   C6    N1
	   N6   C10
	   N6    H6
	   N1    C2
	   C2    N3
	   C2    S2
	   N3    C4
	  C10   N11
	  C10   O10
	  N11   C12
	  N11   H11
	  C12   C14
	  C12   C13
	  C12   H12
	  C14   C15
	  C14   O14
	  C14   H14
	  C15   C16
	  C15  H151
	  C15  H152
	  C16  H161
	  C16  H162
	  C16  H163
	  C13   ODA
	  C13   ODB
	  O14  H14O
	   S2   C2M
	  C2M   H21
	  C2M   H22
	  C2M   H23
	   CM    N9
  [ impropers ]
	  C10    N6   N11   O10
	  C13   ODB   ODA   C12
	   C6    C5    N1    N6

[ B27G ]
  [ atoms ]
	   N9 NG2R52   -0.110  0
	   C8 CG2R53    0.410  1
	   H8 HGR53    0.150  2
	   N7 NG2R52   -0.400  3
	   C5 CG2RC0    0.130  4
	   C6 CG2R63    0.590  5
	   O6 OG2D4   -0.460  6
	   N1 NG2R61   -0.280  7
	   H1  HGP1    0.250  8
	   C2 CG2R64    0.730  9
	   N3 NG2R62   -0.570 10
	   C4 CG2RC0    0.140 11
	   C7 CG334    0.150 12
	  H71  HGA3    0.090 13
	  H72  HGA3    0.090 14
	  H73  HGA3    0.090 15
	   N2 NG311   -0.520 16
	   H2 HGPAM1    0.370 17
	  C10 CG331   -0.120 18
	  H11  HGA3    0.090 19
	  H12  HGA3    0.090 20
	  H13  HGA3    0.090 21
	   CM CG334   -0.270 22
	  HM1  HGA3    0.090 23
	  HM2  HGA3    0.090 24
	  HM3  HGA3    0.090 25
  [ bonds ]
	   CM   HM1
	   CM   HM2
	   CM   HM3
	   N9    C8
	   N9    C4
	   C8    N7
	   C8    H8
	   N7    C5
	   N7    C7
	   C5    C6
	   C5    C4
	   C6    O6
	   C6    N1
	   N1    C2
	   N1    H1
	   C2    N2
	   C2    N3
	   N2    H2
	   N2   C10
	   N3    C4
	  C10   H11
	  C10   H12
	  C10   H13
	   C7   H71
	   C7   H72
	   C7   H73
	   CM    N9
  [ impropers ]
	   C6    C5    N1    O6
	   C2    N1    N3    N2

[ B2FO ]
  [ atoms ]
	   O1 OG3C51   -0.310  0
	   C2 CG2R53    0.290  1
	   C3 CG2R51   -0.140  2
	   H3 HGR51    0.220  3
	   C4 CG2R51   -0.220  4
	   H4 HGR51    0.220  5
	   C5 CG3C52    0.190  6
	  H51  HGA2    0.090  7
	  H52  HGA2    0.090  8
	   O6 OG2D1   -0.430  9
  [ bonds ]
	   O1    C2
	   O1    C5
	   C2    C3
	   C2    O6
	   C3    C4
	   C3    H3
	   C4    C5
	   C4    H4
	   C5   H51
	   C5   H52
  [ impropers ]
	   C2    C3    O6    O1

[ B2MA ]
  [ atoms ]
	   N9 NG2R51    0.040  0
	   C8 CG2R53    0.430  1
	   H8 HGR52    0.060  2
	   N7 NG2R50   -0.840  3
	   C5 CG2RC0    0.290  4
	   C6 CG2R64    0.570  5
	   N6 NG2S3   -0.760  6
	  H61  HGP4    0.360  7
	  H62  HGP4    0.360  8
	   N1 NG2R62   -0.780  9
	   C2 CG2R64    0.380 10
	   N3 NG2R62   -0.830 11
	   C4 CG2RC0    0.540 12
	  CM2 CG331   -0.090 13
	  H21  HGA3    0.090 14
	  H22  HGA3    0.090 15
	  H23  HGA3    0.090 16
	   CM CG331   -0.270 17
	  HM1  HGA3    0.090 18
	  HM2  HGA3    0.090 19
	  HM3  HGA3    0.090 20
  [ bonds ]
	   CM   HM1
	   CM   HM2
	   CM   HM3
	   N9    C8
	   N9    C4
	   C8    N7
	   C8    H8
	   N7    C5
	   C5    C6
	   C5    C4
	   C6    N6
	   C6    N1
	   N6   H61
	   N6   H62
	   N1    C2
	   C2    N3
	   C2   CM2
	   N3    C4
	  CM2   H21
	  CM2   H22
	  CM2   H23
	   CM    N9
  [ impropers ]
	   N6   H61   H62    C6
	   C6    C5    N1    N6

[ B2MG ]
  [ atoms ]
	   N9 NG2R51   -0.020  0
	   C8 CG2R53    0.270  1
	   H8 HGR52    0.140  2
	   N7 NG2R50   -0.620  3
	   C5 CG2RC0    0.030  4
	   C6 CG2R63    0.520  5
	   O6 OG2D4   -0.500  6
	   N1 NG2R61   -0.430  7
	   H1  HGP1    0.320  8
	   C4 CG2RC0    0.290  9
	   C2 CG2R64    0.680 10
	   N2 NG311   -0.470 11
	   H2 HGPAM1    0.320 12
	   N3 NG2R62   -0.770 13
	  CM2 CG331   -0.030 14
	  H21  HGA3    0.090 15
	  H22  HGA3    0.090 16
	  H23  HGA3    0.090 17
	   CM CG331   -0.270 18
	  HM1  HGA3    0.090 19
	  HM2  HGA3    0.090 20
	  HM3  HGA3    0.090 21
  [ bonds ]
	   CM   HM1
	   CM   HM2
	   CM   HM3
	   N9    C8
	   N9    C4
	   C8    N7
	   C8    H8
	   N7    C5
	   C5    C6
	   C5    C4
	   C6    O6
	   C6    N1
	   N1    C2
	   N1    H1
	   C2    N2
	   C2    N3
	   N2    H2
	   N2   CM2
	   N3    C4
	  CM2   H21
	  CM2   H22
	  CM2   H23
	   CM    N9
  [ impropers ]
	   C6    C5    N1    O6
	   C2    N1    N3    N2

[ B2SC ]
  [ atoms ]
	   N1 NG2R61   -0.210  0
	   C2 CG2R63    0.310  1
	   S2 SG2D1   -0.180  2
	   N3 NG2R62   -0.770  3
	   C4 CG2R64    0.480  4
	   N4 NG2S3   -0.690  5
	  H41  HGP4    0.360  6
	  H42  HGP4    0.360  7
	   C5 CG2R61   -0.130  8
	   H5 HGR62    0.140  9
	   C6 CG2R61    0.110 10
	   H6 HGR62    0.220 11
	   CM CG331   -0.270 12
	  HM1  HGA3    0.090 13
	  HM2  HGA3    0.090 14
	  HM3  HGA3    0.090 15
  [ bonds ]
	   CM   HM1
	   CM   HM2
	   CM   HM3
	   N1    C2
	   N1    C6
	   C2    S2
	   C2    N3
	   N3    C4
	   C4    C5
	   C4    N4
	   N4   H41
	   N4   H42
	   C5    H5
	   C5    C6
	   C6    H6
	   CM    N1
  [ impropers ]
	   C2    N1    N3    S2
	   C4    C5    N3    N4
	   N4   H41   H42    C4

[ B2SU ]
  [ atoms ]
	   N1 NG2R61   -0.260  0
	   C2 CG2R63    0.310  1
	   S2 SG2D1   -0.220  2
	   N3 NG2R61   -0.560  3
	   H3  HGP1    0.400  4
	   C4 CG2R63    0.410  5
	   O4 OG2D4   -0.430  6
	   C5 CG2R62   -0.250  7
	   H5 HGR62    0.200  8
	   C6 CG2R62    0.200  9
	   H6 HGR62    0.200 10
	   CM CG331   -0.270 11
	  HM1  HGA3    0.090 12
	  HM2  HGA3    0.090 13
	  HM3  HGA3    0.090 14
  [ bonds ]
	   CM   HM1
	   CM   HM2
	   CM   HM3
	   N1    C2
	   N1    C6
	   C2    S2
	   C2    N3
	   N3    C4
	   N3    H3
	   C4    O4
	   C4    C5
	   C5    C6
	   C5    H5
	   C6    H6
	   CM    N1
  [ impropers ]
	   C2    N1    N3    S2
	   C4    C5    N3    O4

[ B3AU ]
  [ atoms ]
	   N1 NG2R61   -0.210  0
	   C2 CG2R63    0.520  1
	   O2 OG2D4   -0.440  2
	   N3 NG2R61   -0.320  3
	   C4 CG2R63    0.500  4
	   O4 OG2D4   -0.480  5
	   C5 CG2R62   -0.220  6
	   H5 HGR62    0.090  7
	   C6 CG2R62    0.310  8
	   H6 HGR62    0.110  9
	  C10 CG321   -0.040 10
	 H101  HGA2    0.090 11
	 H102  HGA2    0.090 12
	  C11 CG321   -0.180 13
	 H111  HGA2    0.090 14
	 H112  HGA2    0.090 15
	  C12 CG314    0.170 16
	  H12  HGA1    0.110 17
	  N14 NG3P3   -0.340 18
	 H141  HGP2    0.300 19
	 H142  HGP2    0.300 20
	 H143  HGP2    0.300 21
	  C13 CG2O3    0.320 22
	  O30 OG2D2   -0.580 23
	  O31 OG2D2   -0.580 24
	   CM CG331   -0.270 25
	  HM1  HGA3    0.090 26
	  HM2  HGA3    0.090 27
	  HM3  HGA3    0.090 28
  [ bonds ]
	   CM   HM1
	   CM   HM2
	   CM   HM3
	   N1    C2
	   N1    C6
	   C2    O2
	   C2    N3
	   N3    C4
	   N3   C10
	   C4    O4
	   C4    C5
	   C5    C6
	   C5    H5
	   C6    H6
	  C10   C11
	  C10  H101
	  C10  H102
	  C11   C12
	  C11  H111
	  C11  H112
	  C12   H12
	  C12   N14
	  C12   C13
	  N14  H141
	  N14  H142
	  N14  H143
	  C13   O30
	  C13   O31
	   CM    N1
  [ impropers ]
	   C2    N1    N3    O2
	   C4    C5    N3    O4
	  C13   O30   O31   C12

[ B3MC ]
  [ atoms ]
	   N1 NG2R61   -0.110  0
	   C2 CG2R63    0.550  1
	   O2 OG2D4   -0.330  2
	   N3 NG2P1   -0.350  3
	   C4 CG2R64    0.680  4
	   N4 NG2P1   -0.760  5
	  H41  HGP2    0.390  6
	  H42  HGP2    0.390  7
	   C5 CG2R62   -0.180  8
	   H5 HGR62    0.090  9
	   C6 CG2R62    0.160 10
	   H6 HGR62    0.200 11
	  CN3 CG334    0.000 12
	  H31  HGA3    0.090 13
	  H32  HGA3    0.090 14
	  H33  HGA3    0.090 15
	   CM CG331   -0.270 16
	  HM1  HGA3    0.090 17
	  HM2  HGA3    0.090 18
	  HM3  HGA3    0.090 19
  [ bonds ]
	   CM   HM1
	   CM   HM2
	   CM   HM3
	   N1    C2
	   N1    C6
	   C2    O2
	   C2    N3
	   N3    C4
	   N3   CN3
	  CN3   H31
	  CN3   H32
	  CN3   H33
	   C4    N4
	   C4    C5
	   N4   H41
	   N4   H42
	   C5    C6
	   C5    H5
	   C6    H6
	   CM    N1
  [ impropers ]
	   C2    N3    N1    O2
	   C4    C5    N3    N4
	   N4   H41   H42    C4

[ B3MP ]
  [ atoms ]
	   C5 CG2R62   -0.200  0
	   C4 CG2R63    0.630  1
	   O4 OG2D4   -0.470  2
	   N3 NG2R61   -0.400  3
	   C2 CG2R63    0.530  4
	   O2 OG2D4   -0.470  5
	   N1 NG2R61   -0.320  6
	   H1  HGP1    0.310  7
	   C6 CG2R62    0.030  8
	   H6 HGR62    0.190  9
	   C3 CG331   -0.100 10
	  H31  HGA3    0.090 11
	  H32  HGA3    0.090 12
	  H33  HGA3    0.090 13
	   CM CG331   -0.270 14
	  HM1  HGA3    0.090 15
	  HM2  HGA3    0.090 16
	  HM3  HGA3    0.090 17
  [ bonds ]
	   CM   HM1
	   CM   HM2
	   CM   HM3
	   C5    C4
	   C5    C6
	   C4    O4
	   C4    N3
	   N3    C2
	   N3    C3
	   C2    O2
	   C2    N1
	   N1    C6
	   N1    H1
	   C6    H6
	   C3   H31
	   C3   H32
	   C3   H33
	   CM    C5
  [ impropers ]
	   C4    C5    N3    O4
	   C2    N3    N1    O2

[ B3MU ]
  [ atoms ]
	   N1 NG2R61   -0.200  0
	   C2 CG2R63    0.520  1
	   O2 OG2D4   -0.440  2
	   N3 NG2R61   -0.320  3
	   C4 CG2R63    0.500  4
	   O4 OG2D4   -0.480  5
	   C5 CG2R62   -0.220  6
	   H5 HGR62    0.090  7
	   C6 CG2R62    0.310  8
	   H6 HGR62    0.110  9
	  C3U CG331   -0.140 10
	  H31  HGA3    0.090 11
	  H32  HGA3    0.090 12
	  H33  HGA3    0.090 13
	   CM CG331   -0.270 14
	  HM1  HGA3    0.090 15
	  HM2  HGA3    0.090 16
	  HM3  HGA3    0.090 17
  [ bonds ]
	   CM   HM1
	   CM   HM2
	   CM   HM3
	   N1    C2
	   N1    C6
	   C2    O2
	   C2    N3
	   N3    C4
	   N3   C3U
	   C4    O4
	   C4    C5
	   C5    C6
	   C5    H5
	   C6    H6
	  C3U   H31
	  C3U   H32
	  C3U   H33
	   CM    N1
  [ impropers ]
	   C2    N1    N3    O2
	   C4    C5    N3    O4

[ B3PC ]
  [ atoms ]
	   N1 NG2R62   -0.780  0
	   C2 CG2R64    0.630  1
	   N2 NG2S3   -0.560  2
	  H21  HGP4    0.310  3
	  H22  HGP4    0.310  4
	   N3 NG2R61   -0.510  5
	   H3  HGP1    0.350  6
	   C4 CG2R63    0.460  7
	   O4 OG2D4   -0.480  8
	   C5 CG2R62   -0.160  9
	   C6 CG2R62    0.280 10
	   H6 HGR62    0.150 11
	   CM CG331   -0.270 12
	  HM1  HGA3    0.090 13
	  HM2  HGA3    0.090 14
	  HM3  HGA3    0.090 15
  [ bonds ]
	   CM   HM1
	   CM   HM2
	   CM   HM3
	   N1    C2
	   N1    C6
	   C2    N2
	   C2    N3
	   N2   H21
	   N2   H22
	   N3    H3
	   N3    C4
	   C4    O4
	   C4    C5
	   C5    C6
	   C6    H6
	   CM    C5
  [ impropers ]
	   C2    N3    N1    N2
	   N2   H22   H21    C2
	   C4    C5    N3    O4

[ B4AC ]
  [ atoms ]
	   N1 NG2R61   -0.110  0
	   C2 CG2R63    0.520  1
	   O2 OG2D4   -0.540  2
	   N3 NG2R62   -0.790  3
	   C4 CG2R64    0.650  4
	   N4 NG2S1   -0.630  5
	   H4  HGP1    0.370  6
	   C5 CG2R62   -0.080  7
	   H5 HGR62    0.120  8
	   C6 CG2R62    0.140  9
	   H6 HGR62    0.200 10
	   C7 CG2O1    0.590 11
	   O7 OG2D1   -0.500 12
	   C8 CG331   -0.210 13
	  H81  HGA3    0.090 14
	  H82  HGA3    0.090 15
	  H83  HGA3    0.090 16
	   CM CG331   -0.270 17
	  HM1  HGA3    0.090 18
	  HM2  HGA3    0.090 19
	  HM3  HGA3    0.090 20
  [ bonds ]
	   CM   HM1
	   CM   HM2
	   CM   HM3
	   N1    C2
	   N1    C6
	   C2    O2
	   C2    N3
	   N3    C4
	   C4    C5
	   C4    N4
	   N4    H4
	   N4    C7
	   C7    C8
	   C7    O7
	   C8   H81
	   C8   H82
	   C8   H83
	   C5    C6
	   C5    H5
	   C6    H6
	   CM    N1
  [ impropers ]
	   C2    N1    N3    O2
	   C4    C5    N3    N4
	   C7    C8    N4    O7

[ B4MC ]
  [ atoms ]
	   N1 NG2R61   -0.120  0
	   C2 CG2R63    0.520  1
	   O2 OG2D4   -0.490  2
	   N3 NG2R62   -0.670  3
	   C4 CG2R64    0.640  4
	   N4 NG311   -0.520  5
	   H4 HGPAM1    0.320  6
	   C5 CG2R62   -0.050  7
	   H5 HGR62    0.020  8
	   C6 CG2R62    0.060  9
	   H6 HGR62    0.160 10
	  CM4 CG331   -0.140 11
	  H41  HGA3    0.090 12
	  H42  HGA3    0.090 13
	  H43  HGA3    0.090 14
	   CM CG331   -0.270 15
	  HM1  HGA3    0.090 16
	  HM2  HGA3    0.090 17
	  HM3  HGA3    0.090 18
  [ bonds ]
	   CM   HM1
	   CM   HM2
	   CM   HM3
	   N1    C2
	   N1    C6
	   C2    O2
	   C2    N3
	   N3    C4
	   C4    C5
	   C4    N4
	   N4    H4
	   N4   CM4
	  CM4   H41
	  CM4   H42
	  CM4   H43
	   C5    H5
	   C5    C6
	   C6    H6
	   CM    N1
  [ impropers ]
	   C2    N1    N3    O2
	   C4    C5    N3    N4

[ B4SU ]
  [ atoms ]
	   N1 NG2R61   -0.200  0
	   C2 CG2R63    0.440  1
	   O2 OG2D4   -0.390  2
	   N3 NG2R61   -0.640  3
	   H3  HGP1    0.420  4
	   C4 CG2R63    0.330  5
	   S4 SG2D1   -0.250  6
	   C5 CG2R62   -0.200  7
	   H5 HGR62    0.130  8
	   C6 CG2R62    0.150  9
	   H6 HGR62    0.210 10
	   CM CG331   -0.270 11
	  HM1  HGA3    0.090 12
	  HM2  HGA3    0.090 13
	  HM3  HGA3    0.090 14
  [ bonds ]
	   CM   HM1
	   CM   HM2
	   CM   HM3
	   N1    C2
	   N1    C6
	   C2    O2
	   C2    N3
	   N3    C4
	   N3    H3
	   C4    S4
	   C4    C5
	   C5    C6
	   C5    H5
	   C6    H6
	   CM    N1
  [ impropers ]
	   C2    N1    N3    O2
	   C4    C5    N3    S4

[ B52U ]
  [ atoms ]
	   N1 NG2R61   -0.260  0
	   C2 CG2R63    0.290  1
	   S2 SG2D1   -0.220  2
	   N3 NG2R61   -0.560  3
	   H3  HGP1    0.400  4
	   C4 CG2R63    0.390  5
	   O4 OG2D4   -0.410  6
	   C5 CG2R62   -0.130  7
	   C6 CG2R62    0.180  8
	   H6 HGR62    0.220  9
	  C5M CG331   -0.170 10
	  H51  HGA3    0.090 11
	  H52  HGA3    0.090 12
	  H53  HGA3    0.090 13
	   CM CG331   -0.270 14
	  HM1  HGA3    0.090 15
	  HM2  HGA3    0.090 16
	  HM3  HGA3    0.090 17
  [ bonds ]
	   CM   HM1
	   CM   HM2
	   CM   HM3
	   N1    C2
	   N1    C6
	   C2    S2
	   C2    N3
	   N3    C4
	   N3    H3
	   C4    O4
	   C4    C5
	   C5    C6
	   C5   C5M
	   C6    H6
	  C5M   H51
	  C5M   H52
	  C5M   H53
	   CM    N1
  [ impropers ]
	   C2    N1    N3    S2
	   C4    C5    N3    O4

[ B5AU ]
  [ atoms ]
	   N1 NG2R61   -0.340  0
	   C2 CG2R63    0.510  1
	   O2 OG2D4   -0.410  2
	   N3 NG2R61   -0.460  3
	   H3  HGP1    0.360  4
	   C4 CG2R63    0.500  5
	   O4 OG2D4   -0.450  6
	   C5 CG2R62   -0.050  7
	   C6 CG2R62    0.170  8
	   H6 HGR62    0.170  9
	    C CG324    0.200 10
	  HC1  HGA2    0.090 11
	  HC2  HGA2    0.090 12
	    N NG3P2   -0.520 13
	  HN1  HGP2    0.380 14
	  HN2  HGP2    0.380 15
	   CA CG334    0.110 16
	  HA1  HGA3    0.090 17
	  HA2  HGA3    0.090 18
	  HA3  HGA3    0.090 19
	   CM CG331   -0.270 20
	  HM1  HGA3    0.090 21
	  HM2  HGA3    0.090 22
	  HM3  HGA3    0.090 23
  [ bonds ]
	   CM   HM1
	   CM   HM2
	   CM   HM3
	   N1    C2
	   N1    C6
	   C2    O2
	   C2    N3
	   N3    C4
	   N3    H3
	   C4    O4
	   C4    C5
	   C5    C6
	   C5     C
	   C6    H6
	    C     N
	    C   HC1
	    C   HC2
	    N    CA
	    N   HN2
	    N   HN1
	   CA   HA1
	   CA   HA2
	   CA   HA3
	   CM    N1
  [ impropers ]
	   C2    N1    N3    O2
	   C4    C5    N3    O4

[ B5CU ]
  [ atoms ]
	   N1 NG2R61   -0.340  0
	   C2 CG2R63    0.510  1
	   O2 OG2D4   -0.410  2
	   N3 NG2R61   -0.460  3
	   H3  HGP1    0.360  4
	   C4 CG2R63    0.500  5
	   O4 OG2D4   -0.450  6
	   C5 CG2R62   -0.050  7
	   C6 CG2R62    0.170  8
	   H6 HGR62    0.170  9
	   C7 CG321   -0.180 10
	  H71  HGA2    0.090 11
	  H72  HGA2    0.090 12
	   C8 CG2O3    0.520 13
	  O81 OG2D2   -0.760 14
	  O82 OG2D2   -0.760 15
	   CM CG331   -0.270 16
	  HM1  HGA3    0.090 17
	  HM2  HGA3    0.090 18
	  HM3  HGA3    0.090 19
  [ bonds ]
	   CM   HM1
	   CM   HM2
	   CM   HM3
	   N1    C2
	   N1    C6
	   C2    O2
	   C2    N3
	   N3    C4
	   N3    H3
	   C4    O4
	   C4    C5
	   C5    C6
	   C5    C7
	   C6    H6
	   C7   H71
	   C7   H72
	   C7    C8
	   C8   O81
	   C8   O82
	   CM    N1
  [ impropers ]
	   C2    N1    N3    O2
	   C4    C5    N3    O4
	   C8   O82   O81    C7

[ B5DU ]
  [ atoms ]
	   N1 NG2R61   -0.340  0
	   C2 CG2R63    0.510  1
	   O2 OG2D4   -0.410  2
	   N3 NG2R61   -0.460  3
	   H3  HGP1    0.360  4
	   C4 CG2R63    0.500  5
	   O4 OG2D4   -0.450  6
	   C5 CG2R62   -0.050  7
	   C6 CG2R62    0.170  8
	   H6 HGR62    0.170  9
	   C7 CG324    0.040 10
	  H71  HGA2    0.090 11
	  H72  HGA2    0.090 12
	   N8 NG3P2   -0.340 13
	  H81  HGP2    0.340 14
	  H82  HGP2    0.340 15
	   C9 CG324   -0.010 16
	  H91  HGA2    0.090 17
	  H92  HGA2    0.090 18
	  C10 CG2O3    0.590 19
	  O11 OG2D2   -0.660 20
	  O12 OG2D2   -0.660 21
	   CM CG331   -0.270 22
	  HM1  HGA3    0.090 23
	  HM2  HGA3    0.090 24
	  HM3  HGA3    0.090 25
  [ bonds ]
	   CM   HM1
	   CM   HM2
	   CM   HM3
	   N1    C2
	   N1    C6
	   C2    O2
	   C2    N3
	   N3    C4
	   N3    H3
	   C4    O4
	   C4    C5
	   C5    C6
	   C5    C7
	   C6    H6
	   C7   H71
	   C7   H72
	   C7    N8
	   N8   H82
	   N8    C9
	   N8   H81
	   C9   H91
	   C9   H92
	   C9   C10
	  C10   O11
	  C10   O12
	   CM    N1
  [ impropers ]
	   C2    N1    N3    O2
	   C4    C5    N3    O4
	  C10   O11   O12    C9

[ B5FC ]
  [ atoms ]
	   N1 NG2R61   -0.080  0
	   C2 CG2R63    0.620  1
	   O2 OG2D4   -0.470  2
	   N3 NG2R62   -0.830  3
	   C4 CG2R64    0.610  4
	   N4 NG2S3   -0.750  5
	  H41  HGP4    0.370  6
	  H42  HGP4    0.370  7
	   C5 CG2R62    0.040  8
	   C6 CG2R62    0.150  9
	   H6 HGR62    0.170 10
	   C7 CG2O4    0.170 11
	   H7 HGR52    0.080 12
	   O7 OG2D1   -0.450 13
	   CM CG331   -0.270 14
	  HM1  HGA3    0.090 15
	  HM2  HGA3    0.090 16
	  HM3  HGA3    0.090 17
  [ bonds ]
	   CM   HM1
	   CM   HM2
	   CM   HM3
	   N1    C2
	   N1    C6
	   C2    O2
	   C2    N3
	   N3    C4
	   C4    C5
	   C4    N4
	   N4   H41
	   N4   H42
	   C5    C7
	   C5    C6
	   C6    H6
	   C7    H7
	   C7    O7
	   CM    N1
  [ impropers ]
	   C2    N1    N3    O2
	   C4    C5    N3    N4
	   N4   H41   H42    C4
	   C7    C5    O7    H7

[ B5HU ]
  [ atoms ]
	   N1 NG2R61   -0.250  0
	   C2 CG2R63    0.520  1
	   O2 OG2D4   -0.430  2
	   N3 NG2R61   -0.480  3
	   H3  HGP1    0.300  4
	   C4 CG2R63    0.550  5
	   O4 OG2D4   -0.460  6
	   C5 CG2R62    0.140  7
	   O5 OG311   -0.600  8
	  HO5  HGP1    0.390  9
	   C6 CG2R62    0.170 10
	   H6 HGR62    0.150 11
	   CM CG331   -0.270 12
	  HM1  HGA3    0.090 13
	  HM2  HGA3    0.090 14
	  HM3  HGA3    0.090 15
  [ bonds ]
	   CM   HM1
	   CM   HM2
	   CM   HM3
	   N1    C2
	   N1    C6
	   C2    O2
	   C2    N3
	   N3    C4
	   N3    H3
	   C4    O4
	   C4    C5
	   C5    C6
	   C5    O5
	   O5   HO5
	   C6    H6
	   CM    N1
  [ impropers ]
	   C2    N1    N3    O2
	   C4    C5    N3    O4

[ B5MC ]
  [ atoms ]
	   N1 NG2R61   -0.120  0
	   C2 CG2R63    0.500  1
	   O2 OG2D4   -0.450  2
	   N3 NG2R62   -0.790  3
	   C4 CG2R64    0.620  4
	   N4 NG2S3   -0.650  5
	  H41  HGP4    0.320  6
	  H42  HGP4    0.320  7
	   C5 CG2R62    0.040  8
	   C6 CG2R62    0.020  9
	   H6 HGR62    0.190 10
	  CM5 CG331   -0.210 11
	  H51  HGA3    0.070 12
	  H52  HGA3    0.070 13
	  H53  HGA3    0.070 14
	   CM CG331   -0.270 15
	  HM1  HGA3    0.090 16
	  HM2  HGA3    0.090 17
	  HM3  HGA3    0.090 18
  [ bonds ]
	   CM   HM1
	   CM   HM2
	   CM   HM3
	   N1    C2
	   N1    C6
	   C2    O2
	   C2    N3
	   N3    C4
	   C4    C5
	   C4    N4
	   N4   H41
	   N4   H42
	   C5    C6
	   C5   CM5
	  CM5   H51
	  CM5   H52
	  CM5   H53
	   C6    H6
	   CM    N1
  [ impropers ]
	   C2    N1    N3    O2
	   C4    C5    N3    N4
	   N4   H41   H42    C4

[ B5NP ]
  [ atoms ]
	  C5'  CN8B   -0.080  0
	 H51'   HN8    0.090  1
	 H52'   HN8    0.090  2
	  O5'   ON2   -0.570  3
	    P     P    1.500  4
	  O1P   ON3   -0.780  5
	  O2P   ON3   -0.780  6
	  O3'   ON2   -0.570  7
	  C3'  CN8B   -0.170  8
	 H31'   HN8    0.090  9
	 H32'   HN8    0.090 10
	 H33'   HN8    0.090 11
	   C4   CN7   -0.180 12
	  H41   HN7    0.090 13
	  H42   HN7    0.090 14
	   C3   CN8   -0.180 15
	  H31   HN8    0.090 16
	  H32   HN8    0.090 17
	   C1   CN6    0.000 18
	   C2   CN7    0.140 19
	  H21   HN7    0.090 20
	  O3T   ON5   -0.660 21
	  H3T   HN5    0.430 22
	   C5  CN7E   -0.090 23
	  H51   HN7    0.090 24
	   C6   CN8   -0.180 25
	  H61   HN8    0.090 26
	  H62   HN8    0.090 27
  [ bonds ]
	   C1    C2
	   C2    C3
	   C3    C4
	   C4    C5
	   C5    C1
	   C5    C6
	   C6    C1
	   C5   H51
	   C2   H21
	   C4   H42
	   C3   H31
	   C3   H32
	   C4   H41
	   C6   H61
	   C1   C5'
	   C2   O3T
	   C6   H62
	  C5'   O5'
	  O5'     P
	    P   O1P
	    P   O2P
	    P   O3'
	  O3'   C3'
	  C3'  H31'
	  C3'  H32'
	  C3'  H33'
	  C5'  H51'
	  C5'  H52'
	  O3T   H3T

[ B5SP ]
  [ atoms ]
	   C1  CN7E   -0.090  0
	  H11   HN7    0.090  1
	   C3   CN7    0.140  2
	  H31   HN7    0.090  3
	  O3T   ON5   -0.660  4
	  H3T   HN5    0.430  5
	   C6   CN8   -0.180  6
	  H61   HN8    0.090  7
	  H62   HN8    0.090  8
	   C4  CN8B   -0.180  9
	  H41   HN8    0.090 10
	  H42   HN8    0.090 11
	   C5   CN6   -0.090 12
	  H51   HN7    0.090 13
	   C2  CN7E   -0.090 14
	  H21   HN7    0.090 15
	  C5'  CN8B   -0.080 16
	 H51'   HN8    0.090 17
	 H52'   HN8    0.090 18
	  O5'   ON2   -0.570 19
	    P     P    1.500 20
	  O1P   ON3   -0.780 21
	  O2P   ON3   -0.780 22
	  O3'   ON2   -0.570 23
	  C3'  CN8B   -0.170 24
	 H31'   HN8    0.090 25
	 H32'   HN8    0.090 26
	 H33'   HN8    0.090 27
  [ bonds ]
	   C1    C2
	   C2    C3
	   C3    C4
	   C4    C5
	   C5    C1
	   C5    C6
	   C6    C1
	   C2   C5'
	   C4   H41
	   C4   H42
	  C5'  H51'
	   C1   H11
	  C5'  H52'
	   C6   H61
	   C6   H62
	   C2   H21
	   C5   H51
	   C3   H31
	   C3   O3T
	  C5'   O5'
	  O5'     P
	  O3T   H3T
	    P   O1P
	    P   O2P
	    P   O3'
	  O3'   C3'
	  C3'  H31'
	  C3'  H32'
	  C3'  H33'

[ B5TU ]
  [ atoms ]
	   N1 NG2R61   -0.340  0
	   C2 CG2R63    0.510  1
	   O2 OG2D4   -0.410  2
	   N3 NG2R61   -0.460  3
	   H3  HGP1    0.360  4
	   C4 CG2R63    0.500  5
	   O4 OG2D4   -0.450  6
	   C5 CG2R62   -0.050  7
	   C6 CG2R62    0.170  8
	   H6 HGR62    0.170  9
	   C7 CG324    0.140 10
	  H71  HGA2    0.090 11
	  H72  HGA2    0.090 12
	   N8 NG3P2   -0.300 13
	  H81  HGP2    0.330 14
	  H82  HGP2    0.330 15
	   C9 CG324    0.140 16
	  H91  HGA2    0.090 17
	  H92  HGA2    0.090 18
	  C10 CG321   -0.260 19
	 H101  HGA2    0.090 20
	 H102  HGA2    0.090 21
	  S11 SG3O1    0.730 22
	  O11 OG2P1   -0.550 23
	  O12 OG2P1   -0.550 24
	  O13 OG2P1   -0.550 25
	   CM CG331   -0.270 26
	  HM1  HGA3    0.090 27
	  HM2  HGA3    0.090 28
	  HM3  HGA3    0.090 29
  [ bonds ]
	   CM   HM1
	   CM   HM2
	   CM   HM3
	   N1    C2
	   N1    C6
	   C2    O2
	   C2    N3
	   N3    C4
	   N3    H3
	   C4    O4
	   C4    C5
	   C5    C6
	   C5    C7
	   C6    H6
	   C7   H71
	   C7   H72
	   C7    N8
	   C9   C10
	   C9   H91
	   C9   H92
	   C9    N8
	  C10  H101
	  C10  H102
	  C10   S11
	   N8   H81
	   N8   H82
	  S11   O11
	  S11   O12
	  S11   O13
	   CM    N1
  [ impropers ]
	   C2    N1    N3    O2
	   C4    C5    N3    O4

[ B66A ]
  [ atoms ]
	   N9 NG2R51   -0.010  0
	   C8 CG2R53    0.390  1
	   H8 HGR52    0.090  2
	   N7 NG2R50   -0.810  3
	   C5 CG2RC0    0.350  4
	   C6 CG2R64    0.600  5
	   N1 NG2R62   -0.680  6
	   C2 CG2R64    0.390  7
	   H2 HGR62    0.140  8
	   N3 NG2R62   -0.820  9
	   C4 CG2RC0    0.570 10
	   N6 NG2S0   -0.490 11
	  CM6 CG331   -0.080 12
	  H61  HGA3    0.090 13
	  H62  HGA3    0.090 14
	  H63  HGA3    0.090 15
	  C10 CG2O6    0.490 16
	  O10 OG2D1   -0.480 17
	  N11 NG2S1   -0.440 18
	  H11  HGP1    0.300 19
	  C12 CG311    0.130 20
	  H12  HGA1    0.090 21
	  C13 CG2O3    0.520 22
	  ODA OG2D2   -0.760 23
	  ODB OG2D2   -0.760 24
	  C14 CG311    0.140 25
	  H14  HGA1    0.090 26
	  O14 OG311   -0.650 27
	 H14O  HGP1    0.420 28
	  C15 CG331   -0.270 29
	 H151  HGA3    0.090 30
	 H152  HGA3    0.090 31
	 H153  HGA3    0.090 32
	   CM CG331   -0.270 33
	  HM1  HGA3    0.090 34
	  HM2  HGA3    0.090 35
	  HM3  HGA3    0.090 36
  [ bonds ]
	   CM   HM1
	   CM   HM2
	   CM   HM3
	   N9    C8
	   N9    C4
	   C8    N7
	   C8    H8
	   N7    C5
	   C5    C6
	   C5    C4
	   C6    N6
	   C6    N1
	   N6   C10
	   N6   CM6
	   N1    C2
	   C2    N3
	   C2    H2
	   N3    C4
	  C10   O10
	  C10   N11
	  N11   C12
	  N11   H11
	  C12   C13
	  C12   C14
	  C12   H12
	  C13   ODA
	  C13   ODB
	  C14   O14
	  C14   C15
	  C14   H14
	  O14  H14O
	  C15  H151
	  C15  H152
	  C15  H153
	  CM6   H61
	  CM6   H62
	  CM6   H63
	   CM    N9
  [ impropers ]
	  C10    N6   N11   O10
	  C13   ODB   ODA   C12
	   C6    C5    N1    N6

[ B6AA ]
  [ atoms ]
	   N9 NG2R51   -0.010  0
	   C8 CG2R53    0.390  1
	   H8 HGR52    0.090  2
	   N7 NG2R50   -0.810  3
	   C5 CG2RC0    0.350  4
	   C6 CG2R64    0.700  5
	   N6 NG2S1   -0.680  6
	   H6  HGP1    0.320  7
	   N1 NG2R62   -0.680  8
	   C2 CG2R64    0.390  9
	   H2 HGR62    0.140 10
	   N3 NG2R62   -0.820 11
	   C4 CG2RC0    0.580 12
	  C10 CG2O1    0.470 13
	  O10 OG2D1   -0.440 14
	  C11 CG331   -0.260 15
	  H11  HGA3    0.090 16
	  H12  HGA3    0.090 17
	  H13  HGA3    0.090 18
	   CM CG331   -0.270 19
	  HM1  HGA3    0.090 20
	  HM2  HGA3    0.090 21
	  HM3  HGA3    0.090 22
  [ bonds ]
	   CM   HM1
	   CM   HM2
	   CM   HM3
	   N9    C8
	   N9    C4
	   C8    N7
	   C8    H8
	   N7    C5
	   C5    C6
	   C5    C4
	   C6    N6
	   C6    N1
	   N6   C10
	   N6    H6
	   N1    C2
	   C2    N3
	   C2    H2
	   N3    C4
	  C10   C11
	  C10   O10
	  C11   H11
	  C11   H12
	  C11   H13
	   CM    N9
  [ impropers ]
	  C10   C11    N6   O10
	   C6    C5    N1    N6

[ B6GA ]
  [ atoms ]
	   N9 NG2R51   -0.010  0
	   C8 CG2R53    0.390  1
	   H8 HGR52    0.090  2
	   N7 NG2R50   -0.810  3
	   C5 CG2RC0    0.350  4
	   C6 CG2R64    0.660  5
	   N6 NG2S1   -0.680  6
	   H6  HGP1    0.320  7
	   N1 NG2R62   -0.680  8
	   C2 CG2R64    0.390  9
	   H2 HGR62    0.140 10
	   N3 NG2R62   -0.820 11
	   C4 CG2RC0    0.570 12
	  C10 CG2O6    0.600 13
	  O10 OG2D1   -0.500 14
	  N11 NG2S1   -0.480 15
	  H11  HGP1    0.290 16
	  C12 CG321    0.000 17
	 H121  HGA2    0.090 18
	 H122  HGA2    0.090 19
	  C13 CG2O3    0.520 20
	  ODA OG2D2   -0.760 21
	  ODB OG2D2   -0.760 22
	   CM CG331   -0.270 23
	  HM1  HGA3    0.090 24
	  HM2  HGA3    0.090 25
	  HM3  HGA3    0.090 26
  [ bonds ]
	   CM   HM1
	   CM   HM2
	   CM   HM3
	   N9    C8
	   N9    C4
	   C8    N7
	   C8    H8
	   N7    C5
	   C5    C6
	   C5    C4
	   C6    N6
	   C6    N1
	   N6   C10
	   N6    H6
	   N1    C2
	   C2    N3
	   C2    H2
	   N3    C4
	  C10   N11
	  C10   O10
	  N11   C12
	  N11   H11
	  C12   C13
	  C12  H121
	  C12  H122
	  C13   ODA
	  C13   ODB
	   CM    N9
  [ impropers ]
	  C10    N6   N11   O10
	  C13   ODB   ODA   C12
	   C6    C5    N1    N6

[ B6IA ]
  [ atoms ]
	   N9 NG2R51   -0.010  0
	   C8 CG2R53    0.430  1
	   H8 HGR52    0.080  2
	   N7 NG2R50   -0.850  3
	   C5 CG2RC0    0.320  4
	   C6 CG2R64    0.450  5
	   N6 NG311   -0.450  6
	   H6 HGPAM1    0.330  7
	   N1 NG2R62   -0.780  8
	   C2 CG2R64    0.490  9
	   H2 HGR62    0.140 10
	   N3 NG2R62   -0.860 11
	   C4 CG2RC0    0.520 12
	  C12 CG321    0.010 13
	 H121  HGA2    0.090 14
	 H122  HGA2    0.090 15
	  C13 CG2D1   -0.150 16
	  H13  HGA4    0.150 17
	  C14 CG2D1    0.000 18
	  C15 CG331   -0.270 19
	 H151  HGA3    0.090 20
	 H152  HGA3    0.090 21
	 H153  HGA3    0.090 22
	  C16 CG331   -0.270 23
	 H161  HGA3    0.090 24
	 H162  HGA3    0.090 25
	 H163  HGA3    0.090 26
	   CM CG331   -0.270 27
	  HM1  HGA3    0.090 28
	  HM2  HGA3    0.090 29
	  HM3  HGA3    0.090 30
  [ bonds ]
	   CM   HM1
	   CM   HM2
	   CM   HM3
	   N9    C8
	   N9    C4
	   C8    N7
	   C8    H8
	   N7    C5
	   C5    C6
	   C5    C4
	   C6    N6
	   C6    N1
	   N6   C12
	   N6    H6
	   N1    C2
	   C2    N3
	   C2    H2
	   N3    C4
	  C12   C13
	  C12  H121
	  C12  H122
	  C13   C14
	  C13   H13
	  C14   C15
	  C14   C16
	  C15  H151
	  C15  H152
	  C15  H153
	  C16  H161
	  C16  H162
	  C16  H163
	   CM    N9
  [ impropers ]
	   C6    C5    N1    N6

[ B6MA ]
  [ atoms ]
	   N9 NG2R51   -0.010  0
	   C8 CG2R53    0.430  1
	   H8 HGR52    0.080  2
	   N7 NG2R50   -0.850  3
	   C5 CG2RC0    0.320  4
	   C6 CG2R64    0.450  5
	   N6 NG311   -0.450  6
	   H6 HGPAM1    0.330  7
	   N1 NG2R62   -0.780  8
	   C2 CG2R64    0.490  9
	   H2 HGR62    0.140 10
	   N3 NG2R62   -0.860 11
	   C4 CG2RC0    0.520 12
	  CM6 CG331   -0.080 13
	  H61  HGA3    0.090 14
	  H62  HGA3    0.090 15
	  H63  HGA3    0.090 16
	   CM CG331   -0.270 17
	  HM1  HGA3    0.090 18
	  HM2  HGA3    0.090 19
	  HM3  HGA3    0.090 20
  [ bonds ]
	   CM   HM1
	   CM   HM2
	   CM   HM3
	   N9    C8
	   N9    C4
	   C8    N7
	   C8    H8
	   N7    C5
	   C5    C6
	   C5    C4
	   C6    N6
	   C6    N1
	   N6   CM6
	   N6    H6
	   N1    C2
	   C2    N3
	   C2    H2
	   N3    C4
	  CM6   H61
	  CM6   H62
	  CM6   H63
	   CM    N9
  [ impropers ]
	   C6    C5    N1    N6

[ B70U ]
  [ atoms ]
	   N1 NG2R61   -0.260  0
	   C2 CG2R63    0.290  1
	   S2 SG2D1   -0.220  2
	   N3 NG2R61   -0.560  3
	   H3  HGP1    0.400  4
	   C4 CG2R63    0.390  5
	   O4 OG2D4   -0.410  6
	   C5 CG2R62   -0.030  7
	   C6 CG2R62    0.180  8
	   H6 HGR62    0.220  9
	  C5M CG321   -0.220 10
	  H51  HGA2    0.090 11
	  H52  HGA2    0.090 12
	   C8 CG2O2    0.900 13
	   O9 OG302   -0.490 14
	   O8 OG2D1   -0.630 15
	   C9 CG331   -0.010 16
	  H91  HGA3    0.090 17
	  H92  HGA3    0.090 18
	  H93  HGA3    0.090 19
	   CM CG331   -0.270 20
	  HM1  HGA3    0.090 21
	  HM2  HGA3    0.090 22
	  HM3  HGA3    0.090 23
  [ bonds ]
	   CM   HM1
	   CM   HM2
	   CM   HM3
	   N1    C2
	   N1    C6
	   C2    S2
	   C2    N3
	   N3    C4
	   N3    H3
	   C4    O4
	   C4    C5
	   C5    C6
	   C5   C5M
	   C6    H6
	  C5M    C8
	  C5M   H51
	  C5M   H52
	   C8    O8
	   C8    O9
	   O9    C9
	   C9   H91
	   C9   H92
	   C9   H93
	   CM    N1
  [ impropers ]
	   C2    N1    N3    S2
	   C4    C5    N3    O4
	   C8   C5M    O8    O9

[ B7MG ]
  [ atoms ]
	   N9 NG2R52   -0.060  0
	   C8 CG2R53    0.380  1
	   H8 HGR53    0.150  2
	   N7 NG2R52   -0.340  3
	   C5 CG2RC0    0.040  4
	   C6 CG2R63    0.570  5
	   O6 OG2D4   -0.440  6
	   N1 NG2R61   -0.290  7
	   H1  HGP1    0.270  8
	   C2 CG2R64    0.630  9
	   N2 NG2S3   -0.670 10
	  H21  HGP4    0.350 11
	  H22  HGP4    0.350 12
	   N3 NG2R62   -0.570 13
	   C4 CG2RC0    0.270 14
	  CM7 CG334    0.090 15
	  H71  HGA3    0.090 16
	  H72  HGA3    0.090 17
	  H73  HGA3    0.090 18
	   CM CG334   -0.270 19
	  HM1  HGA3    0.090 20
	  HM2  HGA3    0.090 21
	  HM3  HGA3    0.090 22
  [ bonds ]
	   CM   HM1
	   CM   HM2
	   CM   HM3
	   N9    C8
	   N9    C4
	   C8    N7
	   C8    H8
	   N7    C5
	   N7   CM7
	   C5    C6
	   C5    C4
	   C6    O6
	   C6    N1
	   N1    C2
	   N1    H1
	   C2    N2
	   C2    N3
	   N2   H21
	   N2   H22
	   N3    C4
	  CM7   H71
	  CM7   H72
	  CM7   H73
	   CM    N9
  [ impropers ]
	   C6    C5    N1    O6
	   C2    N1    N3    N2
	   N2   H22   H21    C2

[ B8MA ]
  [ atoms ]
	   N9 NG2R51   -0.050  0
	   C8 CG2R53    0.400  1
	   N7 NG2R50   -0.710  2
	   C5 CG2RC0    0.280  3
	   C6 CG2R64    0.460  4
	   N6 NG2S3   -0.770  5
	  H61  HGP4    0.380  6
	  H62  HGP4    0.380  7
	   N1 NG2R62   -0.740  8
	   C2 CG2R64    0.500  9
	   H2 HGR62    0.130 10
	   N3 NG2R62   -0.750 11
	   C4 CG2RC0    0.430 12
	  C8M CG331   -0.210 13
	  H81  HGA3    0.090 14
	  H82  HGA3    0.090 15
	  H83  HGA3    0.090 16
	   CM CG331   -0.270 17
	  HM1  HGA3    0.090 18
	  HM2  HGA3    0.090 19
	  HM3  HGA3    0.090 20
  [ bonds ]
	   CM   HM1
	   CM   HM2
	   CM   HM3
	   N9    C8
	   N9    C4
	   C8    N7
	   C8   C8M
	   N7    C5
	   C5    C6
	   C5    C4
	   C6    N6
	   C6    N1
	   N6   H61
	   N6   H62
	   N1    C2
	   C2    N3
	   C2    H2
	   N3    C4
	  C8M   H81
	  C8M   H82
	  C8M   H83
	   CM    N9
  [ impropers ]
	   N6   H61   H62    C6
	   C6    C5    N1    N6

[ BAB1 ]
  [ atoms ]
	   C3 CG311    0.140  0
	   O3 OG311   -0.650  1
	  H3'  HGP1    0.420  2
	   H3  HGA1    0.090  3
	   C4 CG321   -0.180  4
	  H4A  HGA2    0.090  5
	  H4B  HGA2    0.090  6
	   C5 CG311   -0.090  7
	   H5  HGA1    0.090  8
	   C6 CG321   -0.180  9
	  H6A  HGA2    0.090 10
	  H6B  HGA2    0.090 11
	   C7 CG311    0.140 12
	   O7 OG311   -0.650 13
	  H7'  HGP1    0.420 14
	   H7  HGA1    0.090 15
	   C8 CG311   -0.090 16
	   H8  HGA1    0.090 17
	  C14 CG3RC1   -0.090 18
	  H14  HGA1    0.090 19
	  C15 CG3C52   -0.180 20
	 H15A  HGA2    0.090 21
	 H15B  HGA2    0.090 22
	  C16 CG3C52   -0.180 23
	 H16A  HGA2    0.090 24
	 H16B  HGA2    0.090 25
	  C17 CG3C51   -0.090 26
	  H17  HGA1    0.090 27
	  C13 CG3RC1    0.000 28
	  C18 CG331   -0.270 29
	 H18A  HGA3    0.090 30
	 H18B  HGA3    0.090 31
	 H18C  HGA3    0.090 32
	  C12 CG321   -0.180 33
	 H12A  HGA2    0.090 34
	 H12B  HGA2    0.090 35
	  C11 CG321   -0.180 36
	 H11A  HGA2    0.090 37
	 H11B  HGA2    0.090 38
	   C9 CG311   -0.090 39
	   H9  HGA1    0.090 40
	  C10 CG301    0.000 41
	  C19 CG331   -0.270 42
	 H19A  HGA3    0.090 43
	 H19B  HGA3    0.090 44
	 H19C  HGA3    0.090 45
	   C1 CG321   -0.180 46
	  H1A  HGA2    0.090 47
	  H1B  HGA2    0.090 48
	   C2 CG321   -0.180 49
	  H2A  HGA2    0.090 50
	  H2B  HGA2    0.090 51
	  C20 CG311   -0.090 52
	  H20  HGA1    0.090 53
	  C21 CG331   -0.270 54
	 H21A  HGA3    0.090 55
	 H21B  HGA3    0.090 56
	 H21C  HGA3    0.090 57
	  C22 CG321   -0.180 58
	 H22A  HGA2    0.090 59
	 H22B  HGA2    0.090 60
	  C23 CG321   -0.180 61
	 H23A  HGA2    0.090 62
	 H23B  HGA2    0.090 63
	  C24 CG2O1    0.510 64
	  O24 OG2D1   -0.510 65
	    N NG2S1   -0.470 66
	   HN  HGP1    0.470 67
	  CC1 CG311   -0.190 68
	  HC1  HGA1    0.090 69
	   CA CG2O3    0.620 70
	  OA1 OG2D2   -0.760 71
	  OA2 OG2D2   -0.760 72
	  CC2 CG321   -0.180 73
	 HC2A  HGA2    0.090 74
	 HC2B  HGA2    0.090 75
	  CC3 CG321   -0.180 76
	 HC3A  HGA2    0.090 77
	 HC3B  HGA2    0.090 78
	   CG CG2O1    0.550 79
	   OG OG2D1   -0.550 80
	   NT NG2S2   -0.620 81
	  HT1  HGP1    0.320 82
	  HT2  HGP1    0.300 83
  [ bonds ]
	   C3    O3
	   C3    H3
	   O3   H3'
	   C3    C4
	   C4   H4A
	   C4   H4B
	   C4    C5
	   C5    H5
	   C5   C10
	  C10   C19
	  C19  H19A
	  C19  H19B
	  C19  H19C
	  C10    C1
	   C1   H1A
	   C1   H1B
	   C1    C2
	   C2   H2A
	   C2   H2B
	   C2    C3
	   C5    C6
	   C6   H6A
	   C6   H6B
	   C6    C7
	   C7    H7
	   C7    O7
	   O7   H7'
	   C7    C8
	   C8    H8
	   C8    C9
	   C9    H9
	   C9   C10
	   C8   C14
	  C14   H14
	  C14   C13
	  C13   C18
	  C18  H18A
	  C18  H18B
	  C18  H18C
	  C13   C12
	  C12  H12A
	  C12  H12B
	  C12   C11
	  C11  H11A
	  C11  H11B
	  C11    C9
	  C14   C15
	  C15  H15A
	  C15  H15B
	  C15   C16
	  C16  H16A
	  C16  H16B
	  C16   C17
	  C17   H17
	  C17   C13
	  C17   C20
	  C20   H20
	  C20   C21
	  C21  H21A
	  C21  H21B
	  C21  H21C
	  C20   C22
	  C22  H22A
	  C22  H22B
	  C22   C23
	  C23  H23A
	  C23  H23B
	  C23   C24
	  C24   O24
	  C24     N
	    N    HN
	    N   CC1
	  CC1   HC1
	  CC1   CC2
	  CC1    CA
	   CA   OA1
	   CA   OA2
	  CC2  HC2A
	  CC2  HC2B
	  CC2   CC3
	  CC3  HC3A
	  CC3  HC3B
	  CC3    CG
	   CG    OG
	   CG    NT
	   NT   HT1
	   NT   HT2
  [ impropers ]
	  C24   C23     N   O24
	   CA   OA2   OA1   CC1
	   CG   CC3    NT    OG

[ BAB2 ]
  [ atoms ]
	   C3 CG311    0.140  0
	   O3 OG311   -0.650  1
	  H3'  HGP1    0.420  2
	   H3  HGA1    0.090  3
	   C4 CG321   -0.180  4
	  H4A  HGA2    0.090  5
	  H4B  HGA2    0.090  6
	   C5 CG311   -0.090  7
	   H5  HGA1    0.090  8
	   C6 CG321   -0.180  9
	  H6A  HGA2    0.090 10
	  H6B  HGA2    0.090 11
	   C7 CG311    0.140 12
	   O7 OG311   -0.650 13
	  H7'  HGP1    0.420 14
	   H7  HGA1    0.090 15
	   C8 CG311   -0.090 16
	   H8  HGA1    0.090 17
	  C14 CG3RC1   -0.090 18
	  H14  HGA1    0.090 19
	  C15 CG3C52   -0.180 20
	 H15A  HGA2    0.090 21
	 H15B  HGA2    0.090 22
	  C16 CG3C52   -0.180 23
	 H16A  HGA2    0.090 24
	 H16B  HGA2    0.090 25
	  C17 CG3C51   -0.090 26
	  H17  HGA1    0.090 27
	  C13 CG3RC1    0.000 28
	  C18 CG331   -0.270 29
	 H18A  HGA3    0.090 30
	 H18B  HGA3    0.090 31
	 H18C  HGA3    0.090 32
	  C12 CG321   -0.180 33
	 H12A  HGA2    0.090 34
	 H12B  HGA2    0.090 35
	  C11 CG321   -0.180 36
	 H11A  HGA2    0.090 37
	 H11B  HGA2    0.090 38
	   C9 CG311   -0.090 39
	   H9  HGA1    0.090 40
	  C10 CG301    0.000 41
	  C19 CG331   -0.270 42
	 H19A  HGA3    0.090 43
	 H19B  HGA3    0.090 44
	 H19C  HGA3    0.090 45
	   C1 CG321   -0.180 46
	  H1A  HGA2    0.090 47
	  H1B  HGA2    0.090 48
	   C2 CG321   -0.180 49
	  H2A  HGA2    0.090 50
	  H2B  HGA2    0.090 51
	  C20 CG311   -0.090 52
	  H20  HGA1    0.090 53
	  C21 CG331   -0.270 54
	 H21A  HGA3    0.090 55
	 H21B  HGA3    0.090 56
	 H21C  HGA3    0.090 57
	  C22 CG321   -0.180 58
	 H22A  HGA2    0.090 59
	 H22B  HGA2    0.090 60
	  C23 CG321   -0.180 61
	 H23A  HGA2    0.090 62
	 H23B  HGA2    0.090 63
	  C24 CG2O1    0.510 64
	  O24 OG2D1   -0.510 65
	    N NG2S1   -0.470 66
	   HN  HGP1    0.470 67
	  CC1 CG311   -0.190 68
	  HC1  HGA1    0.090 69
	   CA CG2O3    0.620 70
	  OA1 OG2D2   -0.760 71
	  OA2 OG2D2   -0.760 72
	  CC2 CG321   -0.180 73
	 HC2A  HGA2    0.090 74
	 HC2B  HGA2    0.090 75
	  CC3 CG321   -0.180 76
	 HC3A  HGA2    0.090 77
	 HC3B  HGA2    0.090 78
	   CG CG2O1    0.550 79
	   OG OG2D1   -0.550 80
	   NT NG2S2   -0.620 81
	  HT1  HGP1    0.320 82
	  HT2  HGP1    0.300 83
  [ bonds ]
	   C3    O3
	   C3    H3
	   O3   H3'
	   C3    C4
	   C4   H4A
	   C4   H4B
	   C4    C5
	   C5    H5
	   C5   C10
	  C10   C19
	  C19  H19A
	  C19  H19B
	  C19  H19C
	  C10    C1
	   C1   H1A
	   C1   H1B
	   C1    C2
	   C2   H2A
	   C2   H2B
	   C2    C3
	   C5    C6
	   C6   H6A
	   C6   H6B
	   C6    C7
	   C7    H7
	   C7    O7
	   O7   H7'
	   C7    C8
	   C8    H8
	   C8    C9
	   C9    H9
	   C9   C10
	   C8   C14
	  C14   H14
	  C14   C13
	  C13   C18
	  C18  H18A
	  C18  H18B
	  C18  H18C
	  C13   C12
	  C12  H12A
	  C12  H12B
	  C12   C11
	  C11  H11A
	  C11  H11B
	  C11    C9
	  C14   C15
	  C15  H15A
	  C15  H15B
	  C15   C16
	  C16  H16A
	  C16  H16B
	  C16   C17
	  C17   H17
	  C17   C13
	  C17   C20
	  C20   H20
	  C20   C21
	  C21  H21A
	  C21  H21B
	  C21  H21C
	  C20   C22
	  C22  H22A
	  C22  H22B
	  C22   C23
	  C23  H23A
	  C23  H23B
	  C23   C24
	  C24   O24
	  C24     N
	    N    HN
	    N   CC1
	  CC1   HC1
	  CC1   CC2
	  CC1    CA
	   CA   OA1
	   CA   OA2
	  CC2  HC2A
	  CC2  HC2B
	  CC2   CC3
	  CC3  HC3A
	  CC3  HC3B
	  CC3    CG
	   CG    OG
	   CG    NT
	   NT   HT1
	   NT   HT2
  [ impropers ]
	  C24   C23     N   O24
	   CA   OA2   OA1   CC1
	   CG   CC3    NT    OG

[ BALD ]
  [ atoms ]
	   HA HGR52    0.080  0
	    C CG2O4    0.240  1
	    O OG2D1   -0.410  2
	   CG CG2R61    0.090  3
	  CD1 CG2R61   -0.115  4
	  HD1 HGR61    0.115  5
	  CE1 CG2R61   -0.115  6
	  HE1 HGR61    0.115  7
	   CZ CG2R61   -0.115  8
	   HZ HGR61    0.115  9
	  CD2 CG2R61   -0.115 10
	  HD2 HGR61    0.115 11
	  CE2 CG2R61   -0.115 12
	  HE2 HGR61    0.115 13
  [ bonds ]
	   HA     C
	    C    CG
	   CG   CD1
	   CG   CD2
	  CD1   HD1
	  CD2   HD2
	  CD1   CE1
	  CD2   CE2
	  CE1   HE1
	  CE2   HE2
	  CE1    CZ
	  CE2    CZ
	   CZ    HZ
	    C     O
  [ impropers ]
	    C    CG     O    HA

[ BALL ]
  [ atoms ]
	   C1 CC3162    0.340  0
	   H1  HCA1    0.090  1
	   O1 OC311   -0.650  2
	  HO1  HCP1    0.420  3
	   C5 CC3163    0.110  4
	   H5  HCA1    0.090  5
	   O5 OC3C61   -0.400  6
	   C2 CC3161    0.140  7
	   H2  HCA1    0.090  8
	   O2 OC311   -0.650  9
	  HO2  HCP1    0.420 10
	   C3 CC3161    0.140 11
	   H3  HCA1    0.090 12
	   O3 OC311   -0.650 13
	  HO3  HCP1    0.420 14
	   C4 CC3161    0.140 15
	   H4  HCA1    0.090 16
	   O4 OC311   -0.650 17
	  HO4  HCP1    0.420 18
	   C6 CC321    0.050 19
	  H61  HCA2    0.090 20
	  H62  HCA2    0.090 21
	   O6 OC311   -0.650 22
	  HO6  HCP1    0.420 23
  [ bonds ]
	   C1    O1
	   C1    H1
	   O1   HO1
	   C1    O5
	   C1    C2
	   C2    H2
	   C2    O2
	   O2   HO2
	   C2    C3
	   C3    H3
	   C3    O3
	   O3   HO3
	   C3    C4
	   C4    H4
	   C4    O4
	   O4   HO4
	   C4    C5
	   C5    H5
	   C5    C6
	   C6   H61
	   C6   H62
	   C6    O6
	   O6   HO6
	   C5    O5

[ BALT ]
  [ atoms ]
	   C1 CC3162    0.340  0
	   H1  HCA1    0.090  1
	   O1 OC311   -0.650  2
	  HO1  HCP1    0.420  3
	   C5 CC3163    0.110  4
	   H5  HCA1    0.090  5
	   O5 OC3C61   -0.400  6
	   C2 CC3161    0.140  7
	   H2  HCA1    0.090  8
	   O2 OC311   -0.650  9
	  HO2  HCP1    0.420 10
	   C3 CC3161    0.140 11
	   H3  HCA1    0.090 12
	   O3 OC311   -0.650 13
	  HO3  HCP1    0.420 14
	   C4 CC3161    0.140 15
	   H4  HCA1    0.090 16
	   O4 OC311   -0.650 17
	  HO4  HCP1    0.420 18
	   C6 CC321    0.050 19
	  H61  HCA2    0.090 20
	  H62  HCA2    0.090 21
	   O6 OC311   -0.650 22
	  HO6  HCP1    0.420 23
  [ bonds ]
	   C1    O1
	   C1    H1
	   O1   HO1
	   C1    O5
	   C1    C2
	   C2    H2
	   C2    O2
	   O2   HO2
	   C2    C3
	   C3    H3
	   C3    O3
	   O3   HO3
	   C3    C4
	   C4    H4
	   C4    O4
	   O4   HO4
	   C4    C5
	   C5    H5
	   C5    C6
	   C6   H61
	   C6   H62
	   C6    O6
	   O6   HO6
	   C5    O5

[ BAM1 ]
  [ atoms ]
	  C12 CG321   -0.180  0
	 H12A  HGA2    0.090  1
	 H12B  HGA2    0.090  2
	  C11 CG321   -0.180  3
	 H11A  HGA2    0.090  4
	 H11B  HGA2    0.090  5
	   C9 CG321   -0.180  6
	  H9A  HGA2    0.090  7
	  H9B  HGA2    0.090  8
	   C8 CG321   -0.180  9
	  H8A  HGA2    0.090 10
	  H8B  HGA2    0.090 11
	  C14 CG3RC1   -0.090 12
	  H14  HGA1    0.090 13
	  C13 CG3RC1    0.000 14
	  C15 CG3C52   -0.180 15
	 H15A  HGA2    0.090 16
	 H15B  HGA2    0.090 17
	  C16 CG3C52   -0.180 18
	 H16A  HGA2    0.090 19
	 H16B  HGA2    0.090 20
	  C17 CG3C51   -0.090 21
	  H17  HGA1    0.090 22
	  C18 CG331   -0.270 23
	 H18A  HGA3    0.090 24
	 H18B  HGA3    0.090 25
	 H18C  HGA3    0.090 26
	  C20 CG311   -0.090 27
	  H20  HGA1    0.090 28
	  C21 CG331   -0.270 29
	 H21A  HGA3    0.090 30
	 H21B  HGA3    0.090 31
	 H21C  HGA3    0.090 32
	  C22 CG331   -0.270 33
	 H22A  HGA3    0.090 34
	 H22B  HGA3    0.090 35
	 H22C  HGA3    0.090 36
  [ bonds ]
	  C12  H12A
	  C12  H12B
	  C12   C11
	  C11  H11A
	  C11  H11B
	  C11    C9
	   C9   H9A
	   C9   H9B
	   C9    C8
	   C8   H8A
	   C8   H8B
	   C8   C14
	  C14   H14
	  C14   C13
	  C14   C15
	  C15  H15A
	  C15  H15B
	  C15   C16
	  C16  H16A
	  C16  H16B
	  C16   C17
	  C17   H17
	  C17   C13
	  C13   C12
	  C13   C18
	  C18  H18A
	  C18  H18B
	  C18  H18C
	  C17   C20
	  C20   H20
	  C20   C21
	  C21  H21A
	  C21  H21B
	  C21  H21C
	  C20   C22
	  C22  H22A
	  C22  H22B
	  C22  H22C

[ BAMI ]
  [ atoms ]
	   C1 CG2R61   -0.115  0
	   H2 HGR61    0.115  1
	   C3 CG2R61   -0.115  2
	   H4 HGR61    0.115  3
	   C5 CG2R61   -0.115  4
	   H6 HGR61    0.115  5
	   C7 CG2R61   -0.115  6
	   H8 HGR61    0.115  7
	   C9 CG2R61   -0.115  8
	  H10 HGR61    0.115  9
	  C11 CG2R61    0.190 10
	  C12 CG2N2    0.730 11
	  N13 NG2P1   -0.600 12
	  H14  HGP2    0.320 13
	  H15  HGP2    0.320 14
	  N16 NG2P1   -0.600 15
	  H17  HGP2    0.320 16
	  H18  HGP2    0.320 17
  [ bonds ]
	   C1    H2
	   C1    C3
	   C3    H4
	   C3    C5
	   C5    H6
	   C1    C7
	   C7    H8
	   C7    C9
	   C9   H10
	  C11    C5
	  C11   C12
	  C11    C9
	  C12   N13
	  N13   H14
	  N13   H15
	  C12   N16
	  N16   H17
	  N16   H18
  [ impropers ]
	  C12   N16   N13   C11

[ BAR ]
  [ atoms ]
	  BAR   BAR    2.000  0

[ BARB ]
  [ atoms ]
	   O4 OC3C51   -0.400  0
	   C1 CC3152    0.340  1
	   H1  HCA1    0.090  2
	   O1 OC311   -0.650  3
	  HO1  HCP1    0.420  4
	   C4 CC3153    0.110  5
	   H4  HCA1    0.090  6
	   C5 CC321    0.050  7
	  H51  HCA2    0.090  8
	  H52  HCA2    0.090  9
	   O5 OC311   -0.650 10
	  HO5  HCP1    0.420 11
	   C2 CC3151    0.140 12
	   H2  HCA1    0.090 13
	   O2 OC311   -0.650 14
	  HO2  HCP1    0.420 15
	   C3 CC3151    0.140 16
	   H3  HCA1    0.090 17
	   O3 OC311   -0.650 18
	  HO3  HCP1    0.420 19
  [ bonds ]
	   O4    C1
	   C1    H1
	   C1    O1
	   O1   HO1
	   C1    C2
	   C2    H2
	   C2    O2
	   O2   HO2
	   C2    C3
	   C3    H3
	   C3    O3
	   O3   HO3
	   C3    C4
	   C4    H4
	   C4    C5
	   C4    O4
	   C5   H51
	   C5   H52
	   C5    O5
	   O5   HO5

[ BBCU ]
  [ atoms ]
	   N1 NG2R61   -0.340  0
	   C2 CG2R63    0.510  1
	   O2 OG2D4   -0.410  2
	   N3 NG2R61   -0.460  3
	   H3  HGP1    0.360  4
	   C4 CG2R63    0.500  5
	   O4 OG2D4   -0.450  6
	   C5 CG2R62   -0.050  7
	   C6 CG2R62    0.170  8
	   H6 HGR62    0.170  9
	   C7 CG321   -0.180 10
	  H71  HGA2    0.090 11
	  H72  HGA2    0.090 12
	   C8 CG2O1    0.550 13
	   O8 OG2D1   -0.550 14
	   N8 NG2S2   -0.620 15
	  H81  HGP1    0.300 16
	  H82  HGP1    0.320 17
	   CM CG331   -0.270 18
	  HM1  HGA3    0.090 19
	  HM2  HGA3    0.090 20
	  HM3  HGA3    0.090 21
  [ bonds ]
	   CM   HM1
	   CM   HM2
	   CM   HM3
	   N1    C2
	   N1    C6
	   C2    O2
	   C2    N3
	   N3    C4
	   N3    H3
	   C4    O4
	   C4    C5
	   C5    C6
	   C5    C7
	   C6    H6
	   C7   H71
	   C7   H72
	   C7    C8
	   C8    N8
	   C8    O8
	   N8   H81
	   N8   H82
	   CM    N1
  [ impropers ]
	   C2    N1    N3    O2
	   C4    C5    N3    O4
	   C8    C7    N8    O8

[ BBEN ]
  [ atoms ]
	   CG CG2R61    0.000  0
	  CD1 CG2R61   -0.115  1
	  HD1 HGR61    0.115  2
	  CD2 CG2R61   -0.115  3
	  HD2 HGR61    0.115  4
	  CE1 CG2R61   -0.115  5
	  HE1 HGR61    0.115  6
	  CE2 CG2R61   -0.115  7
	  HE2 HGR61    0.115  8
	   CZ CG2R61   -0.115  9
	   HZ HGR61    0.115 10
	   C1 CG321   -0.180 11
	  H11  HGA2    0.090 12
	  H12  HGA2    0.090 13
	   C2 CG321   -0.180 14
	  H21  HGA2    0.090 15
	  H22  HGA2    0.090 16
	   C3 CG321   -0.180 17
	  H31  HGA2    0.090 18
	  H32  HGA2    0.090 19
	   C4 CG331   -0.270 20
	  H41  HGA3    0.090 21
	  H42  HGA3    0.090 22
	  H43  HGA3    0.090 23
  [ bonds ]
	  CD1    CG
	  CD2    CG
	  CE1   CD1
	  CE2   CD2
	   CZ   CE1
	   CZ   CE2
	   CG    C1
	   C1    C2
	   C2    C3
	   C3    C4
	  CD1   HD1
	  CD2   HD2
	  CE1   HE1
	  CE2   HE2
	   CZ    HZ
	   C1   H11
	   C1   H12
	   C2   H21
	   C2   H22
	   C3   H31
	   C3   H32
	   C4   H41
	   C4   H42
	   C4   H43

[ BBUG ]
  [ atoms ]
	   N9 NG2R51    0.020  0
	   C8 CG2R53    0.380  1
	   H8 HGR52    0.080  2
	   N7 NG2R50   -0.680  3
	   C5 CG2RC0    0.010  4
	   C6 CG2R63    0.690  5
	   O6 OG2D4   -0.510  6
	   N1 NG2RC0   -0.100  7
	   C2 CG2RC0    0.450  8
	   N2 NG2R50   -0.690  9
	   N3 NG2R61   -0.340 10
	   C4 CG2RC0    0.300 11
	  C12 CG2R51   -0.260 12
	  C11 CG2R51    0.410 13
	   C3 CG331   -0.040 14
	  H31  HGA3    0.090 15
	  H32  HGA3    0.090 16
	  H33  HGA3    0.090 17
	  C10 CG331   -0.300 18
	 H101  HGA3    0.090 19
	 H102  HGA3    0.090 20
	 H103  HGA3    0.090 21
	  C13 CG321   -0.140 22
	 H131  HGA2    0.090 23
	 H132  HGA2    0.090 24
	  C14 CG311    0.140 25
	  H14  HGA1    0.090 26
	  O14 OG311   -0.650 27
	 H14O  HGP1    0.420 28
	  C15 CG314    0.170 29
	  H15  HGA1    0.110 30
	  N16 NG3P3   -0.340 31
	 H161  HGP2    0.300 32
	 H162  HGP2    0.300 33
	 H163  HGP2    0.300 34
	  C17 CG2O3    0.320 35
	  O18 OG2D2   -0.580 36
	  O17 OG2D2   -0.580 37
	   CM CG331   -0.270 38
	  HM1  HGA3    0.090 39
	  HM2  HGA3    0.090 40
	  HM3  HGA3    0.090 41
  [ bonds ]
	   CM   HM1
	   CM   HM2
	   CM   HM3
	   N9    C8
	   N9    C4
	   C8    H8
	   C8    N7
	   N7    C5
	   C5    C6
	   C5    C4
	   C6    O6
	   C6    N1
	   N1    C2
	   N1   C12
	   C2    N2
	   C2    N3
	   N2   C11
	   N3    C4
	   N3    C3
	  C12   C11
	  C12   C13
	  C11   C10
	   C3   H31
	   C3   H32
	   C3   H33
	  C10  H101
	  C10  H102
	  C10  H103
	  C13  H131
	  C13  H132
	  C13   C14
	  C14   H14
	  C14   O14
	  C14   C15
	  O14  H14O
	  C15   H15
	  C15   C17
	  C15   N16
	  C17   O18
	  C17   O17
	  N16  H161
	  N16  H162
	  N16  H163
	   CM    N9
  [ impropers ]
	   C6    C5    N1    O6
	  C17   O17   O18   C15

[ BCA ]
  [ atoms ]
	  CG1 CG2R67    0.000  0
	  CG2 CG2R67    0.000  1
	  CD1 CG2R61   -0.115  2
	  HD1 HGR61    0.115  3
	  CD2 CG2R61   -0.115  4
	  HD2 HGR61    0.115  5
	  CE1 CG2R61   -0.115  6
	  HE1 HGR61    0.115  7
	  CE2 CG2R61   -0.115  8
	  HE2 HGR61    0.115  9
	  CD3 CG2R61   -0.115 10
	  HD3 HGR61    0.115 11
	  CD4 CG2R61   -0.115 12
	  HD4 HGR61    0.115 13
	  CE3 CG2R61   -0.115 14
	  HE3 HGR61    0.115 15
	  CE4 CG2R61   -0.115 16
	  HE4 HGR61    0.115 17
	  CZ1 CG2R61   -0.100 18
	   C1 CG2O3    0.620 19
	  O1A OG2D2   -0.760 20
	  O1B OG2D2   -0.760 21
	  CZ2 CG2R61   -0.100 22
	   C2 CG2O3    0.620 23
	  O2A OG2D2   -0.760 24
	  O2B OG2D2   -0.760 25
  [ bonds ]
	  CD1   CG1
	  CG1   CD2
	  CG1   CG2
	  CD2   CE2
	  CE2   CZ1
	  CZ1   CE1
	  CE1   CD1
	  CG2   CD3
	  CD3   CE3
	  CE3   CZ2
	  CZ2   CE4
	  CE4   CD4
	  CD4   CG2
	  CD1   HD1
	  CD2   HD2
	  CE1   HE1
	  CE2   HE2
	  CD3   HD3
	  CD4   HD4
	  CE3   HE3
	  CE4   HE4
	  CZ1    C1
	   C1   O1A
	   C1   O1B
	  CZ2    C2
	   C2   O2A
	   C2   O2B
  [ impropers ]
	   C1   O1B   O1A   CZ1
	   C2   O2B   O2A   CZ2

[ BCMU ]
  [ atoms ]
	   N1 NG2R61   -0.340  0
	   C2 CG2R63    0.510  1
	   O2 OG2D4   -0.410  2
	   N3 NG2R61   -0.460  3
	   H3  HGP1    0.360  4
	   C4 CG2R63    0.500  5
	   O4 OG2D4   -0.450  6
	   C5 CG2R62   -0.050  7
	   C6 CG2R62    0.170  8
	   H6 HGR62    0.170  9
	   C7 CG311    0.140 10
	   H7  HGA1    0.090 11
	   O7 OG311   -0.650 12
	  H7O  HGP1    0.420 13
	   C8 CG2O2    0.860 14
	   O8 OG2D1   -0.630 15
	   O9 OG302   -0.490 16
	  C10 CG331   -0.010 17
	 H101  HGA3    0.090 18
	 H102  HGA3    0.090 19
	 H103  HGA3    0.090 20
	   CM CG331   -0.270 21
	  HM1  HGA3    0.090 22
	  HM2  HGA3    0.090 23
	  HM3  HGA3    0.090 24
  [ bonds ]
	   CM   HM1
	   CM   HM2
	   CM   HM3
	   N1    C2
	   N1    C6
	   C2    O2
	   C2    N3
	   N3    C4
	   N3    H3
	   C4    O4
	   C4    C5
	   C5    C6
	   C5    C7
	   C6    H6
	   C7    H7
	   C7    C8
	   C7    O7
	   C8    O8
	   C8    O9
	   O7   H7O
	   O9   C10
	  C10  H101
	  C10  H102
	  C10  H103
	   CM    N1
  [ impropers ]
	   C2    N1    N3    O2
	   C4    C5    N3    O4
	   C8    C7    O8    O9

[ BCYU ]
  [ atoms ]
	   N1 NG2R61   -0.340  0
	   C2 CG2R63    0.510  1
	   O2 OG2D4   -0.410  2
	   N3 NG2R61   -0.460  3
	   H3  HGP1    0.360  4
	   C4 CG2R63    0.500  5
	   O4 OG2D4   -0.450  6
	   C5 CG2R62   -0.050  7
	   C6 CG2R62    0.170  8
	   H6 HGR62    0.170  9
	   C7 CG321   -0.080 10
	  H71  HGA2    0.090 11
	  H72  HGA2    0.090 12
	   C8 CG1N1    0.360 13
	   N9 NG1T1   -0.460 14
	   CM CG331   -0.270 15
	  HM1  HGA3    0.090 16
	  HM2  HGA3    0.090 17
	  HM3  HGA3    0.090 18
  [ bonds ]
	   CM   HM1
	   CM   HM2
	   CM   HM3
	   N1    C2
	   N1    C6
	   C2    O2
	   C2    N3
	   N3    H3
	   N3    C4
	   C4    O4
	   C4    C5
	   C5    C6
	   C5    C7
	   C6    H6
	   C7    C8
	   C7   H71
	   C7   H72
	   C8    N9
	   CM    N1
  [ impropers ]
	   C2    N1    N3    O2
	   C4    C5    N3    O4

[ BDAG ]
  [ atoms ]
	   N9 NG2R51    0.040  0
	   C8 CG2R51    0.060  1
	   H8 HGR52    0.080  2
	   C7 CG2R51   -0.140  3
	   C5 CG2RC0   -0.060  4
	   C6 CG2R63    0.420  5
	   O6 OG2D4   -0.520  6
	   N1 NG2R61   -0.380  7
	   H1  HGP1    0.300  8
	   C2 CG2R64    0.650  9
	   N2 NG2S3   -0.600 10
	  H21  HGP4    0.300 11
	  H22  HGP4    0.300 12
	   N3 NG2R62   -0.770 13
	   C4 CG2RC0    0.320 14
	  C10 CG324    0.210 15
	 H101  HGA2    0.050 16
	 H102  HGA2    0.050 17
	  N11 NG3P3   -0.300 18
	 H111  HGP2    0.330 19
	 H112  HGP2    0.330 20
	 H113  HGP2    0.330 21
	   CM CG331   -0.270 22
	  HM1  HGA3    0.090 23
	  HM2  HGA3    0.090 24
	  HM3  HGA3    0.090 25
  [ bonds ]
	   CM   HM1
	   CM   HM2
	   CM   HM3
	   N9    C8
	   N9    C4
	   C8    C7
	   C8    H8
	   C7    C5
	   C7   C10
	   C5    C6
	   C5    C4
	   C6    O6
	   C6    N1
	   N1    C2
	   N1    H1
	   C2    N2
	   C2    N3
	   N2   H21
	   N2   H22
	   N3    C4
	  C10   N11
	  C10  H101
	  C10  H102
	  N11  H111
	  N11  H112
	  N11  H113
	   CM    N9
  [ impropers ]
	   C6    C5    N1    O6
	   C2    N1    N3    N2
	   N2   H22   H21    C2

[ BDCG ]
  [ atoms ]
	   N9 NG2R51    0.180  0
	   C8 CG2R51   -0.090  1
	   H8 HGR52    0.190  2
	   C7 CG2R51   -0.100  3
	   C5 CG2RC0   -0.110  4
	   C6 CG2R63    0.570  5
	   O6 OG2D4   -0.510  6
	   N1 NG2R61   -0.350  7
	   H1  HGP1    0.260  8
	   C2 CG2R64    0.770  9
	   N2 NG2S3   -0.600 10
	  H21  HGP4    0.290 11
	  H22  HGP4    0.290 12
	   N3 NG2R62   -0.730 13
	   C4 CG2RC0    0.140 14
	  C10 CG1N1    0.240 15
	  N10 NG1T1   -0.440 16
	   CM CG331   -0.270 17
	  HM1  HGA3    0.090 18
	  HM2  HGA3    0.090 19
	  HM3  HGA3    0.090 20
  [ bonds ]
	   CM   HM1
	   CM   HM2
	   CM   HM3
	   N9    C8
	   N9    C4
	   C8    C7
	   C8    H8
	   C7    C5
	   C7   C10
	   C5    C6
	   C5    C4
	   C6    O6
	   C6    N1
	   N1    C2
	   N1    H1
	   C2    N2
	   C2    N3
	   N2   H21
	   N2   H22
	   N3    C4
	  C10   N10
	   CM    N9
  [ impropers ]
	   C6    C5    N1    O6
	   C2    N1    N3    N2
	   N2   H22   H21    C2

[ BDEO ]
  [ atoms ]
	   O4 OC3C51   -0.400  0
	   C1 CC3152    0.340  1
	   H1  HCA1    0.090  2
	   O1 OC311   -0.650  3
	  HO1  HCP1    0.420  4
	   C4 CC3153    0.110  5
	   H4  HCA1    0.090  6
	   C5 CC321    0.050  7
	  H51  HCA2    0.090  8
	  H52  HCA2    0.090  9
	   O5 OC311   -0.650 10
	  HO5  HCP1    0.420 11
	   C2 CC3251   -0.180 12
	  H21  HCA2    0.090 13
	  H22  HCA2    0.090 14
	   C3 CC3151    0.140 15
	   H3  HCA1    0.090 16
	   O3 OC311   -0.650 17
	  HO3  HCP1    0.420 18
  [ bonds ]
	   O4    C1
	   C1    H1
	   C1    O1
	   O1   HO1
	   C1    C2
	   C2   H21
	   C2   H22
	   C2    C3
	   C3    H3
	   C3    O3
	   O3   HO3
	   C3    C4
	   C4    H4
	   C4    O4
	   C4    C5
	   C5   H51
	   C5   H52
	   C5    O5
	   O5   HO5

[ BDFD ]
  [ atoms ]
	   CG CG2R61   -0.115  0
	   HG HGR61    0.115  1
	  CD1 CG2R61   -0.115  2
	  HD1 HGR61    0.115  3
	  CD2 CG2R61   -0.115  4
	  HD2 HGR61    0.115  5
	  CE1 CG2R61   -0.240  6
	  HE1 HGR61    0.260  7
	  CE2 CG2R61   -0.240  8
	  HE2 HGR61    0.260  9
	   CZ CG2R61   -0.360 10
	   CF CG312    0.240 11
	   F1  FGA2   -0.280 12
	   F2  FGA2   -0.280 13
	   P1   PG2    2.000 14
	   O2 OG2P1   -1.120 15
	   O3 OG2P1   -1.120 16
	   O4 OG2P1   -1.120 17
  [ bonds ]
	   CG   CD1
	   CG   CD2
	  CD1   CE1
	  CD2   CE2
	  CE1    CZ
	  CE2    CZ
	   CZ    CF
	   CG    HG
	  CD1   HD1
	  CD2   HD2
	  CE1   HE1
	  CE2   HE2
	   CF    F1
	   CF    F2
	   CF    P1
	   P1    O2
	   P1    O3
	   P1    O4

[ BDFP ]
  [ atoms ]
	   CG CG2R61   -0.115  0
	   HG HGR61    0.115  1
	  CD1 CG2R61   -0.115  2
	  HD1 HGR61    0.115  3
	  CD2 CG2R61   -0.115  4
	  HD2 HGR61    0.115  5
	  CE1 CG2R61   -0.210  6
	  HE1 HGR61    0.240  7
	  CE2 CG2R61   -0.210  8
	  HE2 HGR61    0.240  9
	   CZ CG2R61   -0.400 10
	   CF CG312    0.210 11
	   F1  FGA2   -0.170 12
	   F2  FGA2   -0.170 13
	   P1   PG1    1.430 14
	   O2 OG311   -0.720 15
	   H2  HGP1    0.360 16
	   O3 OG2P1   -0.800 17
	   O4 OG2P1   -0.800 18
  [ bonds ]
	   CG   CD1
	   CG   CD2
	  CD1   CE1
	  CD2   CE2
	  CE1    CZ
	  CE2    CZ
	   CZ    CF
	   CG    HG
	  CD1   HD1
	  CD2   HD2
	  CE1   HE1
	  CE2   HE2
	   CF    F1
	   CF    F2
	   CF    P1
	   P1    O2
	   P1    O3
	   P1    O4
	   O2    H2

[ BDWG ]
  [ atoms ]
	   N9 NG2R51    0.020  0
	   C8 CG2R53    0.370  1
	   H8 HGR52    0.090  2
	   N7 NG2R50   -0.670  3
	   C5 CG2RC0    0.000  4
	   C6 CG2R63    0.690  5
	   O6 OG2D4   -0.500  6
	   N1 NG2RC0   -0.110  7
	   C2 CG2RC0    0.440  8
	   N2 NG2R50   -0.700  9
	   N3 NG2R61   -0.420 10
	   H3  HGP1    0.340 11
	   C4 CG2RC0    0.290 12
	  C12 CG2R51   -0.420 13
	  H12 HGR52    0.210 14
	  C11 CG2R51    0.400 15
	  C10 CG331   -0.300 16
	 H101  HGA3    0.090 17
	 H102  HGA3    0.090 18
	 H103  HGA3    0.090 19
	   CM CG331   -0.270 20
	  HM1  HGA3    0.090 21
	  HM2  HGA3    0.090 22
	  HM3  HGA3    0.090 23
  [ bonds ]
	   CM   HM1
	   CM   HM2
	   CM   HM3
	   N9    C8
	   N9    C4
	   C8    N7
	   C8    H8
	   N7    C5
	   C5    C6
	   C5    C4
	   C6    O6
	   C6    N1
	   N1    C2
	   N1   C12
	   C2    N2
	   C2    N3
	   N2   C11
	   N3    C4
	   N3    H3
	  C10   C11
	  C10  H101
	  C10  H102
	  C10  H103
	  C11   C12
	  C12   H12
	   CM    N9
  [ impropers ]
	   C6    C5    N1    O6

[ BEH ]
  [ atoms ]
	   O1   OCL   -0.760  0
	   O2   OCL   -0.760  1
	   C1    CL    0.620  2
	   C2  CTL2   -0.280  3
	  H2R  HAL2    0.090  4
	  H2S  HAL2    0.090  5
	   C3  CTL2   -0.180  6
	  H3R  HAL2    0.090  7
	  H3S  HAL2    0.090  8
	   C4  CTL2   -0.180  9
	  H4R  HAL2    0.090 10
	  H4S  HAL2    0.090 11
	   C5  CTL2   -0.180 12
	  H5R  HAL2    0.090 13
	  H5S  HAL2    0.090 14
	   C6  CTL2   -0.180 15
	  H6R  HAL2    0.090 16
	  H6S  HAL2    0.090 17
	   C7  CTL2   -0.180 18
	  H7R  HAL2    0.090 19
	  H7S  HAL2    0.090 20
	   C8  CTL2   -0.180 21
	  H8R  HAL2    0.090 22
	  H8S  HAL2    0.090 23
	   C9  CTL2   -0.180 24
	  H9R  HAL2    0.090 25
	  H9S  HAL2    0.090 26
	  C10  CTL2   -0.180 27
	 H10R  HAL2    0.090 28
	 H10S  HAL2    0.090 29
	  C11  CTL2   -0.180 30
	 H11R  HAL2    0.090 31
	 H11S  HAL2    0.090 32
	  C12  CTL2   -0.180 33
	 H12R  HAL2    0.090 34
	 H12S  HAL2    0.090 35
	  C13  CTL2   -0.180 36
	 H13R  HAL2    0.090 37
	 H13S  HAL2    0.090 38
	  C14  CTL2   -0.180 39
	 H14R  HAL2    0.090 40
	 H14S  HAL2    0.090 41
	  C15  CTL2   -0.180 42
	 H15R  HAL2    0.090 43
	 H15S  HAL2    0.090 44
	  C16  CTL2   -0.180 45
	 H16R  HAL2    0.090 46
	 H16S  HAL2    0.090 47
	  C17  CTL2   -0.180 48
	 H17R  HAL2    0.090 49
	 H17S  HAL2    0.090 50
	  C18  CTL2   -0.180 51
	 H18R  HAL2    0.090 52
	 H18S  HAL2    0.090 53
	  C19  CTL2   -0.180 54
	 H19R  HAL2    0.090 55
	 H19S  HAL2    0.090 56
	  C20  CTL2   -0.180 57
	 H20R  HAL2    0.090 58
	 H20S  HAL2    0.090 59
	  C21  CTL2   -0.180 60
	 H21R  HAL2    0.090 61
	 H21S  HAL2    0.090 62
	  C22  CTL3   -0.270 63
	 H22R  HAL3    0.090 64
	 H22S  HAL3    0.090 65
	 H22T  HAL3    0.090 66
  [ bonds ]
	   O1    C1
	   C1    C2
	   C2   H2R
	   C2   H2S
	   C2    C3
	   C3   H3R
	   C3   H3S
	   C3    C4
	   C4   H4R
	   C4   H4S
	   C4    C5
	   C5   H5R
	   C5   H5S
	   C5    C6
	   C6   H6R
	   C6   H6S
	   C6    C7
	   C7   H7R
	   C7   H7S
	   C7    C8
	   C8   H8R
	   C8   H8S
	   C8    C9
	   C9   H9R
	   C9   H9S
	   C9   C10
	  C10  H10R
	  C10  H10S
	  C10   C11
	  C11  H11R
	  C11  H11S
	  C11   C12
	  C12  H12R
	  C12  H12S
	  C12   C13
	  C13  H13R
	  C13  H13S
	  C13   C14
	  C14  H14R
	  C14  H14S
	  C14   C15
	  C15  H15R
	  C15  H15S
	  C15   C16
	  C16  H16R
	  C16  H16S
	  C16   C17
	  C17  H17R
	  C17  H17S
	  C17   C18
	  C18  H18R
	  C18  H18S
	  C18   C19
	  C19  H19R
	  C19  H19S
	  C19   C20
	  C20  H20R
	  C20  H20S
	  C20   C21
	  C21  H21R
	  C21  H21S
	  C21   C22
	  C22  H22R
	  C22  H22S
	  C22  H22T
	   C1    O2
  [ impropers ]
	   C1    O1    C2    O2

[ BEHP ]
  [ atoms ]
	   H1   HOL    0.440  0
	   O1   OHL   -0.610  1
	   O2   OBL   -0.550  2
	   C1    CL    0.750  3
	   C2  CTL2   -0.210  4
	  H2R  HAL2    0.090  5
	  H2S  HAL2    0.090  6
	   C3  CTL2   -0.180  7
	  H3R  HAL2    0.090  8
	  H3S  HAL2    0.090  9
	   C4  CTL2   -0.180 10
	  H4R  HAL2    0.090 11
	  H4S  HAL2    0.090 12
	   C5  CTL2   -0.180 13
	  H5R  HAL2    0.090 14
	  H5S  HAL2    0.090 15
	   C6  CTL2   -0.180 16
	  H6R  HAL2    0.090 17
	  H6S  HAL2    0.090 18
	   C7  CTL2   -0.180 19
	  H7R  HAL2    0.090 20
	  H7S  HAL2    0.090 21
	   C8  CTL2   -0.180 22
	  H8R  HAL2    0.090 23
	  H8S  HAL2    0.090 24
	   C9  CTL2   -0.180 25
	  H9R  HAL2    0.090 26
	  H9S  HAL2    0.090 27
	  C10  CTL2   -0.180 28
	 H10R  HAL2    0.090 29
	 H10S  HAL2    0.090 30
	  C11  CTL2   -0.180 31
	 H11R  HAL2    0.090 32
	 H11S  HAL2    0.090 33
	  C12  CTL2   -0.180 34
	 H12R  HAL2    0.090 35
	 H12S  HAL2    0.090 36
	  C13  CTL2   -0.180 37
	 H13R  HAL2    0.090 38
	 H13S  HAL2    0.090 39
	  C14  CTL2   -0.180 40
	 H14R  HAL2    0.090 41
	 H14S  HAL2    0.090 42
	  C15  CTL2   -0.180 43
	 H15R  HAL2    0.090 44
	 H15S  HAL2    0.090 45
	  C16  CTL2   -0.180 46
	 H16R  HAL2    0.090 47
	 H16S  HAL2    0.090 48
	  C17  CTL2   -0.180 49
	 H17R  HAL2    0.090 50
	 H17S  HAL2    0.090 51
	  C18  CTL2   -0.180 52
	 H18R  HAL2    0.090 53
	 H18S  HAL2    0.090 54
	  C19  CTL2   -0.180 55
	 H19R  HAL2    0.090 56
	 H19S  HAL2    0.090 57
	  C20  CTL2   -0.180 58
	 H20R  HAL2    0.090 59
	 H20S  HAL2    0.090 60
	  C21  CTL2   -0.180 61
	 H21R  HAL2    0.090 62
	 H21S  HAL2    0.090 63
	  C22  CTL3   -0.270 64
	 H22R  HAL3    0.090 65
	 H22S  HAL3    0.090 66
	 H22T  HAL3    0.090 67
  [ bonds ]
	   O1    H1
	   O1    C1
	   C1    C2
	   C2   H2R
	   C2   H2S
	   C2    C3
	   C3   H3R
	   C3   H3S
	   C3    C4
	   C4   H4R
	   C4   H4S
	   C4    C5
	   C5   H5R
	   C5   H5S
	   C5    C6
	   C6   H6R
	   C6   H6S
	   C6    C7
	   C7   H7R
	   C7   H7S
	   C7    C8
	   C8   H8R
	   C8   H8S
	   C8    C9
	   C9   H9R
	   C9   H9S
	   C9   C10
	  C10  H10R
	  C10  H10S
	  C10   C11
	  C11  H11R
	  C11  H11S
	  C11   C12
	  C12  H12R
	  C12  H12S
	  C12   C13
	  C13  H13R
	  C13  H13S
	  C13   C14
	  C14  H14R
	  C14  H14S
	  C14   C15
	  C15  H15R
	  C15  H15S
	  C15   C16
	  C16  H16R
	  C16  H16S
	  C16   C17
	  C17  H17R
	  C17  H17S
	  C17   C18
	  C18  H18R
	  C18  H18S
	  C18   C19
	  C19  H19R
	  C19  H19S
	  C19   C20
	  C20  H20R
	  C20  H20S
	  C20   C21
	  C21  H21R
	  C21  H21S
	  C21   C22
	  C22  H22R
	  C22  H22S
	  C22  H22T
	   C1    O2
  [ impropers ]
	   C1    O1    C2    O2

[ BENZ ]
  [ atoms ]
	   CG CG2R61   -0.115  0
	   HG HGR61    0.115  1
	  CD1 CG2R61   -0.115  2
	  HD1 HGR61    0.115  3
	  CD2 CG2R61   -0.115  4
	  HD2 HGR61    0.115  5
	  CE1 CG2R61   -0.115  6
	  HE1 HGR61    0.115  7
	  CE2 CG2R61   -0.115  8
	  HE2 HGR61    0.115  9
	   CZ CG2R61   -0.115 10
	   HZ HGR61    0.115 11
  [ bonds ]
	  CD1    CG
	  CD2    CG
	  CE1   CD1
	  CE2   CD2
	   CZ   CE1
	   CZ   CE2
	   CG    HG
	  CD1   HD1
	  CD2   HD2
	  CE1   HE1
	  CE2   HE2
	   CZ    HZ

[ BEON ]
  [ atoms ]
	   C1 CG331   -0.230  0
	  H11  HGA3    0.090  1
	  H12  HGA3    0.090  2
	  H13  HGA3    0.090  3
	   C2 CG2O5    0.380  4
	   O2 OG2D3   -0.460  5
	   C3 CG2DC1   -0.110  6
	   H3  HGA4    0.150  7
	   C4 CG2DC3   -0.420  8
	  H41  HGA5    0.210  9
	  H42  HGA5    0.210 10
  [ bonds ]
	   C1   H11
	   C1   H12
	   C1   H13
	   C1    C2
	   C2    O2
	   C2    C3
	   C3    H3
	   C3    C4
	   C4   H41
	   C4   H42
  [ impropers ]
	   C2    C3    C1    O2

[ BEPA ]
  [ atoms ]
	   N1 NG2R60   -0.600  0
	   C2 CG2R61    0.180  1
	   H2 HGR62    0.120  2
	   C3 CG2R61   -0.115  3
	   H3 HGR61    0.115  4
	   C4 CG2R61   -0.115  5
	   H4 HGR61    0.115  6
	   C5 CG2R61   -0.115  7
	   H5 HGR61    0.115  8
	   C6 CG2R64    0.320  9
	   N6 NG311   -0.450 10
	   H6 HGPAM1    0.320 11
	  C10 CG321   -0.070 12
	 H101  HGA2    0.090 13
	 H102  HGA2    0.090 14
	  C11 CG2D1   -0.150 15
	  H11  HGA4    0.150 16
	  C12 CG2D1    0.000 17
	  C13 CG331   -0.270 18
	 H131  HGA3    0.090 19
	 H132  HGA3    0.090 20
	 H133  HGA3    0.090 21
	  C14 CG331   -0.270 22
	 H141  HGA3    0.090 23
	 H142  HGA3    0.090 24
	 H143  HGA3    0.090 25
  [ bonds ]
	  H11   C11
	 H101   C10
	 H133   C13
	   H2    C2
	  C11   C10
	  C11   C12
	   N1    C2
	   N1    C6
	   C2    C3
	  C10    N6
	  C10  H102
	   N6    C6
	   N6    H6
	 H131   C13
	   C6    C5
	   C3    H3
	   C3    C4
	  C13   C12
	  C13  H132
	  C12   C14
	   C5    C4
	   C5    H5
	   C4    H4
	 H142   C14
	  C14  H143
	  C14  H141

[ BEQG ]
  [ atoms ]
	   N9 NG2R51    0.040  0
	   C8 CG2R51    0.060  1
	   H8 HGR52    0.080  2
	   C7 CG2R51   -0.140  3
	   C5 CG2RC0   -0.060  4
	   C6 CG2R63    0.420  5
	   O6 OG2D4   -0.520  6
	   N1 NG2R61   -0.380  7
	   H1  HGP1    0.300  8
	   C2 CG2R64    0.650  9
	   N2 NG2S3   -0.600 10
	  H21  HGP4    0.300 11
	  H22  HGP4    0.300 12
	   N3 NG2R62   -0.770 13
	   C4 CG2RC0    0.320 14
	  C10 CG324    0.170 15
	 H101  HGA2    0.090 16
	 H102  HGA2    0.090 17
	  N11 NG3P2   -0.360 18
	 H111  HGP2    0.290 19
	 H112  HGP2    0.290 20
	  C12 CG3C53    0.340 21
	  H12  HGA1    0.090 22
	  C15 CG3RC1    0.150 23
	  H15  HGA1    0.090 24
	  O15 OG3C31   -0.250 25
	  C16 CG3RC1   -0.080 26
	  H16  HGA1    0.090 27
	  C13 CG3C51    0.140 28
	  H13  HGA1    0.090 29
	  O13 OG311   -0.650 30
	 H13O  HGP1    0.420 31
	  C14 CG3C51    0.140 32
	  H14  HGA1    0.090 33
	  O14 OG311   -0.650 34
	 H14O  HGP1    0.420 35
	   CM CG331   -0.270 36
	  HM1  HGA3    0.090 37
	  HM2  HGA3    0.090 38
	  HM3  HGA3    0.090 39
  [ bonds ]
	   CM   HM1
	   CM   HM2
	   CM   HM3
	   N9    C8
	   N9    C4
	   C8    H8
	   C8    C7
	   C7    C5
	   C7   C10
	   C5    C6
	   C5    C4
	   C6    O6
	   C6    N1
	   N1    H1
	   N1    C2
	   C2    N2
	   C2    N3
	   N2   H21
	   N2   H22
	   N3    C4
	  C10  H101
	  C10  H102
	  C10   N11
	  N11  H111
	  N11  H112
	  N11   C12
	  C12   H12
	  C12   C13
	  C12   C16
	  C13   O13
	  C13   H13
	  C13   C14
	  O13  H13O
	  C14   O14
	  C14   H14
	  C14   C15
	  O14  H14O
	  O15   C15
	  O15   C16
	  C15   H15
	  C15   C16
	  C16   H16
	   CM    N9
  [ impropers ]
	   C6    C5    N1    O6
	   C2    N1    N3    N2
	   N2   H22   H21    C2

[ BEYN ]
  [ atoms ]
	   C1 CG1T2   -0.410  0
	   H1 HGPAM1    0.290  1
	   C2 CG1T1    0.031  2
	   C3 CG2D1   -0.066  3
	   H3  HGA4    0.150  4
	   C4 CG2D2   -0.415  5
	  H41  HGA5    0.210  6
	  H42  HGA5    0.210  7
  [ bonds ]
	   H1    C1
	   C1    C2
	   C2    C3
	   C3    C4
	   C3    H3
	   C4   H41
	   C4   H42

[ BF6 ]
  [ atoms ]
	  CG1 CG2R67    0.000  0
	  CG2 CG2R67    0.000  1
	  CD1 CG2R61   -0.115  2
	  HD1 HGR61    0.115  3
	  CD2 CG2R61   -0.115  4
	  HD2 HGR61    0.115  5
	  CE1 CG2R61   -0.115  6
	  HE1 HGR61    0.115  7
	  CE2 CG2R61   -0.115  8
	  HE2 HGR61    0.115  9
	  CZ1 CG2R61    0.000 10
	  CD3 CG2R61   -0.115 11
	  HD3 HGR61    0.115 12
	  CD4 CG2R61   -0.115 13
	  HD4 HGR61    0.115 14
	  CE3 CG2R61   -0.115 15
	  HE3 HGR61    0.115 16
	  CE4 CG2R61   -0.115 17
	  HE4 HGR61    0.115 18
	  CZ2 CG2R61    0.000 19
	   C1 CG2O5    0.380 20
	   O1 OG2D3   -0.480 21
	   C2 CG311    0.170 22
	   H2  HGA1    0.090 23
	  O2A OG311   -0.600 24
	  H2A  HGP1    0.320 25
	  O2B OG312   -0.880 26
	   C3 CG2O5    0.380 27
	   O3 OG2D3   -0.480 28
	   C4 CG311    0.170 29
	   H4  HGA1    0.090 30
	  O4A OG311   -0.600 31
	  H4A  HGP1    0.320 32
	  O4B OG312   -0.880 33
  [ bonds ]
	  CD1   CG1
	  CG1   CD2
	  CG1   CG2
	  CD2   CE2
	  CE2   CZ1
	  CZ1   CE1
	  CE1   CD1
	  CG2   CD3
	  CD3   CE3
	  CE3   CZ2
	  CZ2   CE4
	  CE4   CD4
	  CD4   CG2
	  CD1   HD1
	  CD2   HD2
	  CE1   HE1
	  CE2   HE2
	  CD3   HD3
	  CD4   HD4
	  CE3   HE3
	  CE4   HE4
	  CZ1    C1
	   C1    O1
	   C1    C2
	   C2    H2
	   C2   O2A
	  O2A   H2A
	   C2   O2B
	  CZ2    C3
	   C3    O3
	   C3    C4
	   C4    H4
	   C4   O4A
	  O4A   H4A
	   C4   O4B
  [ impropers ]
	   C1   CZ1    C2    O1
	   C3   CZ2    C4    O3

[ BF7 ]
  [ atoms ]
	  CG1 CG2R67    0.000  0
	  CG2 CG2R67    0.000  1
	  CD1 CG2R61   -0.115  2
	  HD1 HGR61    0.115  3
	  CD2 CG2R61   -0.115  4
	  HD2 HGR61    0.115  5
	  CE1 CG2R61   -0.115  6
	  HE1 HGR61    0.115  7
	  CE2 CG2R61   -0.115  8
	  HE2 HGR61    0.115  9
	  CZ1 CG2R61    0.000 10
	  CD3 CG2R61   -0.115 11
	  HD3 HGR61    0.115 12
	  CD4 CG2R61   -0.115 13
	  HD4 HGR61    0.115 14
	  CE3 CG2R61   -0.115 15
	  HE3 HGR61    0.115 16
	  CE4 CG2R61   -0.115 17
	  HE4 HGR61    0.115 18
	  CZ2 CG2R61    0.000 19
	   C1 CG2O5    0.380 20
	   O1 OG2D3   -0.480 21
	   C2 CG2O3    0.620 22
	  O2A OG2D2   -0.760 23
	  O2B OG2D2   -0.760 24
	   C3 CG2O5    0.380 25
	   O3 OG2D3   -0.480 26
	   C4 CG2O3    0.620 27
	  O4A OG2D2   -0.760 28
	  O4B OG2D2   -0.760 29
  [ bonds ]
	  CD1   CG1
	  CG1   CD2
	  CG1   CG2
	  CD2   CE2
	  CE2   CZ1
	  CZ1   CE1
	  CE1   CD1
	  CG2   CD3
	  CD3   CE3
	  CE3   CZ2
	  CZ2   CE4
	  CE4   CD4
	  CD4   CG2
	  CD1   HD1
	  CD2   HD2
	  CE1   HE1
	  CE2   HE2
	  CD3   HD3
	  CD4   HD4
	  CE3   HE3
	  CE4   HE4
	  CZ1    C1
	  CZ2    C3
	   C1    O1
	   C1    C2
	   C2   O2A
	   C2   O2B
	   C3    O3
	   C3    C4
	   C4   O4A
	   C4   O4B
  [ impropers ]
	   C1    C2   CZ1    O1
	   C2   O2B   O2A    C1
	   C3    C4   CZ2    O3
	   C4   O4B   O4A    C3

[ BFL ]
  [ atoms ]
	  CG1 CG2R67    0.000  0
	  CG2 CG2R67    0.000  1
	  CD1 CG2R61   -0.115  2
	  HD1 HGR61    0.115  3
	  CD2 CG2R61   -0.115  4
	  HD2 HGR61    0.115  5
	  CE1 CG2R61   -0.115  6
	  HE1 HGR61    0.115  7
	  CE2 CG2R61   -0.115  8
	  HE2 HGR61    0.115  9
	  CZ1 CG2R61   -0.115 10
	  HZ1 HGR61    0.115 11
	  CD3 CG2R61   -0.115 12
	  HD3 HGR61    0.115 13
	  CD4 CG2R61   -0.115 14
	  HD4 HGR61    0.115 15
	  CE3 CG2R61   -0.115 16
	  HE3 HGR61    0.115 17
	  CE4 CG2R61   -0.115 18
	  HE4 HGR61    0.115 19
	  CZ2 CG2R61   -0.115 20
	  HZ2 HGR61    0.115 21
  [ bonds ]
	  CD1   CG1
	  CG1   CD2
	  CG1   CG2
	  CD2   CE2
	  CE2   CZ1
	  CZ1   CE1
	  CE1   CD1
	  CG2   CD3
	  CD3   CE3
	  CE3   CZ2
	  CZ2   CE4
	  CE4   CD4
	  CD4   CG2
	  CD1   HD1
	  CD2   HD2
	  CE1   HE1
	  CE2   HE2
	  CD3   HD3
	  CD4   HD4
	  CE3   HE3
	  CE4   HE4
	  CZ1   HZ1
	  CZ2   HZ2

[ BFRU ]
  [ atoms ]
	   O5 OC3C51   -0.400  0
	   C2 CC3051    0.430  1
	   O2 OC311   -0.650  2
	  HO2  HCP1    0.420  3
	   C5 CC3153    0.110  4
	   H5  HCA1    0.090  5
	   C6 CC321    0.050  6
	  H61  HCA2    0.090  7
	  H62  HCA2    0.090  8
	   O6 OC311   -0.650  9
	  HO6  HCP1    0.420 10
	   C1 CC321    0.050 11
	  H11  HCA2    0.090 12
	  H12  HCA2    0.090 13
	   O1 OC311   -0.650 14
	  HO1  HCP1    0.420 15
	   C3 CC3151    0.140 16
	   H3  HCA1    0.090 17
	   O3 OC311   -0.650 18
	  HO3  HCP1    0.420 19
	   C4 CC3151    0.140 20
	   H4  HCA1    0.090 21
	   O4 OC311   -0.650 22
	  HO4  HCP1    0.420 23
  [ bonds ]
	   O5    C2
	   C2    C1
	   C2    O2
	   O2   HO2
	   C2    C3
	   C3    H3
	   C3    O3
	   O3   HO3
	   C3    C4
	   C4    H4
	   C4    O4
	   O4   HO4
	   C4    C5
	   C5    H5
	   C5    C6
	   C5    O5
	   C6   H61
	   C6   H62
	   C6    O6
	   O6   HO6
	   C1   H11
	   C1   H12
	   C1    O1
	   O1   HO1

[ BFUC ]
  [ atoms ]
	   C1 CC3162    0.340  0
	   H1  HCA1    0.090  1
	   O1 OC311   -0.650  2
	  HO1  HCP1    0.420  3
	   C5 CC3163    0.110  4
	   H5  HCA1    0.090  5
	   O5 OC3C61   -0.400  6
	   C2 CC3161    0.140  7
	   H2  HCA1    0.090  8
	   O2 OC311   -0.650  9
	  HO2  HCP1    0.420 10
	   C3 CC3161    0.140 11
	   H3  HCA1    0.090 12
	   O3 OC311   -0.650 13
	  HO3  HCP1    0.420 14
	   C4 CC3161    0.140 15
	   H4  HCA1    0.090 16
	   O4 OC311   -0.650 17
	  HO4  HCP1    0.420 18
	   C6 CC331   -0.270 19
	  H61  HCA3    0.090 20
	  H62  HCA3    0.090 21
	  H63  HCA3    0.090 22
  [ bonds ]
	   C1    O1
	   C1    H1
	   O1   HO1
	   C1    O5
	   C1    C2
	   C2    H2
	   C2    O2
	   O2   HO2
	   C2    C3
	   C3    H3
	   C3    O3
	   O3   HO3
	   C3    C4
	   C4    H4
	   C4    O4
	   O4   HO4
	   C4    C5
	   C5    H5
	   C5    C6
	   C6   H61
	   C6   H62
	   C6   H63
	   C5    O5

[ BGAL ]
  [ atoms ]
	   C1 CC3162    0.340  0
	   H1  HCA1    0.090  1
	   O1 OC311   -0.650  2
	  HO1  HCP1    0.420  3
	   C5 CC3163    0.110  4
	   H5  HCA1    0.090  5
	   O5 OC3C61   -0.400  6
	   C2 CC3161    0.140  7
	   H2  HCA1    0.090  8
	   O2 OC311   -0.650  9
	  HO2  HCP1    0.420 10
	   C3 CC3161    0.140 11
	   H3  HCA1    0.090 12
	   O3 OC311   -0.650 13
	  HO3  HCP1    0.420 14
	   C4 CC3161    0.140 15
	   H4  HCA1    0.090 16
	   O4 OC311   -0.650 17
	  HO4  HCP1    0.420 18
	   C6 CC321    0.050 19
	  H61  HCA2    0.090 20
	  H62  HCA2    0.090 21
	   O6 OC311   -0.650 22
	  HO6  HCP1    0.420 23
  [ bonds ]
	   C1    O1
	   C1    H1
	   O1   HO1
	   C1    O5
	   C1    C2
	   C2    H2
	   C2    O2
	   O2   HO2
	   C2    C3
	   C3    H3
	   C3    O3
	   O3   HO3
	   C3    C4
	   C4    H4
	   C4    O4
	   O4   HO4
	   C4    C5
	   C5    H5
	   C5    C6
	   C6   H61
	   C6   H62
	   C6    O6
	   O6   HO6
	   C5    O5

[ BGALNA ]
  [ atoms ]
	   C1 CC3162    0.340  0
	   H1  HCA1    0.090  1
	   O1 OC311   -0.650  2
	  HO1  HCP1    0.420  3
	   C5 CC3163    0.110  4
	   H5  HCA1    0.090  5
	   O5 OC3C61   -0.400  6
	   C2 CC3161    0.070  7
	   H2  HCA1    0.090  8
	    N NC2D1   -0.470  9
	   HN  HCP1    0.310 10
	    C CC2O1    0.510 11
	    O OC2D1   -0.510 12
	   CT CC331   -0.270 13
	  HT1  HCA3    0.090 14
	  HT2  HCA3    0.090 15
	  HT3  HCA3    0.090 16
	   C3 CC3161    0.140 17
	   H3  HCA1    0.090 18
	   O3 OC311   -0.650 19
	  HO3  HCP1    0.420 20
	   C4 CC3161    0.140 21
	   H4  HCA1    0.090 22
	   O4 OC311   -0.650 23
	  HO4  HCP1    0.420 24
	   C6 CC321    0.050 25
	  H61  HCA2    0.090 26
	  H62  HCA2    0.090 27
	   O6 OC311   -0.650 28
	  HO6  HCP1    0.420 29
  [ bonds ]
	   C1    O1
	   C1    H1
	   O1   HO1
	   C1    O5
	   C1    C2
	   C2    H2
	   C2     N
	    N    HN
	   C2    C3
	   C3    H3
	   C3    O3
	   O3   HO3
	   C3    C4
	   C4    H4
	   C4    O4
	   O4   HO4
	   C4    C5
	   C5    H5
	   C5    C6
	   C6   H61
	   C6   H62
	   C6    O6
	   O6   HO6
	   C5    O5
	    N     C
	    C     O
	    C    CT
	   CT   HT1
	   CT   HT2
	   CT   HT3
  [ impropers ]
	    C    CT     N     O
	    N     C    C2    HN

[ BGAU ]
  [ atoms ]
	   N1 NG2R61   -0.250  0
	   C2 CG2R64    0.410  1
	   S2 SG311   -0.140  2
	   N3 NG2R62   -0.560  3
	   C4 CG2R63    0.530  4
	   O4 OG2D4   -0.530  5
	   C5 CG2R62   -0.040  6
	   C6 CG2R62    0.240  7
	   H6 HGR62    0.140  8
	  C20 CG321    0.020  9
	 H201  HGA2    0.090 10
	 H202  HGA2    0.090 11
	   C7 CG324    0.200 12
	  H71  HGA2    0.090 13
	  H72  HGA2    0.090 14
	   N8 NG3P2   -0.520 15
	  H81  HGP2    0.380 16
	  H82  HGP2    0.380 17
	   C9 CG334    0.110 18
	  H91  HGA3    0.090 19
	  H92  HGA3    0.090 20
	  H93  HGA3    0.090 21
	  C21 CG2D1   -0.150 22
	  H21  HGA4    0.150 23
	  C22 CG2D1   -0.000 24
	  C23 CG331   -0.270 25
	 H231  HGA3    0.090 26
	 H232  HGA3    0.090 27
	 H233  HGA3    0.090 28
	  C24 CG321   -0.180 29
	 H241  HGA2    0.090 30
	 H242  HGA2    0.090 31
	  C25 CG321   -0.180 32
	 H251  HGA2    0.090 33
	 H252  HGA2    0.090 34
	  C26 CG2D1   -0.150 35
	  H26  HGA4    0.150 36
	  C27 CG2D1   -0.000 37
	  C28 CG331   -0.270 38
	 H281  HGA3    0.090 39
	 H282  HGA3    0.090 40
	 H283  HGA3    0.090 41
	  C29 CG331   -0.270 42
	 H291  HGA3    0.090 43
	 H292  HGA3    0.090 44
	 H293  HGA3    0.090 45
	   CM CG331   -0.270 46
	  HM1  HGA3    0.090 47
	  HM2  HGA3    0.090 48
	  HM3  HGA3    0.090 49
  [ bonds ]
	   CM   HM1
	   CM   HM2
	   CM   HM3
	   N1    C2
	   N1    C6
	   C2    S2
	   C2    N3
	   S2   C20
	   N3    C4
	   C4    O4
	   C4    C5
	   C5    C6
	   C5    C7
	   C6    H6
	   C7   H71
	   C7   H72
	   C7    N8
	   N8   H81
	   N8   H82
	   N8    C9
	   C9   H91
	   C9   H92
	   C9   H93
	  C20  H201
	  C20  H202
	  C20   C21
	  C21   H21
	  C21   C22
	  C22   C23
	  C22   C24
	  C23  H231
	  C23  H232
	  C23  H233
	  C24  H241
	  C24  H242
	  C24   C25
	  C25  H251
	  C25  H252
	  C25   C26
	  C26   H26
	  C26   C27
	  C27   C28
	  C27   C29
	  C28  H281
	  C28  H282
	  C28  H283
	  C29  H291
	  C29  H292
	  C29  H293
	   CM    N1
  [ impropers ]
	   C4    C5    N3    O4

[ BGCU ]
  [ atoms ]
	   N1 NG2R61   -0.250  0
	   C2 CG2R64    0.410  1
	   S2 SG311   -0.140  2
	   N3 NG2R62   -0.560  3
	   C4 CG2R63    0.530  4
	   O4 OG2D4   -0.530  5
	   C5 CG2R62   -0.040  6
	   C6 CG2R62    0.240  7
	   H6 HGR62    0.140  8
	  C20 CG321    0.020  9
	 H201  HGA2    0.090 10
	 H202  HGA2    0.090 11
	   C7 CG324    0.040 12
	  H71  HGA2    0.090 13
	  H72  HGA2    0.090 14
	   N8 NG3P2   -0.340 15
	  H81  HGP2    0.340 16
	  H82  HGP2    0.340 17
	   C9 CG324   -0.010 18
	  H91  HGA2    0.090 19
	  H92  HGA2    0.090 20
	  C10 CG2O3    0.590 21
	  O11 OG2D2   -0.660 22
	  O12 OG2D2   -0.660 23
	  C21 CG2D1   -0.150 24
	  H21  HGA4    0.150 25
	  C22 CG2D1   -0.000 26
	  C23 CG331   -0.270 27
	 H231  HGA3    0.090 28
	 H232  HGA3    0.090 29
	 H233  HGA3    0.090 30
	  C24 CG321   -0.180 31
	 H241  HGA2    0.090 32
	 H242  HGA2    0.090 33
	  C25 CG321   -0.180 34
	 H251  HGA2    0.090 35
	 H252  HGA2    0.090 36
	  C26 CG2D1   -0.150 37
	  H26  HGA4    0.150 38
	  C27 CG2D1   -0.000 39
	  C28 CG331   -0.270 40
	 H281  HGA3    0.090 41
	 H282  HGA3    0.090 42
	 H283  HGA3    0.090 43
	  C29 CG331   -0.270 44
	 H291  HGA3    0.090 45
	 H292  HGA3    0.090 46
	 H293  HGA3    0.090 47
	   CM CG331   -0.270 48
	  HM1  HGA3    0.090 49
	  HM2  HGA3    0.090 50
	  HM3  HGA3    0.090 51
  [ bonds ]
	   CM   HM1
	   CM   HM2
	   CM   HM3
	   N1    C2
	   N1    C6
	   C2    S2
	   C2    N3
	   S2   C20
	   N3    C4
	   C4    O4
	   C4    C5
	   C5    C6
	   C5    C7
	   C6    H6
	   C7   H71
	   C7   H72
	   C7    N8
	   N8   H81
	   N8   H82
	   N8    C9
	   C9   H91
	   C9   H92
	   C9   C10
	  C10   O11
	  C10   O12
	  C20  H201
	  C20  H202
	  C20   C21
	  C21   H21
	  C21   C22
	  C22   C23
	  C22   C24
	  C23  H231
	  C23  H232
	  C23  H233
	  C24  H241
	  C24  H242
	  C24   C25
	  C25  H251
	  C25  H252
	  C25   C26
	  C26   H26
	  C26   C27
	  C27   C28
	  C27   C29
	  C28  H281
	  C28  H282
	  C28  H283
	  C29  H291
	  C29  H292
	  C29  H293
	   CM    N1
  [ impropers ]
	   C4    C5    N3    O4
	  C10   O11   O12    C9

[ BGLC ]
  [ atoms ]
	   C1 CC3162    0.340  0
	   H1  HCA1    0.090  1
	   O1 OC311   -0.650  2
	  HO1  HCP1    0.420  3
	   C5 CC3163    0.110  4
	   H5  HCA1    0.090  5
	   O5 OC3C61   -0.400  6
	   C2 CC3161    0.140  7
	   H2  HCA1    0.090  8
	   O2 OC311   -0.650  9
	  HO2  HCP1    0.420 10
	   C3 CC3161    0.140 11
	   H3  HCA1    0.090 12
	   O3 OC311   -0.650 13
	  HO3  HCP1    0.420 14
	   C4 CC3161    0.140 15
	   H4  HCA1    0.090 16
	   O4 OC311   -0.650 17
	  HO4  HCP1    0.420 18
	   C6 CC321    0.050 19
	  H61  HCA2    0.090 20
	  H62  HCA2    0.090 21
	   O6 OC311   -0.650 22
	  HO6  HCP1    0.420 23
  [ bonds ]
	   C1    O1
	   C1    H1
	   O1   HO1
	   C1    O5
	   C1    C2
	   C2    H2
	   C2    O2
	   O2   HO2
	   C2    C3
	   C3    H3
	   C3    O3
	   O3   HO3
	   C3    C4
	   C4    H4
	   C4    O4
	   O4   HO4
	   C4    C5
	   C5    H5
	   C5    C6
	   C6   H61
	   C6   H62
	   C6    O6
	   O6   HO6
	   C5    O5

[ BGLCA ]
  [ atoms ]
	   C1 CC3162    0.340  0
	   H1  HCA1    0.090  1
	   O1 OC311   -0.650  2
	  HO1  HCP1    0.420  3
	   C5 CC3163    0.110  4
	   H5  HCA1    0.090  5
	   O5 OC3C61   -0.400  6
	   C2 CC3161    0.140  7
	   H2  HCA1    0.090  8
	   O2 OC311   -0.650  9
	  HO2  HCP1    0.420 10
	   C3 CC3161    0.140 11
	   H3  HCA1    0.090 12
	   O3 OC311   -0.650 13
	  HO3  HCP1    0.420 14
	   C4 CC3161    0.140 15
	   H4  HCA1    0.090 16
	   O4 OC311   -0.650 17
	  HO4  HCP1    0.420 18
	   C6 CC2O2    0.520 19
	  O61 OC2D2   -0.760 20
	  O62 OC2D2   -0.760 21
  [ bonds ]
	   C1    O1
	   C1    H1
	   O1   HO1
	   C1    O5
	   C1    C2
	   C2    H2
	   C2    O2
	   O2   HO2
	   C2    C3
	   C3    H3
	   C3    O3
	   O3   HO3
	   C3    C4
	   C4    H4
	   C4    O4
	   O4   HO4
	   C4    C5
	   C5    H5
	   C5    C6
	   C6   O61
	   C6   O62
	   C5    O5
  [ impropers ]
	   C6    C5   O62   O61

[ BGLCA0 ]
  [ atoms ]
	   C1 CC3162    0.340  0
	   H1  HCA1    0.090  1
	   O1 OC311   -0.650  2
	  HO1  HCP1    0.420  3
	   C5 CC3163    0.110  4
	   H5  HCA1    0.090  5
	   O5 OC3C61   -0.400  6
	   C2 CC3161    0.140  7
	   H2  HCA1    0.090  8
	   O2 OC311   -0.650  9
	  HO2  HCP1    0.420 10
	   C3 CC3161    0.140 11
	   H3  HCA1    0.090 12
	   O3 OC311   -0.650 13
	  HO3  HCP1    0.420 14
	   C4 CC3161    0.140 15
	   H4  HCA1    0.090 16
	   O4 OC311   -0.650 17
	  HO4  HCP1    0.420 18
	   C6 CC2O2    0.000 19
	  O61 OC2D2    0.000 20
	  O62 OC2D2    0.000 21
  [ bonds ]
	   C1    O1
	   C1    H1
	   O1   HO1
	   C1    O5
	   C1    C2
	   C2    H2
	   C2    O2
	   O2   HO2
	   C2    C3
	   C3    H3
	   C3    O3
	   O3   HO3
	   C3    C4
	   C4    H4
	   C4    O4
	   O4   HO4
	   C4    C5
	   C5    H5
	   C5    C6
	   C6   O61
	   C6   O62
	   C5    O5
  [ impropers ]
	   C6    C5   O62   O61

[ BGLCN0 ]
  [ atoms ]
	   C1 CC3162    0.340  0
	   H1  HCA1    0.090  1
	   O1 OC311   -0.650  2
	  HO1  HCP1    0.420  3
	   C5 CC3163    0.110  4
	   H5  HCA1    0.090  5
	   O5 OC3C61   -0.400  6
	   C2 CC3161   -0.090  7
	   H2  HCA1    0.090  8
	    N NC2D1    0.000  9
	   HN  HCP1    0.000 10
	    C CC2O1    0.000 11
	    O OC2D1    0.000 12
	   CT CC331   -0.270 13
	  HT1  HCA3    0.090 14
	  HT2  HCA3    0.090 15
	  HT3  HCA3    0.090 16
	   C3 CC3161    0.140 17
	   H3  HCA1    0.090 18
	   O3 OC311   -0.650 19
	  HO3  HCP1    0.420 20
	   C4 CC3161    0.140 21
	   H4  HCA1    0.090 22
	   O4 OC311   -0.650 23
	  HO4  HCP1    0.420 24
	   C6 CC321    0.050 25
	  H61  HCA2    0.090 26
	  H62  HCA2    0.090 27
	   O6 OC311   -0.650 28
	  HO6  HCP1    0.420 29
  [ bonds ]
	   C1    O1
	   C1    H1
	   O1   HO1
	   C1    O5
	   C1    C2
	   C2    H2
	   C2     N
	    N    HN
	   C2    C3
	   C3    H3
	   C3    O3
	   O3   HO3
	   C3    C4
	   C4    H4
	   C4    O4
	   O4   HO4
	   C4    C5
	   C5    H5
	   C5    C6
	   C6   H61
	   C6   H62
	   C6    O6
	   O6   HO6
	   C5    O5
	    N     C
	    C     O
	    C    CT
	   CT   HT1
	   CT   HT2
	   CT   HT3
  [ impropers ]
	    C    CT     N     O
	    N     C    C2    HN

[ BGLCNA ]
  [ atoms ]
	   C1 CC3162    0.340  0
	   H1  HCA1    0.090  1
	   O1 OC311   -0.650  2
	  HO1  HCP1    0.420  3
	   C5 CC3163    0.110  4
	   H5  HCA1    0.090  5
	   O5 OC3C61   -0.400  6
	   C2 CC3161    0.070  7
	   H2  HCA1    0.090  8
	    N NC2D1   -0.470  9
	   HN  HCP1    0.310 10
	    C CC2O1    0.510 11
	    O OC2D1   -0.510 12
	   CT CC331   -0.270 13
	  HT1  HCA3    0.090 14
	  HT2  HCA3    0.090 15
	  HT3  HCA3    0.090 16
	   C3 CC3161    0.140 17
	   H3  HCA1    0.090 18
	   O3 OC311   -0.650 19
	  HO3  HCP1    0.420 20
	   C4 CC3161    0.140 21
	   H4  HCA1    0.090 22
	   O4 OC311   -0.650 23
	  HO4  HCP1    0.420 24
	   C6 CC321    0.050 25
	  H61  HCA2    0.090 26
	  H62  HCA2    0.090 27
	   O6 OC311   -0.650 28
	  HO6  HCP1    0.420 29
  [ bonds ]
	   C1    O1
	   C1    H1
	   O1   HO1
	   C1    O5
	   C1    C2
	   C2    H2
	   C2     N
	    N    HN
	   C2    C3
	   C3    H3
	   C3    O3
	   O3   HO3
	   C3    C4
	   C4    H4
	   C4    O4
	   O4   HO4
	   C4    C5
	   C5    H5
	   C5    C6
	   C6   H61
	   C6   H62
	   C6    O6
	   O6   HO6
	   C5    O5
	    N     C
	    C     O
	    C    CT
	   CT   HT1
	   CT   HT2
	   CT   HT3
  [ impropers ]
	    C    CT     N     O
	    N     C    C2    HN

[ BGUL ]
  [ atoms ]
	   C1 CC3162    0.340  0
	   H1  HCA1    0.090  1
	   O1 OC311   -0.650  2
	  HO1  HCP1    0.420  3
	   C5 CC3163    0.110  4
	   H5  HCA1    0.090  5
	   O5 OC3C61   -0.400  6
	   C2 CC3161    0.140  7
	   H2  HCA1    0.090  8
	   O2 OC311   -0.650  9
	  HO2  HCP1    0.420 10
	   C3 CC3161    0.140 11
	   H3  HCA1    0.090 12
	   O3 OC311   -0.650 13
	  HO3  HCP1    0.420 14
	   C4 CC3161    0.140 15
	   H4  HCA1    0.090 16
	   O4 OC311   -0.650 17
	  HO4  HCP1    0.420 18
	   C6 CC321    0.050 19
	  H61  HCA2    0.090 20
	  H62  HCA2    0.090 21
	   O6 OC311   -0.650 22
	  HO6  HCP1    0.420 23
  [ bonds ]
	   C1    O1
	   C1    H1
	   O1   HO1
	   C1    O5
	   C1    C2
	   C2    H2
	   C2    O2
	   O2   HO2
	   C2    C3
	   C3    H3
	   C3    O3
	   O3   HO3
	   C3    C4
	   C4    H4
	   C4    O4
	   O4   HO4
	   C4    C5
	   C5    H5
	   C5    C6
	   C6   H61
	   C6   H62
	   C6    O6
	   O6   HO6
	   C5    O5

[ BH2U ]
  [ atoms ]
	   N1 NG2S0   -0.190  0
	   C2 CG2O6    0.320  1
	   O2 OG2D1   -0.420  2
	   N3 NG2S1   -0.400  3
	   H3  HGP1    0.320  4
	   C4 CG2O1    0.550  5
	   O4 OG2D1   -0.490  6
	   C5 CG321   -0.140  7
	  H51  HGA2    0.090  8
	  H52  HGA2    0.090  9
	   C6 CG321    0.090 10
	  H61  HGA2    0.090 11
	  H62  HGA2    0.090 12
	   CM CG331   -0.270 13
	  HM1  HGA3    0.090 14
	  HM2  HGA3    0.090 15
	  HM3  HGA3    0.090 16
  [ bonds ]
	   CM   HM1
	   CM   HM2
	   CM   HM3
	   N1    C2
	   N1    C6
	   C2    O2
	   C2    N3
	   N3    C4
	   N3    H3
	   C4    O4
	   C4    C5
	   C5    C6
	   C5   H51
	   C5   H52
	   C6   H61
	   C6   H62
	   CM    N1
  [ impropers ]
	   C2    N1    N3    O2
	   C4    C5    N3    O4

[ BHCU ]
  [ atoms ]
	   N1 NG2R61   -0.340  0
	   C2 CG2R63    0.510  1
	   O2 OG2D4   -0.410  2
	   N3 NG2R61   -0.460  3
	   H3  HGP1    0.360  4
	   C4 CG2R63    0.500  5
	   O4 OG2D4   -0.450  6
	   C5 CG2R62   -0.050  7
	   C6 CG2R62    0.170  8
	   H6 HGR62    0.170  9
	   C7 CG311    0.140 10
	   H7  HGA1    0.090 11
	   O7 OG311   -0.650 12
	  H7O  HGP1    0.420 13
	   C8 CG2O3    0.520 14
	  O81 OG2D2   -0.760 15
	  O82 OG2D2   -0.760 16
	   CM CG331   -0.270 17
	  HM1  HGA3    0.090 18
	  HM2  HGA3    0.090 19
	  HM3  HGA3    0.090 20
  [ bonds ]
	   CM   HM1
	   CM   HM2
	   CM   HM3
	   N1    C2
	   N1    C6
	   C2    O2
	   C2    N3
	   N3    C4
	   N3    H3
	   C4    O4
	   C4    C5
	   C5    C6
	   C5    C7
	   C6    H6
	   C7    H7
	   C7    O7
	   C7    C8
	   O7   H7O
	   C8   O81
	   C8   O82
	   CM    N1
  [ impropers ]
	   C2    N1    N3    O2
	   C4    C5    N3    O4
	   C8   O82   O81    C7

[ BHIA ]
  [ atoms ]
	   N9 NG2R51   -0.010  0
	   C8 CG2R53    0.430  1
	   H8 HGR52    0.080  2
	   N7 NG2R50   -0.850  3
	   C5 CG2RC0    0.320  4
	   C6 CG2R64    0.450  5
	   N6 NG311   -0.450  6
	   H6 HGPAM1    0.330  7
	   N1 NG2R62   -0.780  8
	   C2 CG2R64    0.490  9
	   H2 HGR62    0.140 10
	   N3 NG2R62   -0.860 11
	   C4 CG2RC0    0.520 12
	  C12 CG321    0.010 13
	 H121  HGA2    0.090 14
	 H122  HGA2    0.090 15
	  C13 CG2D1   -0.150 16
	  H13  HGA4    0.150 17
	  C14 CG2D1    0.000 18
	  C15 CG331   -0.270 19
	 H151  HGA3    0.090 20
	 H152  HGA3    0.090 21
	 H153  HGA3    0.090 22
	  C16 CG321    0.050 23
	 H161  HGA2    0.090 24
	 H162  HGA2    0.090 25
	  O16 OG311   -0.650 26
	 H16O  HGP1    0.420 27
	   CM CG331   -0.270 28
	  HM1  HGA3    0.090 29
	  HM2  HGA3    0.090 30
	  HM3  HGA3    0.090 31
  [ bonds ]
	   CM   HM1
	   CM   HM2
	   CM   HM3
	   N9    C8
	   N9    C4
	   C8    N7
	   C8    H8
	   N7    C5
	   C5    C6
	   C5    C4
	   C6    N6
	   C6    N1
	   N6   C12
	   N6    H6
	   N1    C2
	   C2    N3
	   C2    H2
	   N3    C4
	  C12   C13
	  C12  H121
	  C12  H122
	  C13   C14
	  C13   H13
	  C14   C15
	  C14   C16
	  C15  H151
	  C15  H152
	  C15  H153
	  C16   O16
	  C16  H161
	  C16  H162
	  O16  H16O
	   CM    N9
  [ impropers ]
	   C6    C5    N1    N6

[ BHMC ]
  [ atoms ]
	   N1 NG2R61   -0.120  0
	   C2 CG2R63    0.500  1
	   O2 OG2D4   -0.450  2
	   N3 NG2R62   -0.790  3
	   C4 CG2R64    0.620  4
	   N4 NG2S3   -0.650  5
	  H41  HGP4    0.320  6
	  H42  HGP4    0.320  7
	   C5 CG2R62    0.040  8
	   C6 CG2R62    0.020  9
	   H6 HGR62    0.190 10
	   C7 CG321    0.050 11
	  H71  HGA2    0.090 12
	  H72  HGA2    0.090 13
	   O7 OG311   -0.650 14
	  H7O  HGP1    0.420 15
	   CM CG331   -0.270 16
	  HM1  HGA3    0.090 17
	  HM2  HGA3    0.090 18
	  HM3  HGA3    0.090 19
  [ bonds ]
	   CM   HM1
	   CM   HM2
	   CM   HM3
	   N1    C2
	   N1    C6
	   C2    O2
	   C2    N3
	   N3    C4
	   C4    C5
	   C4    N4
	   N4   H41
	   N4   H42
	   C5    C7
	   C5    C6
	   C6    H6
	   C7   H71
	   C7   H72
	   C7    O7
	   O7   H7O
	   CM    N1
  [ impropers ]
	   C2    N1    N3    O2
	   C4    C5    N3    N4
	   N4   H41   H42    C4

[ BHNA ]
  [ atoms ]
	   N9 NG2R51   -0.030  0
	   C8 CG2R53    0.340  1
	   H8 HGR52    0.120  2
	   N7 NG2R50   -0.750  3
	   C5 CG2RC0    0.280  4
	   C6 CG2R64    0.700  5
	   N6 NG2S1   -0.580  6
	   H6  HGP1    0.330  7
	   N1 NG2R62   -0.740  8
	   C2 CG2R64    0.490  9
	   H2 HGR62    0.120 10
	   N3 NG2R62   -0.780 11
	   C4 CG2RC0    0.410 12
	  C10 CG2O6    0.600 13
	  O10 OG2D1   -0.500 14
	  N11 NG2S1   -0.480 15
	  H11  HGP1    0.290 16
	  C12 CG311    0.090 17
	  H12  HGA1    0.090 18
	  C13 CG2O3    0.520 19
	  ODA OG2D2   -0.760 20
	  ODB OG2D2   -0.760 21
	  C14 CG311    0.140 22
	  H14  HGA1    0.090 23
	  O14 OG311   -0.650 24
	 H14O  HGP1    0.420 25
	  C15 CG321   -0.180 26
	 H151  HGA2    0.090 27
	 H152  HGA2    0.090 28
	  C16 CG331   -0.270 29
	 H161  HGA3    0.090 30
	 H162  HGA3    0.090 31
	 H163  HGA3    0.090 32
	   CM CG331   -0.270 33
	  HM1  HGA3    0.090 34
	  HM2  HGA3    0.090 35
	  HM3  HGA3    0.090 36
  [ bonds ]
	   CM   HM1
	   CM   HM2
	   CM   HM3
	   N9    C8
	   N9    C4
	   C8    N7
	   C8    H8
	   N7    C5
	   C5    C6
	   C5    C4
	   C6    N6
	   C6    N1
	   N6   C10
	   N6    H6
	   N1    C2
	   C2    N3
	   C2    H2
	   N3    C4
	  C10   N11
	  C10   O10
	  N11   C12
	  N11   H11
	  C12   C14
	  C12   C13
	  C12   H12
	  C14   C15
	  C14   O14
	  C14   H14
	  C15   C16
	  C15  H151
	  C15  H152
	  C16  H161
	  C16  H162
	  C16  H163
	  C13   ODA
	  C13   ODB
	  O14  H14O
	   CM    N9
  [ impropers ]
	  C10    N6   N11   O10
	  C13   ODB   ODA   C12
	   C6    C5    N1    N6

[ BHWG ]
  [ atoms ]
	   N9 NG2R51    0.020  0
	   C8 CG2R53    0.380  1
	   H8 HGR52    0.080  2
	   N7 NG2R50   -0.680  3
	   C5 CG2RC0    0.010  4
	   C6 CG2R63    0.690  5
	   O6 OG2D4   -0.510  6
	   N1 NG2RC0   -0.100  7
	   C2 CG2RC0    0.450  8
	   N2 NG2R50   -0.690  9
	   N3 NG2R61   -0.340 10
	   C4 CG2RC0    0.300 11
	  C12 CG2R51   -0.260 12
	  C11 CG2R51    0.410 13
	   C3 CG331   -0.040 14
	  H31  HGA3    0.090 15
	  H32  HGA3    0.090 16
	  H33  HGA3    0.090 17
	  C10 CG331   -0.300 18
	 H101  HGA3    0.090 19
	 H102  HGA3    0.090 20
	 H103  HGA3    0.090 21
	  C13 CG321   -0.140 22
	 H131  HGA2    0.090 23
	 H132  HGA2    0.090 24
	  C14 CG311    0.140 25
	  H14  HGA1    0.090 26
	  O14 OG311   -0.650 27
	 H14O  HGP1    0.420 28
	  C15 CG311    0.100 29
	  H15  HGA1    0.090 30
	  N20 NG2S1   -0.380 31
	  H20  HGP1    0.320 32
	  C21 CG2O6    0.200 33
	  O22 OG2D1   -0.390 34
	  O23 OG302   -0.320 35
	  C24 CG331    0.070 36
	 H241  HGA3    0.090 37
	 H242  HGA3    0.090 38
	 H243  HGA3    0.090 39
	  C16 CG2O2    0.900 40
	  O17 OG2D1   -0.630 41
	  O18 OG302   -0.490 42
	  C19 CG331   -0.010 43
	 H191  HGA3    0.090 44
	 H192  HGA3    0.090 45
	 H193  HGA3    0.090 46
	   CM CG331   -0.270 47
	  HM1  HGA3    0.090 48
	  HM2  HGA3    0.090 49
	  HM3  HGA3    0.090 50
  [ bonds ]
	   CM   HM1
	   CM   HM2
	   CM   HM3
	   N9    C8
	   N9    C4
	   C8    H8
	   C8    N7
	   N7    C5
	   C5    C6
	   C5    C4
	   C6    O6
	   C6    N1
	   N1    C2
	   N1   C12
	   C2    N2
	   C2    N3
	   N2   C11
	   N3    C4
	   N3    C3
	  C12   C11
	  C12   C13
	  C11   C10
	   C3   H31
	   C3   H32
	   C3   H33
	  C10  H101
	  C10  H102
	  C10  H103
	  C13  H131
	  C13  H132
	  C13   C14
	  C14   H14
	  C14   O14
	  C14   C15
	  O14  H14O
	  C15   H15
	  C15   N20
	  C15   C16
	  N20   H20
	  N20   C21
	  C21   O22
	  C21   O23
	  O23   C24
	  C24  H241
	  C24  H242
	  C24  H243
	  C16   O17
	  C16   O18
	  O18   C19
	  C19  H191
	  C19  H192
	  C19  H193
	   CM    N9
  [ impropers ]
	   C6    C5    N1    O6
	  C16   C15   O17   O18
	  C21   N20   O22   O23

[ BIAU ]
  [ atoms ]
	   N1 NG2R61   -0.340  0
	   C2 CG2R63    0.510  1
	   O2 OG2D4   -0.410  2
	   N3 NG2R61   -0.460  3
	   H3  HGP1    0.360  4
	   C4 CG2R63    0.500  5
	   O4 OG2D4   -0.450  6
	   C5 CG2R62   -0.050  7
	   C6 CG2R62    0.170  8
	   H6 HGR62    0.170  9
	   C7 CG324    0.200 10
	  H71  HGA2    0.090 11
	  H72  HGA2    0.090 12
	   N8 NG3P2   -0.520 13
	  H82  HGP2    0.380 14
	  H81  HGP2    0.380 15
	   C9 CG324    0.200 16
	  H91  HGA2    0.090 17
	  H92  HGA2    0.090 18
	  C10 CG2D1   -0.150 19
	  H10  HGA4    0.150 20
	  C11 CG2D1    0.000 21
	  C12 CG331   -0.270 22
	 H121  HGA3    0.090 23
	 H122  HGA3    0.090 24
	 H123  HGA3    0.090 25
	  C13 CG331   -0.270 26
	 H131  HGA3    0.090 27
	 H132  HGA3    0.090 28
	 H133  HGA3    0.090 29
	   CM CG331   -0.270 30
	  HM1  HGA3    0.090 31
	  HM2  HGA3    0.090 32
	  HM3  HGA3    0.090 33
  [ bonds ]
	   CM   HM1
	   CM   HM2
	   CM   HM3
	   N1    C2
	   N1    C6
	   C2    O2
	   C2    N3
	   N3    C4
	   N3    H3
	   C4    O4
	   C4    C5
	   C5    C6
	   C5    C7
	   C6    H6
	   C7   H71
	   C7   H72
	   C7    N8
	   C9   C10
	   C9   H91
	   C9   H92
	   C9    N8
	  C10   H10
	  C10   C11
	   N8   H81
	   N8   H82
	  C11   C12
	  C11   C13
	  C12  H121
	  C12  H122
	  C12  H123
	  C13  H131
	  C13  H132
	  C13  H133
	   CM    N1
  [ impropers ]
	   C2    N1    N3    O2
	   C4    C5    N3    O4

[ BICB ]
  [ atoms ]
	   C1 CG2RC0    0.222  0
	   C2 CG2R61   -0.115  1
	   H2 HGR61    0.115  2
	   C3 CG2R61   -0.115  3
	   H3 HGR61    0.115  4
	   C4 CG2R61   -0.115  5
	   H4 HGR61    0.115  6
	   C5 CG2R61   -0.115  7
	   C6 CG2RC0    0.222  8
	   H5 HGR61    0.115  9
	   C7 CG3C52   -0.034 10
	   H6  HGA2    0.090 11
	   H7  HGA2    0.090 12
	   O2 OG3C51   -0.313 13
	   B1 BG201   -0.209 14
	   O1 OG311   -0.568 15
	   H1  HGP1    0.500 16
  [ bonds ]
	   C1    C2
	   C1    C6
	   C1    B1
	   C2    H2
	   C2    C3
	   C3    H3
	   C3    C4
	   C4    H4
	   C4    C5
	   C5    C6
	   C5    H5
	   C6    C7
	   C7    H6
	   C7    H7
	   C7    O2
	   O2    B1
	   B1    O1
	   O1    H1

[ BIDO ]
  [ atoms ]
	   C1 CC3162    0.340  0
	   H1  HCA1    0.090  1
	   O1 OC311   -0.650  2
	  HO1  HCP1    0.420  3
	   C5 CC3163    0.110  4
	   H5  HCA1    0.090  5
	   O5 OC3C61   -0.400  6
	   C2 CC3161    0.140  7
	   H2  HCA1    0.090  8
	   O2 OC311   -0.650  9
	  HO2  HCP1    0.420 10
	   C3 CC3161    0.140 11
	   H3  HCA1    0.090 12
	   O3 OC311   -0.650 13
	  HO3  HCP1    0.420 14
	   C4 CC3161    0.140 15
	   H4  HCA1    0.090 16
	   O4 OC311   -0.650 17
	  HO4  HCP1    0.420 18
	   C6 CC321    0.050 19
	  H61  HCA2    0.090 20
	  H62  HCA2    0.090 21
	   O6 OC311   -0.650 22
	  HO6  HCP1    0.420 23
  [ bonds ]
	   C1    O1
	   C1    H1
	   O1   HO1
	   C1    O5
	   C1    C2
	   C2    H2
	   C2    O2
	   O2   HO2
	   C2    C3
	   C3    H3
	   C3    O3
	   O3   HO3
	   C3    C4
	   C4    H4
	   C4    O4
	   O4   HO4
	   C4    C5
	   C5    H5
	   C5    C6
	   C6   H61
	   C6   H62
	   C6    O6
	   O6   HO6
	   C5    O5

[ BIDOA ]
  [ atoms ]
	   C1 CC3162    0.340  0
	   H1  HCA1    0.090  1
	   O1 OC311   -0.650  2
	  HO1  HCP1    0.420  3
	   C5 CC3163    0.110  4
	   H5  HCA1    0.090  5
	   O5 OC3C61   -0.400  6
	   C2 CC3161    0.140  7
	   H2  HCA1    0.090  8
	   O2 OC311   -0.650  9
	  HO2  HCP1    0.420 10
	   C3 CC3161    0.140 11
	   H3  HCA1    0.090 12
	   O3 OC311   -0.650 13
	  HO3  HCP1    0.420 14
	   C4 CC3161    0.140 15
	   H4  HCA1    0.090 16
	   O4 OC311   -0.650 17
	  HO4  HCP1    0.420 18
	   C6 CC2O2    0.520 19
	  O61 OC2D2   -0.760 20
	  O62 OC2D2   -0.760 21
  [ bonds ]
	   C1    O1
	   C1    H1
	   O1   HO1
	   C1    O5
	   C1    C2
	   C2    H2
	   C2    O2
	   O2   HO2
	   C2    C3
	   C3    H3
	   C3    O3
	   O3   HO3
	   C3    C4
	   C4    H4
	   C4    O4
	   O4   HO4
	   C4    C5
	   C5    H5
	   C5    C6
	   C6   O61
	   C6   O62
	   C5    O5
  [ impropers ]
	   C6    C5   O62   O61

[ BIMG ]
  [ atoms ]
	   N9 NG2R51    0.020  0
	   C8 CG2R53    0.380  1
	   H8 HGR52    0.080  2
	   N7 NG2R50   -0.680  3
	   C5 CG2RC0    0.010  4
	   C6 CG2R63    0.690  5
	   O6 OG2D4   -0.510  6
	   N1 NG2RC0   -0.100  7
	   C2 CG2RC0    0.450  8
	   N2 NG2R50   -0.690  9
	   N3 NG2R61   -0.340 10
	   C4 CG2RC0    0.300 11
	  C12 CG2R51   -0.430 12
	  H12 HGR52    0.210 13
	  C11 CG2R51    0.410 14
	   C3 CG331   -0.040 15
	  H31  HGA3    0.090 16
	  H32  HGA3    0.090 17
	  H33  HGA3    0.090 18
	  C10 CG331   -0.300 19
	 H101  HGA3    0.090 20
	 H102  HGA3    0.090 21
	 H103  HGA3    0.090 22
	   CM CG331   -0.270 23
	  HM1  HGA3    0.090 24
	  HM2  HGA3    0.090 25
	  HM3  HGA3    0.090 26
  [ bonds ]
	   CM   HM1
	   CM   HM2
	   CM   HM3
	   N9    C8
	   N9    C4
	   C8    N7
	   C8    H8
	   N7    C5
	   C5    C6
	   C5    C4
	   C6    O6
	   C6    N1
	   N1    C2
	   N1   C12
	   C2    N2
	   C2    N3
	   N2   C11
	   N3    C4
	   N3    C3
	  C12   C11
	  C12   H12
	  C11   C10
	  C10  H101
	  C10  H102
	  C10  H103
	   C3   H31
	   C3   H32
	   C3   H33
	   CM    N9
  [ impropers ]
	   C6    C5    N1    O6

[ BINB ]
  [ atoms ]
	   C1 CG2RC0    0.205  0
	   C2 CG2R61   -0.115  1
	   H2 HGR61    0.115  2
	   C3 CG2R61   -0.115  3
	   H3 HGR61    0.115  4
	   C4 CG2R61   -0.115  5
	   H4 HGR61    0.115  6
	   C5 CG2R61   -0.115  7
	   C6 CG2RC0    0.205  8
	   H5 HGR61    0.115  9
	   C7 CG3C52   -0.034 10
	   H6  HGA2    0.090 11
	   H7  HGA2    0.090 12
	   O2 OG3C51   -0.439 13
	   B1 BG201   -0.269 14
	   O1 OG2D2   -0.848 15
  [ bonds ]
	   C1    C2
	   C1    C6
	   C1    B1
	   C2    H2
	   C2    C3
	   C3    H3
	   C3    C4
	   C4    H4
	   C4    C5
	   C5    C6
	   C5    H5
	   C6    C7
	   C7    H6
	   C7    H7
	   C7    O2
	   O2    B1
	   B1    O1

[ BINO ]
  [ atoms ]
	   N9 NG2R51   -0.010  0
	   C8 CG2R53    0.260  1
	   H8 HGR52    0.150  2
	   N7 NG2R50   -0.610  3
	   C5 CG2RC0    0.010  4
	   C6 CG2R63    0.550  5
	   O6 OG2D4   -0.510  6
	   N1 NG2R61   -0.320  7
	   H1  HGP1    0.250  8
	   C2 CG2R64    0.510  9
	   H2 HGR62    0.100 10
	   N3 NG2R62   -0.640 11
	   C4 CG2RC0    0.260 12
	   CM CG331   -0.270 13
	  HM1  HGA3    0.090 14
	  HM2  HGA3    0.090 15
	  HM3  HGA3    0.090 16
  [ bonds ]
	   CM   HM1
	   CM   HM2
	   CM   HM3
	   N9    C8
	   N9    C4
	   C8    N7
	   C8    H8
	   N7    C5
	   C5    C6
	   C5    C4
	   C6    O6
	   C6    N1
	   N1    C2
	   N1    H1
	   C2    N3
	   C2    H2
	   N3    C4
	   CM    N9
  [ impropers ]
	   C6    C5    N1    O6

[ BISU ]
  [ atoms ]
	   N1 NG2R61   -0.260  0
	   C2 CG2R63    0.290  1
	   S2 SG2D1   -0.220  2
	   N3 NG2R61   -0.560  3
	   H3  HGP1    0.400  4
	   C4 CG2R63    0.390  5
	   O4 OG2D4   -0.410  6
	   C5 CG2R62   -0.030  7
	   C6 CG2R62    0.180  8
	   H6 HGR62    0.220  9
	   C7 CG324    0.200 10
	  H71  HGA2    0.090 11
	  H72  HGA2    0.090 12
	   N8 NG3P2   -0.520 13
	  H82  HGP2    0.380 14
	  H81  HGP2    0.380 15
	   C9 CG324    0.200 16
	  H91  HGA2    0.090 17
	  H92  HGA2    0.090 18
	  C10 CG2D1   -0.150 19
	  H10  HGA4    0.150 20
	  C11 CG2D1    0.000 21
	  C12 CG331   -0.270 22
	 H121  HGA3    0.090 23
	 H122  HGA3    0.090 24
	 H123  HGA3    0.090 25
	  C13 CG331   -0.270 26
	 H131  HGA3    0.090 27
	 H132  HGA3    0.090 28
	 H133  HGA3    0.090 29
	   CM CG331   -0.270 30
	  HM1  HGA3    0.090 31
	  HM2  HGA3    0.090 32
	  HM3  HGA3    0.090 33
  [ bonds ]
	   CM   HM1
	   CM   HM2
	   CM   HM3
	   N1    C2
	   N1    C6
	   C2    S2
	   C2    N3
	   N3    C4
	   N3    H3
	   C4    O4
	   C4    C5
	   C5    C6
	   C5    C7
	   C6    H6
	   C7   H71
	   C7   H72
	   C7    N8
	   C9   C10
	   C9   H91
	   C9   H92
	   C9    N8
	  C10   H10
	  C10   C11
	   N8   H81
	   N8   H82
	  C11   C12
	  C11   C13
	  C12  H121
	  C12  H122
	  C12  H123
	  C13  H131
	  C13  H132
	  C13  H133
	   CM    N1
  [ impropers ]
	   C2    N1    N3    S2
	   C4    C5    N3    O4

[ BIWG ]
  [ atoms ]
	   N9 NG2R51    0.020  0
	   C8 CG2R53    0.370  1
	   H8 HGR52    0.090  2
	   N7 NG2R50   -0.670  3
	   C5 CG2RC0    0.000  4
	   C6 CG2R63    0.690  5
	   O6 OG2D4   -0.500  6
	   N1 NG2RC0   -0.110  7
	   C2 CG2RC0    0.440  8
	   N2 NG2R50   -0.700  9
	   N3 NG2R61   -0.420 10
	   H3  HGP1    0.340 11
	   C4 CG2RC0    0.290 12
	  C12 CG2R51   -0.250 13
	  C11 CG2R51    0.400 14
	  C10 CG331   -0.300 15
	 H101  HGA3    0.090 16
	 H102  HGA3    0.090 17
	 H103  HGA3    0.090 18
	  C13 CG331   -0.230 19
	 H131  HGA3    0.090 20
	 H132  HGA3    0.090 21
	 H133  HGA3    0.090 22
	   CM CG331   -0.270 23
	  HM1  HGA3    0.090 24
	  HM2  HGA3    0.090 25
	  HM3  HGA3    0.090 26
  [ bonds ]
	   CM   HM1
	   CM   HM2
	   CM   HM3
	   N9    C8
	   N9    C4
	   C8    N7
	   C8    H8
	   N7    C5
	   C5    C6
	   C5    C4
	   C6    O6
	   C6    N1
	   N1    C2
	   N1   C12
	   C2    N2
	   C2    N3
	   N2   C11
	   N3    C4
	   N3    H3
	  C10   C11
	  C10  H101
	  C10  H102
	  C10  H103
	  C11   C12
	  C12   C13
	  C13  H131
	  C13  H132
	  C13  H133
	   CM    N9
  [ impropers ]
	   C6    C5    N1    O6

[ BK2C ]
  [ atoms ]
	   N1 NG2P1   -0.240  0
	   C2 CG2R64    0.770  1
	   N2 NG2P1   -0.600  2
	   H2  HGP2    0.490  3
	   N3 NG2P1   -0.810  4
	   H3  HGP2    0.440  5
	   C4 CG2R64    0.570  6
	   N4 NG2D1   -0.680  7
	   H4  HGP1    0.340  8
	   C5 CG2R61   -0.240  9
	   H5 HGR61    0.210 10
	   C6 CG2R61    0.130 11
	   H6 HGR62    0.200 12
	   C7 CG324    0.240 13
	  H71  HGA2    0.090 14
	  H72  HGA2    0.090 15
	   C8 CG321   -0.180 16
	  H81  HGA2    0.090 17
	  H82  HGA2    0.090 18
	   C9 CG321   -0.180 19
	  H91  HGA2    0.090 20
	  H92  HGA2    0.090 21
	  C10 CG321   -0.180 22
	 H101  HGA2    0.090 23
	 H102  HGA2    0.090 24
	  C12 CG314    0.170 25
	  H12  HGA1    0.110 26
	  N14 NG3P3   -0.340 27
	 H141  HGP2    0.300 28
	 H142  HGP2    0.300 29
	 H143  HGP2    0.300 30
	  C13 CG2O3    0.320 31
	  O30 OG2D2   -0.580 32
	  O31 OG2D2   -0.580 33
	   CM CG334   -0.270 34
	  HM1  HGA3    0.090 35
	  HM2  HGA3    0.090 36
	  HM3  HGA3    0.090 37
  [ bonds ]
	   CM   HM1
	   CM   HM2
	   CM   HM3
	   N1    C2
	   N1    C6
	   C2    N3
	   C2    N2
	   N3    C4
	   C4    N4
	   C4    C5
	   N3    H3
	   N4    H4
	   C5    H5
	   C5    C6
	   C6    H6
	   N2    H2
	   N2    C7
	   C7   H71
	   C7   H72
	   C7    C8
	   C8   H81
	   C8   H82
	   C8    C9
	   C9   H91
	   C9   H92
	   C9   C10
	  C10  H101
	  C10  H102
	  C10   C12
	  C12   H12
	  C12   C13
	  C12   N14
	  C13   O30
	  C13   O31
	  N14  H141
	  N14  H142
	  N14  H143
	   CM    N1
  [ impropers ]
	   C2    N1    N3    N2
	   C4    C5    N4    N3
	  C13   O31   O30   C12

[ BLYF ]
  [ atoms ]
	   O4 OC3C51   -0.400  0
	   C1 CC3152    0.340  1
	   H1  HCA1    0.090  2
	   O1 OC311   -0.650  3
	  HO1  HCP1    0.420  4
	   C4 CC3153    0.110  5
	   H4  HCA1    0.090  6
	   C5 CC321    0.050  7
	  H51  HCA2    0.090  8
	  H52  HCA2    0.090  9
	   O5 OC311   -0.650 10
	  HO5  HCP1    0.420 11
	   C2 CC3151    0.140 12
	   H2  HCA1    0.090 13
	   O2 OC311   -0.650 14
	  HO2  HCP1    0.420 15
	   C3 CC3151    0.140 16
	   H3  HCA1    0.090 17
	   O3 OC311   -0.650 18
	  HO3  HCP1    0.420 19
  [ bonds ]
	   O4    C1
	   C1    H1
	   C1    O1
	   O1   HO1
	   C1    C2
	   C2    H2
	   C2    O2
	   O2   HO2
	   C2    C3
	   C3    H3
	   C3    O3
	   O3   HO3
	   C3    C4
	   C4    H4
	   C4    C5
	   C4    O4
	   C5   H51
	   C5   H52
	   C5    O5
	   O5   HO5

[ BM2G ]
  [ atoms ]
	   N9 NG2R51   -0.010  0
	   C8 CG2R53    0.330  1
	   H8 HGR52    0.100  2
	   N7 NG2R50   -0.650  3
	   C5 CG2RC0    0.010  4
	   C6 CG2R63    0.490  5
	   O6 OG2D4   -0.500  6
	   N1 NG2R61   -0.450  7
	   H1  HGP1    0.330  8
	   C4 CG2RC0    0.340  9
	   C2 CG2R64    0.710 10
	   N2 NG301   -0.360 11
	   N3 NG2R62   -0.620 12
	  CM1 CG331   -0.130 13
	  H11  HGA3    0.090 14
	  H12  HGA3    0.090 15
	  H13  HGA3    0.090 16
	  CM2 CG331   -0.130 17
	  H21  HGA3    0.090 18
	  H22  HGA3    0.090 19
	  H23  HGA3    0.090 20
	   CM CG331   -0.270 21
	  HM1  HGA3    0.090 22
	  HM2  HGA3    0.090 23
	  HM3  HGA3    0.090 24
  [ bonds ]
	   CM   HM1
	   CM   HM2
	   CM   HM3
	   N9    C8
	   N9    C4
	   C8    N7
	   C8    H8
	   N7    C5
	   C5    C6
	   C5    C4
	   C6    O6
	   C6    N1
	   N1    C2
	   N1    H1
	   C2    N2
	   C2    N3
	   N2   CM2
	   N2   CM1
	   N3    C4
	  CM2   H21
	  CM2   H22
	  CM2   H23
	  CM1   H11
	  CM1   H12
	  CM1   H13
	   CM    N9
  [ impropers ]
	   C6    C5    N1    O6
	   C2    N1    N3    N2

[ BM6A ]
  [ atoms ]
	   N9 NG2R51   -0.010  0
	   C8 CG2R53    0.310  1
	   H8 HGR52    0.090  2
	   N7 NG2R50   -0.670  3
	   C5 CG2RC0    0.410  4
	   C6 CG2R64    0.520  5
	   N6 NG301   -0.530  6
	   N1 NG2R62   -0.690  7
	   C2 CG2R64    0.570  8
	   H2 HGR62    0.080  9
	   N3 NG2R62   -0.870 10
	   C4 CG2RC0    0.430 11
	   C9 CG331   -0.090 12
	  H91  HGA3    0.090 13
	  H92  HGA3    0.090 14
	  H93  HGA3    0.090 15
	  C10 CG331   -0.090 16
	 H101  HGA3    0.090 17
	 H102  HGA3    0.090 18
	 H103  HGA3    0.090 19
	   CM CG331   -0.270 20
	  HM1  HGA3    0.090 21
	  HM2  HGA3    0.090 22
	  HM3  HGA3    0.090 23
  [ bonds ]
	   CM   HM1
	   CM   HM2
	   CM   HM3
	   N9    C8
	   N9    C4
	   C8    N7
	   C8    H8
	   N7    C5
	   C5    C6
	   C5    C4
	   C6    N6
	   C6    N1
	   N6   C10
	   N6    C9
	   N1    C2
	   C2    N3
	   C2    H2
	   N3    C4
	  C10  H101
	  C10  H102
	  C10  H103
	   C9   H91
	   C9   H92
	   C9   H93
	   CM    N9
  [ impropers ]
	   C6    C5    N1    N6

[ BMAN ]
  [ atoms ]
	   C1 CC3162    0.340  0
	   H1  HCA1    0.090  1
	   O1 OC311   -0.650  2
	  HO1  HCP1    0.420  3
	   C5 CC3163    0.110  4
	   H5  HCA1    0.090  5
	   O5 OC3C61   -0.400  6
	   C2 CC3161    0.140  7
	   H2  HCA1    0.090  8
	   O2 OC311   -0.650  9
	  HO2  HCP1    0.420 10
	   C3 CC3161    0.140 11
	   H3  HCA1    0.090 12
	   O3 OC311   -0.650 13
	  HO3  HCP1    0.420 14
	   C4 CC3161    0.140 15
	   H4  HCA1    0.090 16
	   O4 OC311   -0.650 17
	  HO4  HCP1    0.420 18
	   C6 CC321    0.050 19
	  H61  HCA2    0.090 20
	  H62  HCA2    0.090 21
	   O6 OC311   -0.650 22
	  HO6  HCP1    0.420 23
  [ bonds ]
	   C1    O1
	   C1    H1
	   O1   HO1
	   C1    O5
	   C1    C2
	   C2    H2
	   C2    O2
	   O2   HO2
	   C2    C3
	   C3    H3
	   C3    O3
	   O3   HO3
	   C3    C4
	   C4    H4
	   C4    O4
	   O4   HO4
	   C4    C5
	   C5    H5
	   C5    C6
	   C6   H61
	   C6   H62
	   C6    O6
	   O6   HO6
	   C5    O5

[ BMDU ]
  [ atoms ]
	   N1 NG2S0   -0.190  0
	   C2 CG2O6    0.320  1
	   O2 OG2D1   -0.420  2
	   N3 NG2S1   -0.400  3
	   H3  HGP1    0.320  4
	   C4 CG2O1    0.550  5
	   O4 OG2D1   -0.490  6
	   C5 CG311   -0.050  7
	   H5  HGA1    0.090  8
	   C6 CG321    0.090  9
	  H61  HGA2    0.090 10
	  H62  HGA2    0.090 11
	  C5M CG331   -0.270 12
	  H51  HGA3    0.090 13
	  H52  HGA3    0.090 14
	  H53  HGA3    0.090 15
	   CM CG331   -0.270 16
	  HM1  HGA3    0.090 17
	  HM2  HGA3    0.090 18
	  HM3  HGA3    0.090 19
  [ bonds ]
	   CM   HM1
	   CM   HM2
	   CM   HM3
	   N1    C2
	   N1    C6
	   C2    O2
	   C2    N3
	   N3    C4
	   N3    H3
	   C4    O4
	   C4    C5
	   C5    C6
	   C5    H5
	   C5   C5M
	   C6   H61
	   C6   H62
	  C5M   H51
	  C5M   H52
	  C5M   H53
	   CM    N1
  [ impropers ]
	   C2    N1    N3    O2
	   C4    C5    N3    O4

[ BMIA ]
  [ atoms ]
	   N9 NG2R51   -0.010  0
	   C8 CG2R53    0.370  1
	   H8 HGR52    0.100  2
	   N7 NG2R50   -0.840  3
	   C5 CG2RC0    0.280  4
	   C6 CG2R64    0.380  5
	   N6 NG311   -0.480  6
	   H6 HGPAM1    0.360  7
	   N1 NG2R62   -0.580  8
	   C2 CG2R64    0.630  9
	   N3 NG2R62   -0.760 10
	   C4 CG2RC0    0.480 11
	  C12 CG321   -0.000 12
	 H101  HGA2    0.090 13
	 H102  HGA2    0.090 14
	  S10 SG311   -0.280 15
	  C11 CG331   -0.100 16
	  H11  HGA3    0.090 17
	  H12  HGA3    0.090 18
	  H13  HGA3    0.090 19
	  C13 CG2D1   -0.150 20
	 H130  HGA4    0.150 21
	  C14 CG2D1    0.000 22
	  C15 CG331   -0.270 23
	 H151  HGA3    0.090 24
	 H152  HGA3    0.090 25
	 H153  HGA3    0.090 26
	  C16 CG331   -0.270 27
	 H161  HGA3    0.090 28
	 H162  HGA3    0.090 29
	 H163  HGA3    0.090 30
	   CM CG331   -0.270 31
	  HM1  HGA3    0.090 32
	  HM2  HGA3    0.090 33
	  HM3  HGA3    0.090 34
  [ bonds ]
	   CM   HM1
	   CM   HM2
	   CM   HM3
	   N9    C8
	   N9    C4
	   C8    N7
	   C8    H8
	   N7    C5
	   C5    C6
	   C5    C4
	   C6    N6
	   C6    N1
	   N6    H6
	   N6   C12
	   N1    C2
	   C2    N3
	   C2   S10
	   N3    C4
	  S10   C11
	  C11   H11
	  C11   H12
	  C11   H13
	  C12   C13
	  C12  H101
	  C12  H102
	  C13   C14
	  C13  H130
	  C14   C15
	  C14   C16
	  C15  H151
	  C15  H152
	  C15  H153
	  C16  H161
	  C16  H162
	  C16  H163
	   CM    N9
  [ impropers ]
	   C6    C5    N1    N6

[ BMOU ]
  [ atoms ]
	   N1 NG2R61   -0.290  0
	   C2 CG2R63    0.530  1
	   O2 OG2D4   -0.440  2
	   N3 NG2R61   -0.470  3
	   H3  HGP1    0.330  4
	   C4 CG2R63    0.460  5
	   O4 OG2D4   -0.460  6
	   C5 CG2R62    0.190  7
	   C6 CG2R62    0.170  8
	   H6 HGR62    0.160  9
	   O7 OG301   -0.430 10
	   C8 CG331   -0.020 11
	  H81  HGA3    0.090 12
	  H82  HGA3    0.090 13
	  H83  HGA3    0.090 14
	   CM CG331   -0.270 15
	  HM1  HGA3    0.090 16
	  HM2  HGA3    0.090 17
	  HM3  HGA3    0.090 18
  [ bonds ]
	   CM   HM1
	   CM   HM2
	   CM   HM3
	   N1    C2
	   N1    C6
	   C2    O2
	   C2    N3
	   N3    C4
	   N3    H3
	   C4    O4
	   C4    C5
	   C5    C6
	   C5    O7
	   C6    H6
	   O7    C8
	   C8   H81
	   C8   H82
	   C8   H83
	   CM    N1
  [ impropers ]
	   C2    N1    N3    O2
	   C4    C5    N3    O4

[ BMPD ]
  [ atoms ]
	   CG CG2R61   -0.115  0
	   HG HGR61    0.115  1
	  CD1 CG2R61   -0.115  2
	  HD1 HGR61    0.115  3
	  CD2 CG2R61   -0.115  4
	  HD2 HGR61    0.115  5
	  CE1 CG2R61   -0.240  6
	  HE1 HGR61    0.260  7
	  CE2 CG2R61   -0.240  8
	  HE2 HGR61    0.260  9
	   CZ CG2R61   -0.450 10
	   CH CG321   -0.280 11
	  HH1  HGA2    0.090 12
	  HH2  HGA2    0.090 13
	   P1   PG2    1.900 14
	   O2 OG2P1   -1.130 15
	   O3 OG2P1   -1.130 16
	   O4 OG2P1   -1.130 17
  [ bonds ]
	   CG   CD1
	   CG   CD2
	  CD1   CE1
	  CD2   CE2
	  CE1    CZ
	  CE2    CZ
	   CZ    CH
	   CG    HG
	  CD1   HD1
	  CD2   HD2
	  CE1   HE1
	  CE2   HE2
	   CH   HH1
	   CH   HH2
	   CH    P1
	   P1    O2
	   P1    O3
	   P1    O4

[ BMPH ]
  [ atoms ]
	   CG CG2R61   -0.115  0
	   HG HGR61    0.115  1
	  CD1 CG2R61   -0.115  2
	  HD1 HGR61    0.115  3
	  CD2 CG2R61   -0.115  4
	  HD2 HGR61    0.115  5
	  CE1 CG2R61   -0.210  6
	  HE1 HGR61    0.240  7
	  CE2 CG2R61   -0.210  8
	  HE2 HGR61    0.240  9
	   CZ CG2R61   -0.440 10
	   CH CG321   -0.180 11
	  HH1  HGA2    0.090 12
	  HH2  HGA2    0.090 13
	   P1   PG1    1.530 14
	   O2 OG311   -0.790 15
	   H2  HGP1    0.360 16
	   O3 OG2P1   -0.860 17
	   O4 OG2P1   -0.860 18
  [ bonds ]
	   CG   CD1
	   CG   CD2
	  CD1   CE1
	  CD2   CE2
	  CE1    CZ
	  CE2    CZ
	   CZ    CH
	   CG    HG
	  CD1   HD1
	  CD2   HD2
	  CE1   HE1
	  CE2   HE2
	   CH   HH1
	   CH   HH2
	   CH    P1
	   P1    O2
	   P1    O3
	   P1    O4
	   O2    H2

[ BMWG ]
  [ atoms ]
	   N9 NG2R51    0.020  0
	   C8 CG2R53    0.380  1
	   H8 HGR52    0.080  2
	   N7 NG2R50   -0.680  3
	   C5 CG2RC0    0.010  4
	   C6 CG2R63    0.690  5
	   O6 OG2D4   -0.510  6
	   N1 NG2RC0   -0.100  7
	   C2 CG2RC0    0.450  8
	   N2 NG2R50   -0.690  9
	   N3 NG2R61   -0.340 10
	   C4 CG2RC0    0.300 11
	  C12 CG2R51   -0.260 12
	  C11 CG2R51    0.410 13
	   C3 CG331   -0.040 14
	  H31  HGA3    0.090 15
	  H32  HGA3    0.090 16
	  H33  HGA3    0.090 17
	  C10 CG331   -0.300 18
	 H101  HGA3    0.090 19
	 H102  HGA3    0.090 20
	 H103  HGA3    0.090 21
	  C13 CG331   -0.230 22
	 H131  HGA3    0.090 23
	 H132  HGA3    0.090 24
	 H133  HGA3    0.090 25
	   CM CG331   -0.270 26
	  HM1  HGA3    0.090 27
	  HM2  HGA3    0.090 28
	  HM3  HGA3    0.090 29
  [ bonds ]
	   CM   HM1
	   CM   HM2
	   CM   HM3
	   N9    C8
	   N9    C4
	   C8    N7
	   C8    H8
	   N7    C5
	   C5    C6
	   C5    C4
	   C6    O6
	   C6    N1
	   N1    C2
	   N1   C12
	   C2    N2
	   C2    N3
	   N2   C11
	   N3    C4
	   N3    C3
	  C12   C11
	  C12   C13
	  C11   C10
	  C10  H101
	  C10  H102
	  C10  H103
	   C3   H31
	   C3   H32
	   C3   H33
	  C13  H131
	  C13  H132
	  C13  H133
	   CM    N9
  [ impropers ]
	   C6    C5    N1    O6

[ BN2G ]
  [ atoms ]
	   N9 NG2R52   -0.090  0
	   C8 CG2R53    0.410  1
	   H8 HGR53    0.130  2
	   N7 NG2R52   -0.390  3
	   C5 CG2RC0    0.130  4
	   C6 CG2R63    0.580  5
	   O6 OG2D4   -0.460  6
	   N1 NG2R61   -0.310  7
	   H1  HGP1    0.230  8
	   C2 CG2R64    0.730  9
	   N3 NG2R62   -0.530 10
	   C4 CG2RC0    0.200 11
	   C7 CG334    0.100 12
	  H71  HGA3    0.090 13
	  H72  HGA3    0.090 14
	  H73  HGA3    0.090 15
	   N2 NG301   -0.300 16
	  C10 CG331   -0.120 17
	  H11  HGA3    0.090 18
	  H12  HGA3    0.090 19
	  H13  HGA3    0.090 20
	  C20 CG331   -0.120 21
	  H21  HGA3    0.090 22
	  H22  HGA3    0.090 23
	  H23  HGA3    0.090 24
	   CM CG334   -0.270 25
	  HM1  HGA3    0.090 26
	  HM2  HGA3    0.090 27
	  HM3  HGA3    0.090 28
  [ bonds ]
	   CM   HM1
	   CM   HM2
	   CM   HM3
	   N9    C8
	   N9    C4
	   C8    N7
	   C8    H8
	   N7    C5
	   N7    C7
	   C5    C6
	   C5    C4
	   C6    O6
	   C6    N1
	   N1    C2
	   N1    H1
	   C2    N2
	   C2    N3
	   N2   C20
	   N2   C10
	   N3    C4
	  C20   H21
	  C20   H22
	  C20   H23
	  C10   H11
	  C10   H12
	  C10   H13
	   C7   H71
	   C7   H72
	   C7   H73
	   CM    N9
  [ impropers ]
	   C6    C5    N1    O6
	   C2    N1    N3    N2

[ BNE5AC ]
  [ atoms ]
	   C1 CC2O2    0.300  0
	  O11 OC2D2   -0.600  1
	  O12 OC2D2   -0.600  2
	   C2 CC3062    0.330  3
	   O2 OC311   -0.650  4
	  HO2  HCP1    0.420  5
	   C6 CC3163    0.110  6
	   H6  HCA1    0.090  7
	   O6 OC3C61   -0.400  8
	   C3 CC3261   -0.180  9
	  H31  HCA2    0.090 10
	  H32  HCA2    0.090 11
	   C4 CC3161    0.140 12
	   H4  HCA1    0.090 13
	   O4 OC311   -0.650 14
	  HO4  HCP1    0.420 15
	   C5 CC3161    0.070 16
	   H5  HCA1    0.090 17
	    N NC2D1   -0.470 18
	   HN  HCP1    0.310 19
	    C CC2O1    0.510 20
	    O OC2D1   -0.510 21
	   CT CC331   -0.270 22
	  HT1  HCA3    0.090 23
	  HT2  HCA3    0.090 24
	  HT3  HCA3    0.090 25
	   C7 CC312    0.140 26
	   H7  HCA1    0.090 27
	   O7 OC311   -0.650 28
	  HO7  HCP1    0.420 29
	   C8 CC312    0.140 30
	   H8  HCA1    0.090 31
	   O8 OC311   -0.650 32
	  HO8  HCP1    0.420 33
	   C9 CC322    0.050 34
	  H91  HCA2    0.090 35
	  H92  HCA2    0.090 36
	   O9 OC311   -0.650 37
	  HO9  HCP1    0.420 38
  [ bonds ]
	   C1   O11
	   C1   O12
	   C2    O2
	   C2    C1
	   O2   HO2
	   C2    O6
	   C2    C3
	   C3   H31
	   C3   H32
	   C3    C4
	   C4    H4
	   C4    O4
	   O4   HO4
	   C4    C5
	   C5    H5
	   C5     N
	    N    HN
	    N     C
	    C     O
	    C    CT
	   CT   HT1
	   CT   HT2
	   CT   HT3
	   C5    C6
	   C6    H6
	   C6    C7
	   C7    O7
	   C7    H7
	   C6    O6
	   O7   HO7
	   C7    C8
	   C8    H8
	   C8    O8
	   O8   HO8
	   C8    C9
	   C9   H91
	   C9   H92
	   C9    O9
	   O9   HO9
  [ impropers ]
	    C    CT     N     O
	    N     C    C5    HN
	   C1    C2   O12   O11

[ BNNB ]
  [ atoms ]
	   O1 OG2D2   -1.365  0
	   O2 OG2D2   -1.365  1
	   C1 CG2R61    0.583  2
	   H6 HGR61   -0.115  3
	   C2 CG2R61   -0.115  4
	   C3 CG2R61   -0.115  5
	   C4 CG2R61   -0.115  6
	   C5 CG2R61   -0.115  7
	   C6 CG2R61   -0.115  8
	   B1 BG201    0.377  9
	   H7 HGR61    0.115 10
	   H3 HGR61    0.115 11
	   H4 HGR61    0.115 12
	   H5 HGR61    0.115 13
  [ bonds ]
	   O1    B1
	   O2    B1
	   C2    H3
	   C1    C2
	   C1    C6
	   C2    C3
	   C3    H4
	   C3    C4
	   C4    H5
	   C4    C5
	   C5    C6
	   C1    B1
	   C5    H6
	   C6    H7

[ BNNE ]
  [ atoms ]
	   C1 CG321    0.447  0
	   C2 CG331   -0.270  1
	  H21  HGA3    0.090  2
	  H22  HGA3    0.090  3
	  H23  HGA3    0.090  4
	  H11  HGA2    0.090  5
	  H12  HGA2    0.090  6
	   B1 BG201    0.685  7
	   O1 OG2D2   -1.656  8
	   O2 OG2D2   -1.656  9
  [ bonds ]
	   C1    C2
	   C1   H11
	   C1   H12
	   C1    B1
	   C2   H21
	   C2   H22
	   C2   H23
	   B1    O1
	   B1    O2

[ BOAU ]
  [ atoms ]
	   N1 NG2R61   -0.300  0
	   C2 CG2R63    0.570  1
	   O2 OG2D4   -0.490  2
	   N3 NG2R61   -0.470  3
	   H3  HGP1    0.330  4
	   C4 CG2R63    0.490  5
	   O4 OG2D4   -0.490  6
	   C5 CG2R62    0.170  7
	   C6 CG2R62    0.210  8
	   H6 HGR62    0.160  9
	   O7 OG301   -0.430 10
	   C8 CG321    0.070 11
	  H81  HGA2    0.090 12
	  H82  HGA2    0.090 13
	   C9 CG2O3    0.520 14
	  O91 OG2D2   -0.760 15
	  O92 OG2D2   -0.760 16
	   CM CG331   -0.270 17
	  HM1  HGA3    0.090 18
	  HM2  HGA3    0.090 19
	  HM3  HGA3    0.090 20
  [ bonds ]
	   CM   HM1
	   CM   HM2
	   CM   HM3
	   N1    C2
	   N1    C6
	   C2    O2
	   C2    N3
	   N3    C4
	   N3    H3
	   C4    O4
	   C4    C5
	   C5    C6
	   C5    O7
	   C6    H6
	   O7    C8
	   C8   H81
	   C8   H82
	   C8    C9
	   C9   O91
	   C9   O92
	   CM    N1
  [ impropers ]
	   C2    N1    N3    O2
	   C4    C5    N3    O4
	   C9   O92   O91    C8

[ BOCU ]
  [ atoms ]
	   N1 NG2R61   -0.340  0
	   C2 CG2R63    0.510  1
	   O2 OG2D4   -0.410  2
	   N3 NG2R61   -0.460  3
	   H3  HGP1    0.360  4
	   C4 CG2R63    0.500  5
	   O4 OG2D4   -0.450  6
	   C5 CG2R62   -0.050  7
	   C6 CG2R62    0.170  8
	   H6 HGR62    0.170  9
	   C7 CG321   -0.220 10
	  H71  HGA2    0.090 11
	  H72  HGA2    0.090 12
	   C8 CG2O2    0.900 13
	   O9 OG302   -0.490 14
	   O8 OG2D1   -0.630 15
	  C10 CG331   -0.010 16
	 H101  HGA3    0.090 17
	 H102  HGA3    0.090 18
	 H103  HGA3    0.090 19
	   CM CG331   -0.270 20
	  HM1  HGA3    0.090 21
	  HM2  HGA3    0.090 22
	  HM3  HGA3    0.090 23
  [ bonds ]
	   CM   HM1
	   CM   HM2
	   CM   HM3
	   N1    C2
	   N1    C6
	   C2    O2
	   C2    N3
	   N3    C4
	   N3    H3
	   C4    O4
	   C4    C5
	   C5    C6
	   C5    C7
	   C6    H6
	   C7   H71
	   C7   H72
	   C7    C8
	   C8    O9
	   C8    O8
	   O9   C10
	  C10  H101
	  C10  H102
	  C10  H103
	   CM    N1
  [ impropers ]
	   C2    N1    N3    O2
	   C4    C5    N3    O4
	   C8    C7    O8    O9

[ BOEU ]
  [ atoms ]
	   N1 NG2R61   -0.300  0
	   C2 CG2R63    0.570  1
	   O2 OG2D4   -0.490  2
	   N3 NG2R61   -0.470  3
	   H3  HGP1    0.330  4
	   C4 CG2R63    0.490  5
	   O4 OG2D4   -0.490  6
	   C5 CG2R62    0.170  7
	   C6 CG2R62    0.210  8
	   H6 HGR62    0.160  9
	   O7 OG301   -0.430 10
	   C8 CG321    0.070 11
	  H81  HGA2    0.090 12
	  H82  HGA2    0.090 13
	   C9 CG2O2    0.860 14
	   O9 OG2D1   -0.630 15
	  O10 OG302   -0.490 16
	  C11 CG331   -0.010 17
	 H111  HGA3    0.090 18
	 H112  HGA3    0.090 19
	 H113  HGA3    0.090 20
	   CM CG331   -0.270 21
	  HM1  HGA3    0.090 22
	  HM2  HGA3    0.090 23
	  HM3  HGA3    0.090 24
  [ bonds ]
	   CM   HM1
	   CM   HM2
	   CM   HM3
	   N1    C2
	   N1    C6
	   C2    O2
	   C2    N3
	   N3    C4
	   N3    H3
	   C4    O4
	   C4    C5
	   C5    C6
	   C5    O7
	   C6    H6
	   O7    C8
	   C8   H81
	   C8   H82
	   C8    C9
	   C9    O9
	   C9   O10
	  O10   C11
	  C11  H111
	  C11  H112
	  C11  H113
	   CM    N1
  [ impropers ]
	   C2    N1    N3    O2
	   C4    C5    N3    O4
	   C9    C8    O9   O10

[ BONB ]
  [ atoms ]
	   O1 OG2D2   -0.894  0
	   O2 OG311   -0.815  1
	   C1 CG2R61    0.369  2
	   H7 HGR61    0.115  3
	   C2 CG2R61   -0.115  4
	   C3 CG2R61   -0.115  5
	   C4 CG2R61   -0.115  6
	   C5 CG2R61   -0.115  7
	   C6 CG2R61   -0.115  8
	   B1 BG201   -0.160  9
	   H6 HGR61    0.115 10
	   H3 HGR61    0.115 11
	   H4 HGR61    0.115 12
	   H5 HGR61    0.115 13
	  HO2  HGP1    0.500 14
  [ bonds ]
	   O1    B1
	   O2    B1
	   O2   HO2
	   C2    H3
	   C1    C2
	   C1    C6
	   C2    C3
	   C3    H4
	   C3    C4
	   C4    H5
	   C4    C5
	   C5    C6
	   C1    B1
	   C5    H6
	   C6    H7

[ BONE ]
  [ atoms ]
	   C1 CG321    0.400  0
	   C2 CG331   -0.270  1
	  H21  HGA3    0.090  2
	  H22  HGA3    0.090  3
	  H23  HGA3    0.090  4
	  H11  HGA2    0.090  5
	  H12  HGA2    0.090  6
	   B1 BG201   -0.130  7
	   O2 OG311   -0.971  8
	  HO2  HGP1    0.500  9
	   O1 OG2D2   -0.979 10
  [ bonds ]
	   C1    C2
	   C1   H11
	   C1   H12
	   C1    B1
	   C2   H21
	   C2   H22
	   C2   H23
	   B1    O1
	   B1    O2
	   O2   HO2

[ BONN ]
  [ atoms ]
	   C1 CG331    0.357  0
	  H11  HGA3    0.090  1
	  H12  HGA3    0.090  2
	  H13  HGA3    0.090  3
	   B1 BG201    0.685  4
	   O1 OG2D2   -1.656  5
	   O2 OG2D2   -1.656  6
  [ bonds ]
	   C1   H11
	   C1   H12
	   C1   H13
	   C1    B1
	   B1    O1
	   B1    O2

[ BORB ]
  [ atoms ]
	   O1 OG311   -0.510  0
	   O2 OG311   -0.510  1
	   C1 CG2R61    0.161  2
	   H7 HGR61    0.115  3
	   C2 CG2R61   -0.115  4
	   C3 CG2R61   -0.115  5
	   C4 CG2R61   -0.115  6
	   C5 CG2R61   -0.115  7
	   C6 CG2R61   -0.115  8
	   B1 BG201   -0.141  9
	   H3 HGR61    0.115 10
	   H4 HGR61    0.115 11
	   H5 HGR61    0.115 12
	   H6 HGR61    0.115 13
	  HO1  HGP1    0.500 14
	  HO2  HGP1    0.500 15
  [ bonds ]
	   O1    B1
	   O1   HO1
	   O2    B1
	   O2   HO2
	   C2    H3
	   C1    C2
	   C1    C6
	   C2    C3
	   C3    H4
	   C3    C4
	   C4    H5
	   C4    C5
	   C5    C6
	   C1    B1
	   C5    H6
	   C6    H7

[ BORE ]
  [ atoms ]
	   C1 CG321    0.016  0
	   C2 CG331   -0.270  1
	   B1 BG201   -0.130  2
	   O1 OG311   -0.533  3
	   O2 OG311   -0.533  4
	  H21  HGA3    0.090  5
	  H22  HGA3    0.090  6
	  H23  HGA3    0.090  7
	  H11  HGA2    0.090  8
	  H12  HGA2    0.090  9
	  HO1  HGP1    0.500 10
	  HO2  HGP1    0.500 11
  [ bonds ]
	   C1    C2
	   C1    B1
	   C1   H11
	   C1   H12
	   C2   H21
	   C2   H22
	   C2   H23
	   B1    O1
	   B1    O2
	   O1   HO1
	   O2   HO2

[ BORN ]
  [ atoms ]
	   C1 CG331    0.310  0
	  H11  HGA3    0.090  1
	  H12  HGA3    0.090  2
	  H13  HGA3    0.090  3
	   B1 BG201   -0.130  4
	   O1 OG2D2   -0.971  5
	   O2 OG311   -0.979  6
	  HO2  HGP1    0.500  7
  [ bonds ]
	   C1   H11
	   C1   H12
	   C1   H13
	   C1    B1
	   B1    O1
	   B1    O2
	   O2   HO2

[ BORO ]
  [ atoms ]
	   C1 CG331   -0.074  0
	  H11  HGA3    0.090  1
	  H13  HGA3    0.090  2
	  H12  HGA3    0.090  3
	   B1 BG201   -0.130  4
	   O1 OG311   -0.533  5
	  HO1  HGP1    0.500  6
	   O2 OG311   -0.533  7
	  HO2  HGP1    0.500  8
  [ bonds ]
	   C1   H11
	   C1   H12
	   C1   H13
	   C1    B1
	   B1    O1
	   B1    O2
	   O1   HO1
	   O2   HO2

[ BPBG ]
  [ atoms ]
	   N9 NG2R51    0.020  0
	   C8 CG2R53    0.380  1
	   H8 HGR52    0.080  2
	   N7 NG2R50   -0.680  3
	   C5 CG2RC0    0.010  4
	   C6 CG2R63    0.690  5
	   O6 OG2D4   -0.510  6
	   N1 NG2RC0   -0.100  7
	   C2 CG2RC0    0.450  8
	   N2 NG2R50   -0.690  9
	   N3 NG2R61   -0.340 10
	   C4 CG2RC0    0.300 11
	  C12 CG2R51   -0.260 12
	  C11 CG2R51    0.410 13
	   C3 CG331   -0.040 14
	  H31  HGA3    0.090 15
	  H32  HGA3    0.090 16
	  H33  HGA3    0.090 17
	  C10 CG331   -0.300 18
	 H101  HGA3    0.090 19
	 H102  HGA3    0.090 20
	 H103  HGA3    0.090 21
	  C13 CG321   -0.140 22
	 H131  HGA2    0.090 23
	 H132  HGA2    0.090 24
	  C14 CG311    0.170 25
	  H14  HGA1    0.090 26
	  O14 OG301   -0.250 27
	  O15 OG311   -0.440 28
	 H15O  HGP1    0.430 29
	  C16 CG311    0.100 30
	  H16  HGA1    0.090 31
	  N20 NG2S1   -0.380 32
	  H20  HGP1    0.320 33
	  C21 CG2O6    0.200 34
	  O22 OG2D1   -0.390 35
	  O23 OG302   -0.320 36
	  C24 CG331    0.070 37
	 H241  HGA3    0.090 38
	 H242  HGA3    0.090 39
	 H243  HGA3    0.090 40
	  C17 CG2O2    0.900 41
	  O17 OG2D1   -0.630 42
	  O18 OG302   -0.490 43
	  C19 CG331   -0.010 44
	 H191  HGA3    0.090 45
	 H192  HGA3    0.090 46
	 H193  HGA3    0.090 47
	   CM CG331   -0.270 48
	  HM1  HGA3    0.090 49
	  HM2  HGA3    0.090 50
	  HM3  HGA3    0.090 51
  [ bonds ]
	   CM   HM1
	   CM   HM2
	   CM   HM3
	   N9    C8
	   N9    C4
	   C8    H8
	   C8    N7
	   N7    C5
	   C5    C6
	   C5    C4
	   C6    O6
	   C6    N1
	   N1    C2
	   N1   C12
	   C2    N2
	   C2    N3
	   N2   C11
	   N3    C4
	   N3    C3
	  C12   C11
	  C12   C13
	  C11   C10
	   C3   H31
	   C3   H32
	   C3   H33
	  C10  H101
	  C10  H102
	  C10  H103
	  C13  H131
	  C13  H132
	  C13   C14
	  O15  H15O
	  O15   O14
	  O14   C14
	  C14   H14
	  C14   C16
	  C16   H16
	  C16   N20
	  C16   C17
	  N20   H20
	  N20   C21
	  C21   O22
	  C21   O23
	  O23   C24
	  C24  H241
	  C24  H242
	  C24  H243
	  C17   O17
	  C17   O18
	  O18   C19
	  C19  H191
	  C19  H192
	  C19  H193
	   CM    N9
  [ impropers ]
	   C6    C5    N1    O6
	  C17   C16   O17   O18
	  C21   N20   O22   O23

[ BPET ]
  [ atoms ]
	   C1   CN9   -0.170  0
	  H11   HN9    0.090  1
	  H12   HN9    0.090  2
	  H13   HN9    0.090  3
	   O2   ON2   -0.570  4
	   P3     P    1.500  5
	  O31   ON3   -0.780  6
	  O32   ON3   -0.780  7
	   O4   ON2   -0.570  8
	   C5   CN8   -0.080  9
	  H51   HN8    0.090 10
	  H52   HN8    0.090 11
	   C6   CN8   -0.080 12
	  H61   HN8    0.090 13
	  H62   HN8    0.090 14
	   O7   ON2   -0.570 15
	   P8     P    1.500 16
	  O81   ON3   -0.780 17
	  O82   ON3   -0.780 18
	   O9   ON2   -0.570 19
	  C10   CN9   -0.170 20
	 H101   HN9    0.090 21
	 H102   HN9    0.090 22
	 H103   HN9    0.090 23
  [ bonds ]
	   C1    O2
	   O2    P3
	   P3    O4
	   O4    C5
	   C5    C6
	   C6    O7
	   O7    P8
	   P8    O9
	   O9   C10
	   P3   O31
	   P3   O32
	   P8   O81
	   P8   O82
	   C1   H11
	   C1   H12
	   C1   H13
	   C5   H51
	   C5   H52
	   C6   H61
	   C6   H62
	  C10  H101
	  C10  H102
	  C10  H103

[ BPIP ]
  [ atoms ]
	   CB CG324    0.150  0
	  HB1  HGA2    0.090  1
	  HB2  HGA2    0.090  2
	   N1 NG3P1   -0.400  3
	   H1  HGP2    0.320  4
	   C2 CG324    0.150  5
	  H21  HGA2    0.090  6
	  H22  HGA2    0.090  7
	   C6 CG324    0.150  8
	  H61  HGA2    0.090  9
	  H62  HGA2    0.090 10
	   C3 CG321   -0.180 11
	  H31  HGA2    0.090 12
	  H32  HGA2    0.090 13
	   C4 CG321   -0.180 14
	  H41  HGA2    0.090 15
	  H42  HGA2    0.090 16
	   C5 CG321   -0.180 17
	  H51  HGA2    0.090 18
	  H52  HGA2    0.090 19
	   CZ CG2R61    0.090 20
	  CD1 CG2R61   -0.115 21
	  HD1 HGR61    0.115 22
	  CD2 CG2R61   -0.115 23
	  HD2 HGR61    0.115 24
	  CE1 CG2R61   -0.115 25
	  HE1 HGR61    0.115 26
	  CE2 CG2R61   -0.115 27
	  HE2 HGR61    0.115 28
	   CP CG2R61   -0.115 29
	   HP HGR61    0.115 30
  [ bonds ]
	   N1    H1
	   N1    C2
	   C2   H21
	   C2   H22
	   C2    C3
	   C3   H31
	   C3   H32
	   C3    C4
	   C4   H41
	   C4   H42
	   C4    C5
	   C5   H51
	   C5   H52
	   C5    C6
	   C6   H61
	   C6   H62
	   C6    N1
	   N1    CB
	   CB   HB1
	   CB   HB2
	   CB    CZ
	   CZ   CD1
	  CD1   HD1
	  CD1   CE1
	  CE1   HE1
	   CZ   CD2
	  CD2   HD2
	  CD2   CE2
	  CE2   HE2
	  CE1    CP
	   CP    HP
	   CP   CE2

[ BPNP ]
  [ atoms ]
	   C2   CN7    0.010  0
	  H21   HN7    0.090  1
	  O3'   ON2   -0.570  2
	    P     P    1.500  3
	  O1P   ON3   -0.780  4
	  O2P   ON3   -0.780  5
	  O5'   ON2   -0.570  6
	  C5'  CN8B   -0.170  7
	 H51'   HN8    0.090  8
	 H52'   HN8    0.090  9
	 H53'   HN8    0.090 10
	   C4   CN7   -0.180 11
	  H41   HN7    0.090 12
	  H42   HN7    0.090 13
	   C3   CN8   -0.180 14
	  H31   HN8    0.090 15
	  H32   HN8    0.090 16
	   C1   CN6   -0.090 17
	  H11   HN7    0.090 18
	   C5  CN7E   -0.090 19
	  H51   HN7    0.090 20
	   C6   CN8   -0.180 21
	  H61   HN8    0.090 22
	  H62   HN8    0.090 23
  [ bonds ]
	   C1    C2
	   C2    C3
	   C3    C4
	   C4    C5
	   C5    C1
	   C5    C6
	   C6    C1
	   C5   H51
	   C2   H21
	   C4   H42
	   C3   H31
	   C3   H32
	   C4   H41
	   C6   H61
	   C1   H11
	   C6   H62
	   C2   O3'
	  O3'     P
	    P   O1P
	    P   O2P
	    P   O5'
	  O5'   C5'
	  C5'  H51'
	  C5'  H52'
	  C5'  H53'

[ BPSP ]
  [ atoms ]
	   C1  CN7E   -0.090  0
	  H11   HN7    0.090  1
	   C2  CN7E   -0.180  2
	  H21   HN7    0.090  3
	  H22   HN7    0.090  4
	   C6   CN8   -0.180  5
	  H61   HN8    0.090  6
	  H62   HN8    0.090  7
	   C4  CN8B   -0.180  8
	  H41   HN8    0.090  9
	  H42   HN8    0.090 10
	   C5   CN6   -0.090 11
	  H51   HN7    0.090 12
	   C3   CN7    0.010 13
	  H31   HN7    0.090 14
	  O3'   ON2   -0.570 15
	    P     P    1.500 16
	  O1P   ON3   -0.780 17
	  O2P   ON3   -0.780 18
	  O5'   ON2   -0.570 19
	  C5'  CN8B   -0.170 20
	 H51'   HN8    0.090 21
	 H52'   HN8    0.090 22
	 H53'   HN8    0.090 23
  [ bonds ]
	   C1    C2
	   C2    C3
	   C3    C4
	   C4    C5
	   C5    C1
	   C5    C6
	   C6    C1
	   C4   H42
	   C1   H11
	   C2   H21
	   C2   H22
	   C6   H61
	   C6   H62
	   C4   H41
	   C5   H51
	   C3   H31
	   C3   O3'
	  O3'     P
	    P   O1P
	    P   O2P
	    P   O5'
	  O5'   C5'
	  C5'  H51'
	  C5'  H52'
	  C5'  H53'

[ BPSU ]
  [ atoms ]
	   C5 CG2R62   -0.170  0
	   C4 CG2R63    0.530  1
	   O4 OG2D4   -0.460  2
	   N3 NG2R61   -0.510  3
	   H3  HGP1    0.370  4
	   C2 CG2R63    0.450  5
	   O2 OG2D4   -0.460  6
	   N1 NG2R61   -0.360  7
	   H1  HGP1    0.330  8
	   C6 CG2R62    0.100  9
	   H6 HGR62    0.180 10
	   CM CG331   -0.270 11
	  HM1  HGA3    0.090 12
	  HM2  HGA3    0.090 13
	  HM3  HGA3    0.090 14
  [ bonds ]
	   CM   HM1
	   CM   HM2
	   CM   HM3
	   C5    C4
	   C5    C6
	   C4    O4
	   C4    N3
	   N3    C2
	   N3    H3
	   C2    O2
	   C2    N1
	   N1    C6
	   N1    H1
	   C6    H6
	   CM    C5
  [ impropers ]
	   C2    N1    N3    O2
	   C4    C5    N3    O4

[ BQUG ]
  [ atoms ]
	   N9 NG2R51    0.040  0
	   C8 CG2R51    0.060  1
	   H8 HGR52    0.080  2
	   C7 CG2R51   -0.140  3
	   C5 CG2RC0   -0.060  4
	   C6 CG2R63    0.420  5
	   O6 OG2D4   -0.520  6
	   N1 NG2R61   -0.380  7
	   H1  HGP1    0.300  8
	   C2 CG2R64    0.650  9
	   N2 NG2S3   -0.600 10
	  H21  HGP4    0.300 11
	  H22  HGP4    0.300 12
	   N3 NG2R62   -0.770 13
	   C4 CG2RC0    0.320 14
	  C10 CG324    0.180 15
	 H101  HGA2    0.090 16
	 H102  HGA2    0.090 17
	  N11 NG3P2   -0.350 18
	 H111  HGP2    0.280 19
	 H112  HGP2    0.280 20
	  C12 CG3C53    0.340 21
	  H12  HGA1    0.090 22
	  C15 CG2R51   -0.200 23
	  H15 HGR51    0.260 24
	  C16 CG2R51   -0.240 25
	  H16 HGR51    0.180 26
	  C13 CG3C51    0.140 27
	  H13  HGA1    0.090 28
	  O13 OG311   -0.650 29
	 H13O  HGP1    0.420 30
	  C14 CG3C51    0.140 31
	  H14  HGA1    0.090 32
	  O14 OG311   -0.650 33
	 H14O  HGP1    0.420 34
	   CM CG331   -0.270 35
	  HM1  HGA3    0.090 36
	  HM2  HGA3    0.090 37
	  HM3  HGA3    0.090 38
  [ bonds ]
	   CM   HM1
	   CM   HM2
	   CM   HM3
	   N9    C8
	   N9    C4
	   C8    H8
	   C8    C7
	   C7    C5
	   C7   C10
	   C5    C6
	   C5    C4
	   C6    O6
	   C6    N1
	   N1    H1
	   N1    C2
	   C2    N2
	   C2    N3
	   N2   H21
	   N2   H22
	   N3    C4
	  C10  H101
	  C10  H102
	  C10   N11
	  N11  H111
	  N11  H112
	  N11   C12
	  C12   H12
	  C12   C13
	  C12   C16
	  C13   O13
	  C13   H13
	  C13   C14
	  O13  H13O
	  C14   O14
	  C14   H14
	  C14   C15
	  O14  H14O
	  C15   H15
	  C15   C16
	  C16   H16
	   CM    N9
  [ impropers ]
	   C6    C5    N1    O6
	   C2    N1    N3    N2
	   N2   H22   H21    C2

[ BR2C ]
  [ atoms ]
	   N1 NG2P1   -0.240  0
	   C2 CG2R64    0.770  1
	   N2 NG2P1   -0.600  2
	   H2  HGP2    0.490  3
	   N3 NG2P1   -0.810  4
	   H3  HGP2    0.440  5
	   C4 CG2R64    0.570  6
	   N4 NG2D1   -0.680  7
	   H4  HGP1    0.340  8
	   C5 CG2R61   -0.240  9
	   H5 HGR61    0.210 10
	   C6 CG2R61    0.130 11
	   H6 HGR62    0.200 12
	   C7 CG324    0.240 13
	  H71  HGA2    0.090 14
	  H72  HGA2    0.090 15
	   CB CG321   -0.180 16
	  HB1  HGA2    0.090 17
	  HB2  HGA2    0.090 18
	   CG CG321   -0.180 19
	  HG1  HGA2    0.090 20
	  HG2  HGA2    0.090 21
	   CD CG324    0.210 22
	  HD1  HGA2    0.090 23
	  HD2  HGA2    0.090 24
	   NE NG2P1   -0.710 25
	   HE  HGP2    0.440 26
	   CZ CG2N1    0.640 27
	  NH1 NG2P1   -0.800 28
	  H11  HGP2    0.460 29
	  H12  HGP2    0.460 30
	  NH2 NG2P1   -0.800 31
	  H21  HGP2    0.460 32
	  H22  HGP2    0.460 33
	   CM CG334   -0.270 34
	  HM1  HGA3    0.090 35
	  HM2  HGA3    0.090 36
	  HM3  HGA3    0.090 37
  [ bonds ]
	   CM   HM1
	   CM   HM2
	   CM   HM3
	   N1    C2
	   N1    C6
	   C2    N3
	   C2    N2
	   N3    C4
	   C4    N4
	   C4    C5
	   N4    H4
	   C5    H5
	   C5    C6
	   C6    H6
	   N3    H3
	   N2    H2
	   N2    C7
	   C7   H71
	   C7   H72
	   C7    CB
	   CB   HB1
	   CB   HB2
	   CB    CG
	   CG   HG1
	   CG   HG2
	   CG    CD
	   CD   HD1
	   CD   HD2
	   CD    NE
	   NE    HE
	   NE    CZ
	   CZ   NH1
	   CZ   NH2
	  NH1   H11
	  NH1   H12
	  NH2   H21
	  NH2   H22
	   CM    N1
  [ impropers ]
	   C2    N1    N3    N2
	   C4    C5    N4    N3
	   CZ    NE   NH1   NH2

[ BRCG ]
  [ atoms ]
	   N9 NG2R51    0.040  0
	   C4 CG2RC0    0.320  1
	   C5 CG2RC0   -0.060  2
	   C6 CG2R63    0.420  3
	   O6 OG2D4   -0.520  4
	   N1 NG2R61   -0.380  5
	   H1  HGP1    0.300  6
	   C2 CG2R64    0.650  7
	   N2 NG2S3   -0.600  8
	  H21  HGP4    0.300  9
	  H22  HGP4    0.300 10
	   N3 NG2R62   -0.770 11
	   C7 CG2R51    0.060 12
	   C8 CG2R51   -0.210 13
	   H8 HGR52    0.240 14
	  C10 CG2N2    0.610 15
	  N11 NG2P1   -0.430 16
	 H111  HGP2    0.290 17
	 H112  HGP2    0.290 18
	  N12 NG2P1   -0.430 19
	 H121  HGP2    0.290 20
	 H122  HGP2    0.290 21
	   CM CG331   -0.270 22
	  HM1  HGA3    0.090 23
	  HM2  HGA3    0.090 24
	  HM3  HGA3    0.090 25
  [ bonds ]
	   CM   HM1
	   CM   HM2
	   CM   HM3
	   N9    C8
	   N9    C4
	   C8    C7
	   C8    H8
	   C7    C5
	   C7   C10
	   C5    C6
	   C5    C4
	   C6    O6
	   C6    N1
	   N1    C2
	   N1    H1
	   C2    N2
	   C2    N3
	   N2   H21
	   N2   H22
	   N3    C4
	  C10   N11
	  C10   N12
	  N11  H111
	  N11  H112
	  N12  H121
	  N12  H122
	   CM    N9
  [ impropers ]
	   C6    C5    N1    O6
	   C2    N1    N3    N2
	   N2   H22   H21    C2
	  C10   N12   N11    C7

[ BRET ]
  [ atoms ]
	   C1 CG321    0.070  0
	 BR11 BRGA1   -0.100  1
	  H12  HGA2    0.140  2
	  H13  HGA2    0.140  3
	   C2 CG331   -0.520  4
	  H21  HGA3    0.090  5
	  H22  HGA3    0.090  6
	  H23  HGA3    0.090  7
  [ bonds ]
	   C1  BR11
	   C1   H12
	   C1   H13
	   C1    C2
	   C2   H21
	   C2   H22
	   C2   H23

[ BRHM ]
  [ atoms ]
	   C1 CC3162    0.340  0
	   H1  HCA1    0.090  1
	   O1 OC311   -0.650  2
	  HO1  HCP1    0.420  3
	   C5 CC3163    0.110  4
	   H5  HCA1    0.090  5
	   O5 OC3C61   -0.400  6
	   C2 CC3161    0.140  7
	   H2  HCA1    0.090  8
	   O2 OC311   -0.650  9
	  HO2  HCP1    0.420 10
	   C3 CC3161    0.140 11
	   H3  HCA1    0.090 12
	   O3 OC311   -0.650 13
	  HO3  HCP1    0.420 14
	   C4 CC3161    0.140 15
	   H4  HCA1    0.090 16
	   O4 OC311   -0.650 17
	  HO4  HCP1    0.420 18
	   C6 CC331   -0.270 19
	  H61  HCA3    0.090 20
	  H62  HCA3    0.090 21
	  H63  HCA3    0.090 22
  [ bonds ]
	   C1    O1
	   C1    H1
	   O1   HO1
	   C1    O5
	   C1    C2
	   C2    H2
	   C2    O2
	   O2   HO2
	   C2    C3
	   C3    H3
	   C3    O3
	   O3   HO3
	   C3    C4
	   C4    H4
	   C4    O4
	   O4   HO4
	   C4    C5
	   C5    H5
	   C5    C6
	   C6   H61
	   C6   H62
	   C6   H63
	   C5    O5

[ BRIB ]
  [ atoms ]
	   O4 OC3C51   -0.400  0
	   C1 CC3152    0.340  1
	   H1  HCA1    0.090  2
	   O1 OC311   -0.650  3
	  HO1  HCP1    0.420  4
	   C4 CC3153    0.110  5
	   H4  HCA1    0.090  6
	   C5 CC321    0.050  7
	  H51  HCA2    0.090  8
	  H52  HCA2    0.090  9
	   O5 OC311   -0.650 10
	  HO5  HCP1    0.420 11
	   C2 CC3151    0.140 12
	   H2  HCA1    0.090 13
	   O2 OC311   -0.650 14
	  HO2  HCP1    0.420 15
	   C3 CC3151    0.140 16
	   H3  HCA1    0.090 17
	   O3 OC311   -0.650 18
	  HO3  HCP1    0.420 19
  [ bonds ]
	   O4    C1
	   C1    H1
	   C1    O1
	   O1   HO1
	   C1    C2
	   C2    H2
	   C2    O2
	   O2   HO2
	   C2    C3
	   C3    H3
	   C3    O3
	   O3   HO3
	   C3    C4
	   C4    H4
	   C4    C5
	   C4    O4
	   C5   H51
	   C5   H52
	   C5    O5
	   O5   HO5

[ BROB ]
  [ atoms ]
	   C1 CG2R61   -0.060  0
	   H1 HGR62    0.150  1
	   C2 CG2R61   -0.115  2
	   H2 HGR61    0.115  3
	   C3 CG2R61   -0.115  4
	   H3 HGR61    0.115  5
	   C4 CG2R61   -0.115  6
	   H4 HGR61    0.115  7
	   C5 CG2R61   -0.060  8
	   H5 HGR62    0.150  9
	   C6 CG2R61   -0.050 10
	   BR BRGR1   -0.180 11
	   LP   LPH    0.050 12
  [ bonds ]
	   C1    H1
	   C1    C2
	   C2    H2
	   C2    C3
	   C3    H3
	   C3    C4
	   C4    H4
	   C4    C5
	   C5    H5
	   C5    C6
	   C6    C1
	   C6    BR

[ BSAM ]
  [ atoms ]
	   CG CG2R61   -0.115  0
	   HG HGR61    0.115  1
	  CD1 CG2R61   -0.115  2
	  HD1 HGR61    0.115  3
	  CE1 CG2R61   -0.115  4
	  HE1 HGR61    0.115  5
	  CD2 CG2R61   -0.115  6
	  HD2 HGR61    0.115  7
	  CE2 CG2R61   -0.115  8
	  HE2 HGR61    0.115  9
	   CZ CG2R61    0.240 10
	   S1 SG3O2    0.610 11
	  O11 OG2P1   -0.420 12
	  O12 OG2P1   -0.420 13
	   N2 NG321   -0.770 14
	  H21  HGP1    0.380 15
	  H22  HGP1    0.380 16
  [ bonds ]
	  CD1    CG
	  CD2    CG
	  CE1   CD1
	  CE2   CD2
	   CZ   CE1
	   CZ   CE2
	   CG    HG
	  CD1   HD1
	  CD2   HD2
	  CE1   HE1
	  CE2   HE2
	   CZ    S1
	   S1    N2
	   S1   O11
	   S1   O12
	   N2   H21
	   N2   H22

[ BSAT ]
  [ atoms ]
	    S SG3O1    1.350  0
	   O1 OG2P1   -0.650  1
	   O2 OG2P1   -0.650  2
	   O3 OG2P1   -0.650  3
	  CA1 CG2R61   -0.400  4
	  CA2 CG2R61   -0.210  5
	  HA2 HGR61    0.210  6
	  CA3 CG2R61   -0.115  7
	  HA3 HGR61    0.115  8
	  CA4 CG2R61   -0.115  9
	  HA4 HGR61    0.115 10
	  CA5 CG2R61   -0.115 11
	  HA5 HGR61    0.115 12
	  CA6 CG2R61   -0.210 13
	  HA6 HGR61    0.210 14
  [ bonds ]
	    S    O1
	    S    O2
	    S    O3
	    S   CA1
	  CA1   CA2
	  CA2   HA2
	  CA3   HA3
	  CA3   CA4
	  CA4   HA4
	  CA5   HA5
	  CA5   CA6
	  CA6   HA6
	  CA6   CA1
	  CA4   CA5
	  CA2   CA3

[ BSAU ]
  [ atoms ]
	   N1 NG2R61   -0.260  0
	   C2 CG2R63    0.290  1
	   S2 SG2D1   -0.220  2
	   N3 NG2R61   -0.560  3
	   H3  HGP1    0.400  4
	   C4 CG2R63    0.390  5
	   O4 OG2D4   -0.410  6
	   C5 CG2R62   -0.030  7
	   C6 CG2R62    0.180  8
	   H6 HGR62    0.220  9
	   C7 CG324    0.210 10
	  H71  HGA2    0.050 11
	  H72  HGA2    0.050 12
	   N8 NG3P3   -0.300 13
	  H81  HGP2    0.330 14
	  H82  HGP2    0.330 15
	  H83  HGP2    0.330 16
	   CM CG331   -0.270 17
	  HM1  HGA3    0.090 18
	  HM2  HGA3    0.090 19
	  HM3  HGA3    0.090 20
  [ bonds ]
	   CM   HM1
	   CM   HM2
	   CM   HM3
	   N1    C2
	   N1    C6
	   C2    S2
	   C2    N3
	   N3    C4
	   N3    H3
	   C4    O4
	   C4    C5
	   C5    C6
	   C5    C7
	   C6    H6
	   C7    N8
	   C7   H71
	   C7   H72
	   N8   H81
	   N8   H82
	   N8   H83
	   CM    N1
  [ impropers ]
	   C2    N1    N3    S2
	   C4    C5    N3    O4

[ BSCU ]
  [ atoms ]
	   N1 NG2R61   -0.260  0
	   C2 CG2R63    0.290  1
	   S2 SG2D1   -0.220  2
	   N3 NG2R61   -0.560  3
	   H3  HGP1    0.400  4
	   C4 CG2R63    0.390  5
	   O4 OG2D4   -0.410  6
	   C5 CG2R62   -0.030  7
	   C6 CG2R62    0.180  8
	   H6 HGR62    0.220  9
	   C7 CG324    0.040 10
	  H71  HGA2    0.090 11
	  H72  HGA2    0.090 12
	   N8 NG3P2   -0.340 13
	  H81  HGP2    0.340 14
	  H82  HGP2    0.340 15
	   C9 CG324   -0.010 16
	  H91  HGA2    0.090 17
	  H92  HGA2    0.090 18
	  C10 CG2O3    0.590 19
	  O11 OG2D2   -0.660 20
	  O12 OG2D2   -0.660 21
	   CM CG331   -0.270 22
	  HM1  HGA3    0.090 23
	  HM2  HGA3    0.090 24
	  HM3  HGA3    0.090 25
  [ bonds ]
	   CM   HM1
	   CM   HM2
	   CM   HM3
	   N1    C2
	   N1    C6
	   C2    S2
	   C2    N3
	   N3    C4
	   N3    H3
	   C4    O4
	   C4    C5
	   C5    C6
	   C5    C7
	   C6    H6
	   C7   H71
	   C7   H72
	   C7    N8
	   N8   H82
	   N8    C9
	   N8   H81
	   C9   H91
	   C9   H92
	   C9   C10
	  C10   O11
	  C10   O12
	   CM    N1
  [ impropers ]
	   C2    N1    N3    S2
	   C4    C5    N3    O4
	  C10   O11   O12    C9

[ BSEU ]
  [ atoms ]
	   N1 NG2R61   -0.260  0
	   C2 CG2R63    0.250  1
	  SE2 SEGD1   -0.160  2
	   N3 NG2R61   -0.560  3
	   H3  HGP1    0.400  4
	   C4 CG2R63    0.390  5
	   O4 OG2D4   -0.410  6
	   C5 CG2R62   -0.050  7
	   C6 CG2R62    0.180  8
	   H6 HGR62    0.220  9
	    C CG324    0.200 10
	  HC1  HGA2    0.090 11
	  HC2  HGA2    0.090 12
	    N NG3P2   -0.520 13
	  HN1  HGP2    0.380 14
	  HN2  HGP2    0.380 15
	   CA CG334    0.110 16
	  HA1  HGA3    0.090 17
	  HA2  HGA3    0.090 18
	  HA3  HGA3    0.090 19
	   CM CG331   -0.270 20
	  HM1  HGA3    0.090 21
	  HM2  HGA3    0.090 22
	  HM3  HGA3    0.090 23
  [ bonds ]
	   CM   HM1
	   CM   HM2
	   CM   HM3
	   N1    C2
	   N1    C6
	   C2   SE2
	   C2    N3
	   N3    C4
	   N3    H3
	   C4    O4
	   C4    C5
	   C5    C6
	   C5     C
	   C6    H6
	    C     N
	    C   HC1
	    C   HC2
	    N    CA
	    N   HN2
	    N   HN1
	   CA   HA1
	   CA   HA2
	   CA   HA3
	   CM    N1
  [ impropers ]
	   C2    N1    N3   SE2
	   C4    C5    N3    O4

[ BSIA ]
  [ atoms ]
	   N9 NG2R51   -0.010  0
	   C8 CG2R53    0.370  1
	   H8 HGR52    0.100  2
	   N7 NG2R50   -0.840  3
	   C5 CG2RC0    0.280  4
	   C6 CG2R64    0.380  5
	   N6 NG311   -0.480  6
	   H6 HGPAM1    0.360  7
	   N1 NG2R62   -0.580  8
	   C2 CG2R64    0.630  9
	   N3 NG2R62   -0.760 10
	   C4 CG2RC0    0.480 11
	  C12 CG321   -0.000 12
	 H121  HGA2    0.090 13
	 H122  HGA2    0.090 14
	   S2 SG311   -0.280 15
	  C11 CG331   -0.100 16
	  H11  HGA3    0.090 17
	  H12  HGA3    0.090 18
	  H13  HGA3    0.090 19
	  C13 CG2D1   -0.150 20
	 H130  HGA4    0.150 21
	  C14 CG2D1    0.000 22
	  C15 CG331   -0.270 23
	 H151  HGA3    0.090 24
	 H152  HGA3    0.090 25
	 H153  HGA3    0.090 26
	  C16 CG321    0.050 27
	 H161  HGA2    0.090 28
	 H162  HGA2    0.090 29
	  O16 OG311   -0.650 30
	 H16O  HGP1    0.420 31
	   CM CG331   -0.270 32
	  HM1  HGA3    0.090 33
	  HM2  HGA3    0.090 34
	  HM3  HGA3    0.090 35
  [ bonds ]
	   CM   HM1
	   CM   HM2
	   CM   HM3
	   N9    C8
	   N9    C4
	   C8    N7
	   C8    H8
	   N7    C5
	   C5    C6
	   C5    C4
	   C6    N6
	   C6    N1
	   N6   C12
	   N6    H6
	   N1    C2
	   C2    N3
	   C2    S2
	   N3    C4
	  C12  H121
	  C12   C13
	  C12  H122
	  C13  H130
	  C13   C14
	  C14   C15
	  C14   C16
	  C15  H151
	  C15  H152
	  C15  H153
	  C16   O16
	  C16  H162
	  C16  H161
	  O16  H16O
	   S2   C11
	  C11   H13
	  C11   H12
	  C11   H11
	   CM    N9
  [ impropers ]
	   C6    C5    N1    N6

[ BSM ]
  [ atoms ]
	    N   NTL   -0.600  0
	  C15  CTL5   -0.350  1
	 H15A    HL    0.250  2
	 H15B    HL    0.250  3
	 H15C    HL    0.250  4
	  C14  CTL5   -0.350  5
	 H14A    HL    0.250  6
	 H14B    HL    0.250  7
	 H14C    HL    0.250  8
	  C13  CTL5   -0.350  9
	 H13A    HL    0.250 10
	 H13B    HL    0.250 11
	 H13C    HL    0.250 12
	  C12  CTL2   -0.100 13
	 H12A    HL    0.250 14
	 H12B    HL    0.250 15
	  C11  CTL2   -0.080 16
	 H11A  HAL2    0.090 17
	 H11B  HAL2    0.090 18
	    P    PL    1.500 19
	  O13   O2L   -0.780 20
	  O14   O2L   -0.780 21
	  O11  OSLP   -0.570 22
	  O12  OSLP   -0.570 23
	  C1S  CTL2   -0.080 24
	  H1S  HAL2    0.090 25
	  H1T  HAL2    0.090 26
	   NF   NHL   -0.700 27
	  HNF     H    0.350 28
	  C2S  CTL1    0.300 29
	  H2S  HAL1    0.050 30
	  C3S  CTO1    0.500 31
	  H3S  HAL1   -0.110 32
	   O3   OHL   -0.690 33
	  HO3   HOL    0.300 34
	  C4S  CEL3   -0.150 35
	  H4S  HEL1    0.150 36
	  C5S  CEL3   -0.150 37
	  H5S  HEL1    0.150 38
	  C6S  CTL2   -0.180 39
	  H6S  HAL2    0.090 40
	  H6T  HAL2    0.090 41
	  C7S  CTL2   -0.180 42
	  H7S  HAL2    0.090 43
	  H7T  HAL2    0.090 44
	  C8S  CTL2   -0.180 45
	  H8S  HAL2    0.090 46
	  H8T  HAL2    0.090 47
	  C9S  CTL2   -0.180 48
	  H9S  HAL2    0.090 49
	  H9T  HAL2    0.090 50
	 C10S  CTL2   -0.180 51
	 H10S  HAL2    0.090 52
	 H10T  HAL2    0.090 53
	 C11S  CTL2   -0.180 54
	 H11S  HAL2    0.090 55
	 H11T  HAL2    0.090 56
	 C12S  CTL2   -0.180 57
	 H12S  HAL2    0.090 58
	 H12T  HAL2    0.090 59
	 C13S  CTL2   -0.180 60
	 H13S  HAL2    0.090 61
	 H13T  HAL2    0.090 62
	 C14S  CTL2   -0.180 63
	 H14S  HAL2    0.090 64
	 H14T  HAL2    0.090 65
	 C15S  CTL2   -0.180 66
	 H15S  HAL2    0.090 67
	 H15T  HAL2    0.090 68
	 C16S  CTL2   -0.180 69
	 H16S  HAL2    0.090 70
	 H16T  HAL2    0.090 71
	 C17S  CTL2   -0.180 72
	 H17S  HAL2    0.090 73
	 H17T  HAL2    0.090 74
	 C18S  CTL3   -0.270 75
	 H18S  HAL3    0.090 76
	 H18T  HAL3    0.090 77
	 H18U  HAL3    0.090 78
	  C1F     C    0.550 79
	   OF     O   -0.600 80
	  C2F  CTL2   -0.070 81
	  H2F  HAL2    0.060 82
	  H2G  HAL2    0.060 83
	  C3F  CTL2   -0.180 84
	  H3F  HAL2    0.090 85
	  H3G  HAL2    0.090 86
	  C4F  CTL2   -0.180 87
	  H4F  HAL2    0.090 88
	  H4G  HAL2    0.090 89
	  C5F  CTL2   -0.180 90
	  H5F  HAL2    0.090 91
	  H5G  HAL2    0.090 92
	  C6F  CTL2   -0.180 93
	  H6F  HAL2    0.090 94
	  H6G  HAL2    0.090 95
	  C7F  CTL2   -0.180 96
	  H7F  HAL2    0.090 97
	  H7G  HAL2    0.090 98
	  C8F  CTL2   -0.180 99
	  H8F  HAL2    0.090 100
	  H8G  HAL2    0.090 101
	  C9F  CTL2   -0.180 102
	  H9F  HAL2    0.090 103
	  H9G  HAL2    0.090 104
	 C10F  CTL2   -0.180 105
	 H10F  HAL2    0.090 106
	 H10G  HAL2    0.090 107
	 C11F  CTL2   -0.180 108
	 H11F  HAL2    0.090 109
	 H11G  HAL2    0.090 110
	 C12F  CTL2   -0.180 111
	 H12F  HAL2    0.090 112
	 H12G  HAL2    0.090 113
	 C13F  CTL2   -0.180 114
	 H13F  HAL2    0.090 115
	 H13G  HAL2    0.090 116
	 C14F  CTL2   -0.180 117
	 H14F  HAL2    0.090 118
	 H14G  HAL2    0.090 119
	 C15F  CTL2   -0.180 120
	 H15F  HAL2    0.090 121
	 H15G  HAL2    0.090 122
	 C16F  CTL2   -0.180 123
	 H16F  HAL2    0.090 124
	 H16G  HAL2    0.090 125
	 C17F  CTL2   -0.180 126
	 H17F  HAL2    0.090 127
	 H17G  HAL2    0.090 128
	 C18F  CTL2   -0.180 129
	 H18F  HAL2    0.090 130
	 H18G  HAL2    0.090 131
	 C19F  CTL2   -0.180 132
	 H19F  HAL2    0.090 133
	 H19G  HAL2    0.090 134
	 C20F  CTL2   -0.180 135
	 H20F  HAL2    0.090 136
	 H20G  HAL2    0.090 137
	 C21F  CTL2   -0.180 138
	 H21F  HAL2    0.090 139
	 H21G  HAL2    0.090 140
	 C22F  CTL3   -0.270 141
	 H22F  HAL3    0.090 142
	 H22G  HAL3    0.090 143
	 H22H  HAL3    0.090 144
  [ bonds ]
	 C18S  H18S
	 C18S  H18T
	 C18S  H18U
	 C18S  C17S
	 C17S  H17S
	 C17S  H17T
	 C17S  C16S
	 C16S  H16S
	 C16S  H16T
	 C16S  C15S
	 C15S  H15S
	 C15S  H15T
	 C15S  C14S
	 C14S  H14S
	 C14S  H14T
	 C14S  C13S
	 C13S  H13S
	 C13S  H13T
	 C13S  C12S
	 C12S  H12S
	 C12S  H12T
	 C12S  C11S
	 C11S  H11S
	 C11S  H11T
	 C11S  C10S
	 C10S  H10S
	 C10S  H10T
	 C10S   C9S
	  C9S   H9S
	  C9S   H9T
	  C9S   C8S
	  C8S   H8S
	  C8S   H8T
	  C8S   C7S
	  C7S   H7S
	  C7S   H7T
	  C7S   C6S
	  C6S   H6S
	  C6S   H6T
	  C6S   C5S
	  C5S   H5S
	  C4S   H4S
	  C4S   C3S
	  C3S   H3S
	  C3S    O3
	   O3   HO3
	  C3S   C2S
	  C2S   H2S
	  C2S   C1S
	  C1S   H1S
	  C1S   H1T
	  C1S   O11
	  O11     P
	  O12     P
	  O13     P
	  O14     P
	  O12   C11
	  C11  H11A
	  C11  H11B
	  C11   C12
	  C12  H12A
	  C12  H12B
	  C12     N
	    N   C13
	    N   C14
	    N   C15
	  C13  H13A
	  C13  H13B
	  C13  H13C
	  C14  H14A
	  C14  H14B
	  C14  H14C
	  C15  H15A
	  C15  H15B
	  C15  H15C
	  C2S    NF
	   NF   HNF
	   NF   C1F
	  C1F   C2F
	  C2F   H2F
	  C2F   H2G
	  C2F   C3F
	  C3F   H3F
	  C3F   H3G
	  C3F   C4F
	  C4F   H4F
	  C4F   H4G
	  C4F   C5F
	  C5F   H5F
	  C5F   H5G
	  C5F   C6F
	  C6F   H6F
	  C6F   H6G
	  C6F   C7F
	  C7F   H7F
	  C7F   H7G
	  C7F   C8F
	  C8F   H8F
	  C8F   H8G
	  C8F   C9F
	  C9F   H9F
	  C9F   H9G
	  C9F  C10F
	 C10F  H10F
	 C10F  H10G
	 C10F  C11F
	 C11F  H11F
	 C11F  H11G
	 C11F  C12F
	 C12F  H12F
	 C12F  H12G
	 C12F  C13F
	 C13F  H13F
	 C13F  H13G
	 C13F  C14F
	 C14F  H14F
	 C14F  H14G
	 C14F  C15F
	 C15F  H15F
	 C15F  H15G
	 C15F  C16F
	 C16F  H16F
	 C16F  H16G
	 C16F  C17F
	 C17F  H17F
	 C17F  H17G
	 C17F  C18F
	 C18F  H18F
	 C18F  H18G
	 C18F  C19F
	 C19F  H19F
	 C19F  H19G
	 C19F  C20F
	 C20F  H20F
	 C20F  H20G
	 C20F  C21F
	 C21F  H21F
	 C21F  H21G
	 C21F  C22F
	 C22F  H22F
	 C22F  H22G
	 C22F  H22H
	  C4S   C5S
	  C1F    OF
  [ impropers ]
	  C1F   C2F    NF    OF
	   NF   C1F   C2S   HNF

[ BSMA ]
  [ atoms ]
	   N9 NG2R51   -0.020  0
	   C8 CG2R53    0.370  1
	   H8 HGR52    0.100  2
	   N7 NG2R50   -0.840  3
	   C5 CG2RC0    0.280  4
	   C6 CG2R64    0.380  5
	   N6 NG311   -0.480  6
	   H6 HGPAM1    0.360  7
	   N1 NG2R62   -0.580  8
	   C2 CG2R64    0.630  9
	   N3 NG2R62   -0.760 10
	   C4 CG2RC0    0.480 11
	  C10 CG331   -0.090 12
	  H11  HGA3    0.090 13
	  H12  HGA3    0.090 14
	  H13  HGA3    0.090 15
	   S2 SG311   -0.280 16
	  C20 CG331   -0.090 17
	  H21  HGA3    0.090 18
	  H22  HGA3    0.090 19
	  H23  HGA3    0.090 20
	   CM CG331   -0.270 21
	  HM1  HGA3    0.090 22
	  HM2  HGA3    0.090 23
	  HM3  HGA3    0.090 24
  [ bonds ]
	   CM   HM1
	   CM   HM2
	   CM   HM3
	   N9    C8
	   N9    C4
	   C8    N7
	   C8    H8
	   N7    C5
	   C5    C6
	   C5    C4
	   C6    N6
	   C6    N1
	   N6   C10
	   N6    H6
	   N1    C2
	   C2    N3
	   C2    S2
	   N3    C4
	  C10   H11
	  C10   H12
	  C10   H13
	   S2   C20
	  C20   H21
	  C20   H22
	  C20   H23
	   CM    N9
  [ impropers ]
	   C6    C5    N1    N6

[ BSTU ]
  [ atoms ]
	   N1 NG2R61   -0.260  0
	   C2 CG2R63    0.290  1
	   S2 SG2D1   -0.220  2
	   N3 NG2R61   -0.560  3
	   H3  HGP1    0.400  4
	   C4 CG2R63    0.390  5
	   O4 OG2D4   -0.410  6
	   C5 CG2R62   -0.030  7
	   C6 CG2R62    0.180  8
	   H6 HGR62    0.220  9
	   C7 CG324    0.140 10
	  H71  HGA2    0.090 11
	  H72  HGA2    0.090 12
	   N8 NG3P2   -0.300 13
	  H81  HGP2    0.330 14
	  H82  HGP2    0.330 15
	   C9 CG324    0.140 16
	  H91  HGA2    0.090 17
	  H92  HGA2    0.090 18
	  C10 CG321   -0.260 19
	 H101  HGA2    0.090 20
	 H102  HGA2    0.090 21
	  S11 SG3O1    0.730 22
	  O11 OG2P1   -0.550 23
	  O12 OG2P1   -0.550 24
	  O13 OG2P1   -0.550 25
	   CM CG331   -0.270 26
	  HM1  HGA3    0.090 27
	  HM2  HGA3    0.090 28
	  HM3  HGA3    0.090 29
  [ bonds ]
	   CM   HM1
	   CM   HM2
	   CM   HM3
	   N1    C2
	   N1    C6
	   C2    S2
	   C2    N3
	   N3    C4
	   N3    H3
	   C4    O4
	   C4    C5
	   C5    C6
	   C5    C7
	   C6    H6
	   C7   H71
	   C7   H72
	   C7    N8
	   C9   C10
	   C9   H91
	   C9   H92
	   C9    N8
	  C10  H101
	  C10  H102
	  C10   S11
	   N8   H81
	   N8   H82
	  S11   O11
	  S11   O12
	  S11   O13
	   CM    N1
  [ impropers ]
	   C2    N1    N3    S2
	   C4    C5    N3    O4

[ BT6A ]
  [ atoms ]
	   N9 NG2R51   -0.010  0
	   C8 CG2R53    0.390  1
	   H8 HGR52    0.090  2
	   N7 NG2R50   -0.810  3
	   C5 CG2RC0    0.350  4
	   C6 CG2R64    0.660  5
	   N6 NG2S1   -0.680  6
	   H6  HGP1    0.320  7
	   N1 NG2R62   -0.680  8
	   C2 CG2R64    0.390  9
	   H2 HGR62    0.140 10
	   N3 NG2R62   -0.820 11
	   C4 CG2RC0    0.570 12
	  C10 CG2O6    0.600 13
	  O10 OG2D1   -0.500 14
	  N11 NG2S1   -0.480 15
	  H11  HGP1    0.290 16
	  C12 CG311    0.090 17
	  H12  HGA1    0.090 18
	  C13 CG2O3    0.520 19
	  ODA OG2D2   -0.760 20
	  ODB OG2D2   -0.760 21
	  C14 CG311    0.140 22
	  H14  HGA1    0.090 23
	  O14 OG311   -0.650 24
	 H14O  HGP1    0.420 25
	  C15 CG331   -0.270 26
	 H151  HGA3    0.090 27
	 H152  HGA3    0.090 28
	 H153  HGA3    0.090 29
	   CM CG331   -0.270 30
	  HM1  HGA3    0.090 31
	  HM2  HGA3    0.090 32
	  HM3  HGA3    0.090 33
  [ bonds ]
	   CM   HM1
	   CM   HM2
	   CM   HM3
	   N9    C8
	   N9    C4
	   C8    N7
	   C8    H8
	   N7    C5
	   C5    C6
	   C5    C4
	   C6    N6
	   C6    N1
	   N6   C10
	   N6    H6
	   N1    C2
	   C2    N3
	   C2    H2
	   N3    C4
	  C10   O10
	  C10   N11
	  N11   C12
	  N11   H11
	  C12   C13
	  C12   C14
	  C12   H12
	  C13   ODA
	  C13   ODB
	  C14   O14
	  C14   C15
	  C14   H14
	  O14  H14O
	  C15  H151
	  C15  H152
	  C15  H153
	   CM    N9
  [ impropers ]
	  C10    N6   N11   O10
	  C13   ODB   ODA   C12
	   C6    C5    N1    N6

[ BTAL ]
  [ atoms ]
	   C1 CC3162    0.340  0
	   H1  HCA1    0.090  1
	   O1 OC311   -0.650  2
	  HO1  HCP1    0.420  3
	   C5 CC3163    0.110  4
	   H5  HCA1    0.090  5
	   O5 OC3C61   -0.400  6
	   C2 CC3161    0.140  7
	   H2  HCA1    0.090  8
	   O2 OC311   -0.650  9
	  HO2  HCP1    0.420 10
	   C3 CC3161    0.140 11
	   H3  HCA1    0.090 12
	   O3 OC311   -0.650 13
	  HO3  HCP1    0.420 14
	   C4 CC3161    0.140 15
	   H4  HCA1    0.090 16
	   O4 OC311   -0.650 17
	  HO4  HCP1    0.420 18
	   C6 CC321    0.050 19
	  H61  HCA2    0.090 20
	  H62  HCA2    0.090 21
	   O6 OC311   -0.650 22
	  HO6  HCP1    0.420 23
  [ bonds ]
	   C1    O1
	   C1    H1
	   O1   HO1
	   C1    O5
	   C1    C2
	   C2    H2
	   C2    O2
	   O2   HO2
	   C2    C3
	   C3    H3
	   C3    O3
	   O3   HO3
	   C3    C4
	   C4    H4
	   C4    O4
	   O4   HO4
	   C4    C5
	   C5    H5
	   C5    C6
	   C6   H61
	   C6   H62
	   C6    O6
	   O6   HO6
	   C5    O5

[ BTE1 ]
  [ atoms ]
	   C1 CG2D2   -0.420  0
	  H11  HGA5    0.210  1
	  H12  HGA5    0.210  2
	   C2 CG2D1   -0.150  3
	  H21  HGA4    0.150  4
	   C3 CG321   -0.180  5
	  H31  HGA2    0.090  6
	  H32  HGA2    0.090  7
	   C4 CG331   -0.270  8
	  H41  HGA3    0.090  9
	  H42  HGA3    0.090 10
	  H43  HGA3    0.090 11
  [ bonds ]
	   C1   H11
	   C1   H12
	   C2   H21
	   C2    C3
	   C3   H31
	   C3   H32
	   C3    C4
	   C4   H41
	   C4   H42
	   C4   H43
	   C1    C2

[ BTE2 ]
  [ atoms ]
	   C1   CT3   -0.270  0
	  H11   HA3    0.090  1
	  H12   HA3    0.090  2
	  H13   HA3    0.090  3
	   C2  CC1A   -0.150  4
	  H21   HE1    0.150  5
	   C3  CC1A   -0.150  6
	  H31   HE1    0.150  7
	   C4   CT3   -0.270  8
	  H41   HA3    0.090  9
	  H42   HA3    0.090 10
	  H43   HA3    0.090 11
  [ bonds ]
	   C1   H11
	   C1   H12
	   C1   H13
	   C1    C2
	   C2   H21
	   C3   H31
	   C3    C4
	   C4   H41
	   C4   H42
	   C4   H43
	   C2    C3

[ BTMC ]
  [ atoms ]
	   N1 NG2R61   -0.030  0
	   C2 CG2R63    0.570  1
	   O2 OG2D4   -0.520  2
	   N3 NG2R62   -0.740  3
	   C4 CG2R64    0.600  4
	   N4 NG301   -0.370  5
	   C5 CG2R62   -0.180  6
	   H5 HGR62    0.030  7
	   C6 CG2R62    0.110  8
	   H6 HGR62    0.130  9
	   C7 CG331   -0.070 10
	  H71  HGA3    0.090 11
	  H72  HGA3    0.090 12
	  H73  HGA3    0.090 13
	   C8 CG331   -0.070 14
	  H81  HGA3    0.090 15
	  H82  HGA3    0.090 16
	  H83  HGA3    0.090 17
	   CM CG331   -0.270 18
	  HM1  HGA3    0.090 19
	  HM2  HGA3    0.090 20
	  HM3  HGA3    0.090 21
  [ bonds ]
	   CM   HM1
	   CM   HM2
	   CM   HM3
	   N1    C2
	   N1    C6
	   C2    O2
	   C2    N3
	   N3    C4
	   C4    C5
	   C4    N4
	   N4    C7
	   N4    C8
	   C7   H71
	   C7   H72
	   C7   H73
	   C8   H81
	   C8   H82
	   C8   H83
	   C5    C6
	   C5    H5
	   C6    H6
	   CM    N1
  [ impropers ]
	   C2    N1    N3    O2
	   C4    C5    N3    N4

[ BTON ]
  [ atoms ]
	   O1 OG2D3   -0.480  0
	   C1 CG2O5    0.400  1
	   C2 CG331   -0.230  2
	   C3 CG321   -0.140  3
	  H21  HGA3    0.090  4
	  H22  HGA3    0.090  5
	  H23  HGA3    0.090  6
	  H31  HGA2    0.090  7
	  H32  HGA2    0.090  8
	   C4 CG331   -0.270  9
	  H41  HGA3    0.090 10
	  H42  HGA3    0.090 11
	  H43  HGA3    0.090 12
  [ bonds ]
	   C1    C2
	   C1    C3
	   C3    C4
	   C2   H21
	   C2   H22
	   C2   H23
	   C3   H31
	   C3   H32
	   C4   H41
	   C4   H42
	   C4   H43
	   O1    C1
  [ impropers ]
	   C1    C3    C2    O1

[ BU8U ]
  [ atoms ]
	   N1 NG2R61   -0.260  0
	   C2 CG2R63    0.290  1
	   S2 SG2D1   -0.220  2
	   N3 NG2R61   -0.560  3
	   H3  HGP1    0.400  4
	   C4 CG2R63    0.390  5
	   O4 OG2D4   -0.410  6
	   C5 CG2R62   -0.030  7
	   C6 CG2R62    0.180  8
	   H6 HGR62    0.220  9
	    C CG324    0.200 10
	  HC1  HGA2    0.090 11
	  HC2  HGA2    0.090 12
	    N NG3P2   -0.520 13
	  HN1  HGP2    0.380 14
	  HN2  HGP2    0.380 15
	   CA CG334    0.110 16
	  HA1  HGA3    0.090 17
	  HA2  HGA3    0.090 18
	  HA3  HGA3    0.090 19
	   CM CG331   -0.270 20
	  HM1  HGA3    0.090 21
	  HM2  HGA3    0.090 22
	  HM3  HGA3    0.090 23
  [ bonds ]
	   CM   HM1
	   CM   HM2
	   CM   HM3
	   N1    C2
	   N1    C6
	   C2    S2
	   C2    N3
	   N3    C4
	   N3    H3
	   C4    O4
	   C4    C5
	   C5    C6
	   C5     C
	   C6    H6
	    C     N
	    C   HC1
	    C   HC2
	    N    CA
	    N   HN2
	    N   HN1
	   CA   HA1
	   CA   HA2
	   CA   HA3
	   CM    N1
  [ impropers ]
	   C2    N1    N3    S2
	   C4    C5    N3    O4

[ BUTA ]
  [ atoms ]
	  H11 HCA3A    0.090  0
	  H12 HCA3A    0.090  1
	  H13 HCA3A    0.090  2
	   C1 CC33A   -0.270  3
	  H21 HCA2A    0.090  4
	  H22 HCA2A    0.090  5
	   C2 CC32A   -0.180  6
	  H31 HCA2A    0.090  7
	  H32 HCA2A    0.090  8
	   C3 CC32A   -0.180  9
	  H41 HCA3A    0.090 10
	  H42 HCA3A    0.090 11
	  H43 HCA3A    0.090 12
	   C4 CC33A   -0.270 13
  [ bonds ]
	  H11    C1
	  H12    C1
	  H13    C1
	   C1    C2
	  H21    C2
	  H22    C2
	   C2    C3
	  H31    C3
	  H32    C3
	   C3    C4
	  H41    C4
	  H42    C4
	  H43    C4

[ BUTY ]
  [ atoms ]
	   C1 CG1T2   -0.410  0
	   H1 HGPAM1    0.290  1
	   C2 CG1T1   -0.010  2
	   C3 CG321   -0.050  3
	  H31  HGA2    0.090  4
	  H32  HGA2    0.090  5
	   C4 CG331   -0.270  6
	  H41  HGA3    0.090  7
	  H42  HGA3    0.090  8
	  H43  HGA3    0.090  9
  [ bonds ]
	   C1    H1
	   C1    C2
	   C2    C3
	   C3    C4
	   C3   H31
	   C3   H32
	   C4   H41
	   C4   H42
	   C4   H43

[ BXYF ]
  [ atoms ]
	   O4 OC3C51   -0.400  0
	   C1 CC3152    0.340  1
	   H1  HCA1    0.090  2
	   O1 OC311   -0.650  3
	  HO1  HCP1    0.420  4
	   C4 CC3153    0.110  5
	   H4  HCA1    0.090  6
	   C5 CC321    0.050  7
	  H51  HCA2    0.090  8
	  H52  HCA2    0.090  9
	   O5 OC311   -0.650 10
	  HO5  HCP1    0.420 11
	   C2 CC3151    0.140 12
	   H2  HCA1    0.090 13
	   O2 OC311   -0.650 14
	  HO2  HCP1    0.420 15
	   C3 CC3151    0.140 16
	   H3  HCA1    0.090 17
	   O3 OC311   -0.650 18
	  HO3  HCP1    0.420 19
  [ bonds ]
	   O4    C1
	   C1    H1
	   C1    O1
	   O1   HO1
	   C1    C2
	   C2    H2
	   C2    O2
	   O2   HO2
	   C2    C3
	   C3    H3
	   C3    O3
	   O3   HO3
	   C3    C4
	   C4    H4
	   C4    C5
	   C4    O4
	   C5   H51
	   C5   H52
	   C5    O5
	   O5   HO5

[ BXYL ]
  [ atoms ]
	   C1 CC3162    0.340  0
	   H1  HCA1    0.090  1
	   O1 OC311   -0.650  2
	  HO1  HCP1    0.420  3
	   C5 CC3263    0.020  4
	  H51  HCA2    0.090  5
	  H52  HCA2    0.090  6
	   O5 OC3C61   -0.400  7
	   C2 CC3161    0.140  8
	   H2  HCA1    0.090  9
	   O2 OC311   -0.650 10
	  HO2  HCP1    0.420 11
	   C3 CC3161    0.140 12
	   H3  HCA1    0.090 13
	   O3 OC311   -0.650 14
	  HO3  HCP1    0.420 15
	   C4 CC3161    0.140 16
	   H4  HCA1    0.090 17
	   O4 OC311   -0.650 18
	  HO4  HCP1    0.420 19
  [ bonds ]
	   C1    O1
	   C1    H1
	   O1   HO1
	   C1    O5
	   C1    C2
	   C2    H2
	   C2    O2
	   O2   HO2
	   C2    C3
	   C3    H3
	   C3    O3
	   O3   HO3
	   C3    C4
	   C4    H4
	   C4    O4
	   O4   HO4
	   C4    C5
	   C5   H51
	   C5   H52
	   C5    O5

[ BYYG ]
  [ atoms ]
	   N9 NG2R51    0.020  0
	   C8 CG2R53    0.380  1
	   H8 HGR52    0.080  2
	   N7 NG2R50   -0.680  3
	   C5 CG2RC0    0.010  4
	   C6 CG2R63    0.690  5
	   O6 OG2D4   -0.510  6
	   N1 NG2RC0   -0.100  7
	   C2 CG2RC0    0.450  8
	   N2 NG2R50   -0.690  9
	   N3 NG2R61   -0.340 10
	   C4 CG2RC0    0.300 11
	  C12 CG2R51   -0.260 12
	  C11 CG2R51    0.410 13
	   C3 CG331   -0.040 14
	  H31  HGA3    0.090 15
	  H32  HGA3    0.090 16
	  H33  HGA3    0.090 17
	  C10 CG331   -0.300 18
	 H101  HGA3    0.090 19
	 H102  HGA3    0.090 20
	 H103  HGA3    0.090 21
	  C13 CG321   -0.140 22
	 H131  HGA2    0.090 23
	 H132  HGA2    0.090 24
	  C14 CG321   -0.180 25
	 H141  HGA2    0.090 26
	 H142  HGA2    0.090 27
	  C15 CG311    0.100 28
	  H15  HGA1    0.090 29
	  N20 NG2S1   -0.380 30
	  H20  HGP1    0.320 31
	  C21 CG2O6    0.200 32
	  O22 OG2D1   -0.390 33
	  O23 OG302   -0.320 34
	  C24 CG331    0.070 35
	 H241  HGA3    0.090 36
	 H242  HGA3    0.090 37
	 H243  HGA3    0.090 38
	  C16 CG2O2    0.900 39
	  O17 OG2D1   -0.630 40
	  O18 OG302   -0.490 41
	  C19 CG331   -0.010 42
	 H191  HGA3    0.090 43
	 H192  HGA3    0.090 44
	 H193  HGA3    0.090 45
	   CM CG331   -0.270 46
	  HM1  HGA3    0.090 47
	  HM2  HGA3    0.090 48
	  HM3  HGA3    0.090 49
  [ bonds ]
	   CM   HM1
	   CM   HM2
	   CM   HM3
	   N9    C8
	   N9    C4
	   C8    H8
	   C8    N7
	   N7    C5
	   C5    C6
	   C5    C4
	   C6    O6
	   C6    N1
	   N1    C2
	   N1   C12
	   C2    N2
	   C2    N3
	   N2   C11
	   N3    C4
	   N3    C3
	  C12   C11
	  C12   C13
	  C11   C10
	   C3   H31
	   C3   H32
	   C3   H33
	  C10  H101
	  C10  H102
	  C10  H103
	  C13  H131
	  C13  H132
	  C13   C14
	  C14  H141
	  C14  H142
	  C14   C15
	  C15   H15
	  C15   N20
	  C15   C16
	  N20   H20
	  N20   C21
	  C21   O22
	  C21   O23
	  O23   C24
	  C24  H241
	  C24  H242
	  C24  H243
	  C16   O17
	  C16   O18
	  O18   C19
	  C19  H191
	  C19  H192
	  C19  H193
	   CM    N9
  [ impropers ]
	   C6    C5    N1    O6
	  C16   C15   O17   O18
	  C21   N20   O22   O23

[ BZAA ]
  [ atoms ]
	   C1 CG2R61   -0.115  0
	   H1 HGR61    0.115  1
	   C2 CG2R61   -0.115  2
	   H2 HGR61    0.115  3
	   C3 CG2R61   -0.115  4
	   H3 HGR61    0.115  5
	   C4 CG2R61   -0.105  6
	   H4 HGR61    0.115  7
	   C5 CG2R61   -0.000  8
	   C6 CG2R61   -0.105  9
	   H6 HGR61    0.115 10
	   C7 CG321   -0.200 11
	  H71  HGA2    0.090 12
	  H72  HGA2    0.090 13
	   C8 CG2O2    0.720 14
	   O8 OG2D1   -0.550 15
	   O9 OG311   -0.600 16
	   H9  HGP1    0.430 17
  [ bonds ]
	   O8    C8
	   H4    C4
	   C8    O9
	   C8    C7
	  H72    C7
	   O9    H9
	   C7    C5
	   C7   H71
	   C4    C3
	   C4    C5
	   H3    C3
	   C3    C2
	   C5    C6
	   C2    H2
	   C2    C1
	   C6    H6
	   C6    C1
	   C1    H1
  [ impropers ]
	   C8    C7    O8    O9

[ BZAC ]
  [ atoms ]
	   C1 CG2R61   -0.115  0
	   H1 HGR61    0.115  1
	   C2 CG2R61   -0.115  2
	   H2 HGR61    0.115  3
	   C3 CG2R61   -0.115  4
	   H3 HGR61    0.115  5
	   C4 CG2R61   -0.115  6
	   H4 HGR61    0.115  7
	   C6 CG2R61   -0.115  8
	   H6 HGR61    0.115  9
	   C5 CG2R61    0.040 10
	   C7 CG321   -0.320 11
	  H71  HGA2    0.090 12
	  H72  HGA2    0.090 13
	   C8 CG2O3    0.620 14
	  O81 OG2D2   -0.760 15
	  O82 OG2D2   -0.760 16
  [ bonds ]
	  O81    C8
	   H4    C4
	   C8   O82
	   C8    C7
	  H72    C7
	   C7    C5
	   C7   H71
	   C4    C3
	   C4    C5
	   H3    C3
	   C3    C2
	   C5    C6
	   C2    H2
	   C2    C1
	   C6    H6
	   C6    C1
	   C1    H1
  [ impropers ]
	   C8   O81   O82    C7

[ BZAM ]
  [ atoms ]
	   C1 CG2R61   -0.115  0
	   H1 HGR61    0.115  1
	   C2 CG2R61   -0.115  2
	   H2 HGR61    0.115  3
	   C3 CG2R61   -0.115  4
	   H3 HGR61    0.115  5
	   C4 CG2R61   -0.115  6
	   H4 HGR61    0.115  7
	   C6 CG2R61   -0.115  8
	   H6 HGR61    0.115  9
	   C5 CG2R61    0.090 10
	   C7 CG324    0.080 11
	  H71  HGA2    0.090 12
	  H72  HGA2    0.090 13
	   N8 NG3P3   -0.340 14
	  H81  HGP2    0.330 15
	  H82  HGP2    0.330 16
	  H83  HGP2    0.330 17
  [ bonds ]
	  H72    C7
	   H4    C4
	  H71    C7
	   H3    C3
	   C4    C3
	   C4    C5
	   C3    C2
	   C7    C5
	   C7    N8
	   C5    C6
	   C2    H2
	   C2    C1
	   C6    C1
	   C6    H6
	   C1    H1
	   N8   H81
	   N8   H83
	   N8   H82

[ BZHA ]
  [ atoms ]
	   C1 CG2R61   -0.115  0
	   H1 HGR61    0.115  1
	   C2 CG2R61   -0.115  2
	   H2 HGR61    0.115  3
	   C3 CG2R61   -0.115  4
	   H3 HGR61    0.115  5
	   C4 CG2R61   -0.090  6
	   H4 HGR61    0.115  7
	   C5 CG2R61   -0.050  8
	   C6 CG2R61   -0.090  9
	   H6 HGR61    0.115 10
	   C7 CG311    0.140 11
	   H7  HGA1    0.090 12
	   O7 OG311   -0.650 13
	  HO7  HGP1    0.420 14
	   C8 CG2O3    0.520 15
	  O81 OG2D2   -0.760 16
	  O82 OG2D2   -0.760 17
  [ bonds ]
	  O81    C8
	   H4    C4
	   H7    C7
	   C8    C7
	   C8   O82
	   C7    C5
	   C7    O7
	   C4    C3
	   C4    C5
	   H3    C3
	   C3    C2
	   C5    C6
	   O7   HO7
	   C6    H6
	   C6    C1
	   C2    H2
	   C2    C1
	   C1    H1
  [ impropers ]
	   C8   O82   O81    C7

[ BZHE ]
  [ atoms ]
	   C1 CG2R61   -0.115  0
	   H1 HGR61    0.115  1
	   C2 CG2R61   -0.115  2
	   H2 HGR61    0.115  3
	   C3 CG2R61   -0.115  4
	   H3 HGR61    0.115  5
	   C4 CG2R61   -0.105  6
	   H4 HGR61    0.115  7
	   C5 CG2R61   -0.020  8
	   C6 CG2R61   -0.105  9
	   H6 HGR61    0.115 10
	   C7 CG311    0.140 11
	   H7  HGA1    0.090 12
	   O7 OG311   -0.650 13
	  HO7  HGP1    0.420 14
	   C8 CG331   -0.270 15
	  H81  HGA3    0.090 16
	  H82  HGA3    0.090 17
	  H83  HGA3    0.090 18
  [ bonds ]
	  H81    C8
	  H82    C8
	   C1    H1
	   C8   H83
	   C8    C7
	   H4    C4
	   H7    C7
	   C7    C5
	   C7    O7
	   C4    C5
	   C4    C3
	   H3    C3
	   C5    C6
	   C3    C2
	   O7   HO7
	   C6    H6
	   C6    C1
	   C2    C1
	   C2    H2

[ BZMA ]
  [ atoms ]
	   C1 CG2R61   -0.115  0
	   H1 HGR61    0.115  1
	   C2 CG2R61   -0.115  2
	   H2 HGR61    0.115  3
	   C3 CG2R61   -0.115  4
	   H3 HGR61    0.115  5
	   C4 CG2R61   -0.115  6
	   H4 HGR61    0.115  7
	   C5 CG2R61    0.000  8
	   C6 CG2R61   -0.115  9
	   H6 HGR61    0.115 10
	   C7 CG324    0.200 11
	  H71  HGA2    0.090 12
	  H72  HGA2    0.090 13
	   N8 NG3P2   -0.520 14
	  H81  HGP2    0.380 15
	  H82  HGP2    0.380 16
	   C9 CG334    0.110 17
	  H91  HGA3    0.090 18
	  H92  HGA3    0.090 19
	  H93  HGA3    0.090 20
  [ bonds ]
	  H71    C7
	  H93    C9
	   C7    C5
	   C7   H72
	   C7    N8
	   H4    C4
	   C5    C4
	   C5    C6
	   C4    C3
	   C3    H3
	   C3    C2
	   C1    C6
	   C1    C2
	   C1    H1
	   C6    H6
	   C2    H2
	  H82    N8
	   C9   H91
	   C9    N8
	   C9   H92
	   N8   H81

[ C3 ]
  [ atoms ]
	   C1 CG3C31   -0.180  0
	  H11  HGA2    0.090  1
	  H12  HGA2    0.090  2
	   C2 CG3C31   -0.180  3
	  H21  HGA2    0.090  4
	  H22  HGA2    0.090  5
	   C3 CG3C31   -0.180  6
	  H31  HGA2    0.090  7
	  H32  HGA2    0.090  8
  [ bonds ]
	   C1    C2
	   C2    C3
	   C3    C1
	   C1   H11
	   C1   H12
	   C2   H21
	   C2   H22
	   C3   H31
	   C3   H32

[ C34H ]
  [ atoms ]
	   N1 NG2R61   -0.750  0
	   H1  HGP1    0.320  1
	   C2 CG2R64    0.810  2
	   N2 NG311   -0.570  3
	   H2 HGPAM1    0.460  4
	   N3 NG2R62   -0.620  5
	   C4 CG2R64    0.610  6
	   N4 NG2P1   -0.800  7
	  H41  HGP2    0.380  8
	  H42  HGP2    0.380  9
	   C5 CG2R61    0.080 10
	   H5 HGR61    0.070 11
	   C6 CG2R61    0.180 12
	   H6 HGR62    0.200 13
	   C7 CG331   -0.020 14
	  H71  HGA3    0.090 15
	  H72  HGA3    0.090 16
	  H73  HGA3    0.090 17
  [ bonds ]
	   N1    C2
	   N1    C6
	   N1    H1
	   N3    C4
	   C2    N2
	   C2    N3
	   N2    H2
	   N2    C7
	   C4    N4
	   C4    C5
	   N4   H41
	   N4   H42
	   C5    H5
	   C5    C6
	   C6    H6
	   C7   H72
	   C7   H71
	   C7   H73

[ C36 ]
  [ atoms ]
	  CG1 CG2R61    0.215  0
	    O OG301   -0.430  1
	  CD1 CG2R61   -0.115  2
	  HD1 HGR61    0.115  3
	  CD2 CG2R61   -0.115  4
	  HD2 HGR61    0.115  5
	  CE1 CG2R61   -0.115  6
	  HE1 HGR61    0.115  7
	  CE2 CG2R61   -0.115  8
	  HE2 HGR61    0.115  9
	  CZ1 CG2R61    0.000 10
	  CG2 CG2R61    0.215 11
	  CD3 CG2R61   -0.115 12
	  HD3 HGR61    0.115 13
	  CD4 CG2R61   -0.115 14
	  HD4 HGR61    0.115 15
	  CE3 CG2R61   -0.115 16
	  HE3 HGR61    0.115 17
	  CE4 CG2R61   -0.115 18
	  HE4 HGR61    0.115 19
	  CZ2 CG2R61    0.000 20
	   C1 CG2O5    0.380 21
	   O1 OG2D3   -0.480 22
	   C2 CG311    0.170 23
	   H2  HGA1    0.090 24
	  O2A OG311   -0.600 25
	  H2A  HGP1    0.320 26
	  O2B OG312   -0.880 27
	   C3 CG2O5    0.380 28
	   O3 OG2D3   -0.480 29
	   C4 CG311    0.170 30
	   H4  HGA1    0.090 31
	  O4A OG311   -0.600 32
	  H4A  HGP1    0.320 33
	  O4B OG312   -0.880 34
  [ bonds ]
	  CD1   CG1
	  CG1   CD2
	  CG1     O
	  CD2   CE2
	  CE2   CZ1
	  CZ1   CE1
	  CE1   CD1
	  CG2   CD3
	  CD3   CE3
	  CE3   CZ2
	  CZ2   CE4
	  CE4   CD4
	  CD4   CG2
	  CG2     O
	  CD1   HD1
	  CD2   HD2
	  CE1   HE1
	  CE2   HE2
	  CD3   HD3
	  CD4   HD4
	  CE3   HE3
	  CE4   HE4
	  CZ1    C1
	   C1    O1
	   C1    C2
	   C2    H2
	   C2   O2A
	  O2A   H2A
	   C2   O2B
	  CZ2    C3
	   C3    O3
	   C3    C4
	   C4    H4
	   C4   O4A
	  O4A   H4A
	   C4   O4B
  [ impropers ]
	   C1   CZ1    C2    O1
	   C3   CZ2    C4    O3

[ C37 ]
  [ atoms ]
	  CG1 CG2R61    0.215  0
	    O OG301   -0.430  1
	  CD1 CG2R61   -0.115  2
	  HD1 HGR61    0.115  3
	  CD2 CG2R61   -0.115  4
	  HD2 HGR61    0.115  5
	  CE1 CG2R61   -0.115  6
	  HE1 HGR61    0.115  7
	  CE2 CG2R61   -0.115  8
	  HE2 HGR61    0.115  9
	  CZ1 CG2R61    0.000 10
	  CG2 CG2R61    0.215 11
	  CD3 CG2R61   -0.115 12
	  HD3 HGR61    0.115 13
	  CD4 CG2R61   -0.115 14
	  HD4 HGR61    0.115 15
	  CE3 CG2R61   -0.115 16
	  HE3 HGR61    0.115 17
	  CE4 CG2R61   -0.115 18
	  HE4 HGR61    0.115 19
	  CZ2 CG2R61    0.000 20
	   C1 CG2O5    0.380 21
	   O1 OG2D3   -0.480 22
	   C2 CG2O3    0.620 23
	  O2A OG2D2   -0.760 24
	  O2B OG2D2   -0.760 25
	   C3 CG2O5    0.380 26
	   O3 OG2D3   -0.480 27
	   C4 CG2O3    0.620 28
	  O4A OG2D2   -0.760 29
	  O4B OG2D2   -0.760 30
  [ bonds ]
	  CD1   CG1
	  CG1   CD2
	  CG1     O
	  CD2   CE2
	  CE2   CZ1
	  CZ1   CE1
	  CE1   CD1
	  CG2   CD3
	  CD3   CE3
	  CE3   CZ2
	  CZ2   CE4
	  CE4   CD4
	  CD4   CG2
	  CG2     O
	  CD1   HD1
	  CD2   HD2
	  CE1   HE1
	  CE2   HE2
	  CD3   HD3
	  CD4   HD4
	  CE3   HE3
	  CE4   HE4
	  CZ1    C1
	   C1    O1
	   C1    C2
	   C2   O2A
	   C2   O2B
	  CZ2    C3
	   C3    O3
	   C3    C4
	   C4   O4A
	   C4   O4B
  [ impropers ]
	   C1    C2   CZ1    O1
	   C2   O2B   O2A    C1
	   C3    C4   CZ2    O3
	   C4   O4B   O4A    C3

[ C3C ]
  [ atoms ]
	  CG1 CG2R61    0.215  0
	    O OG301   -0.430  1
	  CD1 CG2R61   -0.115  2
	  HD1 HGR61    0.115  3
	  CD2 CG2R61   -0.115  4
	  HD2 HGR61    0.115  5
	  CE1 CG2R61   -0.115  6
	  HE1 HGR61    0.115  7
	  CE2 CG2R61   -0.115  8
	  HE2 HGR61    0.115  9
	  CZ1 CG2R61   -0.100 10
	  CG2 CG2R61    0.215 11
	  CD3 CG2R61   -0.115 12
	  HD3 HGR61    0.115 13
	  CD4 CG2R61   -0.115 14
	  HD4 HGR61    0.115 15
	  CE3 CG2R61   -0.115 16
	  HE3 HGR61    0.115 17
	  CE4 CG2R61   -0.115 18
	  HE4 HGR61    0.115 19
	  CZ2 CG2R61   -0.100 20
	   C1 CG2O3    0.620 21
	  O1A OG2D2   -0.760 22
	  O1B OG2D2   -0.760 23
	   C2 CG2O3    0.620 24
	  O2A OG2D2   -0.760 25
	  O2B OG2D2   -0.760 26
  [ bonds ]
	  CD1   CG1
	  CG1   CD2
	  CG1     O
	  CD2   CE2
	  CE2   CZ1
	  CZ1   CE1
	  CE1   CD1
	  CG2   CD3
	  CD3   CE3
	  CE3   CZ2
	  CZ2   CE4
	  CE4   CD4
	  CD4   CG2
	  CG2     O
	  CD1   HD1
	  CD2   HD2
	  CE1   HE1
	  CE2   HE2
	  CD3   HD3
	  CD4   HD4
	  CE3   HE3
	  CE4   HE4
	  CZ1    C1
	   C1   O1A
	   C1   O1B
	  CZ2    C2
	   C2   O2A
	   C2   O2B
  [ impropers ]
	   C1   O1B   O1A   CZ1
	   C2   O2B   O2A   CZ2

[ CA ]
  [ atoms ]
	   C3 CG311    0.140  0
	   O3 OG311   -0.650  1
	  H3'  HGP1    0.420  2
	   H3  HGA1    0.090  3
	   C4 CG321   -0.180  4
	  H4A  HGA2    0.090  5
	  H4B  HGA2    0.090  6
	   C5 CG311   -0.090  7
	   H5  HGA1    0.090  8
	   C6 CG321   -0.180  9
	  H6A  HGA2    0.090 10
	  H6B  HGA2    0.090 11
	   C7 CG311    0.140 12
	   O7 OG311   -0.650 13
	  H7'  HGP1    0.420 14
	   H7  HGA1    0.090 15
	   C8 CG311   -0.090 16
	   H8  HGA1    0.090 17
	  C14 CG3RC1   -0.090 18
	  H14  HGA1    0.090 19
	  C15 CG3C52   -0.180 20
	 H15A  HGA2    0.090 21
	 H15B  HGA2    0.090 22
	  C16 CG3C52   -0.180 23
	 H16A  HGA2    0.090 24
	 H16B  HGA2    0.090 25
	  C17 CG3C51   -0.090 26
	  H17  HGA1    0.090 27
	  C13 CG3RC1    0.000 28
	  C18 CG331   -0.270 29
	 H18A  HGA3    0.090 30
	 H18B  HGA3    0.090 31
	 H18C  HGA3    0.090 32
	  C12 CG311    0.140 33
	  H12  HGA1    0.090 34
	  O12 OG311   -0.650 35
	 H12'  HGP1    0.420 36
	  C11 CG321   -0.180 37
	 H11A  HGA2    0.090 38
	 H11B  HGA2    0.090 39
	   C9 CG311   -0.090 40
	   H9  HGA1    0.090 41
	  C10 CG301    0.000 42
	  C19 CG331   -0.270 43
	 H19A  HGA3    0.090 44
	 H19B  HGA3    0.090 45
	 H19C  HGA3    0.090 46
	   C1 CG321   -0.180 47
	  H1A  HGA2    0.090 48
	  H1B  HGA2    0.090 49
	   C2 CG321   -0.180 50
	  H2A  HGA2    0.090 51
	  H2B  HGA2    0.090 52
	  C20 CG311   -0.090 53
	  H20  HGA1    0.090 54
	  C21 CG331   -0.270 55
	 H21A  HGA3    0.090 56
	 H21B  HGA3    0.090 57
	 H21C  HGA3    0.090 58
	  C22 CG321   -0.180 59
	 H22A  HGA2    0.090 60
	 H22B  HGA2    0.090 61
	  C23 CG321   -0.180 62
	 H23A  HGA2    0.090 63
	 H23B  HGA2    0.090 64
	   CD CG2O3    0.520 65
	  OE1 OG2D2   -0.760 66
	  OE2 OG2D2   -0.760 67
  [ bonds ]
	   C3    O3
	   C3    H3
	   O3   H3'
	   C3    C4
	   C4   H4A
	   C4   H4B
	   C4    C5
	   C5    H5
	   C5   C10
	  C10   C19
	  C19  H19A
	  C19  H19B
	  C19  H19C
	  C10    C1
	   C1   H1A
	   C1   H1B
	   C1    C2
	   C2   H2A
	   C2   H2B
	   C2    C3
	   C5    C6
	   C6   H6A
	   C6   H6B
	   C6    C7
	   C7    H7
	   C7    O7
	   O7   H7'
	   C7    C8
	   C8    H8
	   C8    C9
	   C9    H9
	   C9   C10
	   C8   C14
	  C14   H14
	  C14   C13
	  C13   C18
	  C18  H18A
	  C18  H18B
	  C18  H18C
	  C13   C12
	  C12   H12
	  C12   O12
	  O12  H12'
	  C12   C11
	  C11  H11A
	  C11  H11B
	  C11    C9
	  C14   C15
	  C15  H15A
	  C15  H15B
	  C15   C16
	  C16  H16A
	  C16  H16B
	  C16   C17
	  C17   H17
	  C17   C13
	  C17   C20
	  C20   H20
	  C20   C21
	  C21  H21A
	  C21  H21B
	  C21  H21C
	  C20   C22
	  C22  H22A
	  C22  H22B
	  C22   C23
	  C23  H23A
	  C23  H23B
	  C23    CD
	   CD   OE1
	   CD   OE2
  [ impropers ]
	   CD   OE2   OE1   C23

[ CAL ]
  [ atoms ]
	  CAL   CAL    2.000  0

[ CALD ]
  [ atoms ]
	    O OG2D1   -0.400  0
	    C CG2O4    0.200  1
	   CB CG321   -0.030  2
	  HB1  HGA2    0.090  3
	  HB2  HGA2    0.090  4
	   CL CLGA1   -0.040  5
	   HA HGR52    0.090  6
  [ bonds ]
	   HA     C
	    C    CB
	   CB   HB1
	   CB   HB2
	   CB    CL
	    C     O
  [ impropers ]
	    C    CB     O    HA

[ CBHH ]
  [ atoms ]
	   C1 CG3RC1    0.290  0
	   H1  HGA1    0.090  1
	   C2 CG3RC1    0.290  2
	   H2  HGA1    0.090  3
	   N3 NG2R53   -0.480  4
	   H3  HGP1    0.340  5
	   N4 NG2R53   -0.480  6
	   H4  HGP1    0.340  7
	   N5 NG2R53   -0.480  8
	   H5  HGP1    0.340  9
	   N6 NG2R53   -0.480 10
	   H6  HGP1    0.340 11
	   C7 CG2R53    0.360 12
	   C8 CG2R53    0.360 13
	   O9 OG2D1   -0.460 14
	  O10 OG2D1   -0.460 15
  [ bonds ]
	   C1    H1
	   C1    C2
	   C1    N3
	   C1    N5
	   C2    H2
	   C2    N4
	   C2    N6
	   N3    H3
	   N3    C7
	   N4    H4
	   N4    C7
	   N5    H5
	   N5    C8
	   N6    H6
	   N6    C8
	   C7    O9
	   C8   O10
  [ impropers ]
	   C7    N3    N4    O9
	   C8    N5    N6   O10

[ CBU ]
  [ atoms ]
	   C1 CG3C41   -0.180  0
	  H11  HGA2    0.090  1
	  H12  HGA2    0.090  2
	   C2 CG3C41   -0.180  3
	  H21  HGA2    0.090  4
	  H22  HGA2    0.090  5
	   C3 CG3C41   -0.180  6
	  H31  HGA2    0.090  7
	  H32  HGA2    0.090  8
	   C4 CG3C41   -0.180  9
	  H41  HGA2    0.090 10
	  H42  HGA2    0.090 11
  [ bonds ]
	   C1    C2
	   C2    C3
	   C3    C4
	   C4    C1
	   C1   H11
	   C1   H12
	   C2   H21
	   C2   H22
	   C3   H31
	   C3   H32
	   C4   H41
	   C4   H42

[ CD2 ]
  [ atoms ]
	   CD   CAD    2.000  0

[ CDCA ]
  [ atoms ]
	   C3 CG311    0.140  0
	   O3 OG311   -0.650  1
	  H3'  HGP1    0.420  2
	   H3  HGA1    0.090  3
	   C4 CG321   -0.180  4
	  H4A  HGA2    0.090  5
	  H4B  HGA2    0.090  6
	   C5 CG311   -0.090  7
	   H5  HGA1    0.090  8
	   C6 CG321   -0.180  9
	  H6A  HGA2    0.090 10
	  H6B  HGA2    0.090 11
	   C7 CG311    0.140 12
	   O7 OG311   -0.650 13
	  H7'  HGP1    0.420 14
	   H7  HGA1    0.090 15
	   C8 CG311   -0.090 16
	   H8  HGA1    0.090 17
	  C14 CG3RC1   -0.090 18
	  H14  HGA1    0.090 19
	  C15 CG3C52   -0.180 20
	 H15A  HGA2    0.090 21
	 H15B  HGA2    0.090 22
	  C16 CG3C52   -0.180 23
	 H16A  HGA2    0.090 24
	 H16B  HGA2    0.090 25
	  C17 CG3C51   -0.090 26
	  H17  HGA1    0.090 27
	  C13 CG3RC1    0.000 28
	  C18 CG331   -0.270 29
	 H18A  HGA3    0.090 30
	 H18B  HGA3    0.090 31
	 H18C  HGA3    0.090 32
	  C12 CG321   -0.180 33
	 H12A  HGA2    0.090 34
	 H12B  HGA2    0.090 35
	  C11 CG321   -0.180 36
	 H11A  HGA2    0.090 37
	 H11B  HGA2    0.090 38
	   C9 CG311   -0.090 39
	   H9  HGA1    0.090 40
	  C10 CG301    0.000 41
	  C19 CG331   -0.270 42
	 H19A  HGA3    0.090 43
	 H19B  HGA3    0.090 44
	 H19C  HGA3    0.090 45
	   C1 CG321   -0.180 46
	  H1A  HGA2    0.090 47
	  H1B  HGA2    0.090 48
	   C2 CG321   -0.180 49
	  H2A  HGA2    0.090 50
	  H2B  HGA2    0.090 51
	  C20 CG311   -0.090 52
	  H20  HGA1    0.090 53
	  C21 CG331   -0.270 54
	 H21A  HGA3    0.090 55
	 H21B  HGA3    0.090 56
	 H21C  HGA3    0.090 57
	  C22 CG321   -0.180 58
	 H22A  HGA2    0.090 59
	 H22B  HGA2    0.090 60
	  C23 CG321   -0.180 61
	 H23A  HGA2    0.090 62
	 H23B  HGA2    0.090 63
	   CD CG2O3    0.520 64
	  OE1 OG2D2   -0.760 65
	  OE2 OG2D2   -0.760 66
  [ bonds ]
	   C3    O3
	   C3    H3
	   O3   H3'
	   C3    C4
	   C4   H4A
	   C4   H4B
	   C4    C5
	   C5    H5
	   C5   C10
	  C10   C19
	  C19  H19A
	  C19  H19B
	  C19  H19C
	  C10    C1
	   C1   H1A
	   C1   H1B
	   C1    C2
	   C2   H2A
	   C2   H2B
	   C2    C3
	   C5    C6
	   C6   H6A
	   C6   H6B
	   C6    C7
	   C7    H7
	   C7    O7
	   O7   H7'
	   C7    C8
	   C8    H8
	   C8    C9
	   C9    H9
	   C9   C10
	   C8   C14
	  C14   H14
	  C14   C13
	  C13   C18
	  C18  H18A
	  C18  H18B
	  C18  H18C
	  C13   C12
	  C12  H12A
	  C12  H12B
	  C12   C11
	  C11  H11A
	  C11  H11B
	  C11    C9
	  C14   C15
	  C15  H15A
	  C15  H15B
	  C15   C16
	  C16  H16A
	  C16  H16B
	  C16   C17
	  C17   H17
	  C17   C13
	  C17   C20
	  C20   H20
	  C20   C21
	  C21  H21A
	  C21  H21B
	  C21  H21C
	  C20   C22
	  C22  H22A
	  C22  H22B
	  C22   C23
	  C23  H23A
	  C23  H23B
	  C23    CD
	   CD   OE1
	   CD   OE2
  [ impropers ]
	   CD   OE2   OE1   C23

[ CDP ]
  [ atoms ]
	  C4'   CN7    0.160  0
	  H4'   HN7    0.090  1
	  O4'  ON6B   -0.500  2
	  C1'  CN7B    0.160  3
	  H1'   HN7    0.090  4
	   N1   NN2   -0.130  5
	   C6   CN3    0.050  6
	   H6   HN3    0.170  7
	   C5   CN3   -0.130  8
	   H5   HN3    0.070  9
	   C2   CN1    0.520 10
	   O2  ON1C   -0.490 11
	   N3   NN3   -0.660 12
	   C4   CN2    0.650 13
	   N4   NN1   -0.750 14
	  H41   HN1    0.370 15
	  H42   HN1    0.330 16
	  C2'  CN7B    0.140 17
	 H2''   HN7    0.090 18
	  O2'   ON5   -0.660 19
	  H2'   HN5    0.430 20
	  C3'   CN7    0.140 21
	  H3'   HN7    0.090 22
	  O3'   ON5   -0.660 23
	  H3T   HN5    0.430 24
	  C5'  CN8B   -0.080 25
	  H5'   HN8    0.090 26
	 H5''   HN8    0.090 27
	  O5'   ON2   -0.620 28
	   PA     P    1.500 29
	  O1A   ON3   -0.820 30
	  O2A   ON3   -0.820 31
	  O3A   ON2   -0.740 32
	   PB    P3    1.100 33
	  O1B   ON3   -0.900 34
	  O2B   ON3   -0.900 35
	  O3B   ON3   -0.900 36
  [ bonds ]
	   N1    C2
	   C2    N3
	   N3    C4
	   C4    C5
	   C5    C6
	   N1    C6
	   C4    N4
	   N4   H41
	   N4   H42
	   C2    O2
	   C5    H5
	   C6    H6
	  C1'    N1
	  C1'   C2'
	   PB   O3A
	   PB   O1B
	   PB   O2B
	   PB   O3B
	  O3A    PA
	   PA   O1A
	   PA   O2A
	   PA   O5'
	  O3'   H3T
	  O5'   C5'
	  C5'   C4'
	  C4'   O4'
	  C4'   C3'
	  O4'   C1'
	  C2'   C3'
	  C2'   O2'
	  O2'   H2'
	  C3'   O3'
	  C1'   H1'
	  C2'  H2''
	  C3'   H3'
	  C4'   H4'
	  C5'   H5'
	  C5'  H5''
  [ impropers ]
	   C2    N1    N3    O2
	   C4    N3    C5    N4
	   N4    C4   H41   H42

[ CENA ]
  [ atoms ]
	   N9 NG2R51   -0.380  0
	   H9  HGP1    0.390  1
	   C8 CG2R51   -0.040  2
	   H8 HGR52    0.160  3
	   C7 CG2R51   -0.110  4
	   C5 CG2R51   -0.250  5
	   H5 HGR51    0.130  6
	   C4 CG2R51   -0.040  7
	   H4 HGR52    0.140  8
	  C10 CG321    0.030  9
	 H101  HGA2    0.090 10
	 H102  HGA2    0.090 11
	  N11 NG311   -0.780 12
	  H11 HGPAM1    0.360 13
	  C12 CG3C51    0.120 14
	  H12  HGA1    0.090 15
	  C13 CG3C52   -0.180 16
	 H131  HGA2    0.090 17
	 H132  HGA2    0.090 18
	  C14 CG3C52   -0.180 19
	 H141  HGA2    0.090 20
	 H142  HGA2    0.090 21
	  C15 CG2R51   -0.200 22
	  H15 HGR51    0.260 23
	  C16 CG2R51   -0.240 24
	  H16 HGR51    0.180 25
  [ bonds ]
	  H12   C12
	 H132   C13
	  H11   N11
	  C12   N11
	  C12   C13
	  C12   C16
	  N11   C10
	  C13  H131
	  C13   C14
	 H141   C14
	   H5    C5
	   H4    C4
	   C5    C4
	   C5    C7
	   C4    N9
	  C14  H142
	  C14   C15
	   C7   C10
	   C7    C8
	  C16   H16
	  C16   C15
	   N9    C8
	   N9    H9
	  C10  H101
	  C10  H102
	   C8    H8
	  C15   H15

[ CER160 ]
  [ atoms ]
	   O1   OHL   -0.690  0
	  HO1   HOL    0.300  1
	  C1S  CTO2    0.490  2
	  H1S  HAL2   -0.050  3
	  H1T  HAL2   -0.050  4
	   NF   NHL   -0.700  5
	  HNF     H    0.350  6
	  C2S  CTL1    0.300  7
	  H2S  HAL1    0.050  8
	  C3S  CTO1    0.500  9
	  H3S  HAL1   -0.110 10
	   O3   OHL   -0.690 11
	  HO3   HOL    0.300 12
	  C4S  CEL3   -0.150 13
	  H4S  HEL1    0.150 14
	  C5S  CEL3   -0.150 15
	  H5S  HEL1    0.150 16
	  C6S  CTL2   -0.180 17
	  H6S  HAL2    0.090 18
	  H6T  HAL2    0.090 19
	  C7S  CTL2   -0.180 20
	  H7S  HAL2    0.090 21
	  H7T  HAL2    0.090 22
	  C8S  CTL2   -0.180 23
	  H8S  HAL2    0.090 24
	  H8T  HAL2    0.090 25
	  C9S  CTL2   -0.180 26
	  H9S  HAL2    0.090 27
	  H9T  HAL2    0.090 28
	 C10S  CTL2   -0.180 29
	 H10S  HAL2    0.090 30
	 H10T  HAL2    0.090 31
	 C11S  CTL2   -0.180 32
	 H11S  HAL2    0.090 33
	 H11T  HAL2    0.090 34
	 C12S  CTL2   -0.180 35
	 H12S  HAL2    0.090 36
	 H12T  HAL2    0.090 37
	 C13S  CTL2   -0.180 38
	 H13S  HAL2    0.090 39
	 H13T  HAL2    0.090 40
	 C14S  CTL2   -0.180 41
	 H14S  HAL2    0.090 42
	 H14T  HAL2    0.090 43
	 C15S  CTL2   -0.180 44
	 H15S  HAL2    0.090 45
	 H15T  HAL2    0.090 46
	 C16S  CTL2   -0.180 47
	 H16S  HAL2    0.090 48
	 H16T  HAL2    0.090 49
	 C17S  CTL2   -0.180 50
	 H17S  HAL2    0.090 51
	 H17T  HAL2    0.090 52
	 C18S  CTL3   -0.270 53
	 H18S  HAL3    0.090 54
	 H18T  HAL3    0.090 55
	 H18U  HAL3    0.090 56
	  C1F     C    0.550 57
	   OF     O   -0.600 58
	  C2F  CTL2   -0.070 59
	  H2F  HAL2    0.060 60
	  H2G  HAL2    0.060 61
	  C3F  CTL2   -0.180 62
	  H3F  HAL2    0.090 63
	  H3G  HAL2    0.090 64
	  C4F  CTL2   -0.180 65
	  H4F  HAL2    0.090 66
	  H4G  HAL2    0.090 67
	  C5F  CTL2   -0.180 68
	  H5F  HAL2    0.090 69
	  H5G  HAL2    0.090 70
	  C6F  CTL2   -0.180 71
	  H6F  HAL2    0.090 72
	  H6G  HAL2    0.090 73
	  C7F  CTL2   -0.180 74
	  H7F  HAL2    0.090 75
	  H7G  HAL2    0.090 76
	  C8F  CTL2   -0.180 77
	  H8F  HAL2    0.090 78
	  H8G  HAL2    0.090 79
	  C9F  CTL2   -0.180 80
	  H9F  HAL2    0.090 81
	  H9G  HAL2    0.090 82
	 C10F  CTL2   -0.180 83
	 H10F  HAL2    0.090 84
	 H10G  HAL2    0.090 85
	 C11F  CTL2   -0.180 86
	 H11F  HAL2    0.090 87
	 H11G  HAL2    0.090 88
	 C12F  CTL2   -0.180 89
	 H12F  HAL2    0.090 90
	 H12G  HAL2    0.090 91
	 C13F  CTL2   -0.180 92
	 H13F  HAL2    0.090 93
	 H13G  HAL2    0.090 94
	 C14F  CTL2   -0.180 95
	 H14F  HAL2    0.090 96
	 H14G  HAL2    0.090 97
	 C15F  CTL2   -0.180 98
	 H15F  HAL2    0.090 99
	 H15G  HAL2    0.090 100
	 C16F  CTL3   -0.270 101
	 H16F  HAL3    0.090 102
	 H16G  HAL3    0.090 103
	 H16H  HAL3    0.090 104
  [ bonds ]
	 C18S  H18S
	 C18S  H18T
	 C18S  H18U
	 C18S  C17S
	 C17S  H17S
	 C17S  H17T
	 C17S  C16S
	 C16S  H16S
	 C16S  H16T
	 C16S  C15S
	 C15S  H15S
	 C15S  H15T
	 C15S  C14S
	 C14S  H14S
	 C14S  H14T
	 C14S  C13S
	 C13S  H13S
	 C13S  H13T
	 C13S  C12S
	 C12S  H12S
	 C12S  H12T
	 C12S  C11S
	 C11S  H11S
	 C11S  H11T
	 C11S  C10S
	 C10S  H10S
	 C10S  H10T
	 C10S   C9S
	  C9S   H9S
	  C9S   H9T
	  C9S   C8S
	  C8S   H8S
	  C8S   H8T
	  C8S   C7S
	  C7S   H7S
	  C7S   H7T
	  C7S   C6S
	  C6S   H6S
	  C6S   H6T
	  C6S   C5S
	  C5S   H5S
	  C4S   H4S
	  C4S   C3S
	  C3S   H3S
	  C3S    O3
	   O3   HO3
	  C3S   C2S
	  C2S   H2S
	  C2S   C1S
	  C1S   H1S
	  C1S   H1T
	  C1S    O1
	   O1   HO1
	  C2S    NF
	   NF   HNF
	   NF   C1F
	  C1F   C2F
	  C2F   H2F
	  C2F   H2G
	  C2F   C3F
	  C3F   H3F
	  C3F   H3G
	  C3F   C4F
	  C4F   H4F
	  C4F   H4G
	  C4F   C5F
	  C5F   H5F
	  C5F   H5G
	  C5F   C6F
	  C6F   H6F
	  C6F   H6G
	  C6F   C7F
	  C7F   H7F
	  C7F   H7G
	  C7F   C8F
	  C8F   H8F
	  C8F   H8G
	  C8F   C9F
	  C9F   H9F
	  C9F   H9G
	  C9F  C10F
	 C10F  H10F
	 C10F  H10G
	 C10F  C11F
	 C11F  H11F
	 C11F  H11G
	 C11F  C12F
	 C12F  H12F
	 C12F  H12G
	 C12F  C13F
	 C13F  H13F
	 C13F  H13G
	 C13F  C14F
	 C14F  H14F
	 C14F  H14G
	 C14F  C15F
	 C15F  H15F
	 C15F  H15G
	 C15F  C16F
	 C16F  H16F
	 C16F  H16G
	 C16F  H16H
	  C4S   C5S
	  C1F    OF
  [ impropers ]
	  C1F   C2F    NF    OF
	   NF   C1F   C2S   HNF

[ CER180 ]
  [ atoms ]
	   O1   OHL   -0.690  0
	  HO1   HOL    0.300  1
	  C1S  CTO2    0.490  2
	  H1S  HAL2   -0.050  3
	  H1T  HAL2   -0.050  4
	   NF   NHL   -0.700  5
	  HNF     H    0.350  6
	  C2S  CTL1    0.300  7
	  H2S  HAL1    0.050  8
	  C3S  CTO1    0.500  9
	  H3S  HAL1   -0.110 10
	   O3   OHL   -0.690 11
	  HO3   HOL    0.300 12
	  C4S  CEL3   -0.150 13
	  H4S  HEL1    0.150 14
	  C5S  CEL3   -0.150 15
	  H5S  HEL1    0.150 16
	  C6S  CTL2   -0.180 17
	  H6S  HAL2    0.090 18
	  H6T  HAL2    0.090 19
	  C7S  CTL2   -0.180 20
	  H7S  HAL2    0.090 21
	  H7T  HAL2    0.090 22
	  C8S  CTL2   -0.180 23
	  H8S  HAL2    0.090 24
	  H8T  HAL2    0.090 25
	  C9S  CTL2   -0.180 26
	  H9S  HAL2    0.090 27
	  H9T  HAL2    0.090 28
	 C10S  CTL2   -0.180 29
	 H10S  HAL2    0.090 30
	 H10T  HAL2    0.090 31
	 C11S  CTL2   -0.180 32
	 H11S  HAL2    0.090 33
	 H11T  HAL2    0.090 34
	 C12S  CTL2   -0.180 35
	 H12S  HAL2    0.090 36
	 H12T  HAL2    0.090 37
	 C13S  CTL2   -0.180 38
	 H13S  HAL2    0.090 39
	 H13T  HAL2    0.090 40
	 C14S  CTL2   -0.180 41
	 H14S  HAL2    0.090 42
	 H14T  HAL2    0.090 43
	 C15S  CTL2   -0.180 44
	 H15S  HAL2    0.090 45
	 H15T  HAL2    0.090 46
	 C16S  CTL2   -0.180 47
	 H16S  HAL2    0.090 48
	 H16T  HAL2    0.090 49
	 C17S  CTL2   -0.180 50
	 H17S  HAL2    0.090 51
	 H17T  HAL2    0.090 52
	 C18S  CTL3   -0.270 53
	 H18S  HAL3    0.090 54
	 H18T  HAL3    0.090 55
	 H18U  HAL3    0.090 56
	  C1F     C    0.550 57
	   OF     O   -0.600 58
	  C2F  CTL2   -0.070 59
	  H2F  HAL2    0.060 60
	  H2G  HAL2    0.060 61
	  C3F  CTL2   -0.180 62
	  H3F  HAL2    0.090 63
	  H3G  HAL2    0.090 64
	  C4F  CTL2   -0.180 65
	  H4F  HAL2    0.090 66
	  H4G  HAL2    0.090 67
	  C5F  CTL2   -0.180 68
	  H5F  HAL2    0.090 69
	  H5G  HAL2    0.090 70
	  C6F  CTL2   -0.180 71
	  H6F  HAL2    0.090 72
	  H6G  HAL2    0.090 73
	  C7F  CTL2   -0.180 74
	  H7F  HAL2    0.090 75
	  H7G  HAL2    0.090 76
	  C8F  CTL2   -0.180 77
	  H8F  HAL2    0.090 78
	  H8G  HAL2    0.090 79
	  C9F  CTL2   -0.180 80
	  H9F  HAL2    0.090 81
	  H9G  HAL2    0.090 82
	 C10F  CTL2   -0.180 83
	 H10F  HAL2    0.090 84
	 H10G  HAL2    0.090 85
	 C11F  CTL2   -0.180 86
	 H11F  HAL2    0.090 87
	 H11G  HAL2    0.090 88
	 C12F  CTL2   -0.180 89
	 H12F  HAL2    0.090 90
	 H12G  HAL2    0.090 91
	 C13F  CTL2   -0.180 92
	 H13F  HAL2    0.090 93
	 H13G  HAL2    0.090 94
	 C14F  CTL2   -0.180 95
	 H14F  HAL2    0.090 96
	 H14G  HAL2    0.090 97
	 C15F  CTL2   -0.180 98
	 H15F  HAL2    0.090 99
	 H15G  HAL2    0.090 100
	 C16F  CTL2   -0.180 101
	 H16F  HAL2    0.090 102
	 H16G  HAL2    0.090 103
	 C17F  CTL2   -0.180 104
	 H17F  HAL2    0.090 105
	 H17G  HAL2    0.090 106
	 C18F  CTL3   -0.270 107
	 H18F  HAL3    0.090 108
	 H18G  HAL3    0.090 109
	 H18H  HAL3    0.090 110
  [ bonds ]
	 C18S  H18S
	 C18S  H18T
	 C18S  H18U
	 C18S  C17S
	 C17S  H17S
	 C17S  H17T
	 C17S  C16S
	 C16S  H16S
	 C16S  H16T
	 C16S  C15S
	 C15S  H15S
	 C15S  H15T
	 C15S  C14S
	 C14S  H14S
	 C14S  H14T
	 C14S  C13S
	 C13S  H13S
	 C13S  H13T
	 C13S  C12S
	 C12S  H12S
	 C12S  H12T
	 C12S  C11S
	 C11S  H11S
	 C11S  H11T
	 C11S  C10S
	 C10S  H10S
	 C10S  H10T
	 C10S   C9S
	  C9S   H9S
	  C9S   H9T
	  C9S   C8S
	  C8S   H8S
	  C8S   H8T
	  C8S   C7S
	  C7S   H7S
	  C7S   H7T
	  C7S   C6S
	  C6S   H6S
	  C6S   H6T
	  C6S   C5S
	  C5S   H5S
	  C4S   H4S
	  C4S   C3S
	  C3S   H3S
	  C3S    O3
	   O3   HO3
	  C3S   C2S
	  C2S   H2S
	  C2S   C1S
	  C1S   H1S
	  C1S   H1T
	  C1S    O1
	   O1   HO1
	  C2S    NF
	   NF   HNF
	   NF   C1F
	  C1F   C2F
	  C2F   H2F
	  C2F   H2G
	  C2F   C3F
	  C3F   H3F
	  C3F   H3G
	  C3F   C4F
	  C4F   H4F
	  C4F   H4G
	  C4F   C5F
	  C5F   H5F
	  C5F   H5G
	  C5F   C6F
	  C6F   H6F
	  C6F   H6G
	  C6F   C7F
	  C7F   H7F
	  C7F   H7G
	  C7F   C8F
	  C8F   H8F
	  C8F   H8G
	  C8F   C9F
	  C9F   H9F
	  C9F   H9G
	  C9F  C10F
	 C10F  H10F
	 C10F  H10G
	 C10F  C11F
	 C11F  H11F
	 C11F  H11G
	 C11F  C12F
	 C12F  H12F
	 C12F  H12G
	 C12F  C13F
	 C13F  H13F
	 C13F  H13G
	 C13F  C14F
	 C14F  H14F
	 C14F  H14G
	 C14F  C15F
	 C15F  H15F
	 C15F  H15G
	 C15F  C16F
	 C16F  H16F
	 C16F  H16G
	 C16F  C17F
	 C17F  H17F
	 C17F  H17G
	 C17F  C18F
	 C18F  H18F
	 C18F  H18G
	 C18F  H18H
	  C4S   C5S
	  C1F    OF
  [ impropers ]
	  C1F   C2F    NF    OF
	   NF   C1F   C2S   HNF

[ CER181 ]
  [ atoms ]
	   O1   OHL   -0.690  0
	  HO1   HOL    0.300  1
	  C1S  CTO2    0.490  2
	  H1S  HAL2   -0.050  3
	  H1T  HAL2   -0.050  4
	   NF   NHL   -0.700  5
	  HNF     H    0.350  6
	  C2S  CTL1    0.300  7
	  H2S  HAL1    0.050  8
	  C3S  CTO1    0.500  9
	  H3S  HAL1   -0.110 10
	   O3   OHL   -0.690 11
	  HO3   HOL    0.300 12
	  C4S  CEL3   -0.150 13
	  H4S  HEL1    0.150 14
	  C5S  CEL3   -0.150 15
	  H5S  HEL1    0.150 16
	  C6S  CTL2   -0.180 17
	  H6S  HAL2    0.090 18
	  H6T  HAL2    0.090 19
	  C7S  CTL2   -0.180 20
	  H7S  HAL2    0.090 21
	  H7T  HAL2    0.090 22
	  C8S  CTL2   -0.180 23
	  H8S  HAL2    0.090 24
	  H8T  HAL2    0.090 25
	  C9S  CTL2   -0.180 26
	  H9S  HAL2    0.090 27
	  H9T  HAL2    0.090 28
	 C10S  CTL2   -0.180 29
	 H10S  HAL2    0.090 30
	 H10T  HAL2    0.090 31
	 C11S  CTL2   -0.180 32
	 H11S  HAL2    0.090 33
	 H11T  HAL2    0.090 34
	 C12S  CTL2   -0.180 35
	 H12S  HAL2    0.090 36
	 H12T  HAL2    0.090 37
	 C13S  CTL2   -0.180 38
	 H13S  HAL2    0.090 39
	 H13T  HAL2    0.090 40
	 C14S  CTL2   -0.180 41
	 H14S  HAL2    0.090 42
	 H14T  HAL2    0.090 43
	 C15S  CTL2   -0.180 44
	 H15S  HAL2    0.090 45
	 H15T  HAL2    0.090 46
	 C16S  CTL2   -0.180 47
	 H16S  HAL2    0.090 48
	 H16T  HAL2    0.090 49
	 C17S  CTL2   -0.180 50
	 H17S  HAL2    0.090 51
	 H17T  HAL2    0.090 52
	 C18S  CTL3   -0.270 53
	 H18S  HAL3    0.090 54
	 H18T  HAL3    0.090 55
	 H18U  HAL3    0.090 56
	  C1F     C    0.550 57
	   OF     O   -0.600 58
	  C2F  CTL2   -0.070 59
	  H2F  HAL2    0.060 60
	  H2G  HAL2    0.060 61
	  C3F  CTL2   -0.180 62
	  H3F  HAL2    0.090 63
	  H3G  HAL2    0.090 64
	  C4F  CTL2   -0.180 65
	  H4F  HAL2    0.090 66
	  H4G  HAL2    0.090 67
	  C5F  CTL2   -0.180 68
	  H5F  HAL2    0.090 69
	  H5G  HAL2    0.090 70
	  C6F  CTL2   -0.180 71
	  H6F  HAL2    0.090 72
	  H6G  HAL2    0.090 73
	  C7F  CTL2   -0.180 74
	  H7F  HAL2    0.090 75
	  H7G  HAL2    0.090 76
	  C8F  CTL2   -0.180 77
	  H8F  HAL2    0.090 78
	  H8G  HAL2    0.090 79
	  C9F  CEL1   -0.150 80
	  H9F  HEL1    0.150 81
	 C10F  CEL1   -0.150 82
	 H10F  HEL1    0.150 83
	 C11F  CTL2   -0.180 84
	 H11F  HAL2    0.090 85
	 H11G  HAL2    0.090 86
	 C12F  CTL2   -0.180 87
	 H12F  HAL2    0.090 88
	 H12G  HAL2    0.090 89
	 C13F  CTL2   -0.180 90
	 H13F  HAL2    0.090 91
	 H13G  HAL2    0.090 92
	 C14F  CTL2   -0.180 93
	 H14F  HAL2    0.090 94
	 H14G  HAL2    0.090 95
	 C15F  CTL2   -0.180 96
	 H15F  HAL2    0.090 97
	 H15G  HAL2    0.090 98
	 C16F  CTL2   -0.180 99
	 H16F  HAL2    0.090 100
	 H16G  HAL2    0.090 101
	 C17F  CTL2   -0.180 102
	 H17F  HAL2    0.090 103
	 H17G  HAL2    0.090 104
	 C18F  CTL3   -0.270 105
	 H18F  HAL3    0.090 106
	 H18G  HAL3    0.090 107
	 H18H  HAL3    0.090 108
  [ bonds ]
	 C18S  H18S
	 C18S  H18T
	 C18S  H18U
	 C18S  C17S
	 C17S  H17S
	 C17S  H17T
	 C17S  C16S
	 C16S  H16S
	 C16S  H16T
	 C16S  C15S
	 C15S  H15S
	 C15S  H15T
	 C15S  C14S
	 C14S  H14S
	 C14S  H14T
	 C14S  C13S
	 C13S  H13S
	 C13S  H13T
	 C13S  C12S
	 C12S  H12S
	 C12S  H12T
	 C12S  C11S
	 C11S  H11S
	 C11S  H11T
	 C11S  C10S
	 C10S  H10S
	 C10S  H10T
	 C10S   C9S
	  C9S   H9S
	  C9S   H9T
	  C9S   C8S
	  C8S   H8S
	  C8S   H8T
	  C8S   C7S
	  C7S   H7S
	  C7S   H7T
	  C7S   C6S
	  C6S   H6S
	  C6S   H6T
	  C6S   C5S
	  C5S   H5S
	  C4S   H4S
	  C4S   C3S
	  C3S   H3S
	  C3S    O3
	   O3   HO3
	  C3S   C2S
	  C2S   H2S
	  C2S   C1S
	  C1S   H1S
	  C1S   H1T
	  C1S    O1
	   O1   HO1
	  C2S    NF
	   NF   HNF
	   NF   C1F
	  C1F   C2F
	  C2F   H2F
	  C2F   H2G
	  C2F   C3F
	  C3F   H3F
	  C3F   H3G
	  C3F   C4F
	  C4F   H4F
	  C4F   H4G
	  C4F   C5F
	  C5F   H5F
	  C5F   H5G
	  C5F   C6F
	  C6F   H6F
	  C6F   H6G
	  C6F   C7F
	  C7F   H7F
	  C7F   H7G
	  C7F   C8F
	  C8F   H8F
	  C8F   H8G
	  C8F   C9F
	  C9F   H9F
	 C10F  H10F
	 C10F  C11F
	 C11F  H11F
	 C11F  H11G
	 C11F  C12F
	 C12F  H12F
	 C12F  H12G
	 C12F  C13F
	 C13F  H13F
	 C13F  H13G
	 C13F  C14F
	 C14F  H14F
	 C14F  H14G
	 C14F  C15F
	 C15F  H15F
	 C15F  H15G
	 C15F  C16F
	 C16F  H16F
	 C16F  H16G
	 C16F  C17F
	 C17F  H17F
	 C17F  H17G
	 C17F  C18F
	 C18F  H18F
	 C18F  H18G
	 C18F  H18H
	  C4S   C5S
	  C9F  C10F
	  C1F    OF
  [ impropers ]
	  C1F   C2F    NF    OF
	   NF   C1F   C2S   HNF

[ CER2 ]
  [ atoms ]
	   O1   OHL   -0.690  0
	  HO1   HOL    0.300  1
	  C1S  CTO2    0.490  2
	  H1S  HAL2   -0.050  3
	  H1T  HAL2   -0.050  4
	   NF   NHL   -0.700  5
	  HNF     H    0.350  6
	  C2S  CTL1    0.300  7
	  H2S  HAL1    0.050  8
	  C3S  CTO1    0.500  9
	  H3S  HAL1   -0.110 10
	   O3   OHL   -0.690 11
	  HO3   HOL    0.300 12
	  C4S  CEL3   -0.150 13
	  H4S  HEL1    0.150 14
	  C5S  CEL3   -0.150 15
	  H5S  HEL1    0.150 16
	  C6S  CTL2   -0.180 17
	  H6S  HAL2    0.090 18
	  H6T  HAL2    0.090 19
	  C7S  CTL2   -0.180 20
	  H7S  HAL2    0.090 21
	  H7T  HAL2    0.090 22
	  C8S  CTL2   -0.180 23
	  H8S  HAL2    0.090 24
	  H8T  HAL2    0.090 25
	  C9S  CTL2   -0.180 26
	  H9S  HAL2    0.090 27
	  H9T  HAL2    0.090 28
	 C10S  CTL2   -0.180 29
	 H10S  HAL2    0.090 30
	 H10T  HAL2    0.090 31
	 C11S  CTL2   -0.180 32
	 H11S  HAL2    0.090 33
	 H11T  HAL2    0.090 34
	 C12S  CTL2   -0.180 35
	 H12S  HAL2    0.090 36
	 H12T  HAL2    0.090 37
	 C13S  CTL2   -0.180 38
	 H13S  HAL2    0.090 39
	 H13T  HAL2    0.090 40
	 C14S  CTL2   -0.180 41
	 H14S  HAL2    0.090 42
	 H14T  HAL2    0.090 43
	 C15S  CTL2   -0.180 44
	 H15S  HAL2    0.090 45
	 H15T  HAL2    0.090 46
	 C16S  CTL2   -0.180 47
	 H16S  HAL2    0.090 48
	 H16T  HAL2    0.090 49
	 C17S  CTL2   -0.180 50
	 H17S  HAL2    0.090 51
	 H17T  HAL2    0.090 52
	 C18S  CTL3   -0.270 53
	 H18S  HAL3    0.090 54
	 H18T  HAL3    0.090 55
	 H18U  HAL3    0.090 56
	  C1F     C    0.550 57
	   OF     O   -0.600 58
	  C2F  CTL2   -0.070 59
	  H2F  HAL2    0.060 60
	  H2G  HAL2    0.060 61
	  C3F  CTL2   -0.180 62
	  H3F  HAL2    0.090 63
	  H3G  HAL2    0.090 64
	  C4F  CTL2   -0.180 65
	  H4F  HAL2    0.090 66
	  H4G  HAL2    0.090 67
	  C5F  CTL2   -0.180 68
	  H5F  HAL2    0.090 69
	  H5G  HAL2    0.090 70
	  C6F  CTL2   -0.180 71
	  H6F  HAL2    0.090 72
	  H6G  HAL2    0.090 73
	  C7F  CTL2   -0.180 74
	  H7F  HAL2    0.090 75
	  H7G  HAL2    0.090 76
	  C8F  CTL2   -0.180 77
	  H8F  HAL2    0.090 78
	  H8G  HAL2    0.090 79
	  C9F  CTL2   -0.180 80
	  H9F  HAL2    0.090 81
	  H9G  HAL2    0.090 82
	 C10F  CTL2   -0.180 83
	 H10F  HAL2    0.090 84
	 H10G  HAL2    0.090 85
	 C11F  CTL2   -0.180 86
	 H11F  HAL2    0.090 87
	 H11G  HAL2    0.090 88
	 C12F  CTL2   -0.180 89
	 H12F  HAL2    0.090 90
	 H12G  HAL2    0.090 91
	 C13F  CTL2   -0.180 92
	 H13F  HAL2    0.090 93
	 H13G  HAL2    0.090 94
	 C14F  CTL2   -0.180 95
	 H14F  HAL2    0.090 96
	 H14G  HAL2    0.090 97
	 C15F  CTL2   -0.180 98
	 H15F  HAL2    0.090 99
	 H15G  HAL2    0.090 100
	 C16F  CTL2   -0.180 101
	 H16F  HAL2    0.090 102
	 H16G  HAL2    0.090 103
	 C17F  CTL2   -0.180 104
	 H17F  HAL2    0.090 105
	 H17G  HAL2    0.090 106
	 C18F  CTL2   -0.180 107
	 H18F  HAL2    0.090 108
	 H18G  HAL2    0.090 109
	 C19F  CTL2   -0.180 110
	 H19F  HAL2    0.090 111
	 H19G  HAL2    0.090 112
	 C20F  CTL2   -0.180 113
	 H20F  HAL2    0.090 114
	 H20G  HAL2    0.090 115
	 C21F  CTL2   -0.180 116
	 H21F  HAL2    0.090 117
	 H21G  HAL2    0.090 118
	 C22F  CTL2   -0.180 119
	 H22F  HAL2    0.090 120
	 H22G  HAL2    0.090 121
	 C23F  CTL2   -0.180 122
	 H23F  HAL2    0.090 123
	 H23G  HAL2    0.090 124
	 C24F  CTL3   -0.270 125
	 H24F  HAL3    0.090 126
	 H24G  HAL3    0.090 127
	 H24H  HAL3    0.090 128
  [ bonds ]
	 C18S  H18S
	 C18S  H18T
	 C18S  H18U
	 C18S  C17S
	 C17S  H17S
	 C17S  H17T
	 C17S  C16S
	 C16S  H16S
	 C16S  H16T
	 C16S  C15S
	 C15S  H15S
	 C15S  H15T
	 C15S  C14S
	 C14S  H14S
	 C14S  H14T
	 C14S  C13S
	 C13S  H13S
	 C13S  H13T
	 C13S  C12S
	 C12S  H12S
	 C12S  H12T
	 C12S  C11S
	 C11S  H11S
	 C11S  H11T
	 C11S  C10S
	 C10S  H10S
	 C10S  H10T
	 C10S   C9S
	  C9S   H9S
	  C9S   H9T
	  C9S   C8S
	  C8S   H8S
	  C8S   H8T
	  C8S   C7S
	  C7S   H7S
	  C7S   H7T
	  C7S   C6S
	  C6S   H6S
	  C6S   H6T
	  C6S   C5S
	  C5S   H5S
	  C4S   H4S
	  C4S   C3S
	  C3S   H3S
	  C3S    O3
	   O3   HO3
	  C3S   C2S
	  C2S   H2S
	  C2S   C1S
	  C1S   H1S
	  C1S   H1T
	  C1S    O1
	   O1   HO1
	  C2S    NF
	   NF   HNF
	   NF   C1F
	  C1F   C2F
	  C2F   H2F
	  C2F   H2G
	  C2F   C3F
	  C3F   H3F
	  C3F   H3G
	  C3F   C4F
	  C4F   H4F
	  C4F   H4G
	  C4F   C5F
	  C5F   H5F
	  C5F   H5G
	  C5F   C6F
	  C6F   H6F
	  C6F   H6G
	  C6F   C7F
	  C7F   H7F
	  C7F   H7G
	  C7F   C8F
	  C8F   H8F
	  C8F   H8G
	  C8F   C9F
	  C9F   H9F
	  C9F   H9G
	  C9F  C10F
	 C10F  H10F
	 C10F  H10G
	 C10F  C11F
	 C11F  H11F
	 C11F  H11G
	 C11F  C12F
	 C12F  H12F
	 C12F  H12G
	 C12F  C13F
	 C13F  H13F
	 C13F  H13G
	 C13F  C14F
	 C14F  H14F
	 C14F  H14G
	 C14F  C15F
	 C15F  H15F
	 C15F  H15G
	 C15F  C16F
	 C16F  H16F
	 C16F  H16G
	 C16F  C17F
	 C17F  H17F
	 C17F  H17G
	 C17F  C18F
	 C18F  H18F
	 C18F  H18G
	 C18F  C19F
	 C19F  H19F
	 C19F  H19G
	 C19F  C20F
	 C20F  H20F
	 C20F  H20G
	 C20F  C21F
	 C21F  H21F
	 C21F  H21G
	 C21F  C22F
	 C22F  H22F
	 C22F  H22G
	 C22F  C23F
	 C23F  H23F
	 C23F  H23G
	 C23F  C24F
	 C24F  H24F
	 C24F  H24G
	 C24F  H24H
	  C4S   C5S
	  C1F    OF
  [ impropers ]
	  C1F   C2F    NF    OF
	   NF   C1F   C2S   HNF

[ CER200 ]
  [ atoms ]
	   O1   OHL   -0.690  0
	  HO1   HOL    0.300  1
	  C1S  CTO2    0.490  2
	  H1S  HAL2   -0.050  3
	  H1T  HAL2   -0.050  4
	   NF   NHL   -0.700  5
	  HNF     H    0.350  6
	  C2S  CTL1    0.300  7
	  H2S  HAL1    0.050  8
	  C3S  CTO1    0.500  9
	  H3S  HAL1   -0.110 10
	   O3   OHL   -0.690 11
	  HO3   HOL    0.300 12
	  C4S  CEL3   -0.150 13
	  H4S  HEL1    0.150 14
	  C5S  CEL3   -0.150 15
	  H5S  HEL1    0.150 16
	  C6S  CTL2   -0.180 17
	  H6S  HAL2    0.090 18
	  H6T  HAL2    0.090 19
	  C7S  CTL2   -0.180 20
	  H7S  HAL2    0.090 21
	  H7T  HAL2    0.090 22
	  C8S  CTL2   -0.180 23
	  H8S  HAL2    0.090 24
	  H8T  HAL2    0.090 25
	  C9S  CTL2   -0.180 26
	  H9S  HAL2    0.090 27
	  H9T  HAL2    0.090 28
	 C10S  CTL2   -0.180 29
	 H10S  HAL2    0.090 30
	 H10T  HAL2    0.090 31
	 C11S  CTL2   -0.180 32
	 H11S  HAL2    0.090 33
	 H11T  HAL2    0.090 34
	 C12S  CTL2   -0.180 35
	 H12S  HAL2    0.090 36
	 H12T  HAL2    0.090 37
	 C13S  CTL2   -0.180 38
	 H13S  HAL2    0.090 39
	 H13T  HAL2    0.090 40
	 C14S  CTL2   -0.180 41
	 H14S  HAL2    0.090 42
	 H14T  HAL2    0.090 43
	 C15S  CTL2   -0.180 44
	 H15S  HAL2    0.090 45
	 H15T  HAL2    0.090 46
	 C16S  CTL2   -0.180 47
	 H16S  HAL2    0.090 48
	 H16T  HAL2    0.090 49
	 C17S  CTL2   -0.180 50
	 H17S  HAL2    0.090 51
	 H17T  HAL2    0.090 52
	 C18S  CTL3   -0.270 53
	 H18S  HAL3    0.090 54
	 H18T  HAL3    0.090 55
	 H18U  HAL3    0.090 56
	  C1F     C    0.550 57
	   OF     O   -0.600 58
	  C2F  CTL2   -0.070 59
	  H2F  HAL2    0.060 60
	  H2G  HAL2    0.060 61
	  C3F  CTL2   -0.180 62
	  H3F  HAL2    0.090 63
	  H3G  HAL2    0.090 64
	  C4F  CTL2   -0.180 65
	  H4F  HAL2    0.090 66
	  H4G  HAL2    0.090 67
	  C5F  CTL2   -0.180 68
	  H5F  HAL2    0.090 69
	  H5G  HAL2    0.090 70
	  C6F  CTL2   -0.180 71
	  H6F  HAL2    0.090 72
	  H6G  HAL2    0.090 73
	  C7F  CTL2   -0.180 74
	  H7F  HAL2    0.090 75
	  H7G  HAL2    0.090 76
	  C8F  CTL2   -0.180 77
	  H8F  HAL2    0.090 78
	  H8G  HAL2    0.090 79
	  C9F  CTL2   -0.180 80
	  H9F  HAL2    0.090 81
	  H9G  HAL2    0.090 82
	 C10F  CTL2   -0.180 83
	 H10F  HAL2    0.090 84
	 H10G  HAL2    0.090 85
	 C11F  CTL2   -0.180 86
	 H11F  HAL2    0.090 87
	 H11G  HAL2    0.090 88
	 C12F  CTL2   -0.180 89
	 H12F  HAL2    0.090 90
	 H12G  HAL2    0.090 91
	 C13F  CTL2   -0.180 92
	 H13F  HAL2    0.090 93
	 H13G  HAL2    0.090 94
	 C14F  CTL2   -0.180 95
	 H14F  HAL2    0.090 96
	 H14G  HAL2    0.090 97
	 C15F  CTL2   -0.180 98
	 H15F  HAL2    0.090 99
	 H15G  HAL2    0.090 100
	 C16F  CTL2   -0.180 101
	 H16F  HAL2    0.090 102
	 H16G  HAL2    0.090 103
	 C17F  CTL2   -0.180 104
	 H17F  HAL2    0.090 105
	 H17G  HAL2    0.090 106
	 C18F  CTL2   -0.180 107
	 H18F  HAL2    0.090 108
	 H18G  HAL2    0.090 109
	 C19F  CTL2   -0.180 110
	 H19F  HAL2    0.090 111
	 H19G  HAL2    0.090 112
	 C20F  CTL3   -0.270 113
	 H20F  HAL3    0.090 114
	 H20G  HAL3    0.090 115
	 H20H  HAL3    0.090 116
  [ bonds ]
	 C18S  H18S
	 C18S  H18T
	 C18S  H18U
	 C18S  C17S
	 C17S  H17S
	 C17S  H17T
	 C17S  C16S
	 C16S  H16S
	 C16S  H16T
	 C16S  C15S
	 C15S  H15S
	 C15S  H15T
	 C15S  C14S
	 C14S  H14S
	 C14S  H14T
	 C14S  C13S
	 C13S  H13S
	 C13S  H13T
	 C13S  C12S
	 C12S  H12S
	 C12S  H12T
	 C12S  C11S
	 C11S  H11S
	 C11S  H11T
	 C11S  C10S
	 C10S  H10S
	 C10S  H10T
	 C10S   C9S
	  C9S   H9S
	  C9S   H9T
	  C9S   C8S
	  C8S   H8S
	  C8S   H8T
	  C8S   C7S
	  C7S   H7S
	  C7S   H7T
	  C7S   C6S
	  C6S   H6S
	  C6S   H6T
	  C6S   C5S
	  C5S   H5S
	  C4S   H4S
	  C4S   C3S
	  C3S   H3S
	  C3S    O3
	   O3   HO3
	  C3S   C2S
	  C2S   H2S
	  C2S   C1S
	  C1S   H1S
	  C1S   H1T
	  C1S    O1
	   O1   HO1
	  C2S    NF
	   NF   HNF
	   NF   C1F
	  C1F   C2F
	  C2F   H2F
	  C2F   H2G
	  C2F   C3F
	  C3F   H3F
	  C3F   H3G
	  C3F   C4F
	  C4F   H4F
	  C4F   H4G
	  C4F   C5F
	  C5F   H5F
	  C5F   H5G
	  C5F   C6F
	  C6F   H6F
	  C6F   H6G
	  C6F   C7F
	  C7F   H7F
	  C7F   H7G
	  C7F   C8F
	  C8F   H8F
	  C8F   H8G
	  C8F   C9F
	  C9F   H9F
	  C9F   H9G
	  C9F  C10F
	 C10F  H10F
	 C10F  H10G
	 C10F  C11F
	 C11F  H11F
	 C11F  H11G
	 C11F  C12F
	 C12F  H12F
	 C12F  H12G
	 C12F  C13F
	 C13F  H13F
	 C13F  H13G
	 C13F  C14F
	 C14F  H14F
	 C14F  H14G
	 C14F  C15F
	 C15F  H15F
	 C15F  H15G
	 C15F  C16F
	 C16F  H16F
	 C16F  H16G
	 C16F  C17F
	 C17F  H17F
	 C17F  H17G
	 C17F  C18F
	 C18F  H18F
	 C18F  H18G
	 C18F  C19F
	 C19F  H19F
	 C19F  H19G
	 C19F  C20F
	 C20F  H20F
	 C20F  H20G
	 C20F  H20H
	  C4S   C5S
	  C1F    OF
  [ impropers ]
	  C1F   C2F    NF    OF
	   NF   C1F   C2S   HNF

[ CER220 ]
  [ atoms ]
	   O1   OHL   -0.690  0
	  HO1   HOL    0.300  1
	  C1S  CTO2    0.490  2
	  H1S  HAL2   -0.050  3
	  H1T  HAL2   -0.050  4
	   NF   NHL   -0.700  5
	  HNF     H    0.350  6
	  C2S  CTL1    0.300  7
	  H2S  HAL1    0.050  8
	  C3S  CTO1    0.500  9
	  H3S  HAL1   -0.110 10
	   O3   OHL   -0.690 11
	  HO3   HOL    0.300 12
	  C4S  CEL3   -0.150 13
	  H4S  HEL1    0.150 14
	  C5S  CEL3   -0.150 15
	  H5S  HEL1    0.150 16
	  C6S  CTL2   -0.180 17
	  H6S  HAL2    0.090 18
	  H6T  HAL2    0.090 19
	  C7S  CTL2   -0.180 20
	  H7S  HAL2    0.090 21
	  H7T  HAL2    0.090 22
	  C8S  CTL2   -0.180 23
	  H8S  HAL2    0.090 24
	  H8T  HAL2    0.090 25
	  C9S  CTL2   -0.180 26
	  H9S  HAL2    0.090 27
	  H9T  HAL2    0.090 28
	 C10S  CTL2   -0.180 29
	 H10S  HAL2    0.090 30
	 H10T  HAL2    0.090 31
	 C11S  CTL2   -0.180 32
	 H11S  HAL2    0.090 33
	 H11T  HAL2    0.090 34
	 C12S  CTL2   -0.180 35
	 H12S  HAL2    0.090 36
	 H12T  HAL2    0.090 37
	 C13S  CTL2   -0.180 38
	 H13S  HAL2    0.090 39
	 H13T  HAL2    0.090 40
	 C14S  CTL2   -0.180 41
	 H14S  HAL2    0.090 42
	 H14T  HAL2    0.090 43
	 C15S  CTL2   -0.180 44
	 H15S  HAL2    0.090 45
	 H15T  HAL2    0.090 46
	 C16S  CTL2   -0.180 47
	 H16S  HAL2    0.090 48
	 H16T  HAL2    0.090 49
	 C17S  CTL2   -0.180 50
	 H17S  HAL2    0.090 51
	 H17T  HAL2    0.090 52
	 C18S  CTL3   -0.270 53
	 H18S  HAL3    0.090 54
	 H18T  HAL3    0.090 55
	 H18U  HAL3    0.090 56
	  C1F     C    0.550 57
	   OF     O   -0.600 58
	  C2F  CTL2   -0.070 59
	  H2F  HAL2    0.060 60
	  H2G  HAL2    0.060 61
	  C3F  CTL2   -0.180 62
	  H3F  HAL2    0.090 63
	  H3G  HAL2    0.090 64
	  C4F  CTL2   -0.180 65
	  H4F  HAL2    0.090 66
	  H4G  HAL2    0.090 67
	  C5F  CTL2   -0.180 68
	  H5F  HAL2    0.090 69
	  H5G  HAL2    0.090 70
	  C6F  CTL2   -0.180 71
	  H6F  HAL2    0.090 72
	  H6G  HAL2    0.090 73
	  C7F  CTL2   -0.180 74
	  H7F  HAL2    0.090 75
	  H7G  HAL2    0.090 76
	  C8F  CTL2   -0.180 77
	  H8F  HAL2    0.090 78
	  H8G  HAL2    0.090 79
	  C9F  CTL2   -0.180 80
	  H9F  HAL2    0.090 81
	  H9G  HAL2    0.090 82
	 C10F  CTL2   -0.180 83
	 H10F  HAL2    0.090 84
	 H10G  HAL2    0.090 85
	 C11F  CTL2   -0.180 86
	 H11F  HAL2    0.090 87
	 H11G  HAL2    0.090 88
	 C12F  CTL2   -0.180 89
	 H12F  HAL2    0.090 90
	 H12G  HAL2    0.090 91
	 C13F  CTL2   -0.180 92
	 H13F  HAL2    0.090 93
	 H13G  HAL2    0.090 94
	 C14F  CTL2   -0.180 95
	 H14F  HAL2    0.090 96
	 H14G  HAL2    0.090 97
	 C15F  CTL2   -0.180 98
	 H15F  HAL2    0.090 99
	 H15G  HAL2    0.090 100
	 C16F  CTL2   -0.180 101
	 H16F  HAL2    0.090 102
	 H16G  HAL2    0.090 103
	 C17F  CTL2   -0.180 104
	 H17F  HAL2    0.090 105
	 H17G  HAL2    0.090 106
	 C18F  CTL2   -0.180 107
	 H18F  HAL2    0.090 108
	 H18G  HAL2    0.090 109
	 C19F  CTL2   -0.180 110
	 H19F  HAL2    0.090 111
	 H19G  HAL2    0.090 112
	 C20F  CTL2   -0.180 113
	 H20F  HAL2    0.090 114
	 H20G  HAL2    0.090 115
	 C21F  CTL2   -0.180 116
	 H21F  HAL2    0.090 117
	 H21G  HAL2    0.090 118
	 C22F  CTL3   -0.270 119
	 H22F  HAL3    0.090 120
	 H22G  HAL3    0.090 121
	 H22H  HAL3    0.090 122
  [ bonds ]
	 C18S  H18S
	 C18S  H18T
	 C18S  H18U
	 C18S  C17S
	 C17S  H17S
	 C17S  H17T
	 C17S  C16S
	 C16S  H16S
	 C16S  H16T
	 C16S  C15S
	 C15S  H15S
	 C15S  H15T
	 C15S  C14S
	 C14S  H14S
	 C14S  H14T
	 C14S  C13S
	 C13S  H13S
	 C13S  H13T
	 C13S  C12S
	 C12S  H12S
	 C12S  H12T
	 C12S  C11S
	 C11S  H11S
	 C11S  H11T
	 C11S  C10S
	 C10S  H10S
	 C10S  H10T
	 C10S   C9S
	  C9S   H9S
	  C9S   H9T
	  C9S   C8S
	  C8S   H8S
	  C8S   H8T
	  C8S   C7S
	  C7S   H7S
	  C7S   H7T
	  C7S   C6S
	  C6S   H6S
	  C6S   H6T
	  C6S   C5S
	  C5S   H5S
	  C4S   H4S
	  C4S   C3S
	  C3S   H3S
	  C3S    O3
	   O3   HO3
	  C3S   C2S
	  C2S   H2S
	  C2S   C1S
	  C1S   H1S
	  C1S   H1T
	  C1S    O1
	   O1   HO1
	  C2S    NF
	   NF   HNF
	   NF   C1F
	  C1F   C2F
	  C2F   H2F
	  C2F   H2G
	  C2F   C3F
	  C3F   H3F
	  C3F   H3G
	  C3F   C4F
	  C4F   H4F
	  C4F   H4G
	  C4F   C5F
	  C5F   H5F
	  C5F   H5G
	  C5F   C6F
	  C6F   H6F
	  C6F   H6G
	  C6F   C7F
	  C7F   H7F
	  C7F   H7G
	  C7F   C8F
	  C8F   H8F
	  C8F   H8G
	  C8F   C9F
	  C9F   H9F
	  C9F   H9G
	  C9F  C10F
	 C10F  H10F
	 C10F  H10G
	 C10F  C11F
	 C11F  H11F
	 C11F  H11G
	 C11F  C12F
	 C12F  H12F
	 C12F  H12G
	 C12F  C13F
	 C13F  H13F
	 C13F  H13G
	 C13F  C14F
	 C14F  H14F
	 C14F  H14G
	 C14F  C15F
	 C15F  H15F
	 C15F  H15G
	 C15F  C16F
	 C16F  H16F
	 C16F  H16G
	 C16F  C17F
	 C17F  H17F
	 C17F  H17G
	 C17F  C18F
	 C18F  H18F
	 C18F  H18G
	 C18F  C19F
	 C19F  H19F
	 C19F  H19G
	 C19F  C20F
	 C20F  H20F
	 C20F  H20G
	 C20F  C21F
	 C21F  H21F
	 C21F  H21G
	 C21F  C22F
	 C22F  H22F
	 C22F  H22G
	 C22F  H22H
	  C4S   C5S
	  C1F    OF
  [ impropers ]
	  C1F   C2F    NF    OF
	   NF   C1F   C2S   HNF

[ CER240 ]
  [ atoms ]
	   O1   OHL   -0.690  0
	  HO1   HOL    0.300  1
	  C1S  CTO2    0.490  2
	  H1S  HAL2   -0.050  3
	  H1T  HAL2   -0.050  4
	   NF   NHL   -0.700  5
	  HNF     H    0.350  6
	  C2S  CTL1    0.300  7
	  H2S  HAL1    0.050  8
	  C3S  CTO1    0.500  9
	  H3S  HAL1   -0.110 10
	   O3   OHL   -0.690 11
	  HO3   HOL    0.300 12
	  C4S  CEL3   -0.150 13
	  H4S  HEL1    0.150 14
	  C5S  CEL3   -0.150 15
	  H5S  HEL1    0.150 16
	  C6S  CTL2   -0.180 17
	  H6S  HAL2    0.090 18
	  H6T  HAL2    0.090 19
	  C7S  CTL2   -0.180 20
	  H7S  HAL2    0.090 21
	  H7T  HAL2    0.090 22
	  C8S  CTL2   -0.180 23
	  H8S  HAL2    0.090 24
	  H8T  HAL2    0.090 25
	  C9S  CTL2   -0.180 26
	  H9S  HAL2    0.090 27
	  H9T  HAL2    0.090 28
	 C10S  CTL2   -0.180 29
	 H10S  HAL2    0.090 30
	 H10T  HAL2    0.090 31
	 C11S  CTL2   -0.180 32
	 H11S  HAL2    0.090 33
	 H11T  HAL2    0.090 34
	 C12S  CTL2   -0.180 35
	 H12S  HAL2    0.090 36
	 H12T  HAL2    0.090 37
	 C13S  CTL2   -0.180 38
	 H13S  HAL2    0.090 39
	 H13T  HAL2    0.090 40
	 C14S  CTL2   -0.180 41
	 H14S  HAL2    0.090 42
	 H14T  HAL2    0.090 43
	 C15S  CTL2   -0.180 44
	 H15S  HAL2    0.090 45
	 H15T  HAL2    0.090 46
	 C16S  CTL2   -0.180 47
	 H16S  HAL2    0.090 48
	 H16T  HAL2    0.090 49
	 C17S  CTL2   -0.180 50
	 H17S  HAL2    0.090 51
	 H17T  HAL2    0.090 52
	 C18S  CTL3   -0.270 53
	 H18S  HAL3    0.090 54
	 H18T  HAL3    0.090 55
	 H18U  HAL3    0.090 56
	  C1F     C    0.550 57
	   OF     O   -0.600 58
	  C2F  CTL2   -0.070 59
	  H2F  HAL2    0.060 60
	  H2G  HAL2    0.060 61
	  C3F  CTL2   -0.180 62
	  H3F  HAL2    0.090 63
	  H3G  HAL2    0.090 64
	  C4F  CTL2   -0.180 65
	  H4F  HAL2    0.090 66
	  H4G  HAL2    0.090 67
	  C5F  CTL2   -0.180 68
	  H5F  HAL2    0.090 69
	  H5G  HAL2    0.090 70
	  C6F  CTL2   -0.180 71
	  H6F  HAL2    0.090 72
	  H6G  HAL2    0.090 73
	  C7F  CTL2   -0.180 74
	  H7F  HAL2    0.090 75
	  H7G  HAL2    0.090 76
	  C8F  CTL2   -0.180 77
	  H8F  HAL2    0.090 78
	  H8G  HAL2    0.090 79
	  C9F  CTL2   -0.180 80
	  H9F  HAL2    0.090 81
	  H9G  HAL2    0.090 82
	 C10F  CTL2   -0.180 83
	 H10F  HAL2    0.090 84
	 H10G  HAL2    0.090 85
	 C11F  CTL2   -0.180 86
	 H11F  HAL2    0.090 87
	 H11G  HAL2    0.090 88
	 C12F  CTL2   -0.180 89
	 H12F  HAL2    0.090 90
	 H12G  HAL2    0.090 91
	 C13F  CTL2   -0.180 92
	 H13F  HAL2    0.090 93
	 H13G  HAL2    0.090 94
	 C14F  CTL2   -0.180 95
	 H14F  HAL2    0.090 96
	 H14G  HAL2    0.090 97
	 C15F  CTL2   -0.180 98
	 H15F  HAL2    0.090 99
	 H15G  HAL2    0.090 100
	 C16F  CTL2   -0.180 101
	 H16F  HAL2    0.090 102
	 H16G  HAL2    0.090 103
	 C17F  CTL2   -0.180 104
	 H17F  HAL2    0.090 105
	 H17G  HAL2    0.090 106
	 C18F  CTL2   -0.180 107
	 H18F  HAL2    0.090 108
	 H18G  HAL2    0.090 109
	 C19F  CTL2   -0.180 110
	 H19F  HAL2    0.090 111
	 H19G  HAL2    0.090 112
	 C20F  CTL2   -0.180 113
	 H20F  HAL2    0.090 114
	 H20G  HAL2    0.090 115
	 C21F  CTL2   -0.180 116
	 H21F  HAL2    0.090 117
	 H21G  HAL2    0.090 118
	 C22F  CTL2   -0.180 119
	 H22F  HAL2    0.090 120
	 H22G  HAL2    0.090 121
	 C23F  CTL2   -0.180 122
	 H23F  HAL2    0.090 123
	 H23G  HAL2    0.090 124
	 C24F  CTL3   -0.270 125
	 H24F  HAL3    0.090 126
	 H24G  HAL3    0.090 127
	 H24H  HAL3    0.090 128
  [ bonds ]
	 C18S  H18S
	 C18S  H18T
	 C18S  H18U
	 C18S  C17S
	 C17S  H17S
	 C17S  H17T
	 C17S  C16S
	 C16S  H16S
	 C16S  H16T
	 C16S  C15S
	 C15S  H15S
	 C15S  H15T
	 C15S  C14S
	 C14S  H14S
	 C14S  H14T
	 C14S  C13S
	 C13S  H13S
	 C13S  H13T
	 C13S  C12S
	 C12S  H12S
	 C12S  H12T
	 C12S  C11S
	 C11S  H11S
	 C11S  H11T
	 C11S  C10S
	 C10S  H10S
	 C10S  H10T
	 C10S   C9S
	  C9S   H9S
	  C9S   H9T
	  C9S   C8S
	  C8S   H8S
	  C8S   H8T
	  C8S   C7S
	  C7S   H7S
	  C7S   H7T
	  C7S   C6S
	  C6S   H6S
	  C6S   H6T
	  C6S   C5S
	  C5S   H5S
	  C4S   H4S
	  C4S   C3S
	  C3S   H3S
	  C3S    O3
	   O3   HO3
	  C3S   C2S
	  C2S   H2S
	  C2S   C1S
	  C1S   H1S
	  C1S   H1T
	  C1S    O1
	   O1   HO1
	  C2S    NF
	   NF   HNF
	   NF   C1F
	  C1F   C2F
	  C2F   H2F
	  C2F   H2G
	  C2F   C3F
	  C3F   H3F
	  C3F   H3G
	  C3F   C4F
	  C4F   H4F
	  C4F   H4G
	  C4F   C5F
	  C5F   H5F
	  C5F   H5G
	  C5F   C6F
	  C6F   H6F
	  C6F   H6G
	  C6F   C7F
	  C7F   H7F
	  C7F   H7G
	  C7F   C8F
	  C8F   H8F
	  C8F   H8G
	  C8F   C9F
	  C9F   H9F
	  C9F   H9G
	  C9F  C10F
	 C10F  H10F
	 C10F  H10G
	 C10F  C11F
	 C11F  H11F
	 C11F  H11G
	 C11F  C12F
	 C12F  H12F
	 C12F  H12G
	 C12F  C13F
	 C13F  H13F
	 C13F  H13G
	 C13F  C14F
	 C14F  H14F
	 C14F  H14G
	 C14F  C15F
	 C15F  H15F
	 C15F  H15G
	 C15F  C16F
	 C16F  H16F
	 C16F  H16G
	 C16F  C17F
	 C17F  H17F
	 C17F  H17G
	 C17F  C18F
	 C18F  H18F
	 C18F  H18G
	 C18F  C19F
	 C19F  H19F
	 C19F  H19G
	 C19F  C20F
	 C20F  H20F
	 C20F  H20G
	 C20F  C21F
	 C21F  H21F
	 C21F  H21G
	 C21F  C22F
	 C22F  H22F
	 C22F  H22G
	 C22F  C23F
	 C23F  H23F
	 C23F  H23G
	 C23F  C24F
	 C24F  H24F
	 C24F  H24G
	 C24F  H24H
	  C4S   C5S
	  C1F    OF
  [ impropers ]
	  C1F   C2F    NF    OF
	   NF   C1F   C2S   HNF

[ CER241 ]
  [ atoms ]
	   O1   OHL   -0.690  0
	  HO1   HOL    0.300  1
	  C1S  CTO2    0.490  2
	  H1S  HAL2   -0.050  3
	  H1T  HAL2   -0.050  4
	   NF   NHL   -0.700  5
	  HNF     H    0.350  6
	  C2S  CTL1    0.300  7
	  H2S  HAL1    0.050  8
	  C3S  CTO1    0.500  9
	  H3S  HAL1   -0.110 10
	   O3   OHL   -0.690 11
	  HO3   HOL    0.300 12
	  C4S  CEL3   -0.150 13
	  H4S  HEL1    0.150 14
	  C5S  CEL3   -0.150 15
	  H5S  HEL1    0.150 16
	  C6S  CTL2   -0.180 17
	  H6S  HAL2    0.090 18
	  H6T  HAL2    0.090 19
	  C7S  CTL2   -0.180 20
	  H7S  HAL2    0.090 21
	  H7T  HAL2    0.090 22
	  C8S  CTL2   -0.180 23
	  H8S  HAL2    0.090 24
	  H8T  HAL2    0.090 25
	  C9S  CTL2   -0.180 26
	  H9S  HAL2    0.090 27
	  H9T  HAL2    0.090 28
	 C10S  CTL2   -0.180 29
	 H10S  HAL2    0.090 30
	 H10T  HAL2    0.090 31
	 C11S  CTL2   -0.180 32
	 H11S  HAL2    0.090 33
	 H11T  HAL2    0.090 34
	 C12S  CTL2   -0.180 35
	 H12S  HAL2    0.090 36
	 H12T  HAL2    0.090 37
	 C13S  CTL2   -0.180 38
	 H13S  HAL2    0.090 39
	 H13T  HAL2    0.090 40
	 C14S  CTL2   -0.180 41
	 H14S  HAL2    0.090 42
	 H14T  HAL2    0.090 43
	 C15S  CTL2   -0.180 44
	 H15S  HAL2    0.090 45
	 H15T  HAL2    0.090 46
	 C16S  CTL2   -0.180 47
	 H16S  HAL2    0.090 48
	 H16T  HAL2    0.090 49
	 C17S  CTL2   -0.180 50
	 H17S  HAL2    0.090 51
	 H17T  HAL2    0.090 52
	 C18S  CTL3   -0.270 53
	 H18S  HAL3    0.090 54
	 H18T  HAL3    0.090 55
	 H18U  HAL3    0.090 56
	  C1F     C    0.550 57
	   OF     O   -0.600 58
	  C2F  CTL2   -0.070 59
	  H2F  HAL2    0.060 60
	  H2G  HAL2    0.060 61
	  C3F  CTL2   -0.180 62
	  H3F  HAL2    0.090 63
	  H3G  HAL2    0.090 64
	  C4F  CTL2   -0.180 65
	  H4F  HAL2    0.090 66
	  H4G  HAL2    0.090 67
	  C5F  CTL2   -0.180 68
	  H5F  HAL2    0.090 69
	  H5G  HAL2    0.090 70
	  C6F  CTL2   -0.180 71
	  H6F  HAL2    0.090 72
	  H6G  HAL2    0.090 73
	  C7F  CTL2   -0.180 74
	  H7F  HAL2    0.090 75
	  H7G  HAL2    0.090 76
	  C8F  CTL2   -0.180 77
	  H8F  HAL2    0.090 78
	  H8G  HAL2    0.090 79
	  C9F  CTL2   -0.180 80
	  H9F  HAL2    0.090 81
	  H9G  HAL2    0.090 82
	 C10F  CTL2   -0.180 83
	 H10F  HAL2    0.090 84
	 H10G  HAL2    0.090 85
	 C11F  CTL2   -0.180 86
	 H11F  HAL2    0.090 87
	 H11G  HAL2    0.090 88
	 C12F  CTL2   -0.180 89
	 H12F  HAL2    0.090 90
	 H12G  HAL2    0.090 91
	 C13F  CTL2   -0.180 92
	 H13F  HAL2    0.090 93
	 H13G  HAL2    0.090 94
	 C14F  CTL2   -0.180 95
	 H14F  HAL2    0.090 96
	 H14G  HAL2    0.090 97
	 C15F  CEL1   -0.150 98
	 H15F  HEL1    0.150 99
	 C16F  CEL1   -0.150 100
	 H16F  HEL1    0.150 101
	 C17F  CTL2   -0.180 102
	 H17F  HAL2    0.090 103
	 H17G  HAL2    0.090 104
	 C18F  CTL2   -0.180 105
	 H18F  HAL2    0.090 106
	 H18G  HAL2    0.090 107
	 C19F  CTL2   -0.180 108
	 H19F  HAL2    0.090 109
	 H19G  HAL2    0.090 110
	 C20F  CTL2   -0.180 111
	 H20F  HAL2    0.090 112
	 H20G  HAL2    0.090 113
	 C21F  CTL2   -0.180 114
	 H21F  HAL2    0.090 115
	 H21G  HAL2    0.090 116
	 C22F  CTL2   -0.180 117
	 H22F  HAL2    0.090 118
	 H22G  HAL2    0.090 119
	 C23F  CTL2   -0.180 120
	 H23F  HAL2    0.090 121
	 H23G  HAL2    0.090 122
	 C24F  CTL3   -0.270 123
	 H24F  HAL3    0.090 124
	 H24G  HAL3    0.090 125
	 H24H  HAL3    0.090 126
  [ bonds ]
	 C18S  H18S
	 C18S  H18T
	 C18S  H18U
	 C18S  C17S
	 C17S  H17S
	 C17S  H17T
	 C17S  C16S
	 C16S  H16S
	 C16S  H16T
	 C16S  C15S
	 C15S  H15S
	 C15S  H15T
	 C15S  C14S
	 C14S  H14S
	 C14S  H14T
	 C14S  C13S
	 C13S  H13S
	 C13S  H13T
	 C13S  C12S
	 C12S  H12S
	 C12S  H12T
	 C12S  C11S
	 C11S  H11S
	 C11S  H11T
	 C11S  C10S
	 C10S  H10S
	 C10S  H10T
	 C10S   C9S
	  C9S   H9S
	  C9S   H9T
	  C9S   C8S
	  C8S   H8S
	  C8S   H8T
	  C8S   C7S
	  C7S   H7S
	  C7S   H7T
	  C7S   C6S
	  C6S   H6S
	  C6S   H6T
	  C6S   C5S
	  C5S   H5S
	  C4S   H4S
	  C4S   C3S
	  C3S   H3S
	  C3S    O3
	   O3   HO3
	  C3S   C2S
	  C2S   H2S
	  C2S   C1S
	  C1S   H1S
	  C1S   H1T
	  C1S    O1
	   O1   HO1
	  C2S    NF
	   NF   HNF
	   NF   C1F
	  C1F   C2F
	  C2F   H2F
	  C2F   H2G
	  C2F   C3F
	  C3F   H3F
	  C3F   H3G
	  C3F   C4F
	  C4F   H4F
	  C4F   H4G
	  C4F   C5F
	  C5F   H5F
	  C5F   H5G
	  C5F   C6F
	  C6F   H6F
	  C6F   H6G
	  C6F   C7F
	  C7F   H7F
	  C7F   H7G
	  C7F   C8F
	  C8F   H8F
	  C8F   H8G
	  C8F   C9F
	  C9F   H9F
	  C9F   H9G
	  C9F  C10F
	 C10F  H10F
	 C10F  H10G
	 C10F  C11F
	 C11F  H11F
	 C11F  H11G
	 C11F  C12F
	 C12F  H12F
	 C12F  H12G
	 C12F  C13F
	 C13F  H13F
	 C13F  H13G
	 C13F  C14F
	 C14F  H14F
	 C14F  H14G
	 C14F  C15F
	 C15F  H15F
	 C16F  H16F
	 C16F  C17F
	 C17F  H17F
	 C17F  H17G
	 C17F  C18F
	 C18F  H18F
	 C18F  H18G
	 C18F  C19F
	 C19F  H19F
	 C19F  H19G
	 C19F  C20F
	 C20F  H20F
	 C20F  H20G
	 C20F  C21F
	 C21F  H21F
	 C21F  H21G
	 C21F  C22F
	 C22F  H22F
	 C22F  H22G
	 C22F  C23F
	 C23F  H23F
	 C23F  H23G
	 C23F  C24F
	 C24F  H24F
	 C24F  H24G
	 C24F  H24H
	  C4S   C5S
	 C15F  C16F
	  C1F    OF
  [ impropers ]
	  C1F   C2F    NF    OF
	   NF   C1F   C2S   HNF

[ CES ]
  [ atoms ]
	  CES   CES    1.000  0

[ CHEX ]
  [ atoms ]
	   C1 CC32A   -0.180  0
	  H1A HCA2A    0.090  1
	  H1B HCA2A    0.090  2
	   C2 CC32A   -0.180  3
	  H2A HCA2A    0.090  4
	  H2B HCA2A    0.090  5
	   C3 CC32A   -0.180  6
	  H3A HCA2A    0.090  7
	  H3B HCA2A    0.090  8
	   C4 CC32A   -0.180  9
	  H4A HCA2A    0.090 10
	  H4B HCA2A    0.090 11
	   C5 CC32A   -0.180 12
	  H5A HCA2A    0.090 13
	  H5B HCA2A    0.090 14
	   C6 CC32A   -0.180 15
	  H6A HCA2A    0.090 16
	  H6B HCA2A    0.090 17
  [ bonds ]
	   C1   H1A
	   C1   H1B
	   C1    C2
	   C2   H2A
	   C2   H2B
	   C2    C3
	   C3   H3A
	   C3   H3B
	   C3    C4
	   C4   H4A
	   C4   H4B
	   C4    C5
	   C5   H5A
	   C5   H5B
	   C5    C6
	   C6   H6A
	   C6   H6B
	   C6    C1

[ CHL1 ]
  [ atoms ]
	   C3  CRL1    0.140  0
	   H3  HGA1    0.090  1
	   O3   OHL   -0.660  2
	  H3'   HOL    0.430  3
	   C4  CRL2   -0.180  4
	  H4A  HGA2    0.090  5
	  H4B  HGA2    0.090  6
	   C5  CEL1    0.000  7
	   C6  CEL1   -0.150  8
	   H6  HEL1    0.150  9
	   C7  CRL2   -0.180 10
	  H7A  HGA2    0.090 11
	  H7B  HGA2    0.090 12
	   C8  CRL1   -0.090 13
	   H8  HGA1    0.090 14
	  C14  CRL1   -0.090 15
	  H14  HGA1    0.090 16
	  C15  CRL2   -0.180 17
	 H15A  HGA2    0.090 18
	 H15B  HGA2    0.090 19
	  C16  CRL2   -0.180 20
	 H16A  HGA2    0.090 21
	 H16B  HGA2    0.090 22
	  C17  CRL1   -0.090 23
	  H17  HGA1    0.090 24
	  C13  CRL1    0.000 25
	  C18  CTL3   -0.270 26
	 H18A  HAL3    0.090 27
	 H18B  HAL3    0.090 28
	 H18C  HAL3    0.090 29
	  C12  CRL2   -0.180 30
	 H12A  HGA2    0.090 31
	 H12B  HGA2    0.090 32
	  C11  CRL2   -0.180 33
	 H11A  HGA2    0.090 34
	 H11B  HGA2    0.090 35
	   C9  CRL1   -0.090 36
	   H9  HGA1    0.090 37
	  C10  CRL1    0.000 38
	  C19  CTL3   -0.270 39
	 H19A  HAL3    0.090 40
	 H19B  HAL3    0.090 41
	 H19C  HAL3    0.090 42
	   C1  CRL2   -0.180 43
	  H1A  HGA2    0.090 44
	  H1B  HGA2    0.090 45
	   C2  CRL2   -0.180 46
	  H2A  HGA2    0.090 47
	  H2B  HGA2    0.090 48
	  C20  CTL1   -0.090 49
	  H20  HAL1    0.090 50
	  C21  CTL3   -0.270 51
	 H21A  HAL3    0.090 52
	 H21B  HAL3    0.090 53
	 H21C  HAL3    0.090 54
	  C22  CTL2   -0.180 55
	 H22A  HAL2    0.090 56
	 H22B  HAL2    0.090 57
	  C23  CTL2   -0.180 58
	 H23A  HAL2    0.090 59
	 H23B  HAL2    0.090 60
	  C24  CTL2   -0.180 61
	 H24A  HAL2    0.090 62
	 H24B  HAL2    0.090 63
	  C25  CTL1   -0.090 64
	  H25  HAL1    0.090 65
	  C26  CTL3   -0.270 66
	 H26A  HAL3    0.090 67
	 H26B  HAL3    0.090 68
	 H26C  HAL3    0.090 69
	  C27  CTL3   -0.270 70
	 H27A  HAL3    0.090 71
	 H27B  HAL3    0.090 72
	 H27C  HAL3    0.090 73
  [ bonds ]
	   C3    O3
	   C3    H3
	   O3   H3'
	   C3    C2
	   C2   H2A
	   C2   H2B
	   C2    C1
	   C1   H1A
	   C1   H1B
	   C3    C4
	   C4   H4A
	   C4   H4B
	   C4    C5
	   C5   C10
	  C10    C1
	  C10   C19
	  C19  H19A
	  C19  H19B
	  C19  H19C
	   C6    H6
	   C6    C7
	   C7   H7A
	   C7   H7B
	   C7    C8
	   C8    H8
	   C8    C9
	   C9    H9
	   C9   C10
	   C8   C14
	  C14   H14
	  C14   C13
	  C13   C12
	  C12  H12A
	  C12  H12B
	  C12   C11
	  C11  H11A
	  C11  H11B
	  C11    C9
	  C13   C18
	  C18  H18A
	  C18  H18B
	  C18  H18C
	  C14   C15
	  C15  H15A
	  C15  H15B
	  C15   C16
	  C16  H16A
	  C16  H16B
	  C16   C17
	  C17   H17
	  C17   C13
	  C17   C20
	  C20   H20
	  C20   C21
	  C21  H21A
	  C21  H21B
	  C21  H21C
	  C20   C22
	  C22  H22A
	  C22  H22B
	  C22   C23
	  C23  H23A
	  C23  H23B
	  C23   C24
	  C24  H24A
	  C24  H24B
	  C24   C25
	  C25   H25
	  C25   C26
	  C26  H26A
	  C26  H26B
	  C26  H26C
	  C25   C27
	  C27  H27A
	  C27  H27B
	  C27  H27C
	   C5    C6

[ CHLB ]
  [ atoms ]
	   C1 CG2R61   -0.100  0
	   H1 HGR62    0.150  1
	   C2 CG2R61   -0.115  2
	   H2 HGR61    0.115  3
	   C3 CG2R61   -0.115  4
	   H3 HGR61    0.115  5
	   C4 CG2R61   -0.115  6
	   H4 HGR61    0.115  7
	   C5 CG2R61   -0.100  8
	   H5 HGR62    0.150  9
	   C6 CG2R61    0.060 10
	   CL CLGR1   -0.210 11
	   LP   LPH    0.050 12
  [ bonds ]
	   C1    H1
	   C1    C2
	   C2    H2
	   C2    C3
	   C3    H3
	   C3    C4
	   C4    H4
	   C4    C5
	   C5    H5
	   C5    C6
	   C6    C1
	   C6    CL

[ CHM1 ]
  [ atoms ]
	   C1  CRL1    0.140  0
	   O1   OHL   -0.660  1
	  HO1   HOL    0.430  2
	   H1  HGA1    0.090  3
	   C2  CRL2   -0.180  4
	   H2  HGA2    0.090  5
	  H2'  HGA2    0.090  6
	   C3  CEL1    0.000  7
	  C15  CRL1    0.000  8
	  C16  CRL2   -0.180  9
	  H16  HGA2    0.090 10
	 H16'  HGA2    0.090 11
	  C17  CRL2   -0.180 12
	  H17  HGA2    0.090 13
	 H17'  HGA2    0.090 14
	 CC15  CTL3   -0.270 15
	 H151  HAL3    0.090 16
	 H152  HAL3    0.090 17
	 H153  HAL3    0.090 18
	   C4  CEL1   -0.150 19
	   H4  HEL1    0.150 20
	   C5  CRL2   -0.180 21
	   H5  HGA2    0.090 22
	  H5'  HGA2    0.090 23
	   C6  CRL2   -0.180 24
	   H6  HGA2    0.090 25
	  H6'  HGA2    0.090 26
	  C14  CRL2   -0.180 27
	  H14  HGA2    0.090 28
	 H14'  HGA2    0.090 29
  [ bonds ]
	   C1    C2
	   C2    C3
	   C3   C15
	  C15   C16
	  C16   C17
	  C17    C1
	   C1    O1
	   O1   HO1
	   C1    H1
	   C2    H2
	   C2   H2'
	  C15  CC15
	 CC15  H151
	 CC15  H152
	 CC15  H153
	  C16   H16
	  C16  H16'
	  C17   H17
	  C17  H17'
	   C4    C5
	   C5    C6
	   C6   C14
	  C14   C15
	   C4    H4
	   C5    H5
	   C5   H5'
	   C6    H6
	   C6   H6'
	  C14   H14
	  C14  H14'
	   C3    C4

[ CHNS ]
  [ atoms ]
	   C1  CRL1    0.140  0
	   O1   OHL   -0.660  1
	  HO1   HOL    0.430  2
	   H1  HGA1    0.090  3
	   C2  CRL2   -0.180  4
	   H2  HGA2    0.090  5
	  H2'  HGA2    0.090  6
	   C3  CEL1    0.000  7
	   C4  CEL1   -0.150  8
	   H4  HEL1    0.150  9
	   C5  CRL2   -0.180 10
	   H5  HGA2    0.090 11
	  H5'  HGA2    0.090 12
	   C6  CRL1   -0.090 13
	   H6  HGA1    0.090 14
	   C7  CRL1   -0.090 15
	   H7  HGA1    0.090 16
	   C8  CRL2   -0.180 17
	   H8  HGA2    0.090 18
	  H8'  HGA2    0.090 19
	   C9  CRL2   -0.180 20
	   H9  HGA2    0.090 21
	  H9'  HGA2    0.090 22
	  C10  CRL1   -0.090 23
	  H10  HGA1    0.090 24
	  C11  CRL1    0.000 25
	 CC11  CTL3   -0.270 26
	 H111  HAL3    0.090 27
	 H112  HAL3    0.090 28
	 H113  HAL3    0.090 29
	  C12  CRL2   -0.180 30
	  H12  HGA2    0.090 31
	 H12'  HGA2    0.090 32
	  C13  CRL2   -0.180 33
	  H13  HGA2    0.090 34
	 H13'  HGA2    0.090 35
	  C14  CRL1   -0.090 36
	  H14  HGA1    0.090 37
	  C15  CRL1    0.000 38
	 CC15  CTL3   -0.270 39
	 H151  HAL3    0.090 40
	 H152  HAL3    0.090 41
	 H153  HAL3    0.090 42
	  C16  CRL2   -0.180 43
	  H16  HGA2    0.090 44
	 H16'  HGA2    0.090 45
	  C17  CRL2   -0.180 46
	  H17  HGA2    0.090 47
	 H17'  HGA2    0.090 48
	  C18  CTL3   -0.270 49
	 H181  HAL3    0.090 50
	 H182  HAL3    0.090 51
	 H183  HAL3    0.090 52
  [ bonds ]
	   C1    O1
	   C1    H1
	   C1    C2
	   O1   HO1
	   C2    C3
	   C2    H2
	   C2   H2'
	   C4    C5
	   C4    H4
	   C5    C6
	   C5    H5
	   C5   H5'
	   C6    C7
	   C6    H6
	   C7    C8
	   C7    H7
	   C8    C9
	   C8    H8
	   C8   H8'
	   C9   C10
	   C9    H9
	   C9   H9'
	  C10   C18
	  C10   C11
	  C10   H10
	  C11  CC11
	  C11    C7
	  C11   C12
	 CC11  H111
	 CC11  H112
	 CC11  H113
	  C12   C13
	  C12   H12
	  C12  H12'
	  C13   C14
	  C13   H13
	  C13  H13'
	  C14   C15
	  C14    C6
	  C14   H14
	  C15   C16
	  C15    C3
	  C15  CC15
	 CC15  H151
	 CC15  H152
	 CC15  H153
	  C16   C17
	  C16   H16
	  C16  H16'
	  C17    C1
	  C17   H17
	  C17  H17'
	  C18  H181
	  C18  H182
	  C18  H183
	   C3    C4

[ CHOL ]
  [ atoms ]
	    N NG3P0   -0.600  0
	   C1 CG324   -0.100  1
	   C2 CG334   -0.350  2
	   C3 CG334   -0.350  3
	   C4 CG334   -0.350  4
	  H11  HGP5    0.250  5
	  H12  HGP5    0.250  6
	  H21  HGP5    0.250  7
	  H22  HGP5    0.250  8
	  H23  HGP5    0.250  9
	  H31  HGP5    0.250 10
	  H32  HGP5    0.250 11
	  H33  HGP5    0.250 12
	  H41  HGP5    0.250 13
	  H42  HGP5    0.250 14
	  H43  HGP5    0.250 15
	   C5 CG321    0.050 16
	  H51  HGA2    0.090 17
	  H52  HGA2    0.090 18
	  OH1 OG311   -0.650 19
	  HO1  HGP1    0.420 20
  [ bonds ]
	    N    C1
	    N    C2
	    N    C3
	    N    C4
	   C1   H11
	   C1   H12
	   C1    C5
	   C2   H21
	   C2   H22
	   C2   H23
	   C3   H31
	   C3   H32
	   C3   H33
	   C4   H41
	   C4   H42
	   C4   H43
	   C5   H51
	   C5   H52
	   C5   OH1
	  OH1   HO1

[ CHON ]
  [ atoms ]
	   O1 OG2D3   -0.480  0
	   C1 CG2O5    0.400  1
	   C6 CG321   -0.140  2
	   C2 CG321   -0.140  3
	  H6A  HGA2    0.090  4
	  H6B  HGA2    0.090  5
	  H2A  HGA2    0.090  6
	  H2B  HGA2    0.090  7
	   C3 CG321   -0.180  8
	  H3A  HGA2    0.090  9
	  H3B  HGA2    0.090 10
	   C4 CG321   -0.180 11
	  H4A  HGA2    0.090 12
	  H4B  HGA2    0.090 13
	   C5 CG321   -0.180 14
	  H5A  HGA2    0.090 15
	  H5B  HGA2    0.090 16
  [ bonds ]
	   C1    C2
	   C2   H2A
	   C2   H2B
	   C2    C3
	   C3   H3A
	   C3   H3B
	   C3    C4
	   C4   H4A
	   C4   H4B
	   C4    C5
	   C5   H5A
	   C5   H5B
	   C5    C6
	   C6   H6A
	   C6   H6B
	   C6    C1
	   O1    C1
  [ impropers ]
	   C1    C2    C6    O1

[ CHXE ]
  [ atoms ]
	   C1 CG321   -0.180  0
	  H11  HGA2    0.090  1
	  H12  HGA2    0.090  2
	   C2 CG321   -0.180  3
	  H21  HGA2    0.090  4
	  H22  HGA2    0.090  5
	   C3 CG321   -0.180  6
	  H31  HGA2    0.090  7
	  H32  HGA2    0.090  8
	   C4 CG321   -0.180  9
	  H41  HGA2    0.090 10
	  H42  HGA2    0.090 11
	   C5 CG2D1   -0.150 12
	   H5  HGA4    0.150 13
	   C6 CG2D1   -0.150 14
	   H6  HGA4    0.150 15
  [ bonds ]
	   C1    C2
	   C2    C3
	   C3    C4
	   C4    C5
	   C5    C6
	   C6    C1
	   C6    H6
	   C1   H11
	   C1   H12
	   C2   H21
	   C2   H22
	   C3   H31
	   C3   H32
	   C4   H41
	   C4   H42
	   C5    H5

[ CINL ]
  [ atoms ]
	   N1 NG2R62   -0.500  0
	   N2 NG2R62   -0.450  1
	   C3 CG2R61    0.350  2
	   H3 HGR62    0.070  3
	   C4 CG2R61   -0.160  4
	   H4 HGR61    0.180  5
	   C5 CG2R61    0.000  6
	   C6 CG2R61   -0.115  7
	   H6 HGR61    0.115  8
	   C7 CG2R61   -0.115  9
	   H7 HGR61    0.115 10
	   C8 CG2R61   -0.115 11
	   H8 HGR61    0.115 12
	   C9 CG2R61   -0.160 13
	   H9 HGR61    0.180 14
	  C10 CG2R61    0.490 15
  [ bonds ]
	   N1    N2
	   N2    C3
	   C3    C4
	   C4    C5
	   C5    C6
	   C6    C7
	   C7    C8
	   C8    C9
	   C9   C10
	   C5   C10
	   N1   C10
	   C3    H3
	   C4    H4
	   C6    H6
	   C7    H7
	   C8    H8
	   C9    H9

[ CLA ]
  [ atoms ]
	  CLA   CLA   -1.000  0

[ CLET ]
  [ atoms ]
	   C1 CG321    0.070  0
	 CL11 CLGA1   -0.100  1
	  H12  HGA2    0.140  2
	  H13  HGA2    0.140  3
	   C2 CG331   -0.520  4
	  H21  HGA3    0.090  5
	  H22  HGA3    0.090  6
	  H23  HGA3    0.090  7
  [ bonds ]
	   C1  CL11
	   C1   H12
	   C1   H13
	   C1    C2
	   C2   H21
	   C2   H22
	   C2   H23

[ CLM1 ]
  [ atoms ]
	   C1 CG311    0.140  0
	   O1 OG311   -0.650  1
	  HO1  HGP1    0.420  2
	   H1  HGA1    0.090  3
	   C2 CG321   -0.180  4
	   H2  HGA2    0.090  5
	  H2'  HGA2    0.090  6
	   C3 CG2D1    0.000  7
	  C15 CG301    0.000  8
	  C16 CG321   -0.180  9
	  H16  HGA2    0.090 10
	 H16'  HGA2    0.090 11
	  C17 CG321   -0.180 12
	  H17  HGA2    0.090 13
	 H17'  HGA2    0.090 14
	 CC15 CG331   -0.270 15
	 H151  HGA3    0.090 16
	 H152  HGA3    0.090 17
	 H153  HGA3    0.090 18
	   C4 CG2D1   -0.150 19
	   H4  HGA4    0.150 20
	   C5 CG321   -0.180 21
	   H5  HGA2    0.090 22
	  H5'  HGA2    0.090 23
	   C6 CG321   -0.180 24
	   H6  HGA2    0.090 25
	  H6'  HGA2    0.090 26
	  C14 CG321   -0.180 27
	  H14  HGA2    0.090 28
	 H14'  HGA2    0.090 29
  [ bonds ]
	   C1    C2
	   C2    C3
	   C3   C15
	  C15   C16
	  C16   C17
	  C17    C1
	   C1    O1
	   O1   HO1
	   C1    H1
	   C2    H2
	   C2   H2'
	  C15  CC15
	 CC15  H151
	 CC15  H152
	 CC15  H153
	  C16   H16
	  C16  H16'
	  C17   H17
	  C17  H17'
	   C4    C5
	   C5    C6
	   C6   C14
	  C14   C15
	   C4    H4
	   C5    H5
	   C5   H5'
	   C6    H6
	   C6   H6'
	  C14   H14
	  C14  H14'
	   C3    C4

[ CLNS ]
  [ atoms ]
	   C1 CG311    0.140  0
	   O1 OG311   -0.650  1
	  HO1  HGP1    0.420  2
	   H1  HGA1    0.090  3
	   C2 CG321   -0.180  4
	   H2  HGA2    0.090  5
	  H2'  HGA2    0.090  6
	   C3 CG2D1    0.000  7
	   C4 CG2D1   -0.150  8
	   H4  HGA4    0.150  9
	   C5 CG321   -0.180 10
	   H5  HGA2    0.090 11
	  H5'  HGA2    0.090 12
	   C6 CG311   -0.090 13
	   H6  HGA1    0.090 14
	   C7 CG3RC1   -0.090 15
	   H7  HGA1    0.090 16
	   C8 CG3C52   -0.180 17
	   H8  HGA2    0.090 18
	  H8'  HGA2    0.090 19
	   C9 CG3C52   -0.180 20
	   H9  HGA2    0.090 21
	  H9'  HGA2    0.090 22
	  C10 CG3C51   -0.090 23
	  H10  HGA1    0.090 24
	  C11 CG3RC1    0.000 25
	 CC11 CG331   -0.270 26
	 H111  HGA3    0.090 27
	 H112  HGA3    0.090 28
	 H113  HGA3    0.090 29
	  C12 CG321   -0.180 30
	  H12  HGA2    0.090 31
	 H12'  HGA2    0.090 32
	  C13 CG321   -0.180 33
	  H13  HGA2    0.090 34
	 H13'  HGA2    0.090 35
	  C14 CG311   -0.090 36
	  H14  HGA1    0.090 37
	  C15 CG301    0.000 38
	 CC15 CG331   -0.270 39
	 H151  HGA3    0.090 40
	 H152  HGA3    0.090 41
	 H153  HGA3    0.090 42
	  C16 CG321   -0.180 43
	  H16  HGA2    0.090 44
	 H16'  HGA2    0.090 45
	  C17 CG321   -0.180 46
	  H17  HGA2    0.090 47
	 H17'  HGA2    0.090 48
	  C18 CG331   -0.270 49
	 H181  HGA3    0.090 50
	 H182  HGA3    0.090 51
	 H183  HGA3    0.090 52
  [ bonds ]
	   C1    O1
	   C1    H1
	   C1    C2
	   O1   HO1
	   C2    C3
	   C2    H2
	   C2   H2'
	   C4    C5
	   C4    H4
	   C5    C6
	   C5    H5
	   C5   H5'
	   C6    C7
	   C6    H6
	   C7    C8
	   C7    H7
	   C8    C9
	   C8    H8
	   C8   H8'
	   C9   C10
	   C9    H9
	   C9   H9'
	  C10   C18
	  C10   C11
	  C10   H10
	  C11  CC11
	  C11    C7
	  C11   C12
	 CC11  H111
	 CC11  H112
	 CC11  H113
	  C12   C13
	  C12   H12
	  C12  H12'
	  C13   C14
	  C13   H13
	  C13  H13'
	  C14   C15
	  C14    C6
	  C14   H14
	  C15   C16
	  C15    C3
	  C15  CC15
	 CC15  H151
	 CC15  H152
	 CC15  H153
	  C16   C17
	  C16   H16
	  C16  H16'
	  C17    C1
	  C17   H17
	  C17  H17'
	  C18  H181
	  C18  H182
	  C18  H183
	   C3    C4

[ CLOL ]
  [ atoms ]
	   C3 CG311    0.140  0
	   O3 OG311   -0.650  1
	  H3'  HGP1    0.420  2
	   H3  HGA1    0.090  3
	   C4 CG321   -0.180  4
	  H4A  HGA2    0.090  5
	  H4B  HGA2    0.090  6
	   C5 CG2D1    0.000  7
	   C6 CG2D1   -0.150  8
[truncated: 1,732,132 more chars]
