# Supplementary material for: Designing of the N-ethyl-4-(pyridin-4-yl)benzamide based potent ROCK1 inhibitors using docking, molecular dynamics, and 3D-QSAR
Source: PeerJ. 2021 Aug 9;9:e11951. doi: 10.7717/peerj.11951 (PMC8359802; doi:10.7717/peerj.11951)
Supplement: Supplemental Information 2 [file peerj-09-11951-s002.zip › Supplementary_Files/ROCK-Coordinates/MD/ROCK1-Cpd_C03/c03.gro]

GROwing Monsters And Cloning Shrimps
   45
    1C03      N    1  -6.389  -0.713  -4.711
    1C03      C    2  -6.392  -0.766  -4.587
    1C03      O    3  -6.330  -0.870  -4.571
    1C03     C1    4  -6.305  -0.774  -4.812
    1C03     N1    5  -6.986  -0.580  -3.977
    1C03     C2    6  -6.371  -0.883  -4.896
    1C03     C3    7  -6.513  -0.914  -4.886
    1C03     C4    8  -6.560  -1.021  -4.972
    1C03     C5    9  -6.486  -1.092  -5.062
    1C03     C6   10  -6.354  -1.067  -5.062
    1C03     C8   11  -6.139  -1.099  -5.160
    1C03     C7   12  -6.288  -0.965  -4.984
    1C03     O8   13  -6.274  -1.145  -5.145
    1C03    C10   14  -6.482  -0.713  -4.478
    1C03    C11   15  -6.547  -0.587  -4.481
    1C03    C12   16  -6.629  -0.553  -4.369
    1C03    C13   17  -6.674  -0.647  -4.272
    1C03    C14   18  -6.610  -0.777  -4.284
    1C03    C15   19  -6.518  -0.801  -4.384
    1C03    C16   20  -6.782  -0.622  -4.174
    1C03    C17   21  -6.784  -0.686  -4.048
    1C03    C18   22  -6.875  -0.650  -3.942
    1C03    C19   23  -6.986  -0.501  -4.084
    1C03    C20   24  -6.887  -0.520  -4.188
    1C03    C32   25  -6.048  -1.174  -5.062
    1C03     H1   26  -6.444  -0.632  -4.733
    1C03     H2   27  -6.219  -0.819  -4.760
    1C03     H3   28  -6.270  -0.695  -4.880
    1C03     H4   29  -6.579  -0.860  -4.819
    1C03     H5   30  -6.665  -1.047  -4.964
    1C03     H6   31  -6.531  -1.165  -5.129
    1C03     H7   32  -6.106  -1.117  -5.263
    1C03     H8   33  -6.135  -0.991  -5.139
    1C03     H9   34  -6.181  -0.950  -4.991
    1C03    H10   35  -6.534  -0.519  -4.564
    1C03    H11   36  -6.659  -0.449  -4.357
    1C03    H12   37  -6.635  -0.855  -4.213
    1C03    H13   38  -6.471  -0.898  -4.386
    1C03    H14   39  -6.713  -0.766  -4.030
    1C03    H15   40  -6.855  -0.677  -3.839
    1C03    H16   41  -7.060  -0.423  -4.093
    1C03    H17   42  -6.890  -0.458  -4.278
    1C03    H18   43  -6.087  -1.276  -5.045
    1C03    H19   44  -6.043  -1.120  -4.967
    1C03    H20   45  -5.946  -1.182  -5.105
   0.00000   0.00000   0.00000
