# Supplementary material for: Designing of the N-ethyl-4-(pyridin-4-yl)benzamide based potent ROCK1 inhibitors using docking, molecular dynamics, and 3D-QSAR
Source: PeerJ. 2021 Aug 9;9:e11951. doi: 10.7717/peerj.11951 (PMC8359802; doi:10.7717/peerj.11951)
Supplement: Supplemental Information 2 [file peerj-09-11951-s002.zip › Supplementary_Files/ROCK-Coordinates/MD/ROCK1-Cpd_C03/c03.itp]

; Created by cgenff_charmm2gmx.py

[ moleculetype ]
; Name			   nrexcl
C03				 3

[ atoms ]
;	 nr		  type	resnr residue  atom   cgnr	   charge		mass  typeB    chargeB		massB
; residue	 1 C03 rtp C03 q	qsum
     1      NG2S1      1    C03      N      1     -0.499     14.007   ;
     2      CG2O1      1    C03      C      2      0.580     12.011   ;
     3      OG2D1      1    C03      O      3     -0.459     15.999   ;
     4      CG321      1    C03     C1      4     -0.022     12.011   ;
     5     NG2R60      1    C03     N1      5     -0.602     14.007   ;
     6     CG2R61      1    C03     C2      6      0.000     12.011   ;
     7     CG2R61      1    C03     C3      7     -0.117     12.011   ;
     8     CG2R61      1    C03     C4      8     -0.110     12.011   ;
     9     CG2R61      1    C03     C5      9     -0.114     12.011   ;
    10     CG2R61      1    C03     C6     10      0.218     12.011   ;
    11      CG321      1    C03     C8     11     -0.012     12.011   ;
    12     CG2R61      1    C03     C7     12     -0.116     12.011   ;
    13      OG301      1    C03     O8     13     -0.387     15.999   ;
    14     CG2R61      1    C03    C10     14     -0.149     12.011   ;
    15     CG2R61      1    C03    C11     15     -0.099     12.011   ;
    16     CG2R61      1    C03    C12     16     -0.116     12.011   ;
    17     CG2R67      1    C03    C13     17      0.002     12.011   ;
    18     CG2R61      1    C03    C14     18     -0.116     12.011   ;
    19     CG2R61      1    C03    C15     19     -0.099     12.011   ;
    20     CG2R67      1    C03    C16     20     -0.000     12.011   ;
    21     CG2R61      1    C03    C17     21     -0.138     12.011   ;
    22     CG2R61      1    C03    C18     22      0.203     12.011   ;
    23     CG2R61      1    C03    C19     23      0.203     12.011   ;
    24     CG2R61      1    C03    C20     24     -0.138     12.011   ;
    25      CG331      1    C03    C32     25     -0.269     12.011   ;
    26       HGP1      1    C03     H1     26      0.334      1.008   ;
    27       HGA2      1    C03     H2     27      0.090      1.008   ;
    28       HGA2      1    C03     H3     28      0.090      1.008   ;
    29      HGR61      1    C03     H4     29      0.115      1.008   ;
    30      HGR61      1    C03     H5     30      0.115      1.008   ;
    31      HGR61      1    C03     H6     31      0.115      1.008   ;
    32       HGA2      1    C03     H7     32      0.090      1.008   ;
    33       HGA2      1    C03     H8     33      0.090      1.008   ;
    34      HGR61      1    C03     H9     34      0.115      1.008   ;
    35      HGR61      1    C03    H10     35      0.115      1.008   ;
    36      HGR61      1    C03    H11     36      0.115      1.008   ;
    37      HGR61      1    C03    H12     37      0.115      1.008   ;
    38      HGR61      1    C03    H13     38      0.115      1.008   ;
    39      HGR61      1    C03    H14     39      0.115      1.008   ;
    40      HGR62      1    C03    H15     40      0.121      1.008   ;
    41      HGR62      1    C03    H16     41      0.121      1.008   ;
    42      HGR61      1    C03    H17     42      0.115      1.008   ;
    43       HGA3      1    C03    H18     43      0.090      1.008   ;
    44       HGA3      1    C03    H19     44      0.090      1.008   ;
    45       HGA3      1    C03    H20     45      0.090      1.008   ;

[ bonds ]
;	ai	  aj funct			  c0			c1			  c2			c3
    1     2	 1
    1     4	 1
    1    26	 1
    2     3	 1
    2    14	 1
    4     6	 1
    4    27	 1
    4    28	 1
    5    23	 1
    5    22	 1
    6     7	 1
    6    12	 1
    7     8	 1
    7    29	 1
    8     9	 1
    8    30	 1
    9    10	 1
    9    31	 1
   10    12	 1
   10    13	 1
   11    25	 1
   11    13	 1
   11    32	 1
   11    33	 1
   12    34	 1
   14    15	 1
   14    19	 1
   15    16	 1
   15    35	 1
   16    17	 1
   16    36	 1
   17    18	 1
   17    20	 1
   18    19	 1
   18    37	 1
   19    38	 1
   20    21	 1
   20    24	 1
   21    22	 1
   21    39	 1
   22    40	 1
   23    24	 1
   23    41	 1
   24    42	 1
   25    43	 1
   25    44	 1
   25    45	 1

[ pairs ]
;	ai	  aj funct			  c0			c1			  c2			c3
    1    15	 1
    1    19	 1
    1     7	 1
    1    12	 1
    2     6	 1
    2    27	 1
    2    28	 1
    2    16	 1
    2    35	 1
    2    18	 1
    2    38	 1
    3     4	 1
    3    26	 1
    3    15	 1
    3    19	 1
    4    14	 1
    4     8	 1
    4    29	 1
    4    10	 1
    4    34	 1
    5    20	 1
    5    39	 1
    5    42	 1
    6    26	 1
    6     9	 1
    6    30	 1
    6    13	 1
    7    27	 1
    7    28	 1
    7    10	 1
    7    34	 1
    7    31	 1
    8    12	 1
    8    13	 1
    9    29	 1
    9    34	 1
    9    11	 1
   10    30	 1
   10    25	 1
   10    32	 1
   10    33	 1
   11    12	 1
   12    27	 1
   12    28	 1
   12    29	 1
   12    31	 1
   13    31	 1
   13    34	 1
   13    43	 1
   13    44	 1
   13    45	 1
   14    26	 1
   14    17	 1
   14    36	 1
   14    37	 1
   15    18	 1
   15    38	 1
   15    20	 1
   16    19	 1
   16    37	 1
   16    21	 1
   16    24	 1
   17    35	 1
   17    38	 1
   17    22	 1
   17    39	 1
   17    23	 1
   17    42	 1
   18    36	 1
   18    21	 1
   18    24	 1
   19    35	 1
   19    20	 1
   20    36	 1
   20    37	 1
   20    40	 1
   20    41	 1
   21    23	 1
   21    42	 1
   22    24	 1
   22    41	 1
   23    40	 1
   24    39	 1
   26    27	 1
   26    28	 1
   29    30	 1
   30    31	 1
   32    43	 1
   32    44	 1
   32    45	 1
   33    43	 1
   33    44	 1
   33    45	 1
   35    36	 1
   37    38	 1
   39    40	 1
   41    42	 1

[ angles ]
;	ai	  aj	ak funct			c0			  c1			c2			  c3
    2     1     4	5
    2     1    26	5
    4     1    26	5
    1     2     3	5
    1     2    14	5
    3     2    14	5
    1     4     6	5
    1     4    27	5
    1     4    28	5
    6     4    27	5
    6     4    28	5
   27     4    28	5
   23     5    22	5
    4     6     7	5
    4     6    12	5
    7     6    12	5
    6     7     8	5
    6     7    29	5
    8     7    29	5
    7     8     9	5
    7     8    30	5
    9     8    30	5
    8     9    10	5
    8     9    31	5
   10     9    31	5
    9    10    12	5
    9    10    13	5
   12    10    13	5
   25    11    13	5
   25    11    32	5
   25    11    33	5
   13    11    32	5
   13    11    33	5
   32    11    33	5
    6    12    10	5
    6    12    34	5
   10    12    34	5
   10    13    11	5
    2    14    15	5
    2    14    19	5
   15    14    19	5
   14    15    16	5
   14    15    35	5
   16    15    35	5
   15    16    17	5
   15    16    36	5
   17    16    36	5
   16    17    18	5
   16    17    20	5
   18    17    20	5
   17    18    19	5
   17    18    37	5
   19    18    37	5
   14    19    18	5
   14    19    38	5
   18    19    38	5
   17    20    21	5
   17    20    24	5
   21    20    24	5
   20    21    22	5
   20    21    39	5
   22    21    39	5
   21    22     5	5
   21    22    40	5
    5    22    40	5
    5    23    24	5
    5    23    41	5
   24    23    41	5
   20    24    23	5
   20    24    42	5
   23    24    42	5
   11    25    43	5
   11    25    44	5
   11    25    45	5
   43    25    44	5
   43    25    45	5
   44    25    45	5

[ dihedrals ]
;	ai	  aj	ak	  al funct			  c0			c1			  c2			c3			  c4			c5
    4     1     2     3	 9
    4     1     2    14	 9
   26     1     2     3	 9
   26     1     2    14	 9
    2     1     4     6	 9
    2     1     4    27	 9
    2     1     4    28	 9
   26     1     4     6	 9
   26     1     4    27	 9
   26     1     4    28	 9
    1     2    14    15	 9
    1     2    14    19	 9
    3     2    14    15	 9
    3     2    14    19	 9
    1     4     6     7	 9
    1     4     6    12	 9
   27     4     6     7	 9
   27     4     6    12	 9
   28     4     6     7	 9
   28     4     6    12	 9
   22     5    23    24	 9
   22     5    23    41	 9
   23     5    22    21	 9
   23     5    22    40	 9
    4     6     7     8	 9
    4     6     7    29	 9
   12     6     7     8	 9
   12     6     7    29	 9
    4     6    12    10	 9
    4     6    12    34	 9
    7     6    12    10	 9
    7     6    12    34	 9
    6     7     8     9	 9
    6     7     8    30	 9
   29     7     8     9	 9
   29     7     8    30	 9
    7     8     9    10	 9
    7     8     9    31	 9
   30     8     9    10	 9
   30     8     9    31	 9
    8     9    10    12	 9
    8     9    10    13	 9
   31     9    10    12	 9
   31     9    10    13	 9
    9    10    12     6	 9
    9    10    12    34	 9
   13    10    12     6	 9
   13    10    12    34	 9
    9    10    13    11	 9
   12    10    13    11	 9
   13    11    25    43	 9
   13    11    25    44	 9
   13    11    25    45	 9
   32    11    25    43	 9
   32    11    25    44	 9
   32    11    25    45	 9
   33    11    25    43	 9
   33    11    25    44	 9
   33    11    25    45	 9
   25    11    13    10	 9
   32    11    13    10	 9
   33    11    13    10	 9
    2    14    15    16	 9
    2    14    15    35	 9
   19    14    15    16	 9
   19    14    15    35	 9
    2    14    19    18	 9
    2    14    19    38	 9
   15    14    19    18	 9
   15    14    19    38	 9
   14    15    16    17	 9
   14    15    16    36	 9
   35    15    16    17	 9
   35    15    16    36	 9
   15    16    17    18	 9
   15    16    17    20	 9
   36    16    17    18	 9
   36    16    17    20	 9
   16    17    18    19	 9
   16    17    18    37	 9
   20    17    18    19	 9
   20    17    18    37	 9
   16    17    20    21	 9
   16    17    20    24	 9
   18    17    20    21	 9
   18    17    20    24	 9
   17    18    19    14	 9
   17    18    19    38	 9
   37    18    19    14	 9
   37    18    19    38	 9
   17    20    21    22	 9
   17    20    21    39	 9
   24    20    21    22	 9
   24    20    21    39	 9
   17    20    24    23	 9
   17    20    24    42	 9
   21    20    24    23	 9
   21    20    24    42	 9
   20    21    22     5	 9
   20    21    22    40	 9
   39    21    22     5	 9
   39    21    22    40	 9
    5    23    24    20	 9
    5    23    24    42	 9
   41    23    24    20	 9
   41    23    24    42	 9

[ dihedrals ]
;	ai	  aj	ak	  al funct			  c0			c1			  c2			c3
    2    14     1     3	 2
