# Supplementary material for: Designing of the N-ethyl-4-(pyridin-4-yl)benzamide based potent ROCK1 inhibitors using docking, molecular dynamics, and 3D-QSAR
Source: PeerJ. 2021 Aug 9;9:e11951. doi: 10.7717/peerj.11951 (PMC8359802; doi:10.7717/peerj.11951)
Supplement: Supplemental Information 2 [file peerj-09-11951-s002.zip › Supplementary_Files/ROCK-Coordinates/MD/ROCK1-Cpd_C03/c03.prm]

[ bondtypes ]
;      i        j  func           b0           kb


[ angletypes ]
;      i        j        k  func       theta0       ktheta          ub0          kub


[ dihedraltypes ]
;      i        j        k        l  func         phi0         kphi  mult
  CG2R67   CG2R61   CG2R61   NG2R60     9   180.000000     5.020800     2
  CG2R67   CG2R61   CG2R61    HGR62     9   180.000000    17.572800     2


[ dihedraltypes ]
; 'improper' dihedrals 
;      i        j        k        l  func         phi0         kphi
