# Supplementary material for: Designing of the N-ethyl-4-(pyridin-4-yl)benzamide based potent ROCK1 inhibitors using docking, molecular dynamics, and 3D-QSAR
Source: PeerJ. 2021 Aug 9;9:e11951. doi: 10.7717/peerj.11951 (PMC8359802; doi:10.7717/peerj.11951)
Supplement: Supplemental Information 2 [file peerj-09-11951-s002.zip › Supplementary_Files/ROCK-Coordinates/MD/ROCK1-Cpd_C03/C03DC.mol2]

#	Name:			C03
#	Creating user name:	Swapnil
#	Creation time:		Thu Dec 17 12:04:19 2020

#	Modifying user name:	Swapnil
#	Modification time:	Thu Dec 17 12:06:57 2020

@<TRIPOS>MOLECULE
C03
   45    47     1     0     0
SMALL
USER_CHARGES
INVALID_CHARGES

@<TRIPOS>ATOM
      1 N         -63.8915   -7.1266  -47.1089 N.am      1 J0P509     -0.3530 
      2 C         -63.9155   -7.6578  -45.8735 C.2       1 J0P509      0.2510 
      3 O         -63.2952   -8.6964  -45.7154 O.2       1 J0P509     -0.2680 
      4 C1        -63.0491   -7.7429  -48.1154 C.3       1 J0P509      0.1610 
      5 N1        -69.8620   -5.7970  -39.7660 N.ar      1 J0P509     -0.2730 
      6 C2        -63.7097   -8.8282  -48.9588 C.ar      1 J0P509     -0.0380 
      7 C3        -65.1287   -9.1382  -48.8628 C.ar      1 J0P509      0.0090 
      8 C4        -65.5987  -10.2062  -49.7178 C.ar      1 J0P509      0.0030 
      9 C5        -64.8577  -10.9222  -50.6188 C.ar      1 J0P509      0.0370 
     10 C6        -63.5357  -10.6672  -50.6228 C.ar      1 J0P509      0.0690 
     11 C6        -61.3925  -10.9891  -51.6024 C.3       1 J0P509      0.1710 
     12 C7        -62.8827   -9.6492  -49.8438 C.ar      1 J0P509      0.0450 
     13 O8        -62.7370  -11.4509  -51.4475 O.3       1 J0P509     -0.3520 
     14 C10       -64.8164   -7.1299  -44.7827 C.ar      1 J0P509      0.0320 
     15 C11       -65.4664   -5.8669  -44.8097 C.ar      1 J0P509      0.0180 
     16 C12       -66.2944   -5.5289  -43.6847 C.ar      1 J0P509      0.0130 
     17 C13       -66.7434   -6.4669  -42.7227 C.ar      1 J0P509     -0.0260 
     18 C14       -66.1004   -7.7679  -42.8367 C.ar      1 J0P509      0.0130 
     19 C15       -65.1764   -8.0069  -43.8407 C.ar      1 J0P509      0.0180 
     20 C16       -67.8240   -6.2200  -41.7420 C.ar      1 J0P509     -0.0230 
     21 C17       -67.8370   -6.8610  -40.4790 C.ar      1 J0P509      0.0310 
     22 C18       -68.7460   -6.4960  -39.4220 C.ar      1 J0P509      0.1170 
     23 C19       -69.8560   -5.0130  -40.8390 C.ar      1 J0P509      0.1170 
     24 C20       -68.8700   -5.1970  -41.8850 C.ar      1 J0P509      0.0310 
     25 C32       -60.4758  -11.7449  -50.6227 C.3       1 J0P509      0.0340 
     26 H1        -64.4437   -6.3224  -47.3290 H         1 J0P509      0.1630 
     27 H2        -62.1852   -8.1921  -47.6037 H         1 J0P509      0.0000 
     28 H3        -62.7016   -6.9514  -48.7957 H         1 J0P509      0.0000 
     29 H4        -65.7914   -8.6025  -48.1929 H         1 J0P509      0.0000 
     30 H5        -66.6477  -10.4668  -49.6365 H         1 J0P509      0.0000 
     31 H6        -65.3067  -11.6484  -51.2867 H         1 J0P509      0.0000 
     32 H7        -61.0580  -11.1729  -52.6341 H         1 J0P509      0.0000 
     33 H8        -61.3481   -9.9109  -51.3891 H         1 J0P509      0.0000 
     34 H9        -61.8117   -9.4952  -49.9104 H         1 J0P509      0.0000 
     35 H10       -65.3429   -5.1863  -45.6443 H         1 J0P509      0.0000 
     36 H11       -66.5934   -4.4939  -43.5650 H         1 J0P509      0.0000 
     37 H12       -66.3460   -8.5541  -42.1319 H         1 J0P509      0.0000 
     38 H13       -64.7075   -8.9840  -43.8642 H         1 J0P509      0.0000 
     39 H14       -67.1305   -7.6632  -40.2992 H         1 J0P509      0.0000 
     40 H15       -68.5483   -6.7680  -38.3915 H         1 J0P509      0.0000 
     41 H16       -70.5968   -4.2272  -40.9329 H         1 J0P509      0.0000 
     42 H17       -68.9038   -4.5789  -42.7749 H         1 J0P509      0.0000 
     43 H18       -60.8745  -12.7560  -50.4532 H         1 J0P509      0.0000 
     44 H19       -60.4340  -11.2022  -49.6668 H         1 J0P509      0.0000 
     45 H20       -59.4640  -11.8163  -51.0483 H         1 J0P509      0.0000 
@<TRIPOS>BOND
     1    2    1 am   
     2    1    4 1    
     3    1   26 1    
     4    2    3 2    
     5   14    2 1    
     6    4    6 1    
     7    5   23 ar   
     8    6    7 ar   
     9    6   12 ar   
    10    7    8 ar   
    11    8    9 ar   
    12   10    9 ar   
    13   12   10 ar   
    14   10   13 1    
    15   11   25 1    
    16   13   11 1    
    17   15   14 ar   
    18   19   14 ar   
    19   16   15 ar   
    20   17   16 ar   
    21   17   18 ar   
    22   20   17 1    
    23   18   19 ar   
    24   21   20 ar   
    25   20   24 ar   
    26   22   21 ar   
    27    5   22 ar   
    28   23   24 ar   
    29    4   27 1    
    30    4   28 1    
    31    7   29 1    
    32    8   30 1    
    33    9   31 1    
    34   11   32 1    
    35   11   33 1    
    36   12   34 1    
    37   15   35 1    
    38   16   36 1    
    39   18   37 1    
    40   19   38 1    
    41   21   39 1    
    42   22   40 1    
    43   23   41 1    
    44   24   42 1    
    45   25   43 1    
    46   25   44 1    
    47   25   45 1    
@<TRIPOS>SUBSTRUCTURE
     1 J0P509      1 GROUP             1 A     J0P     0 ROOT 
