# Supplementary material for: Designing of the N-ethyl-4-(pyridin-4-yl)benzamide based potent ROCK1 inhibitors using docking, molecular dynamics, and 3D-QSAR
Source: PeerJ. 2021 Aug 9;9:e11951. doi: 10.7717/peerj.11951 (PMC8359802; doi:10.7717/peerj.11951)
Supplement: Supplemental Information 2 [file peerj-09-11951-s002.zip › Supplementary_Files/ROCK-Coordinates/MD/ROCK1-Cpd_C03/MD_C03_OUT.pdb]

ATOM      1  N   THR     9      20.510  36.200  25.310  1.00  0.00           N  
ATOM      2  CA  THR     9      20.900  34.940  24.650  1.00  0.00           C  
ATOM      3  C   THR     9      21.260  35.200  23.180  1.00  0.00           C  
ATOM      4  O   THR     9      20.840  36.160  22.590  1.00  0.00           O  
ATOM      5  CB  THR     9      19.930  33.760  24.940  1.00  0.00           C  
ATOM      6  CG2 THR     9      19.670  33.590  26.500  1.00  0.00           C  
ATOM      7  OG1 THR     9      18.670  33.920  24.230  1.00  0.00           O  
ATOM      8  HA  THR     9      21.840  34.650  25.080  1.00  0.00           H  
ATOM      9  HB  THR     9      20.340  32.810  24.520  1.00  0.00           H  
ATOM     10  HG1 THR     9      18.210  33.110  24.510  1.00  0.00           H  
ATOM     11 1HG2 THR     9      19.120  34.510  26.750  1.00  0.00           H  
ATOM     12 2HG2 THR     9      20.550  33.330  27.120  1.00  0.00           H  
ATOM     13 3HG2 THR     9      19.050  32.670  26.520  1.00  0.00           H  
ATOM     14  H1  THR     9      20.930  37.040  24.870  1.00  0.00           H  
ATOM     15  H2  THR     9      20.790  36.270  26.320  1.00  0.00           H  
ATOM     16  H3  THR     9      19.490  36.380  25.210  1.00  0.00           H  
ATOM     17  N   ARG    10      22.020  34.250  22.620  1.00  0.00           N  
ATOM     18  CA  ARG    10      22.380  34.210  21.170  1.00  0.00           C  
ATOM     19  C   ARG    10      22.880  32.770  20.900  1.00  0.00           C  
ATOM     20  O   ARG    10      23.150  32.060  21.850  1.00  0.00           O  
ATOM     21  CB  ARG    10      23.370  35.300  20.580  1.00  0.00           C  
ATOM     22  CG  ARG    10      24.800  35.330  21.300  1.00  0.00           C  
ATOM     23  CD  ARG    10      24.850  35.750  22.770  1.00  0.00           C  
ATOM     24  NE  ARG    10      26.350  35.940  22.980  1.00  0.00           N  
ATOM     25  CZ  ARG    10      26.830  36.770  23.870  1.00  0.00           C  
ATOM     26  NH1 ARG    10      26.030  37.510  24.590  1.00  0.00           N1+
ATOM     27  NH2 ARG    10      28.100  36.710  24.230  1.00  0.00           N  
ATOM     28  HN  ARG    10      22.320  33.470  23.140  1.00  0.00           H  
ATOM     29  HA  ARG    10      21.410  34.350  20.710  1.00  0.00           H  
ATOM     30  HB1 ARG    10      22.830  36.230  20.870  1.00  0.00           H  
ATOM     31  HB2 ARG    10      23.480  35.380  19.480  1.00  0.00           H  
ATOM     32  HG1 ARG    10      25.360  36.180  20.860  1.00  0.00           H  
ATOM     33  HG2 ARG    10      25.400  34.400  21.230  1.00  0.00           H  
ATOM     34  HD1 ARG    10      24.460  34.910  23.390  1.00  0.00           H  
ATOM     35  HD2 ARG    10      24.230  36.660  22.940  1.00  0.00           H  
ATOM     36  HE  ARG    10      26.910  35.270  22.510  1.00  0.00           H  
ATOM     37 1HH1 ARG    10      25.130  37.800  24.260  1.00  0.00           H  
ATOM     38 2HH1 ARG    10      26.350  38.000  25.410  1.00  0.00           H  
ATOM     39 1HH2 ARG    10      28.790  36.370  23.600  1.00  0.00           H  
ATOM     40 2HH2 ARG    10      28.390  37.260  25.020  1.00  0.00           H  
ATOM     41  N   PHE    11      22.930  32.340  19.580  1.00  0.00           N  
ATOM     42  CA  PHE    11      23.360  30.990  19.190  1.00  0.00           C  
ATOM     43  C   PHE    11      24.560  30.360  19.880  1.00  0.00           C  
ATOM     44  O   PHE    11      25.650  31.020  19.980  1.00  0.00           O  
ATOM     45  CB  PHE    11      23.550  31.040  17.640  1.00  0.00           C  
ATOM     46  CG  PHE    11      22.290  30.940  16.890  1.00  0.00           C  
ATOM     47  CD1 PHE    11      22.010  31.950  15.970  1.00  0.00           C  
ATOM     48  CD2 PHE    11      21.470  29.770  16.950  1.00  0.00           C  
ATOM     49  CE1 PHE    11      20.800  31.850  15.210  1.00  0.00           C  
ATOM     50  CE2 PHE    11      20.270  29.720  16.290  1.00  0.00           C  
ATOM     51  CZ  PHE    11      19.930  30.710  15.350  1.00  0.00           C  
ATOM     52  HN  PHE    11      22.480  32.960  18.940  1.00  0.00           H  
ATOM     53  HA  PHE    11      22.520  30.340  19.360  1.00  0.00           H  
ATOM     54  HB1 PHE    11      24.310  30.300  17.320  1.00  0.00           H  
ATOM     55  HB2 PHE    11      24.060  32.000  17.410  1.00  0.00           H  
ATOM     56  HD1 PHE    11      22.720  32.750  15.840  1.00  0.00           H  
ATOM     57  HD2 PHE    11      21.740  28.860  17.480  1.00  0.00           H  
ATOM     58  HE1 PHE    11      20.360  32.630  14.590  1.00  0.00           H  
ATOM     59  HE2 PHE    11      19.660  28.820  16.320  1.00  0.00           H  
ATOM     60  HZ  PHE    11      18.950  30.600  14.910  1.00  0.00           H  
ATOM     61  N   GLU    12      24.470  29.080  20.320  1.00  0.00           N  
ATOM     62  CA  GLU    12      25.530  28.340  20.970  1.00  0.00           C  
ATOM     63  C   GLU    12      26.620  28.040  20.010  1.00  0.00           C  
ATOM     64  O   GLU    12      27.780  28.100  20.370  1.00  0.00           O  
ATOM     65  CB  GLU    12      25.000  26.990  21.570  1.00  0.00           C  
ATOM     66  CG  GLU    12      24.020  27.070  22.800  1.00  0.00           C  
ATOM     67  CD  GLU    12      23.270  25.780  22.980  1.00  0.00           C  
ATOM     68  OE1 GLU    12      23.820  24.660  22.870  1.00  0.00           O  
ATOM     69  OE2 GLU    12      22.040  25.880  23.200  1.00  0.00           O1-
ATOM     70  HN  GLU    12      23.660  28.540  20.140  1.00  0.00           H  
ATOM     71  HA  GLU    12      25.870  28.790  21.890  1.00  0.00           H  
ATOM     72  HB1 GLU    12      25.860  26.390  21.950  1.00  0.00           H  
ATOM     73  HB2 GLU    12      24.520  26.460  20.730  1.00  0.00           H  
ATOM     74  HG1 GLU    12      23.270  27.870  22.580  1.00  0.00           H  
ATOM     75  HG2 GLU    12      24.470  27.420  23.760  1.00  0.00           H  
ATOM     76  N   LYS    13      26.170  27.700  18.670  1.00  0.00           N  
ATOM     77  CA  LYS    13      26.940  27.550  17.510  1.00  0.00           C  
ATOM     78  C   LYS    13      27.510  28.820  17.020  1.00  0.00           C  
ATOM     79  O   LYS    13      26.810  29.710  16.530  1.00  0.00           O  
ATOM     80  CB  LYS    13      26.120  26.770  16.430  1.00  0.00           C  
ATOM     81  CG  LYS    13      27.010  26.490  15.220  1.00  0.00           C  
ATOM     82  CD  LYS    13      28.140  25.490  15.260  1.00  0.00           C  
ATOM     83  CE  LYS    13      27.590  24.000  15.380  1.00  0.00           C  
ATOM     84  NZ  LYS    13      26.630  23.580  14.300  1.00  0.00           N1+
ATOM     85  HN  LYS    13      25.210  27.460  18.560  1.00  0.00           H  
ATOM     86  HA  LYS    13      27.850  27.040  17.780  1.00  0.00           H  
ATOM     87  HB1 LYS    13      25.140  27.280  16.270  1.00  0.00           H  
ATOM     88  HB2 LYS    13      25.790  25.820  16.920  1.00  0.00           H  
ATOM     89  HG1 LYS    13      27.370  27.410  14.730  1.00  0.00           H  
ATOM     90  HG2 LYS    13      26.340  26.200  14.390  1.00  0.00           H  
ATOM     91  HD1 LYS    13      28.950  25.790  15.950  1.00  0.00           H  
ATOM     92  HD2 LYS    13      28.680  25.630  14.300  1.00  0.00           H  
ATOM     93  HE1 LYS    13      27.090  23.920  16.370  1.00  0.00           H  
ATOM     94  HE2 LYS    13      28.470  23.320  15.300  1.00  0.00           H  
ATOM     95  HZ1 LYS    13      26.520  22.550  14.220  1.00  0.00           H  
ATOM     96  HZ2 LYS    13      26.960  23.900  13.370  1.00  0.00           H  
ATOM     97  HZ3 LYS    13      25.680  23.980  14.430  1.00  0.00           H  
ATOM     98  N   MET    14      28.830  28.980  17.100  1.00  0.00           N  
ATOM     99  CA  MET    14      29.470  30.190  16.720  1.00  0.00           C  
ATOM    100  C   MET    14      29.490  30.440  15.240  1.00  0.00           C  
ATOM    101  O   MET    14      29.530  31.580  14.810  1.00  0.00           O  
ATOM    102  CB  MET    14      30.910  30.130  17.280  1.00  0.00           C  
ATOM    103  CG  MET    14      31.030  30.340  18.790  1.00  0.00           C  
ATOM    104  SD  MET    14      30.900  32.010  19.350  1.00  0.00           S  
ATOM    105  CE  MET    14      32.490  32.150  20.190  1.00  0.00           C  
ATOM    106  HN  MET    14      29.290  28.240  17.580  1.00  0.00           H  
ATOM    107  HA  MET    14      29.070  31.040  17.250  1.00  0.00           H  
ATOM    108  HB1 MET    14      31.480  30.920  16.750  1.00  0.00           H  
ATOM    109  HB2 MET    14      31.490  29.210  17.020  1.00  0.00           H  
ATOM    110  HG1 MET    14      32.060  29.990  18.990  1.00  0.00           H  
ATOM    111  HG2 MET    14      30.310  29.720  19.360  1.00  0.00           H  
ATOM    112  HE1 MET    14      33.270  31.840  19.460  1.00  0.00           H  
ATOM    113  HE2 MET    14      32.460  31.550  21.130  1.00  0.00           H  
ATOM    114  HE3 MET    14      32.690  33.230  20.400  1.00  0.00           H  
ATOM    115  N   ASP    15      29.540  29.390  14.400  1.00  0.00           N  
ATOM    116  CA  ASP    15      29.640  29.410  12.890  1.00  0.00           C  
ATOM    117  C   ASP    15      28.500  30.300  12.350  1.00  0.00           C  
ATOM    118  O   ASP    15      28.720  31.180  11.600  1.00  0.00           O  
ATOM    119  CB  ASP    15      29.610  27.970  12.350  1.00  0.00           C  
ATOM    120  CG  ASP    15      30.950  27.190  12.590  1.00  0.00           C  
ATOM    121  OD1 ASP    15      31.750  27.620  13.400  1.00  0.00           O  
ATOM    122  OD2 ASP    15      31.150  26.080  11.980  1.00  0.00           O1-
ATOM    123  HN  ASP    15      29.520  28.450  14.750  1.00  0.00           H  
ATOM    124  HA  ASP    15      30.550  29.920  12.600  1.00  0.00           H  
ATOM    125  HB1 ASP    15      29.530  27.970  11.240  1.00  0.00           H  
ATOM    126  HB2 ASP    15      28.760  27.360  12.720  1.00  0.00           H  
ATOM    127  N   ASN    16      27.310  30.110  12.860  1.00  0.00           N  
ATOM    128  CA  ASN    16      26.150  30.920  12.490  1.00  0.00           C  
ATOM    129  C   ASN    16      26.340  32.390  12.730  1.00  0.00           C  
ATOM    130  O   ASN    16      25.930  33.220  11.950  1.00  0.00           O  
ATOM    131  CB  ASN    16      24.930  30.570  13.450  1.00  0.00           C  
ATOM    132  CG  ASN    16      24.470  29.090  13.240  1.00  0.00           C  
ATOM    133  ND2 ASN    16      23.190  28.820  13.660  1.00  0.00           N  
ATOM    134  OD1 ASN    16      25.180  28.210  12.740  1.00  0.00           O  
ATOM    135  HN  ASN    16      27.100  29.330  13.450  1.00  0.00           H  
ATOM    136  HA  ASN    16      25.980  30.750  11.440  1.00  0.00           H  
ATOM    137  HB1 ASN    16      24.110  31.290  13.250  1.00  0.00           H  
ATOM    138  HB2 ASN    16      25.310  30.700  14.490  1.00  0.00           H  
ATOM    139 1HD2 ASN    16      22.690  28.040  13.280  1.00  0.00           H  
ATOM    140 2HD2 ASN    16      22.770  29.430  14.330  1.00  0.00           H  
ATOM    141  N   LEU    17      27.110  32.800  13.790  1.00  0.00           N  
ATOM    142  CA  LEU    17      27.380  34.170  14.200  1.00  0.00           C  
ATOM    143  C   LEU    17      28.670  34.740  13.660  1.00  0.00           C  
ATOM    144  O   LEU    17      28.790  35.800  13.030  1.00  0.00           O  
ATOM    145  CB  LEU    17      27.310  34.270  15.770  1.00  0.00           C  
ATOM    146  CG  LEU    17      25.970  33.790  16.460  1.00  0.00           C  
ATOM    147  CD1 LEU    17      26.130  33.930  18.000  1.00  0.00           C  
ATOM    148  CD2 LEU    17      24.750  34.570  15.940  1.00  0.00           C  
ATOM    149  HN  LEU    17      27.560  32.080  14.320  1.00  0.00           H  
ATOM    150  HA  LEU    17      26.540  34.740  13.830  1.00  0.00           H  
ATOM    151  HB1 LEU    17      27.470  35.340  16.030  1.00  0.00           H  
ATOM    152  HB2 LEU    17      28.130  33.710  16.240  1.00  0.00           H  
ATOM    153  HG  LEU    17      25.870  32.720  16.180  1.00  0.00           H  
ATOM    154 1HD1 LEU    17      27.150  33.820  18.430  1.00  0.00           H  
ATOM    155 2HD1 LEU    17      25.640  33.200  18.670  1.00  0.00           H  
ATOM    156 3HD1 LEU    17      25.780  34.960  18.250  1.00  0.00           H  
ATOM    157 1HD2 LEU    17      23.840  34.380  16.550  1.00  0.00           H  
ATOM    158 2HD2 LEU    17      24.390  34.320  14.920  1.00  0.00           H  
ATOM    159 3HD2 LEU    17      24.890  35.650  16.130  1.00  0.00           H  
ATOM    160  N   LEU    18      29.720  33.960  13.580  1.00  0.00           N  
ATOM    161  CA  LEU    18      31.030  34.380  12.940  1.00  0.00           C  
ATOM    162  C   LEU    18      30.980  34.720  11.450  1.00  0.00           C  
ATOM    163  O   LEU    18      31.460  35.780  11.030  1.00  0.00           O  
ATOM    164  CB  LEU    18      31.980  33.240  13.100  1.00  0.00           C  
ATOM    165  CG  LEU    18      32.540  32.910  14.520  1.00  0.00           C  
ATOM    166  CD1 LEU    18      33.370  31.620  14.450  1.00  0.00           C  
ATOM    167  CD2 LEU    18      33.300  34.130  15.040  1.00  0.00           C  
ATOM    168  HN  LEU    18      29.650  33.110  14.090  1.00  0.00           H  
ATOM    169  HA  LEU    18      31.310  35.300  13.430  1.00  0.00           H  
ATOM    170  HB1 LEU    18      32.850  33.310  12.420  1.00  0.00           H  
ATOM    171  HB2 LEU    18      31.450  32.330  12.750  1.00  0.00           H  
ATOM    172  HG  LEU    18      31.660  32.740  15.180  1.00  0.00           H  
ATOM    173 1HD1 LEU    18      34.020  31.390  15.340  1.00  0.00           H  
ATOM    174 2HD1 LEU    18      34.000  31.690  13.540  1.00  0.00           H  
ATOM    175 3HD1 LEU    18      32.670  30.780  14.270  1.00  0.00           H  
ATOM    176 1HD2 LEU    18      32.670  35.040  14.990  1.00  0.00           H  
ATOM    177 2HD2 LEU    18      34.310  34.260  14.580  1.00  0.00           H  
ATOM    178 3HD2 LEU    18      33.390  33.920  16.110  1.00  0.00           H  
ATOM    179  N   ARG    19      30.210  33.900  10.740  1.00  0.00           N  
ATOM    180  CA  ARG    19      29.970  34.150   9.320  1.00  0.00           C  
ATOM    181  C   ARG    19      28.620  34.770   9.010  1.00  0.00           C  
ATOM    182  O   ARG    19      28.050  34.490   7.980  1.00  0.00           O  
ATOM    183  CB  ARG    19      30.070  32.760   8.670  1.00  0.00           C  
ATOM    184  CG  ARG    19      31.320  31.990   9.190  1.00  0.00           C  
ATOM    185  CD  ARG    19      31.680  30.730   8.430  1.00  0.00           C  
ATOM    186  NE  ARG    19      30.550  29.730   8.440  1.00  0.00           N  
ATOM    187  CZ  ARG    19      30.580  28.460   8.040  1.00  0.00           C  
ATOM    188  NH1 ARG    19      31.690  27.840   7.710  1.00  0.00           N1+
ATOM    189  NH2 ARG    19      29.440  27.820   8.070  1.00  0.00           N  
ATOM    190  HN  ARG    19      29.840  33.060  11.120  1.00  0.00           H  
ATOM    191  HA  ARG    19      30.770  34.750   8.910  1.00  0.00           H  
ATOM    192  HB1 ARG    19      30.120  32.820   7.560  1.00  0.00           H  
ATOM    193  HB2 ARG    19      29.240  32.150   9.080  1.00  0.00           H  
ATOM    194  HG1 ARG    19      31.210  31.780  10.270  1.00  0.00           H  
ATOM    195  HG2 ARG    19      32.130  32.740   9.090  1.00  0.00           H  
ATOM    196  HD1 ARG    19      32.470  30.110   8.920  1.00  0.00           H  
ATOM    197  HD2 ARG    19      32.040  30.940   7.400  1.00  0.00           H  
ATOM    198  HE  ARG    19      29.620  30.090   8.550  1.00  0.00           H  
ATOM    199 1HH1 ARG    19      32.490  28.360   7.400  1.00  0.00           H  
ATOM    200 2HH1 ARG    19      31.680  26.860   7.510  1.00  0.00           H  
ATOM    201 1HH2 ARG    19      28.620  28.310   8.350  1.00  0.00           H  
ATOM    202 2HH2 ARG    19      29.400  26.840   7.880  1.00  0.00           H  
ATOM    203  N   ASP    20      28.100  35.600   9.920  1.00  0.00           N  
ATOM    204  CA  ASP    20      26.710  36.040   9.830  1.00  0.00           C  
ATOM    205  C   ASP    20      26.360  36.940   8.720  1.00  0.00           C  
ATOM    206  O   ASP    20      26.870  38.040   8.850  1.00  0.00           O  
ATOM    207  CB  ASP    20      26.300  36.540  11.280  1.00  0.00           C  
ATOM    208  CG  ASP    20      24.930  37.150  11.370  1.00  0.00           C  
ATOM    209  OD1 ASP    20      24.210  37.260  10.340  1.00  0.00           O  
ATOM    210  OD2 ASP    20      24.540  37.550  12.480  1.00  0.00           O1-
ATOM    211  HN  ASP    20      28.760  35.780  10.640  1.00  0.00           H  
ATOM    212  HA  ASP    20      26.090  35.160   9.750  1.00  0.00           H  
ATOM    213  HB1 ASP    20      27.070  37.220  11.690  1.00  0.00           H  
ATOM    214  HB2 ASP    20      26.320  35.630  11.910  1.00  0.00           H  
ATOM    215  N   PRO    21      25.580  36.650   7.690  1.00  0.00           N  
ATOM    216  CA  PRO    21      25.190  37.650   6.620  1.00  0.00           C  
ATOM    217  C   PRO    21      24.550  38.960   7.210  1.00  0.00           C  
ATOM    218  O   PRO    21      24.760  39.980   6.550  1.00  0.00           O  
ATOM    219  CB  PRO    21      24.210  36.910   5.740  1.00  0.00           C  
ATOM    220  CG  PRO    21      23.590  35.840   6.680  1.00  0.00           C  
ATOM    221  CD  PRO    21      24.750  35.430   7.580  1.00  0.00           C  
ATOM    222  HA  PRO    21      26.110  38.040   6.210  1.00  0.00           H  
ATOM    223  HB1 PRO    21      24.740  36.300   4.970  1.00  0.00           H  
ATOM    224  HB2 PRO    21      23.570  37.550   5.100  1.00  0.00           H  
ATOM    225  HG1 PRO    21      22.910  36.400   7.350  1.00  0.00           H  
ATOM    226  HG2 PRO    21      22.970  35.060   6.200  1.00  0.00           H  
ATOM    227  HD1 PRO    21      24.370  35.040   8.550  1.00  0.00           H  
ATOM    228  HD2 PRO    21      25.370  34.660   7.090  1.00  0.00           H  
ATOM    229  N   LYS    22      23.840  39.010   8.370  1.00  0.00           N  
ATOM    230  CA  LYS    22      23.120  40.230   8.730  1.00  0.00           C  
ATOM    231  C   LYS    22      23.880  40.920   9.840  1.00  0.00           C  
ATOM    232  O   LYS    22      23.410  41.950  10.230  1.00  0.00           O  
ATOM    233  CB  LYS    22      21.620  39.790   9.150  1.00  0.00           C  
ATOM    234  CG  LYS    22      20.930  38.930   8.120  1.00  0.00           C  
ATOM    235  CD  LYS    22      19.390  39.060   8.140  1.00  0.00           C  
ATOM    236  CE  LYS    22      18.770  38.460   9.440  1.00  0.00           C  
ATOM    237  NZ  LYS    22      19.270  37.100   9.620  1.00  0.00           N1+
ATOM    238  HN  LYS    22      23.770  38.200   8.940  1.00  0.00           H  
ATOM    239  HA  LYS    22      22.970  40.970   7.950  1.00  0.00           H  
ATOM    240  HB1 LYS    22      21.110  40.760   9.340  1.00  0.00           H  
ATOM    241  HB2 LYS    22      21.630  39.170  10.070  1.00  0.00           H  
ATOM    242  HG1 LYS    22      21.290  37.910   8.370  1.00  0.00           H  
ATOM    243  HG2 LYS    22      21.190  39.320   7.110  1.00  0.00           H  
ATOM    244  HD1 LYS    22      18.940  38.470   7.310  1.00  0.00           H  
ATOM    245  HD2 LYS    22      19.130  40.120   7.970  1.00  0.00           H  
ATOM    246  HE1 LYS    22      17.690  38.450   9.210  1.00  0.00           H  
ATOM    247  HE2 LYS    22      19.050  39.070  10.320  1.00  0.00           H  
ATOM    248  HZ1 LYS    22      20.310  37.120   9.640  1.00  0.00           H  
ATOM    249  HZ2 LYS    22      19.000  36.530   8.790  1.00  0.00           H  
ATOM    250  HZ3 LYS    22      18.880  36.680  10.490  1.00  0.00           H  
ATOM    251  N   SER    23      25.010  40.340  10.310  1.00  0.00           N  
ATOM    252  CA  SER    23      25.740  40.640  11.590  1.00  0.00           C  
ATOM    253  C   SER    23      24.900  41.070  12.780  1.00  0.00           C  
ATOM    254  O   SER    23      24.900  42.220  13.270  1.00  0.00           O  
ATOM    255  CB  SER    23      26.960  41.660  11.430  1.00  0.00           C  
ATOM    256  OG  SER    23      26.610  42.940  10.940  1.00  0.00           O  
ATOM    257  HN  SER    23      25.310  39.560   9.770  1.00  0.00           H  
ATOM    258  HA  SER    23      26.250  39.720  11.830  1.00  0.00           H  
ATOM    259  HB1 SER    23      27.740  41.080  10.890  1.00  0.00           H  
ATOM    260  HB2 SER    23      27.390  41.820  12.440  1.00  0.00           H  
ATOM    261  HG1 SER    23      26.360  42.860  10.020  1.00  0.00           H  
ATOM    262  N   GLU    24      24.050  40.090  13.310  1.00  0.00           N  
ATOM    263  CA  GLU    24      23.000  40.330  14.350  1.00  0.00           C  
ATOM    264  C   GLU    24      23.490  40.490  15.740  1.00  0.00           C  
ATOM    265  O   GLU    24      22.790  41.140  16.500  1.00  0.00           O  
ATOM    266  CB  GLU    24      21.860  39.270  14.250  1.00  0.00           C  
ATOM    267  CG  GLU    24      21.080  39.280  12.900  1.00  0.00           C  
ATOM    268  CD  GLU    24      20.000  38.110  12.840  1.00  0.00           C  
ATOM    269  OE1 GLU    24      18.780  38.310  13.040  1.00  0.00           O  
ATOM    270  OE2 GLU    24      20.300  36.920  12.550  1.00  0.00           O1-
ATOM    271  HN  GLU    24      24.050  39.140  13.000  1.00  0.00           H  
ATOM    272  HA  GLU    24      22.620  41.310  14.120  1.00  0.00           H  
ATOM    273  HB1 GLU    24      21.090  39.400  15.040  1.00  0.00           H  
ATOM    274  HB2 GLU    24      22.270  38.240  14.420  1.00  0.00           H  
ATOM    275  HG1 GLU    24      21.780  39.160  12.050  1.00  0.00           H  
ATOM    276  HG2 GLU    24      20.530  40.250  12.830  1.00  0.00           H  
ATOM    277  N   VAL    25      24.650  39.970  16.160  1.00  0.00           N  
ATOM    278  CA  VAL    25      25.180  40.100  17.480  1.00  0.00           C  
ATOM    279  C   VAL    25      26.370  41.080  17.450  1.00  0.00           C  
ATOM    280  O   VAL    25      27.040  41.160  16.430  1.00  0.00           O  
ATOM    281  CB  VAL    25      25.690  38.770  17.900  1.00  0.00           C  
ATOM    282  CG1 VAL    25      26.420  38.740  19.230  1.00  0.00           C  
ATOM    283  CG2 VAL    25      24.470  37.840  18.200  1.00  0.00           C  
ATOM    284  HN  VAL    25      25.030  39.230  15.610  1.00  0.00           H  
ATOM    285  HA  VAL    25      24.390  40.490  18.110  1.00  0.00           H  
ATOM    286  HB  VAL    25      26.390  38.370  17.150  1.00  0.00           H  
ATOM    287 1HG1 VAL    25      26.670  37.680  19.420  1.00  0.00           H  
ATOM    288 2HG1 VAL    25      25.880  39.040  20.150  1.00  0.00           H  
ATOM    289 3HG1 VAL    25      27.380  39.290  19.130  1.00  0.00           H  
ATOM    290 1HG2 VAL    25      24.780  36.980  18.820  1.00  0.00           H  
ATOM    291 2HG2 VAL    25      23.840  37.560  17.330  1.00  0.00           H  
ATOM    292 3HG2 VAL    25      23.740  38.360  18.860  1.00  0.00           H  
ATOM    293  N   ASN    26      26.650  41.900  18.480  1.00  0.00           N  
ATOM    294  CA  ASN    26      27.870  42.650  18.690  1.00  0.00           C  
ATOM    295  C   ASN    26      29.190  41.930  18.300  1.00  0.00           C  
ATOM    296  O   ASN    26      29.500  40.930  18.840  1.00  0.00           O  
ATOM    297  CB  ASN    26      27.860  43.090  20.120  1.00  0.00           C  
ATOM    298  CG  ASN    26      29.110  43.620  20.830  1.00  0.00           C  
ATOM    299  ND2 ASN    26      29.070  43.950  22.120  1.00  0.00           N  
ATOM    300  OD1 ASN    26      30.100  43.820  20.140  1.00  0.00           O  
ATOM    301  HN  ASN    26      25.900  42.040  19.120  1.00  0.00           H  
ATOM    302  HA  ASN    26      27.870  43.550  18.070  1.00  0.00           H  
ATOM    303  HB1 ASN    26      27.550  42.160  20.650  1.00  0.00           H  
ATOM    304  HB2 ASN    26      27.030  43.800  20.350  1.00  0.00           H  
ATOM    305 1HD2 ASN    26      29.910  44.340  22.490  1.00  0.00           H  
ATOM    306 2HD2 ASN    26      28.250  43.800  22.680  1.00  0.00           H  
ATOM    307  N   SER    27      29.970  42.550  17.340  1.00  0.00           N  
ATOM    308  CA  SER    27      31.160  41.950  16.730  1.00  0.00           C  
ATOM    309  C   SER    27      32.420  41.870  17.570  1.00  0.00           C  
ATOM    310  O   SER    27      33.110  40.890  17.570  1.00  0.00           O  
ATOM    311  CB  SER    27      31.520  42.700  15.350  1.00  0.00           C  
ATOM    312  OG  SER    27      31.820  44.130  15.480  1.00  0.00           O  
ATOM    313  HN  SER    27      29.720  43.460  17.020  1.00  0.00           H  
ATOM    314  HA  SER    27      30.970  40.950  16.360  1.00  0.00           H  
ATOM    315  HB1 SER    27      30.610  42.500  14.730  1.00  0.00           H  
ATOM    316  HB2 SER    27      32.340  42.150  14.840  1.00  0.00           H  
ATOM    317  HG1 SER    27      31.050  44.520  15.910  1.00  0.00           H  
ATOM    318  N   ASP    28      32.630  42.810  18.500  1.00  0.00           N  
ATOM    319  CA  ASP    28      33.640  42.670  19.550  1.00  0.00           C  
ATOM    320  C   ASP    28      33.230  41.540  20.500  1.00  0.00           C  
ATOM    321  O   ASP    28      34.090  40.730  20.910  1.00  0.00           O  
ATOM    322  CB  ASP    28      33.610  43.970  20.350  1.00  0.00           C  
ATOM    323  CG  ASP    28      33.790  45.240  19.590  1.00  0.00           C  
ATOM    324  OD1 ASP    28      33.190  46.270  20.040  1.00  0.00           O  
ATOM    325  OD2 ASP    28      34.510  45.290  18.570  1.00  0.00           O1-
ATOM    326  HN  ASP    28      32.080  43.640  18.500  1.00  0.00           H  
ATOM    327  HA  ASP    28      34.610  42.520  19.120  1.00  0.00           H  
ATOM    328  HB1 ASP    28      34.390  44.010  21.160  1.00  0.00           H  
ATOM    329  HB2 ASP    28      32.690  43.980  20.970  1.00  0.00           H  
ATOM    330  N   CYS    29      31.960  41.550  20.910  1.00  0.00           N  
ATOM    331  CA  CYS    29      31.510  40.480  21.760  1.00  0.00           C  
ATOM    332  C   CYS    29      31.700  39.020  21.230  1.00  0.00           C  
ATOM    333  O   CYS    29      32.060  38.080  21.980  1.00  0.00           O  
ATOM    334  CB  CYS    29      29.970  40.770  22.120  1.00  0.00           C  
ATOM    335  SG  CYS    29      28.910  39.760  23.140  1.00  0.00           S  
ATOM    336  HN  CYS    29      31.310  42.260  20.640  1.00  0.00           H  
ATOM    337  HA  CYS    29      32.100  40.640  22.650  1.00  0.00           H  
ATOM    338  HB1 CYS    29      29.390  40.820  21.170  1.00  0.00           H  
ATOM    339  HB2 CYS    29      29.910  41.710  22.710  1.00  0.00           H  
ATOM    340  HG1 CYS    29      29.470  40.190  24.260  1.00  0.00           H  
ATOM    341  N   LEU    30      31.440  38.830  19.910  1.00  0.00           N  
ATOM    342  CA  LEU    30      31.770  37.570  19.130  1.00  0.00           C  
ATOM    343  C   LEU    30      33.240  37.090  19.250  1.00  0.00           C  
ATOM    344  O   LEU    30      33.580  36.020  19.710  1.00  0.00           O  
ATOM    345  CB  LEU    30      31.360  37.660  17.670  1.00  0.00           C  
ATOM    346  CG  LEU    30      29.900  37.910  17.410  1.00  0.00           C  
ATOM    347  CD1 LEU    30      29.730  38.100  15.850  1.00  0.00           C  
ATOM    348  CD2 LEU    30      29.110  36.730  17.940  1.00  0.00           C  
ATOM    349  HN  LEU    30      30.880  39.550  19.490  1.00  0.00           H  
ATOM    350  HA  LEU    30      31.190  36.770  19.550  1.00  0.00           H  
ATOM    351  HB1 LEU    30      31.590  36.650  17.280  1.00  0.00           H  
ATOM    352  HB2 LEU    30      31.960  38.470  17.190  1.00  0.00           H  
ATOM    353  HG  LEU    30      29.600  38.870  17.880  1.00  0.00           H  
ATOM    354 1HD1 LEU    30      30.190  39.070  15.580  1.00  0.00           H  
ATOM    355 2HD1 LEU    30      28.690  38.260  15.490  1.00  0.00           H  
ATOM    356 3HD1 LEU    30      30.210  37.290  15.270  1.00  0.00           H  
ATOM    357 1HD2 LEU    30      28.020  36.930  17.880  1.00  0.00           H  
ATOM    358 2HD2 LEU    30      29.340  36.340  18.960  1.00  0.00           H  
ATOM    359 3HD2 LEU    30      29.380  36.000  17.150  1.00  0.00           H  
ATOM    360  N   LEU    31      34.160  38.010  18.830  1.00  0.00           N  
ATOM    361  CA  LEU    31      35.640  37.810  18.900  1.00  0.00           C  
ATOM    362  C   LEU    31      36.220  37.610  20.320  1.00  0.00           C  
ATOM    363  O   LEU    31      37.230  36.910  20.510  1.00  0.00           O  
ATOM    364  CB  LEU    31      36.410  38.970  18.170  1.00  0.00           C  
ATOM    365  CG  LEU    31      35.960  39.210  16.620  1.00  0.00           C  
ATOM    366  CD1 LEU    31      36.760  40.380  15.900  1.00  0.00           C  
ATOM    367  CD2 LEU    31      36.280  37.930  15.750  1.00  0.00           C  
ATOM    368  HN  LEU    31      33.900  38.880  18.430  1.00  0.00           H  
ATOM    369  HA  LEU    31      35.950  36.930  18.350  1.00  0.00           H  
ATOM    370  HB1 LEU    31      37.510  38.800  18.270  1.00  0.00           H  
ATOM    371  HB2 LEU    31      36.130  39.930  18.640  1.00  0.00           H  
ATOM    372  HG  LEU    31      34.860  39.350  16.620  1.00  0.00           H  
ATOM    373 1HD1 LEU    31      37.830  40.160  15.670  1.00  0.00           H  
ATOM    374 2HD1 LEU    31      36.580  41.270  16.520  1.00  0.00           H  
ATOM    375 3HD1 LEU    31      36.340  40.630  14.890  1.00  0.00           H  
ATOM    376 1HD2 LEU    31      37.370  37.730  15.670  1.00  0.00           H  
ATOM    377 2HD2 LEU    31      35.890  38.060  14.720  1.00  0.00           H  
ATOM    378 3HD2 LEU    31      35.750  37.050  16.160  1.00  0.00           H  
ATOM    379  N   ASP    32      35.570  38.200  21.400  1.00  0.00           N  
ATOM    380  CA  ASP    32      35.950  37.970  22.780  1.00  0.00           C  
ATOM    381  C   ASP    32      35.490  36.600  23.270  1.00  0.00           C  
ATOM    382  O   ASP    32      36.200  36.030  24.090  1.00  0.00           O  
ATOM    383  CB  ASP    32      35.330  39.070  23.730  1.00  0.00           C  
ATOM    384  CG  ASP    32      36.170  40.290  23.730  1.00  0.00           C  
ATOM    385  OD1 ASP    32      36.190  41.020  24.750  1.00  0.00           O  
ATOM    386  OD2 ASP    32      36.980  40.470  22.800  1.00  0.00           O1-
ATOM    387  HN  ASP    32      34.780  38.800  21.320  1.00  0.00           H  
ATOM    388  HA  ASP    32      37.020  37.930  22.910  1.00  0.00           H  
ATOM    389  HB1 ASP    32      35.240  38.610  24.750  1.00  0.00           H  
ATOM    390  HB2 ASP    32      34.280  39.200  23.410  1.00  0.00           H  
ATOM    391  N   GLY    33      34.430  36.100  22.650  1.00  0.00           N  
ATOM    392  CA  GLY    33      34.210  34.680  22.780  1.00  0.00           C  
ATOM    393  C   GLY    33      35.230  33.800  22.130  1.00  0.00           C  
ATOM    394  O   GLY    33      35.650  32.790  22.720  1.00  0.00           O  
ATOM    395  HN  GLY    33      33.840  36.740  22.150  1.00  0.00           H  
ATOM    396  HA1 GLY    33      33.200  34.510  22.450  1.00  0.00           H  
ATOM    397  HA2 GLY    33      34.110  34.410  23.830  1.00  0.00           H  
ATOM    398  N   LEU    34      35.680  34.130  20.940  1.00  0.00           N  
ATOM    399  CA  LEU    34      36.590  33.280  20.170  1.00  0.00           C  
ATOM    400  C   LEU    34      37.970  33.160  20.710  1.00  0.00           C  
ATOM    401  O   LEU    34      38.580  32.110  20.670  1.00  0.00           O  
ATOM    402  CB  LEU    34      36.590  33.830  18.730  1.00  0.00           C  
ATOM    403  CG  LEU    34      37.440  33.220  17.610  1.00  0.00           C  
ATOM    404  CD1 LEU    34      36.900  31.900  17.130  1.00  0.00           C  
ATOM    405  CD2 LEU    34      37.570  34.180  16.420  1.00  0.00           C  
ATOM    406  HN  LEU    34      35.300  34.950  20.510  1.00  0.00           H  
ATOM    407  HA  LEU    34      36.140  32.300  20.170  1.00  0.00           H  
ATOM    408  HB1 LEU    34      37.110  34.810  18.820  1.00  0.00           H  
ATOM    409  HB2 LEU    34      35.570  34.030  18.310  1.00  0.00           H  
ATOM    410  HG  LEU    34      38.470  32.970  17.940  1.00  0.00           H  
ATOM    411 1HD1 LEU    34      37.470  31.690  16.200  1.00  0.00           H  
ATOM    412 2HD1 LEU    34      35.800  31.950  16.960  1.00  0.00           H  
ATOM    413 3HD1 LEU    34      37.100  31.080  17.850  1.00  0.00           H  
ATOM    414 1HD2 LEU    34      37.780  35.210  16.760  1.00  0.00           H  
ATOM    415 2HD2 LEU    34      36.690  34.170  15.740  1.00  0.00           H  
ATOM    416 3HD2 LEU    34      38.460  33.880  15.830  1.00  0.00           H  
ATOM    417  N   ASP    35      38.430  34.240  21.270  1.00  0.00           N  
ATOM    418  CA  ASP    35      39.710  34.190  22.060  1.00  0.00           C  
ATOM    419  C   ASP    35      39.620  33.440  23.310  1.00  0.00           C  
ATOM    420  O   ASP    35      40.480  32.610  23.620  1.00  0.00           O  
ATOM    421  CB  ASP    35      40.090  35.670  22.320  1.00  0.00           C  
ATOM    422  CG  ASP    35      41.570  35.880  22.640  1.00  0.00           C  
ATOM    423  OD1 ASP    35      42.410  35.000  22.550  1.00  0.00           O  
ATOM    424  OD2 ASP    35      41.880  37.080  22.840  1.00  0.00           O1-
ATOM    425  HN  ASP    35      37.870  35.060  21.330  1.00  0.00           H  
ATOM    426  HA  ASP    35      40.470  33.690  21.470  1.00  0.00           H  
ATOM    427  HB1 ASP    35      39.530  36.230  23.100  1.00  0.00           H  
ATOM    428  HB2 ASP    35      39.960  36.160  21.330  1.00  0.00           H  
ATOM    429  N   ALA    36      38.500  33.560  23.970  1.00  0.00           N  
ATOM    430  CA  ALA    36      38.280  32.590  25.080  1.00  0.00           C  
ATOM    431  C   ALA    36      38.330  31.090  24.690  1.00  0.00           C  
ATOM    432  O   ALA    36      39.010  30.350  25.380  1.00  0.00           O  
ATOM    433  CB  ALA    36      36.960  32.850  25.830  1.00  0.00           C  
ATOM    434  HN  ALA    36      37.670  34.030  23.690  1.00  0.00           H  
ATOM    435  HA  ALA    36      39.100  32.670  25.790  1.00  0.00           H  
ATOM    436  HB1 ALA    36      36.890  32.240  26.760  1.00  0.00           H  
ATOM    437  HB2 ALA    36      36.050  32.810  25.180  1.00  0.00           H  
ATOM    438  HB3 ALA    36      36.920  33.880  26.230  1.00  0.00           H  
ATOM    439  N   LEU    37      37.660  30.680  23.590  1.00  0.00           N  
ATOM    440  CA  LEU    37      37.620  29.280  23.180  1.00  0.00           C  
ATOM    441  C   LEU    37      38.970  28.790  22.750  1.00  0.00           C  
ATOM    442  O   LEU    37      39.340  27.620  23.030  1.00  0.00           O  
ATOM    443  CB  LEU    37      36.570  28.880  22.120  1.00  0.00           C  
ATOM    444  CG  LEU    37      35.180  28.710  22.680  1.00  0.00           C  
ATOM    445  CD1 LEU    37      34.080  29.130  21.630  1.00  0.00           C  
ATOM    446  CD2 LEU    37      34.950  27.270  23.110  1.00  0.00           C  
ATOM    447  HN  LEU    37      37.190  31.390  23.080  1.00  0.00           H  
ATOM    448  HA  LEU    37      37.420  28.670  24.060  1.00  0.00           H  
ATOM    449  HB1 LEU    37      36.860  27.960  21.590  1.00  0.00           H  
ATOM    450  HB2 LEU    37      36.620  29.710  21.390  1.00  0.00           H  
ATOM    451  HG  LEU    37      35.030  29.320  23.600  1.00  0.00           H  
ATOM    452 1HD1 LEU    37      34.330  30.140  21.240  1.00  0.00           H  
ATOM    453 2HD1 LEU    37      33.060  29.080  22.080  1.00  0.00           H  
ATOM    454 3HD1 LEU    37      34.170  28.320  20.870  1.00  0.00           H  
ATOM    455 1HD2 LEU    37      35.130  26.600  22.250  1.00  0.00           H  
ATOM    456 2HD2 LEU    37      33.930  27.270  23.570  1.00  0.00           H  
ATOM    457 3HD2 LEU    37      35.680  27.000  23.900  1.00  0.00           H  
ATOM    458  N   VAL    38      39.660  29.580  21.920  1.00  0.00           N  
ATOM    459  CA  VAL    38      41.090  29.180  21.670  1.00  0.00           C  
ATOM    460  C   VAL    38      41.950  29.070  22.980  1.00  0.00           C  
ATOM    461  O   VAL    38      42.820  28.200  23.080  1.00  0.00           O  
ATOM    462  CB  VAL    38      41.800  29.940  20.540  1.00  0.00           C  
ATOM    463  CG1 VAL    38      40.890  29.930  19.320  1.00  0.00           C  
ATOM    464  CG2 VAL    38      42.110  31.430  20.960  1.00  0.00           C  
ATOM    465  HN  VAL    38      39.400  30.490  21.600  1.00  0.00           H  
ATOM    466  HA  VAL    38      41.060  28.160  21.320  1.00  0.00           H  
ATOM    467  HB  VAL    38      42.710  29.340  20.300  1.00  0.00           H  
ATOM    468 1HG1 VAL    38      41.500  30.160  18.410  1.00  0.00           H  
ATOM    469 2HG1 VAL    38      40.020  30.630  19.350  1.00  0.00           H  
ATOM    470 3HG1 VAL    38      40.580  28.870  19.250  1.00  0.00           H  
ATOM    471 1HG2 VAL    38      41.070  31.800  20.880  1.00  0.00           H  
ATOM    472 2HG2 VAL    38      42.660  32.040  20.210  1.00  0.00           H  
ATOM    473 3HG2 VAL    38      42.590  31.450  21.960  1.00  0.00           H  
ATOM    474  N   TYR    39      41.820  29.960  24.030  1.00  0.00           N  
ATOM    475  CA  TYR    39      42.630  29.790  25.300  1.00  0.00           C  
ATOM    476  C   TYR    39      42.410  28.470  25.990  1.00  0.00           C  
ATOM    477  O   TYR    39      43.370  27.790  26.330  1.00  0.00           O  
ATOM    478  CB  TYR    39      42.600  31.140  26.100  1.00  0.00           C  
ATOM    479  CG  TYR    39      43.100  31.030  27.540  1.00  0.00           C  
ATOM    480  CD1 TYR    39      42.120  30.600  28.440  1.00  0.00           C  
ATOM    481  CD2 TYR    39      44.390  31.440  27.940  1.00  0.00           C  
ATOM    482  CE1 TYR    39      42.500  30.520  29.780  1.00  0.00           C  
ATOM    483  CE2 TYR    39      44.730  31.460  29.290  1.00  0.00           C  
ATOM    484  CZ  TYR    39      43.740  31.020  30.280  1.00  0.00           C  
ATOM    485  OH  TYR    39      44.070  30.950  31.660  1.00  0.00           O  
ATOM    486  HN  TYR    39      41.150  30.690  24.120  1.00  0.00           H  
ATOM    487  HA  TYR    39      43.660  29.660  24.990  1.00  0.00           H  
ATOM    488  HB1 TYR    39      41.550  31.490  26.170  1.00  0.00           H  
ATOM    489  HB2 TYR    39      43.200  31.930  25.580  1.00  0.00           H  
ATOM    490  HD1 TYR    39      41.200  30.240  28.010  1.00  0.00           H  
ATOM    491  HD2 TYR    39      45.070  31.960  27.290  1.00  0.00           H  
ATOM    492  HE1 TYR    39      41.820  30.040  30.480  1.00  0.00           H  
ATOM    493  HE2 TYR    39      45.730  31.680  29.640  1.00  0.00           H  
ATOM    494  HH  TYR    39      45.020  31.130  31.690  1.00  0.00           H  
ATOM    495  N   ASP    40      41.140  28.130  26.140  1.00  0.00           N  
ATOM    496  CA  ASP    40      40.700  26.830  26.750  1.00  0.00           C  
ATOM    497  C   ASP    40      41.020  25.570  25.970  1.00  0.00           C  
ATOM    498  O   ASP    40      41.530  24.620  26.530  1.00  0.00           O  
ATOM    499  CB  ASP    40      39.160  26.950  26.830  1.00  0.00           C  
ATOM    500  CG  ASP    40      38.610  27.510  28.160  1.00  0.00           C  
ATOM    501  OD1 ASP    40      37.370  27.380  28.270  1.00  0.00           O  
ATOM    502  OD2 ASP    40      39.340  28.130  28.990  1.00  0.00           O1-
ATOM    503  HN  ASP    40      40.370  28.680  25.840  1.00  0.00           H  
ATOM    504  HA  ASP    40      41.240  26.780  27.680  1.00  0.00           H  
ATOM    505  HB1 ASP    40      38.660  25.990  26.630  1.00  0.00           H  
ATOM    506  HB2 ASP    40      38.890  27.520  25.930  1.00  0.00           H  
ATOM    507  N   LEU    41      40.890  25.480  24.610  1.00  0.00           N  
ATOM    508  CA  LEU    41      40.760  24.140  24.090  1.00  0.00           C  
ATOM    509  C   LEU    41      42.000  23.590  23.370  1.00  0.00           C  
ATOM    510  O   LEU    41      41.950  22.510  22.810  1.00  0.00           O  
ATOM    511  CB  LEU    41      39.620  24.100  23.070  1.00  0.00           C  
ATOM    512  CG  LEU    41      38.130  23.910  23.600  1.00  0.00           C  
ATOM    513  CD1 LEU    41      37.050  24.090  22.440  1.00  0.00           C  
ATOM    514  CD2 LEU    41      37.980  22.600  24.300  1.00  0.00           C  
ATOM    515  HN  LEU    41      40.490  26.210  24.050  1.00  0.00           H  
ATOM    516  HA  LEU    41      40.580  23.500  24.950  1.00  0.00           H  
ATOM    517  HB1 LEU    41      39.760  23.310  22.310  1.00  0.00           H  
ATOM    518  HB2 LEU    41      39.610  25.100  22.570  1.00  0.00           H  
ATOM    519  HG  LEU    41      38.070  24.790  24.290  1.00  0.00           H  
ATOM    520 1HD1 LEU    41      37.040  23.300  21.650  1.00  0.00           H  
ATOM    521 2HD1 LEU    41      37.220  25.110  22.030  1.00  0.00           H  
ATOM    522 3HD1 LEU    41      36.050  24.120  22.910  1.00  0.00           H  
ATOM    523 1HD2 LEU    41      37.850  21.740  23.620  1.00  0.00           H  
ATOM    524 2HD2 LEU    41      37.090  22.660  24.970  1.00  0.00           H  
ATOM    525 3HD2 LEU    41      38.870  22.400  24.950  1.00  0.00           H  
ATOM    526  N   ASP    42      43.070  24.380  23.340  1.00  0.00           N  
ATOM    527  CA  ASP    42      44.180  24.070  22.490  1.00  0.00           C  
ATOM    528  C   ASP    42      45.260  23.180  23.170  1.00  0.00           C  
ATOM    529  O   ASP    42      46.350  23.690  23.460  1.00  0.00           O  
ATOM    530  CB  ASP    42      44.880  25.430  22.110  1.00  0.00           C  
ATOM    531  CG  ASP    42      46.100  25.280  21.100  1.00  0.00           C  
ATOM    532  OD1 ASP    42      46.980  26.170  21.000  1.00  0.00           O  
ATOM    533  OD2 ASP    42      46.150  24.290  20.310  1.00  0.00           O1-
ATOM    534  HN  ASP    42      43.080  25.180  23.930  1.00  0.00           H  
ATOM    535  HA  ASP    42      43.890  23.580  21.590  1.00  0.00           H  
ATOM    536  HB1 ASP    42      45.400  25.840  23.000  1.00  0.00           H  
ATOM    537  HB2 ASP    42      44.160  26.190  21.730  1.00  0.00           H  
ATOM    538  N   PHE    43      44.930  21.930  23.370  1.00  0.00           N  
ATOM    539  CA  PHE    43      45.890  20.940  23.960  1.00  0.00           C  
ATOM    540  C   PHE    43      45.640  19.520  23.410  1.00  0.00           C  
ATOM    541  O   PHE    43      44.450  19.200  23.390  1.00  0.00           O  
ATOM    542  CB  PHE    43      45.750  20.740  25.510  1.00  0.00           C  
ATOM    543  CG  PHE    43      46.180  21.960  26.360  1.00  0.00           C  
ATOM    544  CD1 PHE    43      47.420  22.140  26.980  1.00  0.00           C  
ATOM    545  CD2 PHE    43      45.220  22.980  26.480  1.00  0.00           C  
ATOM    546  CE1 PHE    43      47.610  23.320  27.700  1.00  0.00           C  
ATOM    547  CE2 PHE    43      45.390  24.110  27.240  1.00  0.00           C  
ATOM    548  CZ  PHE    43      46.670  24.300  27.800  1.00  0.00           C  
ATOM    549  HN  PHE    43      44.010  21.570  23.240  1.00  0.00           H  
ATOM    550  HA  PHE    43      46.880  21.290  23.700  1.00  0.00           H  
ATOM    551  HB1 PHE    43      46.350  19.920  25.960  1.00  0.00           H  
ATOM    552  HB2 PHE    43      44.710  20.470  25.800  1.00  0.00           H  
ATOM    553  HD1 PHE    43      48.230  21.420  27.010  1.00  0.00           H  
ATOM    554  HD2 PHE    43      44.260  22.770  26.040  1.00  0.00           H  
ATOM    555  HE1 PHE    43      48.540  23.610  28.170  1.00  0.00           H  
ATOM    556  HE2 PHE    43      44.580  24.820  27.190  1.00  0.00           H  
ATOM    557  HZ  PHE    43      46.710  25.330  28.130  1.00  0.00           H  
ATOM    558  N   PRO    44      46.540  18.680  23.040  1.00  0.00           N  
ATOM    559  CA  PRO    44      46.330  17.250  22.620  1.00  0.00           C  
ATOM    560  C   PRO    44      45.290  16.530  23.410  1.00  0.00           C  
ATOM    561  O   PRO    44      44.450  15.890  22.780  1.00  0.00           O  
ATOM    562  CB  PRO    44      47.740  16.600  22.670  1.00  0.00           C  
ATOM    563  CG  PRO    44      48.760  17.810  22.480  1.00  0.00           C  
ATOM    564  CD  PRO    44      47.960  19.090  22.940  1.00  0.00           C  
ATOM    565  HA  PRO    44      45.870  17.460  21.670  1.00  0.00           H  
ATOM    566  HB1 PRO    44      47.790  15.880  21.830  1.00  0.00           H  
ATOM    567  HB2 PRO    44      47.860  16.060  23.640  1.00  0.00           H  
ATOM    568  HG1 PRO    44      49.690  17.680  23.070  1.00  0.00           H  
ATOM    569  HG2 PRO    44      49.050  17.920  21.400  1.00  0.00           H  
ATOM    570  HD1 PRO    44      48.280  19.260  23.990  1.00  0.00           H  
ATOM    571  HD2 PRO    44      48.160  19.950  22.260  1.00  0.00           H  
ATOM    572  N   ALA    45      45.240  16.600  24.790  1.00  0.00           N  
ATOM    573  CA  ALA    45      44.240  15.850  25.560  1.00  0.00           C  
ATOM    574  C   ALA    45      42.840  16.450  25.560  1.00  0.00           C  
ATOM    575  O   ALA    45      41.870  15.750  25.760  1.00  0.00           O  
ATOM    576  CB  ALA    45      44.760  15.680  26.990  1.00  0.00           C  
ATOM    577  HN  ALA    45      45.940  17.030  25.350  1.00  0.00           H  
ATOM    578  HA  ALA    45      44.090  14.870  25.120  1.00  0.00           H  
ATOM    579  HB1 ALA    45      44.000  15.150  27.610  1.00  0.00           H  
ATOM    580  HB2 ALA    45      44.990  16.680  27.390  1.00  0.00           H  
ATOM    581  HB3 ALA    45      45.700  15.100  26.930  1.00  0.00           H  
ATOM    582  N   LEU    46      42.620  17.750  25.180  1.00  0.00           N  
ATOM    583  CA  LEU    46      41.330  18.360  24.980  1.00  0.00           C  
ATOM    584  C   LEU    46      40.940  18.230  23.530  1.00  0.00           C  
ATOM    585  O   LEU    46      39.760  18.280  23.170  1.00  0.00           O  
ATOM    586  CB  LEU    46      41.360  19.850  25.400  1.00  0.00           C  
ATOM    587  CG  LEU    46      41.680  19.920  26.890  1.00  0.00           C  
ATOM    588  CD1 LEU    46      41.700  21.350  27.390  1.00  0.00           C  
ATOM    589  CD2 LEU    46      40.460  19.290  27.710  1.00  0.00           C  
ATOM    590  HN  LEU    46      43.360  18.390  24.990  1.00  0.00           H  
ATOM    591  HA  LEU    46      40.580  17.770  25.480  1.00  0.00           H  
ATOM    592  HB1 LEU    46      40.380  20.310  25.150  1.00  0.00           H  
ATOM    593  HB2 LEU    46      42.060  20.430  24.750  1.00  0.00           H  
ATOM    594  HG  LEU    46      42.620  19.470  27.280  1.00  0.00           H  
ATOM    595 1HD1 LEU    46      41.740  21.440  28.490  1.00  0.00           H  
ATOM    596 2HD1 LEU    46      40.800  21.890  27.010  1.00  0.00           H  
ATOM    597 3HD1 LEU    46      42.640  21.870  27.110  1.00  0.00           H  
ATOM    598 1HD2 LEU    46      39.600  19.990  27.680  1.00  0.00           H  
ATOM    599 2HD2 LEU    46      40.730  19.270  28.790  1.00  0.00           H  
ATOM    600 3HD2 LEU    46      40.130  18.300  27.340  1.00  0.00           H  
ATOM    601  N   ARG    47      41.960  17.820  22.710  1.00  0.00           N  
ATOM    602  CA  ARG    47      41.790  17.580  21.300  1.00  0.00           C  
ATOM    603  C   ARG    47      41.690  16.080  20.940  1.00  0.00           C  
ATOM    604  O   ARG    47      41.820  15.750  19.780  1.00  0.00           O  
ATOM    605  CB  ARG    47      42.910  18.270  20.540  1.00  0.00           C  
ATOM    606  CG  ARG    47      42.900  19.860  20.770  1.00  0.00           C  
ATOM    607  CD  ARG    47      44.190  20.590  20.190  1.00  0.00           C  
ATOM    608  NE  ARG    47      44.340  20.160  18.740  1.00  0.00           N  
ATOM    609  CZ  ARG    47      44.940  20.900  17.750  1.00  0.00           C  
ATOM    610  NH1 ARG    47      45.550  22.000  18.020  1.00  0.00           N1+
ATOM    611  NH2 ARG    47      44.670  20.530  16.540  1.00  0.00           N  
ATOM    612  HN  ARG    47      42.870  17.790  23.140  1.00  0.00           H  
ATOM    613  HA  ARG    47      40.930  18.110  20.910  1.00  0.00           H  
ATOM    614  HB1 ARG    47      42.730  18.070  19.460  1.00  0.00           H  
ATOM    615  HB2 ARG    47      43.900  17.810  20.780  1.00  0.00           H  
ATOM    616  HG1 ARG    47      42.820  19.960  21.860  1.00  0.00           H  
ATOM    617  HG2 ARG    47      41.970  20.320  20.340  1.00  0.00           H  
ATOM    618  HD1 ARG    47      45.050  20.100  20.710  1.00  0.00           H  
ATOM    619  HD2 ARG    47      44.270  21.690  20.250  1.00  0.00           H  
ATOM    620  HE  ARG    47      43.780  19.380  18.460  1.00  0.00           H  
ATOM    621 1HH1 ARG    47      45.610  22.260  18.990  1.00  0.00           H  
ATOM    622 2HH1 ARG    47      45.810  22.620  17.280  1.00  0.00           H  
ATOM    623 1HH2 ARG    47      44.060  19.740  16.520  1.00  0.00           H  
ATOM    624 2HH2 ARG    47      44.840  21.020  15.700  1.00  0.00           H  
ATOM    625  N   LYS    48      41.440  15.200  21.920  1.00  0.00           N  
ATOM    626  CA  LYS    48      41.390  13.770  21.730  1.00  0.00           C  
ATOM    627  C   LYS    48      40.320  13.230  20.870  1.00  0.00           C  
ATOM    628  O   LYS    48      40.450  12.300  20.140  1.00  0.00           O  
ATOM    629  CB  LYS    48      41.330  13.080  23.110  1.00  0.00           C  
ATOM    630  CG  LYS    48      41.170  11.500  23.140  1.00  0.00           C  
ATOM    631  CD  LYS    48      42.390  10.790  22.450  1.00  0.00           C  
ATOM    632  CE  LYS    48      42.650   9.350  22.930  1.00  0.00           C  
ATOM    633  NZ  LYS    48      41.650   8.380  22.390  1.00  0.00           N1+
ATOM    634  HN  LYS    48      41.160  15.460  22.840  1.00  0.00           H  
ATOM    635  HA  LYS    48      42.340  13.430  21.330  1.00  0.00           H  
ATOM    636  HB1 LYS    48      40.470  13.500  23.690  1.00  0.00           H  
ATOM    637  HB2 LYS    48      42.250  13.360  23.670  1.00  0.00           H  
ATOM    638  HG1 LYS    48      40.190  11.250  22.680  1.00  0.00           H  
ATOM    639  HG2 LYS    48      41.060  11.370  24.230  1.00  0.00           H  
ATOM    640  HD1 LYS    48      43.200  11.480  22.780  1.00  0.00           H  
ATOM    641  HD2 LYS    48      42.240  10.790  21.340  1.00  0.00           H  
ATOM    642  HE1 LYS    48      42.590   9.280  24.030  1.00  0.00           H  
ATOM    643  HE2 LYS    48      43.670   9.090  22.580  1.00  0.00           H  
ATOM    644  HZ1 LYS    48      40.750   8.720  22.780  1.00  0.00           H  
ATOM    645  HZ2 LYS    48      41.680   7.410  22.720  1.00  0.00           H  
ATOM    646  HZ3 LYS    48      41.640   8.430  21.360  1.00  0.00           H  
ATOM    647  N   ASN    49      39.200  13.920  20.830  1.00  0.00           N  
ATOM    648  CA  ASN    49      38.060  13.620  19.940  1.00  0.00           C  
ATOM    649  C   ASN    49      38.070  14.420  18.670  1.00  0.00           C  
ATOM    650  O   ASN    49      38.170  15.680  18.640  1.00  0.00           O  
ATOM    651  CB  ASN    49      36.670  13.630  20.670  1.00  0.00           C  
ATOM    652  CG  ASN    49      36.560  12.290  21.440  1.00  0.00           C  
ATOM    653  ND2 ASN    49      36.070  11.230  20.800  1.00  0.00           N  
ATOM    654  OD1 ASN    49      36.920  12.190  22.650  1.00  0.00           O  
ATOM    655  HN  ASN    49      39.080  14.680  21.460  1.00  0.00           H  
ATOM    656  HA  ASN    49      38.220  12.590  19.680  1.00  0.00           H  
ATOM    657  HB1 ASN    49      35.900  13.700  19.880  1.00  0.00           H  
ATOM    658  HB2 ASN    49      36.520  14.550  21.290  1.00  0.00           H  
ATOM    659 1HD2 ASN    49      35.970  11.290  19.790  1.00  0.00           H  
ATOM    660 2HD2 ASN    49      36.010  10.350  21.270  1.00  0.00           H  
ATOM    661  N   LYS    50      38.010  13.770  17.420  1.00  0.00           N  
ATOM    662  CA  LYS    50      38.340  14.480  16.160  1.00  0.00           C  
ATOM    663  C   LYS    50      37.450  15.650  15.800  1.00  0.00           C  
ATOM    664  O   LYS    50      37.870  16.470  15.010  1.00  0.00           O  
ATOM    665  CB  LYS    50      38.440  13.610  14.910  1.00  0.00           C  
ATOM    666  CG  LYS    50      37.280  12.570  14.810  1.00  0.00           C  
ATOM    667  CD  LYS    50      37.510  11.710  13.600  1.00  0.00           C  
ATOM    668  CE  LYS    50      36.600  10.530  13.610  1.00  0.00           C  
ATOM    669  NZ  LYS    50      37.130   9.440  12.680  1.00  0.00           N1+
ATOM    670  HN  LYS    50      37.810  12.800  17.450  1.00  0.00           H  
ATOM    671  HA  LYS    50      39.300  14.970  16.260  1.00  0.00           H  
ATOM    672  HB1 LYS    50      39.380  13.010  14.890  1.00  0.00           H  
ATOM    673  HB2 LYS    50      38.550  14.250  14.000  1.00  0.00           H  
ATOM    674  HG1 LYS    50      36.310  13.110  14.880  1.00  0.00           H  
ATOM    675  HG2 LYS    50      37.250  11.900  15.700  1.00  0.00           H  
ATOM    676  HD1 LYS    50      38.580  11.450  13.550  1.00  0.00           H  
ATOM    677  HD2 LYS    50      37.470  12.410  12.730  1.00  0.00           H  
ATOM    678  HE1 LYS    50      35.640  10.790  13.130  1.00  0.00           H  
ATOM    679  HE2 LYS    50      36.400  10.050  14.600  1.00  0.00           H  
ATOM    680  HZ1 LYS    50      36.500   8.670  12.400  1.00  0.00           H  
ATOM    681  HZ2 LYS    50      37.830   8.970  13.300  1.00  0.00           H  
ATOM    682  HZ3 LYS    50      37.620   9.840  11.850  1.00  0.00           H  
ATOM    683  N   ASN    51      36.190  15.670  16.300  1.00  0.00           N  
ATOM    684  CA  ASN    51      35.220  16.710  16.060  1.00  0.00           C  
ATOM    685  C   ASN    51      35.630  18.020  16.720  1.00  0.00           C  
ATOM    686  O   ASN    51      35.630  19.070  16.130  1.00  0.00           O  
ATOM    687  CB  ASN    51      33.880  16.320  16.780  1.00  0.00           C  
ATOM    688  CG  ASN    51      32.980  15.380  15.910  1.00  0.00           C  
ATOM    689  ND2 ASN    51      31.860  14.970  16.400  1.00  0.00           N  
ATOM    690  OD1 ASN    51      33.440  15.040  14.790  1.00  0.00           O  
ATOM    691  HN  ASN    51      35.790  14.890  16.770  1.00  0.00           H  
ATOM    692  HA  ASN    51      34.990  16.880  15.020  1.00  0.00           H  
ATOM    693  HB1 ASN    51      33.210  17.190  16.980  1.00  0.00           H  
ATOM    694  HB2 ASN    51      34.130  15.780  17.720  1.00  0.00           H  
ATOM    695 1HD2 ASN    51      31.340  14.210  16.010  1.00  0.00           H  
ATOM    696 2HD2 ASN    51      31.290  15.580  16.950  1.00  0.00           H  
ATOM    697  N   ILE    52      35.980  17.910  18.100  1.00  0.00           N  
ATOM    698  CA  ILE    52      36.590  18.950  18.940  1.00  0.00           C  
ATOM    699  C   ILE    52      37.860  19.530  18.480  1.00  0.00           C  
ATOM    700  O   ILE    52      37.990  20.730  18.400  1.00  0.00           O  
ATOM    701  CB  ILE    52      36.680  18.550  20.400  1.00  0.00           C  
ATOM    702  CG1 ILE    52      35.300  17.970  20.940  1.00  0.00           C  
ATOM    703  CG2 ILE    52      37.160  19.830  21.260  1.00  0.00           C  
ATOM    704  CD  ILE    52      34.180  18.950  21.060  1.00  0.00           C  
ATOM    705  HN  ILE    52      36.050  16.970  18.430  1.00  0.00           H  
ATOM    706  HA  ILE    52      35.860  19.740  18.840  1.00  0.00           H  
ATOM    707  HB  ILE    52      37.510  17.810  20.400  1.00  0.00           H  
ATOM    708 1HG1 ILE    52      35.420  17.380  21.880  1.00  0.00           H  
ATOM    709 2HG1 ILE    52      34.930  17.180  20.250  1.00  0.00           H  
ATOM    710 1HG2 ILE    52      38.030  20.410  20.880  1.00  0.00           H  
ATOM    711 2HG2 ILE    52      37.530  19.460  22.240  1.00  0.00           H  
ATOM    712 3HG2 ILE    52      36.300  20.520  21.330  1.00  0.00           H  
ATOM    713  HD1 ILE    52      34.000  19.570  20.140  1.00  0.00           H  
ATOM    714  HD2 ILE    52      34.350  19.690  21.860  1.00  0.00           H  
ATOM    715  HD3 ILE    52      33.250  18.440  21.400  1.00  0.00           H  
ATOM    716  N   ASP    53      38.810  18.680  18.010  1.00  0.00           N  
ATOM    717  CA  ASP    53      40.040  19.020  17.350  1.00  0.00           C  
ATOM    718  C   ASP    53      39.850  19.850  16.060  1.00  0.00           C  
ATOM    719  O   ASP    53      40.540  20.850  15.810  1.00  0.00           O  
ATOM    720  CB  ASP    53      40.760  17.650  16.980  1.00  0.00           C  
ATOM    721  CG  ASP    53      42.070  17.730  16.210  1.00  0.00           C  
ATOM    722  OD1 ASP    53      43.130  18.270  16.730  1.00  0.00           O  
ATOM    723  OD2 ASP    53      42.150  17.170  15.110  1.00  0.00           O1-
ATOM    724  HN  ASP    53      38.580  17.720  18.120  1.00  0.00           H  
ATOM    725  HA  ASP    53      40.720  19.530  18.020  1.00  0.00           H  
ATOM    726  HB1 ASP    53      40.090  17.070  16.300  1.00  0.00           H  
ATOM    727  HB2 ASP    53      40.990  17.090  17.900  1.00  0.00           H  
ATOM    728  N   ASN    54      38.890  19.430  15.110  1.00  0.00           N  
ATOM    729  CA  ASN    54      38.480  20.230  13.940  1.00  0.00           C  
ATOM    730  C   ASN    54      37.900  21.620  14.370  1.00  0.00           C  
ATOM    731  O   ASN    54      38.430  22.660  13.960  1.00  0.00           O  
ATOM    732  CB  ASN    54      37.470  19.360  13.090  1.00  0.00           C  
ATOM    733  CG  ASN    54      36.830  20.000  11.880  1.00  0.00           C  
ATOM    734  ND2 ASN    54      35.610  19.360  11.590  1.00  0.00           N  
ATOM    735  OD1 ASN    54      37.140  21.040  11.300  1.00  0.00           O  
ATOM    736  HN  ASN    54      38.480  18.520  15.150  1.00  0.00           H  
ATOM    737  HA  ASN    54      39.380  20.410  13.370  1.00  0.00           H  
ATOM    738  HB1 ASN    54      36.650  19.040  13.770  1.00  0.00           H  
ATOM    739  HB2 ASN    54      38.050  18.490  12.730  1.00  0.00           H  
ATOM    740 1HD2 ASN    54      34.960  19.850  11.020  1.00  0.00           H  
ATOM    741 2HD2 ASN    54      35.340  18.530  12.080  1.00  0.00           H  
ATOM    742  N   PHE    55      37.000  21.670  15.370  1.00  0.00           N  
ATOM    743  CA  PHE    55      36.460  22.900  15.870  1.00  0.00           C  
ATOM    744  C   PHE    55      37.500  23.870  16.430  1.00  0.00           C  
ATOM    745  O   PHE    55      37.540  25.030  15.960  1.00  0.00           O  
ATOM    746  CB  PHE    55      35.460  22.580  17.030  1.00  0.00           C  
ATOM    747  CG  PHE    55      34.260  21.800  16.540  1.00  0.00           C  
ATOM    748  CD1 PHE    55      33.510  21.010  17.450  1.00  0.00           C  
ATOM    749  CD2 PHE    55      34.010  21.680  15.180  1.00  0.00           C  
ATOM    750  CE1 PHE    55      32.480  20.140  17.000  1.00  0.00           C  
ATOM    751  CE2 PHE    55      32.970  20.850  14.730  1.00  0.00           C  
ATOM    752  CZ  PHE    55      32.240  20.060  15.630  1.00  0.00           C  
ATOM    753  HN  PHE    55      36.760  20.810  15.810  1.00  0.00           H  
ATOM    754  HA  PHE    55      35.890  23.450  15.140  1.00  0.00           H  
ATOM    755  HB1 PHE    55      35.050  23.510  17.480  1.00  0.00           H  
ATOM    756  HB2 PHE    55      35.900  21.950  17.840  1.00  0.00           H  
ATOM    757  HD1 PHE    55      33.710  21.010  18.510  1.00  0.00           H  
ATOM    758  HD2 PHE    55      34.530  22.260  14.430  1.00  0.00           H  
ATOM    759  HE1 PHE    55      31.990  19.490  17.720  1.00  0.00           H  
ATOM    760  HE2 PHE    55      32.640  20.750  13.710  1.00  0.00           H  
ATOM    761  HZ  PHE    55      31.430  19.460  15.240  1.00  0.00           H  
ATOM    762  N   LEU    56      38.450  23.350  17.230  1.00  0.00           N  
ATOM    763  CA  LEU    56      39.600  24.140  17.780  1.00  0.00           C  
ATOM    764  C   LEU    56      40.410  24.670  16.590  1.00  0.00           C  
ATOM    765  O   LEU    56      40.690  25.890  16.500  1.00  0.00           O  
ATOM    766  CB  LEU    56      40.350  23.280  18.870  1.00  0.00           C  
ATOM    767  CG  LEU    56      41.500  24.080  19.560  1.00  0.00           C  
ATOM    768  CD1 LEU    56      42.820  23.900  18.870  1.00  0.00           C  
ATOM    769  CD2 LEU    56      41.150  25.550  19.880  1.00  0.00           C  
ATOM    770  HN  LEU    56      38.400  22.360  17.320  1.00  0.00           H  
ATOM    771  HA  LEU    56      39.230  25.050  18.240  1.00  0.00           H  
ATOM    772  HB1 LEU    56      40.660  22.310  18.430  1.00  0.00           H  
ATOM    773  HB2 LEU    56      39.570  23.100  19.650  1.00  0.00           H  
ATOM    774  HG  LEU    56      41.600  23.480  20.500  1.00  0.00           H  
ATOM    775 1HD1 LEU    56      43.690  24.080  19.550  1.00  0.00           H  
ATOM    776 2HD1 LEU    56      42.900  24.600  18.010  1.00  0.00           H  
ATOM    777 3HD1 LEU    56      42.840  22.870  18.460  1.00  0.00           H  
ATOM    778 1HD2 LEU    56      41.800  25.740  20.770  1.00  0.00           H  
ATOM    779 2HD2 LEU    56      40.100  25.660  20.220  1.00  0.00           H  
ATOM    780 3HD2 LEU    56      41.420  26.210  19.030  1.00  0.00           H  
ATOM    781  N   SER    57      40.670  23.730  15.630  1.00  0.00           N  
ATOM    782  CA  SER    57      41.360  23.940  14.330  1.00  0.00           C  
ATOM    783  C   SER    57      40.750  25.010  13.500  1.00  0.00           C  
ATOM    784  O   SER    57      41.400  25.860  12.880  1.00  0.00           O  
ATOM    785  CB  SER    57      41.730  22.620  13.500  1.00  0.00           C  
ATOM    786  OG  SER    57      42.480  21.650  14.190  1.00  0.00           O  
ATOM    787  HN  SER    57      40.370  22.790  15.740  1.00  0.00           H  
ATOM    788  HA  SER    57      42.320  24.330  14.650  1.00  0.00           H  
ATOM    789  HB1 SER    57      42.200  22.870  12.530  1.00  0.00           H  
ATOM    790  HB2 SER    57      40.750  22.150  13.270  1.00  0.00           H  
ATOM    791  HG1 SER    57      41.890  21.250  14.830  1.00  0.00           H  
ATOM    792  N   ARG    58      39.350  25.050  13.480  1.00  0.00           N  
ATOM    793  CA  ARG    58      38.620  26.090  12.850  1.00  0.00           C  
ATOM    794  C   ARG    58      38.710  27.390  13.670  1.00  0.00           C  
ATOM    795  O   ARG    58      38.800  28.430  13.030  1.00  0.00           O  
ATOM    796  CB  ARG    58      37.140  25.630  12.640  1.00  0.00           C  
ATOM    797  CG  ARG    58      37.030  24.490  11.660  1.00  0.00           C  
ATOM    798  CD  ARG    58      37.880  24.390  10.400  1.00  0.00           C  
ATOM    799  NE  ARG    58      37.550  25.570   9.510  1.00  0.00           N  
ATOM    800  CZ  ARG    58      38.420  26.450   9.020  1.00  0.00           C  
ATOM    801  NH1 ARG    58      39.730  26.220   9.130  1.00  0.00           N1+
ATOM    802  NH2 ARG    58      38.000  27.480   8.310  1.00  0.00           N  
ATOM    803  HN  ARG    58      38.800  24.350  13.940  1.00  0.00           H  
ATOM    804  HA  ARG    58      39.150  26.350  11.950  1.00  0.00           H  
ATOM    805  HB1 ARG    58      36.480  26.480  12.350  1.00  0.00           H  
ATOM    806  HB2 ARG    58      36.770  25.240  13.630  1.00  0.00           H  
ATOM    807  HG1 ARG    58      36.030  24.340  11.210  1.00  0.00           H  
ATOM    808  HG2 ARG    58      37.030  23.500  12.160  1.00  0.00           H  
ATOM    809  HD1 ARG    58      37.690  23.430   9.870  1.00  0.00           H  
ATOM    810  HD2 ARG    58      38.970  24.400  10.620  1.00  0.00           H  
ATOM    811  HE  ARG    58      36.600  25.830   9.330  1.00  0.00           H  
ATOM    812 1HH1 ARG    58      40.100  25.310   9.290  1.00  0.00           H  
ATOM    813 2HH1 ARG    58      40.260  26.940   8.680  1.00  0.00           H  
ATOM    814 1HH2 ARG    58      37.000  27.580   8.340  1.00  0.00           H  
ATOM    815 2HH2 ARG    58      38.560  28.300   8.220  1.00  0.00           H  
ATOM    816  N   TYR    59      38.660  27.370  14.980  1.00  0.00           N  
ATOM    817  CA  TYR    59      38.680  28.590  15.770  1.00  0.00           C  
ATOM    818  C   TYR    59      40.120  29.210  15.670  1.00  0.00           C  
ATOM    819  O   TYR    59      40.150  30.430  15.520  1.00  0.00           O  
ATOM    820  CB  TYR    59      38.290  28.270  17.250  1.00  0.00           C  
ATOM    821  CG  TYR    59      36.910  27.730  17.440  1.00  0.00           C  
ATOM    822  CD1 TYR    59      36.710  26.770  18.430  1.00  0.00           C  
ATOM    823  CD2 TYR    59      35.890  28.330  16.770  1.00  0.00           C  
ATOM    824  CE1 TYR    59      35.430  26.260  18.630  1.00  0.00           C  
ATOM    825  CE2 TYR    59      34.570  27.870  17.020  1.00  0.00           C  
ATOM    826  CZ  TYR    59      34.380  26.820  17.900  1.00  0.00           C  
ATOM    827  OH  TYR    59      33.080  26.330  18.150  1.00  0.00           O  
ATOM    828  HN  TYR    59      38.360  26.580  15.490  1.00  0.00           H  
ATOM    829  HA  TYR    59      37.940  29.210  15.270  1.00  0.00           H  
ATOM    830  HB1 TYR    59      38.480  29.190  17.840  1.00  0.00           H  
ATOM    831  HB2 TYR    59      38.990  27.500  17.640  1.00  0.00           H  
ATOM    832  HD1 TYR    59      37.500  26.180  18.860  1.00  0.00           H  
ATOM    833  HD2 TYR    59      35.950  29.160  16.080  1.00  0.00           H  
ATOM    834  HE1 TYR    59      35.280  25.400  19.260  1.00  0.00           H  
ATOM    835  HE2 TYR    59      33.820  28.310  16.390  1.00  0.00           H  
ATOM    836  HH  TYR    59      33.140  25.740  18.900  1.00  0.00           H  
ATOM    837  N   LYS    60      41.210  28.390  15.670  1.00  0.00           N  
ATOM    838  CA  LYS    60      42.560  28.960  15.600  1.00  0.00           C  
ATOM    839  C   LYS    60      42.900  29.630  14.260  1.00  0.00           C  
ATOM    840  O   LYS    60      43.670  30.550  14.250  1.00  0.00           O  
ATOM    841  CB  LYS    60      43.640  28.000  16.110  1.00  0.00           C  
ATOM    842  CG  LYS    60      43.790  28.020  17.610  1.00  0.00           C  
ATOM    843  CD  LYS    60      44.850  26.970  18.050  1.00  0.00           C  
ATOM    844  CE  LYS    60      46.260  27.050  17.590  1.00  0.00           C  
ATOM    845  NZ  LYS    60      47.190  26.120  18.230  1.00  0.00           N1+
ATOM    846  HN  LYS    60      41.120  27.410  15.800  1.00  0.00           H  
ATOM    847  HA  LYS    60      42.550  29.770  16.300  1.00  0.00           H  
ATOM    848  HB1 LYS    60      44.590  28.490  15.800  1.00  0.00           H  
ATOM    849  HB2 LYS    60      43.550  27.000  15.630  1.00  0.00           H  
ATOM    850  HG1 LYS    60      42.840  27.770  18.110  1.00  0.00           H  
ATOM    851  HG2 LYS    60      44.140  28.990  18.020  1.00  0.00           H  
ATOM    852  HD1 LYS    60      44.500  25.960  17.740  1.00  0.00           H  
ATOM    853  HD2 LYS    60      44.870  27.020  19.160  1.00  0.00           H  
ATOM    854  HE1 LYS    60      46.580  28.020  18.030  1.00  0.00           H  
ATOM    855  HE2 LYS    60      46.330  26.920  16.490  1.00  0.00           H  
ATOM    856  HZ1 LYS    60      46.880  25.870  19.190  1.00  0.00           H  
ATOM    857  HZ2 LYS    60      48.160  26.480  18.170  1.00  0.00           H  
ATOM    858  HZ3 LYS    60      47.260  25.190  17.780  1.00  0.00           H  
ATOM    859  N   ASP    61      42.360  29.110  13.110  1.00  0.00           N  
ATOM    860  CA  ASP    61      42.360  29.680  11.780  1.00  0.00           C  
ATOM    861  C   ASP    61      41.480  30.940  11.700  1.00  0.00           C  
ATOM    862  O   ASP    61      41.910  31.970  11.250  1.00  0.00           O  
ATOM    863  CB  ASP    61      41.880  28.580  10.860  1.00  0.00           C  
ATOM    864  CG  ASP    61      42.100  28.980   9.400  1.00  0.00           C  
ATOM    865  OD1 ASP    61      42.940  29.910   9.110  1.00  0.00           O  
ATOM    866  OD2 ASP    61      41.520  28.370   8.490  1.00  0.00           O1-
ATOM    867  HN  ASP    61      42.010  28.170  13.180  1.00  0.00           H  
ATOM    868  HA  ASP    61      43.360  30.030  11.550  1.00  0.00           H  
ATOM    869  HB1 ASP    61      40.860  28.200  11.090  1.00  0.00           H  
ATOM    870  HB2 ASP    61      42.570  27.720  11.030  1.00  0.00           H  
ATOM    871  N   THR    62      40.260  30.890  12.310  1.00  0.00           N  
ATOM    872  CA  THR    62      39.290  31.970  12.380  1.00  0.00           C  
ATOM    873  C   THR    62      39.900  33.230  12.870  1.00  0.00           C  
ATOM    874  O   THR    62      39.670  34.240  12.210  1.00  0.00           O  
ATOM    875  CB  THR    62      38.000  31.650  13.100  1.00  0.00           C  
ATOM    876  CG2 THR    62      36.990  32.770  13.210  1.00  0.00           C  
ATOM    877  OG1 THR    62      37.300  30.620  12.460  1.00  0.00           O  
ATOM    878  HN  THR    62      40.100  30.080  12.860  1.00  0.00           H  
ATOM    879  HA  THR    62      39.010  32.160  11.350  1.00  0.00           H  
ATOM    880  HB  THR    62      38.360  31.410  14.130  1.00  0.00           H  
ATOM    881  HG1 THR    62      37.710  29.790  12.700  1.00  0.00           H  
ATOM    882 1HG2 THR    62      36.070  32.520  13.770  1.00  0.00           H  
ATOM    883 2HG2 THR    62      36.530  32.990  12.230  1.00  0.00           H  
ATOM    884 3HG2 THR    62      37.390  33.700  13.670  1.00  0.00           H  
ATOM    885  N   ILE    63      40.700  33.150  13.960  1.00  0.00           N  
ATOM    886  CA  ILE    63      41.280  34.200  14.750  1.00  0.00           C  
ATOM    887  C   ILE    63      42.690  34.570  14.140  1.00  0.00           C  
ATOM    888  O   ILE    63      43.280  35.570  14.490  1.00  0.00           O  
ATOM    889  CB  ILE    63      41.530  33.770  16.180  1.00  0.00           C  
ATOM    890  CG1 ILE    63      41.490  35.000  17.160  1.00  0.00           C  
ATOM    891  CG2 ILE    63      42.810  32.940  16.390  1.00  0.00           C  
ATOM    892  CD  ILE    63      41.270  34.680  18.660  1.00  0.00           C  
ATOM    893  HN  ILE    63      40.790  32.280  14.450  1.00  0.00           H  
ATOM    894  HA  ILE    63      40.580  35.020  14.760  1.00  0.00           H  
ATOM    895  HB  ILE    63      40.740  33.010  16.360  1.00  0.00           H  
ATOM    896 1HG1 ILE    63      40.560  35.540  16.880  1.00  0.00           H  
ATOM    897 2HG1 ILE    63      42.290  35.740  16.950  1.00  0.00           H  
ATOM    898 1HG2 ILE    63      42.720  31.970  15.850  1.00  0.00           H  
ATOM    899 2HG2 ILE    63      42.860  32.590  17.440  1.00  0.00           H  
ATOM    900 3HG2 ILE    63      43.790  33.370  16.080  1.00  0.00           H  
ATOM    901  HD1 ILE    63      41.320  35.610  19.260  1.00  0.00           H  
ATOM    902  HD2 ILE    63      42.120  34.050  18.990  1.00  0.00           H  
ATOM    903  HD3 ILE    63      40.350  34.080  18.790  1.00  0.00           H  
ATOM    904  N   ASN    64      43.200  33.850  13.170  1.00  0.00           N  
ATOM    905  CA  ASN    64      44.520  34.160  12.520  1.00  0.00           C  
ATOM    906  C   ASN    64      44.730  35.670  12.200  1.00  0.00           C  
ATOM    907  O   ASN    64      45.610  36.330  12.720  1.00  0.00           O  
ATOM    908  CB  ASN    64      44.690  33.140  11.370  1.00  0.00           C  
ATOM    909  CG  ASN    64      46.030  33.340  10.730  1.00  0.00           C  
ATOM    910  ND2 ASN    64      47.060  32.810  11.360  1.00  0.00           N  
ATOM    911  OD1 ASN    64      46.170  33.800   9.620  1.00  0.00           O  
ATOM    912  HN  ASN    64      42.680  33.090  12.780  1.00  0.00           H  
ATOM    913  HA  ASN    64      45.340  33.850  13.150  1.00  0.00           H  
ATOM    914  HB1 ASN    64      43.950  33.350  10.560  1.00  0.00           H  
ATOM    915  HB2 ASN    64      44.570  32.100  11.720  1.00  0.00           H  
ATOM    916 1HD2 ASN    64      47.070  32.580  12.340  1.00  0.00           H  
ATOM    917 2HD2 ASN    64      47.940  33.030  10.950  1.00  0.00           H  
ATOM    918  N   LYS    65      43.870  36.190  11.300  1.00  0.00           N  
ATOM    919  CA  LYS    65      43.890  37.570  10.780  1.00  0.00           C  
ATOM    920  C   LYS    65      43.350  38.560  11.870  1.00  0.00           C  
ATOM    921  O   LYS    65      43.460  39.790  11.830  1.00  0.00           O  
ATOM    922  CB  LYS    65      43.370  37.780   9.350  1.00  0.00           C  
ATOM    923  CG  LYS    65      44.110  36.760   8.400  1.00  0.00           C  
ATOM    924  CD  LYS    65      45.640  37.080   8.390  1.00  0.00           C  
ATOM    925  CE  LYS    65      46.450  36.520   7.170  1.00  0.00           C  
ATOM    926  NZ  LYS    65      46.310  35.090   7.120  1.00  0.00           N1+
ATOM    927  HN  LYS    65      43.200  35.590  10.870  1.00  0.00           H  
ATOM    928  HA  LYS    65      44.960  37.730  10.740  1.00  0.00           H  
ATOM    929  HB1 LYS    65      43.680  38.820   9.100  1.00  0.00           H  
ATOM    930  HB2 LYS    65      42.270  37.740   9.240  1.00  0.00           H  
ATOM    931  HG1 LYS    65      43.780  36.850   7.340  1.00  0.00           H  
ATOM    932  HG2 LYS    65      43.980  35.690   8.640  1.00  0.00           H  
ATOM    933  HD1 LYS    65      46.050  36.630   9.320  1.00  0.00           H  
ATOM    934  HD2 LYS    65      45.700  38.190   8.440  1.00  0.00           H  
ATOM    935  HE1 LYS    65      47.540  36.710   7.240  1.00  0.00           H  
ATOM    936  HE2 LYS    65      46.100  37.060   6.270  1.00  0.00           H  
ATOM    937  HZ1 LYS    65      46.380  34.510   7.980  1.00  0.00           H  
ATOM    938  HZ2 LYS    65      47.060  34.670   6.530  1.00  0.00           H  
ATOM    939  HZ3 LYS    65      45.390  34.870   6.690  1.00  0.00           H  
ATOM    940  N   ILE    66      42.650  38.010  12.910  1.00  0.00           N  
ATOM    941  CA  ILE    66      42.030  38.800  13.990  1.00  0.00           C  
ATOM    942  C   ILE    66      43.120  39.270  15.010  1.00  0.00           C  
ATOM    943  O   ILE    66      42.980  40.360  15.580  1.00  0.00           O  
ATOM    944  CB  ILE    66      40.920  37.960  14.690  1.00  0.00           C  
ATOM    945  CG1 ILE    66      39.740  37.420  13.790  1.00  0.00           C  
ATOM    946  CG2 ILE    66      40.460  38.700  16.010  1.00  0.00           C  
ATOM    947  CD  ILE    66      39.000  38.640  13.110  1.00  0.00           C  
ATOM    948  HN  ILE    66      42.600  37.020  12.960  1.00  0.00           H  
ATOM    949  HA  ILE    66      41.510  39.640  13.560  1.00  0.00           H  
ATOM    950  HB  ILE    66      41.420  37.020  14.990  1.00  0.00           H  
ATOM    951 1HG1 ILE    66      39.060  36.770  14.380  1.00  0.00           H  
ATOM    952 2HG1 ILE    66      40.090  36.710  13.010  1.00  0.00           H  
ATOM    953 1HG2 ILE    66      39.550  38.240  16.490  1.00  0.00           H  
ATOM    954 2HG2 ILE    66      40.330  39.790  15.900  1.00  0.00           H  
ATOM    955 3HG2 ILE    66      41.320  38.440  16.670  1.00  0.00           H  
ATOM    956  HD1 ILE    66      38.330  38.190  12.350  1.00  0.00           H  
ATOM    957  HD2 ILE    66      39.700  39.330  12.590  1.00  0.00           H  
ATOM    958  HD3 ILE    66      38.470  39.170  13.930  1.00  0.00           H  
ATOM    959  N   ARG    67      44.260  38.580  15.160  1.00  0.00           N  
ATOM    960  CA  ARG    67      45.350  38.930  15.960  1.00  0.00           C  
ATOM    961  C   ARG    67      45.980  40.290  15.610  1.00  0.00           C  
ATOM    962  O   ARG    67      45.920  41.210  16.410  1.00  0.00           O  
ATOM    963  CB  ARG    67      46.480  37.910  16.080  1.00  0.00           C  
ATOM    964  CG  ARG    67      46.110  36.750  17.120  1.00  0.00           C  
ATOM    965  CD  ARG    67      45.970  37.320  18.530  1.00  0.00           C  
ATOM    966  NE  ARG    67      45.830  36.210  19.480  1.00  0.00           N  
ATOM    967  CZ  ARG    67      44.800  36.220  20.340  1.00  0.00           C  
ATOM    968  NH1 ARG    67      44.210  37.300  20.860  1.00  0.00           N1+
ATOM    969  NH2 ARG    67      44.360  35.080  20.710  1.00  0.00           N  
ATOM    970  HN  ARG    67      44.330  37.760  14.610  1.00  0.00           H  
ATOM    971  HA  ARG    67      44.880  38.990  16.930  1.00  0.00           H  
ATOM    972  HB1 ARG    67      47.410  38.370  16.470  1.00  0.00           H  
ATOM    973  HB2 ARG    67      46.610  37.520  15.050  1.00  0.00           H  
ATOM    974  HG1 ARG    67      46.990  36.070  17.050  1.00  0.00           H  
ATOM    975  HG2 ARG    67      45.230  36.170  16.770  1.00  0.00           H  
ATOM    976  HD1 ARG    67      45.090  38.010  18.530  1.00  0.00           H  
ATOM    977  HD2 ARG    67      46.890  37.910  18.740  1.00  0.00           H  
ATOM    978  HE  ARG    67      46.400  35.390  19.520  1.00  0.00           H  
ATOM    979 1HH1 ARG    67      44.650  38.190  20.710  1.00  0.00           H  
ATOM    980 2HH1 ARG    67      43.500  37.220  21.550  1.00  0.00           H  
ATOM    981 1HH2 ARG    67      44.780  34.280  20.300  1.00  0.00           H  
ATOM    982 2HH2 ARG    67      43.530  35.030  21.290  1.00  0.00           H  
ATOM    983  N   ASP    68      46.460  40.420  14.420  1.00  0.00           N  
ATOM    984  CA  ASP    68      46.990  41.620  13.860  1.00  0.00           C  
ATOM    985  C   ASP    68      46.060  42.820  13.910  1.00  0.00           C  
ATOM    986  O   ASP    68      46.590  43.940  13.970  1.00  0.00           O  
ATOM    987  CB  ASP    68      47.620  41.440  12.450  1.00  0.00           C  
ATOM    988  CG  ASP    68      48.840  40.500  12.520  1.00  0.00           C  
ATOM    989  OD1 ASP    68      50.030  40.910  12.380  1.00  0.00           O  
ATOM    990  OD2 ASP    68      48.610  39.310  12.780  1.00  0.00           O1-
ATOM    991  HN  ASP    68      46.500  39.640  13.800  1.00  0.00           H  
ATOM    992  HA  ASP    68      47.800  41.770  14.560  1.00  0.00           H  
ATOM    993  HB1 ASP    68      48.050  42.430  12.160  1.00  0.00           H  
ATOM    994  HB2 ASP    68      46.910  41.190  11.640  1.00  0.00           H  
ATOM    995  N   LEU    69      44.700  42.700  13.970  1.00  0.00           N  
ATOM    996  CA  LEU    69      43.850  43.860  14.160  1.00  0.00           C  
ATOM    997  C   LEU    69      43.860  44.560  15.500  1.00  0.00           C  
ATOM    998  O   LEU    69      43.920  45.780  15.720  1.00  0.00           O  
ATOM    999  CB  LEU    69      42.380  43.530  13.730  1.00  0.00           C  
ATOM   1000  CG  LEU    69      42.180  43.070  12.310  1.00  0.00           C  
ATOM   1001  CD1 LEU    69      40.760  42.800  11.950  1.00  0.00           C  
ATOM   1002  CD2 LEU    69      42.830  44.020  11.260  1.00  0.00           C  
ATOM   1003  HN  LEU    69      44.270  41.800  13.970  1.00  0.00           H  
ATOM   1004  HA  LEU    69      44.250  44.560  13.450  1.00  0.00           H  
ATOM   1005  HB1 LEU    69      41.670  44.370  13.810  1.00  0.00           H  
ATOM   1006  HB2 LEU    69      41.990  42.760  14.450  1.00  0.00           H  
ATOM   1007  HG  LEU    69      42.680  42.080  12.240  1.00  0.00           H  
ATOM   1008 1HD1 LEU    69      40.180  42.200  12.680  1.00  0.00           H  
ATOM   1009 2HD1 LEU    69      40.700  42.350  10.930  1.00  0.00           H  
ATOM   1010 3HD1 LEU    69      40.220  43.760  11.790  1.00  0.00           H  
ATOM   1011 1HD2 LEU    69      43.940  43.980  11.230  1.00  0.00           H  
ATOM   1012 2HD2 LEU    69      42.580  45.090  11.400  1.00  0.00           H  
ATOM   1013 3HD2 LEU    69      42.410  43.680  10.290  1.00  0.00           H  
ATOM   1014  N   ARG    70      43.850  43.720  16.560  1.00  0.00           N  
ATOM   1015  CA  ARG    70      43.890  44.080  17.910  1.00  0.00           C  
ATOM   1016  C   ARG    70      44.980  44.860  18.580  1.00  0.00           C  
ATOM   1017  O   ARG    70      46.100  44.560  18.240  1.00  0.00           O  
ATOM   1018  CB  ARG    70      43.320  42.850  18.640  1.00  0.00           C  
ATOM   1019  CG  ARG    70      41.780  42.760  18.510  1.00  0.00           C  
ATOM   1020  CD  ARG    70      41.090  41.630  19.280  1.00  0.00           C  
ATOM   1021  NE  ARG    70      39.610  41.850  19.390  1.00  0.00           N  
ATOM   1022  CZ  ARG    70      38.870  41.290  20.370  1.00  0.00           C  
ATOM   1023  NH1 ARG    70      39.190  40.250  21.110  1.00  0.00           N1+
ATOM   1024  NH2 ARG    70      37.710  41.830  20.640  1.00  0.00           N  
ATOM   1025  HN  ARG    70      43.860  42.730  16.490  1.00  0.00           H  
ATOM   1026  HA  ARG    70      43.080  44.790  18.040  1.00  0.00           H  
ATOM   1027  HB1 ARG    70      43.560  42.860  19.720  1.00  0.00           H  
ATOM   1028  HB2 ARG    70      43.780  41.890  18.330  1.00  0.00           H  
ATOM   1029  HG1 ARG    70      41.330  42.710  17.510  1.00  0.00           H  
ATOM   1030  HG2 ARG    70      41.300  43.560  19.120  1.00  0.00           H  
ATOM   1031  HD1 ARG    70      41.430  41.520  20.340  1.00  0.00           H  
ATOM   1032  HD2 ARG    70      41.360  40.670  18.800  1.00  0.00           H  
ATOM   1033  HE  ARG    70      39.320  42.740  19.040  1.00  0.00           H  
ATOM   1034 1HH1 ARG    70      40.060  39.750  21.060  1.00  0.00           H  
ATOM   1035 2HH1 ARG    70      38.410  40.050  21.690  1.00  0.00           H  
ATOM   1036 1HH2 ARG    70      37.250  42.540  20.080  1.00  0.00           H  
ATOM   1037 2HH2 ARG    70      37.270  41.440  21.440  1.00  0.00           H  
ATOM   1038  N   MET    71      44.730  45.770  19.550  1.00  0.00           N  
ATOM   1039  CA  MET    71      45.680  46.450  20.310  1.00  0.00           C  
ATOM   1040  C   MET    71      46.530  45.550  21.200  1.00  0.00           C  
ATOM   1041  O   MET    71      46.020  44.520  21.700  1.00  0.00           O  
ATOM   1042  CB  MET    71      45.130  47.680  21.090  1.00  0.00           C  
ATOM   1043  CG  MET    71      44.330  48.620  20.190  1.00  0.00           C  
ATOM   1044  SD  MET    71      42.660  48.140  19.490  1.00  0.00           S  
ATOM   1045  CE  MET    71      41.870  48.100  21.140  1.00  0.00           C  
ATOM   1046  HN  MET    71      43.810  46.130  19.710  1.00  0.00           H  
ATOM   1047  HA  MET    71      46.380  46.880  19.610  1.00  0.00           H  
ATOM   1048  HB1 MET    71      46.000  48.280  21.430  1.00  0.00           H  
ATOM   1049  HB2 MET    71      44.530  47.390  21.980  1.00  0.00           H  
ATOM   1050  HG1 MET    71      44.840  48.930  19.250  1.00  0.00           H  
ATOM   1051  HG2 MET    71      44.260  49.590  20.740  1.00  0.00           H  
ATOM   1052  HE1 MET    71      41.850  47.070  21.560  1.00  0.00           H  
ATOM   1053  HE2 MET    71      40.820  48.440  21.040  1.00  0.00           H  
ATOM   1054  HE3 MET    71      42.380  48.790  21.830  1.00  0.00           H  
ATOM   1055  N   LYS    72      47.820  45.740  21.330  1.00  0.00           N  
ATOM   1056  CA  LYS    72      48.700  44.710  21.760  1.00  0.00           C  
ATOM   1057  C   LYS    72      49.750  45.470  22.540  1.00  0.00           C  
ATOM   1058  O   LYS    72      50.140  46.630  22.240  1.00  0.00           O  
ATOM   1059  CB  LYS    72      49.380  43.840  20.710  1.00  0.00           C  
ATOM   1060  CG  LYS    72      50.410  44.460  19.680  1.00  0.00           C  
ATOM   1061  CD  LYS    72      50.600  43.690  18.350  1.00  0.00           C  
ATOM   1062  CE  LYS    72      51.620  44.350  17.410  1.00  0.00           C  
ATOM   1063  NZ  LYS    72      51.220  45.650  16.870  1.00  0.00           N1+
ATOM   1064  HN  LYS    72      48.220  46.530  20.860  1.00  0.00           H  
ATOM   1065  HA  LYS    72      48.140  44.040  22.390  1.00  0.00           H  
ATOM   1066  HB1 LYS    72      48.470  43.450  20.180  1.00  0.00           H  
ATOM   1067  HB2 LYS    72      49.860  42.970  21.200  1.00  0.00           H  
ATOM   1068  HG1 LYS    72      51.390  44.740  20.090  1.00  0.00           H  
ATOM   1069  HG2 LYS    72      49.930  45.420  19.380  1.00  0.00           H  
ATOM   1070  HD1 LYS    72      49.650  43.530  17.790  1.00  0.00           H  
ATOM   1071  HD2 LYS    72      51.000  42.680  18.580  1.00  0.00           H  
ATOM   1072  HE1 LYS    72      51.790  43.670  16.550  1.00  0.00           H  
ATOM   1073  HE2 LYS    72      52.640  44.470  17.840  1.00  0.00           H  
ATOM   1074  HZ1 LYS    72      51.960  46.220  16.420  1.00  0.00           H  
ATOM   1075  HZ2 LYS    72      50.920  46.250  17.670  1.00  0.00           H  
ATOM   1076  HZ3 LYS    72      50.340  45.560  16.310  1.00  0.00           H  
ATOM   1077  N   ALA    73      50.150  44.910  23.800  1.00  0.00           N  
ATOM   1078  CA  ALA    73      50.890  45.740  24.760  1.00  0.00           C  
ATOM   1079  C   ALA    73      52.420  45.940  24.560  1.00  0.00           C  
ATOM   1080  O   ALA    73      53.070  46.680  25.250  1.00  0.00           O  
ATOM   1081  CB  ALA    73      50.610  45.130  26.100  1.00  0.00           C  
ATOM   1082  HN  ALA    73      49.870  43.970  23.990  1.00  0.00           H  
ATOM   1083  HA  ALA    73      50.420  46.710  24.680  1.00  0.00           H  
ATOM   1084  HB1 ALA    73      51.130  45.550  26.990  1.00  0.00           H  
ATOM   1085  HB2 ALA    73      50.810  44.040  26.040  1.00  0.00           H  
ATOM   1086  HB3 ALA    73      49.550  45.340  26.370  1.00  0.00           H  
ATOM   1087  N   GLU    74      53.030  45.270  23.570  1.00  0.00           N  
ATOM   1088  CA  GLU    74      54.470  45.410  23.230  1.00  0.00           C  
ATOM   1089  C   GLU    74      54.700  46.850  22.620  1.00  0.00           C  
ATOM   1090  O   GLU    74      55.800  47.330  22.520  1.00  0.00           O  
ATOM   1091  CB  GLU    74      54.970  44.340  22.340  1.00  0.00           C  
ATOM   1092  CG  GLU    74      54.010  43.940  21.240  1.00  0.00           C  
ATOM   1093  CD  GLU    74      54.580  42.900  20.270  1.00  0.00           C  
ATOM   1094  OE1 GLU    74      55.060  43.360  19.160  1.00  0.00           O  
ATOM   1095  OE2 GLU    74      54.600  41.730  20.530  1.00  0.00           O1-
ATOM   1096  HN  GLU    74      52.600  44.510  23.100  1.00  0.00           H  
ATOM   1097  HA  GLU    74      55.050  45.370  24.150  1.00  0.00           H  
ATOM   1098  HB1 GLU    74      55.230  43.400  22.870  1.00  0.00           H  
ATOM   1099  HB2 GLU    74      55.930  44.730  21.930  1.00  0.00           H  
ATOM   1100  HG1 GLU    74      53.590  44.800  20.670  1.00  0.00           H  
ATOM   1101  HG2 GLU    74      53.130  43.410  21.670  1.00  0.00           H  
ATOM   1102  N   ASP    75      53.640  47.560  22.160  1.00  0.00           N  
ATOM   1103  CA  ASP    75      53.710  48.750  21.300  1.00  0.00           C  
ATOM   1104  C   ASP    75      53.650  49.980  22.120  1.00  0.00           C  
ATOM   1105  O   ASP    75      53.640  51.080  21.550  1.00  0.00           O  
ATOM   1106  CB  ASP    75      52.440  48.830  20.370  1.00  0.00           C  
ATOM   1107  CG  ASP    75      52.250  47.700  19.320  1.00  0.00           C  
ATOM   1108  OD1 ASP    75      53.290  47.080  18.970  1.00  0.00           O  
ATOM   1109  OD2 ASP    75      51.190  47.670  18.690  1.00  0.00           O1-
ATOM   1110  HN  ASP    75      52.800  47.060  22.350  1.00  0.00           H  
ATOM   1111  HA  ASP    75      54.680  48.820  20.810  1.00  0.00           H  
ATOM   1112  HB1 ASP    75      52.350  49.780  19.810  1.00  0.00           H  
ATOM   1113  HB2 ASP    75      51.580  48.690  21.070  1.00  0.00           H  
ATOM   1114  N   TYR    76      53.670  49.950  23.460  1.00  0.00           N  
ATOM   1115  CA  TYR    76      53.860  51.130  24.320  1.00  0.00           C  
ATOM   1116  C   TYR    76      55.120  51.140  25.180  1.00  0.00           C  
ATOM   1117  O   TYR    76      55.160  50.370  26.100  1.00  0.00           O  
ATOM   1118  CB  TYR    76      52.650  51.330  25.250  1.00  0.00           C  
ATOM   1119  CG  TYR    76      51.390  51.320  24.420  1.00  0.00           C  
ATOM   1120  CD1 TYR    76      51.140  52.520  23.740  1.00  0.00           C  
ATOM   1121  CD2 TYR    76      50.490  50.260  24.390  1.00  0.00           C  
ATOM   1122  CE1 TYR    76      50.020  52.620  22.880  1.00  0.00           C  
ATOM   1123  CE2 TYR    76      49.360  50.320  23.500  1.00  0.00           C  
ATOM   1124  CZ  TYR    76      49.170  51.470  22.780  1.00  0.00           C  
ATOM   1125  OH  TYR    76      48.040  51.530  21.960  1.00  0.00           O  
ATOM   1126  HN  TYR    76      53.700  49.040  23.860  1.00  0.00           H  
ATOM   1127  HA  TYR    76      53.940  52.010  23.700  1.00  0.00           H  
ATOM   1128  HB1 TYR    76      52.510  52.250  25.840  1.00  0.00           H  
ATOM   1129  HB2 TYR    76      52.460  50.480  25.940  1.00  0.00           H  
ATOM   1130  HD1 TYR    76      51.820  53.350  23.720  1.00  0.00           H  
ATOM   1131  HD2 TYR    76      50.740  49.430  25.020  1.00  0.00           H  
ATOM   1132  HE1 TYR    76      49.780  53.480  22.280  1.00  0.00           H  
ATOM   1133  HE2 TYR    76      48.590  49.560  23.460  1.00  0.00           H  
ATOM   1134  HH  TYR    76      48.120  52.280  21.370  1.00  0.00           H  
ATOM   1135  N   GLU    77      56.160  51.960  24.950  1.00  0.00           N  
ATOM   1136  CA  GLU    77      57.340  51.710  25.810  1.00  0.00           C  
ATOM   1137  C   GLU    77      57.190  52.430  27.090  1.00  0.00           C  
ATOM   1138  O   GLU    77      56.830  53.600  27.060  1.00  0.00           O  
ATOM   1139  CB  GLU    77      58.570  52.300  25.050  1.00  0.00           C  
ATOM   1140  CG  GLU    77      59.780  51.920  25.840  1.00  0.00           C  
ATOM   1141  CD  GLU    77      61.130  51.950  25.100  1.00  0.00           C  
ATOM   1142  OE1 GLU    77      61.730  50.930  24.720  1.00  0.00           O  
ATOM   1143  OE2 GLU    77      61.550  53.080  24.710  1.00  0.00           O1-
ATOM   1144  HN  GLU    77      56.140  52.730  24.330  1.00  0.00           H  
ATOM   1145  HA  GLU    77      57.490  50.650  25.890  1.00  0.00           H  
ATOM   1146  HB1 GLU    77      58.420  53.400  24.980  1.00  0.00           H  
ATOM   1147  HB2 GLU    77      58.570  51.890  24.030  1.00  0.00           H  
ATOM   1148  HG1 GLU    77      59.670  50.910  26.290  1.00  0.00           H  
ATOM   1149  HG2 GLU    77      59.940  52.640  26.680  1.00  0.00           H  
ATOM   1150  N   VAL    78      57.550  51.820  28.230  1.00  0.00           N  
ATOM   1151  CA  VAL    78      57.550  52.350  29.540  1.00  0.00           C  
ATOM   1152  C   VAL    78      58.720  53.300  29.810  1.00  0.00           C  
ATOM   1153  O   VAL    78      59.910  53.070  29.910  1.00  0.00           O  
ATOM   1154  CB  VAL    78      57.600  51.230  30.540  1.00  0.00           C  
ATOM   1155  CG1 VAL    78      57.630  51.840  31.990  1.00  0.00           C  
ATOM   1156  CG2 VAL    78      56.420  50.280  30.410  1.00  0.00           C  
ATOM   1157  HN  VAL    78      57.830  50.860  28.210  1.00  0.00           H  
ATOM   1158  HA  VAL    78      56.690  53.000  29.690  1.00  0.00           H  
ATOM   1159  HB  VAL    78      58.510  50.610  30.460  1.00  0.00           H  
ATOM   1160 1HG1 VAL    78      58.580  52.400  32.110  1.00  0.00           H  
ATOM   1161 2HG1 VAL    78      57.700  50.940  32.650  1.00  0.00           H  
ATOM   1162 3HG1 VAL    78      56.760  52.480  32.280  1.00  0.00           H  
ATOM   1163 1HG2 VAL    78      56.660  49.660  29.520  1.00  0.00           H  
ATOM   1164 2HG2 VAL    78      55.530  50.860  30.070  1.00  0.00           H  
ATOM   1165 3HG2 VAL    78      56.250  49.710  31.350  1.00  0.00           H  
ATOM   1166  N   VAL    79      58.310  54.590  30.050  1.00  0.00           N  
ATOM   1167  CA  VAL    79      59.190  55.730  30.340  1.00  0.00           C  
ATOM   1168  C   VAL    79      59.320  55.800  31.830  1.00  0.00           C  
ATOM   1169  O   VAL    79      60.390  55.970  32.370  1.00  0.00           O  
ATOM   1170  CB  VAL    79      58.730  57.050  29.710  1.00  0.00           C  
ATOM   1171  CG1 VAL    79      59.780  58.140  30.020  1.00  0.00           C  
ATOM   1172  CG2 VAL    79      58.500  56.740  28.170  1.00  0.00           C  
ATOM   1173  HN  VAL    79      57.340  54.790  30.050  1.00  0.00           H  
ATOM   1174  HA  VAL    79      60.180  55.490  29.980  1.00  0.00           H  
ATOM   1175  HB  VAL    79      57.740  57.440  30.020  1.00  0.00           H  
ATOM   1176 1HG1 VAL    79      60.660  57.900  29.390  1.00  0.00           H  
ATOM   1177 2HG1 VAL    79      59.970  58.100  31.100  1.00  0.00           H  
ATOM   1178 3HG1 VAL    79      59.530  59.200  29.750  1.00  0.00           H  
ATOM   1179 1HG2 VAL    79      59.010  55.790  27.910  1.00  0.00           H  
ATOM   1180 2HG2 VAL    79      58.750  57.610  27.540  1.00  0.00           H  
ATOM   1181 3HG2 VAL    79      57.390  56.700  28.110  1.00  0.00           H  
ATOM   1182  N   LYS    80      58.280  55.650  32.730  1.00  0.00           N  
ATOM   1183  CA  LYS    80      58.360  55.340  34.100  1.00  0.00           C  
ATOM   1184  C   LYS    80      56.990  54.660  34.420  1.00  0.00           C  
ATOM   1185  O   LYS    80      55.990  54.870  33.770  1.00  0.00           O  
ATOM   1186  CB  LYS    80      58.410  56.640  35.010  1.00  0.00           C  
ATOM   1187  CG  LYS    80      59.090  56.490  36.390  1.00  0.00           C  
ATOM   1188  CD  LYS    80      60.670  56.360  36.340  1.00  0.00           C  
ATOM   1189  CE  LYS    80      61.220  56.080  37.710  1.00  0.00           C  
ATOM   1190  NZ  LYS    80      60.760  57.160  38.660  1.00  0.00           N1+
ATOM   1191  HN  LYS    80      57.430  55.480  32.250  1.00  0.00           H  
ATOM   1192  HA  LYS    80      59.120  54.600  34.300  1.00  0.00           H  
ATOM   1193  HB1 LYS    80      57.400  57.100  35.120  1.00  0.00           H  
ATOM   1194  HB2 LYS    80      59.000  57.380  34.420  1.00  0.00           H  
ATOM   1195  HG1 LYS    80      58.540  55.720  36.970  1.00  0.00           H  
ATOM   1196  HG2 LYS    80      58.770  57.400  36.930  1.00  0.00           H  
ATOM   1197  HD1 LYS    80      61.200  57.220  35.870  1.00  0.00           H  
ATOM   1198  HD2 LYS    80      60.820  55.460  35.720  1.00  0.00           H  
ATOM   1199  HE1 LYS    80      62.330  56.130  37.720  1.00  0.00           H  
ATOM   1200  HE2 LYS    80      60.990  55.050  38.050  1.00  0.00           H  
ATOM   1201  HZ1 LYS    80      61.290  57.100  39.550  1.00  0.00           H  
ATOM   1202  HZ2 LYS    80      59.720  57.140  38.690  1.00  0.00           H  
ATOM   1203  HZ3 LYS    80      61.090  58.110  38.360  1.00  0.00           H  
ATOM   1204  N   VAL    81      56.970  53.980  35.610  1.00  0.00           N  
ATOM   1205  CA  VAL    81      55.680  53.850  36.380  1.00  0.00           C  
ATOM   1206  C   VAL    81      55.250  55.200  37.050  1.00  0.00           C  
ATOM   1207  O   VAL    81      56.040  55.920  37.630  1.00  0.00           O  
ATOM   1208  CB  VAL    81      55.710  52.630  37.200  1.00  0.00           C  
ATOM   1209  CG1 VAL    81      56.820  52.740  38.340  1.00  0.00           C  
ATOM   1210  CG2 VAL    81      54.350  52.240  37.750  1.00  0.00           C  
ATOM   1211  HN  VAL    81      57.850  53.870  36.050  1.00  0.00           H  
ATOM   1212  HA  VAL    81      54.860  53.670  35.690  1.00  0.00           H  
ATOM   1213  HB  VAL    81      56.010  51.760  36.590  1.00  0.00           H  
ATOM   1214 1HG1 VAL    81      56.660  51.960  39.100  1.00  0.00           H  
ATOM   1215 2HG1 VAL    81      56.700  53.620  39.000  1.00  0.00           H  
ATOM   1216 3HG1 VAL    81      57.840  52.800  37.910  1.00  0.00           H  
ATOM   1217 1HG2 VAL    81      53.830  52.990  38.370  1.00  0.00           H  
ATOM   1218 2HG2 VAL    81      54.540  51.370  38.420  1.00  0.00           H  
ATOM   1219 3HG2 VAL    81      53.730  51.920  36.890  1.00  0.00           H  
ATOM   1220  N   ILE    82      53.950  55.590  36.990  1.00  0.00           N  
ATOM   1221  CA  ILE    82      53.440  56.720  37.790  1.00  0.00           C  
ATOM   1222  C   ILE    82      52.430  56.360  38.880  1.00  0.00           C  
ATOM   1223  O   ILE    82      51.940  57.110  39.680  1.00  0.00           O  
ATOM   1224  CB  ILE    82      52.780  57.760  36.800  1.00  0.00           C  
ATOM   1225  CG1 ILE    82      51.720  57.270  35.690  1.00  0.00           C  
ATOM   1226  CG2 ILE    82      53.980  58.350  36.080  1.00  0.00           C  
ATOM   1227  CD  ILE    82      51.460  58.180  34.470  1.00  0.00           C  
ATOM   1228  HN  ILE    82      53.260  55.030  36.560  1.00  0.00           H  
ATOM   1229  HA  ILE    82      54.260  57.240  38.270  1.00  0.00           H  
ATOM   1230  HB  ILE    82      52.330  58.620  37.350  1.00  0.00           H  
ATOM   1231 1HG1 ILE    82      50.750  57.030  36.190  1.00  0.00           H  
ATOM   1232 2HG1 ILE    82      52.030  56.260  35.340  1.00  0.00           H  
ATOM   1233 1HG2 ILE    82      53.870  59.250  35.450  1.00  0.00           H  
ATOM   1234 2HG2 ILE    82      54.350  57.570  35.400  1.00  0.00           H  
ATOM   1235 3HG2 ILE    82      54.820  58.730  36.710  1.00  0.00           H  
ATOM   1236  HD1 ILE    82      52.410  58.260  33.910  1.00  0.00           H  
ATOM   1237  HD2 ILE    82      51.090  59.170  34.800  1.00  0.00           H  
ATOM   1238  HD3 ILE    82      50.640  57.770  33.830  1.00  0.00           H  
ATOM   1239  N   GLY    83      52.060  55.030  38.960  1.00  0.00           N  
ATOM   1240  CA  GLY    83      51.430  54.540  40.210  1.00  0.00           C  
ATOM   1241  C   GLY    83      51.300  52.980  40.110  1.00  0.00           C  
ATOM   1242  O   GLY    83      51.340  52.310  39.070  1.00  0.00           O  
ATOM   1243  HN  GLY    83      52.200  54.410  38.210  1.00  0.00           H  
ATOM   1244  HA1 GLY    83      50.470  55.030  40.330  1.00  0.00           H  
ATOM   1245  HA2 GLY    83      52.080  54.670  41.060  1.00  0.00           H  
ATOM   1246  N   ARG    84      51.360  52.300  41.270  1.00  0.00           N  
ATOM   1247  CA  ARG    84      51.180  50.840  41.530  1.00  0.00           C  
ATOM   1248  C   ARG    84      49.980  50.610  42.450  1.00  0.00           C  
ATOM   1249  O   ARG    84      49.870  51.370  43.490  1.00  0.00           O  
ATOM   1250  CB  ARG    84      52.460  50.240  42.120  1.00  0.00           C  
ATOM   1251  CG  ARG    84      53.590  49.940  41.160  1.00  0.00           C  
ATOM   1252  CD  ARG    84      54.880  49.760  41.930  1.00  0.00           C  
ATOM   1253  NE  ARG    84      55.980  49.510  40.940  1.00  0.00           N  
ATOM   1254  CZ  ARG    84      57.270  49.510  41.380  1.00  0.00           C  
ATOM   1255  NH1 ARG    84      57.600  49.540  42.640  1.00  0.00           N1+
ATOM   1256  NH2 ARG    84      58.140  49.480  40.420  1.00  0.00           N  
ATOM   1257  HN  ARG    84      51.520  52.630  42.190  1.00  0.00           H  
ATOM   1258  HA  ARG    84      50.880  50.450  40.570  1.00  0.00           H  
ATOM   1259  HB1 ARG    84      52.210  49.330  42.710  1.00  0.00           H  
ATOM   1260  HB2 ARG    84      52.760  51.060  42.800  1.00  0.00           H  
ATOM   1261  HG1 ARG    84      53.690  50.830  40.490  1.00  0.00           H  
ATOM   1262  HG2 ARG    84      53.340  49.070  40.510  1.00  0.00           H  
ATOM   1263  HD1 ARG    84      54.720  48.830  42.520  1.00  0.00           H  
ATOM   1264  HD2 ARG    84      55.050  50.620  42.590  1.00  0.00           H  
ATOM   1265  HE  ARG    84      55.750  49.290  39.990  1.00  0.00           H  
ATOM   1266 1HH1 ARG    84      56.850  49.290  43.250  1.00  0.00           H  
ATOM   1267 2HH1 ARG    84      58.590  49.560  42.830  1.00  0.00           H  
ATOM   1268 1HH2 ARG    84      57.820  49.480  39.480  1.00  0.00           H  
ATOM   1269 2HH2 ARG    84      59.090  49.580  40.710  1.00  0.00           H  
ATOM   1270  N   GLY    85      49.110  49.690  42.220  1.00  0.00           N  
ATOM   1271  CA  GLY    85      48.090  49.190  43.150  1.00  0.00           C  
ATOM   1272  C   GLY    85      48.260  47.760  43.560  1.00  0.00           C  
ATOM   1273  O   GLY    85      49.330  47.120  43.460  1.00  0.00           O  
ATOM   1274  HN  GLY    85      49.330  49.180  41.390  1.00  0.00           H  
ATOM   1275  HA1 GLY    85      47.140  49.330  42.640  1.00  0.00           H  
ATOM   1276  HA2 GLY    85      48.150  49.740  44.080  1.00  0.00           H  
ATOM   1277  N   ALA    86      47.190  47.160  44.060  1.00  0.00           N  
ATOM   1278  CA  ALA    86      47.130  45.770  44.340  1.00  0.00           C  
ATOM   1279  C   ALA    86      47.100  44.910  43.080  1.00  0.00           C  
ATOM   1280  O   ALA    86      47.730  43.850  43.020  1.00  0.00           O  
ATOM   1281  CB  ALA    86      45.960  45.480  45.280  1.00  0.00           C  
ATOM   1282  HN  ALA    86      46.370  47.710  44.150  1.00  0.00           H  
ATOM   1283  HA  ALA    86      47.990  45.470  44.920  1.00  0.00           H  
ATOM   1284  HB1 ALA    86      44.940  45.550  44.840  1.00  0.00           H  
ATOM   1285  HB2 ALA    86      46.070  46.040  46.230  1.00  0.00           H  
ATOM   1286  HB3 ALA    86      45.910  44.400  45.540  1.00  0.00           H  
ATOM   1287  N   PHE    87      46.390  45.310  42.030  1.00  0.00           N  
ATOM   1288  CA  PHE    87      46.140  44.420  40.960  1.00  0.00           C  
ATOM   1289  C   PHE    87      46.940  44.740  39.670  1.00  0.00           C  
ATOM   1290  O   PHE    87      46.790  44.120  38.600  1.00  0.00           O  
ATOM   1291  CB  PHE    87      44.630  44.390  40.590  1.00  0.00           C  
ATOM   1292  CG  PHE    87      43.760  44.250  41.710  1.00  0.00           C  
ATOM   1293  CD1 PHE    87      43.950  43.050  42.450  1.00  0.00           C  
ATOM   1294  CD2 PHE    87      42.730  45.120  42.100  1.00  0.00           C  
ATOM   1295  CE1 PHE    87      43.060  42.640  43.440  1.00  0.00           C  
ATOM   1296  CE2 PHE    87      41.810  44.720  43.080  1.00  0.00           C  
ATOM   1297  CZ  PHE    87      42.020  43.470  43.730  1.00  0.00           C  
ATOM   1298  HN  PHE    87      45.760  46.090  42.090  1.00  0.00           H  
ATOM   1299  HA  PHE    87      46.270  43.370  41.180  1.00  0.00           H  
ATOM   1300  HB1 PHE    87      44.400  43.640  39.810  1.00  0.00           H  
ATOM   1301  HB2 PHE    87      44.350  45.310  40.040  1.00  0.00           H  
ATOM   1302  HD1 PHE    87      44.700  42.320  42.190  1.00  0.00           H  
ATOM   1303  HD2 PHE    87      42.620  46.050  41.560  1.00  0.00           H  
ATOM   1304  HE1 PHE    87      43.170  41.680  43.930  1.00  0.00           H  
ATOM   1305  HE2 PHE    87      40.970  45.350  43.300  1.00  0.00           H  
ATOM   1306  HZ  PHE    87      41.210  43.240  44.400  1.00  0.00           H  
ATOM   1307  N   GLY    88      47.830  45.710  39.690  1.00  0.00           N  
ATOM   1308  CA  GLY    88      48.630  46.100  38.600  1.00  0.00           C  
ATOM   1309  C   GLY    88      49.060  47.520  38.710  1.00  0.00           C  
ATOM   1310  O   GLY    88      49.210  48.050  39.800  1.00  0.00           O  
ATOM   1311  HN  GLY    88      48.010  46.200  40.540  1.00  0.00           H  
ATOM   1312  HA1 GLY    88      48.010  46.070  37.710  1.00  0.00           H  
ATOM   1313  HA2 GLY    88      49.510  45.490  38.470  1.00  0.00           H  
ATOM   1314  N   GLU    89      49.400  48.170  37.620  1.00  0.00           N  
ATOM   1315  CA  GLU    89      50.090  49.440  37.700  1.00  0.00           C  
ATOM   1316  C   GLU    89      49.790  50.360  36.600  1.00  0.00           C  
ATOM   1317  O   GLU    89      49.190  49.980  35.590  1.00  0.00           O  
ATOM   1318  CB  GLU    89      51.610  49.240  37.910  1.00  0.00           C  
ATOM   1319  CG  GLU    89      52.490  48.870  36.700  1.00  0.00           C  
ATOM   1320  CD  GLU    89      53.980  48.970  36.920  1.00  0.00           C  
ATOM   1321  OE1 GLU    89      54.830  49.440  36.120  1.00  0.00           O  
ATOM   1322  OE2 GLU    89      54.350  48.700  38.110  1.00  0.00           O1-
ATOM   1323  HN  GLU    89      49.130  47.830  36.730  1.00  0.00           H  
ATOM   1324  HA  GLU    89      49.760  50.040  38.540  1.00  0.00           H  
ATOM   1325  HB1 GLU    89      51.740  48.410  38.630  1.00  0.00           H  
ATOM   1326  HB2 GLU    89      52.020  50.200  38.290  1.00  0.00           H  
ATOM   1327  HG1 GLU    89      52.390  49.540  35.810  1.00  0.00           H  
ATOM   1328  HG2 GLU    89      52.120  47.850  36.460  1.00  0.00           H  
ATOM   1329  N   VAL    90      50.180  51.630  36.730  1.00  0.00           N  
ATOM   1330  CA  VAL    90      49.920  52.640  35.770  1.00  0.00           C  
ATOM   1331  C   VAL    90      51.240  53.200  35.380  1.00  0.00           C  
ATOM   1332  O   VAL    90      51.980  53.660  36.210  1.00  0.00           O  
ATOM   1333  CB  VAL    90      49.010  53.790  36.280  1.00  0.00           C  
ATOM   1334  CG1 VAL    90      48.710  54.670  35.020  1.00  0.00           C  
ATOM   1335  CG2 VAL    90      47.730  53.120  36.860  1.00  0.00           C  
ATOM   1336  HN  VAL    90      50.710  51.930  37.520  1.00  0.00           H  
ATOM   1337  HA  VAL    90      49.380  52.180  34.950  1.00  0.00           H  
ATOM   1338  HB  VAL    90      49.500  54.340  37.120  1.00  0.00           H  
ATOM   1339 1HG1 VAL    90      49.600  55.280  34.750  1.00  0.00           H  
ATOM   1340 2HG1 VAL    90      48.070  55.490  35.410  1.00  0.00           H  
ATOM   1341 3HG1 VAL    90      48.260  54.100  34.170  1.00  0.00           H  
ATOM   1342 1HG2 VAL    90      47.230  52.380  36.200  1.00  0.00           H  
ATOM   1343 2HG2 VAL    90      47.020  53.960  36.970  1.00  0.00           H  
ATOM   1344 3HG2 VAL    90      48.040  52.650  37.820  1.00  0.00           H  
ATOM   1345  N   GLN    91      51.550  53.330  34.080  1.00  0.00           N  
ATOM   1346  CA  GLN    91      52.850  53.750  33.700  1.00  0.00           C  
ATOM   1347  C   GLN    91      52.710  55.040  32.800  1.00  0.00           C  
ATOM   1348  O   GLN    91      51.670  55.230  32.120  1.00  0.00           O  
ATOM   1349  CB  GLN    91      53.610  52.670  32.910  1.00  0.00           C  
ATOM   1350  CG  GLN    91      53.840  51.420  33.770  1.00  0.00           C  
ATOM   1351  CD  GLN    91      53.950  50.210  32.810  1.00  0.00           C  
ATOM   1352  NE2 GLN    91      54.490  49.040  33.360  1.00  0.00           N  
ATOM   1353  OE1 GLN    91      53.550  50.210  31.630  1.00  0.00           O  
ATOM   1354  HN  GLN    91      50.980  53.030  33.310  1.00  0.00           H  
ATOM   1355  HA  GLN    91      53.420  54.020  34.590  1.00  0.00           H  
ATOM   1356  HB1 GLN    91      54.530  53.000  32.390  1.00  0.00           H  
ATOM   1357  HB2 GLN    91      52.890  52.380  32.120  1.00  0.00           H  
ATOM   1358  HG1 GLN    91      52.940  51.320  34.410  1.00  0.00           H  
ATOM   1359  HG2 GLN    91      54.770  51.650  34.340  1.00  0.00           H  
ATOM   1360 1HE2 GLN    91      54.460  48.940  34.360  1.00  0.00           H  
ATOM   1361 2HE2 GLN    91      54.710  48.290  32.740  1.00  0.00           H  
ATOM   1362  N   LEU    92      53.750  55.880  32.770  1.00  0.00           N  
ATOM   1363  CA  LEU    92      53.910  56.920  31.730  1.00  0.00           C  
ATOM   1364  C   LEU    92      54.680  56.270  30.610  1.00  0.00           C  
ATOM   1365  O   LEU    92      55.790  55.750  30.770  1.00  0.00           O  
ATOM   1366  CB  LEU    92      54.840  58.160  32.250  1.00  0.00           C  
ATOM   1367  CG  LEU    92      55.310  59.120  31.170  1.00  0.00           C  
ATOM   1368  CD1 LEU    92      54.090  59.890  30.610  1.00  0.00           C  
ATOM   1369  CD2 LEU    92      56.360  60.170  31.690  1.00  0.00           C  
ATOM   1370  HN  LEU    92      54.590  55.550  33.190  1.00  0.00           H  
ATOM   1371  HA  LEU    92      52.980  57.290  31.320  1.00  0.00           H  
ATOM   1372  HB1 LEU    92      55.810  57.730  32.550  1.00  0.00           H  
ATOM   1373  HB2 LEU    92      54.390  58.720  33.100  1.00  0.00           H  
ATOM   1374  HG  LEU    92      55.690  58.540  30.310  1.00  0.00           H  
ATOM   1375 1HD1 LEU    92      53.490  59.140  30.050  1.00  0.00           H  
ATOM   1376 2HD1 LEU    92      54.320  60.760  29.970  1.00  0.00           H  
ATOM   1377 3HD1 LEU    92      53.510  60.300  31.460  1.00  0.00           H  
ATOM   1378 1HD2 LEU    92      55.950  60.880  32.440  1.00  0.00           H  
ATOM   1379 2HD2 LEU    92      56.560  60.950  30.920  1.00  0.00           H  
ATOM   1380 3HD2 LEU    92      57.330  59.750  32.040  1.00  0.00           H  
ATOM   1381  N   VAL    93      53.980  56.220  29.440  1.00  0.00           N  
ATOM   1382  CA  VAL    93      54.390  55.390  28.300  1.00  0.00           C  
ATOM   1383  C   VAL    93      54.310  56.190  26.980  1.00  0.00           C  
ATOM   1384  O   VAL    93      53.510  57.090  26.810  1.00  0.00           O  
ATOM   1385  CB  VAL    93      53.620  54.090  28.110  1.00  0.00           C  
ATOM   1386  CG1 VAL    93      53.460  53.300  29.360  1.00  0.00           C  
ATOM   1387  CG2 VAL    93      52.210  54.340  27.600  1.00  0.00           C  
ATOM   1388  HN  VAL    93      53.120  56.720  29.360  1.00  0.00           H  
ATOM   1389  HA  VAL    93      55.440  55.170  28.460  1.00  0.00           H  
ATOM   1390  HB  VAL    93      54.150  53.510  27.340  1.00  0.00           H  
ATOM   1391 1HG1 VAL    93      52.690  53.830  29.950  1.00  0.00           H  
ATOM   1392 2HG1 VAL    93      54.440  53.190  29.870  1.00  0.00           H  
ATOM   1393 3HG1 VAL    93      53.040  52.300  29.120  1.00  0.00           H  
ATOM   1394 1HG2 VAL    93      51.550  53.450  27.650  1.00  0.00           H  
ATOM   1395 2HG2 VAL    93      52.150  54.700  26.550  1.00  0.00           H  
ATOM   1396 3HG2 VAL    93      51.580  55.040  28.170  1.00  0.00           H  
ATOM   1397  N   ARG    94      55.190  55.890  26.020  1.00  0.00           N  
ATOM   1398  CA  ARG    94      55.210  56.400  24.640  1.00  0.00           C  
ATOM   1399  C   ARG    94      54.720  55.350  23.640  1.00  0.00           C  
ATOM   1400  O   ARG    94      55.150  54.180  23.670  1.00  0.00           O  
ATOM   1401  CB  ARG    94      56.560  57.090  24.190  1.00  0.00           C  
ATOM   1402  CG  ARG    94      56.680  57.660  22.810  1.00  0.00           C  
ATOM   1403  CD  ARG    94      57.670  58.780  22.840  1.00  0.00           C  
ATOM   1404  NE  ARG    94      58.890  58.290  23.430  1.00  0.00           N  
ATOM   1405  CZ  ARG    94      59.810  59.020  24.030  1.00  0.00           C  
ATOM   1406  NH1 ARG    94      59.640  60.340  24.180  1.00  0.00           N1+
ATOM   1407  NH2 ARG    94      61.010  58.550  24.330  1.00  0.00           N  
ATOM   1408  HN  ARG    94      55.840  55.130  26.030  1.00  0.00           H  
ATOM   1409  HA  ARG    94      54.460  57.150  24.460  1.00  0.00           H  
ATOM   1410  HB1 ARG    94      57.390  56.360  24.360  1.00  0.00           H  
ATOM   1411  HB2 ARG    94      56.680  57.940  24.910  1.00  0.00           H  
ATOM   1412  HG1 ARG    94      55.670  57.970  22.490  1.00  0.00           H  
ATOM   1413  HG2 ARG    94      57.020  56.830  22.150  1.00  0.00           H  
ATOM   1414  HD1 ARG    94      57.190  59.550  23.470  1.00  0.00           H  
ATOM   1415  HD2 ARG    94      57.880  59.110  21.790  1.00  0.00           H  
ATOM   1416  HE  ARG    94      59.140  57.350  23.170  1.00  0.00           H  
ATOM   1417 1HH1 ARG    94      60.370  61.000  24.330  1.00  0.00           H  
ATOM   1418 2HH1 ARG    94      58.870  60.800  23.720  1.00  0.00           H  
ATOM   1419 1HH2 ARG    94      61.080  57.560  24.450  1.00  0.00           H  
ATOM   1420 2HH2 ARG    94      61.640  59.030  24.940  1.00  0.00           H  
ATOM   1421  N   HSD    95      53.890  55.670  22.750  1.00  0.00           N  
ATOM   1422  CA  HSD    95      53.560  54.790  21.660  1.00  0.00           C  
ATOM   1423  C   HSD    95      54.650  54.820  20.540  1.00  0.00           C  
ATOM   1424  O   HSD    95      54.990  55.910  19.960  1.00  0.00           O  
ATOM   1425  CB  HSD    95      52.140  54.970  21.090  1.00  0.00           C  
ATOM   1426  CG  HSD    95      51.640  54.070  19.940  1.00  0.00           C  
ATOM   1427  CD2 HSD    95      51.310  52.740  19.950  1.00  0.00           C  
ATOM   1428  ND1 HSD    95      51.670  54.490  18.630  1.00  0.00           N  
ATOM   1429  CE1 HSD    95      51.330  53.380  17.940  1.00  0.00           C  
ATOM   1430  NE2 HSD    95      51.160  52.320  18.690  1.00  0.00           N  
ATOM   1431  HN  HSD    95      53.380  56.520  22.640  1.00  0.00           H  
ATOM   1432  HA  HSD    95      53.530  53.770  22.020  1.00  0.00           H  
ATOM   1433  HB1 HSD    95      52.060  56.030  20.770  1.00  0.00           H  
ATOM   1434  HB2 HSD    95      51.450  54.910  21.960  1.00  0.00           H  
ATOM   1435  HD1 HSD    95      51.900  55.410  18.330  1.00  0.00           H  
ATOM   1436  HD2 HSD    95      51.390  51.940  20.670  1.00  0.00           H  
ATOM   1437  HE1 HSD    95      51.050  53.490  16.890  1.00  0.00           H  
ATOM   1438  N   LYS    96      55.300  53.640  20.340  1.00  0.00           N  
ATOM   1439  CA  LYS    96      56.510  53.480  19.580  1.00  0.00           C  
ATOM   1440  C   LYS    96      56.650  54.160  18.230  1.00  0.00           C  
ATOM   1441  O   LYS    96      57.660  54.830  17.950  1.00  0.00           O  
ATOM   1442  CB  LYS    96      56.990  51.990  19.650  1.00  0.00           C  
ATOM   1443  CG  LYS    96      57.310  51.380  21.060  1.00  0.00           C  
ATOM   1444  CD  LYS    96      57.710  49.930  21.000  1.00  0.00           C  
ATOM   1445  CE  LYS    96      58.360  49.560  22.360  1.00  0.00           C  
ATOM   1446  NZ  LYS    96      58.480  48.120  22.420  1.00  0.00           N1+
ATOM   1447  HN  LYS    96      54.880  52.810  20.680  1.00  0.00           H  
ATOM   1448  HA  LYS    96      57.280  53.950  20.170  1.00  0.00           H  
ATOM   1449  HB1 LYS    96      57.890  51.840  19.020  1.00  0.00           H  
ATOM   1450  HB2 LYS    96      56.280  51.320  19.120  1.00  0.00           H  
ATOM   1451  HG1 LYS    96      56.400  51.470  21.670  1.00  0.00           H  
ATOM   1452  HG2 LYS    96      58.140  52.000  21.460  1.00  0.00           H  
ATOM   1453  HD1 LYS    96      58.330  49.780  20.080  1.00  0.00           H  
ATOM   1454  HD2 LYS    96      56.740  49.390  20.930  1.00  0.00           H  
ATOM   1455  HE1 LYS    96      57.670  49.700  23.210  1.00  0.00           H  
ATOM   1456  HE2 LYS    96      59.370  50.010  22.520  1.00  0.00           H  
ATOM   1457  HZ1 LYS    96      59.280  47.700  21.890  1.00  0.00           H  
ATOM   1458  HZ2 LYS    96      57.620  47.610  22.110  1.00  0.00           H  
ATOM   1459  HZ3 LYS    96      58.690  47.880  23.410  1.00  0.00           H  
ATOM   1460  N   SER    97      55.700  53.970  17.280  1.00  0.00           N  
ATOM   1461  CA  SER    97      55.840  54.450  15.910  1.00  0.00           C  
ATOM   1462  C   SER    97      55.170  55.870  15.730  1.00  0.00           C  
ATOM   1463  O   SER    97      55.260  56.350  14.600  1.00  0.00           O  
ATOM   1464  CB  SER    97      54.990  53.640  14.840  1.00  0.00           C  
ATOM   1465  OG  SER    97      53.660  53.270  15.280  1.00  0.00           O  
ATOM   1466  HN  SER    97      54.960  53.330  17.450  1.00  0.00           H  
ATOM   1467  HA  SER    97      56.890  54.490  15.670  1.00  0.00           H  
ATOM   1468  HB1 SER    97      55.500  52.680  14.580  1.00  0.00           H  
ATOM   1469  HB2 SER    97      54.880  54.150  13.860  1.00  0.00           H  
ATOM   1470  HG1 SER    97      53.830  52.640  15.980  1.00  0.00           H  
ATOM   1471  N   THR    98      54.530  56.470  16.750  1.00  0.00           N  
ATOM   1472  CA  THR    98      53.840  57.760  16.640  1.00  0.00           C  
ATOM   1473  C   THR    98      54.540  58.890  17.330  1.00  0.00           C  
ATOM   1474  O   THR    98      54.270  60.040  16.950  1.00  0.00           O  
ATOM   1475  CB  THR    98      52.380  57.780  17.090  1.00  0.00           C  
ATOM   1476  CG2 THR    98      51.590  56.820  16.140  1.00  0.00           C  
ATOM   1477  OG1 THR    98      52.200  57.270  18.430  1.00  0.00           O  
ATOM   1478  HN  THR    98      54.320  55.930  17.550  1.00  0.00           H  
ATOM   1479  HA  THR    98      53.900  58.130  15.620  1.00  0.00           H  
ATOM   1480  HB  THR    98      51.990  58.820  17.000  1.00  0.00           H  
ATOM   1481  HG1 THR    98      51.240  57.210  18.530  1.00  0.00           H  
ATOM   1482 1HG2 THR    98      51.850  55.750  16.080  1.00  0.00           H  
ATOM   1483 2HG2 THR    98      51.700  57.120  15.070  1.00  0.00           H  
ATOM   1484 3HG2 THR    98      50.490  56.840  16.270  1.00  0.00           H  
ATOM   1485  N   ARG    99      55.370  58.560  18.350  1.00  0.00           N  
ATOM   1486  CA  ARG    99      55.860  59.380  19.450  1.00  0.00           C  
ATOM   1487  C   ARG    99      54.800  59.850  20.510  1.00  0.00           C  
ATOM   1488  O   ARG    99      55.160  60.660  21.400  1.00  0.00           O  
ATOM   1489  CB  ARG    99      56.670  60.650  19.060  1.00  0.00           C  
ATOM   1490  CG  ARG    99      58.230  60.440  18.890  1.00  0.00           C  
ATOM   1491  CD  ARG    99      58.650  59.430  17.800  1.00  0.00           C  
ATOM   1492  NE  ARG    99      58.290  60.050  16.520  1.00  0.00           N  
ATOM   1493  CZ  ARG    99      58.030  59.390  15.390  1.00  0.00           C  
ATOM   1494  NH1 ARG    99      58.410  58.160  15.240  1.00  0.00           N1+
ATOM   1495  NH2 ARG    99      57.520  59.990  14.380  1.00  0.00           N  
ATOM   1496  HN  ARG    99      55.590  57.620  18.560  1.00  0.00           H  
ATOM   1497  HA  ARG    99      56.460  58.780  20.110  1.00  0.00           H  
ATOM   1498  HB1 ARG    99      56.690  61.330  19.940  1.00  0.00           H  
ATOM   1499  HB2 ARG    99      56.240  61.170  18.170  1.00  0.00           H  
ATOM   1500  HG1 ARG    99      58.560  60.090  19.880  1.00  0.00           H  
ATOM   1501  HG2 ARG    99      58.720  61.380  18.580  1.00  0.00           H  
ATOM   1502  HD1 ARG    99      58.210  58.420  17.870  1.00  0.00           H  
ATOM   1503  HD2 ARG    99      59.740  59.200  17.770  1.00  0.00           H  
ATOM   1504  HE  ARG    99      57.890  60.960  16.420  1.00  0.00           H  
ATOM   1505 1HH1 ARG    99      59.200  57.970  15.810  1.00  0.00           H  
ATOM   1506 2HH1 ARG    99      58.250  57.800  14.320  1.00  0.00           H  
ATOM   1507 1HH2 ARG    99      57.430  60.990  14.390  1.00  0.00           H  
ATOM   1508 2HH2 ARG    99      57.330  59.500  13.530  1.00  0.00           H  
ATOM   1509  N   LYS   100      53.500  59.490  20.350  1.00  0.00           N  
ATOM   1510  CA  LYS   100      52.450  59.940  21.270  1.00  0.00           C  
ATOM   1511  C   LYS   100      52.590  59.370  22.670  1.00  0.00           C  
ATOM   1512  O   LYS   100      52.660  58.160  22.910  1.00  0.00           O  
ATOM   1513  CB  LYS   100      51.050  59.670  20.700  1.00  0.00           C  
ATOM   1514  CG  LYS   100      50.500  60.560  19.520  1.00  0.00           C  
ATOM   1515  CD  LYS   100      49.990  61.920  20.010  1.00  0.00           C  
ATOM   1516  CE  LYS   100      49.080  61.870  21.210  1.00  0.00           C  
ATOM   1517  NZ  LYS   100      48.200  63.080  21.420  1.00  0.00           N1+
ATOM   1518  HN  LYS   100      53.230  58.950  19.550  1.00  0.00           H  
ATOM   1519  HA  LYS   100      52.540  60.990  21.520  1.00  0.00           H  
ATOM   1520  HB1 LYS   100      50.250  59.620  21.460  1.00  0.00           H  
ATOM   1521  HB2 LYS   100      50.920  58.650  20.270  1.00  0.00           H  
ATOM   1522  HG1 LYS   100      49.700  60.020  18.960  1.00  0.00           H  
ATOM   1523  HG2 LYS   100      51.250  60.840  18.770  1.00  0.00           H  
ATOM   1524  HD1 LYS   100      49.400  62.370  19.170  1.00  0.00           H  
ATOM   1525  HD2 LYS   100      50.840  62.610  20.140  1.00  0.00           H  
ATOM   1526  HE1 LYS   100      49.850  61.780  22.010  1.00  0.00           H  
ATOM   1527  HE2 LYS   100      48.390  61.000  21.130  1.00  0.00           H  
ATOM   1528  HZ1 LYS   100      47.560  63.060  22.220  1.00  0.00           H  
ATOM   1529  HZ2 LYS   100      47.720  63.290  20.510  1.00  0.00           H  
ATOM   1530  HZ3 LYS   100      48.830  63.880  21.630  1.00  0.00           H  
ATOM   1531  N   VAL   101      52.600  60.230  23.660  1.00  0.00           N  
ATOM   1532  CA  VAL   101      52.830  59.960  25.050  1.00  0.00           C  
ATOM   1533  C   VAL   101      51.510  59.740  25.740  1.00  0.00           C  
ATOM   1534  O   VAL   101      50.610  60.570  25.640  1.00  0.00           O  
ATOM   1535  CB  VAL   101      53.520  61.010  25.810  1.00  0.00           C  
ATOM   1536  CG1 VAL   101      53.500  60.710  27.340  1.00  0.00           C  
ATOM   1537  CG2 VAL   101      54.950  61.240  25.220  1.00  0.00           C  
ATOM   1538  HN  VAL   101      52.210  61.140  23.540  1.00  0.00           H  
ATOM   1539  HA  VAL   101      53.420  59.060  25.120  1.00  0.00           H  
ATOM   1540  HB  VAL   101      53.040  61.990  25.630  1.00  0.00           H  
ATOM   1541 1HG1 VAL   101      54.300  61.300  27.840  1.00  0.00           H  
ATOM   1542 2HG1 VAL   101      53.650  59.630  27.570  1.00  0.00           H  
ATOM   1543 3HG1 VAL   101      52.520  60.950  27.800  1.00  0.00           H  
ATOM   1544 1HG2 VAL   101      55.430  62.110  25.730  1.00  0.00           H  
ATOM   1545 2HG2 VAL   101      54.920  61.540  24.160  1.00  0.00           H  
ATOM   1546 3HG2 VAL   101      55.620  60.370  25.410  1.00  0.00           H  
ATOM   1547  N   TYR   102      51.310  58.650  26.460  1.00  0.00           N  
ATOM   1548  CA  TYR   102      50.050  58.340  27.150  1.00  0.00           C  
ATOM   1549  C   TYR   102      50.320  57.730  28.570  1.00  0.00           C  
ATOM   1550  O   TYR   102      51.420  57.450  28.880  1.00  0.00           O  
ATOM   1551  CB  TYR   102      49.140  57.280  26.430  1.00  0.00           C  
ATOM   1552  CG  TYR   102      48.920  57.690  24.980  1.00  0.00           C  
ATOM   1553  CD1 TYR   102      47.950  58.650  24.660  1.00  0.00           C  
ATOM   1554  CD2 TYR   102      49.470  56.890  24.000  1.00  0.00           C  
ATOM   1555  CE1 TYR   102      47.660  58.920  23.360  1.00  0.00           C  
ATOM   1556  CE2 TYR   102      49.070  57.070  22.650  1.00  0.00           C  
ATOM   1557  CZ  TYR   102      48.090  58.020  22.290  1.00  0.00           C  
ATOM   1558  OH  TYR   102      47.700  58.190  20.940  1.00  0.00           O  
ATOM   1559  HN  TYR   102      52.000  57.920  26.550  1.00  0.00           H  
ATOM   1560  HA  TYR   102      49.500  59.260  27.270  1.00  0.00           H  
ATOM   1561  HB1 TYR   102      48.180  57.320  26.990  1.00  0.00           H  
ATOM   1562  HB2 TYR   102      49.390  56.200  26.480  1.00  0.00           H  
ATOM   1563  HD1 TYR   102      47.620  59.350  25.400  1.00  0.00           H  
ATOM   1564  HD2 TYR   102      50.230  56.170  24.280  1.00  0.00           H  
ATOM   1565  HE1 TYR   102      46.820  59.570  23.170  1.00  0.00           H  
ATOM   1566  HE2 TYR   102      49.420  56.420  21.860  1.00  0.00           H  
ATOM   1567  HH  TYR   102      47.010  58.860  20.980  1.00  0.00           H  
ATOM   1568  N   ALA   103      49.270  57.620  29.360  1.00  0.00           N  
ATOM   1569  CA  ALA   103      49.330  56.940  30.640  1.00  0.00           C  
ATOM   1570  C   ALA   103      48.650  55.550  30.510  1.00  0.00           C  
ATOM   1571  O   ALA   103      47.550  55.450  29.920  1.00  0.00           O  
ATOM   1572  CB  ALA   103      48.580  57.670  31.660  1.00  0.00           C  
ATOM   1573  HN  ALA   103      48.390  57.940  29.030  1.00  0.00           H  
ATOM   1574  HA  ALA   103      50.320  56.710  31.000  1.00  0.00           H  
ATOM   1575  HB1 ALA   103      47.600  58.000  31.270  1.00  0.00           H  
ATOM   1576  HB2 ALA   103      49.180  58.570  31.940  1.00  0.00           H  
ATOM   1577  HB3 ALA   103      48.450  57.180  32.650  1.00  0.00           H  
ATOM   1578  N   MET   104      49.180  54.380  30.890  1.00  0.00           N  
ATOM   1579  CA  MET   104      48.690  53.070  30.640  1.00  0.00           C  
ATOM   1580  C   MET   104      48.470  52.330  31.890  1.00  0.00           C  
ATOM   1581  O   MET   104      49.400  52.110  32.630  1.00  0.00           O  
ATOM   1582  CB  MET   104      49.670  52.280  29.640  1.00  0.00           C  
ATOM   1583  CG  MET   104      49.480  50.730  29.290  1.00  0.00           C  
ATOM   1584  SD  MET   104      50.680  50.250  27.910  1.00  0.00           S  
ATOM   1585  CE  MET   104      50.490  48.420  27.940  1.00  0.00           C  
ATOM   1586  HN  MET   104      50.120  54.410  31.220  1.00  0.00           H  
ATOM   1587  HA  MET   104      47.680  53.130  30.250  1.00  0.00           H  
ATOM   1588  HB1 MET   104      50.700  52.440  30.020  1.00  0.00           H  
ATOM   1589  HB2 MET   104      49.690  52.980  28.770  1.00  0.00           H  
ATOM   1590  HG1 MET   104      48.420  50.470  29.080  1.00  0.00           H  
ATOM   1591  HG2 MET   104      49.820  50.150  30.180  1.00  0.00           H  
ATOM   1592  HE1 MET   104      49.490  48.170  27.510  1.00  0.00           H  
ATOM   1593  HE2 MET   104      50.530  48.000  28.980  1.00  0.00           H  
ATOM   1594  HE3 MET   104      51.310  47.950  27.350  1.00  0.00           H  
ATOM   1595  N   LYS   105      47.180  51.910  32.090  1.00  0.00           N  
ATOM   1596  CA  LYS   105      46.830  51.130  33.210  1.00  0.00           C  
ATOM   1597  C   LYS   105      46.710  49.670  32.910  1.00  0.00           C  
ATOM   1598  O   LYS   105      45.970  49.370  32.010  1.00  0.00           O  
ATOM   1599  CB  LYS   105      45.480  51.730  33.770  1.00  0.00           C  
ATOM   1600  CG  LYS   105      44.840  50.890  34.820  1.00  0.00           C  
ATOM   1601  CD  LYS   105      43.490  51.460  35.410  1.00  0.00           C  
ATOM   1602  CE  LYS   105      43.570  51.870  36.900  1.00  0.00           C  
ATOM   1603  NZ  LYS   105      42.380  52.690  37.280  1.00  0.00           N1+
ATOM   1604  HN  LYS   105      46.460  52.050  31.420  1.00  0.00           H  
ATOM   1605  HA  LYS   105      47.690  51.230  33.870  1.00  0.00           H  
ATOM   1606  HB1 LYS   105      44.930  51.760  32.810  1.00  0.00           H  
ATOM   1607  HB2 LYS   105      45.680  52.710  34.240  1.00  0.00           H  
ATOM   1608  HG1 LYS   105      45.490  50.780  35.730  1.00  0.00           H  
ATOM   1609  HG2 LYS   105      44.610  49.840  34.540  1.00  0.00           H  
ATOM   1610  HD1 LYS   105      42.720  50.670  35.460  1.00  0.00           H  
ATOM   1611  HD2 LYS   105      43.180  52.360  34.830  1.00  0.00           H  
ATOM   1612  HE1 LYS   105      44.460  52.510  37.050  1.00  0.00           H  
ATOM   1613  HE2 LYS   105      43.500  50.950  37.520  1.00  0.00           H  
ATOM   1614  HZ1 LYS   105      42.270  52.810  38.300  1.00  0.00           H  
ATOM   1615  HZ2 LYS   105      41.490  52.360  36.850  1.00  0.00           H  
ATOM   1616  HZ3 LYS   105      42.490  53.630  36.850  1.00  0.00           H  
ATOM   1617  N   LEU   106      47.420  48.730  33.650  1.00  0.00           N  
ATOM   1618  CA  LEU   106      47.400  47.300  33.310  1.00  0.00           C  
ATOM   1619  C   LEU   106      46.790  46.640  34.540  1.00  0.00           C  
ATOM   1620  O   LEU   106      47.120  46.920  35.710  1.00  0.00           O  
ATOM   1621  CB  LEU   106      48.810  46.800  33.040  1.00  0.00           C  
ATOM   1622  CG  LEU   106      49.860  47.150  34.040  1.00  0.00           C  
ATOM   1623  CD1 LEU   106      50.120  45.890  35.020  1.00  0.00           C  
ATOM   1624  CD2 LEU   106      51.130  47.640  33.370  1.00  0.00           C  
ATOM   1625  HN  LEU   106      48.060  49.080  34.330  1.00  0.00           H  
ATOM   1626  HA  LEU   106      46.720  47.150  32.500  1.00  0.00           H  
ATOM   1627  HB1 LEU   106      49.110  47.260  32.090  1.00  0.00           H  
ATOM   1628  HB2 LEU   106      48.790  45.690  32.940  1.00  0.00           H  
ATOM   1629  HG  LEU   106      49.560  48.020  34.670  1.00  0.00           H  
ATOM   1630 1HD1 LEU   106      49.360  45.760  35.810  1.00  0.00           H  
ATOM   1631 2HD1 LEU   106      51.050  46.100  35.600  1.00  0.00           H  
ATOM   1632 3HD1 LEU   106      50.340  45.020  34.350  1.00  0.00           H  
ATOM   1633 1HD2 LEU   106      50.920  48.590  32.830  1.00  0.00           H  
ATOM   1634 2HD2 LEU   106      51.560  46.920  32.650  1.00  0.00           H  
ATOM   1635 3HD2 LEU   106      51.930  47.730  34.140  1.00  0.00           H  
ATOM   1636  N   LEU   107      45.930  45.670  34.340  1.00  0.00           N  
ATOM   1637  CA  LEU   107      45.220  45.120  35.480  1.00  0.00           C  
ATOM   1638  C   LEU   107      45.140  43.620  35.340  1.00  0.00           C  
ATOM   1639  O   LEU   107      44.650  43.040  34.370  1.00  0.00           O  
ATOM   1640  CB  LEU   107      43.810  45.550  35.650  1.00  0.00           C  
ATOM   1641  CG  LEU   107      43.710  46.890  36.450  1.00  0.00           C  
ATOM   1642  CD1 LEU   107      42.370  47.490  36.140  1.00  0.00           C  
ATOM   1643  CD2 LEU   107      43.890  46.780  37.980  1.00  0.00           C  
ATOM   1644  HN  LEU   107      45.470  45.510  33.470  1.00  0.00           H  
ATOM   1645  HA  LEU   107      45.780  45.160  36.410  1.00  0.00           H  
ATOM   1646  HB1 LEU   107      43.150  44.800  36.140  1.00  0.00           H  
ATOM   1647  HB2 LEU   107      43.380  45.770  34.650  1.00  0.00           H  
ATOM   1648  HG  LEU   107      44.480  47.580  36.050  1.00  0.00           H  
ATOM   1649 1HD1 LEU   107      42.340  47.820  35.080  1.00  0.00           H  
ATOM   1650 2HD1 LEU   107      42.120  48.400  36.730  1.00  0.00           H  
ATOM   1651 3HD1 LEU   107      41.610  46.700  36.320  1.00  0.00           H  
ATOM   1652 1HD2 LEU   107      44.820  46.190  38.160  1.00  0.00           H  
ATOM   1653 2HD2 LEU   107      43.030  46.250  38.430  1.00  0.00           H  
ATOM   1654 3HD2 LEU   107      43.930  47.740  38.550  1.00  0.00           H  
ATOM   1655  N   SER   108      45.680  42.910  36.340  1.00  0.00           N  
ATOM   1656  CA  SER   108      45.610  41.480  36.470  1.00  0.00           C  
ATOM   1657  C   SER   108      44.140  40.930  36.570  1.00  0.00           C  
ATOM   1658  O   SER   108      43.400  40.990  37.510  1.00  0.00           O  
ATOM   1659  CB  SER   108      46.510  40.900  37.650  1.00  0.00           C  
ATOM   1660  OG  SER   108      46.360  39.440  37.820  1.00  0.00           O  
ATOM   1661  HN  SER   108      46.250  43.470  36.950  1.00  0.00           H  
ATOM   1662  HA  SER   108      46.000  41.070  35.550  1.00  0.00           H  
ATOM   1663  HB1 SER   108      46.000  41.250  38.570  1.00  0.00           H  
ATOM   1664  HB2 SER   108      47.610  41.080  37.580  1.00  0.00           H  
ATOM   1665  HG1 SER   108      47.080  39.130  38.370  1.00  0.00           H  
ATOM   1666  N   LYS   109      43.690  40.210  35.550  1.00  0.00           N  
ATOM   1667  CA  LYS   109      42.380  39.660  35.470  1.00  0.00           C  
ATOM   1668  C   LYS   109      42.170  38.550  36.500  1.00  0.00           C  
ATOM   1669  O   LYS   109      41.050  38.520  37.090  1.00  0.00           O  
ATOM   1670  CB  LYS   109      42.150  39.140  34.030  1.00  0.00           C  
ATOM   1671  CG  LYS   109      42.150  40.230  33.000  1.00  0.00           C  
ATOM   1672  CD  LYS   109      41.540  39.810  31.660  1.00  0.00           C  
ATOM   1673  CE  LYS   109      41.640  38.360  31.190  1.00  0.00           C  
ATOM   1674  NZ  LYS   109      41.400  38.320  29.720  1.00  0.00           N1+
ATOM   1675  HN  LYS   109      44.340  40.180  34.810  1.00  0.00           H  
ATOM   1676  HA  LYS   109      41.710  40.390  35.910  1.00  0.00           H  
ATOM   1677  HB1 LYS   109      41.180  38.600  34.100  1.00  0.00           H  
ATOM   1678  HB2 LYS   109      42.930  38.390  33.830  1.00  0.00           H  
ATOM   1679  HG1 LYS   109      43.210  40.500  32.800  1.00  0.00           H  
ATOM   1680  HG2 LYS   109      41.760  41.190  33.380  1.00  0.00           H  
ATOM   1681  HD1 LYS   109      41.910  40.470  30.840  1.00  0.00           H  
ATOM   1682  HD2 LYS   109      40.460  40.040  31.780  1.00  0.00           H  
ATOM   1683  HE1 LYS   109      40.840  37.700  31.560  1.00  0.00           H  
ATOM   1684  HE2 LYS   109      42.630  37.880  31.320  1.00  0.00           H  
ATOM   1685  HZ1 LYS   109      42.230  38.510  29.130  1.00  0.00           H  
ATOM   1686  HZ2 LYS   109      40.610  38.900  29.390  1.00  0.00           H  
ATOM   1687  HZ3 LYS   109      41.140  37.350  29.440  1.00  0.00           H  
ATOM   1688  N   PHE   110      43.120  37.600  36.830  1.00  0.00           N  
ATOM   1689  CA  PHE   110      43.010  36.460  37.710  1.00  0.00           C  
ATOM   1690  C   PHE   110      42.770  36.970  39.160  1.00  0.00           C  
ATOM   1691  O   PHE   110      42.000  36.380  39.930  1.00  0.00           O  
ATOM   1692  CB  PHE   110      44.290  35.550  37.660  1.00  0.00           C  
ATOM   1693  CG  PHE   110      44.470  34.610  38.780  1.00  0.00           C  
ATOM   1694  CD1 PHE   110      43.560  33.510  38.870  1.00  0.00           C  
ATOM   1695  CD2 PHE   110      45.450  34.670  39.750  1.00  0.00           C  
ATOM   1696  CE1 PHE   110      43.550  32.590  39.880  1.00  0.00           C  
ATOM   1697  CE2 PHE   110      45.530  33.690  40.770  1.00  0.00           C  
ATOM   1698  CZ  PHE   110      44.630  32.570  40.730  1.00  0.00           C  
ATOM   1699  HN  PHE   110      43.990  37.720  36.360  1.00  0.00           H  
ATOM   1700  HA  PHE   110      42.120  35.920  37.420  1.00  0.00           H  
ATOM   1701  HB1 PHE   110      45.110  36.300  37.650  1.00  0.00           H  
ATOM   1702  HB2 PHE   110      44.300  34.960  36.730  1.00  0.00           H  
ATOM   1703  HD1 PHE   110      42.730  33.500  38.170  1.00  0.00           H  
ATOM   1704  HD2 PHE   110      46.230  35.410  39.730  1.00  0.00           H  
ATOM   1705  HE1 PHE   110      42.760  31.870  40.000  1.00  0.00           H  
ATOM   1706  HE2 PHE   110      46.340  33.740  41.490  1.00  0.00           H  
ATOM   1707  HZ  PHE   110      44.650  31.810  41.490  1.00  0.00           H  
ATOM   1708  N   GLU   111      43.440  38.060  39.580  1.00  0.00           N  
ATOM   1709  CA  GLU   111      43.370  38.600  40.920  1.00  0.00           C  
ATOM   1710  C   GLU   111      42.060  39.350  41.230  1.00  0.00           C  
ATOM   1711  O   GLU   111      41.530  39.360  42.370  1.00  0.00           O  
ATOM   1712  CB  GLU   111      44.610  39.410  41.230  1.00  0.00           C  
ATOM   1713  CG  GLU   111      45.940  38.660  41.460  1.00  0.00           C  
ATOM   1714  CD  GLU   111      47.130  39.470  41.720  1.00  0.00           C  
ATOM   1715  OE1 GLU   111      47.510  40.350  40.890  1.00  0.00           O  
ATOM   1716  OE2 GLU   111      47.840  39.300  42.730  1.00  0.00           O1-
ATOM   1717  HN  GLU   111      44.090  38.520  38.970  1.00  0.00           H  
ATOM   1718  HA  GLU   111      43.340  37.810  41.670  1.00  0.00           H  
ATOM   1719  HB1 GLU   111      44.420  39.880  42.230  1.00  0.00           H  
ATOM   1720  HB2 GLU   111      44.810  40.250  40.520  1.00  0.00           H  
ATOM   1721  HG1 GLU   111      46.140  38.190  40.470  1.00  0.00           H  
ATOM   1722  HG2 GLU   111      45.820  37.840  42.190  1.00  0.00           H  
ATOM   1723  N   MET   112      41.430  39.950  40.180  1.00  0.00           N  
ATOM   1724  CA  MET   112      40.050  40.480  40.250  1.00  0.00           C  
ATOM   1725  C   MET   112      39.020  39.430  39.960  1.00  0.00           C  
ATOM   1726  O   MET   112      37.820  39.700  39.860  1.00  0.00           O  
ATOM   1727  CB  MET   112      39.930  41.650  39.230  1.00  0.00           C  
ATOM   1728  CG  MET   112      40.960  42.780  39.240  1.00  0.00           C  
ATOM   1729  SD  MET   112      40.710  44.190  38.090  1.00  0.00           S  
ATOM   1730  CE  MET   112      40.570  43.500  36.330  1.00  0.00           C  
ATOM   1731  HN  MET   112      41.910  40.000  39.300  1.00  0.00           H  
ATOM   1732  HA  MET   112      39.800  40.780  41.250  1.00  0.00           H  
ATOM   1733  HB1 MET   112      39.000  42.190  39.490  1.00  0.00           H  
ATOM   1734  HB2 MET   112      39.880  41.270  38.200  1.00  0.00           H  
ATOM   1735  HG1 MET   112      41.890  42.330  38.840  1.00  0.00           H  
ATOM   1736  HG2 MET   112      41.180  43.070  40.300  1.00  0.00           H  
ATOM   1737  HE1 MET   112      41.580  43.260  35.910  1.00  0.00           H  
ATOM   1738  HE2 MET   112      40.160  44.260  35.620  1.00  0.00           H  
ATOM   1739  HE3 MET   112      40.000  42.550  36.260  1.00  0.00           H  
ATOM   1740  N   ILE   113      39.450  38.160  39.960  1.00  0.00           N  
ATOM   1741  CA  ILE   113      38.620  37.000  40.250  1.00  0.00           C  
ATOM   1742  C   ILE   113      39.010  36.350  41.670  1.00  0.00           C  
ATOM   1743  O   ILE   113      38.260  36.210  42.640  1.00  0.00           O  
ATOM   1744  CB  ILE   113      38.650  35.920  39.220  1.00  0.00           C  
ATOM   1745  CG1 ILE   113      38.260  36.550  37.790  1.00  0.00           C  
ATOM   1746  CG2 ILE   113      37.690  34.720  39.550  1.00  0.00           C  
ATOM   1747  CD  ILE   113      36.750  36.970  37.630  1.00  0.00           C  
ATOM   1748  HN  ILE   113      40.440  38.030  40.000  1.00  0.00           H  
ATOM   1749  HA  ILE   113      37.590  37.330  40.350  1.00  0.00           H  
ATOM   1750  HB  ILE   113      39.660  35.490  39.060  1.00  0.00           H  
ATOM   1751 1HG1 ILE   113      38.470  35.700  37.110  1.00  0.00           H  
ATOM   1752 2HG1 ILE   113      38.860  37.470  37.640  1.00  0.00           H  
ATOM   1753 1HG2 ILE   113      38.120  34.000  40.260  1.00  0.00           H  
ATOM   1754 2HG2 ILE   113      37.590  34.070  38.660  1.00  0.00           H  
ATOM   1755 3HG2 ILE   113      36.710  35.060  39.960  1.00  0.00           H  
ATOM   1756  HD1 ILE   113      36.470  37.920  38.140  1.00  0.00           H  
ATOM   1757  HD2 ILE   113      36.030  36.190  37.980  1.00  0.00           H  
ATOM   1758  HD3 ILE   113      36.560  37.150  36.540  1.00  0.00           H  
ATOM   1759  N   LYS   114      40.330  36.030  41.980  1.00  0.00           N  
ATOM   1760  CA  LYS   114      40.860  35.390  43.210  1.00  0.00           C  
ATOM   1761  C   LYS   114      40.730  36.300  44.460  1.00  0.00           C  
ATOM   1762  O   LYS   114      40.210  35.770  45.510  1.00  0.00           O  
ATOM   1763  CB  LYS   114      42.350  35.030  42.900  1.00  0.00           C  
ATOM   1764  CG  LYS   114      43.060  34.200  43.940  1.00  0.00           C  
ATOM   1765  CD  LYS   114      42.400  32.850  44.280  1.00  0.00           C  
ATOM   1766  CE  LYS   114      43.300  31.960  45.130  1.00  0.00           C  
ATOM   1767  NZ  LYS   114      42.550  30.640  45.320  1.00  0.00           N1+
ATOM   1768  HN  LYS   114      40.950  36.160  41.200  1.00  0.00           H  
ATOM   1769  HA  LYS   114      40.310  34.480  43.350  1.00  0.00           H  
ATOM   1770  HB1 LYS   114      43.030  35.870  42.640  1.00  0.00           H  
ATOM   1771  HB2 LYS   114      42.300  34.450  41.960  1.00  0.00           H  
ATOM   1772  HG1 LYS   114      43.110  34.780  44.880  1.00  0.00           H  
ATOM   1773  HG2 LYS   114      44.120  34.020  43.680  1.00  0.00           H  
ATOM   1774  HD1 LYS   114      42.240  32.240  43.360  1.00  0.00           H  
ATOM   1775  HD2 LYS   114      41.400  32.990  44.730  1.00  0.00           H  
ATOM   1776  HE1 LYS   114      43.370  32.490  46.110  1.00  0.00           H  
ATOM   1777  HE2 LYS   114      44.210  31.700  44.550  1.00  0.00           H  
ATOM   1778  HZ1 LYS   114      43.160  30.040  45.920  1.00  0.00           H  
ATOM   1779  HZ2 LYS   114      42.420  30.180  44.400  1.00  0.00           H  
ATOM   1780  HZ3 LYS   114      41.680  30.720  45.870  1.00  0.00           H  
ATOM   1781  N   ARG   115      40.970  37.550  44.410  1.00  0.00           N  
ATOM   1782  CA  ARG   115      40.910  38.430  45.500  1.00  0.00           C  
ATOM   1783  C   ARG   115      39.870  39.520  45.330  1.00  0.00           C  
ATOM   1784  O   ARG   115      39.880  40.580  46.010  1.00  0.00           O  
ATOM   1785  CB  ARG   115      42.380  39.070  45.720  1.00  0.00           C  
ATOM   1786  CG  ARG   115      43.550  38.170  45.260  1.00  0.00           C  
ATOM   1787  CD  ARG   115      44.930  38.490  45.800  1.00  0.00           C  
ATOM   1788  NE  ARG   115      45.980  38.040  44.830  1.00  0.00           N  
ATOM   1789  CZ  ARG   115      46.570  36.860  44.790  1.00  0.00           C  
ATOM   1790  NH1 ARG   115      46.240  35.830  45.520  1.00  0.00           N1+
ATOM   1791  NH2 ARG   115      47.610  36.710  43.960  1.00  0.00           N  
ATOM   1792  HN  ARG   115      41.370  37.950  43.580  1.00  0.00           H  
ATOM   1793  HA  ARG   115      40.620  37.850  46.360  1.00  0.00           H  
ATOM   1794  HB1 ARG   115      42.400  39.360  46.790  1.00  0.00           H  
ATOM   1795  HB2 ARG   115      42.320  40.010  45.130  1.00  0.00           H  
ATOM   1796  HG1 ARG   115      43.570  38.080  44.150  1.00  0.00           H  
ATOM   1797  HG2 ARG   115      43.350  37.100  45.500  1.00  0.00           H  
ATOM   1798  HD1 ARG   115      45.030  37.860  46.710  1.00  0.00           H  
ATOM   1799  HD2 ARG   115      44.980  39.560  46.110  1.00  0.00           H  
ATOM   1800  HE  ARG   115      46.320  38.740  44.200  1.00  0.00           H  
ATOM   1801 1HH1 ARG   115      45.580  35.930  46.250  1.00  0.00           H  
ATOM   1802 2HH1 ARG   115      46.930  35.110  45.610  1.00  0.00           H  
ATOM   1803 1HH2 ARG   115      47.810  37.550  43.460  1.00  0.00           H  
ATOM   1804 2HH2 ARG   115      48.160  35.870  43.940  1.00  0.00           H  
ATOM   1805  N   SER   116      38.950  39.420  44.410  1.00  0.00           N  
ATOM   1806  CA  SER   116      37.780  40.320  44.360  1.00  0.00           C  
ATOM   1807  C   SER   116      36.690  39.760  43.510  1.00  0.00           C  
ATOM   1808  O   SER   116      37.000  39.110  42.520  1.00  0.00           O  
ATOM   1809  CB  SER   116      38.110  41.750  43.800  1.00  0.00           C  
ATOM   1810  OG  SER   116      37.010  42.590  43.960  1.00  0.00           O  
ATOM   1811  HN  SER   116      38.900  38.660  43.770  1.00  0.00           H  
ATOM   1812  HA  SER   116      37.470  40.330  45.390  1.00  0.00           H  
ATOM   1813  HB1 SER   116      38.340  41.610  42.710  1.00  0.00           H  
ATOM   1814  HB2 SER   116      38.950  42.330  44.220  1.00  0.00           H  
ATOM   1815  HG1 SER   116      36.900  42.640  44.930  1.00  0.00           H  
ATOM   1816  N   ASP   117      35.450  39.890  43.920  1.00  0.00           N  
ATOM   1817  CA  ASP   117      34.220  39.470  43.250  1.00  0.00           C  
ATOM   1818  C   ASP   117      33.440  40.600  42.740  1.00  0.00           C  
ATOM   1819  O   ASP   117      32.320  40.480  42.240  1.00  0.00           O  
ATOM   1820  CB  ASP   117      33.410  38.700  44.400  1.00  0.00           C  
ATOM   1821  CG  ASP   117      34.240  37.610  45.120  1.00  0.00           C  
ATOM   1822  OD1 ASP   117      34.680  36.690  44.450  1.00  0.00           O  
ATOM   1823  OD2 ASP   117      34.380  37.640  46.310  1.00  0.00           O1-
ATOM   1824  HN  ASP   117      35.390  40.400  44.780  1.00  0.00           H  
ATOM   1825  HA  ASP   117      34.450  38.760  42.480  1.00  0.00           H  
ATOM   1826  HB1 ASP   117      32.530  38.250  43.890  1.00  0.00           H  
ATOM   1827  HB2 ASP   117      32.990  39.380  45.170  1.00  0.00           H  
ATOM   1828  N   SER   118      33.950  41.900  42.830  1.00  0.00           N  
ATOM   1829  CA  SER   118      33.230  43.070  42.430  1.00  0.00           C  
ATOM   1830  C   SER   118      33.540  43.390  41.010  1.00  0.00           C  
ATOM   1831  O   SER   118      34.320  42.710  40.380  1.00  0.00           O  
ATOM   1832  CB  SER   118      33.590  44.320  43.440  1.00  0.00           C  
ATOM   1833  OG  SER   118      32.730  45.420  43.270  1.00  0.00           O  
ATOM   1834  HN  SER   118      34.860  42.060  43.210  1.00  0.00           H  
ATOM   1835  HA  SER   118      32.160  42.910  42.520  1.00  0.00           H  
ATOM   1836  HB1 SER   118      34.650  44.630  43.470  1.00  0.00           H  
ATOM   1837  HB2 SER   118      33.510  43.990  44.480  1.00  0.00           H  
ATOM   1838  HG1 SER   118      32.110  45.350  44.000  1.00  0.00           H  
ATOM   1839  N   ALA   119      32.790  44.380  40.470  1.00  0.00           N  
ATOM   1840  CA  ALA   119      32.690  44.610  39.070  1.00  0.00           C  
ATOM   1841  C   ALA   119      33.260  45.980  38.710  1.00  0.00           C  
ATOM   1842  O   ALA   119      32.990  46.590  37.680  1.00  0.00           O  
ATOM   1843  CB  ALA   119      31.230  44.430  38.440  1.00  0.00           C  
ATOM   1844  HN  ALA   119      32.100  44.920  40.940  1.00  0.00           H  
ATOM   1845  HA  ALA   119      33.310  43.850  38.630  1.00  0.00           H  
ATOM   1846  HB1 ALA   119      30.780  43.510  38.880  1.00  0.00           H  
ATOM   1847  HB2 ALA   119      31.200  44.540  37.350  1.00  0.00           H  
ATOM   1848  HB3 ALA   119      30.570  45.220  38.880  1.00  0.00           H  
ATOM   1849  N   PHE   120      34.210  46.510  39.580  1.00  0.00           N  
ATOM   1850  CA  PHE   120      34.740  47.820  39.560  1.00  0.00           C  
ATOM   1851  C   PHE   120      35.400  48.250  38.230  1.00  0.00           C  
ATOM   1852  O   PHE   120      35.210  49.380  37.780  1.00  0.00           O  
ATOM   1853  CB  PHE   120      35.660  48.010  40.710  1.00  0.00           C  
ATOM   1854  CG  PHE   120      36.750  46.980  40.800  1.00  0.00           C  
ATOM   1855  CD1 PHE   120      38.060  47.340  40.380  1.00  0.00           C  
ATOM   1856  CD2 PHE   120      36.600  45.630  41.230  1.00  0.00           C  
ATOM   1857  CE1 PHE   120      39.190  46.520  40.370  1.00  0.00           C  
ATOM   1858  CE2 PHE   120      37.730  44.770  41.270  1.00  0.00           C  
ATOM   1859  CZ  PHE   120      39.030  45.230  40.850  1.00  0.00           C  
ATOM   1860  HN  PHE   120      34.490  46.010  40.380  1.00  0.00           H  
ATOM   1861  HA  PHE   120      33.890  48.480  39.690  1.00  0.00           H  
ATOM   1862  HB1 PHE   120      35.180  47.980  41.710  1.00  0.00           H  
ATOM   1863  HB2 PHE   120      36.090  49.040  40.680  1.00  0.00           H  
ATOM   1864  HD1 PHE   120      38.040  48.380  40.090  1.00  0.00           H  
ATOM   1865  HD2 PHE   120      35.630  45.220  41.490  1.00  0.00           H  
ATOM   1866  HE1 PHE   120      40.150  46.880  40.050  1.00  0.00           H  
ATOM   1867  HE2 PHE   120      37.640  43.730  41.570  1.00  0.00           H  
ATOM   1868  HZ  PHE   120      39.840  44.520  40.870  1.00  0.00           H  
ATOM   1869  N   PHE   121      36.100  47.350  37.460  1.00  0.00           N  
ATOM   1870  CA  PHE   121      36.540  47.600  36.140  1.00  0.00           C  
ATOM   1871  C   PHE   121      35.530  47.960  35.070  1.00  0.00           C  
ATOM   1872  O   PHE   121      35.790  48.820  34.230  1.00  0.00           O  
ATOM   1873  CB  PHE   121      37.340  46.310  35.750  1.00  0.00           C  
ATOM   1874  CG  PHE   121      36.630  45.020  35.590  1.00  0.00           C  
ATOM   1875  CD1 PHE   121      36.480  44.150  36.660  1.00  0.00           C  
ATOM   1876  CD2 PHE   121      36.470  44.520  34.230  1.00  0.00           C  
ATOM   1877  CE1 PHE   121      36.020  42.860  36.400  1.00  0.00           C  
ATOM   1878  CE2 PHE   121      35.900  43.270  34.020  1.00  0.00           C  
ATOM   1879  CZ  PHE   121      35.740  42.440  35.130  1.00  0.00           C  
ATOM   1880  HN  PHE   121      36.140  46.410  37.780  1.00  0.00           H  
ATOM   1881  HA  PHE   121      37.240  48.420  36.200  1.00  0.00           H  
ATOM   1882  HB1 PHE   121      38.050  46.120  36.600  1.00  0.00           H  
ATOM   1883  HB2 PHE   121      37.930  46.550  34.830  1.00  0.00           H  
ATOM   1884  HD1 PHE   121      36.640  44.580  37.640  1.00  0.00           H  
ATOM   1885  HD2 PHE   121      36.650  45.180  33.400  1.00  0.00           H  
ATOM   1886  HE1 PHE   121      36.060  42.080  37.150  1.00  0.00           H  
ATOM   1887  HE2 PHE   121      35.650  42.840  33.060  1.00  0.00           H  
ATOM   1888  HZ  PHE   121      35.360  41.440  35.000  1.00  0.00           H  
ATOM   1889  N   TRP   122      34.260  47.410  35.120  1.00  0.00           N  
ATOM   1890  CA  TRP   122      33.180  47.840  34.210  1.00  0.00           C  
ATOM   1891  C   TRP   122      32.700  49.220  34.550  1.00  0.00           C  
ATOM   1892  O   TRP   122      32.570  50.170  33.730  1.00  0.00           O  
ATOM   1893  CB  TRP   122      31.990  46.860  34.160  1.00  0.00           C  
ATOM   1894  CG  TRP   122      32.390  45.500  33.640  1.00  0.00           C  
ATOM   1895  CD1 TRP   122      32.490  44.260  34.290  1.00  0.00           C  
ATOM   1896  CD2 TRP   122      32.470  45.190  32.240  1.00  0.00           C  
ATOM   1897  CE2 TRP   122      32.550  43.810  32.150  1.00  0.00           C  
ATOM   1898  CE3 TRP   122      32.510  45.920  31.120  1.00  0.00           C  
ATOM   1899  NE1 TRP   122      32.700  43.270  33.380  1.00  0.00           N  
ATOM   1900  CZ2 TRP   122      32.530  43.140  30.960  1.00  0.00           C  
ATOM   1901  CZ3 TRP   122      32.550  45.320  29.890  1.00  0.00           C  
ATOM   1902  CH2 TRP   122      32.550  43.940  29.720  1.00  0.00           C  
ATOM   1903  HN  TRP   122      34.120  46.730  35.840  1.00  0.00           H  
ATOM   1904  HA  TRP   122      33.650  47.760  33.240  1.00  0.00           H  
ATOM   1905  HB1 TRP   122      31.230  47.280  33.480  1.00  0.00           H  
ATOM   1906  HB2 TRP   122      31.410  46.830  35.120  1.00  0.00           H  
ATOM   1907  HD1 TRP   122      32.460  44.130  35.350  1.00  0.00           H  
ATOM   1908  HE1 TRP   122      33.210  42.460  33.580  1.00  0.00           H  
ATOM   1909  HE3 TRP   122      32.480  47.000  31.170  1.00  0.00           H  
ATOM   1910  HZ2 TRP   122      32.530  42.070  30.840  1.00  0.00           H  
ATOM   1911  HZ3 TRP   122      32.670  45.910  29.000  1.00  0.00           H  
ATOM   1912  HH2 TRP   122      32.520  43.500  28.730  1.00  0.00           H  
ATOM   1913  N   GLU   123      32.570  49.380  35.860  1.00  0.00           N  
ATOM   1914  CA  GLU   123      32.020  50.620  36.360  1.00  0.00           C  
ATOM   1915  C   GLU   123      32.850  51.910  36.120  1.00  0.00           C  
ATOM   1916  O   GLU   123      32.280  52.960  35.740  1.00  0.00           O  
ATOM   1917  CB  GLU   123      31.790  50.380  37.890  1.00  0.00           C  
ATOM   1918  CG  GLU   123      30.580  49.490  38.210  1.00  0.00           C  
ATOM   1919  CD  GLU   123      30.140  49.640  39.620  1.00  0.00           C  
ATOM   1920  OE1 GLU   123      29.010  50.090  39.890  1.00  0.00           O  
ATOM   1921  OE2 GLU   123      31.070  49.500  40.520  1.00  0.00           O1-
ATOM   1922  HN  GLU   123      32.890  48.600  36.380  1.00  0.00           H  
ATOM   1923  HA  GLU   123      31.090  50.760  35.820  1.00  0.00           H  
ATOM   1924  HB1 GLU   123      31.480  51.370  38.290  1.00  0.00           H  
ATOM   1925  HB2 GLU   123      32.740  49.990  38.310  1.00  0.00           H  
ATOM   1926  HG1 GLU   123      30.740  48.430  37.910  1.00  0.00           H  
ATOM   1927  HG2 GLU   123      29.740  49.790  37.550  1.00  0.00           H  
ATOM   1928  N   GLU   124      34.130  51.810  36.250  1.00  0.00           N  
ATOM   1929  CA  GLU   124      35.210  52.700  35.970  1.00  0.00           C  
ATOM   1930  C   GLU   124      35.310  52.960  34.430  1.00  0.00           C  
ATOM   1931  O   GLU   124      35.510  54.090  33.940  1.00  0.00           O  
ATOM   1932  CB  GLU   124      36.490  52.130  36.520  1.00  0.00           C  
ATOM   1933  CG  GLU   124      37.820  52.800  35.870  1.00  0.00           C  
ATOM   1934  CD  GLU   124      38.940  52.590  36.890  1.00  0.00           C  
ATOM   1935  OE1 GLU   124      38.860  52.920  38.100  1.00  0.00           O  
ATOM   1936  OE2 GLU   124      40.020  52.000  36.410  1.00  0.00           O1-
ATOM   1937  HN  GLU   124      34.400  51.000  36.770  1.00  0.00           H  
ATOM   1938  HA  GLU   124      35.000  53.590  36.540  1.00  0.00           H  
ATOM   1939  HB1 GLU   124      36.600  51.030  36.450  1.00  0.00           H  
ATOM   1940  HB2 GLU   124      36.470  52.290  37.620  1.00  0.00           H  
ATOM   1941  HG1 GLU   124      37.820  53.900  35.690  1.00  0.00           H  
ATOM   1942  HG2 GLU   124      38.120  52.260  34.950  1.00  0.00           H  
ATOM   1943  N   ARG   125      35.180  51.900  33.630  1.00  0.00           N  
ATOM   1944  CA  ARG   125      35.430  51.990  32.190  1.00  0.00           C  
ATOM   1945  C   ARG   125      34.380  52.940  31.460  1.00  0.00           C  
ATOM   1946  O   ARG   125      34.710  53.860  30.690  1.00  0.00           O  
ATOM   1947  CB  ARG   125      35.130  50.640  31.430  1.00  0.00           C  
ATOM   1948  CG  ARG   125      35.490  50.550  29.920  1.00  0.00           C  
ATOM   1949  CD  ARG   125      34.890  49.350  29.150  1.00  0.00           C  
ATOM   1950  NE  ARG   125      33.370  49.680  29.030  1.00  0.00           N  
ATOM   1951  CZ  ARG   125      32.620  49.140  28.130  1.00  0.00           C  
ATOM   1952  NH1 ARG   125      32.950  48.130  27.350  1.00  0.00           N1+
ATOM   1953  NH2 ARG   125      31.380  49.560  28.040  1.00  0.00           N  
ATOM   1954  HN  ARG   125      35.110  51.010  34.080  1.00  0.00           H  
ATOM   1955  HA  ARG   125      36.420  52.260  31.860  1.00  0.00           H  
ATOM   1956  HB1 ARG   125      34.070  50.320  31.490  1.00  0.00           H  
ATOM   1957  HB2 ARG   125      35.720  49.920  32.050  1.00  0.00           H  
ATOM   1958  HG1 ARG   125      36.590  50.390  29.820  1.00  0.00           H  
ATOM   1959  HG2 ARG   125      35.220  51.490  29.390  1.00  0.00           H  
ATOM   1960  HD1 ARG   125      35.020  48.410  29.720  1.00  0.00           H  
ATOM   1961  HD2 ARG   125      35.390  49.350  28.160  1.00  0.00           H  
ATOM   1962  HE  ARG   125      32.910  50.330  29.640  1.00  0.00           H  
ATOM   1963 1HH1 ARG   125      33.910  47.870  27.250  1.00  0.00           H  
ATOM   1964 2HH1 ARG   125      32.220  47.880  26.720  1.00  0.00           H  
ATOM   1965 1HH2 ARG   125      31.030  50.200  28.730  1.00  0.00           H  
ATOM   1966 2HH2 ARG   125      30.850  49.100  27.320  1.00  0.00           H  
ATOM   1967  N   ASP   126      33.060  52.730  31.790  1.00  0.00           N  
ATOM   1968  CA  ASP   126      31.930  53.510  31.330  1.00  0.00           C  
ATOM   1969  C   ASP   126      32.030  54.960  31.830  1.00  0.00           C  
ATOM   1970  O   ASP   126      31.700  55.940  31.150  1.00  0.00           O  
ATOM   1971  CB  ASP   126      30.640  52.870  32.010  1.00  0.00           C  
ATOM   1972  CG  ASP   126      30.080  51.730  31.160  1.00  0.00           C  
ATOM   1973  OD1 ASP   126      28.820  51.430  31.290  1.00  0.00           O  
ATOM   1974  OD2 ASP   126      30.830  51.030  30.410  1.00  0.00           O1-
ATOM   1975  HN  ASP   126      32.830  52.090  32.510  1.00  0.00           H  
ATOM   1976  HA  ASP   126      31.940  53.490  30.250  1.00  0.00           H  
ATOM   1977  HB1 ASP   126      29.890  53.670  32.200  1.00  0.00           H  
ATOM   1978  HB2 ASP   126      30.840  52.530  33.040  1.00  0.00           H  
ATOM   1979  N   ILE   127      32.460  55.160  33.080  1.00  0.00           N  
ATOM   1980  CA  ILE   127      32.860  56.490  33.480  1.00  0.00           C  
ATOM   1981  C   ILE   127      34.020  57.130  32.640  1.00  0.00           C  
ATOM   1982  O   ILE   127      33.830  58.240  32.090  1.00  0.00           O  
ATOM   1983  CB  ILE   127      33.080  56.640  34.950  1.00  0.00           C  
ATOM   1984  CG1 ILE   127      31.720  56.290  35.740  1.00  0.00           C  
ATOM   1985  CG2 ILE   127      33.650  58.070  35.280  1.00  0.00           C  
ATOM   1986  CD  ILE   127      30.450  57.040  35.330  1.00  0.00           C  
ATOM   1987  HN  ILE   127      32.730  54.510  33.780  1.00  0.00           H  
ATOM   1988  HA  ILE   127      32.040  57.100  33.110  1.00  0.00           H  
ATOM   1989  HB  ILE   127      33.950  56.030  35.270  1.00  0.00           H  
ATOM   1990 1HG1 ILE   127      31.940  56.410  36.820  1.00  0.00           H  
ATOM   1991 2HG1 ILE   127      31.540  55.230  35.460  1.00  0.00           H  
ATOM   1992 1HG2 ILE   127      33.670  58.070  36.390  1.00  0.00           H  
ATOM   1993 2HG2 ILE   127      32.880  58.860  35.130  1.00  0.00           H  
ATOM   1994 3HG2 ILE   127      34.680  58.300  34.940  1.00  0.00           H  
ATOM   1995  HD1 ILE   127      30.580  58.140  35.180  1.00  0.00           H  
ATOM   1996  HD2 ILE   127      29.730  56.880  36.150  1.00  0.00           H  
ATOM   1997  HD3 ILE   127      29.910  56.650  34.430  1.00  0.00           H  
ATOM   1998  N   MET   128      35.240  56.480  32.570  1.00  0.00           N  
ATOM   1999  CA  MET   128      36.370  57.020  31.890  1.00  0.00           C  
ATOM   2000  C   MET   128      36.260  57.130  30.440  1.00  0.00           C  
ATOM   2001  O   MET   128      36.680  58.150  29.920  1.00  0.00           O  
ATOM   2002  CB  MET   128      37.600  56.320  32.400  1.00  0.00           C  
ATOM   2003  CG  MET   128      37.850  56.250  33.900  1.00  0.00           C  
ATOM   2004  SD  MET   128      39.520  55.750  34.300  1.00  0.00           S  
ATOM   2005  CE  MET   128      40.150  57.510  34.150  1.00  0.00           C  
ATOM   2006  HN  MET   128      35.420  55.610  33.010  1.00  0.00           H  
ATOM   2007  HA  MET   128      36.530  58.050  32.200  1.00  0.00           H  
ATOM   2008  HB1 MET   128      38.540  56.610  31.890  1.00  0.00           H  
ATOM   2009  HB2 MET   128      37.540  55.250  32.090  1.00  0.00           H  
ATOM   2010  HG1 MET   128      37.270  55.430  34.390  1.00  0.00           H  
ATOM   2011  HG2 MET   128      37.650  57.260  34.340  1.00  0.00           H  
ATOM   2012  HE1 MET   128      40.090  57.920  33.110  1.00  0.00           H  
ATOM   2013  HE2 MET   128      41.180  57.680  34.520  1.00  0.00           H  
ATOM   2014  HE3 MET   128      39.490  58.260  34.630  1.00  0.00           H  
ATOM   2015  N   ALA   129      35.740  56.220  29.710  1.00  0.00           N  
ATOM   2016  CA  ALA   129      35.200  56.400  28.370  1.00  0.00           C  
ATOM   2017  C   ALA   129      34.070  57.380  28.080  1.00  0.00           C  
ATOM   2018  O   ALA   129      34.100  58.150  27.110  1.00  0.00           O  
ATOM   2019  CB  ALA   129      34.740  55.040  27.800  1.00  0.00           C  
ATOM   2020  HN  ALA   129      35.420  55.430  30.230  1.00  0.00           H  
ATOM   2021  HA  ALA   129      35.990  56.780  27.740  1.00  0.00           H  
ATOM   2022  HB1 ALA   129      33.740  54.740  28.200  1.00  0.00           H  
ATOM   2023  HB2 ALA   129      35.480  54.240  28.000  1.00  0.00           H  
ATOM   2024  HB3 ALA   129      34.530  55.130  26.720  1.00  0.00           H  
ATOM   2025  N   PHE   130      32.940  57.390  28.900  1.00  0.00           N  
ATOM   2026  CA  PHE   130      31.740  58.080  28.460  1.00  0.00           C  
ATOM   2027  C   PHE   130      31.210  59.120  29.440  1.00  0.00           C  
ATOM   2028  O   PHE   130      30.190  59.810  29.130  1.00  0.00           O  
ATOM   2029  CB  PHE   130      30.590  57.070  28.270  1.00  0.00           C  
ATOM   2030  CG  PHE   130      30.960  55.860  27.550  1.00  0.00           C  
ATOM   2031  CD1 PHE   130      30.810  54.540  28.130  1.00  0.00           C  
ATOM   2032  CD2 PHE   130      31.290  55.870  26.140  1.00  0.00           C  
ATOM   2033  CE1 PHE   130      31.200  53.400  27.380  1.00  0.00           C  
ATOM   2034  CE2 PHE   130      31.550  54.750  25.400  1.00  0.00           C  
ATOM   2035  CZ  PHE   130      31.640  53.580  26.100  1.00  0.00           C  
ATOM   2036  HN  PHE   130      32.780  56.650  29.560  1.00  0.00           H  
ATOM   2037  HA  PHE   130      31.970  58.520  27.510  1.00  0.00           H  
ATOM   2038  HB1 PHE   130      29.750  57.580  27.780  1.00  0.00           H  
ATOM   2039  HB2 PHE   130      30.100  56.680  29.190  1.00  0.00           H  
ATOM   2040  HD1 PHE   130      30.440  54.540  29.150  1.00  0.00           H  
ATOM   2041  HD2 PHE   130      31.040  56.790  25.670  1.00  0.00           H  
ATOM   2042  HE1 PHE   130      31.080  52.430  27.830  1.00  0.00           H  
ATOM   2043  HE2 PHE   130      31.820  54.830  24.350  1.00  0.00           H  
ATOM   2044  HZ  PHE   130      32.030  52.790  25.480  1.00  0.00           H  
ATOM   2045  N   ALA   131      31.820  59.460  30.610  1.00  0.00           N  
ATOM   2046  CA  ALA   131      31.330  60.600  31.300  1.00  0.00           C  
ATOM   2047  C   ALA   131      31.560  61.980  30.710  1.00  0.00           C  
ATOM   2048  O   ALA   131      30.790  62.890  30.830  1.00  0.00           O  
ATOM   2049  CB  ALA   131      31.930  60.520  32.750  1.00  0.00           C  
ATOM   2050  HN  ALA   131      32.630  59.060  31.050  1.00  0.00           H  
ATOM   2051  HA  ALA   131      30.260  60.540  31.460  1.00  0.00           H  
ATOM   2052  HB1 ALA   131      33.030  60.390  32.840  1.00  0.00           H  
ATOM   2053  HB2 ALA   131      31.500  59.610  33.210  1.00  0.00           H  
ATOM   2054  HB3 ALA   131      31.640  61.440  33.290  1.00  0.00           H  
ATOM   2055  N   ASN   132      32.660  62.070  29.980  1.00  0.00           N  
ATOM   2056  CA  ASN   132      33.180  63.070  29.090  1.00  0.00           C  
ATOM   2057  C   ASN   132      33.050  64.510  29.610  1.00  0.00           C  
ATOM   2058  O   ASN   132      32.480  65.420  29.000  1.00  0.00           O  
ATOM   2059  CB  ASN   132      32.500  62.980  27.730  1.00  0.00           C  
ATOM   2060  CG  ASN   132      32.460  61.550  27.090  1.00  0.00           C  
ATOM   2061  ND2 ASN   132      33.660  61.070  26.930  1.00  0.00           N  
ATOM   2062  OD1 ASN   132      31.410  60.960  26.920  1.00  0.00           O  
ATOM   2063  HN  ASN   132      33.210  61.260  29.810  1.00  0.00           H  
ATOM   2064  HA  ASN   132      34.220  62.810  28.960  1.00  0.00           H  
ATOM   2065  HB1 ASN   132      33.080  63.600  27.020  1.00  0.00           H  
ATOM   2066  HB2 ASN   132      31.430  63.270  27.710  1.00  0.00           H  
ATOM   2067 1HD2 ASN   132      33.740  60.160  26.520  1.00  0.00           H  
ATOM   2068 2HD2 ASN   132      34.530  61.510  27.150  1.00  0.00           H  
ATOM   2069  N   SER   133      33.620  64.860  30.810  1.00  0.00           N  
ATOM   2070  CA  SER   133      33.630  66.100  31.530  1.00  0.00           C  
ATOM   2071  C   SER   133      35.120  66.460  31.830  1.00  0.00           C  
ATOM   2072  O   SER   133      36.000  65.560  31.810  1.00  0.00           O  
ATOM   2073  CB  SER   133      32.900  65.850  32.880  1.00  0.00           C  
ATOM   2074  OG  SER   133      33.530  64.910  33.740  1.00  0.00           O  
ATOM   2075  HN  SER   133      34.040  64.130  31.330  1.00  0.00           H  
ATOM   2076  HA  SER   133      33.100  66.780  30.870  1.00  0.00           H  
ATOM   2077  HB1 SER   133      31.840  65.550  32.710  1.00  0.00           H  
ATOM   2078  HB2 SER   133      32.840  66.820  33.430  1.00  0.00           H  
ATOM   2079  HG1 SER   133      32.960  64.850  34.500  1.00  0.00           H  
ATOM   2080  N   PRO   134      35.490  67.740  31.950  1.00  0.00           N  
ATOM   2081  CA  PRO   134      36.820  68.130  32.390  1.00  0.00           C  
ATOM   2082  C   PRO   134      37.560  67.400  33.500  1.00  0.00           C  
ATOM   2083  O   PRO   134      38.810  67.210  33.480  1.00  0.00           O  
ATOM   2084  CB  PRO   134      36.580  69.660  32.680  1.00  0.00           C  
ATOM   2085  CG  PRO   134      35.360  70.130  31.880  1.00  0.00           C  
ATOM   2086  CD  PRO   134      34.530  68.870  31.860  1.00  0.00           C  
ATOM   2087  HA  PRO   134      37.450  67.990  31.530  1.00  0.00           H  
ATOM   2088  HB1 PRO   134      37.500  70.260  32.570  1.00  0.00           H  
ATOM   2089  HB2 PRO   134      36.350  69.800  33.770  1.00  0.00           H  
ATOM   2090  HG1 PRO   134      34.950  71.070  32.310  1.00  0.00           H  
ATOM   2091  HG2 PRO   134      35.630  70.380  30.840  1.00  0.00           H  
ATOM   2092  HD1 PRO   134      33.820  68.810  32.710  1.00  0.00           H  
ATOM   2093  HD2 PRO   134      33.940  68.830  30.940  1.00  0.00           H  
ATOM   2094  N   TRP   135      36.810  67.090  34.520  1.00  0.00           N  
ATOM   2095  CA  TRP   135      37.290  66.550  35.800  1.00  0.00           C  
ATOM   2096  C   TRP   135      37.440  65.010  35.670  1.00  0.00           C  
ATOM   2097  O   TRP   135      37.820  64.430  36.710  1.00  0.00           O  
ATOM   2098  CB  TRP   135      36.460  67.060  37.030  1.00  0.00           C  
ATOM   2099  CG  TRP   135      34.990  66.970  36.870  1.00  0.00           C  
ATOM   2100  CD1 TRP   135      34.180  65.950  37.300  1.00  0.00           C  
ATOM   2101  CD2 TRP   135      34.140  67.940  36.300  1.00  0.00           C  
ATOM   2102  CE2 TRP   135      32.810  67.420  36.340  1.00  0.00           C  
ATOM   2103  CE3 TRP   135      34.400  69.150  35.650  1.00  0.00           C  
ATOM   2104  NE1 TRP   135      32.880  66.240  36.970  1.00  0.00           N  
ATOM   2105  CZ2 TRP   135      31.770  68.080  35.870  1.00  0.00           C  
ATOM   2106  CZ3 TRP   135      33.250  69.850  35.060  1.00  0.00           C  
ATOM   2107  CH2 TRP   135      31.970  69.240  35.130  1.00  0.00           C  
ATOM   2108  HN  TRP   135      35.870  67.390  34.620  1.00  0.00           H  
ATOM   2109  HA  TRP   135      38.300  66.900  35.950  1.00  0.00           H  
ATOM   2110  HB1 TRP   135      36.710  68.140  37.130  1.00  0.00           H  
ATOM   2111  HB2 TRP   135      36.750  66.510  37.960  1.00  0.00           H  
ATOM   2112  HD1 TRP   135      34.650  65.120  37.790  1.00  0.00           H  
ATOM   2113  HE1 TRP   135      32.240  65.520  36.830  1.00  0.00           H  
ATOM   2114  HE3 TRP   135      35.410  69.520  35.600  1.00  0.00           H  
ATOM   2115  HZ2 TRP   135      30.780  67.660  35.950  1.00  0.00           H  
ATOM   2116  HZ3 TRP   135      33.370  70.720  34.420  1.00  0.00           H  
ATOM   2117  HH2 TRP   135      31.130  69.690  34.620  1.00  0.00           H  
ATOM   2118  N   VAL   136      37.360  64.310  34.530  1.00  0.00           N  
ATOM   2119  CA  VAL   136      37.790  62.930  34.350  1.00  0.00           C  
ATOM   2120  C   VAL   136      38.960  62.860  33.410  1.00  0.00           C  
ATOM   2121  O   VAL   136      38.880  63.510  32.380  1.00  0.00           O  
ATOM   2122  CB  VAL   136      36.560  62.170  33.830  1.00  0.00           C  
ATOM   2123  CG1 VAL   136      36.930  60.700  33.420  1.00  0.00           C  
ATOM   2124  CG2 VAL   136      35.380  62.000  34.890  1.00  0.00           C  
ATOM   2125  HN  VAL   136      37.120  64.890  33.760  1.00  0.00           H  
ATOM   2126  HA  VAL   136      38.110  62.460  35.270  1.00  0.00           H  
ATOM   2127  HB  VAL   136      35.990  62.630  33.000  1.00  0.00           H  
ATOM   2128 1HG1 VAL   136      37.300  60.220  34.350  1.00  0.00           H  
ATOM   2129 2HG1 VAL   136      37.700  60.670  32.620  1.00  0.00           H  
ATOM   2130 3HG1 VAL   136      36.000  60.180  33.120  1.00  0.00           H  
ATOM   2131 1HG2 VAL   136      35.780  61.370  35.720  1.00  0.00           H  
ATOM   2132 2HG2 VAL   136      34.530  61.450  34.420  1.00  0.00           H  
ATOM   2133 3HG2 VAL   136      35.110  62.970  35.380  1.00  0.00           H  
ATOM   2134  N   VAL   137      40.030  62.090  33.650  1.00  0.00           N  
ATOM   2135  CA  VAL   137      41.060  61.750  32.610  1.00  0.00           C  
ATOM   2136  C   VAL   137      40.430  60.980  31.490  1.00  0.00           C  
ATOM   2137  O   VAL   137      39.820  59.920  31.660  1.00  0.00           O  
ATOM   2138  CB  VAL   137      42.250  61.100  33.220  1.00  0.00           C  
ATOM   2139  CG1 VAL   137      43.310  60.800  32.190  1.00  0.00           C  
ATOM   2140  CG2 VAL   137      42.970  62.050  34.230  1.00  0.00           C  
ATOM   2141  HN  VAL   137      40.120  61.710  34.560  1.00  0.00           H  
ATOM   2142  HA  VAL   137      41.350  62.660  32.120  1.00  0.00           H  
ATOM   2143  HB  VAL   137      41.990  60.280  33.910  1.00  0.00           H  
ATOM   2144 1HG1 VAL   137      44.260  60.490  32.650  1.00  0.00           H  
ATOM   2145 2HG1 VAL   137      43.530  61.660  31.520  1.00  0.00           H  
ATOM   2146 3HG1 VAL   137      42.910  59.970  31.560  1.00  0.00           H  
ATOM   2147 1HG2 VAL   137      43.850  61.620  34.750  1.00  0.00           H  
ATOM   2148 2HG2 VAL   137      42.250  62.360  35.020  1.00  0.00           H  
ATOM   2149 3HG2 VAL   137      43.230  62.990  33.700  1.00  0.00           H  
ATOM   2150  N   GLN   138      40.470  61.440  30.170  1.00  0.00           N  
ATOM   2151  CA  GLN   138      39.780  60.730  29.120  1.00  0.00           C  
ATOM   2152  C   GLN   138      40.510  59.380  28.730  1.00  0.00           C  
ATOM   2153  O   GLN   138      41.720  59.400  28.520  1.00  0.00           O  
ATOM   2154  CB  GLN   138      39.550  61.530  27.850  1.00  0.00           C  
ATOM   2155  CG  GLN   138      38.680  62.760  28.130  1.00  0.00           C  
ATOM   2156  CD  GLN   138      37.200  62.490  28.600  1.00  0.00           C  
ATOM   2157  NE2 GLN   138      36.920  62.510  29.910  1.00  0.00           N  
ATOM   2158  OE1 GLN   138      36.360  62.350  27.750  1.00  0.00           O  
ATOM   2159  HN  GLN   138      41.060  62.210  29.940  1.00  0.00           H  
ATOM   2160  HA  GLN   138      38.770  60.580  29.460  1.00  0.00           H  
ATOM   2161  HB1 GLN   138      39.070  61.020  26.990  1.00  0.00           H  
ATOM   2162  HB2 GLN   138      40.430  61.960  27.320  1.00  0.00           H  
ATOM   2163  HG1 GLN   138      38.530  63.410  27.240  1.00  0.00           H  
ATOM   2164  HG2 GLN   138      39.200  63.490  28.790  1.00  0.00           H  
ATOM   2165 1HE2 GLN   138      36.180  61.940  30.250  1.00  0.00           H  
ATOM   2166 2HE2 GLN   138      37.520  62.930  30.590  1.00  0.00           H  
ATOM   2167  N   LEU   139      39.820  58.210  28.730  1.00  0.00           N  
ATOM   2168  CA  LEU   139      40.300  56.840  28.310  1.00  0.00           C  
ATOM   2169  C   LEU   139      40.200  56.760  26.780  1.00  0.00           C  
ATOM   2170  O   LEU   139      39.240  57.270  26.200  1.00  0.00           O  
ATOM   2171  CB  LEU   139      39.420  55.830  29.130  1.00  0.00           C  
ATOM   2172  CG  LEU   139      39.460  54.370  28.600  1.00  0.00           C  
ATOM   2173  CD1 LEU   139      40.810  53.740  28.630  1.00  0.00           C  
ATOM   2174  CD2 LEU   139      38.400  53.480  29.290  1.00  0.00           C  
ATOM   2175  HN  LEU   139      38.880  58.260  29.080  1.00  0.00           H  
ATOM   2176  HA  LEU   139      41.350  56.740  28.540  1.00  0.00           H  
ATOM   2177  HB1 LEU   139      38.330  56.000  29.090  1.00  0.00           H  
ATOM   2178  HB2 LEU   139      39.730  55.750  30.180  1.00  0.00           H  
ATOM   2179  HG  LEU   139      39.180  54.360  27.520  1.00  0.00           H  
ATOM   2180 1HD1 LEU   139      41.550  54.450  28.210  1.00  0.00           H  
ATOM   2181 2HD1 LEU   139      40.750  52.710  28.200  1.00  0.00           H  
ATOM   2182 3HD1 LEU   139      41.090  53.650  29.690  1.00  0.00           H  
ATOM   2183 1HD2 LEU   139      38.450  52.390  29.080  1.00  0.00           H  
ATOM   2184 2HD2 LEU   139      37.320  53.690  29.090  1.00  0.00           H  
ATOM   2185 3HD2 LEU   139      38.600  53.580  30.380  1.00  0.00           H  
ATOM   2186  N   PHE   140      41.220  56.190  26.070  1.00  0.00           N  
ATOM   2187  CA  PHE   140      41.310  56.180  24.640  1.00  0.00           C  
ATOM   2188  C   PHE   140      41.350  54.780  24.050  1.00  0.00           C  
ATOM   2189  O   PHE   140      40.540  54.450  23.100  1.00  0.00           O  
ATOM   2190  CB  PHE   140      42.630  56.800  24.190  1.00  0.00           C  
ATOM   2191  CG  PHE   140      42.580  58.320  24.450  1.00  0.00           C  
ATOM   2192  CD1 PHE   140      41.510  59.180  24.690  1.00  0.00           C  
ATOM   2193  CD2 PHE   140      43.810  58.990  24.320  1.00  0.00           C  
ATOM   2194  CE1 PHE   140      41.620  60.620  24.850  1.00  0.00           C  
ATOM   2195  CE2 PHE   140      44.000  60.350  24.490  1.00  0.00           C  
ATOM   2196  CZ  PHE   140      42.910  61.130  24.690  1.00  0.00           C  
ATOM   2197  HN  PHE   140      41.980  55.750  26.530  1.00  0.00           H  
ATOM   2198  HA  PHE   140      40.450  56.610  24.150  1.00  0.00           H  
ATOM   2199  HB1 PHE   140      42.820  56.760  23.100  1.00  0.00           H  
ATOM   2200  HB2 PHE   140      43.510  56.440  24.750  1.00  0.00           H  
ATOM   2201  HD1 PHE   140      40.480  58.880  24.740  1.00  0.00           H  
ATOM   2202  HD2 PHE   140      44.690  58.400  24.090  1.00  0.00           H  
ATOM   2203  HE1 PHE   140      40.840  61.360  24.980  1.00  0.00           H  
ATOM   2204  HE2 PHE   140      45.020  60.650  24.330  1.00  0.00           H  
ATOM   2205  HZ  PHE   140      43.000  62.200  24.820  1.00  0.00           H  
ATOM   2206  N   TYR   141      42.110  53.840  24.620  1.00  0.00           N  
ATOM   2207  CA  TYR   141      42.090  52.470  24.100  1.00  0.00           C  
ATOM   2208  C   TYR   141      41.980  51.450  25.250  1.00  0.00           C  
ATOM   2209  O   TYR   141      42.610  51.540  26.270  1.00  0.00           O  
ATOM   2210  CB  TYR   141      43.360  52.010  23.440  1.00  0.00           C  
ATOM   2211  CG  TYR   141      43.910  53.070  22.550  1.00  0.00           C  
ATOM   2212  CD1 TYR   141      43.070  53.530  21.490  1.00  0.00           C  
ATOM   2213  CD2 TYR   141      45.200  53.620  22.620  1.00  0.00           C  
ATOM   2214  CE1 TYR   141      43.530  54.310  20.440  1.00  0.00           C  
ATOM   2215  CE2 TYR   141      45.670  54.480  21.620  1.00  0.00           C  
ATOM   2216  CZ  TYR   141      44.830  54.820  20.470  1.00  0.00           C  
ATOM   2217  OH  TYR   141      45.060  55.790  19.480  1.00  0.00           O  
ATOM   2218  HN  TYR   141      42.700  54.000  25.410  1.00  0.00           H  
ATOM   2219  HA  TYR   141      41.240  52.360  23.460  1.00  0.00           H  
ATOM   2220  HB1 TYR   141      43.190  51.190  22.710  1.00  0.00           H  
ATOM   2221  HB2 TYR   141      44.120  51.730  24.200  1.00  0.00           H  
ATOM   2222  HD1 TYR   141      42.080  53.120  21.390  1.00  0.00           H  
ATOM   2223  HD2 TYR   141      45.870  53.390  23.440  1.00  0.00           H  
ATOM   2224  HE1 TYR   141      42.850  54.590  19.650  1.00  0.00           H  
ATOM   2225  HE2 TYR   141      46.650  54.910  21.700  1.00  0.00           H  
ATOM   2226  HH  TYR   141      44.640  55.510  18.660  1.00  0.00           H  
ATOM   2227  N   ALA   142      41.070  50.500  25.120  1.00  0.00           N  
ATOM   2228  CA  ALA   142      40.820  49.540  26.140  1.00  0.00           C  
ATOM   2229  C   ALA   142      40.780  48.140  25.480  1.00  0.00           C  
ATOM   2230  O   ALA   142      40.130  47.870  24.520  1.00  0.00           O  
ATOM   2231  CB  ALA   142      39.520  49.910  26.920  1.00  0.00           C  
ATOM   2232  HN  ALA   142      40.390  50.600  24.390  1.00  0.00           H  
ATOM   2233  HA  ALA   142      41.630  49.540  26.850  1.00  0.00           H  
ATOM   2234  HB1 ALA   142      39.370  49.270  27.810  1.00  0.00           H  
ATOM   2235  HB2 ALA   142      38.640  49.820  26.260  1.00  0.00           H  
ATOM   2236  HB3 ALA   142      39.670  50.970  27.220  1.00  0.00           H  
ATOM   2237  N   PHE   143      41.600  47.210  25.990  1.00  0.00           N  
ATOM   2238  CA  PHE   143      41.850  45.900  25.330  1.00  0.00           C  
ATOM   2239  C   PHE   143      42.230  44.870  26.400  1.00  0.00           C  
ATOM   2240  O   PHE   143      42.260  45.220  27.580  1.00  0.00           O  
ATOM   2241  CB  PHE   143      42.940  45.960  24.200  1.00  0.00           C  
ATOM   2242  CG  PHE   143      44.390  46.350  24.590  1.00  0.00           C  
ATOM   2243  CD1 PHE   143      44.670  47.720  24.870  1.00  0.00           C  
ATOM   2244  CD2 PHE   143      45.490  45.450  24.560  1.00  0.00           C  
ATOM   2245  CE1 PHE   143      45.980  48.080  25.140  1.00  0.00           C  
ATOM   2246  CE2 PHE   143      46.750  45.830  24.950  1.00  0.00           C  
ATOM   2247  CZ  PHE   143      47.010  47.180  25.240  1.00  0.00           C  
ATOM   2248  HN  PHE   143      42.080  47.320  26.860  1.00  0.00           H  
ATOM   2249  HA  PHE   143      40.930  45.590  24.880  1.00  0.00           H  
ATOM   2250  HB1 PHE   143      42.630  46.740  23.490  1.00  0.00           H  
ATOM   2251  HB2 PHE   143      42.980  45.010  23.640  1.00  0.00           H  
ATOM   2252  HD1 PHE   143      43.890  48.460  24.790  1.00  0.00           H  
ATOM   2253  HD2 PHE   143      45.280  44.430  24.260  1.00  0.00           H  
ATOM   2254  HE1 PHE   143      46.300  49.100  25.280  1.00  0.00           H  
ATOM   2255  HE2 PHE   143      47.540  45.100  24.940  1.00  0.00           H  
ATOM   2256  HZ  PHE   143      48.010  47.470  25.510  1.00  0.00           H  
ATOM   2257  N   GLN   144      42.480  43.610  26.040  1.00  0.00           N  
ATOM   2258  CA  GLN   144      42.900  42.620  26.980  1.00  0.00           C  
ATOM   2259  C   GLN   144      43.720  41.480  26.430  1.00  0.00           C  
ATOM   2260  O   GLN   144      43.730  41.170  25.220  1.00  0.00           O  
ATOM   2261  CB  GLN   144      41.720  42.030  27.730  1.00  0.00           C  
ATOM   2262  CG  GLN   144      40.670  41.410  26.790  1.00  0.00           C  
ATOM   2263  CD  GLN   144      39.520  40.800  27.520  1.00  0.00           C  
ATOM   2264  NE2 GLN   144      38.230  40.940  26.990  1.00  0.00           N  
ATOM   2265  OE1 GLN   144      39.690  40.170  28.570  1.00  0.00           O  
ATOM   2266  HN  GLN   144      42.350  43.220  25.120  1.00  0.00           H  
ATOM   2267  HA  GLN   144      43.470  43.110  27.750  1.00  0.00           H  
ATOM   2268  HB1 GLN   144      41.130  42.890  28.110  1.00  0.00           H  
ATOM   2269  HB2 GLN   144      41.960  41.330  28.560  1.00  0.00           H  
ATOM   2270  HG1 GLN   144      41.240  40.610  26.270  1.00  0.00           H  
ATOM   2271  HG2 GLN   144      40.250  42.220  26.170  1.00  0.00           H  
ATOM   2272 1HE2 GLN   144      37.390  40.630  27.450  1.00  0.00           H  
ATOM   2273 2HE2 GLN   144      38.120  41.380  26.100  1.00  0.00           H  
ATOM   2274  N   ASP   145      44.500  40.800  27.290  1.00  0.00           N  
ATOM   2275  CA  ASP   145      45.270  39.610  26.820  1.00  0.00           C  
ATOM   2276  C   ASP   145      44.850  38.400  27.650  1.00  0.00           C  
ATOM   2277  O   ASP   145      43.790  38.470  28.240  1.00  0.00           O  
ATOM   2278  CB  ASP   145      46.740  40.090  26.680  1.00  0.00           C  
ATOM   2279  CG  ASP   145      47.600  40.020  27.940  1.00  0.00           C  
ATOM   2280  OD1 ASP   145      47.230  39.270  28.860  1.00  0.00           O  
ATOM   2281  OD2 ASP   145      48.700  40.620  27.960  1.00  0.00           O1-
ATOM   2282  HN  ASP   145      44.570  41.090  28.240  1.00  0.00           H  
ATOM   2283  HA  ASP   145      44.880  39.280  25.870  1.00  0.00           H  
ATOM   2284  HB1 ASP   145      46.740  41.150  26.330  1.00  0.00           H  
ATOM   2285  HB2 ASP   145      47.250  39.500  25.890  1.00  0.00           H  
ATOM   2286  N   ASP   146      45.630  37.270  27.650  1.00  0.00           N  
ATOM   2287  CA  ASP   146      45.280  36.180  28.460  1.00  0.00           C  
ATOM   2288  C   ASP   146      45.460  36.390  29.970  1.00  0.00           C  
ATOM   2289  O   ASP   146      44.770  35.670  30.760  1.00  0.00           O  
ATOM   2290  CB  ASP   146      45.990  34.900  27.970  1.00  0.00           C  
ATOM   2291  CG  ASP   146      45.550  34.510  26.550  1.00  0.00           C  
ATOM   2292  OD1 ASP   146      46.270  33.740  25.870  1.00  0.00           O  
ATOM   2293  OD2 ASP   146      44.550  35.110  26.000  1.00  0.00           O1-
ATOM   2294  HN  ASP   146      46.540  37.230  27.240  1.00  0.00           H  
ATOM   2295  HA  ASP   146      44.230  35.970  28.340  1.00  0.00           H  
ATOM   2296  HB1 ASP   146      45.770  34.030  28.630  1.00  0.00           H  
ATOM   2297  HB2 ASP   146      47.090  35.050  27.850  1.00  0.00           H  
ATOM   2298  N   ARG   147      46.300  37.320  30.440  1.00  0.00           N  
ATOM   2299  CA  ARG   147      46.540  37.600  31.820  1.00  0.00           C  
ATOM   2300  C   ARG   147      46.080  38.990  32.300  1.00  0.00           C  
ATOM   2301  O   ARG   147      45.930  39.220  33.500  1.00  0.00           O  
ATOM   2302  CB  ARG   147      48.030  37.410  32.120  1.00  0.00           C  
ATOM   2303  CG  ARG   147      48.570  35.980  31.810  1.00  0.00           C  
ATOM   2304  CD  ARG   147      50.080  35.910  32.250  1.00  0.00           C  
ATOM   2305  NE  ARG   147      50.810  36.740  31.360  1.00  0.00           N  
ATOM   2306  CZ  ARG   147      52.100  36.830  31.360  1.00  0.00           C  
ATOM   2307  NH1 ARG   147      52.900  36.140  32.120  1.00  0.00           N1+
ATOM   2308  NH2 ARG   147      52.700  37.830  30.700  1.00  0.00           N  
ATOM   2309  HN  ARG   147      46.790  37.950  29.850  1.00  0.00           H  
ATOM   2310  HA  ARG   147      46.020  36.890  32.450  1.00  0.00           H  
ATOM   2311  HB1 ARG   147      48.260  37.550  33.190  1.00  0.00           H  
ATOM   2312  HB2 ARG   147      48.660  38.150  31.560  1.00  0.00           H  
ATOM   2313  HG1 ARG   147      48.360  35.630  30.770  1.00  0.00           H  
ATOM   2314  HG2 ARG   147      48.060  35.300  32.520  1.00  0.00           H  
ATOM   2315  HD1 ARG   147      50.280  34.820  32.280  1.00  0.00           H  
ATOM   2316  HD2 ARG   147      50.130  36.340  33.280  1.00  0.00           H  
ATOM   2317  HE  ARG   147      50.390  37.310  30.660  1.00  0.00           H  
ATOM   2318 1HH1 ARG   147      52.560  35.410  32.710  1.00  0.00           H  
ATOM   2319 2HH1 ARG   147      53.860  36.390  32.020  1.00  0.00           H  
ATOM   2320 1HH2 ARG   147      52.070  38.350  30.130  1.00  0.00           H  
ATOM   2321 2HH2 ARG   147      53.700  37.920  30.630  1.00  0.00           H  
ATOM   2322  N   TYR   148      46.050  39.940  31.400  1.00  0.00           N  
ATOM   2323  CA  TYR   148      45.910  41.370  31.710  1.00  0.00           C  
ATOM   2324  C   TYR   148      44.770  42.130  30.990  1.00  0.00           C  
ATOM   2325  O   TYR   148      44.470  42.100  29.780  1.00  0.00           O  
ATOM   2326  CB  TYR   148      47.330  42.150  31.560  1.00  0.00           C  
ATOM   2327  CG  TYR   148      48.230  41.790  32.750  1.00  0.00           C  
ATOM   2328  CD1 TYR   148      48.140  42.540  33.940  1.00  0.00           C  
ATOM   2329  CD2 TYR   148      49.260  40.830  32.630  1.00  0.00           C  
ATOM   2330  CE1 TYR   148      48.920  42.150  35.030  1.00  0.00           C  
ATOM   2331  CE2 TYR   148      50.010  40.420  33.740  1.00  0.00           C  
ATOM   2332  CZ  TYR   148      49.850  41.090  34.950  1.00  0.00           C  
ATOM   2333  OH  TYR   148      50.700  40.810  36.010  1.00  0.00           O  
ATOM   2334  HN  TYR   148      46.270  39.710  30.440  1.00  0.00           H  
ATOM   2335  HA  TYR   148      45.710  41.460  32.770  1.00  0.00           H  
ATOM   2336  HB1 TYR   148      47.190  43.260  31.600  1.00  0.00           H  
ATOM   2337  HB2 TYR   148      47.770  41.770  30.610  1.00  0.00           H  
ATOM   2338  HD1 TYR   148      47.330  43.230  34.070  1.00  0.00           H  
ATOM   2339  HD2 TYR   148      49.370  40.320  31.680  1.00  0.00           H  
ATOM   2340  HE1 TYR   148      48.790  42.670  35.980  1.00  0.00           H  
ATOM   2341  HE2 TYR   148      50.610  39.520  33.690  1.00  0.00           H  
ATOM   2342  HH  TYR   148      50.270  41.320  36.710  1.00  0.00           H  
ATOM   2343  N   LEU   149      44.060  42.930  31.730  1.00  0.00           N  
ATOM   2344  CA  LEU   149      43.090  43.910  31.290  1.00  0.00           C  
ATOM   2345  C   LEU   149      43.850  45.210  31.070  1.00  0.00           C  
ATOM   2346  O   LEU   149      44.660  45.610  31.890  1.00  0.00           O  
ATOM   2347  CB  LEU   149      41.850  44.030  32.280  1.00  0.00           C  
ATOM   2348  CG  LEU   149      40.750  45.200  32.020  1.00  0.00           C  
ATOM   2349  CD1 LEU   149      39.400  44.670  32.480  1.00  0.00           C  
ATOM   2350  CD2 LEU   149      41.060  46.410  32.810  1.00  0.00           C  
ATOM   2351  HN  LEU   149      44.080  42.850  32.730  1.00  0.00           H  
ATOM   2352  HA  LEU   149      42.690  43.520  30.370  1.00  0.00           H  
ATOM   2353  HB1 LEU   149      42.190  44.200  33.310  1.00  0.00           H  
ATOM   2354  HB2 LEU   149      41.230  43.110  32.370  1.00  0.00           H  
ATOM   2355  HG  LEU   149      40.630  45.390  30.940  1.00  0.00           H  
ATOM   2356 1HD1 LEU   149      38.640  45.470  32.410  1.00  0.00           H  
ATOM   2357 2HD1 LEU   149      39.420  44.240  33.500  1.00  0.00           H  
ATOM   2358 3HD1 LEU   149      39.070  43.790  31.880  1.00  0.00           H  
ATOM   2359 1HD2 LEU   149      42.110  46.770  32.740  1.00  0.00           H  
ATOM   2360 2HD2 LEU   149      40.880  46.260  33.900  1.00  0.00           H  
ATOM   2361 3HD2 LEU   149      40.380  47.260  32.550  1.00  0.00           H  
ATOM   2362  N   TYR   150      43.830  45.880  29.940  1.00  0.00           N  
ATOM   2363  CA  TYR   150      44.680  47.030  29.670  1.00  0.00           C  
ATOM   2364  C   TYR   150      43.800  48.170  29.260  1.00  0.00           C  
ATOM   2365  O   TYR   150      42.850  48.070  28.470  1.00  0.00           O  
ATOM   2366  CB  TYR   150      45.630  46.680  28.430  1.00  0.00           C  
ATOM   2367  CG  TYR   150      46.600  45.620  28.800  1.00  0.00           C  
ATOM   2368  CD1 TYR   150      46.640  44.570  27.960  1.00  0.00           C  
ATOM   2369  CD2 TYR   150      47.710  45.900  29.660  1.00  0.00           C  
ATOM   2370  CE1 TYR   150      47.700  43.610  28.000  1.00  0.00           C  
ATOM   2371  CE2 TYR   150      48.680  44.870  29.790  1.00  0.00           C  
ATOM   2372  CZ  TYR   150      48.630  43.710  29.030  1.00  0.00           C  
ATOM   2373  OH  TYR   150      49.630  42.750  29.220  1.00  0.00           O  
ATOM   2374  HN  TYR   150      43.180  45.540  29.260  1.00  0.00           H  
ATOM   2375  HA  TYR   150      45.260  47.310  30.540  1.00  0.00           H  
ATOM   2376  HB1 TYR   150      46.130  47.560  27.980  1.00  0.00           H  
ATOM   2377  HB2 TYR   150      44.870  46.260  27.740  1.00  0.00           H  
ATOM   2378  HD1 TYR   150      45.860  44.490  27.210  1.00  0.00           H  
ATOM   2379  HD2 TYR   150      47.860  46.780  30.270  1.00  0.00           H  
ATOM   2380  HE1 TYR   150      47.780  42.850  27.220  1.00  0.00           H  
ATOM   2381  HE2 TYR   150      49.580  45.130  30.340  1.00  0.00           H  
ATOM   2382  HH  TYR   150      49.300  41.980  28.760  1.00  0.00           H  
ATOM   2383  N   MET   151      44.190  49.350  29.750  1.00  0.00           N  
ATOM   2384  CA  MET   151      43.440  50.600  29.540  1.00  0.00           C  
ATOM   2385  C   MET   151      44.450  51.630  29.260  1.00  0.00           C  
ATOM   2386  O   MET   151      45.410  51.830  30.000  1.00  0.00           O  
ATOM   2387  CB  MET   151      42.620  50.980  30.760  1.00  0.00           C  
ATOM   2388  CG  MET   151      41.480  49.970  31.070  1.00  0.00           C  
ATOM   2389  SD  MET   151      40.620  50.270  32.640  1.00  0.00           S  
ATOM   2390  CE  MET   151      39.330  51.300  31.940  1.00  0.00           C  
ATOM   2391  HN  MET   151      44.920  49.490  30.430  1.00  0.00           H  
ATOM   2392  HA  MET   151      42.880  50.500  28.620  1.00  0.00           H  
ATOM   2393  HB1 MET   151      42.130  51.970  30.580  1.00  0.00           H  
ATOM   2394  HB2 MET   151      43.300  51.040  31.630  1.00  0.00           H  
ATOM   2395  HG1 MET   151      41.970  48.980  31.200  1.00  0.00           H  
ATOM   2396  HG2 MET   151      40.810  50.060  30.180  1.00  0.00           H  
ATOM   2397  HE1 MET   151      39.610  52.110  31.230  1.00  0.00           H  
ATOM   2398  HE2 MET   151      38.680  51.740  32.730  1.00  0.00           H  
ATOM   2399  HE3 MET   151      38.640  50.670  31.350  1.00  0.00           H  
ATOM   2400  N   VAL   152      44.390  52.360  28.140  1.00  0.00           N  
ATOM   2401  CA  VAL   152      45.340  53.430  27.960  1.00  0.00           C  
ATOM   2402  C   VAL   152      44.600  54.770  27.900  1.00  0.00           C  
ATOM   2403  O   VAL   152      43.610  54.980  27.190  1.00  0.00           O  
ATOM   2404  CB  VAL   152      46.050  53.280  26.600  1.00  0.00           C  
ATOM   2405  CG1 VAL   152      47.390  54.010  26.630  1.00  0.00           C  
ATOM   2406  CG2 VAL   152      46.390  51.780  26.450  1.00  0.00           C  
ATOM   2407  HN  VAL   152      43.610  52.330  27.520  1.00  0.00           H  
ATOM   2408  HA  VAL   152      45.950  53.660  28.820  1.00  0.00           H  
ATOM   2409  HB  VAL   152      45.520  53.610  25.680  1.00  0.00           H  
ATOM   2410 1HG1 VAL   152      47.350  55.110  26.850  1.00  0.00           H  
ATOM   2411 2HG1 VAL   152      47.900  53.830  25.670  1.00  0.00           H  
ATOM   2412 3HG1 VAL   152      47.940  53.560  27.480  1.00  0.00           H  
ATOM   2413 1HG2 VAL   152      45.480  51.150  26.350  1.00  0.00           H  
ATOM   2414 2HG2 VAL   152      46.990  51.550  27.350  1.00  0.00           H  
ATOM   2415 3HG2 VAL   152      46.940  51.570  25.510  1.00  0.00           H  
ATOM   2416  N   MET   153      45.200  55.790  28.530  1.00  0.00           N  
ATOM   2417  CA  MET   153      44.490  57.080  28.660  1.00  0.00           C  
ATOM   2418  C   MET   153      45.470  58.240  28.500  1.00  0.00           C  
ATOM   2419  O   MET   153      46.650  58.160  28.490  1.00  0.00           O  
ATOM   2420  CB  MET   153      43.790  57.200  30.050  1.00  0.00           C  
ATOM   2421  CG  MET   153      44.840  57.270  31.160  1.00  0.00           C  
ATOM   2422  SD  MET   153      44.230  56.760  32.750  1.00  0.00           S  
ATOM   2423  CE  MET   153      44.510  54.970  32.270  1.00  0.00           C  
ATOM   2424  HN  MET   153      46.090  55.730  28.960  1.00  0.00           H  
ATOM   2425  HA  MET   153      43.640  57.270  28.010  1.00  0.00           H  
ATOM   2426  HB1 MET   153      43.250  56.230  30.170  1.00  0.00           H  
ATOM   2427  HB2 MET   153      43.090  58.040  30.240  1.00  0.00           H  
ATOM   2428  HG1 MET   153      45.160  58.330  31.130  1.00  0.00           H  
ATOM   2429  HG2 MET   153      45.700  56.630  30.860  1.00  0.00           H  
ATOM   2430  HE1 MET   153      45.510  54.830  31.820  1.00  0.00           H  
ATOM   2431  HE2 MET   153      43.730  54.470  31.660  1.00  0.00           H  
ATOM   2432  HE3 MET   153      44.640  54.420  33.230  1.00  0.00           H  
ATOM   2433  N   GLU   154      44.920  59.500  28.540  1.00  0.00           N  
ATOM   2434  CA  GLU   154      45.660  60.770  28.540  1.00  0.00           C  
ATOM   2435  C   GLU   154      46.520  61.030  29.790  1.00  0.00           C  
ATOM   2436  O   GLU   154      46.470  60.390  30.840  1.00  0.00           O  
ATOM   2437  CB  GLU   154      44.860  61.900  28.000  1.00  0.00           C  
ATOM   2438  CG  GLU   154      43.390  61.990  28.600  1.00  0.00           C  
ATOM   2439  CD  GLU   154      42.760  63.400  28.770  1.00  0.00           C  
ATOM   2440  OE1 GLU   154      41.950  63.600  29.740  1.00  0.00           O  
ATOM   2441  OE2 GLU   154      43.110  64.300  27.980  1.00  0.00           O1-
ATOM   2442  HN  GLU   154      43.920  59.570  28.530  1.00  0.00           H  
ATOM   2443  HA  GLU   154      46.500  60.790  27.870  1.00  0.00           H  
ATOM   2444  HB1 GLU   154      44.690  61.870  26.890  1.00  0.00           H  
ATOM   2445  HB2 GLU   154      45.380  62.880  28.080  1.00  0.00           H  
ATOM   2446  HG1 GLU   154      43.290  61.450  29.580  1.00  0.00           H  
ATOM   2447  HG2 GLU   154      42.660  61.560  27.880  1.00  0.00           H  
ATOM   2448  N   TYR   155      47.530  61.930  29.580  1.00  0.00           N  
ATOM   2449  CA  TYR   155      48.640  62.240  30.360  1.00  0.00           C  
ATOM   2450  C   TYR   155      48.520  63.600  31.070  1.00  0.00           C  
ATOM   2451  O   TYR   155      48.350  64.590  30.380  1.00  0.00           O  
ATOM   2452  CB  TYR   155      49.950  62.000  29.570  1.00  0.00           C  
ATOM   2453  CG  TYR   155      51.220  62.550  30.240  1.00  0.00           C  
ATOM   2454  CD1 TYR   155      51.630  62.150  31.590  1.00  0.00           C  
ATOM   2455  CD2 TYR   155      52.030  63.450  29.490  1.00  0.00           C  
ATOM   2456  CE1 TYR   155      52.760  62.690  32.160  1.00  0.00           C  
ATOM   2457  CE2 TYR   155      53.140  63.960  30.150  1.00  0.00           C  
ATOM   2458  CZ  TYR   155      53.510  63.610  31.430  1.00  0.00           C  
ATOM   2459  OH  TYR   155      54.640  64.180  32.120  1.00  0.00           O  
ATOM   2460  HN  TYR   155      47.450  62.440  28.730  1.00  0.00           H  
ATOM   2461  HA  TYR   155      48.740  61.530  31.170  1.00  0.00           H  
ATOM   2462  HB1 TYR   155      49.880  62.360  28.530  1.00  0.00           H  
ATOM   2463  HB2 TYR   155      50.160  60.950  29.260  1.00  0.00           H  
ATOM   2464  HD1 TYR   155      50.970  61.460  32.090  1.00  0.00           H  
ATOM   2465  HD2 TYR   155      51.830  63.730  28.470  1.00  0.00           H  
ATOM   2466  HE1 TYR   155      53.010  62.470  33.180  1.00  0.00           H  
ATOM   2467  HE2 TYR   155      53.870  64.640  29.720  1.00  0.00           H  
ATOM   2468  HH  TYR   155      55.250  64.550  31.490  1.00  0.00           H  
ATOM   2469  N   MET   156      48.580  63.700  32.450  1.00  0.00           N  
ATOM   2470  CA  MET   156      48.430  64.990  33.030  1.00  0.00           C  
ATOM   2471  C   MET   156      49.760  65.520  33.700  1.00  0.00           C  
ATOM   2472  O   MET   156      50.130  65.090  34.790  1.00  0.00           O  
ATOM   2473  CB  MET   156      47.420  64.940  34.140  1.00  0.00           C  
ATOM   2474  CG  MET   156      46.040  64.490  33.570  1.00  0.00           C  
ATOM   2475  SD  MET   156      45.300  65.730  32.480  1.00  0.00           S  
ATOM   2476  CE  MET   156      44.660  64.670  31.230  1.00  0.00           C  
ATOM   2477  HN  MET   156      48.480  62.950  33.100  1.00  0.00           H  
ATOM   2478  HA  MET   156      48.060  65.730  32.320  1.00  0.00           H  
ATOM   2479  HB1 MET   156      47.290  65.950  34.590  1.00  0.00           H  
ATOM   2480  HB2 MET   156      47.770  64.270  34.950  1.00  0.00           H  
ATOM   2481  HG1 MET   156      45.400  64.320  34.460  1.00  0.00           H  
ATOM   2482  HG2 MET   156      46.190  63.500  33.110  1.00  0.00           H  
ATOM   2483  HE1 MET   156      44.250  65.280  30.380  1.00  0.00           H  
ATOM   2484  HE2 MET   156      43.890  63.950  31.560  1.00  0.00           H  
ATOM   2485  HE3 MET   156      45.530  64.210  30.700  1.00  0.00           H  
ATOM   2486  N   PRO   157      50.600  66.440  33.040  1.00  0.00           N  
ATOM   2487  CA  PRO   157      51.980  66.830  33.470  1.00  0.00           C  
ATOM   2488  C   PRO   157      52.140  67.420  34.880  1.00  0.00           C  
ATOM   2489  O   PRO   157      53.260  67.330  35.410  1.00  0.00           O  
ATOM   2490  CB  PRO   157      52.350  67.850  32.430  1.00  0.00           C  
ATOM   2491  CG  PRO   157      51.650  67.320  31.160  1.00  0.00           C  
ATOM   2492  CD  PRO   157      50.290  66.840  31.690  1.00  0.00           C  
ATOM   2493  HA  PRO   157      52.600  65.950  33.510  1.00  0.00           H  
ATOM   2494  HB1 PRO   157      53.450  67.940  32.300  1.00  0.00           H  
ATOM   2495  HB2 PRO   157      51.900  68.840  32.620  1.00  0.00           H  
ATOM   2496  HG1 PRO   157      51.590  68.150  30.410  1.00  0.00           H  
ATOM   2497  HG2 PRO   157      52.280  66.500  30.770  1.00  0.00           H  
ATOM   2498  HD1 PRO   157      49.540  67.660  31.660  1.00  0.00           H  
ATOM   2499  HD2 PRO   157      50.000  65.960  31.100  1.00  0.00           H  
ATOM   2500  N   GLY   158      51.080  67.960  35.460  1.00  0.00           N  
ATOM   2501  CA  GLY   158      51.260  68.570  36.770  1.00  0.00           C  
ATOM   2502  C   GLY   158      51.360  67.580  37.900  1.00  0.00           C  
ATOM   2503  O   GLY   158      51.770  67.960  38.970  1.00  0.00           O  
ATOM   2504  HN  GLY   158      50.230  67.800  34.950  1.00  0.00           H  
ATOM   2505  HA1 GLY   158      50.300  69.000  37.040  1.00  0.00           H  
ATOM   2506  HA2 GLY   158      52.100  69.250  36.770  1.00  0.00           H  
ATOM   2507  N   GLY   159      50.980  66.320  37.650  1.00  0.00           N  
ATOM   2508  CA  GLY   159      51.020  65.230  38.700  1.00  0.00           C  
ATOM   2509  C   GLY   159      50.030  65.490  39.790  1.00  0.00           C  
ATOM   2510  O   GLY   159      49.210  66.410  39.860  1.00  0.00           O  
ATOM   2511  HN  GLY   159      50.800  66.100  36.710  1.00  0.00           H  
ATOM   2512  HA1 GLY   159      52.040  64.990  39.000  1.00  0.00           H  
ATOM   2513  HA2 GLY   159      50.660  64.350  38.180  1.00  0.00           H  
ATOM   2514  N   ASP   160      50.070  64.570  40.770  1.00  0.00           N  
ATOM   2515  CA  ASP   160      49.360  64.480  42.000  1.00  0.00           C  
ATOM   2516  C   ASP   160      49.460  65.790  42.850  1.00  0.00           C  
ATOM   2517  O   ASP   160      50.540  66.440  43.110  1.00  0.00           O  
ATOM   2518  CB  ASP   160      49.560  63.180  42.880  1.00  0.00           C  
ATOM   2519  CG  ASP   160      49.720  61.890  42.000  1.00  0.00           C  
ATOM   2520  OD1 ASP   160      48.880  60.980  42.290  1.00  0.00           O  
ATOM   2521  OD2 ASP   160      50.680  61.700  41.250  1.00  0.00           O1-
ATOM   2522  HN  ASP   160      50.650  63.760  40.710  1.00  0.00           H  
ATOM   2523  HA  ASP   160      48.360  64.440  41.580  1.00  0.00           H  
ATOM   2524  HB1 ASP   160      48.630  63.050  43.480  1.00  0.00           H  
ATOM   2525  HB2 ASP   160      50.520  63.160  43.440  1.00  0.00           H  
ATOM   2526  N   LEU   161      48.300  66.280  43.390  1.00  0.00           N  
ATOM   2527  CA  LEU   161      48.060  67.560  44.070  1.00  0.00           C  
ATOM   2528  C   LEU   161      48.840  67.640  45.390  1.00  0.00           C  
ATOM   2529  O   LEU   161      49.470  68.600  45.730  1.00  0.00           O  
ATOM   2530  CB  LEU   161      46.590  67.770  44.240  1.00  0.00           C  
ATOM   2531  CG  LEU   161      46.200  69.060  44.910  1.00  0.00           C  
ATOM   2532  CD1 LEU   161      46.800  70.320  44.220  1.00  0.00           C  
ATOM   2533  CD2 LEU   161      44.660  69.320  44.840  1.00  0.00           C  
ATOM   2534  HN  LEU   161      47.540  65.660  43.210  1.00  0.00           H  
ATOM   2535  HA  LEU   161      48.400  68.360  43.440  1.00  0.00           H  
ATOM   2536  HB1 LEU   161      46.010  66.990  44.780  1.00  0.00           H  
ATOM   2537  HB2 LEU   161      46.200  67.850  43.200  1.00  0.00           H  
ATOM   2538  HG  LEU   161      46.540  69.080  45.970  1.00  0.00           H  
ATOM   2539 1HD1 LEU   161      46.420  70.390  43.180  1.00  0.00           H  
ATOM   2540 2HD1 LEU   161      47.910  70.270  44.270  1.00  0.00           H  
ATOM   2541 3HD1 LEU   161      46.530  71.270  44.740  1.00  0.00           H  
ATOM   2542 1HD2 LEU   161      44.280  69.500  43.820  1.00  0.00           H  
ATOM   2543 2HD2 LEU   161      44.360  70.090  45.580  1.00  0.00           H  
ATOM   2544 3HD2 LEU   161      44.080  68.400  45.090  1.00  0.00           H  
ATOM   2545  N   VAL   162      48.910  66.510  46.120  1.00  0.00           N  
ATOM   2546  CA  VAL   162      49.750  66.200  47.280  1.00  0.00           C  
ATOM   2547  C   VAL   162      51.240  66.510  47.050  1.00  0.00           C  
ATOM   2548  O   VAL   162      51.980  66.770  48.020  1.00  0.00           O  
ATOM   2549  CB  VAL   162      49.580  64.740  47.830  1.00  0.00           C  
ATOM   2550  CG1 VAL   162      49.980  63.580  46.840  1.00  0.00           C  
ATOM   2551  CG2 VAL   162      50.280  64.640  49.220  1.00  0.00           C  
ATOM   2552  HN  VAL   162      48.350  65.740  45.800  1.00  0.00           H  
ATOM   2553  HA  VAL   162      49.510  66.900  48.060  1.00  0.00           H  
ATOM   2554  HB  VAL   162      48.490  64.580  47.940  1.00  0.00           H  
ATOM   2555 1HG1 VAL   162      51.040  63.250  46.840  1.00  0.00           H  
ATOM   2556 2HG1 VAL   162      49.700  63.800  45.790  1.00  0.00           H  
ATOM   2557 3HG1 VAL   162      49.450  62.640  47.120  1.00  0.00           H  
ATOM   2558 1HG2 VAL   162      51.380  64.750  49.130  1.00  0.00           H  
ATOM   2559 2HG2 VAL   162      49.980  63.750  49.810  1.00  0.00           H  
ATOM   2560 3HG2 VAL   162      50.040  65.530  49.840  1.00  0.00           H  
ATOM   2561  N   ASN   163      51.750  66.360  45.850  1.00  0.00           N  
ATOM   2562  CA  ASN   163      53.140  66.720  45.420  1.00  0.00           C  
ATOM   2563  C   ASN   163      53.340  68.260  45.390  1.00  0.00           C  
ATOM   2564  O   ASN   163      54.380  68.810  45.860  1.00  0.00           O  
ATOM   2565  CB  ASN   163      53.470  66.230  44.030  1.00  0.00           C  
ATOM   2566  CG  ASN   163      53.380  64.700  43.960  1.00  0.00           C  
ATOM   2567  ND2 ASN   163      53.670  64.190  42.760  1.00  0.00           N  
ATOM   2568  OD1 ASN   163      53.120  64.130  45.060  1.00  0.00           O  
ATOM   2569  HN  ASN   163      51.110  66.070  45.140  1.00  0.00           H  
ATOM   2570  HA  ASN   163      53.840  66.410  46.180  1.00  0.00           H  
ATOM   2571  HB1 ASN   163      54.500  66.520  43.720  1.00  0.00           H  
ATOM   2572  HB2 ASN   163      52.730  66.610  43.300  1.00  0.00           H  
ATOM   2573 1HD2 ASN   163      53.810  64.800  41.980  1.00  0.00           H  
ATOM   2574 2HD2 ASN   163      53.340  63.280  42.540  1.00  0.00           H  
ATOM   2575  N   LEU   164      52.390  69.040  44.930  1.00  0.00           N  
ATOM   2576  CA  LEU   164      52.420  70.510  45.020  1.00  0.00           C  
ATOM   2577  C   LEU   164      52.310  70.990  46.440  1.00  0.00           C  
ATOM   2578  O   LEU   164      53.080  71.830  46.860  1.00  0.00           O  
ATOM   2579  CB  LEU   164      51.250  71.070  44.220  1.00  0.00           C  
ATOM   2580  CG  LEU   164      51.430  72.630  44.120  1.00  0.00           C  
ATOM   2581  CD1 LEU   164      52.380  72.990  42.920  1.00  0.00           C  
ATOM   2582  CD2 LEU   164      50.040  73.280  43.980  1.00  0.00           C  
ATOM   2583  HN  LEU   164      51.540  68.650  44.590  1.00  0.00           H  
ATOM   2584  HA  LEU   164      53.370  70.910  44.690  1.00  0.00           H  
ATOM   2585  HB1 LEU   164      50.290  70.730  44.670  1.00  0.00           H  
ATOM   2586  HB2 LEU   164      51.400  70.650  43.210  1.00  0.00           H  
ATOM   2587  HG  LEU   164      51.880  73.090  45.020  1.00  0.00           H  
ATOM   2588 1HD1 LEU   164      52.340  74.080  42.710  1.00  0.00           H  
ATOM   2589 2HD1 LEU   164      51.940  72.550  42.000  1.00  0.00           H  
ATOM   2590 3HD1 LEU   164      53.410  72.580  43.000  1.00  0.00           H  
ATOM   2591 1HD2 LEU   164      49.340  72.930  44.760  1.00  0.00           H  
ATOM   2592 2HD2 LEU   164      49.600  73.080  42.970  1.00  0.00           H  
ATOM   2593 3HD2 LEU   164      50.090  74.380  44.100  1.00  0.00           H  
ATOM   2594  N   MET   165      51.440  70.440  47.310  1.00  0.00           N  
ATOM   2595  CA  MET   165      51.460  70.690  48.730  1.00  0.00           C  
ATOM   2596  C   MET   165      52.740  70.250  49.480  1.00  0.00           C  
ATOM   2597  O   MET   165      53.290  70.990  50.280  1.00  0.00           O  
ATOM   2598  CB  MET   165      50.290  69.990  49.460  1.00  0.00           C  
ATOM   2599  CG  MET   165      48.920  70.310  48.840  1.00  0.00           C  
ATOM   2600  SD  MET   165      47.630  69.100  49.000  1.00  0.00           S  
ATOM   2601  CE  MET   165      48.160  68.390  50.590  1.00  0.00           C  
ATOM   2602  HN  MET   165      50.720  69.770  47.160  1.00  0.00           H  
ATOM   2603  HA  MET   165      51.420  71.750  48.910  1.00  0.00           H  
ATOM   2604  HB1 MET   165      50.350  70.540  50.430  1.00  0.00           H  
ATOM   2605  HB2 MET   165      50.530  68.910  49.390  1.00  0.00           H  
ATOM   2606  HG1 MET   165      48.960  70.560  47.760  1.00  0.00           H  
ATOM   2607  HG2 MET   165      48.620  71.260  49.340  1.00  0.00           H  
ATOM   2608  HE1 MET   165      49.140  67.930  50.390  1.00  0.00           H  
ATOM   2609  HE2 MET   165      47.460  67.630  51.010  1.00  0.00           H  
ATOM   2610  HE3 MET   165      48.340  69.140  51.390  1.00  0.00           H  
ATOM   2611  N   SER   166      53.170  68.990  49.180  1.00  0.00           N  
ATOM   2612  CA  SER   166      54.360  68.380  49.850  1.00  0.00           C  
ATOM   2613  C   SER   166      55.660  69.150  49.540  1.00  0.00           C  
ATOM   2614  O   SER   166      56.500  69.370  50.420  1.00  0.00           O  
ATOM   2615  CB  SER   166      54.680  66.920  49.450  1.00  0.00           C  
ATOM   2616  OG  SER   166      53.580  66.090  49.980  1.00  0.00           O  
ATOM   2617  HN  SER   166      52.670  68.390  48.550  1.00  0.00           H  
ATOM   2618  HA  SER   166      54.270  68.330  50.920  1.00  0.00           H  
ATOM   2619  HB1 SER   166      55.550  66.670  50.090  1.00  0.00           H  
ATOM   2620  HB2 SER   166      54.910  66.630  48.410  1.00  0.00           H  
ATOM   2621  HG1 SER   166      52.830  66.270  49.410  1.00  0.00           H  
ATOM   2622  N   ASN   167      55.970  69.540  48.280  1.00  0.00           N  
ATOM   2623  CA  ASN   167      57.300  69.950  47.890  1.00  0.00           C  
ATOM   2624  C   ASN   167      57.400  71.430  47.950  1.00  0.00           C  
ATOM   2625  O   ASN   167      58.520  71.970  47.990  1.00  0.00           O  
ATOM   2626  CB  ASN   167      57.800  69.340  46.560  1.00  0.00           C  
ATOM   2627  CG  ASN   167      57.570  67.800  46.530  1.00  0.00           C  
ATOM   2628  ND2 ASN   167      57.370  67.260  45.320  1.00  0.00           N  
ATOM   2629  OD1 ASN   167      57.710  67.240  47.620  1.00  0.00           O  
ATOM   2630  HN  ASN   167      55.340  69.370  47.520  1.00  0.00           H  
ATOM   2631  HA  ASN   167      58.020  69.560  48.590  1.00  0.00           H  
ATOM   2632  HB1 ASN   167      58.840  69.670  46.390  1.00  0.00           H  
ATOM   2633  HB2 ASN   167      57.180  69.770  45.750  1.00  0.00           H  
ATOM   2634 1HD2 ASN   167      57.210  66.280  45.190  1.00  0.00           H  
ATOM   2635 2HD2 ASN   167      57.440  67.880  44.530  1.00  0.00           H  
ATOM   2636  N   TYR   168      56.260  72.120  48.020  1.00  0.00           N  
ATOM   2637  CA  TYR   168      56.140  73.600  47.850  1.00  0.00           C  
ATOM   2638  C   TYR   168      55.150  74.200  48.810  1.00  0.00           C  
ATOM   2639  O   TYR   168      55.070  73.710  49.880  1.00  0.00           O  
ATOM   2640  CB  TYR   168      55.750  73.880  46.340  1.00  0.00           C  
ATOM   2641  CG  TYR   168      56.810  73.450  45.330  1.00  0.00           C  
ATOM   2642  CD1 TYR   168      56.330  72.500  44.390  1.00  0.00           C  
ATOM   2643  CD2 TYR   168      58.120  73.950  45.250  1.00  0.00           C  
ATOM   2644  CE1 TYR   168      57.090  72.140  43.300  1.00  0.00           C  
ATOM   2645  CE2 TYR   168      58.920  73.440  44.190  1.00  0.00           C  
ATOM   2646  CZ  TYR   168      58.370  72.510  43.230  1.00  0.00           C  
ATOM   2647  OH  TYR   168      59.230  71.900  42.350  1.00  0.00           O  
ATOM   2648  HN  TYR   168      55.410  71.600  47.970  1.00  0.00           H  
ATOM   2649  HA  TYR   168      57.090  74.110  47.960  1.00  0.00           H  
ATOM   2650  HB1 TYR   168      55.660  74.980  46.180  1.00  0.00           H  
ATOM   2651  HB2 TYR   168      54.730  73.560  46.050  1.00  0.00           H  
ATOM   2652  HD1 TYR   168      55.260  72.300  44.400  1.00  0.00           H  
ATOM   2653  HD2 TYR   168      58.470  74.690  45.960  1.00  0.00           H  
ATOM   2654  HE1 TYR   168      56.660  71.500  42.550  1.00  0.00           H  
ATOM   2655  HE2 TYR   168      59.930  73.790  44.060  1.00  0.00           H  
ATOM   2656  HH  TYR   168      58.670  71.410  41.740  1.00  0.00           H  
ATOM   2657  N   ASP   169      54.450  75.300  48.410  1.00  0.00           N  
ATOM   2658  CA  ASP   169      53.520  75.860  49.290  1.00  0.00           C  
ATOM   2659  C   ASP   169      52.380  76.410  48.490  1.00  0.00           C  
ATOM   2660  O   ASP   169      52.570  76.890  47.310  1.00  0.00           O  
ATOM   2661  CB  ASP   169      54.350  76.930  50.020  1.00  0.00           C  
ATOM   2662  CG  ASP   169      53.620  77.620  51.220  1.00  0.00           C  
ATOM   2663  OD1 ASP   169      54.250  78.650  51.650  1.00  0.00           O  
ATOM   2664  OD2 ASP   169      52.570  77.190  51.740  1.00  0.00           O1-
ATOM   2665  HN  ASP   169      54.450  75.640  47.470  1.00  0.00           H  
ATOM   2666  HA  ASP   169      53.100  75.090  49.920  1.00  0.00           H  
ATOM   2667  HB1 ASP   169      54.770  77.670  49.310  1.00  0.00           H  
ATOM   2668  HB2 ASP   169      55.230  76.490  50.540  1.00  0.00           H  
ATOM   2669  N   VAL   170      51.160  76.240  48.990  1.00  0.00           N  
ATOM   2670  CA  VAL   170      49.940  76.510  48.290  1.00  0.00           C  
ATOM   2671  C   VAL   170      49.230  77.720  49.010  1.00  0.00           C  
ATOM   2672  O   VAL   170      48.730  77.510  50.110  1.00  0.00           O  
ATOM   2673  CB  VAL   170      48.950  75.290  48.370  1.00  0.00           C  
ATOM   2674  CG1 VAL   170      47.580  75.510  47.640  1.00  0.00           C  
ATOM   2675  CG2 VAL   170      49.660  74.180  47.500  1.00  0.00           C  
ATOM   2676  HN  VAL   170      51.060  76.020  49.950  1.00  0.00           H  
ATOM   2677  HA  VAL   170      50.160  76.730  47.260  1.00  0.00           H  
ATOM   2678  HB  VAL   170      48.660  74.920  49.380  1.00  0.00           H  
ATOM   2679 1HG1 VAL   170      46.990  74.570  47.640  1.00  0.00           H  
ATOM   2680 2HG1 VAL   170      47.870  75.820  46.620  1.00  0.00           H  
ATOM   2681 3HG1 VAL   170      47.060  76.320  48.200  1.00  0.00           H  
ATOM   2682 1HG2 VAL   170      49.890  74.610  46.510  1.00  0.00           H  
ATOM   2683 2HG2 VAL   170      49.090  73.240  47.340  1.00  0.00           H  
ATOM   2684 3HG2 VAL   170      50.620  73.810  47.920  1.00  0.00           H  
ATOM   2685  N   PRO   171      49.240  78.900  48.460  1.00  0.00           N  
ATOM   2686  CA  PRO   171      48.470  80.080  48.840  1.00  0.00           C  
ATOM   2687  C   PRO   171      46.950  79.800  49.100  1.00  0.00           C  
ATOM   2688  O   PRO   171      46.450  78.840  48.590  1.00  0.00           O  
ATOM   2689  CB  PRO   171      48.790  81.080  47.690  1.00  0.00           C  
ATOM   2690  CG  PRO   171      50.200  80.890  47.380  1.00  0.00           C  
ATOM   2691  CD  PRO   171      50.320  79.350  47.590  1.00  0.00           C  
ATOM   2692  HA  PRO   171      48.820  80.430  49.800  1.00  0.00           H  
ATOM   2693  HB1 PRO   171      48.450  82.070  48.060  1.00  0.00           H  
ATOM   2694  HB2 PRO   171      48.150  80.900  46.790  1.00  0.00           H  
ATOM   2695  HG1 PRO   171      50.460  81.170  46.340  1.00  0.00           H  
ATOM   2696  HG2 PRO   171      50.840  81.320  48.180  1.00  0.00           H  
ATOM   2697  HD1 PRO   171      50.180  78.810  46.640  1.00  0.00           H  
ATOM   2698  HD2 PRO   171      51.300  79.070  48.040  1.00  0.00           H  
ATOM   2699  N   GLU   172      46.200  80.640  49.880  1.00  0.00           N  
ATOM   2700  CA  GLU   172      44.840  80.450  50.300  1.00  0.00           C  
ATOM   2701  C   GLU   172      43.890  80.510  49.050  1.00  0.00           C  
ATOM   2702  O   GLU   172      42.810  79.850  48.890  1.00  0.00           O  
ATOM   2703  CB  GLU   172      44.470  81.400  51.500  1.00  0.00           C  
ATOM   2704  CG  GLU   172      42.940  81.280  51.900  1.00  0.00           C  
ATOM   2705  CD  GLU   172      42.410  82.470  52.590  1.00  0.00           C  
ATOM   2706  OE1 GLU   172      42.640  82.570  53.850  1.00  0.00           O  
ATOM   2707  OE2 GLU   172      41.640  83.240  51.980  1.00  0.00           O1-
ATOM   2708  HN  GLU   172      46.630  81.490  50.160  1.00  0.00           H  
ATOM   2709  HA  GLU   172      44.760  79.450  50.700  1.00  0.00           H  
ATOM   2710  HB1 GLU   172      44.630  82.460  51.220  1.00  0.00           H  
ATOM   2711  HB2 GLU   172      45.160  81.320  52.360  1.00  0.00           H  
ATOM   2712  HG1 GLU   172      42.750  80.420  52.570  1.00  0.00           H  
ATOM   2713  HG2 GLU   172      42.270  81.160  51.020  1.00  0.00           H  
ATOM   2714  N   LYS   173      44.260  81.450  48.090  1.00  0.00           N  
ATOM   2715  CA  LYS   173      43.600  81.520  46.780  1.00  0.00           C  
ATOM   2716  C   LYS   173      43.810  80.340  45.850  1.00  0.00           C  
ATOM   2717  O   LYS   173      42.930  79.980  45.110  1.00  0.00           O  
ATOM   2718  CB  LYS   173      44.000  82.850  46.100  1.00  0.00           C  
ATOM   2719  CG  LYS   173      45.520  82.950  45.870  1.00  0.00           C  
ATOM   2720  CD  LYS   173      45.970  84.330  45.450  1.00  0.00           C  
ATOM   2721  CE  LYS   173      47.480  84.410  45.200  1.00  0.00           C  
ATOM   2722  NZ  LYS   173      47.710  85.640  44.530  1.00  0.00           N1+
ATOM   2723  HN  LYS   173      44.950  82.160  48.250  1.00  0.00           H  
ATOM   2724  HA  LYS   173      42.540  81.490  47.000  1.00  0.00           H  
ATOM   2725  HB1 LYS   173      43.690  83.750  46.650  1.00  0.00           H  
ATOM   2726  HB2 LYS   173      43.350  83.040  45.210  1.00  0.00           H  
ATOM   2727  HG1 LYS   173      45.730  82.280  45.020  1.00  0.00           H  
ATOM   2728  HG2 LYS   173      46.140  82.610  46.740  1.00  0.00           H  
ATOM   2729  HD1 LYS   173      45.750  85.080  46.240  1.00  0.00           H  
ATOM   2730  HD2 LYS   173      45.300  84.590  44.610  1.00  0.00           H  
ATOM   2731  HE1 LYS   173      47.740  83.600  44.480  1.00  0.00           H  
ATOM   2732  HE2 LYS   173      47.970  84.360  46.200  1.00  0.00           H  
ATOM   2733  HZ1 LYS   173      46.850  85.760  43.960  1.00  0.00           H  
ATOM   2734  HZ2 LYS   173      48.550  85.830  43.950  1.00  0.00           H  
ATOM   2735  HZ3 LYS   173      47.650  86.450  45.190  1.00  0.00           H  
ATOM   2736  N   TRP   174      44.990  79.700  45.840  1.00  0.00           N  
ATOM   2737  CA  TRP   174      45.110  78.460  45.180  1.00  0.00           C  
ATOM   2738  C   TRP   174      44.300  77.350  45.910  1.00  0.00           C  
ATOM   2739  O   TRP   174      43.470  76.600  45.250  1.00  0.00           O  
ATOM   2740  CB  TRP   174      46.540  77.920  45.020  1.00  0.00           C  
ATOM   2741  CG  TRP   174      47.470  78.710  44.220  1.00  0.00           C  
ATOM   2742  CD1 TRP   174      47.400  79.870  43.540  1.00  0.00           C  
ATOM   2743  CD2 TRP   174      48.790  78.270  44.170  1.00  0.00           C  
ATOM   2744  CE2 TRP   174      49.420  79.260  43.370  1.00  0.00           C  
ATOM   2745  CE3 TRP   174      49.450  77.150  44.580  1.00  0.00           C  
ATOM   2746  NE1 TRP   174      48.550  80.230  42.970  1.00  0.00           N  
ATOM   2747  CZ2 TRP   174      50.770  79.130  43.210  1.00  0.00           C  
ATOM   2748  CZ3 TRP   174      50.780  77.050  44.330  1.00  0.00           C  
ATOM   2749  CH2 TRP   174      51.440  77.970  43.610  1.00  0.00           C  
ATOM   2750  HN  TRP   174      45.750  79.910  46.450  1.00  0.00           H  
ATOM   2751  HA  TRP   174      44.760  78.530  44.170  1.00  0.00           H  
ATOM   2752  HB1 TRP   174      46.400  76.910  44.550  1.00  0.00           H  
ATOM   2753  HB2 TRP   174      47.040  77.810  46.010  1.00  0.00           H  
ATOM   2754  HD1 TRP   174      46.470  80.420  43.510  1.00  0.00           H  
ATOM   2755  HE1 TRP   174      48.820  81.050  42.540  1.00  0.00           H  
ATOM   2756  HE3 TRP   174      49.030  76.310  45.120  1.00  0.00           H  
ATOM   2757  HZ2 TRP   174      51.420  79.890  42.780  1.00  0.00           H  
ATOM   2758  HZ3 TRP   174      51.350  76.230  44.740  1.00  0.00           H  
ATOM   2759  HH2 TRP   174      52.460  77.860  43.250  1.00  0.00           H  
ATOM   2760  N   ALA   175      44.340  77.150  47.290  1.00  0.00           N  
ATOM   2761  CA  ALA   175      43.470  76.130  47.950  1.00  0.00           C  
ATOM   2762  C   ALA   175      42.000  76.270  47.690  1.00  0.00           C  
ATOM   2763  O   ALA   175      41.260  75.300  47.480  1.00  0.00           O  
ATOM   2764  CB  ALA   175      43.650  76.130  49.460  1.00  0.00           C  
ATOM   2765  HN  ALA   175      44.860  77.750  47.900  1.00  0.00           H  
ATOM   2766  HA  ALA   175      43.810  75.220  47.490  1.00  0.00           H  
ATOM   2767  HB1 ALA   175      44.670  75.830  49.780  1.00  0.00           H  
ATOM   2768  HB2 ALA   175      43.090  75.290  49.920  1.00  0.00           H  
ATOM   2769  HB3 ALA   175      43.390  77.080  49.970  1.00  0.00           H  
ATOM   2770  N   ARG   176      41.520  77.560  47.710  1.00  0.00           N  
ATOM   2771  CA  ARG   176      40.140  77.970  47.350  1.00  0.00           C  
ATOM   2772  C   ARG   176      39.710  77.500  45.940  1.00  0.00           C  
ATOM   2773  O   ARG   176      38.590  77.060  45.800  1.00  0.00           O  
ATOM   2774  CB  ARG   176      40.010  79.560  47.350  1.00  0.00           C  
ATOM   2775  CG  ARG   176      38.550  80.130  46.840  1.00  0.00           C  
ATOM   2776  CD  ARG   176      38.540  81.660  46.760  1.00  0.00           C  
ATOM   2777  NE  ARG   176      38.500  82.290  48.150  1.00  0.00           N  
ATOM   2778  CZ  ARG   176      39.500  82.910  48.770  1.00  0.00           C  
ATOM   2779  NH1 ARG   176      40.620  83.290  48.160  1.00  0.00           N1+
ATOM   2780  NH2 ARG   176      39.580  82.930  50.090  1.00  0.00           N  
ATOM   2781  HN  ARG   176      42.110  78.280  48.040  1.00  0.00           H  
ATOM   2782  HA  ARG   176      39.460  77.460  48.020  1.00  0.00           H  
ATOM   2783  HB1 ARG   176      40.780  79.990  46.670  1.00  0.00           H  
ATOM   2784  HB2 ARG   176      40.120  79.890  48.410  1.00  0.00           H  
ATOM   2785  HG1 ARG   176      37.780  79.710  47.520  1.00  0.00           H  
ATOM   2786  HG2 ARG   176      38.310  79.680  45.850  1.00  0.00           H  
ATOM   2787  HD1 ARG   176      37.680  82.000  46.150  1.00  0.00           H  
ATOM   2788  HD2 ARG   176      39.390  82.020  46.150  1.00  0.00           H  
ATOM   2789  HE  ARG   176      37.830  81.950  48.810  1.00  0.00           H  
ATOM   2790 1HH1 ARG   176      40.740  83.470  47.190  1.00  0.00           H  
ATOM   2791 2HH1 ARG   176      41.300  83.810  48.680  1.00  0.00           H  
ATOM   2792 1HH2 ARG   176      38.730  82.830  50.590  1.00  0.00           H  
ATOM   2793 2HH2 ARG   176      40.320  83.450  50.520  1.00  0.00           H  
ATOM   2794  N   PHE   177      40.560  77.650  44.880  1.00  0.00           N  
ATOM   2795  CA  PHE   177      40.320  77.300  43.440  1.00  0.00           C  
ATOM   2796  C   PHE   177      40.180  75.770  43.370  1.00  0.00           C  
ATOM   2797  O   PHE   177      39.280  75.210  42.710  1.00  0.00           O  
ATOM   2798  CB  PHE   177      41.470  77.810  42.550  1.00  0.00           C  
ATOM   2799  CG  PHE   177      41.360  77.220  41.180  1.00  0.00           C  
ATOM   2800  CD1 PHE   177      40.530  77.710  40.190  1.00  0.00           C  
ATOM   2801  CD2 PHE   177      42.140  76.090  40.890  1.00  0.00           C  
ATOM   2802  CE1 PHE   177      40.480  77.090  38.960  1.00  0.00           C  
ATOM   2803  CE2 PHE   177      42.240  75.570  39.620  1.00  0.00           C  
ATOM   2804  CZ  PHE   177      41.400  76.050  38.660  1.00  0.00           C  
ATOM   2805  HN  PHE   177      41.460  78.030  45.060  1.00  0.00           H  
ATOM   2806  HA  PHE   177      39.350  77.680  43.130  1.00  0.00           H  
ATOM   2807  HB1 PHE   177      42.420  77.480  43.020  1.00  0.00           H  
ATOM   2808  HB2 PHE   177      41.380  78.910  42.380  1.00  0.00           H  
ATOM   2809  HD1 PHE   177      39.880  78.560  40.330  1.00  0.00           H  
ATOM   2810  HD2 PHE   177      42.730  75.610  41.650  1.00  0.00           H  
ATOM   2811  HE1 PHE   177      39.820  77.480  38.200  1.00  0.00           H  
ATOM   2812  HE2 PHE   177      42.630  74.560  39.610  1.00  0.00           H  
ATOM   2813  HZ  PHE   177      41.410  75.650  37.650  1.00  0.00           H  
ATOM   2814  N   TYR   178      41.120  75.040  44.050  1.00  0.00           N  
ATOM   2815  CA  TYR   178      41.130  73.580  44.060  1.00  0.00           C  
ATOM   2816  C   TYR   178      39.910  72.960  44.760  1.00  0.00           C  
ATOM   2817  O   TYR   178      39.280  72.050  44.220  1.00  0.00           O  
ATOM   2818  CB  TYR   178      42.450  73.010  44.650  1.00  0.00           C  
ATOM   2819  CG  TYR   178      43.690  73.390  43.910  1.00  0.00           C  
ATOM   2820  CD1 TYR   178      43.710  73.380  42.520  1.00  0.00           C  
ATOM   2821  CD2 TYR   178      44.840  73.800  44.620  1.00  0.00           C  
ATOM   2822  CE1 TYR   178      44.960  73.620  41.840  1.00  0.00           C  
ATOM   2823  CE2 TYR   178      46.040  74.140  43.930  1.00  0.00           C  
ATOM   2824  CZ  TYR   178      46.060  74.120  42.570  1.00  0.00           C  
ATOM   2825  OH  TYR   178      47.270  74.400  41.900  1.00  0.00           O  
ATOM   2826  HN  TYR   178      41.880  75.570  44.410  1.00  0.00           H  
ATOM   2827  HA  TYR   178      41.040  73.240  43.040  1.00  0.00           H  
ATOM   2828  HB1 TYR   178      42.410  71.920  44.430  1.00  0.00           H  
ATOM   2829  HB2 TYR   178      42.660  73.180  45.730  1.00  0.00           H  
ATOM   2830  HD1 TYR   178      42.960  72.880  41.930  1.00  0.00           H  
ATOM   2831  HD2 TYR   178      44.890  73.910  45.680  1.00  0.00           H  
ATOM   2832  HE1 TYR   178      44.950  73.550  40.770  1.00  0.00           H  
ATOM   2833  HE2 TYR   178      46.970  74.370  44.430  1.00  0.00           H  
ATOM   2834  HH  TYR   178      47.070  74.740  41.010  1.00  0.00           H  
ATOM   2835  N   THR   179      39.480  73.680  45.890  1.00  0.00           N  
ATOM   2836  CA  THR   179      38.240  73.400  46.580  1.00  0.00           C  
ATOM   2837  C   THR   179      37.000  73.640  45.700  1.00  0.00           C  
ATOM   2838  O   THR   179      36.030  72.950  45.680  1.00  0.00           O  
ATOM   2839  CB  THR   179      38.040  74.140  47.920  1.00  0.00           C  
ATOM   2840  CG2 THR   179      36.890  73.530  48.770  1.00  0.00           C  
ATOM   2841  OG1 THR   179      39.200  74.020  48.770  1.00  0.00           O  
ATOM   2842  HN  THR   179      40.080  74.430  46.130  1.00  0.00           H  
ATOM   2843  HA  THR   179      38.170  72.370  46.880  1.00  0.00           H  
ATOM   2844  HB  THR   179      37.730  75.190  47.780  1.00  0.00           H  
ATOM   2845  HG1 THR   179      39.940  74.540  48.440  1.00  0.00           H  
ATOM   2846 1HG2 THR   179      37.180  72.550  49.200  1.00  0.00           H  
ATOM   2847 2HG2 THR   179      35.950  73.470  48.180  1.00  0.00           H  
ATOM   2848 3HG2 THR   179      36.590  74.120  49.670  1.00  0.00           H  
ATOM   2849  N   ALA   180      37.020  74.760  44.990  1.00  0.00           N  
ATOM   2850  CA  ALA   180      36.020  75.190  44.060  1.00  0.00           C  
ATOM   2851  C   ALA   180      35.870  74.140  42.990  1.00  0.00           C  
ATOM   2852  O   ALA   180      34.780  73.760  42.670  1.00  0.00           O  
ATOM   2853  CB  ALA   180      36.290  76.650  43.440  1.00  0.00           C  
ATOM   2854  HN  ALA   180      37.860  75.260  45.180  1.00  0.00           H  
ATOM   2855  HA  ALA   180      35.060  75.130  44.550  1.00  0.00           H  
ATOM   2856  HB1 ALA   180      35.410  77.020  42.870  1.00  0.00           H  
ATOM   2857  HB2 ALA   180      37.220  76.720  42.830  1.00  0.00           H  
ATOM   2858  HB3 ALA   180      36.430  77.220  44.380  1.00  0.00           H  
ATOM   2859  N   GLU   181      36.950  73.580  42.450  1.00  0.00           N  
ATOM   2860  CA  GLU   181      36.860  72.460  41.550  1.00  0.00           C  
ATOM   2861  C   GLU   181      36.410  71.190  42.220  1.00  0.00           C  
ATOM   2862  O   GLU   181      35.660  70.440  41.580  1.00  0.00           O  
ATOM   2863  CB  GLU   181      38.180  72.210  40.780  1.00  0.00           C  
ATOM   2864  CG  GLU   181      38.320  73.390  39.690  1.00  0.00           C  
ATOM   2865  CD  GLU   181      38.840  72.880  38.350  1.00  0.00           C  
ATOM   2866  OE1 GLU   181      38.400  73.280  37.280  1.00  0.00           O  
ATOM   2867  OE2 GLU   181      39.780  72.080  38.370  1.00  0.00           O1-
ATOM   2868  HN  GLU   181      37.810  74.010  42.710  1.00  0.00           H  
ATOM   2869  HA  GLU   181      36.100  72.620  40.780  1.00  0.00           H  
ATOM   2870  HB1 GLU   181      38.060  71.270  40.190  1.00  0.00           H  
ATOM   2871  HB2 GLU   181      39.070  71.990  41.410  1.00  0.00           H  
ATOM   2872  HG1 GLU   181      38.950  74.250  40.020  1.00  0.00           H  
ATOM   2873  HG2 GLU   181      37.320  73.840  39.480  1.00  0.00           H  
ATOM   2874  N   VAL   182      36.770  70.940  43.460  1.00  0.00           N  
ATOM   2875  CA  VAL   182      36.210  69.800  44.140  1.00  0.00           C  
ATOM   2876  C   VAL   182      34.710  69.790  44.450  1.00  0.00           C  
ATOM   2877  O   VAL   182      34.010  68.830  44.270  1.00  0.00           O  
ATOM   2878  CB  VAL   182      37.200  69.540  45.280  1.00  0.00           C  
ATOM   2879  CG1 VAL   182      36.430  68.630  46.370  1.00  0.00           C  
ATOM   2880  CG2 VAL   182      38.520  69.000  44.810  1.00  0.00           C  
ATOM   2881  HN  VAL   182      37.460  71.450  43.960  1.00  0.00           H  
ATOM   2882  HA  VAL   182      36.360  69.030  43.410  1.00  0.00           H  
ATOM   2883  HB  VAL   182      37.340  70.510  45.800  1.00  0.00           H  
ATOM   2884 1HG1 VAL   182      37.160  68.430  47.170  1.00  0.00           H  
ATOM   2885 2HG1 VAL   182      36.020  67.670  45.990  1.00  0.00           H  
ATOM   2886 3HG1 VAL   182      35.620  69.300  46.740  1.00  0.00           H  
ATOM   2887 1HG2 VAL   182      39.080  69.710  44.170  1.00  0.00           H  
ATOM   2888 2HG2 VAL   182      38.400  68.040  44.260  1.00  0.00           H  
ATOM   2889 3HG2 VAL   182      39.230  68.690  45.610  1.00  0.00           H  
ATOM   2890  N   VAL   183      34.180  70.970  44.790  1.00  0.00           N  
ATOM   2891  CA  VAL   183      32.770  71.300  45.020  1.00  0.00           C  
ATOM   2892  C   VAL   183      32.000  71.190  43.690  1.00  0.00           C  
ATOM   2893  O   VAL   183      30.910  70.720  43.690  1.00  0.00           O  
ATOM   2894  CB  VAL   183      32.820  72.680  45.730  1.00  0.00           C  
ATOM   2895  CG1 VAL   183      31.550  73.480  45.450  1.00  0.00           C  
ATOM   2896  CG2 VAL   183      33.000  72.580  47.170  1.00  0.00           C  
ATOM   2897  HN  VAL   183      34.810  71.740  44.780  1.00  0.00           H  
ATOM   2898  HA  VAL   183      32.380  70.540  45.680  1.00  0.00           H  
ATOM   2899  HB  VAL   183      33.660  73.230  45.250  1.00  0.00           H  
ATOM   2900 1HG1 VAL   183      31.750  74.430  45.990  1.00  0.00           H  
ATOM   2901 2HG1 VAL   183      30.670  72.930  45.850  1.00  0.00           H  
ATOM   2902 3HG1 VAL   183      31.550  73.750  44.380  1.00  0.00           H  
ATOM   2903 1HG2 VAL   183      32.120  71.990  47.520  1.00  0.00           H  
ATOM   2904 2HG2 VAL   183      32.900  73.560  47.680  1.00  0.00           H  
ATOM   2905 3HG2 VAL   183      33.960  72.070  47.410  1.00  0.00           H  
ATOM   2906  N   LEU   184      32.640  71.530  42.520  1.00  0.00           N  
ATOM   2907  CA  LEU   184      32.050  71.290  41.240  1.00  0.00           C  
ATOM   2908  C   LEU   184      32.130  69.870  40.830  1.00  0.00           C  
ATOM   2909  O   LEU   184      31.040  69.490  40.210  1.00  0.00           O  
ATOM   2910  CB  LEU   184      32.770  72.240  40.250  1.00  0.00           C  
ATOM   2911  CG  LEU   184      32.440  73.750  40.280  1.00  0.00           C  
ATOM   2912  CD1 LEU   184      33.510  74.610  39.550  1.00  0.00           C  
ATOM   2913  CD2 LEU   184      31.070  73.990  39.590  1.00  0.00           C  
ATOM   2914  HN  LEU   184      33.500  72.020  42.630  1.00  0.00           H  
ATOM   2915  HA  LEU   184      30.990  71.500  41.310  1.00  0.00           H  
ATOM   2916  HB1 LEU   184      32.480  71.940  39.220  1.00  0.00           H  
ATOM   2917  HB2 LEU   184      33.810  72.100  40.590  1.00  0.00           H  
ATOM   2918  HG  LEU   184      32.360  74.070  41.340  1.00  0.00           H  
ATOM   2919 1HD1 LEU   184      33.290  75.700  39.550  1.00  0.00           H  
ATOM   2920 2HD1 LEU   184      33.680  74.310  38.490  1.00  0.00           H  
ATOM   2921 3HD1 LEU   184      34.520  74.430  39.960  1.00  0.00           H  
ATOM   2922 1HD2 LEU   184      30.870  73.400  38.670  1.00  0.00           H  
ATOM   2923 2HD2 LEU   184      30.940  75.070  39.410  1.00  0.00           H  
ATOM   2924 3HD2 LEU   184      30.290  73.620  40.280  1.00  0.00           H  
ATOM   2925  N   ALA   185      33.170  69.040  41.150  1.00  0.00           N  
ATOM   2926  CA  ALA   185      33.220  67.610  40.890  1.00  0.00           C  
ATOM   2927  C   ALA   185      32.360  66.740  41.760  1.00  0.00           C  
ATOM   2928  O   ALA   185      31.630  65.820  41.300  1.00  0.00           O  
ATOM   2929  CB  ALA   185      34.720  67.170  41.100  1.00  0.00           C  
ATOM   2930  HN  ALA   185      33.940  69.320  41.720  1.00  0.00           H  
ATOM   2931  HA  ALA   185      33.020  67.540  39.820  1.00  0.00           H  
ATOM   2932  HB1 ALA   185      35.330  67.610  40.280  1.00  0.00           H  
ATOM   2933  HB2 ALA   185      34.840  66.060  41.060  1.00  0.00           H  
ATOM   2934  HB3 ALA   185      35.080  67.690  42.020  1.00  0.00           H  
ATOM   2935  N   LEU   186      32.330  66.980  43.070  1.00  0.00           N  
ATOM   2936  CA  LEU   186      31.490  66.210  43.930  1.00  0.00           C  
ATOM   2937  C   LEU   186      30.040  66.450  43.700  1.00  0.00           C  
ATOM   2938  O   LEU   186      29.230  65.510  43.740  1.00  0.00           O  
ATOM   2939  CB  LEU   186      31.870  66.370  45.460  1.00  0.00           C  
ATOM   2940  CG  LEU   186      33.180  65.710  45.900  1.00  0.00           C  
ATOM   2941  CD1 LEU   186      33.490  65.780  47.380  1.00  0.00           C  
ATOM   2942  CD2 LEU   186      33.130  64.230  45.560  1.00  0.00           C  
ATOM   2943  HN  LEU   186      32.910  67.640  43.530  1.00  0.00           H  
ATOM   2944  HA  LEU   186      31.500  65.170  43.630  1.00  0.00           H  
ATOM   2945  HB1 LEU   186      31.050  65.970  46.080  1.00  0.00           H  
ATOM   2946  HB2 LEU   186      32.080  67.450  45.630  1.00  0.00           H  
ATOM   2947  HG  LEU   186      34.010  66.110  45.280  1.00  0.00           H  
ATOM   2948 1HD1 LEU   186      33.500  66.870  47.630  1.00  0.00           H  
ATOM   2949 2HD1 LEU   186      34.430  65.240  47.620  1.00  0.00           H  
ATOM   2950 3HD1 LEU   186      32.640  65.360  47.970  1.00  0.00           H  
ATOM   2951 1HD2 LEU   186      33.170  64.090  44.460  1.00  0.00           H  
ATOM   2952 2HD2 LEU   186      32.210  63.720  45.920  1.00  0.00           H  
ATOM   2953 3HD2 LEU   186      34.010  63.760  46.040  1.00  0.00           H  
ATOM   2954  N   ASP   187      29.660  67.640  43.290  1.00  0.00           N  
ATOM   2955  CA  ASP   187      28.330  67.840  42.780  1.00  0.00           C  
ATOM   2956  C   ASP   187      27.920  66.940  41.600  1.00  0.00           C  
ATOM   2957  O   ASP   187      26.850  66.350  41.480  1.00  0.00           O  
ATOM   2958  CB  ASP   187      28.230  69.340  42.280  1.00  0.00           C  
ATOM   2959  CG  ASP   187      26.930  69.780  41.650  1.00  0.00           C  
ATOM   2960  OD1 ASP   187      25.830  69.240  41.980  1.00  0.00           O  
ATOM   2961  OD2 ASP   187      26.980  70.780  40.850  1.00  0.00           O1-
ATOM   2962  HN  ASP   187      30.220  68.420  43.560  1.00  0.00           H  
ATOM   2963  HA  ASP   187      27.630  67.660  43.580  1.00  0.00           H  
ATOM   2964  HB1 ASP   187      29.070  69.440  41.560  1.00  0.00           H  
ATOM   2965  HB2 ASP   187      28.440  70.070  43.090  1.00  0.00           H  
ATOM   2966  N   ALA   188      28.890  66.840  40.610  1.00  0.00           N  
ATOM   2967  CA  ALA   188      28.770  65.860  39.560  1.00  0.00           C  
ATOM   2968  C   ALA   188      28.790  64.370  39.890  1.00  0.00           C  
ATOM   2969  O   ALA   188      27.990  63.580  39.460  1.00  0.00           O  
ATOM   2970  CB  ALA   188      29.910  66.080  38.530  1.00  0.00           C  
ATOM   2971  HN  ALA   188      29.700  67.420  40.710  1.00  0.00           H  
ATOM   2972  HA  ALA   188      27.950  66.190  38.950  1.00  0.00           H  
ATOM   2973  HB1 ALA   188      29.780  67.010  37.940  1.00  0.00           H  
ATOM   2974  HB2 ALA   188      29.810  65.280  37.770  1.00  0.00           H  
ATOM   2975  HB3 ALA   188      30.930  66.140  38.960  1.00  0.00           H  
ATOM   2976  N   ILE   189      29.650  63.960  40.820  1.00  0.00           N  
ATOM   2977  CA  ILE   189      29.720  62.660  41.460  1.00  0.00           C  
ATOM   2978  C   ILE   189      28.410  62.300  42.100  1.00  0.00           C  
ATOM   2979  O   ILE   189      27.840  61.190  41.900  1.00  0.00           O  
ATOM   2980  CB  ILE   189      30.860  62.530  42.480  1.00  0.00           C  
ATOM   2981  CG1 ILE   189      32.230  62.700  41.880  1.00  0.00           C  
ATOM   2982  CG2 ILE   189      30.750  61.210  43.210  1.00  0.00           C  
ATOM   2983  CD  ILE   189      32.850  61.510  41.060  1.00  0.00           C  
ATOM   2984  HN  ILE   189      30.380  64.590  41.100  1.00  0.00           H  
ATOM   2985  HA  ILE   189      29.900  61.930  40.700  1.00  0.00           H  
ATOM   2986  HB  ILE   189      30.800  63.400  43.160  1.00  0.00           H  
ATOM   2987 1HG1 ILE   189      32.930  62.900  42.710  1.00  0.00           H  
ATOM   2988 2HG1 ILE   189      32.260  63.600  41.220  1.00  0.00           H  
ATOM   2989 1HG2 ILE   189      31.640  61.160  43.890  1.00  0.00           H  
ATOM   2990 2HG2 ILE   189      30.780  60.270  42.630  1.00  0.00           H  
ATOM   2991 3HG2 ILE   189      29.900  61.240  43.930  1.00  0.00           H  
ATOM   2992  HD1 ILE   189      33.860  61.740  40.660  1.00  0.00           H  
ATOM   2993  HD2 ILE   189      32.260  61.240  40.160  1.00  0.00           H  
ATOM   2994  HD3 ILE   189      32.960  60.630  41.740  1.00  0.00           H  
ATOM   2995  N   HSD   190      27.740  63.240  42.810  1.00  0.00           N  
ATOM   2996  CA  HSD   190      26.360  63.110  43.360  1.00  0.00           C  
ATOM   2997  C   HSD   190      25.230  62.870  42.330  1.00  0.00           C  
ATOM   2998  O   HSD   190      24.270  62.150  42.630  1.00  0.00           O  
ATOM   2999  CB  HSD   190      25.860  64.470  43.940  1.00  0.00           C  
ATOM   3000  CG  HSD   190      26.410  64.990  45.230  1.00  0.00           C  
ATOM   3001  CD2 HSD   190      27.360  64.470  46.060  1.00  0.00           C  
ATOM   3002  ND1 HSD   190      25.980  66.180  45.780  1.00  0.00           N  
ATOM   3003  CE1 HSD   190      26.510  66.260  47.020  1.00  0.00           C  
ATOM   3004  NE2 HSD   190      27.390  65.280  47.210  1.00  0.00           N  
ATOM   3005  HN  HSD   190      28.190  64.130  42.780  1.00  0.00           H  
ATOM   3006  HA  HSD   190      26.390  62.420  44.190  1.00  0.00           H  
ATOM   3007  HB1 HSD   190      24.760  64.530  44.060  1.00  0.00           H  
ATOM   3008  HB2 HSD   190      26.230  65.300  43.300  1.00  0.00           H  
ATOM   3009  HD1 HSD   190      25.400  66.860  45.330  1.00  0.00           H  
ATOM   3010  HD2 HSD   190      27.910  63.550  45.940  1.00  0.00           H  
ATOM   3011  HE1 HSD   190      26.060  66.820  47.830  1.00  0.00           H  
ATOM   3012  N   SER   191      25.370  63.470  41.150  1.00  0.00           N  
ATOM   3013  CA  SER   191      24.460  63.460  39.990  1.00  0.00           C  
ATOM   3014  C   SER   191      24.390  62.050  39.330  1.00  0.00           C  
ATOM   3015  O   SER   191      23.360  61.470  38.990  1.00  0.00           O  
ATOM   3016  CB  SER   191      24.740  64.540  38.960  1.00  0.00           C  
ATOM   3017  OG  SER   191      23.690  64.590  37.940  1.00  0.00           O  
ATOM   3018  HN  SER   191      26.180  64.000  40.910  1.00  0.00           H  
ATOM   3019  HA  SER   191      23.470  63.690  40.350  1.00  0.00           H  
ATOM   3020  HB1 SER   191      25.760  64.420  38.540  1.00  0.00           H  
ATOM   3021  HB2 SER   191      24.770  65.510  39.490  1.00  0.00           H  
ATOM   3022  HG1 SER   191      23.950  64.050  37.190  1.00  0.00           H  
ATOM   3023  N   MET   192      25.620  61.520  39.220  1.00  0.00           N  
ATOM   3024  CA  MET   192      25.900  60.140  38.750  1.00  0.00           C  
ATOM   3025  C   MET   192      25.510  58.960  39.690  1.00  0.00           C  
ATOM   3026  O   MET   192      24.980  57.990  39.170  1.00  0.00           O  
ATOM   3027  CB  MET   192      27.390  59.890  38.320  1.00  0.00           C  
ATOM   3028  CG  MET   192      28.000  60.680  37.120  1.00  0.00           C  
ATOM   3029  SD  MET   192      29.700  60.470  36.530  1.00  0.00           S  
ATOM   3030  CE  MET   192      30.470  61.670  37.650  1.00  0.00           C  
ATOM   3031  HN  MET   192      26.420  61.920  39.660  1.00  0.00           H  
ATOM   3032  HA  MET   192      25.360  59.990  37.830  1.00  0.00           H  
ATOM   3033  HB1 MET   192      27.440  58.850  37.920  1.00  0.00           H  
ATOM   3034  HB2 MET   192      28.080  60.000  39.200  1.00  0.00           H  
ATOM   3035  HG1 MET   192      27.790  61.730  37.420  1.00  0.00           H  
ATOM   3036  HG2 MET   192      27.350  60.550  36.230  1.00  0.00           H  
ATOM   3037  HE1 MET   192      30.070  62.700  37.560  1.00  0.00           H  
ATOM   3038  HE2 MET   192      31.570  61.680  37.520  1.00  0.00           H  
ATOM   3039  HE3 MET   192      30.370  61.350  38.710  1.00  0.00           H  
ATOM   3040  N   GLY   193      25.730  59.060  41.010  1.00  0.00           N  
ATOM   3041  CA  GLY   193      25.000  58.200  41.880  1.00  0.00           C  
ATOM   3042  C   GLY   193      25.830  57.210  42.590  1.00  0.00           C  
ATOM   3043  O   GLY   193      25.300  56.170  43.020  1.00  0.00           O  
ATOM   3044  HN  GLY   193      26.220  59.890  41.270  1.00  0.00           H  
ATOM   3045  HA1 GLY   193      24.180  57.690  41.390  1.00  0.00           H  
ATOM   3046  HA2 GLY   193      24.600  58.910  42.590  1.00  0.00           H  
ATOM   3047  N   PHE   194      27.170  57.400  42.610  1.00  0.00           N  
ATOM   3048  CA  PHE   194      28.140  56.680  43.440  1.00  0.00           C  
ATOM   3049  C   PHE   194      28.840  57.770  44.170  1.00  0.00           C  
ATOM   3050  O   PHE   194      29.180  58.820  43.660  1.00  0.00           O  
ATOM   3051  CB  PHE   194      29.230  55.890  42.660  1.00  0.00           C  
ATOM   3052  CG  PHE   194      29.910  56.620  41.570  1.00  0.00           C  
ATOM   3053  CD1 PHE   194      29.380  56.830  40.310  1.00  0.00           C  
ATOM   3054  CD2 PHE   194      31.200  57.270  41.770  1.00  0.00           C  
ATOM   3055  CE1 PHE   194      30.090  57.520  39.360  1.00  0.00           C  
ATOM   3056  CE2 PHE   194      31.890  58.080  40.840  1.00  0.00           C  
ATOM   3057  CZ  PHE   194      31.320  58.130  39.560  1.00  0.00           C  
ATOM   3058  HN  PHE   194      27.550  58.180  42.120  1.00  0.00           H  
ATOM   3059  HA  PHE   194      27.700  56.020  44.170  1.00  0.00           H  
ATOM   3060  HB1 PHE   194      28.660  55.040  42.190  1.00  0.00           H  
ATOM   3061  HB2 PHE   194      29.950  55.430  43.370  1.00  0.00           H  
ATOM   3062  HD1 PHE   194      28.390  56.430  40.090  1.00  0.00           H  
ATOM   3063  HD2 PHE   194      31.720  57.130  42.700  1.00  0.00           H  
ATOM   3064  HE1 PHE   194      29.630  57.760  38.410  1.00  0.00           H  
ATOM   3065  HE2 PHE   194      32.860  58.540  40.870  1.00  0.00           H  
ATOM   3066  HZ  PHE   194      31.770  58.670  38.740  1.00  0.00           H  
ATOM   3067  N   ILE   195      29.330  57.410  45.320  1.00  0.00           N  
ATOM   3068  CA  ILE   195      30.210  58.250  46.180  1.00  0.00           C  
ATOM   3069  C   ILE   195      31.640  58.120  45.720  1.00  0.00           C  
ATOM   3070  O   ILE   195      32.070  57.050  45.390  1.00  0.00           O  
ATOM   3071  CB  ILE   195      30.120  57.980  47.710  1.00  0.00           C  
ATOM   3072  CG1 ILE   195      29.940  56.530  48.010  1.00  0.00           C  
ATOM   3073  CG2 ILE   195      28.900  58.840  48.110  1.00  0.00           C  
ATOM   3074  CD  ILE   195      29.680  56.140  49.510  1.00  0.00           C  
ATOM   3075  HN  ILE   195      29.000  56.550  45.710  1.00  0.00           H  
ATOM   3076  HA  ILE   195      29.960  59.280  45.960  1.00  0.00           H  
ATOM   3077  HB  ILE   195      30.980  58.390  48.290  1.00  0.00           H  
ATOM   3078 1HG1 ILE   195      30.790  55.930  47.640  1.00  0.00           H  
ATOM   3079 2HG1 ILE   195      29.010  56.130  47.550  1.00  0.00           H  
ATOM   3080 1HG2 ILE   195      29.110  59.920  47.970  1.00  0.00           H  
ATOM   3081 2HG2 ILE   195      28.580  58.550  49.130  1.00  0.00           H  
ATOM   3082 3HG2 ILE   195      28.010  58.760  47.440  1.00  0.00           H  
ATOM   3083  HD1 ILE   195      28.730  56.600  49.860  1.00  0.00           H  
ATOM   3084  HD2 ILE   195      30.480  56.610  50.120  1.00  0.00           H  
ATOM   3085  HD3 ILE   195      29.700  55.050  49.730  1.00  0.00           H  
ATOM   3086  N   HSD   196      32.490  59.220  45.730  1.00  0.00           N  
ATOM   3087  CA  HSD   196      33.850  59.070  45.190  1.00  0.00           C  
ATOM   3088  C   HSD   196      34.830  58.440  46.200  1.00  0.00           C  
ATOM   3089  O   HSD   196      35.930  57.960  45.940  1.00  0.00           O  
ATOM   3090  CB  HSD   196      34.450  60.460  44.620  1.00  0.00           C  
ATOM   3091  CG  HSD   196      35.720  60.240  43.770  1.00  0.00           C  
ATOM   3092  CD2 HSD   196      36.980  60.270  44.200  1.00  0.00           C  
ATOM   3093  ND1 HSD   196      35.850  59.870  42.440  1.00  0.00           N  
ATOM   3094  CE1 HSD   196      37.120  59.710  42.100  1.00  0.00           C  
ATOM   3095  NE2 HSD   196      37.890  59.920  43.180  1.00  0.00           N  
ATOM   3096  HN  HSD   196      32.220  60.060  46.190  1.00  0.00           H  
ATOM   3097  HA  HSD   196      33.800  58.440  44.310  1.00  0.00           H  
ATOM   3098  HB1 HSD   196      34.580  61.170  45.460  1.00  0.00           H  
ATOM   3099  HB2 HSD   196      33.650  60.890  44.000  1.00  0.00           H  
ATOM   3100  HD1 HSD   196      35.110  59.520  41.860  1.00  0.00           H  
ATOM   3101  HD2 HSD   196      37.270  60.250  45.240  1.00  0.00           H  
ATOM   3102  HE1 HSD   196      37.390  59.270  41.130  1.00  0.00           H  
ATOM   3103  N   ARG   197      34.480  58.570  47.480  1.00  0.00           N  
ATOM   3104  CA  ARG   197      35.120  57.850  48.610  1.00  0.00           C  
ATOM   3105  C   ARG   197      36.450  58.420  49.030  1.00  0.00           C  
ATOM   3106  O   ARG   197      36.570  59.050  50.090  1.00  0.00           O  
ATOM   3107  CB  ARG   197      35.130  56.290  48.340  1.00  0.00           C  
ATOM   3108  CG  ARG   197      33.810  55.650  48.420  1.00  0.00           C  
ATOM   3109  CD  ARG   197      33.470  54.930  49.780  1.00  0.00           C  
ATOM   3110  NE  ARG   197      33.550  55.820  50.940  1.00  0.00           N  
ATOM   3111  CZ  ARG   197      34.560  55.670  51.840  1.00  0.00           C  
ATOM   3112  NH1 ARG   197      35.440  54.700  51.930  1.00  0.00           N1+
ATOM   3113  NH2 ARG   197      34.780  56.700  52.590  1.00  0.00           N  
ATOM   3114  HN  ARG   197      33.790  59.220  47.780  1.00  0.00           H  
ATOM   3115  HA  ARG   197      34.440  58.150  49.390  1.00  0.00           H  
ATOM   3116  HB1 ARG   197      35.660  55.790  49.180  1.00  0.00           H  
ATOM   3117  HB2 ARG   197      35.720  56.010  47.440  1.00  0.00           H  
ATOM   3118  HG1 ARG   197      33.620  54.930  47.610  1.00  0.00           H  
ATOM   3119  HG2 ARG   197      33.130  56.530  48.510  1.00  0.00           H  
ATOM   3120  HD1 ARG   197      33.950  53.930  49.830  1.00  0.00           H  
ATOM   3121  HD2 ARG   197      32.390  54.700  49.660  1.00  0.00           H  
ATOM   3122  HE  ARG   197      33.010  56.660  50.990  1.00  0.00           H  
ATOM   3123 1HH1 ARG   197      35.400  54.080  51.150  1.00  0.00           H  
ATOM   3124 2HH1 ARG   197      36.220  54.830  52.520  1.00  0.00           H  
ATOM   3125 1HH2 ARG   197      34.290  57.530  52.330  1.00  0.00           H  
ATOM   3126 2HH2 ARG   197      35.460  56.660  53.320  1.00  0.00           H  
ATOM   3127  N   ASP   198      37.500  58.320  48.180  1.00  0.00           N  
ATOM   3128  CA  ASP   198      38.850  58.700  48.590  1.00  0.00           C  
ATOM   3129  C   ASP   198      39.050  60.150  48.160  1.00  0.00           C  
ATOM   3130  O   ASP   198      39.980  60.360  47.310  1.00  0.00           O  
ATOM   3131  CB  ASP   198      39.820  57.620  48.070  1.00  0.00           C  
ATOM   3132  CG  ASP   198      39.850  56.370  48.980  1.00  0.00           C  
ATOM   3133  OD1 ASP   198      40.300  55.320  48.490  1.00  0.00           O  
ATOM   3134  OD2 ASP   198      39.460  56.480  50.170  1.00  0.00           O1-
ATOM   3135  HN  ASP   198      37.360  57.970  47.260  1.00  0.00           H  
ATOM   3136  HA  ASP   198      38.910  58.770  49.660  1.00  0.00           H  
ATOM   3137  HB1 ASP   198      40.880  57.970  48.110  1.00  0.00           H  
ATOM   3138  HB2 ASP   198      39.640  57.320  47.020  1.00  0.00           H  
ATOM   3139  N   VAL   199      38.460  61.180  48.750  1.00  0.00           N  
ATOM   3140  CA  VAL   199      38.580  62.510  48.290  1.00  0.00           C  
ATOM   3141  C   VAL   199      39.780  63.230  49.000  1.00  0.00           C  
ATOM   3142  O   VAL   199      39.710  63.990  49.870  1.00  0.00           O  
ATOM   3143  CB  VAL   199      37.260  63.250  48.650  1.00  0.00           C  
ATOM   3144  CG1 VAL   199      37.060  64.640  47.990  1.00  0.00           C  
ATOM   3145  CG2 VAL   199      36.020  62.430  48.300  1.00  0.00           C  
ATOM   3146  HN  VAL   199      37.730  61.100  49.430  1.00  0.00           H  
ATOM   3147  HA  VAL   199      38.790  62.610  47.230  1.00  0.00           H  
ATOM   3148  HB  VAL   199      37.260  63.480  49.740  1.00  0.00           H  
ATOM   3149 1HG1 VAL   199      37.920  65.310  48.200  1.00  0.00           H  
ATOM   3150 2HG1 VAL   199      36.260  65.230  48.510  1.00  0.00           H  
ATOM   3151 3HG1 VAL   199      37.000  64.540  46.890  1.00  0.00           H  
ATOM   3152 1HG2 VAL   199      36.050  62.090  47.260  1.00  0.00           H  
ATOM   3153 2HG2 VAL   199      35.140  63.100  48.470  1.00  0.00           H  
ATOM   3154 3HG2 VAL   199      35.940  61.600  49.050  1.00  0.00           H  
ATOM   3155  N   LYS   200      40.970  62.970  48.470  1.00  0.00           N  
ATOM   3156  CA  LYS   200      42.220  63.330  49.120  1.00  0.00           C  
ATOM   3157  C   LYS   200      43.270  63.500  48.010  1.00  0.00           C  
ATOM   3158  O   LYS   200      43.070  62.970  46.930  1.00  0.00           O  
ATOM   3159  CB  LYS   200      42.600  62.220  50.240  1.00  0.00           C  
ATOM   3160  CG  LYS   200      42.910  60.890  49.610  1.00  0.00           C  
ATOM   3161  CD  LYS   200      43.630  59.880  50.610  1.00  0.00           C  
ATOM   3162  CE  LYS   200      43.490  58.420  50.250  1.00  0.00           C  
ATOM   3163  NZ  LYS   200      44.340  58.130  49.170  1.00  0.00           N1+
ATOM   3164  HN  LYS   200      41.030  62.400  47.640  1.00  0.00           H  
ATOM   3165  HA  LYS   200      42.070  64.350  49.450  1.00  0.00           H  
ATOM   3166  HB1 LYS   200      41.700  62.040  50.860  1.00  0.00           H  
ATOM   3167  HB2 LYS   200      43.390  62.650  50.900  1.00  0.00           H  
ATOM   3168  HG1 LYS   200      43.720  61.000  48.860  1.00  0.00           H  
ATOM   3169  HG2 LYS   200      42.030  60.430  49.100  1.00  0.00           H  
ATOM   3170  HD1 LYS   200      43.100  59.920  51.580  1.00  0.00           H  
ATOM   3171  HD2 LYS   200      44.680  60.180  50.860  1.00  0.00           H  
ATOM   3172  HE1 LYS   200      42.440  58.140  50.020  1.00  0.00           H  
ATOM   3173  HE2 LYS   200      43.840  57.960  51.200  1.00  0.00           H  
ATOM   3174  HZ1 LYS   200      43.820  58.420  48.300  1.00  0.00           H  
ATOM   3175  HZ2 LYS   200      44.710  57.160  49.150  1.00  0.00           H  
ATOM   3176  HZ3 LYS   200      45.090  58.840  49.240  1.00  0.00           H  
ATOM   3177  N   PRO   201      44.300  64.310  48.220  1.00  0.00           N  
ATOM   3178  CA  PRO   201      45.130  64.800  47.150  1.00  0.00           C  
ATOM   3179  C   PRO   201      46.220  63.940  46.560  1.00  0.00           C  
ATOM   3180  O   PRO   201      46.910  64.510  45.730  1.00  0.00           O  
ATOM   3181  CB  PRO   201      45.730  66.050  47.830  1.00  0.00           C  
ATOM   3182  CG  PRO   201      45.950  65.640  49.290  1.00  0.00           C  
ATOM   3183  CD  PRO   201      44.740  64.720  49.530  1.00  0.00           C  
ATOM   3184  HA  PRO   201      44.510  65.100  46.310  1.00  0.00           H  
ATOM   3185  HB1 PRO   201      44.960  66.840  47.780  1.00  0.00           H  
ATOM   3186  HB2 PRO   201      46.650  66.480  47.380  1.00  0.00           H  
ATOM   3187  HG1 PRO   201      46.890  65.060  49.380  1.00  0.00           H  
ATOM   3188  HG2 PRO   201      45.950  66.540  49.950  1.00  0.00           H  
ATOM   3189  HD1 PRO   201      44.950  63.880  50.210  1.00  0.00           H  
ATOM   3190  HD2 PRO   201      43.950  65.390  49.930  1.00  0.00           H  
ATOM   3191  N   ASP   202      46.330  62.600  46.910  1.00  0.00           N  
ATOM   3192  CA  ASP   202      46.960  61.620  46.130  1.00  0.00           C  
ATOM   3193  C   ASP   202      45.960  60.860  45.170  1.00  0.00           C  
ATOM   3194  O   ASP   202      46.300  59.870  44.500  1.00  0.00           O  
ATOM   3195  CB  ASP   202      47.850  60.600  47.000  1.00  0.00           C  
ATOM   3196  CG  ASP   202      46.980  59.710  47.820  1.00  0.00           C  
ATOM   3197  OD1 ASP   202      47.210  58.500  47.760  1.00  0.00           O  
ATOM   3198  OD2 ASP   202      46.170  60.160  48.680  1.00  0.00           O1-
ATOM   3199  HN  ASP   202      45.750  62.270  47.640  1.00  0.00           H  
ATOM   3200  HA  ASP   202      47.570  62.100  45.380  1.00  0.00           H  
ATOM   3201  HB1 ASP   202      48.370  61.110  47.830  1.00  0.00           H  
ATOM   3202  HB2 ASP   202      48.460  59.950  46.320  1.00  0.00           H  
ATOM   3203  N   ASN   203      44.750  61.390  45.000  1.00  0.00           N  
ATOM   3204  CA  ASN   203      43.780  60.860  44.030  1.00  0.00           C  
ATOM   3205  C   ASN   203      43.280  61.940  43.080  1.00  0.00           C  
ATOM   3206  O   ASN   203      42.220  61.780  42.520  1.00  0.00           O  
ATOM   3207  CB  ASN   203      42.530  60.210  44.690  1.00  0.00           C  
ATOM   3208  CG  ASN   203      42.910  58.970  45.570  1.00  0.00           C  
ATOM   3209  ND2 ASN   203      42.120  57.900  45.530  1.00  0.00           N  
ATOM   3210  OD1 ASN   203      43.890  58.920  46.270  1.00  0.00           O  
ATOM   3211  HN  ASN   203      44.630  62.200  45.560  1.00  0.00           H  
ATOM   3212  HA  ASN   203      44.210  60.080  43.420  1.00  0.00           H  
ATOM   3213  HB1 ASN   203      41.950  59.800  43.840  1.00  0.00           H  
ATOM   3214  HB2 ASN   203      41.880  60.910  45.260  1.00  0.00           H  
ATOM   3215 1HD2 ASN   203      42.400  57.160  46.150  1.00  0.00           H  
ATOM   3216 2HD2 ASN   203      41.280  57.850  44.990  1.00  0.00           H  
ATOM   3217  N   MET   204      44.040  63.060  42.920  1.00  0.00           N  
ATOM   3218  CA  MET   204      43.620  64.260  42.290  1.00  0.00           C  
ATOM   3219  C   MET   204      44.790  64.670  41.410  1.00  0.00           C  
ATOM   3220  O   MET   204      45.940  64.830  41.910  1.00  0.00           O  
ATOM   3221  CB  MET   204      43.230  65.410  43.130  1.00  0.00           C  
ATOM   3222  CG  MET   204      42.090  65.100  44.080  1.00  0.00           C  
ATOM   3223  SD  MET   204      41.690  66.450  45.210  1.00  0.00           S  
ATOM   3224  CE  MET   204      40.640  65.340  46.130  1.00  0.00           C  
ATOM   3225  HN  MET   204      44.970  63.100  43.270  1.00  0.00           H  
ATOM   3226  HA  MET   204      42.840  63.990  41.580  1.00  0.00           H  
ATOM   3227  HB1 MET   204      43.030  66.390  42.640  1.00  0.00           H  
ATOM   3228  HB2 MET   204      44.070  65.580  43.820  1.00  0.00           H  
ATOM   3229  HG1 MET   204      42.300  64.140  44.580  1.00  0.00           H  
ATOM   3230  HG2 MET   204      41.200  64.860  43.460  1.00  0.00           H  
ATOM   3231  HE1 MET   204      39.760  65.150  45.470  1.00  0.00           H  
ATOM   3232  HE2 MET   204      40.280  65.850  47.050  1.00  0.00           H  
ATOM   3233  HE3 MET   204      41.090  64.380  46.440  1.00  0.00           H  
ATOM   3234  N   LEU   205      44.640  64.840  40.050  1.00  0.00           N  
ATOM   3235  CA  LEU   205      45.770  64.930  39.160  1.00  0.00           C  
ATOM   3236  C   LEU   205      45.750  66.210  38.380  1.00  0.00           C  
ATOM   3237  O   LEU   205      44.710  66.530  37.830  1.00  0.00           O  
ATOM   3238  CB  LEU   205      45.670  63.720  38.160  1.00  0.00           C  
ATOM   3239  CG  LEU   205      45.810  62.330  38.740  1.00  0.00           C  
ATOM   3240  CD1 LEU   205      45.300  61.200  37.840  1.00  0.00           C  
ATOM   3241  CD2 LEU   205      47.140  62.020  39.300  1.00  0.00           C  
ATOM   3242  HN  LEU   205      43.820  64.610  39.530  1.00  0.00           H  
ATOM   3243  HA  LEU   205      46.630  64.980  39.810  1.00  0.00           H  
ATOM   3244  HB1 LEU   205      46.480  63.850  37.420  1.00  0.00           H  
ATOM   3245  HB2 LEU   205      44.710  63.720  37.590  1.00  0.00           H  
ATOM   3246  HG  LEU   205      45.110  62.310  39.610  1.00  0.00           H  
ATOM   3247 1HD1 LEU   205      45.580  60.190  38.180  1.00  0.00           H  
ATOM   3248 2HD1 LEU   205      45.590  61.400  36.780  1.00  0.00           H  
ATOM   3249 3HD1 LEU   205      44.220  61.460  37.780  1.00  0.00           H  
ATOM   3250 1HD2 LEU   205      47.370  62.810  40.050  1.00  0.00           H  
ATOM   3251 2HD2 LEU   205      47.910  62.020  38.500  1.00  0.00           H  
ATOM   3252 3HD2 LEU   205      47.150  61.060  39.860  1.00  0.00           H  
ATOM   3253  N   LEU   206      46.870  67.010  38.410  1.00  0.00           N  
ATOM   3254  CA  LEU   206      46.840  68.320  37.850  1.00  0.00           C  
ATOM   3255  C   LEU   206      47.100  68.270  36.330  1.00  0.00           C  
ATOM   3256  O   LEU   206      48.190  67.920  35.820  1.00  0.00           O  
ATOM   3257  CB  LEU   206      47.830  69.290  38.380  1.00  0.00           C  
ATOM   3258  CG  LEU   206      47.380  70.020  39.720  1.00  0.00           C  
ATOM   3259  CD1 LEU   206      48.570  70.620  40.470  1.00  0.00           C  
ATOM   3260  CD2 LEU   206      46.310  71.120  39.420  1.00  0.00           C  
ATOM   3261  HN  LEU   206      47.740  66.630  38.710  1.00  0.00           H  
ATOM   3262  HA  LEU   206      45.840  68.700  38.020  1.00  0.00           H  
ATOM   3263  HB1 LEU   206      48.170  70.140  37.760  1.00  0.00           H  
ATOM   3264  HB2 LEU   206      48.760  68.750  38.660  1.00  0.00           H  
ATOM   3265  HG  LEU   206      46.980  69.190  40.330  1.00  0.00           H  
ATOM   3266 1HD1 LEU   206      49.250  69.840  40.870  1.00  0.00           H  
ATOM   3267 2HD1 LEU   206      48.270  71.220  41.340  1.00  0.00           H  
ATOM   3268 3HD1 LEU   206      49.270  71.200  39.820  1.00  0.00           H  
ATOM   3269 1HD2 LEU   206      46.790  71.990  38.930  1.00  0.00           H  
ATOM   3270 2HD2 LEU   206      45.980  71.510  40.400  1.00  0.00           H  
ATOM   3271 3HD2 LEU   206      45.540  70.810  38.680  1.00  0.00           H  
ATOM   3272  N   ASP   207      46.110  68.730  35.550  1.00  0.00           N  
ATOM   3273  CA  ASP   207      46.300  68.900  34.100  1.00  0.00           C  
ATOM   3274  C   ASP   207      47.460  69.900  33.770  1.00  0.00           C  
ATOM   3275  O   ASP   207      47.930  70.720  34.560  1.00  0.00           O  
ATOM   3276  CB  ASP   207      44.940  69.290  33.500  1.00  0.00           C  
ATOM   3277  CG  ASP   207      45.110  69.460  31.990  1.00  0.00           C  
ATOM   3278  OD1 ASP   207      45.840  68.710  31.330  1.00  0.00           O  
ATOM   3279  OD2 ASP   207      44.390  70.400  31.460  1.00  0.00           O1-
ATOM   3280  HN  ASP   207      45.220  69.080  35.840  1.00  0.00           H  
ATOM   3281  HA  ASP   207      46.610  67.920  33.770  1.00  0.00           H  
ATOM   3282  HB1 ASP   207      44.530  70.260  33.840  1.00  0.00           H  
ATOM   3283  HB2 ASP   207      44.240  68.480  33.810  1.00  0.00           H  
ATOM   3284  N   LYS   208      48.020  69.980  32.550  1.00  0.00           N  
ATOM   3285  CA  LYS   208      48.960  70.970  32.120  1.00  0.00           C  
ATOM   3286  C   LYS   208      48.220  72.320  31.990  1.00  0.00           C  
ATOM   3287  O   LYS   208      48.910  73.350  31.880  1.00  0.00           O  
ATOM   3288  CB  LYS   208      49.720  70.670  30.840  1.00  0.00           C  
ATOM   3289  CG  LYS   208      48.910  70.270  29.640  1.00  0.00           C  
ATOM   3290  CD  LYS   208      49.600  69.520  28.500  1.00  0.00           C  
ATOM   3291  CE  LYS   208      48.820  69.560  27.240  1.00  0.00           C  
ATOM   3292  NZ  LYS   208      47.440  69.100  27.450  1.00  0.00           N1+
ATOM   3293  HN  LYS   208      47.710  69.260  31.940  1.00  0.00           H  
ATOM   3294  HA  LYS   208      49.670  70.990  32.940  1.00  0.00           H  
ATOM   3295  HB1 LYS   208      50.260  69.750  31.150  1.00  0.00           H  
ATOM   3296  HB2 LYS   208      50.350  71.530  30.540  1.00  0.00           H  
ATOM   3297  HG1 LYS   208      48.480  71.250  29.350  1.00  0.00           H  
ATOM   3298  HG2 LYS   208      48.040  69.670  29.980  1.00  0.00           H  
ATOM   3299  HD1 LYS   208      49.900  68.500  28.830  1.00  0.00           H  
ATOM   3300  HD2 LYS   208      50.590  69.940  28.210  1.00  0.00           H  
ATOM   3301  HE1 LYS   208      49.180  68.840  26.480  1.00  0.00           H  
ATOM   3302  HE2 LYS   208      48.720  70.600  26.850  1.00  0.00           H  
ATOM   3303  HZ1 LYS   208      46.830  69.100  26.620  1.00  0.00           H  
ATOM   3304  HZ2 LYS   208      46.940  69.670  28.170  1.00  0.00           H  
ATOM   3305  HZ3 LYS   208      47.470  68.170  27.910  1.00  0.00           H  
ATOM   3306  N   SER   209      46.920  72.460  32.050  1.00  0.00           N  
ATOM   3307  CA  SER   209      46.290  73.760  32.120  1.00  0.00           C  
ATOM   3308  C   SER   209      46.320  74.190  33.620  1.00  0.00           C  
ATOM   3309  O   SER   209      46.380  75.390  33.970  1.00  0.00           O  
ATOM   3310  CB  SER   209      44.820  73.570  31.610  1.00  0.00           C  
ATOM   3311  OG  SER   209      44.010  72.830  32.520  1.00  0.00           O  
ATOM   3312  HN  SER   209      46.250  71.740  31.920  1.00  0.00           H  
ATOM   3313  HA  SER   209      46.760  74.520  31.510  1.00  0.00           H  
ATOM   3314  HB1 SER   209      45.000  72.990  30.690  1.00  0.00           H  
ATOM   3315  HB2 SER   209      44.370  74.580  31.460  1.00  0.00           H  
ATOM   3316  HG1 SER   209      43.940  71.920  32.210  1.00  0.00           H  
ATOM   3317  N   GLY   210      46.320  73.190  34.540  1.00  0.00           N  
ATOM   3318  CA  GLY   210      46.390  73.310  35.950  1.00  0.00           C  
ATOM   3319  C   GLY   210      45.020  73.380  36.500  1.00  0.00           C  
ATOM   3320  O   GLY   210      44.860  73.750  37.660  1.00  0.00           O  
ATOM   3321  HN  GLY   210      46.470  72.260  34.200  1.00  0.00           H  
ATOM   3322  HA1 GLY   210      46.930  74.210  36.180  1.00  0.00           H  
ATOM   3323  HA2 GLY   210      46.850  72.400  36.320  1.00  0.00           H  
ATOM   3324  N   HSD   211      44.040  72.850  35.800  1.00  0.00           N  
ATOM   3325  CA  HSD   211      42.750  72.280  36.360  1.00  0.00           C  
ATOM   3326  C   HSD   211      42.820  70.940  36.890  1.00  0.00           C  
ATOM   3327  O   HSD   211      43.810  70.210  36.530  1.00  0.00           O  
ATOM   3328  CB  HSD   211      41.680  72.490  35.290  1.00  0.00           C  
ATOM   3329  CG  HSD   211      41.300  73.890  35.000  1.00  0.00           C  
ATOM   3330  CD2 HSD   211      41.790  74.900  34.170  1.00  0.00           C  
ATOM   3331  ND1 HSD   211      40.150  74.400  35.570  1.00  0.00           N  
ATOM   3332  CE1 HSD   211      40.050  75.700  35.180  1.00  0.00           C  
ATOM   3333  NE2 HSD   211      41.020  76.030  34.330  1.00  0.00           N  
ATOM   3334  HN  HSD   211      44.220  72.720  34.820  1.00  0.00           H  
ATOM   3335  HA  HSD   211      42.420  72.900  37.180  1.00  0.00           H  
ATOM   3336  HB1 HSD   211      40.730  72.000  35.620  1.00  0.00           H  
ATOM   3337  HB2 HSD   211      42.130  72.070  34.370  1.00  0.00           H  
ATOM   3338  HD1 HSD   211      39.570  73.950  36.250  1.00  0.00           H  
ATOM   3339  HD2 HSD   211      42.730  74.990  33.640  1.00  0.00           H  
ATOM   3340  HE1 HSD   211      39.190  76.330  35.380  1.00  0.00           H  
ATOM   3341  N   LEU   212      41.940  70.500  37.780  1.00  0.00           N  
ATOM   3342  CA  LEU   212      41.950  69.140  38.340  1.00  0.00           C  
ATOM   3343  C   LEU   212      41.240  68.100  37.460  1.00  0.00           C  
ATOM   3344  O   LEU   212      40.140  68.270  36.900  1.00  0.00           O  
ATOM   3345  CB  LEU   212      41.370  69.200  39.820  1.00  0.00           C  
ATOM   3346  CG  LEU   212      42.090  70.100  40.800  1.00  0.00           C  
ATOM   3347  CD1 LEU   212      41.450  70.210  42.160  1.00  0.00           C  
ATOM   3348  CD2 LEU   212      43.560  69.680  41.010  1.00  0.00           C  
ATOM   3349  HN  LEU   212      41.060  70.980  37.840  1.00  0.00           H  
ATOM   3350  HA  LEU   212      42.980  68.830  38.410  1.00  0.00           H  
ATOM   3351  HB1 LEU   212      41.190  68.190  40.260  1.00  0.00           H  
ATOM   3352  HB2 LEU   212      40.320  69.560  39.760  1.00  0.00           H  
ATOM   3353  HG  LEU   212      42.130  71.080  40.260  1.00  0.00           H  
ATOM   3354 1HD1 LEU   212      40.340  70.290  42.090  1.00  0.00           H  
ATOM   3355 2HD1 LEU   212      41.790  71.100  42.730  1.00  0.00           H  
ATOM   3356 3HD1 LEU   212      41.570  69.300  42.800  1.00  0.00           H  
ATOM   3357 1HD2 LEU   212      43.700  68.890  41.790  1.00  0.00           H  
ATOM   3358 2HD2 LEU   212      44.130  70.560  41.380  1.00  0.00           H  
ATOM   3359 3HD2 LEU   212      43.990  69.280  40.070  1.00  0.00           H  
ATOM   3360  N   LYS   213      41.820  66.920  37.370  1.00  0.00           N  
ATOM   3361  CA  LYS   213      41.220  65.640  36.950  1.00  0.00           C  
ATOM   3362  C   LYS   213      41.230  64.460  37.910  1.00  0.00           C  
ATOM   3363  O   LYS   213      42.200  64.190  38.570  1.00  0.00           O  
ATOM   3364  CB  LYS   213      41.910  65.310  35.610  1.00  0.00           C  
ATOM   3365  CG  LYS   213      41.850  66.350  34.420  1.00  0.00           C  
ATOM   3366  CD  LYS   213      41.800  65.680  33.070  1.00  0.00           C  
ATOM   3367  CE  LYS   213      41.650  66.520  31.880  1.00  0.00           C  
ATOM   3368  NZ  LYS   213      41.120  65.850  30.730  1.00  0.00           N1+
ATOM   3369  HN  LYS   213      42.810  66.880  37.480  1.00  0.00           H  
ATOM   3370  HA  LYS   213      40.210  65.840  36.630  1.00  0.00           H  
ATOM   3371  HB1 LYS   213      41.630  64.340  35.140  1.00  0.00           H  
ATOM   3372  HB2 LYS   213      43.010  65.260  35.800  1.00  0.00           H  
ATOM   3373  HG1 LYS   213      42.630  67.140  34.540  1.00  0.00           H  
ATOM   3374  HG2 LYS   213      40.840  66.810  34.490  1.00  0.00           H  
ATOM   3375  HD1 LYS   213      41.030  64.880  33.030  1.00  0.00           H  
ATOM   3376  HD2 LYS   213      42.640  64.970  32.980  1.00  0.00           H  
ATOM   3377  HE1 LYS   213      42.630  66.910  31.550  1.00  0.00           H  
ATOM   3378  HE2 LYS   213      41.000  67.400  32.110  1.00  0.00           H  
ATOM   3379  HZ1 LYS   213      41.050  66.540  29.950  1.00  0.00           H  
ATOM   3380  HZ2 LYS   213      40.170  65.450  30.820  1.00  0.00           H  
ATOM   3381  HZ3 LYS   213      41.720  65.060  30.410  1.00  0.00           H  
ATOM   3382  N   LEU   214      40.110  63.720  37.980  1.00  0.00           N  
ATOM   3383  CA  LEU   214      39.900  62.450  38.700  1.00  0.00           C  
ATOM   3384  C   LEU   214      40.030  61.310  37.700  1.00  0.00           C  
ATOM   3385  O   LEU   214      39.800  61.410  36.490  1.00  0.00           O  
ATOM   3386  CB  LEU   214      38.520  62.340  39.410  1.00  0.00           C  
ATOM   3387  CG  LEU   214      38.050  63.620  40.210  1.00  0.00           C  
ATOM   3388  CD1 LEU   214      36.770  63.300  41.010  1.00  0.00           C  
ATOM   3389  CD2 LEU   214      39.200  63.980  41.200  1.00  0.00           C  
ATOM   3390  HN  LEU   214      39.330  64.050  37.450  1.00  0.00           H  
ATOM   3391  HA  LEU   214      40.710  62.370  39.420  1.00  0.00           H  
ATOM   3392  HB1 LEU   214      38.420  61.400  39.990  1.00  0.00           H  
ATOM   3393  HB2 LEU   214      37.650  62.340  38.700  1.00  0.00           H  
ATOM   3394  HG  LEU   214      37.960  64.580  39.680  1.00  0.00           H  
ATOM   3395 1HD1 LEU   214      36.910  62.390  41.630  1.00  0.00           H  
ATOM   3396 2HD1 LEU   214      36.010  63.120  40.230  1.00  0.00           H  
ATOM   3397 3HD1 LEU   214      36.590  64.220  41.600  1.00  0.00           H  
ATOM   3398 1HD2 LEU   214      38.790  64.580  42.050  1.00  0.00           H  
ATOM   3399 2HD2 LEU   214      40.130  64.420  40.770  1.00  0.00           H  
ATOM   3400 3HD2 LEU   214      39.590  63.110  41.770  1.00  0.00           H  
ATOM   3401  N   ALA   215      40.610  60.140  38.170  1.00  0.00           N  
ATOM   3402  CA  ALA   215      41.000  59.010  37.300  1.00  0.00           C  
ATOM   3403  C   ALA   215      40.930  57.620  37.910  1.00  0.00           C  
ATOM   3404  O   ALA   215      40.960  56.540  37.320  1.00  0.00           O  
ATOM   3405  CB  ALA   215      42.520  59.310  36.890  1.00  0.00           C  
ATOM   3406  HN  ALA   215      40.850  60.120  39.140  1.00  0.00           H  
ATOM   3407  HA  ALA   215      40.410  58.960  36.390  1.00  0.00           H  
ATOM   3408  HB1 ALA   215      43.210  59.220  37.760  1.00  0.00           H  
ATOM   3409  HB2 ALA   215      42.600  60.200  36.230  1.00  0.00           H  
ATOM   3410  HB3 ALA   215      42.770  58.520  36.140  1.00  0.00           H  
ATOM   3411  N   ASP   216      40.860  57.560  39.300  1.00  0.00           N  
ATOM   3412  CA  ASP   216      40.860  56.320  40.050  1.00  0.00           C  
ATOM   3413  C   ASP   216      39.450  56.200  40.700  1.00  0.00           C  
ATOM   3414  O   ASP   216      38.970  56.890  41.550  1.00  0.00           O  
ATOM   3415  CB  ASP   216      42.070  56.220  41.080  1.00  0.00           C  
ATOM   3416  CG  ASP   216      41.940  55.200  42.260  1.00  0.00           C  
ATOM   3417  OD1 ASP   216      42.760  55.300  43.220  1.00  0.00           O  
ATOM   3418  OD2 ASP   216      41.010  54.310  42.280  1.00  0.00           O1-
ATOM   3419  HN  ASP   216      40.890  58.350  39.930  1.00  0.00           H  
ATOM   3420  HA  ASP   216      40.990  55.380  39.520  1.00  0.00           H  
ATOM   3421  HB1 ASP   216      42.110  57.200  41.600  1.00  0.00           H  
ATOM   3422  HB2 ASP   216      43.010  56.110  40.490  1.00  0.00           H  
ATOM   3423  N   PHE   217      38.760  55.140  40.280  1.00  0.00           N  
ATOM   3424  CA  PHE   217      37.440  54.880  40.780  1.00  0.00           C  
ATOM   3425  C   PHE   217      37.180  53.540  41.580  1.00  0.00           C  
ATOM   3426  O   PHE   217      36.040  53.200  41.840  1.00  0.00           O  
ATOM   3427  CB  PHE   217      36.380  55.010  39.560  1.00  0.00           C  
ATOM   3428  CG  PHE   217      36.380  56.410  39.000  1.00  0.00           C  
ATOM   3429  CD1 PHE   217      35.420  57.350  39.480  1.00  0.00           C  
ATOM   3430  CD2 PHE   217      37.320  56.860  37.980  1.00  0.00           C  
ATOM   3431  CE1 PHE   217      35.440  58.630  39.140  1.00  0.00           C  
ATOM   3432  CE2 PHE   217      37.310  58.180  37.580  1.00  0.00           C  
ATOM   3433  CZ  PHE   217      36.340  59.060  38.110  1.00  0.00           C  
ATOM   3434  HN  PHE   217      39.100  54.570  39.550  1.00  0.00           H  
ATOM   3435  HA  PHE   217      37.160  55.690  41.450  1.00  0.00           H  
ATOM   3436  HB1 PHE   217      35.330  54.730  39.820  1.00  0.00           H  
ATOM   3437  HB2 PHE   217      36.760  54.410  38.710  1.00  0.00           H  
ATOM   3438  HD1 PHE   217      34.690  57.040  40.210  1.00  0.00           H  
ATOM   3439  HD2 PHE   217      37.950  56.010  37.750  1.00  0.00           H  
ATOM   3440  HE1 PHE   217      34.650  59.300  39.450  1.00  0.00           H  
ATOM   3441  HE2 PHE   217      38.120  58.600  36.990  1.00  0.00           H  
ATOM   3442  HZ  PHE   217      36.230  60.060  37.710  1.00  0.00           H  
ATOM   3443  N   GLY   218      38.260  52.790  41.980  1.00  0.00           N  
ATOM   3444  CA  GLY   218      38.120  51.580  42.710  1.00  0.00           C  
ATOM   3445  C   GLY   218      37.330  51.470  44.030  1.00  0.00           C  
ATOM   3446  O   GLY   218      36.610  50.520  44.270  1.00  0.00           O  
ATOM   3447  HN  GLY   218      39.140  53.220  41.820  1.00  0.00           H  
ATOM   3448  HA1 GLY   218      39.140  51.260  42.870  1.00  0.00           H  
ATOM   3449  HA2 GLY   218      37.660  50.910  42.000  1.00  0.00           H  
ATOM   3450  N   THR   219      37.550  52.450  44.910  1.00  0.00           N  
ATOM   3451  CA  THR   219      36.960  52.540  46.170  1.00  0.00           C  
ATOM   3452  C   THR   219      35.500  53.030  46.060  1.00  0.00           C  
ATOM   3453  O   THR   219      34.660  52.660  46.860  1.00  0.00           O  
ATOM   3454  CB  THR   219      37.750  53.470  47.050  1.00  0.00           C  
ATOM   3455  CG2 THR   219      37.310  53.230  48.510  1.00  0.00           C  
ATOM   3456  OG1 THR   219      39.160  53.200  47.030  1.00  0.00           O  
ATOM   3457  HN  THR   219      38.340  53.050  44.810  1.00  0.00           H  
ATOM   3458  HA  THR   219      37.050  51.530  46.530  1.00  0.00           H  
ATOM   3459  HB  THR   219      37.730  54.550  46.770  1.00  0.00           H  
ATOM   3460  HG1 THR   219      39.470  53.920  47.570  1.00  0.00           H  
ATOM   3461 1HG2 THR   219      36.220  53.170  48.730  1.00  0.00           H  
ATOM   3462 2HG2 THR   219      37.800  54.010  49.140  1.00  0.00           H  
ATOM   3463 3HG2 THR   219      37.740  52.270  48.880  1.00  0.00           H  
ATOM   3464  N   CYS   220      35.120  53.820  44.970  1.00  0.00           N  
ATOM   3465  CA  CYS   220      33.780  54.230  44.620  1.00  0.00           C  
ATOM   3466  C   CYS   220      32.730  53.080  44.670  1.00  0.00           C  
ATOM   3467  O   CYS   220      32.980  52.000  44.120  1.00  0.00           O  
ATOM   3468  CB  CYS   220      33.690  54.920  43.230  1.00  0.00           C  
ATOM   3469  SG  CYS   220      34.670  56.420  42.900  1.00  0.00           S  
ATOM   3470  HN  CYS   220      35.890  54.030  44.360  1.00  0.00           H  
ATOM   3471  HA  CYS   220      33.440  54.970  45.330  1.00  0.00           H  
ATOM   3472  HB1 CYS   220      32.610  55.150  43.130  1.00  0.00           H  
ATOM   3473  HB2 CYS   220      34.010  54.110  42.540  1.00  0.00           H  
ATOM   3474  HG1 CYS   220      35.750  55.660  43.040  1.00  0.00           H  
ATOM   3475  N   MET   221      31.500  53.220  45.300  1.00  0.00           N  
ATOM   3476  CA  MET   221      30.530  52.170  45.260  1.00  0.00           C  
ATOM   3477  C   MET   221      29.230  52.770  45.070  1.00  0.00           C  
ATOM   3478  O   MET   221      28.830  53.840  45.590  1.00  0.00           O  
ATOM   3479  CB  MET   221      30.470  51.360  46.550  1.00  0.00           C  
ATOM   3480  CG  MET   221      31.830  50.840  47.020  1.00  0.00           C  
ATOM   3481  SD  MET   221      31.560  49.710  48.370  1.00  0.00           S  
ATOM   3482  CE  MET   221      31.210  50.930  49.740  1.00  0.00           C  
ATOM   3483  HN  MET   221      31.220  54.130  45.590  1.00  0.00           H  
ATOM   3484  HA  MET   221      30.680  51.450  44.470  1.00  0.00           H  
ATOM   3485  HB1 MET   221      29.770  50.510  46.410  1.00  0.00           H  
ATOM   3486  HB2 MET   221      30.160  52.060  47.350  1.00  0.00           H  
ATOM   3487  HG1 MET   221      32.480  51.680  47.340  1.00  0.00           H  
ATOM   3488  HG2 MET   221      32.480  50.340  46.270  1.00  0.00           H  
ATOM   3489  HE1 MET   221      30.810  50.400  50.640  1.00  0.00           H  
ATOM   3490  HE2 MET   221      30.550  51.740  49.360  1.00  0.00           H  
ATOM   3491  HE3 MET   221      32.060  51.530  50.110  1.00  0.00           H  
ATOM   3492  N   LYS   222      28.470  52.210  44.120  1.00  0.00           N  
ATOM   3493  CA  LYS   222      27.150  52.710  43.730  1.00  0.00           C  
ATOM   3494  C   LYS   222      26.210  52.740  44.910  1.00  0.00           C  
ATOM   3495  O   LYS   222      26.250  51.810  45.710  1.00  0.00           O  
ATOM   3496  CB  LYS   222      26.510  52.120  42.450  1.00  0.00           C  
ATOM   3497  CG  LYS   222      27.180  52.700  41.180  1.00  0.00           C  
ATOM   3498  CD  LYS   222      26.490  52.300  39.870  1.00  0.00           C  
ATOM   3499  CE  LYS   222      27.220  52.840  38.630  1.00  0.00           C  
ATOM   3500  NZ  LYS   222      28.480  52.210  38.440  1.00  0.00           N1+
ATOM   3501  HN  LYS   222      28.730  51.410  43.580  1.00  0.00           H  
ATOM   3502  HA  LYS   222      27.300  53.750  43.480  1.00  0.00           H  
ATOM   3503  HB1 LYS   222      25.460  52.480  42.570  1.00  0.00           H  
ATOM   3504  HB2 LYS   222      26.450  51.010  42.500  1.00  0.00           H  
ATOM   3505  HG1 LYS   222      28.240  52.360  41.160  1.00  0.00           H  
ATOM   3506  HG2 LYS   222      27.280  53.810  41.130  1.00  0.00           H  
ATOM   3507  HD1 LYS   222      25.450  52.670  39.800  1.00  0.00           H  
ATOM   3508  HD2 LYS   222      26.490  51.190  39.920  1.00  0.00           H  
ATOM   3509  HE1 LYS   222      27.470  53.910  38.820  1.00  0.00           H  
ATOM   3510  HE2 LYS   222      26.590  52.750  37.710  1.00  0.00           H  
ATOM   3511  HZ1 LYS   222      28.300  51.610  37.610  1.00  0.00           H  
ATOM   3512  HZ2 LYS   222      28.780  51.580  39.210  1.00  0.00           H  
ATOM   3513  HZ3 LYS   222      29.130  52.970  38.180  1.00  0.00           H  
ATOM   3514  N   MET   223      25.350  53.740  45.000  1.00  0.00           N  
ATOM   3515  CA  MET   223      24.310  53.840  45.970  1.00  0.00           C  
ATOM   3516  C   MET   223      23.130  52.930  45.870  1.00  0.00           C  
ATOM   3517  O   MET   223      22.700  52.680  44.740  1.00  0.00           O  
ATOM   3518  CB  MET   223      23.730  55.250  45.990  1.00  0.00           C  
ATOM   3519  CG  MET   223      24.640  56.380  46.570  1.00  0.00           C  
ATOM   3520  SD  MET   223      24.960  56.200  48.290  1.00  0.00           S  
ATOM   3521  CE  MET   223      24.560  57.830  48.920  1.00  0.00           C  
ATOM   3522  HN  MET   223      25.360  54.450  44.310  1.00  0.00           H  
ATOM   3523  HA  MET   223      24.670  53.760  46.980  1.00  0.00           H  
ATOM   3524  HB1 MET   223      22.730  55.360  46.460  1.00  0.00           H  
ATOM   3525  HB2 MET   223      23.550  55.580  44.940  1.00  0.00           H  
ATOM   3526  HG1 MET   223      24.130  57.350  46.390  1.00  0.00           H  
ATOM   3527  HG2 MET   223      25.600  56.440  45.990  1.00  0.00           H  
ATOM   3528  HE1 MET   223      25.200  58.570  48.400  1.00  0.00           H  
ATOM   3529  HE2 MET   223      24.810  57.910  50.000  1.00  0.00           H  
ATOM   3530  HE3 MET   223      23.490  58.060  48.720  1.00  0.00           H  
ATOM   3531  N   ASN   224      22.510  52.430  46.930  1.00  0.00           N  
ATOM   3532  CA  ASN   224      21.220  51.810  46.930  1.00  0.00           C  
ATOM   3533  C   ASN   224      20.140  52.800  46.480  1.00  0.00           C  
ATOM   3534  O   ASN   224      20.220  54.070  46.620  1.00  0.00           O  
ATOM   3535  CB  ASN   224      20.770  51.290  48.360  1.00  0.00           C  
ATOM   3536  CG  ASN   224      19.570  50.340  48.420  1.00  0.00           C  
ATOM   3537  ND2 ASN   224      19.860  49.070  48.060  1.00  0.00           N  
ATOM   3538  OD1 ASN   224      18.450  50.730  48.750  1.00  0.00           O  
ATOM   3539  HN  ASN   224      22.920  52.590  47.830  1.00  0.00           H  
ATOM   3540  HA  ASN   224      21.280  50.980  46.250  1.00  0.00           H  
ATOM   3541  HB1 ASN   224      20.700  52.190  49.010  1.00  0.00           H  
ATOM   3542  HB2 ASN   224      21.650  50.720  48.740  1.00  0.00           H  
ATOM   3543 1HD2 ASN   224      19.200  48.320  48.130  1.00  0.00           H  
ATOM   3544 2HD2 ASN   224      20.780  48.830  47.760  1.00  0.00           H  
ATOM   3545  N   LYS   225      18.960  52.270  46.050  1.00  0.00           N  
ATOM   3546  CA  LYS   225      17.760  53.050  45.830  1.00  0.00           C  
ATOM   3547  C   LYS   225      17.260  53.820  47.140  1.00  0.00           C  
ATOM   3548  O   LYS   225      16.490  54.800  47.070  1.00  0.00           O  
ATOM   3549  CB  LYS   225      16.530  52.120  45.400  1.00  0.00           C  
ATOM   3550  CG  LYS   225      15.860  51.200  46.460  1.00  0.00           C  
ATOM   3551  CD  LYS   225      14.550  50.570  45.860  1.00  0.00           C  
ATOM   3552  CE  LYS   225      13.820  49.620  46.790  1.00  0.00           C  
ATOM   3553  NZ  LYS   225      14.380  48.260  46.840  1.00  0.00           N1+
ATOM   3554  HN  LYS   225      18.900  51.290  45.890  1.00  0.00           H  
ATOM   3555  HA  LYS   225      17.980  53.870  45.160  1.00  0.00           H  
ATOM   3556  HB1 LYS   225      16.850  51.540  44.520  1.00  0.00           H  
ATOM   3557  HB2 LYS   225      15.780  52.890  45.090  1.00  0.00           H  
ATOM   3558  HG1 LYS   225      15.580  51.580  47.470  1.00  0.00           H  
ATOM   3559  HG2 LYS   225      16.630  50.420  46.650  1.00  0.00           H  
ATOM   3560  HD1 LYS   225      14.740  50.110  44.870  1.00  0.00           H  
ATOM   3561  HD2 LYS   225      13.980  51.510  45.640  1.00  0.00           H  
ATOM   3562  HE1 LYS   225      12.740  49.630  46.510  1.00  0.00           H  
ATOM   3563  HE2 LYS   225      13.860  50.020  47.830  1.00  0.00           H  
ATOM   3564  HZ1 LYS   225      14.360  47.860  45.870  1.00  0.00           H  
ATOM   3565  HZ2 LYS   225      13.800  47.600  47.400  1.00  0.00           H  
ATOM   3566  HZ3 LYS   225      15.340  48.140  47.240  1.00  0.00           H  
ATOM   3567  N   GLU   226      17.610  53.370  48.370  1.00  0.00           N  
ATOM   3568  CA  GLU   226      17.370  54.090  49.580  1.00  0.00           C  
ATOM   3569  C   GLU   226      18.210  55.310  49.810  1.00  0.00           C  
ATOM   3570  O   GLU   226      17.810  56.180  50.590  1.00  0.00           O  
ATOM   3571  CB  GLU   226      17.390  53.320  50.910  1.00  0.00           C  
ATOM   3572  CG  GLU   226      16.110  52.460  50.940  1.00  0.00           C  
ATOM   3573  CD  GLU   226      15.790  51.760  52.240  1.00  0.00           C  
ATOM   3574  OE1 GLU   226      15.890  52.440  53.360  1.00  0.00           O  
ATOM   3575  OE2 GLU   226      15.380  50.600  52.190  1.00  0.00           O1-
ATOM   3576  HN  GLU   226      18.120  52.520  48.370  1.00  0.00           H  
ATOM   3577  HA  GLU   226      16.370  54.500  49.480  1.00  0.00           H  
ATOM   3578  HB1 GLU   226      17.300  54.050  51.750  1.00  0.00           H  
ATOM   3579  HB2 GLU   226      18.330  52.740  51.040  1.00  0.00           H  
ATOM   3580  HG1 GLU   226      16.230  51.650  50.200  1.00  0.00           H  
ATOM   3581  HG2 GLU   226      15.200  53.020  50.660  1.00  0.00           H  
ATOM   3582  N   GLY   227      19.320  55.450  49.060  1.00  0.00           N  
ATOM   3583  CA  GLY   227      20.180  56.590  49.120  1.00  0.00           C  
ATOM   3584  C   GLY   227      21.280  56.430  50.020  1.00  0.00           C  
ATOM   3585  O   GLY   227      21.640  57.400  50.680  1.00  0.00           O  
ATOM   3586  HN  GLY   227      19.500  54.810  48.320  1.00  0.00           H  
ATOM   3587  HA1 GLY   227      19.610  57.410  49.540  1.00  0.00           H  
ATOM   3588  HA2 GLY   227      20.590  56.780  48.140  1.00  0.00           H  
ATOM   3589  N   MET   228      21.940  55.190  50.160  1.00  0.00           N  
ATOM   3590  CA  MET   228      23.040  54.830  51.040  1.00  0.00           C  
ATOM   3591  C   MET   228      23.660  53.560  50.590  1.00  0.00           C  
ATOM   3592  O   MET   228      23.100  52.790  49.810  1.00  0.00           O  
ATOM   3593  CB  MET   228      22.580  54.720  52.500  1.00  0.00           C  
ATOM   3594  CG  MET   228      21.550  53.650  52.760  1.00  0.00           C  
ATOM   3595  SD  MET   228      22.210  52.010  52.900  1.00  0.00           S  
ATOM   3596  CE  MET   228      20.710  51.140  52.600  1.00  0.00           C  
ATOM   3597  HN  MET   228      21.660  54.450  49.550  1.00  0.00           H  
ATOM   3598  HA  MET   228      23.730  55.650  50.970  1.00  0.00           H  
ATOM   3599  HB1 MET   228      22.150  55.710  52.760  1.00  0.00           H  
ATOM   3600  HB2 MET   228      23.450  54.600  53.180  1.00  0.00           H  
ATOM   3601  HG1 MET   228      20.760  53.750  52.000  1.00  0.00           H  
ATOM   3602  HG2 MET   228      20.980  53.840  53.700  1.00  0.00           H  
ATOM   3603  HE1 MET   228      19.840  51.640  53.070  1.00  0.00           H  
ATOM   3604  HE2 MET   228      20.780  50.130  53.060  1.00  0.00           H  
ATOM   3605  HE3 MET   228      20.470  50.990  51.530  1.00  0.00           H  
ATOM   3606  N   VAL   229      24.870  53.250  51.080  1.00  0.00           N  
ATOM   3607  CA  VAL   229      25.580  52.030  50.710  1.00  0.00           C  
ATOM   3608  C   VAL   229      26.340  51.640  52.000  1.00  0.00           C  
ATOM   3609  O   VAL   229      26.980  52.430  52.670  1.00  0.00           O  
ATOM   3610  CB  VAL   229      26.500  52.230  49.520  1.00  0.00           C  
ATOM   3611  CG1 VAL   229      27.600  53.300  49.860  1.00  0.00           C  
ATOM   3612  CG2 VAL   229      27.030  50.820  49.030  1.00  0.00           C  
ATOM   3613  HN  VAL   229      25.370  53.830  51.720  1.00  0.00           H  
ATOM   3614  HA  VAL   229      24.820  51.310  50.440  1.00  0.00           H  
ATOM   3615  HB  VAL   229      25.900  52.660  48.690  1.00  0.00           H  
ATOM   3616 1HG1 VAL   229      28.110  53.470  48.890  1.00  0.00           H  
ATOM   3617 2HG1 VAL   229      28.350  52.950  50.590  1.00  0.00           H  
ATOM   3618 3HG1 VAL   229      27.090  54.250  50.130  1.00  0.00           H  
ATOM   3619 1HG2 VAL   229      26.290  50.000  49.010  1.00  0.00           H  
ATOM   3620 2HG2 VAL   229      27.870  50.580  49.720  1.00  0.00           H  
ATOM   3621 3HG2 VAL   229      27.410  51.050  48.010  1.00  0.00           H  
ATOM   3622  N   ARG   230      26.240  50.330  52.340  1.00  0.00           N  
ATOM   3623  CA  ARG   230      26.710  49.850  53.550  1.00  0.00           C  
ATOM   3624  C   ARG   230      28.290  49.700  53.730  1.00  0.00           C  
ATOM   3625  O   ARG   230      29.050  49.610  52.780  1.00  0.00           O  
ATOM   3626  CB  ARG   230      26.010  48.500  53.890  1.00  0.00           C  
ATOM   3627  CG  ARG   230      24.500  48.660  54.260  1.00  0.00           C  
ATOM   3628  CD  ARG   230      24.420  48.900  55.800  1.00  0.00           C  
ATOM   3629  NE  ARG   230      22.940  48.850  55.980  1.00  0.00           N  
ATOM   3630  CZ  ARG   230      22.350  49.390  57.030  1.00  0.00           C  
ATOM   3631  NH1 ARG   230      23.050  49.720  58.040  1.00  0.00           N1+
ATOM   3632  NH2 ARG   230      21.040  49.400  57.160  1.00  0.00           N  
ATOM   3633  HN  ARG   230      25.720  49.700  51.760  1.00  0.00           H  
ATOM   3634  HA  ARG   230      26.430  50.560  54.310  1.00  0.00           H  
ATOM   3635  HB1 ARG   230      26.490  47.900  54.690  1.00  0.00           H  
ATOM   3636  HB2 ARG   230      26.070  47.870  52.970  1.00  0.00           H  
ATOM   3637  HG1 ARG   230      23.890  47.790  53.940  1.00  0.00           H  
ATOM   3638  HG2 ARG   230      24.090  49.470  53.620  1.00  0.00           H  
ATOM   3639  HD1 ARG   230      24.820  49.910  56.040  1.00  0.00           H  
ATOM   3640  HD2 ARG   230      24.940  48.120  56.390  1.00  0.00           H  
ATOM   3641  HE  ARG   230      22.340  48.570  55.230  1.00  0.00           H  
ATOM   3642 1HH1 ARG   230      24.030  49.540  58.110  1.00  0.00           H  
ATOM   3643 2HH1 ARG   230      22.540  50.280  58.690  1.00  0.00           H  
ATOM   3644 1HH2 ARG   230      20.390  48.990  56.510  1.00  0.00           H  
ATOM   3645 2HH2 ARG   230      20.790  49.800  58.040  1.00  0.00           H  
ATOM   3646  N   CYS   231      28.810  49.880  54.950  1.00  0.00           N  
ATOM   3647  CA  CYS   231      30.290  49.950  55.160  1.00  0.00           C  
ATOM   3648  C   CYS   231      31.080  48.700  54.900  1.00  0.00           C  
ATOM   3649  O   CYS   231      30.530  47.650  54.940  1.00  0.00           O  
ATOM   3650  CB  CYS   231      30.680  50.460  56.640  1.00  0.00           C  
ATOM   3651  SG  CYS   231      30.480  52.260  56.810  1.00  0.00           S  
ATOM   3652  HN  CYS   231      28.140  49.920  55.700  1.00  0.00           H  
ATOM   3653  HA  CYS   231      30.610  50.610  54.360  1.00  0.00           H  
ATOM   3654  HB1 CYS   231      31.760  50.240  56.790  1.00  0.00           H  
ATOM   3655  HB2 CYS   231      30.160  49.850  57.410  1.00  0.00           H  
ATOM   3656  HG1 CYS   231      31.740  52.530  56.500  1.00  0.00           H  
ATOM   3657  N   ASP   232      32.320  48.810  54.540  1.00  0.00           N  
ATOM   3658  CA  ASP   232      33.260  47.700  54.470  1.00  0.00           C  
ATOM   3659  C   ASP   232      34.230  47.810  55.560  1.00  0.00           C  
ATOM   3660  O   ASP   232      34.650  48.890  55.990  1.00  0.00           O  
ATOM   3661  CB  ASP   232      33.990  47.680  53.110  1.00  0.00           C  
ATOM   3662  CG  ASP   232      33.190  46.960  52.050  1.00  0.00           C  
ATOM   3663  OD1 ASP   232      32.110  46.320  52.240  1.00  0.00           O  
ATOM   3664  OD2 ASP   232      33.610  46.970  50.860  1.00  0.00           O1-
ATOM   3665  HN  ASP   232      32.750  49.680  54.290  1.00  0.00           H  
ATOM   3666  HA  ASP   232      32.770  46.740  54.480  1.00  0.00           H  
ATOM   3667  HB1 ASP   232      34.920  47.090  53.230  1.00  0.00           H  
ATOM   3668  HB2 ASP   232      34.190  48.740  52.850  1.00  0.00           H  
ATOM   3669  N   THR   233      34.580  46.640  56.100  1.00  0.00           N  
ATOM   3670  CA  THR   233      35.410  46.410  57.260  1.00  0.00           C  
ATOM   3671  C   THR   233      36.820  46.940  57.220  1.00  0.00           C  
ATOM   3672  O   THR   233      37.640  46.460  56.460  1.00  0.00           O  
ATOM   3673  CB  THR   233      35.270  44.970  57.760  1.00  0.00           C  
ATOM   3674  CG2 THR   233      33.900  44.860  58.410  1.00  0.00           C  
ATOM   3675  OG1 THR   233      35.230  44.070  56.670  1.00  0.00           O  
ATOM   3676  HN  THR   233      34.200  45.840  55.650  1.00  0.00           H  
ATOM   3677  HA  THR   233      35.070  47.010  58.090  1.00  0.00           H  
ATOM   3678  HB  THR   233      36.100  44.750  58.480  1.00  0.00           H  
ATOM   3679  HG1 THR   233      34.880  43.230  56.970  1.00  0.00           H  
ATOM   3680 1HG2 THR   233      33.820  43.840  58.850  1.00  0.00           H  
ATOM   3681 2HG2 THR   233      33.030  45.040  57.750  1.00  0.00           H  
ATOM   3682 3HG2 THR   233      33.830  45.620  59.210  1.00  0.00           H  
ATOM   3683  N   ALA   234      37.170  47.880  58.080  1.00  0.00           N  
ATOM   3684  CA  ALA   234      38.460  48.560  58.110  1.00  0.00           C  
ATOM   3685  C   ALA   234      39.100  48.920  56.790  1.00  0.00           C  
ATOM   3686  O   ALA   234      40.270  48.560  56.580  1.00  0.00           O  
ATOM   3687  CB  ALA   234      39.320  47.800  59.150  1.00  0.00           C  
ATOM   3688  HN  ALA   234      36.510  48.220  58.750  1.00  0.00           H  
ATOM   3689  HA  ALA   234      38.270  49.530  58.550  1.00  0.00           H  
ATOM   3690  HB1 ALA   234      39.500  46.760  58.820  1.00  0.00           H  
ATOM   3691  HB2 ALA   234      38.630  47.740  60.020  1.00  0.00           H  
ATOM   3692  HB3 ALA   234      40.240  48.360  59.390  1.00  0.00           H  
ATOM   3693  N   VAL   235      38.450  49.780  55.980  1.00  0.00           N  
ATOM   3694  CA  VAL   235      38.870  50.180  54.620  1.00  0.00           C  
ATOM   3695  C   VAL   235      39.510  51.640  54.670  1.00  0.00           C  
ATOM   3696  O   VAL   235      38.900  52.590  55.280  1.00  0.00           O  
ATOM   3697  CB  VAL   235      37.720  50.110  53.610  1.00  0.00           C  
ATOM   3698  CG1 VAL   235      38.060  50.890  52.360  1.00  0.00           C  
ATOM   3699  CG2 VAL   235      37.470  48.560  53.230  1.00  0.00           C  
ATOM   3700  HN  VAL   235      37.550  50.170  56.180  1.00  0.00           H  
ATOM   3701  HA  VAL   235      39.570  49.440  54.260  1.00  0.00           H  
ATOM   3702  HB  VAL   235      36.740  50.440  54.010  1.00  0.00           H  
ATOM   3703 1HG1 VAL   235      37.300  50.710  51.580  1.00  0.00           H  
ATOM   3704 2HG1 VAL   235      39.080  50.670  51.980  1.00  0.00           H  
ATOM   3705 3HG1 VAL   235      37.950  51.960  52.630  1.00  0.00           H  
ATOM   3706 1HG2 VAL   235      37.250  48.060  54.200  1.00  0.00           H  
ATOM   3707 2HG2 VAL   235      38.440  48.250  52.780  1.00  0.00           H  
ATOM   3708 3HG2 VAL   235      36.660  48.620  52.470  1.00  0.00           H  
ATOM   3709  N   GLY   236      40.620  51.850  53.860  1.00  0.00           N  
ATOM   3710  CA  GLY   236      41.240  53.140  53.840  1.00  0.00           C  
ATOM   3711  C   GLY   236      41.900  53.700  55.120  1.00  0.00           C  
ATOM   3712  O   GLY   236      41.600  53.320  56.250  1.00  0.00           O  
ATOM   3713  HN  GLY   236      41.130  51.130  53.390  1.00  0.00           H  
ATOM   3714  HA1 GLY   236      40.420  53.830  53.670  1.00  0.00           H  
ATOM   3715  HA2 GLY   236      41.960  53.170  53.040  1.00  0.00           H  
ATOM   3716  N   THR   237      42.730  54.770  54.900  1.00  0.00           N  
ATOM   3717  CA  THR   237      43.620  55.350  55.910  1.00  0.00           C  
ATOM   3718  C   THR   237      42.810  56.090  56.980  1.00  0.00           C  
ATOM   3719  O   THR   237      41.780  56.720  56.640  1.00  0.00           O  
ATOM   3720  CB  THR   237      44.800  56.180  55.320  1.00  0.00           C  
ATOM   3721  CG2 THR   237      44.130  57.320  54.430  1.00  0.00           C  
ATOM   3722  OG1 THR   237      45.620  56.830  56.230  1.00  0.00           O  
ATOM   3723  HN  THR   237      42.860  55.130  53.980  1.00  0.00           H  
ATOM   3724  HA  THR   237      44.080  54.540  56.460  1.00  0.00           H  
ATOM   3725  HB  THR   237      45.460  55.530  54.710  1.00  0.00           H  
ATOM   3726  HG1 THR   237      46.290  57.280  55.720  1.00  0.00           H  
ATOM   3727 1HG2 THR   237      44.960  57.910  54.000  1.00  0.00           H  
ATOM   3728 2HG2 THR   237      43.560  57.940  55.140  1.00  0.00           H  
ATOM   3729 3HG2 THR   237      43.410  57.000  53.630  1.00  0.00           H  
ATOM   3730  N   PRO   238      43.120  56.020  58.270  1.00  0.00           N  
ATOM   3731  CA  PRO   238      42.290  56.520  59.370  1.00  0.00           C  
ATOM   3732  C   PRO   238      42.340  58.000  59.530  1.00  0.00           C  
ATOM   3733  O   PRO   238      41.680  58.630  60.330  1.00  0.00           O  
ATOM   3734  CB  PRO   238      42.860  55.770  60.460  1.00  0.00           C  
ATOM   3735  CG  PRO   238      44.350  55.670  60.240  1.00  0.00           C  
ATOM   3736  CD  PRO   238      44.420  55.390  58.750  1.00  0.00           C  
ATOM   3737  HA  PRO   238      41.270  56.210  59.190  1.00  0.00           H  
ATOM   3738  HB1 PRO   238      42.370  54.780  60.400  1.00  0.00           H  
ATOM   3739  HB2 PRO   238      42.740  56.170  61.490  1.00  0.00           H  
ATOM   3740  HG1 PRO   238      44.740  56.670  60.520  1.00  0.00           H  
ATOM   3741  HG2 PRO   238      44.750  54.890  60.920  1.00  0.00           H  
ATOM   3742  HD1 PRO   238      45.310  55.850  58.280  1.00  0.00           H  
ATOM   3743  HD2 PRO   238      44.410  54.310  58.490  1.00  0.00           H  
ATOM   3744  N   ASP   239      43.170  58.580  58.720  1.00  0.00           N  
ATOM   3745  CA  ASP   239      43.410  59.990  58.560  1.00  0.00           C  
ATOM   3746  C   ASP   239      42.200  60.690  58.070  1.00  0.00           C  
ATOM   3747  O   ASP   239      41.810  61.760  58.470  1.00  0.00           O  
ATOM   3748  CB  ASP   239      44.610  60.250  57.640  1.00  0.00           C  
ATOM   3749  CG  ASP   239      46.030  59.830  58.160  1.00  0.00           C  
ATOM   3750  OD1 ASP   239      46.950  60.130  57.400  1.00  0.00           O  
ATOM   3751  OD2 ASP   239      46.250  59.380  59.320  1.00  0.00           O1-
ATOM   3752  HN  ASP   239      43.800  58.010  58.200  1.00  0.00           H  
ATOM   3753  HA  ASP   239      43.650  60.270  59.580  1.00  0.00           H  
ATOM   3754  HB1 ASP   239      44.790  61.340  57.540  1.00  0.00           H  
ATOM   3755  HB2 ASP   239      44.390  59.840  56.640  1.00  0.00           H  
ATOM   3756  N   TYR   240      41.450  59.980  57.120  1.00  0.00           N  
ATOM   3757  CA  TYR   240      40.340  60.590  56.340  1.00  0.00           C  
ATOM   3758  C   TYR   240      38.990  59.860  56.620  1.00  0.00           C  
ATOM   3759  O   TYR   240      38.050  60.070  55.840  1.00  0.00           O  
ATOM   3760  CB  TYR   240      40.590  60.580  54.830  1.00  0.00           C  
ATOM   3761  CG  TYR   240      41.390  61.770  54.440  1.00  0.00           C  
ATOM   3762  CD1 TYR   240      42.800  61.790  54.540  1.00  0.00           C  
ATOM   3763  CD2 TYR   240      40.760  62.890  53.860  1.00  0.00           C  
ATOM   3764  CE1 TYR   240      43.540  62.880  54.110  1.00  0.00           C  
ATOM   3765  CE2 TYR   240      41.450  63.880  53.250  1.00  0.00           C  
ATOM   3766  CZ  TYR   240      42.880  63.880  53.360  1.00  0.00           C  
ATOM   3767  OH  TYR   240      43.660  64.920  52.780  1.00  0.00           O  
ATOM   3768  HN  TYR   240      41.810  59.110  56.820  1.00  0.00           H  
ATOM   3769  HA  TYR   240      40.250  61.580  56.760  1.00  0.00           H  
ATOM   3770  HB1 TYR   240      39.710  60.470  54.150  1.00  0.00           H  
ATOM   3771  HB2 TYR   240      41.190  59.660  54.640  1.00  0.00           H  
ATOM   3772  HD1 TYR   240      43.300  60.940  54.970  1.00  0.00           H  
ATOM   3773  HD2 TYR   240      39.680  62.850  53.800  1.00  0.00           H  
ATOM   3774  HE1 TYR   240      44.600  63.050  54.140  1.00  0.00           H  
ATOM   3775  HE2 TYR   240      41.020  64.710  52.700  1.00  0.00           H  
ATOM   3776  HH  TYR   240      44.580  64.830  53.000  1.00  0.00           H  
ATOM   3777  N   ILE   241      38.800  59.030  57.660  1.00  0.00           N  
ATOM   3778  CA  ILE   241      37.480  58.460  58.020  1.00  0.00           C  
ATOM   3779  C   ILE   241      36.620  59.400  58.860  1.00  0.00           C  
ATOM   3780  O   ILE   241      37.180  60.170  59.610  1.00  0.00           O  
ATOM   3781  CB  ILE   241      37.600  57.070  58.700  1.00  0.00           C  
ATOM   3782  CG1 ILE   241      38.290  57.060  60.100  1.00  0.00           C  
ATOM   3783  CG2 ILE   241      38.410  56.090  57.800  1.00  0.00           C  
ATOM   3784  CD  ILE   241      37.260  56.710  61.240  1.00  0.00           C  
ATOM   3785  HN  ILE   241      39.500  58.770  58.320  1.00  0.00           H  
ATOM   3786  HA  ILE   241      36.990  58.360  57.050  1.00  0.00           H  
ATOM   3787  HB  ILE   241      36.580  56.620  58.800  1.00  0.00           H  
ATOM   3788 1HG1 ILE   241      38.890  57.990  60.210  1.00  0.00           H  
ATOM   3789 2HG1 ILE   241      39.130  56.350  60.020  1.00  0.00           H  
ATOM   3790 1HG2 ILE   241      38.120  56.200  56.740  1.00  0.00           H  
ATOM   3791 2HG2 ILE   241      38.150  55.030  57.990  1.00  0.00           H  
ATOM   3792 3HG2 ILE   241      39.510  56.140  57.990  1.00  0.00           H  
ATOM   3793  HD1 ILE   241      36.730  57.620  61.600  1.00  0.00           H  
ATOM   3794  HD2 ILE   241      37.830  56.350  62.120  1.00  0.00           H  
ATOM   3795  HD3 ILE   241      36.550  55.880  61.080  1.00  0.00           H  
ATOM   3796  N   SER   242      35.270  59.370  58.730  1.00  0.00           N  
ATOM   3797  CA  SER   242      34.360  60.170  59.410  1.00  0.00           C  
ATOM   3798  C   SER   242      33.750  59.490  60.620  1.00  0.00           C  
ATOM   3799  O   SER   242      33.910  58.310  60.830  1.00  0.00           O  
ATOM   3800  CB  SER   242      33.290  60.650  58.350  1.00  0.00           C  
ATOM   3801  OG  SER   242      32.500  59.580  57.900  1.00  0.00           O  
ATOM   3802  HN  SER   242      34.790  58.600  58.320  1.00  0.00           H  
ATOM   3803  HA  SER   242      34.790  61.070  59.830  1.00  0.00           H  
ATOM   3804  HB1 SER   242      33.790  60.900  57.380  1.00  0.00           H  
ATOM   3805  HB2 SER   242      32.790  61.560  58.730  1.00  0.00           H  
ATOM   3806  HG1 SER   242      31.600  59.860  58.110  1.00  0.00           H  
ATOM   3807  N   PRO   243      33.110  60.250  61.510  1.00  0.00           N  
ATOM   3808  CA  PRO   243      32.690  59.500  62.710  1.00  0.00           C  
ATOM   3809  C   PRO   243      31.670  58.390  62.480  1.00  0.00           C  
ATOM   3810  O   PRO   243      31.460  57.550  63.320  1.00  0.00           O  
ATOM   3811  CB  PRO   243      32.120  60.580  63.600  1.00  0.00           C  
ATOM   3812  CG  PRO   243      32.850  61.860  63.130  1.00  0.00           C  
ATOM   3813  CD  PRO   243      32.980  61.670  61.620  1.00  0.00           C  
ATOM   3814  HA  PRO   243      33.530  59.100  63.280  1.00  0.00           H  
ATOM   3815  HB1 PRO   243      32.280  60.310  64.660  1.00  0.00           H  
ATOM   3816  HB2 PRO   243      31.050  60.730  63.330  1.00  0.00           H  
ATOM   3817  HG1 PRO   243      32.320  62.800  63.370  1.00  0.00           H  
ATOM   3818  HG2 PRO   243      33.900  61.820  63.480  1.00  0.00           H  
ATOM   3819  HD1 PRO   243      31.950  61.960  61.300  1.00  0.00           H  
ATOM   3820  HD2 PRO   243      33.780  62.260  61.130  1.00  0.00           H  
ATOM   3821  N   GLU   244      31.010  58.340  61.340  1.00  0.00           N  
ATOM   3822  CA  GLU   244      30.110  57.280  60.870  1.00  0.00           C  
ATOM   3823  C   GLU   244      30.660  55.910  60.950  1.00  0.00           C  
ATOM   3824  O   GLU   244      29.990  54.960  61.360  1.00  0.00           O  
ATOM   3825  CB  GLU   244      29.720  57.470  59.410  1.00  0.00           C  
ATOM   3826  CG  GLU   244      28.870  58.780  59.220  1.00  0.00           C  
ATOM   3827  CD  GLU   244      29.670  60.060  59.100  1.00  0.00           C  
ATOM   3828  OE1 GLU   244      30.110  60.330  57.990  1.00  0.00           O  
ATOM   3829  OE2 GLU   244      29.880  60.810  60.070  1.00  0.00           O1-
ATOM   3830  HN  GLU   244      31.030  59.210  60.840  1.00  0.00           H  
ATOM   3831  HA  GLU   244      29.270  57.320  61.560  1.00  0.00           H  
ATOM   3832  HB1 GLU   244      29.060  56.600  59.190  1.00  0.00           H  
ATOM   3833  HB2 GLU   244      30.570  57.450  58.690  1.00  0.00           H  
ATOM   3834  HG1 GLU   244      28.320  58.780  60.190  1.00  0.00           H  
ATOM   3835  HG2 GLU   244      28.170  58.750  58.370  1.00  0.00           H  
ATOM   3836  N   VAL   245      31.920  55.700  60.560  1.00  0.00           N  
ATOM   3837  CA  VAL   245      32.600  54.380  60.660  1.00  0.00           C  
ATOM   3838  C   VAL   245      32.850  53.880  62.080  1.00  0.00           C  
ATOM   3839  O   VAL   245      32.760  52.700  62.440  1.00  0.00           O  
ATOM   3840  CB  VAL   245      33.890  54.520  59.850  1.00  0.00           C  
ATOM   3841  CG1 VAL   245      34.940  53.430  60.290  1.00  0.00           C  
ATOM   3842  CG2 VAL   245      33.500  54.470  58.390  1.00  0.00           C  
ATOM   3843  HN  VAL   245      32.490  56.430  60.160  1.00  0.00           H  
ATOM   3844  HA  VAL   245      32.070  53.610  60.120  1.00  0.00           H  
ATOM   3845  HB  VAL   245      34.440  55.480  60.000  1.00  0.00           H  
ATOM   3846 1HG1 VAL   245      34.640  52.360  60.310  1.00  0.00           H  
ATOM   3847 2HG1 VAL   245      35.310  53.720  61.290  1.00  0.00           H  
ATOM   3848 3HG1 VAL   245      35.800  53.520  59.580  1.00  0.00           H  
ATOM   3849 1HG2 VAL   245      32.830  53.610  58.150  1.00  0.00           H  
ATOM   3850 2HG2 VAL   245      34.370  54.540  57.710  1.00  0.00           H  
ATOM   3851 3HG2 VAL   245      32.840  55.320  58.090  1.00  0.00           H  
ATOM   3852  N   LEU   246      33.100  54.830  62.990  1.00  0.00           N  
ATOM   3853  CA  LEU   246      33.340  54.580  64.390  1.00  0.00           C  
ATOM   3854  C   LEU   246      32.010  54.390  65.280  1.00  0.00           C  
ATOM   3855  O   LEU   246      31.910  53.570  66.160  1.00  0.00           O  
ATOM   3856  CB  LEU   246      34.210  55.700  64.950  1.00  0.00           C  
ATOM   3857  CG  LEU   246      35.590  55.840  64.340  1.00  0.00           C  
ATOM   3858  CD1 LEU   246      36.510  56.920  65.040  1.00  0.00           C  
ATOM   3859  CD2 LEU   246      36.440  54.540  64.080  1.00  0.00           C  
ATOM   3860  HN  LEU   246      33.070  55.800  62.760  1.00  0.00           H  
ATOM   3861  HA  LEU   246      33.930  53.680  64.520  1.00  0.00           H  
ATOM   3862  HB1 LEU   246      34.320  55.410  66.020  1.00  0.00           H  
ATOM   3863  HB2 LEU   246      33.710  56.680  64.810  1.00  0.00           H  
ATOM   3864  HG  LEU   246      35.470  56.240  63.320  1.00  0.00           H  
ATOM   3865 1HD1 LEU   246      36.860  56.590  66.040  1.00  0.00           H  
ATOM   3866 2HD1 LEU   246      35.960  57.880  65.070  1.00  0.00           H  
ATOM   3867 3HD1 LEU   246      37.400  57.100  64.400  1.00  0.00           H  
ATOM   3868 1HD2 LEU   246      35.970  53.860  63.360  1.00  0.00           H  
ATOM   3869 2HD2 LEU   246      36.560  54.040  65.070  1.00  0.00           H  
ATOM   3870 3HD2 LEU   246      37.470  54.810  63.800  1.00  0.00           H  
ATOM   3871  N   LYS   247      31.010  55.230  65.000  1.00  0.00           N  
ATOM   3872  CA  LYS   247      29.740  55.120  65.690  1.00  0.00           C  
ATOM   3873  C   LYS   247      28.870  53.960  65.400  1.00  0.00           C  
ATOM   3874  O   LYS   247      28.520  53.190  66.290  1.00  0.00           O  
ATOM   3875  CB  LYS   247      28.840  56.400  65.620  1.00  0.00           C  
ATOM   3876  CG  LYS   247      29.400  57.510  66.560  1.00  0.00           C  
ATOM   3877  CD  LYS   247      28.380  58.680  66.690  1.00  0.00           C  
ATOM   3878  CE  LYS   247      28.500  59.630  65.510  1.00  0.00           C  
ATOM   3879  NZ  LYS   247      27.380  60.570  65.510  1.00  0.00           N1+
ATOM   3880  HN  LYS   247      31.040  56.060  64.440  1.00  0.00           H  
ATOM   3881  HA  LYS   247      29.850  54.930  66.750  1.00  0.00           H  
ATOM   3882  HB1 LYS   247      27.900  56.120  66.130  1.00  0.00           H  
ATOM   3883  HB2 LYS   247      28.730  56.650  64.550  1.00  0.00           H  
ATOM   3884  HG1 LYS   247      30.310  57.880  66.060  1.00  0.00           H  
ATOM   3885  HG2 LYS   247      29.700  57.240  67.600  1.00  0.00           H  
ATOM   3886  HD1 LYS   247      28.480  59.160  67.690  1.00  0.00           H  
ATOM   3887  HD2 LYS   247      27.400  58.170  66.800  1.00  0.00           H  
ATOM   3888  HE1 LYS   247      28.430  59.180  64.480  1.00  0.00           H  
ATOM   3889  HE2 LYS   247      29.500  60.070  65.700  1.00  0.00           H  
ATOM   3890  HZ1 LYS   247      27.450  61.230  64.710  1.00  0.00           H  
ATOM   3891  HZ2 LYS   247      27.540  61.190  66.340  1.00  0.00           H  
ATOM   3892  HZ3 LYS   247      26.440  60.120  65.520  1.00  0.00           H  
ATOM   3893  N   SER   248      28.700  53.580  64.150  1.00  0.00           N  
ATOM   3894  CA  SER   248      27.960  52.460  63.650  1.00  0.00           C  
ATOM   3895  C   SER   248      27.840  51.150  64.440  1.00  0.00           C  
ATOM   3896  O   SER   248      26.720  50.760  64.760  1.00  0.00           O  
ATOM   3897  CB  SER   248      28.130  52.060  62.150  1.00  0.00           C  
ATOM   3898  OG  SER   248      29.500  52.140  61.710  1.00  0.00           O  
ATOM   3899  HN  SER   248      29.060  54.130  63.410  1.00  0.00           H  
ATOM   3900  HA  SER   248      26.920  52.750  63.660  1.00  0.00           H  
ATOM   3901  HB1 SER   248      27.530  52.760  61.510  1.00  0.00           H  
ATOM   3902  HB2 SER   248      27.570  51.130  61.910  1.00  0.00           H  
ATOM   3903  HG1 SER   248      29.560  53.090  61.560  1.00  0.00           H  
ATOM   3904  N   GLN   249      28.940  50.360  64.650  1.00  0.00           N  
ATOM   3905  CA  GLN   249      30.230  50.670  64.250  1.00  0.00           C  
ATOM   3906  C   GLN   249      30.790  49.690  63.110  1.00  0.00           C  
ATOM   3907  O   GLN   249      30.330  48.550  62.970  1.00  0.00           O  
ATOM   3908  CB  GLN   249      31.200  50.610  65.490  1.00  0.00           C  
ATOM   3909  CG  GLN   249      31.440  49.170  65.990  1.00  0.00           C  
ATOM   3910  CD  GLN   249      32.670  49.180  67.000  1.00  0.00           C  
ATOM   3911  NE2 GLN   249      32.370  49.830  68.130  1.00  0.00           N  
ATOM   3912  OE1 GLN   249      33.780  48.730  66.700  1.00  0.00           O  
ATOM   3913  HN  GLN   249      28.600  49.550  65.120  1.00  0.00           H  
ATOM   3914  HA  GLN   249      30.340  51.680  63.890  1.00  0.00           H  
ATOM   3915  HB1 GLN   249      30.800  51.300  66.270  1.00  0.00           H  
ATOM   3916  HB2 GLN   249      32.170  51.000  65.130  1.00  0.00           H  
ATOM   3917  HG1 GLN   249      31.590  48.440  65.170  1.00  0.00           H  
ATOM   3918  HG2 GLN   249      30.510  48.760  66.450  1.00  0.00           H  
ATOM   3919 1HE2 GLN   249      32.960  49.730  68.930  1.00  0.00           H  
ATOM   3920 2HE2 GLN   249      31.420  50.150  68.160  1.00  0.00           H  
ATOM   3921  N   GLY   250      31.820  50.130  62.310  1.00  0.00           N  
ATOM   3922  CA  GLY   250      32.670  49.190  61.560  1.00  0.00           C  
ATOM   3923  C   GLY   250      32.090  48.770  60.260  1.00  0.00           C  
ATOM   3924  O   GLY   250      32.420  49.430  59.280  1.00  0.00           O  
ATOM   3925  HN  GLY   250      32.110  51.070  62.470  1.00  0.00           H  
ATOM   3926  HA1 GLY   250      33.040  48.420  62.220  1.00  0.00           H  
ATOM   3927  HA2 GLY   250      33.580  49.720  61.320  1.00  0.00           H  
ATOM   3928  N   GLY   251      31.360  47.600  60.180  1.00  0.00           N  
ATOM   3929  CA  GLY   251      30.860  46.990  58.890  1.00  0.00           C  
ATOM   3930  C   GLY   251      29.320  47.070  58.680  1.00  0.00           C  
ATOM   3931  O   GLY   251      28.780  46.830  57.610  1.00  0.00           O  
ATOM   3932  HN  GLY   251      31.400  47.090  61.040  1.00  0.00           H  
ATOM   3933  HA1 GLY   251      31.080  45.940  58.790  1.00  0.00           H  
ATOM   3934  HA2 GLY   251      31.380  47.470  58.070  1.00  0.00           H  
ATOM   3935  N   ASP   252      28.620  47.460  59.740  1.00  0.00           N  
ATOM   3936  CA  ASP   252      27.170  47.630  59.650  1.00  0.00           C  
ATOM   3937  C   ASP   252      26.770  49.160  59.330  1.00  0.00           C  
ATOM   3938  O   ASP   252      25.580  49.350  59.030  1.00  0.00           O  
ATOM   3939  CB  ASP   252      26.470  47.290  60.970  1.00  0.00           C  
ATOM   3940  CG  ASP   252      26.500  45.770  61.360  1.00  0.00           C  
ATOM   3941  OD1 ASP   252      26.670  45.520  62.570  1.00  0.00           O  
ATOM   3942  OD2 ASP   252      26.300  44.870  60.450  1.00  0.00           O1-
ATOM   3943  HN  ASP   252      29.090  47.640  60.610  1.00  0.00           H  
ATOM   3944  HA  ASP   252      26.830  46.940  58.880  1.00  0.00           H  
ATOM   3945  HB1 ASP   252      25.380  47.460  60.870  1.00  0.00           H  
ATOM   3946  HB2 ASP   252      26.810  47.910  61.830  1.00  0.00           H  
ATOM   3947  N   GLY   253      27.650  50.110  59.340  1.00  0.00           N  
ATOM   3948  CA  GLY   253      27.440  51.530  59.030  1.00  0.00           C  
ATOM   3949  C   GLY   253      27.010  51.790  57.620  1.00  0.00           C  
ATOM   3950  O   GLY   253      26.980  50.840  56.860  1.00  0.00           O  
ATOM   3951  HN  GLY   253      28.620  49.910  59.510  1.00  0.00           H  
ATOM   3952  HA1 GLY   253      28.360  52.080  59.150  1.00  0.00           H  
ATOM   3953  HA2 GLY   253      26.620  51.870  59.650  1.00  0.00           H  
ATOM   3954  N   TYR   254      26.790  53.040  57.210  1.00  0.00           N  
ATOM   3955  CA  TYR   254      26.490  53.310  55.750  1.00  0.00           C  
ATOM   3956  C   TYR   254      27.120  54.650  55.400  1.00  0.00           C  
ATOM   3957  O   TYR   254      27.270  55.580  56.180  1.00  0.00           O  
ATOM   3958  CB  TYR   254      25.000  53.190  55.260  1.00  0.00           C  
ATOM   3959  CG  TYR   254      24.140  54.050  56.220  1.00  0.00           C  
ATOM   3960  CD1 TYR   254      23.870  55.380  55.790  1.00  0.00           C  
ATOM   3961  CD2 TYR   254      23.590  53.550  57.380  1.00  0.00           C  
ATOM   3962  CE1 TYR   254      23.010  56.150  56.530  1.00  0.00           C  
ATOM   3963  CE2 TYR   254      22.790  54.420  58.180  1.00  0.00           C  
ATOM   3964  CZ  TYR   254      22.500  55.750  57.760  1.00  0.00           C  
ATOM   3965  OH  TYR   254      21.440  56.480  58.350  1.00  0.00           O  
ATOM   3966  HN  TYR   254      26.890  53.710  57.940  1.00  0.00           H  
ATOM   3967  HA  TYR   254      26.910  52.560  55.090  1.00  0.00           H  
ATOM   3968  HB1 TYR   254      24.720  52.140  55.490  1.00  0.00           H  
ATOM   3969  HB2 TYR   254      24.910  53.340  54.150  1.00  0.00           H  
ATOM   3970  HD1 TYR   254      24.330  55.690  54.860  1.00  0.00           H  
ATOM   3971  HD2 TYR   254      23.870  52.610  57.850  1.00  0.00           H  
ATOM   3972  HE1 TYR   254      22.660  57.110  56.180  1.00  0.00           H  
ATOM   3973  HE2 TYR   254      22.430  53.900  59.050  1.00  0.00           H  
ATOM   3974  HH  TYR   254      21.020  55.940  59.010  1.00  0.00           H  
ATOM   3975  N   TYR   255      27.540  54.770  54.120  1.00  0.00           N  
ATOM   3976  CA  TYR   255      28.220  55.890  53.680  1.00  0.00           C  
ATOM   3977  C   TYR   255      27.260  56.780  52.950  1.00  0.00           C  
ATOM   3978  O   TYR   255      26.510  56.330  52.080  1.00  0.00           O  
ATOM   3979  CB  TYR   255      29.350  55.550  52.710  1.00  0.00           C  
ATOM   3980  CG  TYR   255      30.370  54.600  53.280  1.00  0.00           C  
ATOM   3981  CD1 TYR   255      31.500  55.110  53.960  1.00  0.00           C  
ATOM   3982  CD2 TYR   255      30.520  53.230  52.950  1.00  0.00           C  
ATOM   3983  CE1 TYR   255      32.590  54.350  54.340  1.00  0.00           C  
ATOM   3984  CE2 TYR   255      31.620  52.460  53.160  1.00  0.00           C  
ATOM   3985  CZ  TYR   255      32.740  53.070  53.890  1.00  0.00           C  
ATOM   3986  OH  TYR   255      33.770  52.200  54.220  1.00  0.00           O  
ATOM   3987  HN  TYR   255      27.590  53.970  53.530  1.00  0.00           H  
ATOM   3988  HA  TYR   255      28.700  56.400  54.500  1.00  0.00           H  
ATOM   3989  HB1 TYR   255      29.860  56.460  52.350  1.00  0.00           H  
ATOM   3990  HB2 TYR   255      28.900  55.060  51.830  1.00  0.00           H  
ATOM   3991  HD1 TYR   255      31.370  56.150  54.250  1.00  0.00           H  
ATOM   3992  HD2 TYR   255      29.720  52.890  52.300  1.00  0.00           H  
ATOM   3993  HE1 TYR   255      33.420  54.900  54.760  1.00  0.00           H  
ATOM   3994  HE2 TYR   255      31.800  51.480  52.750  1.00  0.00           H  
ATOM   3995  HH  TYR   255      34.540  52.770  54.290  1.00  0.00           H  
ATOM   3996  N   GLY   256      27.170  58.060  53.290  1.00  0.00           N  
ATOM   3997  CA  GLY   256      26.570  59.090  52.480  1.00  0.00           C  
ATOM   3998  C   GLY   256      27.550  60.130  51.900  1.00  0.00           C  
ATOM   3999  O   GLY   256      28.760  60.050  51.970  1.00  0.00           O  
ATOM   4000  HN  GLY   256      27.550  58.280  54.180  1.00  0.00           H  
ATOM   4001  HA1 GLY   256      25.940  59.620  53.160  1.00  0.00           H  
ATOM   4002  HA2 GLY   256      26.040  58.640  51.650  1.00  0.00           H  
ATOM   4003  N   ARG   257      26.820  61.130  51.250  1.00  0.00           N  
ATOM   4004  CA  ARG   257      27.390  62.280  50.540  1.00  0.00           C  
ATOM   4005  C   ARG   257      28.180  63.110  51.550  1.00  0.00           C  
ATOM   4006  O   ARG   257      29.370  63.430  51.270  1.00  0.00           O  
ATOM   4007  CB  ARG   257      26.340  63.110  49.840  1.00  0.00           C  
ATOM   4008  CG  ARG   257      25.450  62.140  49.010  1.00  0.00           C  
ATOM   4009  CD  ARG   257      24.320  62.830  48.290  1.00  0.00           C  
ATOM   4010  NE  ARG   257      23.520  61.690  47.610  1.00  0.00           N  
ATOM   4011  CZ  ARG   257      22.490  61.080  48.110  1.00  0.00           C  
ATOM   4012  NH1 ARG   257      22.090  61.230  49.340  1.00  0.00           N1+
ATOM   4013  NH2 ARG   257      21.760  60.330  47.290  1.00  0.00           N  
ATOM   4014  HN  ARG   257      25.840  61.130  51.450  1.00  0.00           H  
ATOM   4015  HA  ARG   257      28.010  61.910  49.740  1.00  0.00           H  
ATOM   4016  HB1 ARG   257      26.860  63.870  49.220  1.00  0.00           H  
ATOM   4017  HB2 ARG   257      25.590  63.550  50.530  1.00  0.00           H  
ATOM   4018  HG1 ARG   257      25.080  61.180  49.430  1.00  0.00           H  
ATOM   4019  HG2 ARG   257      26.230  61.740  48.340  1.00  0.00           H  
ATOM   4020  HD1 ARG   257      24.840  63.580  47.640  1.00  0.00           H  
ATOM   4021  HD2 ARG   257      23.620  63.430  48.910  1.00  0.00           H  
ATOM   4022  HE  ARG   257      23.720  61.390  46.670  1.00  0.00           H  
ATOM   4023 1HH1 ARG   257      22.830  61.440  49.990  1.00  0.00           H  
ATOM   4024 2HH1 ARG   257      21.250  60.790  49.670  1.00  0.00           H  
ATOM   4025 1HH2 ARG   257      20.800  60.310  47.570  1.00  0.00           H  
ATOM   4026 2HH2 ARG   257      22.030  60.270  46.320  1.00  0.00           H  
ATOM   4027  N   GLU   258      27.640  63.210  52.740  1.00  0.00           N  
ATOM   4028  CA  GLU   258      28.290  63.810  53.960  1.00  0.00           C  
ATOM   4029  C   GLU   258      29.600  63.200  54.390  1.00  0.00           C  
ATOM   4030  O   GLU   258      30.400  63.950  54.970  1.00  0.00           O  
ATOM   4031  CB  GLU   258      27.210  63.720  55.070  1.00  0.00           C  
ATOM   4032  CG  GLU   258      26.640  62.270  55.130  1.00  0.00           C  
ATOM   4033  CD  GLU   258      25.250  62.150  54.520  1.00  0.00           C  
ATOM   4034  OE1 GLU   258      24.940  62.890  53.560  1.00  0.00           O  
ATOM   4035  OE2 GLU   258      24.400  61.300  54.930  1.00  0.00           O1-
ATOM   4036  HN  GLU   258      26.700  62.940  52.920  1.00  0.00           H  
ATOM   4037  HA  GLU   258      28.380  64.870  53.770  1.00  0.00           H  
ATOM   4038  HB1 GLU   258      26.360  64.420  54.910  1.00  0.00           H  
ATOM   4039  HB2 GLU   258      27.540  64.020  56.080  1.00  0.00           H  
ATOM   4040  HG1 GLU   258      26.630  61.950  56.190  1.00  0.00           H  
ATOM   4041  HG2 GLU   258      27.200  61.510  54.540  1.00  0.00           H  
ATOM   4042  N   CYS   259      29.970  61.960  54.190  1.00  0.00           N  
ATOM   4043  CA  CYS   259      31.350  61.530  54.520  1.00  0.00           C  
ATOM   4044  C   CYS   259      32.370  62.180  53.680  1.00  0.00           C  
ATOM   4045  O   CYS   259      33.400  62.590  54.130  1.00  0.00           O  
ATOM   4046  CB  CYS   259      31.630  59.930  54.330  1.00  0.00           C  
ATOM   4047  SG  CYS   259      30.250  58.880  54.880  1.00  0.00           S  
ATOM   4048  HN  CYS   259      29.420  61.260  53.750  1.00  0.00           H  
ATOM   4049  HA  CYS   259      31.500  61.830  55.540  1.00  0.00           H  
ATOM   4050  HB1 CYS   259      32.580  59.640  54.830  1.00  0.00           H  
ATOM   4051  HB2 CYS   259      31.860  59.760  53.260  1.00  0.00           H  
ATOM   4052  HG1 CYS   259      30.150  59.170  56.160  1.00  0.00           H  
ATOM   4053  N   ASP   260      32.080  62.310  52.430  1.00  0.00           N  
ATOM   4054  CA  ASP   260      32.920  62.880  51.390  1.00  0.00           C  
ATOM   4055  C   ASP   260      33.070  64.390  51.620  1.00  0.00           C  
ATOM   4056  O   ASP   260      34.120  64.890  51.480  1.00  0.00           O  
ATOM   4057  CB  ASP   260      32.340  62.580  50.000  1.00  0.00           C  
ATOM   4058  CG  ASP   260      32.720  61.160  49.530  1.00  0.00           C  
ATOM   4059  OD1 ASP   260      33.260  60.440  50.460  1.00  0.00           O  
ATOM   4060  OD2 ASP   260      32.460  60.810  48.360  1.00  0.00           O1-
ATOM   4061  HN  ASP   260      31.210  61.930  52.110  1.00  0.00           H  
ATOM   4062  HA  ASP   260      33.880  62.430  51.580  1.00  0.00           H  
ATOM   4063  HB1 ASP   260      32.800  63.230  49.240  1.00  0.00           H  
ATOM   4064  HB2 ASP   260      31.240  62.570  49.830  1.00  0.00           H  
ATOM   4065  N   TRP   261      31.960  65.080  52.010  1.00  0.00           N  
ATOM   4066  CA  TRP   261      32.030  66.440  52.440  1.00  0.00           C  
ATOM   4067  C   TRP   261      32.850  66.700  53.740  1.00  0.00           C  
ATOM   4068  O   TRP   261      33.500  67.710  53.880  1.00  0.00           O  
ATOM   4069  CB  TRP   261      30.600  67.090  52.570  1.00  0.00           C  
ATOM   4070  CG  TRP   261      29.910  67.150  51.220  1.00  0.00           C  
ATOM   4071  CD1 TRP   261      28.750  66.510  50.780  1.00  0.00           C  
ATOM   4072  CD2 TRP   261      30.580  67.700  50.070  1.00  0.00           C  
ATOM   4073  CE2 TRP   261      29.660  67.370  49.050  1.00  0.00           C  
ATOM   4074  CE3 TRP   261      31.600  68.600  49.930  1.00  0.00           C  
ATOM   4075  NE1 TRP   261      28.640  66.650  49.480  1.00  0.00           N  
ATOM   4076  CZ2 TRP   261      29.890  67.840  47.750  1.00  0.00           C  
ATOM   4077  CZ3 TRP   261      31.850  69.010  48.630  1.00  0.00           C  
ATOM   4078  CH2 TRP   261      31.080  68.700  47.590  1.00  0.00           C  
ATOM   4079  HN  TRP   261      31.040  64.690  51.970  1.00  0.00           H  
ATOM   4080  HA  TRP   261      32.610  66.990  51.710  1.00  0.00           H  
ATOM   4081  HB1 TRP   261      30.760  68.120  52.950  1.00  0.00           H  
ATOM   4082  HB2 TRP   261      29.950  66.400  53.160  1.00  0.00           H  
ATOM   4083  HD1 TRP   261      28.110  65.890  51.390  1.00  0.00           H  
ATOM   4084  HE1 TRP   261      27.930  66.310  48.910  1.00  0.00           H  
ATOM   4085  HE3 TRP   261      32.290  68.830  50.720  1.00  0.00           H  
ATOM   4086  HZ2 TRP   261      29.280  67.530  46.910  1.00  0.00           H  
ATOM   4087  HZ3 TRP   261      32.730  69.620  48.470  1.00  0.00           H  
ATOM   4088  HH2 TRP   261      31.280  69.020  46.580  1.00  0.00           H  
ATOM   4089  N   TRP   262      32.860  65.770  54.760  1.00  0.00           N  
ATOM   4090  CA  TRP   262      33.780  65.710  55.820  1.00  0.00           C  
ATOM   4091  C   TRP   262      35.250  65.550  55.260  1.00  0.00           C  
ATOM   4092  O   TRP   262      36.150  66.290  55.690  1.00  0.00           O  
ATOM   4093  CB  TRP   262      33.380  64.620  56.940  1.00  0.00           C  
ATOM   4094  CG  TRP   262      34.460  64.130  57.850  1.00  0.00           C  
ATOM   4095  CD1 TRP   262      35.550  63.370  57.550  1.00  0.00           C  
ATOM   4096  CD2 TRP   262      34.460  64.370  59.290  1.00  0.00           C  
ATOM   4097  CE2 TRP   262      35.650  63.730  59.770  1.00  0.00           C  
ATOM   4098  CE3 TRP   262      33.550  65.040  60.160  1.00  0.00           C  
ATOM   4099  NE1 TRP   262      36.260  63.130  58.700  1.00  0.00           N  
ATOM   4100  CZ2 TRP   262      35.940  63.760  61.150  1.00  0.00           C  
ATOM   4101  CZ3 TRP   262      33.940  65.140  61.490  1.00  0.00           C  
ATOM   4102  CH2 TRP   262      35.040  64.470  62.000  1.00  0.00           C  
ATOM   4103  HN  TRP   262      32.330  64.930  54.740  1.00  0.00           H  
ATOM   4104  HA  TRP   262      33.730  66.640  56.370  1.00  0.00           H  
ATOM   4105  HB1 TRP   262      32.940  63.780  56.360  1.00  0.00           H  
ATOM   4106  HB2 TRP   262      32.580  65.100  57.540  1.00  0.00           H  
ATOM   4107  HD1 TRP   262      35.810  63.060  56.560  1.00  0.00           H  
ATOM   4108  HE1 TRP   262      37.130  62.700  58.810  1.00  0.00           H  
ATOM   4109  HE3 TRP   262      32.580  65.370  59.810  1.00  0.00           H  
ATOM   4110  HZ2 TRP   262      36.880  63.330  61.460  1.00  0.00           H  
ATOM   4111  HZ3 TRP   262      33.380  65.540  62.310  1.00  0.00           H  
ATOM   4112  HH2 TRP   262      35.210  64.580  63.060  1.00  0.00           H  
ATOM   4113  N   SER   263      35.480  64.700  54.240  1.00  0.00           N  
ATOM   4114  CA  SER   263      36.760  64.530  53.560  1.00  0.00           C  
ATOM   4115  C   SER   263      37.310  65.790  52.950  1.00  0.00           C  
ATOM   4116  O   SER   263      38.500  66.010  53.110  1.00  0.00           O  
ATOM   4117  CB  SER   263      36.730  63.460  52.440  1.00  0.00           C  
ATOM   4118  OG  SER   263      36.340  62.230  53.020  1.00  0.00           O  
ATOM   4119  HN  SER   263      34.780  64.090  53.890  1.00  0.00           H  
ATOM   4120  HA  SER   263      37.410  64.250  54.390  1.00  0.00           H  
ATOM   4121  HB1 SER   263      37.770  63.330  52.070  1.00  0.00           H  
ATOM   4122  HB2 SER   263      36.050  63.660  51.580  1.00  0.00           H  
ATOM   4123  HG1 SER   263      35.500  62.010  52.610  1.00  0.00           H  
ATOM   4124  N   VAL   264      36.480  66.650  52.270  1.00  0.00           N  
ATOM   4125  CA  VAL   264      36.800  67.990  51.720  1.00  0.00           C  
ATOM   4126  C   VAL   264      37.290  68.900  52.810  1.00  0.00           C  
ATOM   4127  O   VAL   264      38.220  69.650  52.500  1.00  0.00           O  
ATOM   4128  CB  VAL   264      35.530  68.570  51.010  1.00  0.00           C  
ATOM   4129  CG1 VAL   264      35.740  70.050  50.610  1.00  0.00           C  
ATOM   4130  CG2 VAL   264      35.160  67.630  49.870  1.00  0.00           C  
ATOM   4131  HN  VAL   264      35.590  66.380  51.910  1.00  0.00           H  
ATOM   4132  HA  VAL   264      37.610  67.830  51.030  1.00  0.00           H  
ATOM   4133  HB  VAL   264      34.710  68.560  51.760  1.00  0.00           H  
ATOM   4134 1HG1 VAL   264      36.760  70.220  50.200  1.00  0.00           H  
ATOM   4135 2HG1 VAL   264      35.670  70.820  51.410  1.00  0.00           H  
ATOM   4136 3HG1 VAL   264      35.040  70.450  49.840  1.00  0.00           H  
ATOM   4137 1HG2 VAL   264      34.540  68.040  49.030  1.00  0.00           H  
ATOM   4138 2HG2 VAL   264      34.580  66.760  50.250  1.00  0.00           H  
ATOM   4139 3HG2 VAL   264      36.130  67.330  49.410  1.00  0.00           H  
ATOM   4140  N   GLY   265      36.700  68.930  54.070  1.00  0.00           N  
ATOM   4141  CA  GLY   265      37.350  69.650  55.160  1.00  0.00           C  
ATOM   4142  C   GLY   265      38.720  69.250  55.590  1.00  0.00           C  
ATOM   4143  O   GLY   265      39.500  70.210  55.770  1.00  0.00           O  
ATOM   4144  HN  GLY   265      35.840  68.440  54.210  1.00  0.00           H  
ATOM   4145  HA1 GLY   265      36.690  69.620  56.020  1.00  0.00           H  
ATOM   4146  HA2 GLY   265      37.370  70.660  54.780  1.00  0.00           H  
ATOM   4147  N   VAL   266      39.030  67.910  55.730  1.00  0.00           N  
ATOM   4148  CA  VAL   266      40.420  67.450  56.060  1.00  0.00           C  
ATOM   4149  C   VAL   266      41.470  67.860  55.000  1.00  0.00           C  
ATOM   4150  O   VAL   266      42.540  68.390  55.350  1.00  0.00           O  
ATOM   4151  CB  VAL   266      40.380  65.890  56.220  1.00  0.00           C  
ATOM   4152  CG1 VAL   266      41.730  65.200  56.390  1.00  0.00           C  
ATOM   4153  CG2 VAL   266      39.350  65.490  57.310  1.00  0.00           C  
ATOM   4154  HN  VAL   266      38.330  67.320  55.330  1.00  0.00           H  
ATOM   4155  HA  VAL   266      40.760  67.850  57.010  1.00  0.00           H  
ATOM   4156  HB  VAL   266      39.950  65.630  55.210  1.00  0.00           H  
ATOM   4157 1HG1 VAL   266      41.550  64.110  56.320  1.00  0.00           H  
ATOM   4158 2HG1 VAL   266      42.300  65.520  57.300  1.00  0.00           H  
ATOM   4159 3HG1 VAL   266      42.230  65.430  55.430  1.00  0.00           H  
ATOM   4160 1HG2 VAL   266      39.530  64.410  57.490  1.00  0.00           H  
ATOM   4161 2HG2 VAL   266      38.310  65.570  56.950  1.00  0.00           H  
ATOM   4162 3HG2 VAL   266      39.400  66.110  58.230  1.00  0.00           H  
ATOM   4163  N   PHE   267      41.050  67.720  53.730  1.00  0.00           N  
ATOM   4164  CA  PHE   267      41.750  68.160  52.500  1.00  0.00           C  
ATOM   4165  C   PHE   267      42.060  69.630  52.490  1.00  0.00           C  
ATOM   4166  O   PHE   267      43.130  70.100  52.050  1.00  0.00           O  
ATOM   4167  CB  PHE   267      41.060  67.560  51.250  1.00  0.00           C  
ATOM   4168  CG  PHE   267      41.300  68.250  49.910  1.00  0.00           C  
ATOM   4169  CD1 PHE   267      42.520  68.210  49.220  1.00  0.00           C  
ATOM   4170  CD2 PHE   267      40.210  68.900  49.330  1.00  0.00           C  
ATOM   4171  CE1 PHE   267      42.650  68.790  47.930  1.00  0.00           C  
ATOM   4172  CE2 PHE   267      40.320  69.490  48.030  1.00  0.00           C  
ATOM   4173  CZ  PHE   267      41.560  69.470  47.360  1.00  0.00           C  
ATOM   4174  HN  PHE   267      40.290  67.180  53.370  1.00  0.00           H  
ATOM   4175  HA  PHE   267      42.720  67.680  52.470  1.00  0.00           H  
ATOM   4176  HB1 PHE   267      39.950  67.570  51.360  1.00  0.00           H  
ATOM   4177  HB2 PHE   267      41.280  66.470  51.150  1.00  0.00           H  
ATOM   4178  HD1 PHE   267      43.380  67.740  49.690  1.00  0.00           H  
ATOM   4179  HD2 PHE   267      39.270  69.010  49.840  1.00  0.00           H  
ATOM   4180  HE1 PHE   267      43.560  68.630  47.380  1.00  0.00           H  
ATOM   4181  HE2 PHE   267      39.430  69.810  47.500  1.00  0.00           H  
ATOM   4182  HZ  PHE   267      41.570  69.860  46.340  1.00  0.00           H  
ATOM   4183  N   LEU   268      41.120  70.520  52.890  1.00  0.00           N  
ATOM   4184  CA  LEU   268      41.360  71.900  52.990  1.00  0.00           C  
ATOM   4185  C   LEU   268      42.310  72.340  54.080  1.00  0.00           C  
ATOM   4186  O   LEU   268      43.260  73.170  53.960  1.00  0.00           O  
ATOM   4187  CB  LEU   268      39.990  72.660  53.040  1.00  0.00           C  
ATOM   4188  CG  LEU   268      40.060  74.190  52.890  1.00  0.00           C  
ATOM   4189  CD1 LEU   268      40.900  74.700  51.720  1.00  0.00           C  
ATOM   4190  CD2 LEU   268      38.670  74.740  52.780  1.00  0.00           C  
ATOM   4191  HN  LEU   268      40.170  70.240  53.000  1.00  0.00           H  
ATOM   4192  HA  LEU   268      41.760  72.230  52.040  1.00  0.00           H  
ATOM   4193  HB1 LEU   268      39.440  72.360  53.960  1.00  0.00           H  
ATOM   4194  HB2 LEU   268      39.450  72.260  52.160  1.00  0.00           H  
ATOM   4195  HG  LEU   268      40.470  74.660  53.810  1.00  0.00           H  
ATOM   4196 1HD1 LEU   268      40.570  74.280  50.760  1.00  0.00           H  
ATOM   4197 2HD1 LEU   268      41.940  74.420  52.000  1.00  0.00           H  
ATOM   4198 3HD1 LEU   268      40.830  75.800  51.600  1.00  0.00           H  
ATOM   4199 1HD2 LEU   268      38.660  75.850  52.850  1.00  0.00           H  
ATOM   4200 2HD2 LEU   268      37.930  74.290  53.470  1.00  0.00           H  
ATOM   4201 3HD2 LEU   268      38.340  74.500  51.740  1.00  0.00           H  
ATOM   4202  N   TYR   269      42.220  71.670  55.260  1.00  0.00           N  
ATOM   4203  CA  TYR   269      43.180  71.800  56.380  1.00  0.00           C  
ATOM   4204  C   TYR   269      44.540  71.220  55.970  1.00  0.00           C  
ATOM   4205  O   TYR   269      45.530  71.960  56.060  1.00  0.00           O  
ATOM   4206  CB  TYR   269      42.540  71.010  57.540  1.00  0.00           C  
ATOM   4207  CG  TYR   269      43.280  71.090  58.870  1.00  0.00           C  
ATOM   4208  CD1 TYR   269      44.480  70.410  59.100  1.00  0.00           C  
ATOM   4209  CD2 TYR   269      42.670  71.950  59.790  1.00  0.00           C  
ATOM   4210  CE1 TYR   269      45.140  70.730  60.330  1.00  0.00           C  
ATOM   4211  CE2 TYR   269      43.290  72.090  61.060  1.00  0.00           C  
ATOM   4212  CZ  TYR   269      44.560  71.540  61.320  1.00  0.00           C  
ATOM   4213  OH  TYR   269      45.210  71.770  62.570  1.00  0.00           O  
ATOM   4214  HN  TYR   269      41.590  70.910  55.390  1.00  0.00           H  
ATOM   4215  HA  TYR   269      43.270  72.860  56.600  1.00  0.00           H  
ATOM   4216  HB1 TYR   269      42.480  69.960  57.190  1.00  0.00           H  
ATOM   4217  HB2 TYR   269      41.460  71.230  57.670  1.00  0.00           H  
ATOM   4218  HD1 TYR   269      44.930  69.750  58.370  1.00  0.00           H  
ATOM   4219  HD2 TYR   269      41.750  72.440  59.500  1.00  0.00           H  
ATOM   4220  HE1 TYR   269      46.130  70.330  60.510  1.00  0.00           H  
ATOM   4221  HE2 TYR   269      42.730  72.620  61.820  1.00  0.00           H  
ATOM   4222  HH  TYR   269      44.660  72.230  63.210  1.00  0.00           H  
ATOM   4223  N   GLU   270      44.600  70.070  55.280  1.00  0.00           N  
ATOM   4224  CA  GLU   270      45.890  69.730  54.620  1.00  0.00           C  
ATOM   4225  C   GLU   270      46.520  70.770  53.650  1.00  0.00           C  
ATOM   4226  O   GLU   270      47.710  71.060  53.720  1.00  0.00           O  
ATOM   4227  CB  GLU   270      45.800  68.360  53.890  1.00  0.00           C  
ATOM   4228  CG  GLU   270      45.760  67.120  54.800  1.00  0.00           C  
ATOM   4229  CD  GLU   270      46.670  65.970  54.330  1.00  0.00           C  
ATOM   4230  OE1 GLU   270      46.100  65.010  53.670  1.00  0.00           O  
ATOM   4231  OE2 GLU   270      47.900  65.980  54.640  1.00  0.00           O1-
ATOM   4232  HN  GLU   270      43.850  69.420  55.360  1.00  0.00           H  
ATOM   4233  HA  GLU   270      46.670  69.760  55.380  1.00  0.00           H  
ATOM   4234  HB1 GLU   270      46.780  68.280  53.370  1.00  0.00           H  
ATOM   4235  HB2 GLU   270      44.930  68.330  53.190  1.00  0.00           H  
ATOM   4236  HG1 GLU   270      44.690  66.850  54.720  1.00  0.00           H  
ATOM   4237  HG2 GLU   270      46.000  67.280  55.870  1.00  0.00           H  
ATOM   4238  N   MET   271      45.750  71.340  52.710  1.00  0.00           N  
ATOM   4239  CA  MET   271      46.260  72.390  51.790  1.00  0.00           C  
ATOM   4240  C   MET   271      46.820  73.570  52.450  1.00  0.00           C  
ATOM   4241  O   MET   271      47.850  74.130  52.170  1.00  0.00           O  
ATOM   4242  CB  MET   271      45.270  72.780  50.660  1.00  0.00           C  
ATOM   4243  CG  MET   271      45.030  71.730  49.460  1.00  0.00           C  
ATOM   4244  SD  MET   271      43.870  72.370  48.200  1.00  0.00           S  
ATOM   4245  CE  MET   271      42.380  72.110  49.150  1.00  0.00           C  
ATOM   4246  HN  MET   271      44.800  71.040  52.570  1.00  0.00           H  
ATOM   4247  HA  MET   271      47.130  71.900  51.390  1.00  0.00           H  
ATOM   4248  HB1 MET   271      45.710  73.690  50.200  1.00  0.00           H  
ATOM   4249  HB2 MET   271      44.310  73.120  51.090  1.00  0.00           H  
ATOM   4250  HG1 MET   271      44.650  70.730  49.780  1.00  0.00           H  
ATOM   4251  HG2 MET   271      46.070  71.600  49.100  1.00  0.00           H  
ATOM   4252  HE1 MET   271      42.340  72.760  50.060  1.00  0.00           H  
ATOM   4253  HE2 MET   271      42.380  71.040  49.450  1.00  0.00           H  
ATOM   4254  HE3 MET   271      41.470  72.400  48.580  1.00  0.00           H  
ATOM   4255  N   LEU   272      46.150  73.950  53.540  1.00  0.00           N  
ATOM   4256  CA  LEU   272      46.440  75.240  54.220  1.00  0.00           C  
ATOM   4257  C   LEU   272      47.330  75.110  55.450  1.00  0.00           C  
ATOM   4258  O   LEU   272      48.340  75.780  55.590  1.00  0.00           O  
ATOM   4259  CB  LEU   272      45.160  76.140  54.520  1.00  0.00           C  
ATOM   4260  CG  LEU   272      44.500  76.550  53.190  1.00  0.00           C  
ATOM   4261  CD1 LEU   272      43.160  77.360  53.470  1.00  0.00           C  
ATOM   4262  CD2 LEU   272      45.510  77.390  52.370  1.00  0.00           C  
ATOM   4263  HN  LEU   272      45.270  73.540  53.770  1.00  0.00           H  
ATOM   4264  HA  LEU   272      47.110  75.790  53.580  1.00  0.00           H  
ATOM   4265  HB1 LEU   272      45.470  76.990  55.170  1.00  0.00           H  
ATOM   4266  HB2 LEU   272      44.360  75.580  55.070  1.00  0.00           H  
ATOM   4267  HG  LEU   272      44.160  75.660  52.620  1.00  0.00           H  
ATOM   4268 1HD1 LEU   272      43.430  78.160  54.190  1.00  0.00           H  
ATOM   4269 2HD1 LEU   272      42.300  76.820  53.940  1.00  0.00           H  
ATOM   4270 3HD1 LEU   272      42.910  77.880  52.520  1.00  0.00           H  
ATOM   4271 1HD2 LEU   272      45.170  77.460  51.310  1.00  0.00           H  
ATOM   4272 2HD2 LEU   272      46.550  77.030  52.210  1.00  0.00           H  
ATOM   4273 3HD2 LEU   272      45.710  78.410  52.760  1.00  0.00           H  
ATOM   4274  N   VAL   273      47.040  74.280  56.440  1.00  0.00           N  
ATOM   4275  CA  VAL   273      47.860  74.080  57.700  1.00  0.00           C  
ATOM   4276  C   VAL   273      49.110  73.210  57.550  1.00  0.00           C  
ATOM   4277  O   VAL   273      50.020  73.340  58.370  1.00  0.00           O  
ATOM   4278  CB  VAL   273      46.940  73.630  58.880  1.00  0.00           C  
ATOM   4279  CG1 VAL   273      47.730  73.210  60.140  1.00  0.00           C  
ATOM   4280  CG2 VAL   273      46.040  74.790  59.330  1.00  0.00           C  
ATOM   4281  HN  VAL   273      46.370  73.550  56.360  1.00  0.00           H  
ATOM   4282  HA  VAL   273      48.200  75.040  58.060  1.00  0.00           H  
ATOM   4283  HB  VAL   273      46.230  72.840  58.550  1.00  0.00           H  
ATOM   4284 1HG1 VAL   273      46.970  72.940  60.890  1.00  0.00           H  
ATOM   4285 2HG1 VAL   273      48.390  74.070  60.400  1.00  0.00           H  
ATOM   4286 3HG1 VAL   273      48.350  72.300  59.990  1.00  0.00           H  
ATOM   4287 1HG2 VAL   273      45.440  74.410  60.180  1.00  0.00           H  
ATOM   4288 2HG2 VAL   273      45.220  74.970  58.600  1.00  0.00           H  
ATOM   4289 3HG2 VAL   273      46.660  75.680  59.590  1.00  0.00           H  
ATOM   4290  N   GLY   274      49.240  72.220  56.560  1.00  0.00           N  
ATOM   4291  CA  GLY   274      50.360  71.250  56.500  1.00  0.00           C  
ATOM   4292  C   GLY   274      50.560  70.320  57.690  1.00  0.00           C  
ATOM   4293  O   GLY   274      51.690  70.130  58.270  1.00  0.00           O  
ATOM   4294  HN  GLY   274      48.450  72.020  55.980  1.00  0.00           H  
ATOM   4295  HA1 GLY   274      51.250  71.850  56.390  1.00  0.00           H  
ATOM   4296  HA2 GLY   274      50.180  70.540  55.710  1.00  0.00           H  
ATOM   4297  N   ASP   275      49.430  69.700  58.090  1.00  0.00           N  
ATOM   4298  CA  ASP   275      49.370  68.880  59.250  1.00  0.00           C  
ATOM   4299  C   ASP   275      48.120  68.050  59.050  1.00  0.00           C  
ATOM   4300  O   ASP   275      47.310  68.330  58.180  1.00  0.00           O  
ATOM   4301  CB  ASP   275      49.410  69.900  60.520  1.00  0.00           C  
ATOM   4302  CG  ASP   275      49.610  69.080  61.740  1.00  0.00           C  
ATOM   4303  OD1 ASP   275      49.610  69.650  62.830  1.00  0.00           O  
ATOM   4304  OD2 ASP   275      49.990  67.840  61.760  1.00  0.00           O1-
ATOM   4305  HN  ASP   275      48.600  69.700  57.550  1.00  0.00           H  
ATOM   4306  HA  ASP   275      50.230  68.240  59.200  1.00  0.00           H  
ATOM   4307  HB1 ASP   275      48.390  70.350  60.610  1.00  0.00           H  
ATOM   4308  HB2 ASP   275      50.250  70.630  60.540  1.00  0.00           H  
ATOM   4309  N   THR   276      47.940  67.040  59.980  1.00  0.00           N  
ATOM   4310  CA  THR   276      46.810  66.110  60.000  1.00  0.00           C  
ATOM   4311  C   THR   276      45.930  66.570  61.160  1.00  0.00           C  
ATOM   4312  O   THR   276      46.380  66.770  62.290  1.00  0.00           O  
ATOM   4313  CB  THR   276      47.300  64.650  60.310  1.00  0.00           C  
ATOM   4314  CG2 THR   276      46.180  63.700  59.860  1.00  0.00           C  
ATOM   4315  OG1 THR   276      48.420  64.270  59.540  1.00  0.00           O  
ATOM   4316  HN  THR   276      48.650  66.790  60.640  1.00  0.00           H  
ATOM   4317  HA  THR   276      46.300  66.280  59.060  1.00  0.00           H  
ATOM   4318  HB  THR   276      47.600  64.570  61.370  1.00  0.00           H  
ATOM   4319  HG1 THR   276      48.270  64.540  58.630  1.00  0.00           H  
ATOM   4320 1HG2 THR   276      46.090  63.670  58.750  1.00  0.00           H  
ATOM   4321 2HG2 THR   276      45.190  63.990  60.250  1.00  0.00           H  
ATOM   4322 3HG2 THR   276      46.320  62.630  60.130  1.00  0.00           H  
ATOM   4323  N   PRO   277      44.620  66.800  60.970  1.00  0.00           N  
ATOM   4324  CA  PRO   277      43.780  67.420  61.980  1.00  0.00           C  
ATOM   4325  C   PRO   277      43.480  66.590  63.300  1.00  0.00           C  
ATOM   4326  O   PRO   277      43.610  67.100  64.410  1.00  0.00           O  
ATOM   4327  CB  PRO   277      42.560  67.860  61.200  1.00  0.00           C  
ATOM   4328  CG  PRO   277      42.500  66.970  59.940  1.00  0.00           C  
ATOM   4329  CD  PRO   277      43.980  66.700  59.650  1.00  0.00           C  
ATOM   4330  HA  PRO   277      44.190  68.340  62.380  1.00  0.00           H  
ATOM   4331  HB1 PRO   277      42.630  68.940  60.920  1.00  0.00           H  
ATOM   4332  HB2 PRO   277      41.610  67.680  61.750  1.00  0.00           H  
ATOM   4333  HG1 PRO   277      42.020  66.010  60.260  1.00  0.00           H  
ATOM   4334  HG2 PRO   277      41.920  67.440  59.120  1.00  0.00           H  
ATOM   4335  HD1 PRO   277      43.980  65.660  59.240  1.00  0.00           H  
ATOM   4336  HD2 PRO   277      44.190  67.580  59.000  1.00  0.00           H  
ATOM   4337  N   PHE   278      43.140  65.320  63.160  1.00  0.00           N  
ATOM   4338  CA  PHE   278      42.710  64.430  64.240  1.00  0.00           C  
ATOM   4339  C   PHE   278      43.560  63.190  64.550  1.00  0.00           C  
ATOM   4340  O   PHE   278      43.130  62.180  65.050  1.00  0.00           O  
ATOM   4341  CB  PHE   278      41.230  63.870  64.010  1.00  0.00           C  
ATOM   4342  CG  PHE   278      40.290  65.020  63.880  1.00  0.00           C  
ATOM   4343  CD1 PHE   278      39.950  65.750  65.050  1.00  0.00           C  
ATOM   4344  CD2 PHE   278      39.640  65.190  62.680  1.00  0.00           C  
ATOM   4345  CE1 PHE   278      38.970  66.750  64.970  1.00  0.00           C  
ATOM   4346  CE2 PHE   278      38.740  66.230  62.570  1.00  0.00           C  
ATOM   4347  CZ  PHE   278      38.410  66.980  63.730  1.00  0.00           C  
ATOM   4348  HN  PHE   278      43.160  64.900  62.240  1.00  0.00           H  
ATOM   4349  HA  PHE   278      42.780  64.990  65.160  1.00  0.00           H  
ATOM   4350  HB1 PHE   278      40.870  63.260  64.880  1.00  0.00           H  
ATOM   4351  HB2 PHE   278      41.240  63.230  63.110  1.00  0.00           H  
ATOM   4352  HD1 PHE   278      40.530  65.590  65.950  1.00  0.00           H  
ATOM   4353  HD2 PHE   278      39.930  64.590  61.830  1.00  0.00           H  
ATOM   4354  HE1 PHE   278      38.680  67.340  65.840  1.00  0.00           H  
ATOM   4355  HE2 PHE   278      38.220  66.290  61.630  1.00  0.00           H  
ATOM   4356  HZ  PHE   278      37.630  67.730  63.690  1.00  0.00           H  
ATOM   4357  N   TYR   279      44.930  63.330  64.450  1.00  0.00           N  
ATOM   4358  CA  TYR   279      45.790  62.200  64.640  1.00  0.00           C  
ATOM   4359  C   TYR   279      46.500  62.200  65.960  1.00  0.00           C  
ATOM   4360  O   TYR   279      46.870  63.280  66.460  1.00  0.00           O  
ATOM   4361  CB  TYR   279      46.840  62.280  63.550  1.00  0.00           C  
ATOM   4362  CG  TYR   279      48.140  61.370  63.690  1.00  0.00           C  
ATOM   4363  CD1 TYR   279      49.370  61.860  64.240  1.00  0.00           C  
ATOM   4364  CD2 TYR   279      48.020  60.000  63.370  1.00  0.00           C  
ATOM   4365  CE1 TYR   279      50.430  61.030  64.410  1.00  0.00           C  
ATOM   4366  CE2 TYR   279      49.070  59.150  63.610  1.00  0.00           C  
ATOM   4367  CZ  TYR   279      50.280  59.680  64.120  1.00  0.00           C  
ATOM   4368  OH  TYR   279      51.320  58.770  64.340  1.00  0.00           O  
ATOM   4369  HN  TYR   279      45.370  64.200  64.250  1.00  0.00           H  
ATOM   4370  HA  TYR   279      45.210  61.300  64.540  1.00  0.00           H  
ATOM   4371  HB1 TYR   279      47.170  63.340  63.560  1.00  0.00           H  
ATOM   4372  HB2 TYR   279      46.400  62.160  62.530  1.00  0.00           H  
ATOM   4373  HD1 TYR   279      49.390  62.930  64.430  1.00  0.00           H  
ATOM   4374  HD2 TYR   279      47.020  59.700  63.090  1.00  0.00           H  
ATOM   4375  HE1 TYR   279      51.340  61.370  64.880  1.00  0.00           H  
ATOM   4376  HE2 TYR   279      49.060  58.070  63.510  1.00  0.00           H  
ATOM   4377  HH  TYR   279      50.990  57.880  64.260  1.00  0.00           H  
ATOM   4378  N   ALA   280      46.860  61.050  66.560  1.00  0.00           N  
ATOM   4379  CA  ALA   280      47.860  60.970  67.570  1.00  0.00           C  
ATOM   4380  C   ALA   280      48.440  59.590  67.430  1.00  0.00           C  
ATOM   4381  O   ALA   280      47.930  58.650  66.790  1.00  0.00           O  
ATOM   4382  CB  ALA   280      47.170  61.250  68.890  1.00  0.00           C  
ATOM   4383  HN  ALA   280      46.540  60.170  66.200  1.00  0.00           H  
ATOM   4384  HA  ALA   280      48.720  61.540  67.280  1.00  0.00           H  
ATOM   4385  HB1 ALA   280      47.830  60.920  69.740  1.00  0.00           H  
ATOM   4386  HB2 ALA   280      46.220  60.680  68.860  1.00  0.00           H  
ATOM   4387  HB3 ALA   280      46.920  62.320  69.010  1.00  0.00           H  
ATOM   4388  N   ASP   281      49.610  59.390  68.060  1.00  0.00           N  
ATOM   4389  CA  ASP   281      50.290  58.080  68.070  1.00  0.00           C  
ATOM   4390  C   ASP   281      49.620  56.860  68.590  1.00  0.00           C  
ATOM   4391  O   ASP   281      49.710  55.770  68.010  1.00  0.00           O  
ATOM   4392  CB  ASP   281      51.720  58.120  68.670  1.00  0.00           C  
ATOM   4393  CG  ASP   281      51.970  58.720  70.050  1.00  0.00           C  
ATOM   4394  OD1 ASP   281      51.010  58.970  70.770  1.00  0.00           O  
ATOM   4395  OD2 ASP   281      53.160  58.980  70.390  1.00  0.00           O1-
ATOM   4396  HN  ASP   281      50.070  60.020  68.680  1.00  0.00           H  
ATOM   4397  HA  ASP   281      50.380  57.750  67.040  1.00  0.00           H  
ATOM   4398  HB1 ASP   281      52.210  58.890  68.040  1.00  0.00           H  
ATOM   4399  HB2 ASP   281      52.300  57.180  68.580  1.00  0.00           H  
ATOM   4400  N   SER   282      49.020  56.910  69.760  1.00  0.00           N  
ATOM   4401  CA  SER   282      47.930  55.960  70.230  1.00  0.00           C  
ATOM   4402  C   SER   282      46.790  55.710  69.260  1.00  0.00           C  
ATOM   4403  O   SER   282      46.200  56.660  68.800  1.00  0.00           O  
ATOM   4404  CB  SER   282      47.250  56.510  71.510  1.00  0.00           C  
ATOM   4405  OG  SER   282      46.270  55.610  72.130  1.00  0.00           O  
ATOM   4406  HN  SER   282      49.160  57.660  70.400  1.00  0.00           H  
ATOM   4407  HA  SER   282      48.380  55.010  70.470  1.00  0.00           H  
ATOM   4408  HB1 SER   282      46.830  57.540  71.470  1.00  0.00           H  
ATOM   4409  HB2 SER   282      48.100  56.530  72.230  1.00  0.00           H  
ATOM   4410  HG1 SER   282      46.030  56.040  72.950  1.00  0.00           H  
ATOM   4411  N   LEU   283      46.380  54.450  68.970  1.00  0.00           N  
ATOM   4412  CA  LEU   283      45.120  54.350  68.190  1.00  0.00           C  
ATOM   4413  C   LEU   283      43.860  54.690  68.970  1.00  0.00           C  
ATOM   4414  O   LEU   283      42.870  55.020  68.380  1.00  0.00           O  
ATOM   4415  CB  LEU   283      44.900  52.930  67.630  1.00  0.00           C  
ATOM   4416  CG  LEU   283      44.270  51.830  68.480  1.00  0.00           C  
ATOM   4417  CD1 LEU   283      43.770  50.670  67.610  1.00  0.00           C  
ATOM   4418  CD2 LEU   283      45.190  51.330  69.610  1.00  0.00           C  
ATOM   4419  HN  LEU   283      46.900  53.610  69.130  1.00  0.00           H  
ATOM   4420  HA  LEU   283      45.160  55.020  67.340  1.00  0.00           H  
ATOM   4421  HB1 LEU   283      45.810  52.460  67.190  1.00  0.00           H  
ATOM   4422  HB2 LEU   283      44.400  53.080  66.650  1.00  0.00           H  
ATOM   4423  HG  LEU   283      43.350  52.200  68.990  1.00  0.00           H  
ATOM   4424 1HD1 LEU   283      43.050  51.120  66.910  1.00  0.00           H  
ATOM   4425 2HD1 LEU   283      43.250  49.860  68.160  1.00  0.00           H  
ATOM   4426 3HD1 LEU   283      44.530  50.120  67.010  1.00  0.00           H  
ATOM   4427 1HD2 LEU   283      46.220  50.990  69.370  1.00  0.00           H  
ATOM   4428 2HD2 LEU   283      44.730  50.580  70.280  1.00  0.00           H  
ATOM   4429 3HD2 LEU   283      45.400  52.220  70.250  1.00  0.00           H  
ATOM   4430  N   VAL   284      43.860  54.590  70.330  1.00  0.00           N  
ATOM   4431  CA  VAL   284      42.870  55.010  71.180  1.00  0.00           C  
ATOM   4432  C   VAL   284      42.840  56.560  71.220  1.00  0.00           C  
ATOM   4433  O   VAL   284      41.790  57.190  71.450  1.00  0.00           O  
ATOM   4434  CB  VAL   284      43.040  54.370  72.540  1.00  0.00           C  
ATOM   4435  CG1 VAL   284      41.760  54.490  73.350  1.00  0.00           C  
ATOM   4436  CG2 VAL   284      43.690  53.020  72.570  1.00  0.00           C  
ATOM   4437  HN  VAL   284      44.680  54.340  70.840  1.00  0.00           H  
ATOM   4438  HA  VAL   284      41.920  54.670  70.810  1.00  0.00           H  
ATOM   4439  HB  VAL   284      43.820  54.930  73.110  1.00  0.00           H  
ATOM   4440 1HG1 VAL   284      41.350  55.520  73.370  1.00  0.00           H  
ATOM   4441 2HG1 VAL   284      41.990  54.180  74.390  1.00  0.00           H  
ATOM   4442 3HG1 VAL   284      40.940  53.880  72.910  1.00  0.00           H  
ATOM   4443 1HG2 VAL   284      43.300  52.440  71.700  1.00  0.00           H  
ATOM   4444 2HG2 VAL   284      43.470  52.540  73.550  1.00  0.00           H  
ATOM   4445 3HG2 VAL   284      44.790  53.140  72.600  1.00  0.00           H  
ATOM   4446  N   GLY   285      43.980  57.240  70.980  1.00  0.00           N  
ATOM   4447  CA  GLY   285      43.970  58.700  70.900  1.00  0.00           C  
ATOM   4448  C   GLY   285      43.440  59.220  69.640  1.00  0.00           C  
ATOM   4449  O   GLY   285      42.620  60.170  69.620  1.00  0.00           O  
ATOM   4450  HN  GLY   285      44.790  56.710  70.760  1.00  0.00           H  
ATOM   4451  HA1 GLY   285      45.010  58.970  70.970  1.00  0.00           H  
ATOM   4452  HA2 GLY   285      43.400  59.130  71.710  1.00  0.00           H  
ATOM   4453  N   THR   286      43.750  58.670  68.460  1.00  0.00           N  
ATOM   4454  CA  THR   286      43.080  59.050  67.220  1.00  0.00           C  
ATOM   4455  C   THR   286      41.650  58.900  67.130  1.00  0.00           C  
ATOM   4456  O   THR   286      40.880  59.730  66.680  1.00  0.00           O  
ATOM   4457  CB  THR   286      43.790  58.410  65.980  1.00  0.00           C  
ATOM   4458  CG2 THR   286      43.110  58.800  64.670  1.00  0.00           C  
ATOM   4459  OG1 THR   286      45.150  58.750  65.800  1.00  0.00           O  
ATOM   4460  HN  THR   286      44.520  58.080  68.220  1.00  0.00           H  
ATOM   4461  HA  THR   286      43.250  60.120  67.170  1.00  0.00           H  
ATOM   4462  HB  THR   286      43.850  57.310  66.130  1.00  0.00           H  
ATOM   4463  HG1 THR   286      45.400  58.140  65.110  1.00  0.00           H  
ATOM   4464 1HG2 THR   286      43.150  59.910  64.640  1.00  0.00           H  
ATOM   4465 2HG2 THR   286      42.120  58.340  64.500  1.00  0.00           H  
ATOM   4466 3HG2 THR   286      43.740  58.530  63.800  1.00  0.00           H  
ATOM   4467  N   TYR   287      41.240  57.730  67.660  1.00  0.00           N  
ATOM   4468  CA  TYR   287      39.850  57.340  67.710  1.00  0.00           C  
ATOM   4469  C   TYR   287      39.030  58.290  68.560  1.00  0.00           C  
ATOM   4470  O   TYR   287      37.920  58.640  68.140  1.00  0.00           O  
ATOM   4471  CB  TYR   287      39.770  55.830  68.060  1.00  0.00           C  
ATOM   4472  CG  TYR   287      38.460  55.350  68.630  1.00  0.00           C  
ATOM   4473  CD1 TYR   287      37.530  54.740  67.690  1.00  0.00           C  
ATOM   4474  CD2 TYR   287      38.180  55.510  69.940  1.00  0.00           C  
ATOM   4475  CE1 TYR   287      36.360  54.140  68.140  1.00  0.00           C  
ATOM   4476  CE2 TYR   287      36.850  55.060  70.370  1.00  0.00           C  
ATOM   4477  CZ  TYR   287      36.060  54.190  69.480  1.00  0.00           C  
ATOM   4478  OH  TYR   287      34.860  53.600  69.890  1.00  0.00           O  
ATOM   4479  HN  TYR   287      41.940  57.020  67.760  1.00  0.00           H  
ATOM   4480  HA  TYR   287      39.460  57.460  66.710  1.00  0.00           H  
ATOM   4481  HB1 TYR   287      40.560  55.630  68.810  1.00  0.00           H  
ATOM   4482  HB2 TYR   287      40.060  55.090  67.280  1.00  0.00           H  
ATOM   4483  HD1 TYR   287      37.780  54.720  66.630  1.00  0.00           H  
ATOM   4484  HD2 TYR   287      38.890  56.080  70.530  1.00  0.00           H  
ATOM   4485  HE1 TYR   287      35.710  53.750  67.370  1.00  0.00           H  
ATOM   4486  HE2 TYR   287      36.470  55.180  71.380  1.00  0.00           H  
ATOM   4487  HH  TYR   287      34.910  53.600  70.850  1.00  0.00           H  
ATOM   4488  N   SER   288      39.630  58.680  69.730  1.00  0.00           N  
ATOM   4489  CA  SER   288      39.050  59.690  70.610  1.00  0.00           C  
ATOM   4490  C   SER   288      39.020  61.060  70.000  1.00  0.00           C  
ATOM   4491  O   SER   288      38.070  61.770  70.100  1.00  0.00           O  
ATOM   4492  CB  SER   288      39.760  59.860  71.980  1.00  0.00           C  
ATOM   4493  OG  SER   288      39.770  58.600  72.680  1.00  0.00           O  
ATOM   4494  HN  SER   288      40.460  58.300  70.140  1.00  0.00           H  
ATOM   4495  HA  SER   288      38.010  59.430  70.720  1.00  0.00           H  
ATOM   4496  HB1 SER   288      39.120  60.510  72.610  1.00  0.00           H  
ATOM   4497  HB2 SER   288      40.800  60.260  71.940  1.00  0.00           H  
ATOM   4498  HG1 SER   288      40.520  58.130  72.310  1.00  0.00           H  
ATOM   4499  N   LYS   289      40.100  61.420  69.270  1.00  0.00           N  
ATOM   4500  CA  LYS   289      40.210  62.680  68.630  1.00  0.00           C  
ATOM   4501  C   LYS   289      39.170  62.920  67.490  1.00  0.00           C  
ATOM   4502  O   LYS   289      38.440  63.910  67.410  1.00  0.00           O  
ATOM   4503  CB  LYS   289      41.660  63.160  68.200  1.00  0.00           C  
ATOM   4504  CG  LYS   289      42.570  63.430  69.410  1.00  0.00           C  
ATOM   4505  CD  LYS   289      44.000  63.750  69.050  1.00  0.00           C  
ATOM   4506  CE  LYS   289      44.320  65.080  68.250  1.00  0.00           C  
ATOM   4507  NZ  LYS   289      45.770  65.250  67.950  1.00  0.00           N1+
ATOM   4508  HN  LYS   289      40.880  60.800  69.220  1.00  0.00           H  
ATOM   4509  HA  LYS   289      39.850  63.320  69.410  1.00  0.00           H  
ATOM   4510  HB1 LYS   289      41.620  64.160  67.720  1.00  0.00           H  
ATOM   4511  HB2 LYS   289      42.010  62.400  67.470  1.00  0.00           H  
ATOM   4512  HG1 LYS   289      42.590  62.510  70.040  1.00  0.00           H  
ATOM   4513  HG2 LYS   289      42.160  64.180  70.130  1.00  0.00           H  
ATOM   4514  HD1 LYS   289      44.390  62.920  68.420  1.00  0.00           H  
ATOM   4515  HD2 LYS   289      44.530  63.750  70.020  1.00  0.00           H  
ATOM   4516  HE1 LYS   289      44.000  65.980  68.810  1.00  0.00           H  
ATOM   4517  HE2 LYS   289      43.850  65.030  67.240  1.00  0.00           H  
ATOM   4518  HZ1 LYS   289      45.990  66.220  67.660  1.00  0.00           H  
ATOM   4519  HZ2 LYS   289      46.070  64.580  67.200  1.00  0.00           H  
ATOM   4520  HZ3 LYS   289      46.270  64.920  68.800  1.00  0.00           H  
ATOM   4521  N   ILE   290      39.020  61.980  66.540  1.00  0.00           N  
ATOM   4522  CA  ILE   290      38.020  61.930  65.580  1.00  0.00           C  
ATOM   4523  C   ILE   290      36.560  61.900  66.220  1.00  0.00           C  
ATOM   4524  O   ILE   290      35.650  62.660  65.960  1.00  0.00           O  
ATOM   4525  CB  ILE   290      38.110  60.810  64.530  1.00  0.00           C  
ATOM   4526  CG1 ILE   290      39.410  60.690  63.840  1.00  0.00           C  
ATOM   4527  CG2 ILE   290      36.930  60.840  63.580  1.00  0.00           C  
ATOM   4528  CD  ILE   290      39.460  59.350  63.080  1.00  0.00           C  
ATOM   4529  HN  ILE   290      39.760  61.310  66.540  1.00  0.00           H  
ATOM   4530  HA  ILE   290      38.090  62.780  64.920  1.00  0.00           H  
ATOM   4531  HB  ILE   290      38.000  59.870  65.120  1.00  0.00           H  
ATOM   4532 1HG1 ILE   290      40.190  60.770  64.620  1.00  0.00           H  
ATOM   4533 2HG1 ILE   290      39.570  61.470  63.070  1.00  0.00           H  
ATOM   4534 1HG2 ILE   290      35.960  60.870  64.120  1.00  0.00           H  
ATOM   4535 2HG2 ILE   290      36.880  59.990  62.870  1.00  0.00           H  
ATOM   4536 3HG2 ILE   290      37.140  61.650  62.850  1.00  0.00           H  
ATOM   4537  HD1 ILE   290      40.420  59.260  62.530  1.00  0.00           H  
ATOM   4538  HD2 ILE   290      38.730  59.320  62.240  1.00  0.00           H  
ATOM   4539  HD3 ILE   290      39.330  58.370  63.580  1.00  0.00           H  
ATOM   4540  N   MET   291      36.390  61.040  67.240  1.00  0.00           N  
ATOM   4541  CA  MET   291      35.140  61.120  67.920  1.00  0.00           C  
ATOM   4542  C   MET   291      34.860  62.420  68.690  1.00  0.00           C  
ATOM   4543  O   MET   291      33.770  62.970  68.710  1.00  0.00           O  
ATOM   4544  CB  MET   291      34.960  59.900  68.890  1.00  0.00           C  
ATOM   4545  CG  MET   291      34.550  58.580  68.200  1.00  0.00           C  
ATOM   4546  SD  MET   291      32.800  58.680  67.600  1.00  0.00           S  
ATOM   4547  CE  MET   291      31.950  59.060  69.110  1.00  0.00           C  
ATOM   4548  HN  MET   291      37.070  60.410  67.620  1.00  0.00           H  
ATOM   4549  HA  MET   291      34.310  60.970  67.260  1.00  0.00           H  
ATOM   4550  HB1 MET   291      34.330  60.070  69.780  1.00  0.00           H  
ATOM   4551  HB2 MET   291      35.970  59.830  69.340  1.00  0.00           H  
ATOM   4552  HG1 MET   291      34.720  57.870  69.030  1.00  0.00           H  
ATOM   4553  HG2 MET   291      35.220  58.330  67.350  1.00  0.00           H  
ATOM   4554  HE1 MET   291      31.880  60.160  69.250  1.00  0.00           H  
ATOM   4555  HE2 MET   291      32.570  58.680  69.950  1.00  0.00           H  
ATOM   4556  HE3 MET   291      30.910  58.660  69.120  1.00  0.00           H  
ATOM   4557  N   ASN   292      35.820  62.990  69.400  1.00  0.00           N  
ATOM   4558  CA  ASN   292      35.700  64.180  70.160  1.00  0.00           C  
ATOM   4559  C   ASN   292      36.000  65.420  69.310  1.00  0.00           C  
ATOM   4560  O   ASN   292      36.650  66.400  69.730  1.00  0.00           O  
ATOM   4561  CB  ASN   292      36.460  64.150  71.540  1.00  0.00           C  
ATOM   4562  CG  ASN   292      36.290  65.340  72.460  1.00  0.00           C  
ATOM   4563  ND2 ASN   292      37.420  65.710  73.050  1.00  0.00           N  
ATOM   4564  OD1 ASN   292      35.190  65.950  72.500  1.00  0.00           O  
ATOM   4565  HN  ASN   292      36.730  62.610  69.220  1.00  0.00           H  
ATOM   4566  HA  ASN   292      34.670  64.200  70.490  1.00  0.00           H  
ATOM   4567  HB1 ASN   292      37.560  64.020  71.470  1.00  0.00           H  
ATOM   4568  HB2 ASN   292      36.110  63.300  72.160  1.00  0.00           H  
ATOM   4569 1HD2 ASN   292      37.400  66.460  73.710  1.00  0.00           H  
ATOM   4570 2HD2 ASN   292      38.310  65.260  72.960  1.00  0.00           H  
ATOM   4571  N   HSD   293      35.580  65.330  67.990  1.00  0.00           N  
ATOM   4572  CA  HSD   293      36.010  66.180  66.900  1.00  0.00           C  
ATOM   4573  C   HSD   293      35.790  67.670  67.050  1.00  0.00           C  
ATOM   4574  O   HSD   293      36.660  68.460  66.760  1.00  0.00           O  
ATOM   4575  CB  HSD   293      35.430  65.870  65.470  1.00  0.00           C  
ATOM   4576  CG  HSD   293      33.960  65.750  65.540  1.00  0.00           C  
ATOM   4577  CD2 HSD   293      33.000  66.640  65.400  1.00  0.00           C  
ATOM   4578  ND1 HSD   293      33.280  64.530  65.540  1.00  0.00           N  
ATOM   4579  CE1 HSD   293      31.970  64.760  65.290  1.00  0.00           C  
ATOM   4580  NE2 HSD   293      31.780  66.040  65.160  1.00  0.00           N  
ATOM   4581  HN  HSD   293      34.950  64.580  67.790  1.00  0.00           H  
ATOM   4582  HA  HSD   293      37.080  66.120  66.910  1.00  0.00           H  
ATOM   4583  HB1 HSD   293      35.890  64.950  65.070  1.00  0.00           H  
ATOM   4584  HB2 HSD   293      35.720  66.640  64.730  1.00  0.00           H  
ATOM   4585  HD1 HSD   293      33.680  63.620  65.540  1.00  0.00           H  
ATOM   4586  HD2 HSD   293      33.080  67.710  65.210  1.00  0.00           H  
ATOM   4587  HE1 HSD   293      31.190  64.010  65.240  1.00  0.00           H  
ATOM   4588  N   LYS   294      34.580  68.080  67.540  1.00  0.00           N  
ATOM   4589  CA  LYS   294      34.330  69.520  67.700  1.00  0.00           C  
ATOM   4590  C   LYS   294      35.290  70.220  68.710  1.00  0.00           C  
ATOM   4591  O   LYS   294      35.860  71.240  68.420  1.00  0.00           O  
ATOM   4592  CB  LYS   294      32.880  69.790  68.120  1.00  0.00           C  
ATOM   4593  CG  LYS   294      31.720  69.050  67.240  1.00  0.00           C  
ATOM   4594  CD  LYS   294      30.260  69.560  67.550  1.00  0.00           C  
ATOM   4595  CE  LYS   294      29.970  71.040  67.360  1.00  0.00           C  
ATOM   4596  NZ  LYS   294      28.620  71.410  67.760  1.00  0.00           N1+
ATOM   4597  HN  LYS   294      33.990  67.350  67.890  1.00  0.00           H  
ATOM   4598  HA  LYS   294      34.460  69.890  66.690  1.00  0.00           H  
ATOM   4599  HB1 LYS   294      32.740  70.890  68.080  1.00  0.00           H  
ATOM   4600  HB2 LYS   294      32.830  69.400  69.150  1.00  0.00           H  
ATOM   4601  HG1 LYS   294      31.860  67.970  67.490  1.00  0.00           H  
ATOM   4602  HG2 LYS   294      31.890  69.090  66.150  1.00  0.00           H  
ATOM   4603  HD1 LYS   294      30.190  69.330  68.640  1.00  0.00           H  
ATOM   4604  HD2 LYS   294      29.500  68.960  67.030  1.00  0.00           H  
ATOM   4605  HE1 LYS   294      30.210  71.290  66.300  1.00  0.00           H  
ATOM   4606  HE2 LYS   294      30.690  71.550  68.040  1.00  0.00           H  
ATOM   4607  HZ1 LYS   294      27.940  70.750  67.310  1.00  0.00           H  
ATOM   4608  HZ2 LYS   294      28.370  72.400  67.570  1.00  0.00           H  
ATOM   4609  HZ3 LYS   294      28.510  71.270  68.790  1.00  0.00           H  
ATOM   4610  N   ASN   295      35.600  69.560  69.780  1.00  0.00           N  
ATOM   4611  CA  ASN   295      36.420  70.100  70.860  1.00  0.00           C  
ATOM   4612  C   ASN   295      37.860  69.600  70.780  1.00  0.00           C  
ATOM   4613  O   ASN   295      38.590  69.750  71.730  1.00  0.00           O  
ATOM   4614  CB  ASN   295      35.800  69.720  72.270  1.00  0.00           C  
ATOM   4615  CG  ASN   295      34.340  70.040  72.440  1.00  0.00           C  
ATOM   4616  ND2 ASN   295      33.970  71.310  72.240  1.00  0.00           N  
ATOM   4617  OD1 ASN   295      33.570  69.150  72.760  1.00  0.00           O  
ATOM   4618  HN  ASN   295      35.190  68.660  69.910  1.00  0.00           H  
ATOM   4619  HA  ASN   295      36.420  71.180  70.810  1.00  0.00           H  
ATOM   4620  HB1 ASN   295      36.440  70.070  73.100  1.00  0.00           H  
ATOM   4621  HB2 ASN   295      35.980  68.620  72.240  1.00  0.00           H  
ATOM   4622 1HD2 ASN   295      32.980  71.440  72.240  1.00  0.00           H  
ATOM   4623 2HD2 ASN   295      34.630  72.000  71.940  1.00  0.00           H  
ATOM   4624  N   SER   296      38.270  68.900  69.670  1.00  0.00           N  
ATOM   4625  CA  SER   296      39.630  68.490  69.430  1.00  0.00           C  
ATOM   4626  C   SER   296      40.290  69.180  68.250  1.00  0.00           C  
ATOM   4627  O   SER   296      41.450  69.490  68.110  1.00  0.00           O  
ATOM   4628  CB  SER   296      39.850  66.990  69.270  1.00  0.00           C  
ATOM   4629  OG  SER   296      41.190  66.520  69.140  1.00  0.00           O  
ATOM   4630  HN  SER   296      37.630  68.620  68.970  1.00  0.00           H  
ATOM   4631  HA  SER   296      40.310  68.710  70.240  1.00  0.00           H  
ATOM   4632  HB1 SER   296      39.180  66.660  68.440  1.00  0.00           H  
ATOM   4633  HB2 SER   296      39.380  66.580  70.190  1.00  0.00           H  
ATOM   4634  HG1 SER   296      41.440  66.550  68.210  1.00  0.00           H  
ATOM   4635  N   LEU   297      39.420  69.500  67.270  1.00  0.00           N  
ATOM   4636  CA  LEU   297      39.870  70.340  66.100  1.00  0.00           C  
ATOM   4637  C   LEU   297      40.400  71.750  66.430  1.00  0.00           C  
ATOM   4638  O   LEU   297      39.820  72.530  67.130  1.00  0.00           O  
ATOM   4639  CB  LEU   297      38.650  70.510  65.180  1.00  0.00           C  
ATOM   4640  CG  LEU   297      38.820  71.460  63.930  1.00  0.00           C  
ATOM   4641  CD1 LEU   297      39.910  70.940  63.000  1.00  0.00           C  
ATOM   4642  CD2 LEU   297      37.530  71.410  63.080  1.00  0.00           C  
ATOM   4643  HN  LEU   297      38.500  69.140  67.170  1.00  0.00           H  
ATOM   4644  HA  LEU   297      40.590  69.780  65.520  1.00  0.00           H  
ATOM   4645  HB1 LEU   297      37.800  70.850  65.800  1.00  0.00           H  
ATOM   4646  HB2 LEU   297      38.360  69.490  64.840  1.00  0.00           H  
ATOM   4647  HG  LEU   297      38.970  72.490  64.310  1.00  0.00           H  
ATOM   4648 1HD1 LEU   297      40.010  69.840  62.920  1.00  0.00           H  
ATOM   4649 2HD1 LEU   297      40.950  71.180  63.320  1.00  0.00           H  
ATOM   4650 3HD1 LEU   297      39.760  71.460  62.030  1.00  0.00           H  
ATOM   4651 1HD2 LEU   297      36.720  71.920  63.630  1.00  0.00           H  
ATOM   4652 2HD2 LEU   297      37.300  70.380  62.730  1.00  0.00           H  
ATOM   4653 3HD2 LEU   297      37.660  72.080  62.200  1.00  0.00           H  
ATOM   4654  N   THR   298      41.600  72.050  65.970  1.00  0.00           N  
ATOM   4655  CA  THR   298      42.330  73.250  66.380  1.00  0.00           C  
ATOM   4656  C   THR   298      43.250  73.750  65.180  1.00  0.00           C  
ATOM   4657  O   THR   298      43.870  72.990  64.410  1.00  0.00           O  
ATOM   4658  CB  THR   298      43.080  73.000  67.710  1.00  0.00           C  
ATOM   4659  CG2 THR   298      44.230  71.980  67.450  1.00  0.00           C  
ATOM   4660  OG1 THR   298      43.660  74.190  68.210  1.00  0.00           O  
ATOM   4661  HN  THR   298      42.090  71.380  65.420  1.00  0.00           H  
ATOM   4662  HA  THR   298      41.570  74.010  66.510  1.00  0.00           H  
ATOM   4663  HB  THR   298      42.380  72.620  68.470  1.00  0.00           H  
ATOM   4664  HG1 THR   298      43.130  74.440  68.970  1.00  0.00           H  
ATOM   4665 1HG2 THR   298      43.680  71.030  67.340  1.00  0.00           H  
ATOM   4666 2HG2 THR   298      44.950  71.870  68.300  1.00  0.00           H  
ATOM   4667 3HG2 THR   298      44.800  72.220  66.530  1.00  0.00           H  
ATOM   4668  N   PHE   299      43.320  75.040  65.000  1.00  0.00           N  
ATOM   4669  CA  PHE   299      44.060  75.700  63.930  1.00  0.00           C  
ATOM   4670  C   PHE   299      45.270  76.360  64.640  1.00  0.00           C  
ATOM   4671  O   PHE   299      45.010  77.020  65.650  1.00  0.00           O  
ATOM   4672  CB  PHE   299      43.270  76.740  63.130  1.00  0.00           C  
ATOM   4673  CG  PHE   299      41.990  76.250  62.460  1.00  0.00           C  
ATOM   4674  CD1 PHE   299      41.970  75.660  61.180  1.00  0.00           C  
ATOM   4675  CD2 PHE   299      40.810  76.230  63.150  1.00  0.00           C  
ATOM   4676  CE1 PHE   299      40.800  75.280  60.590  1.00  0.00           C  
ATOM   4677  CE2 PHE   299      39.600  75.760  62.590  1.00  0.00           C  
ATOM   4678  CZ  PHE   299      39.590  75.310  61.280  1.00  0.00           C  
ATOM   4679  HN  PHE   299      42.850  75.590  65.690  1.00  0.00           H  
ATOM   4680  HA  PHE   299      44.440  75.040  63.160  1.00  0.00           H  
ATOM   4681  HB1 PHE   299      43.950  77.100  62.310  1.00  0.00           H  
ATOM   4682  HB2 PHE   299      43.060  77.580  63.820  1.00  0.00           H  
ATOM   4683  HD1 PHE   299      42.870  75.750  60.590  1.00  0.00           H  
ATOM   4684  HD2 PHE   299      40.840  76.630  64.150  1.00  0.00           H  
ATOM   4685  HE1 PHE   299      40.810  75.070  59.530  1.00  0.00           H  
ATOM   4686  HE2 PHE   299      38.720  75.970  63.180  1.00  0.00           H  
ATOM   4687  HZ  PHE   299      38.710  74.950  60.770  1.00  0.00           H  
ATOM   4688  N   PRO   300      46.570  76.140  64.210  1.00  0.00           N  
ATOM   4689  CA  PRO   300      47.650  76.940  64.740  1.00  0.00           C  
ATOM   4690  C   PRO   300      47.420  78.440  64.700  1.00  0.00           C  
ATOM   4691  O   PRO   300      46.800  78.940  63.750  1.00  0.00           O  
ATOM   4692  CB  PRO   300      48.850  76.420  63.820  1.00  0.00           C  
ATOM   4693  CG  PRO   300      48.510  74.910  63.840  1.00  0.00           C  
ATOM   4694  CD  PRO   300      47.070  74.990  63.400  1.00  0.00           C  
ATOM   4695  HA  PRO   300      47.720  76.660  65.790  1.00  0.00           H  
ATOM   4696  HB1 PRO   300      49.850  76.740  64.200  1.00  0.00           H  
ATOM   4697  HB2 PRO   300      48.690  76.860  62.820  1.00  0.00           H  
ATOM   4698  HG1 PRO   300      49.230  74.430  63.140  1.00  0.00           H  
ATOM   4699  HG2 PRO   300      48.510  74.510  64.880  1.00  0.00           H  
ATOM   4700  HD1 PRO   300      47.020  75.250  62.310  1.00  0.00           H  
ATOM   4701  HD2 PRO   300      46.470  74.090  63.630  1.00  0.00           H  
ATOM   4702  N   ASP   301      47.820  79.150  65.830  1.00  0.00           N  
ATOM   4703  CA  ASP   301      47.820  80.580  65.990  1.00  0.00           C  
ATOM   4704  C   ASP   301      48.680  81.270  64.990  1.00  0.00           C  
ATOM   4705  O   ASP   301      48.370  82.360  64.530  1.00  0.00           O  
ATOM   4706  CB  ASP   301      48.370  80.870  67.430  1.00  0.00           C  
ATOM   4707  CG  ASP   301      47.390  80.420  68.560  1.00  0.00           C  
ATOM   4708  OD1 ASP   301      47.780  80.590  69.740  1.00  0.00           O  
ATOM   4709  OD2 ASP   301      46.310  79.950  68.250  1.00  0.00           O1-
ATOM   4710  HN  ASP   301      48.250  78.660  66.580  1.00  0.00           H  
ATOM   4711  HA  ASP   301      46.810  80.970  66.010  1.00  0.00           H  
ATOM   4712  HB1 ASP   301      48.510  81.970  67.530  1.00  0.00           H  
ATOM   4713  HB2 ASP   301      49.420  80.520  67.520  1.00  0.00           H  
ATOM   4714  N   ASP   302      49.920  80.800  64.640  1.00  0.00           N  
ATOM   4715  CA  ASP   302      50.800  81.320  63.670  1.00  0.00           C  
ATOM   4716  C   ASP   302      50.310  81.540  62.290  1.00  0.00           C  
ATOM   4717  O   ASP   302      50.540  82.530  61.610  1.00  0.00           O  
ATOM   4718  CB  ASP   302      52.090  80.390  63.650  1.00  0.00           C  
ATOM   4719  CG  ASP   302      52.850  80.520  64.940  1.00  0.00           C  
ATOM   4720  OD1 ASP   302      53.200  79.450  65.450  1.00  0.00           O  
ATOM   4721  OD2 ASP   302      53.080  81.690  65.400  1.00  0.00           O1-
ATOM   4722  HN  ASP   302      50.180  79.980  65.140  1.00  0.00           H  
ATOM   4723  HA  ASP   302      51.110  82.290  64.040  1.00  0.00           H  
ATOM   4724  HB1 ASP   302      52.840  80.650  62.860  1.00  0.00           H  
ATOM   4725  HB2 ASP   302      51.820  79.340  63.410  1.00  0.00           H  
ATOM   4726  N   ASN   303      49.690  80.500  61.700  1.00  0.00           N  
ATOM   4727  CA  ASN   303      49.050  80.590  60.360  1.00  0.00           C  
ATOM   4728  C   ASN   303      47.810  81.570  60.350  1.00  0.00           C  
ATOM   4729  O   ASN   303      46.940  81.620  61.200  1.00  0.00           O  
ATOM   4730  CB  ASN   303      48.900  79.150  59.810  1.00  0.00           C  
ATOM   4731  CG  ASN   303      48.420  78.970  58.370  1.00  0.00           C  
ATOM   4732  ND2 ASN   303      48.740  77.720  57.880  1.00  0.00           N  
ATOM   4733  OD1 ASN   303      47.970  79.790  57.660  1.00  0.00           O  
ATOM   4734  HN  ASN   303      49.590  79.700  62.280  1.00  0.00           H  
ATOM   4735  HA  ASN   303      49.780  81.000  59.670  1.00  0.00           H  
ATOM   4736  HB1 ASN   303      48.290  78.570  60.540  1.00  0.00           H  
ATOM   4737  HB2 ASN   303      49.900  78.680  59.800  1.00  0.00           H  
ATOM   4738 1HD2 ASN   303      49.200  77.140  58.560  1.00  0.00           H  
ATOM   4739 2HD2 ASN   303      48.840  77.560  56.900  1.00  0.00           H  
ATOM   4740  N   ASP   304      47.840  82.410  59.240  1.00  0.00           N  
ATOM   4741  CA  ASP   304      47.100  83.680  59.100  1.00  0.00           C  
ATOM   4742  C   ASP   304      45.890  83.540  58.160  1.00  0.00           C  
ATOM   4743  O   ASP   304      45.210  84.470  57.710  1.00  0.00           O  
ATOM   4744  CB  ASP   304      48.080  84.810  58.630  1.00  0.00           C  
ATOM   4745  CG  ASP   304      48.490  84.780  57.170  1.00  0.00           C  
ATOM   4746  OD1 ASP   304      48.930  85.820  56.710  1.00  0.00           O  
ATOM   4747  OD2 ASP   304      48.580  83.660  56.610  1.00  0.00           O1-
ATOM   4748  HN  ASP   304      48.570  82.360  58.560  1.00  0.00           H  
ATOM   4749  HA  ASP   304      46.700  83.970  60.060  1.00  0.00           H  
ATOM   4750  HB1 ASP   304      49.020  84.800  59.220  1.00  0.00           H  
ATOM   4751  HB2 ASP   304      47.720  85.840  58.800  1.00  0.00           H  
ATOM   4752  N   ILE   305      45.470  82.280  57.810  1.00  0.00           N  
ATOM   4753  CA  ILE   305      44.330  82.020  56.980  1.00  0.00           C  
ATOM   4754  C   ILE   305      42.960  82.660  57.450  1.00  0.00           C  
ATOM   4755  O   ILE   305      42.650  82.660  58.650  1.00  0.00           O  
ATOM   4756  CB  ILE   305      44.020  80.480  56.770  1.00  0.00           C  
ATOM   4757  CG1 ILE   305      43.600  79.670  57.990  1.00  0.00           C  
ATOM   4758  CG2 ILE   305      45.180  79.840  55.890  1.00  0.00           C  
ATOM   4759  CD  ILE   305      43.020  78.300  57.540  1.00  0.00           C  
ATOM   4760  HN  ILE   305      45.920  81.410  58.010  1.00  0.00           H  
ATOM   4761  HA  ILE   305      44.610  82.450  56.030  1.00  0.00           H  
ATOM   4762  HB  ILE   305      43.150  80.490  56.060  1.00  0.00           H  
ATOM   4763 1HG1 ILE   305      42.790  80.260  58.470  1.00  0.00           H  
ATOM   4764 2HG1 ILE   305      44.450  79.490  58.690  1.00  0.00           H  
ATOM   4765 1HG2 ILE   305      46.090  79.910  56.510  1.00  0.00           H  
ATOM   4766 2HG2 ILE   305      45.320  80.460  54.980  1.00  0.00           H  
ATOM   4767 3HG2 ILE   305      44.900  78.840  55.500  1.00  0.00           H  
ATOM   4768  HD1 ILE   305      43.100  77.790  58.520  1.00  0.00           H  
ATOM   4769  HD2 ILE   305      43.670  77.880  56.740  1.00  0.00           H  
ATOM   4770  HD3 ILE   305      41.970  78.450  57.200  1.00  0.00           H  
ATOM   4771  N   SER   306      42.110  83.060  56.490  1.00  0.00           N  
ATOM   4772  CA  SER   306      40.750  83.520  56.640  1.00  0.00           C  
ATOM   4773  C   SER   306      39.810  82.790  57.680  1.00  0.00           C  
ATOM   4774  O   SER   306      39.740  81.600  57.740  1.00  0.00           O  
ATOM   4775  CB  SER   306      39.880  83.730  55.330  1.00  0.00           C  
ATOM   4776  OG  SER   306      39.600  82.530  54.620  1.00  0.00           O  
ATOM   4777  HN  SER   306      42.260  82.880  55.520  1.00  0.00           H  
ATOM   4778  HA  SER   306      40.890  84.450  57.170  1.00  0.00           H  
ATOM   4779  HB1 SER   306      40.450  84.450  54.710  1.00  0.00           H  
ATOM   4780  HB2 SER   306      38.910  84.190  55.610  1.00  0.00           H  
ATOM   4781  HG1 SER   306      40.470  82.210  54.360  1.00  0.00           H  
ATOM   4782  N   LYS   307      39.040  83.610  58.510  1.00  0.00           N  
ATOM   4783  CA  LYS   307      37.950  83.270  59.400  1.00  0.00           C  
ATOM   4784  C   LYS   307      36.830  82.420  58.670  1.00  0.00           C  
ATOM   4785  O   LYS   307      36.370  81.440  59.220  1.00  0.00           O  
ATOM   4786  CB  LYS   307      37.260  84.560  60.000  1.00  0.00           C  
ATOM   4787  CG  LYS   307      38.400  85.360  60.660  1.00  0.00           C  
ATOM   4788  CD  LYS   307      37.880  86.570  61.440  1.00  0.00           C  
ATOM   4789  CE  LYS   307      37.000  86.230  62.620  1.00  0.00           C  
ATOM   4790  NZ  LYS   307      36.890  87.450  63.480  1.00  0.00           N1+
ATOM   4791  HN  LYS   307      39.270  84.580  58.530  1.00  0.00           H  
ATOM   4792  HA  LYS   307      38.370  82.640  60.170  1.00  0.00           H  
ATOM   4793  HB1 LYS   307      36.570  84.350  60.840  1.00  0.00           H  
ATOM   4794  HB2 LYS   307      36.740  85.140  59.210  1.00  0.00           H  
ATOM   4795  HG1 LYS   307      39.220  85.710  60.000  1.00  0.00           H  
ATOM   4796  HG2 LYS   307      38.900  84.640  61.340  1.00  0.00           H  
ATOM   4797  HD1 LYS   307      37.340  87.160  60.660  1.00  0.00           H  
ATOM   4798  HD2 LYS   307      38.750  87.190  61.710  1.00  0.00           H  
ATOM   4799  HE1 LYS   307      37.380  85.370  63.210  1.00  0.00           H  
ATOM   4800  HE2 LYS   307      36.030  85.820  62.240  1.00  0.00           H  
ATOM   4801  HZ1 LYS   307      37.760  87.830  63.890  1.00  0.00           H  
ATOM   4802  HZ2 LYS   307      36.190  87.430  64.260  1.00  0.00           H  
ATOM   4803  HZ3 LYS   307      36.570  88.200  62.830  1.00  0.00           H  
ATOM   4804  N   GLU   308      36.500  82.780  57.380  1.00  0.00           N  
ATOM   4805  CA  GLU   308      35.720  81.960  56.510  1.00  0.00           C  
ATOM   4806  C   GLU   308      36.260  80.560  56.180  1.00  0.00           C  
ATOM   4807  O   GLU   308      35.560  79.560  56.030  1.00  0.00           O  
ATOM   4808  CB  GLU   308      35.650  82.740  55.190  1.00  0.00           C  
ATOM   4809  CG  GLU   308      34.920  84.160  55.210  1.00  0.00           C  
ATOM   4810  CD  GLU   308      35.810  85.400  55.540  1.00  0.00           C  
ATOM   4811  OE1 GLU   308      36.250  85.950  54.530  1.00  0.00           O  
ATOM   4812  OE2 GLU   308      36.120  85.550  56.720  1.00  0.00           O1-
ATOM   4813  HN  GLU   308      36.800  83.670  57.050  1.00  0.00           H  
ATOM   4814  HA  GLU   308      34.760  81.860  56.980  1.00  0.00           H  
ATOM   4815  HB1 GLU   308      35.210  82.190  54.330  1.00  0.00           H  
ATOM   4816  HB2 GLU   308      36.720  82.890  54.900  1.00  0.00           H  
ATOM   4817  HG1 GLU   308      34.160  84.180  56.030  1.00  0.00           H  
ATOM   4818  HG2 GLU   308      34.410  84.280  54.240  1.00  0.00           H  
ATOM   4819  N   ALA   309      37.630  80.410  55.990  1.00  0.00           N  
ATOM   4820  CA  ALA   309      38.210  79.100  55.870  1.00  0.00           C  
ATOM   4821  C   ALA   309      38.000  78.210  57.090  1.00  0.00           C  
ATOM   4822  O   ALA   309      37.630  77.060  57.020  1.00  0.00           O  
ATOM   4823  CB  ALA   309      39.660  79.130  55.520  1.00  0.00           C  
ATOM   4824  HN  ALA   309      38.260  81.170  55.850  1.00  0.00           H  
ATOM   4825  HA  ALA   309      37.750  78.710  54.970  1.00  0.00           H  
ATOM   4826  HB1 ALA   309      39.900  79.600  54.540  1.00  0.00           H  
ATOM   4827  HB2 ALA   309      40.040  78.090  55.400  1.00  0.00           H  
ATOM   4828  HB3 ALA   309      40.270  79.630  56.300  1.00  0.00           H  
ATOM   4829  N   LYS   310      38.210  78.780  58.250  1.00  0.00           N  
ATOM   4830  CA  LYS   310      37.920  78.220  59.550  1.00  0.00           C  
ATOM   4831  C   LYS   310      36.530  77.680  59.720  1.00  0.00           C  
ATOM   4832  O   LYS   310      36.340  76.470  59.970  1.00  0.00           O  
ATOM   4833  CB  LYS   310      38.350  79.180  60.660  1.00  0.00           C  
ATOM   4834  CG  LYS   310      39.910  79.420  60.560  1.00  0.00           C  
ATOM   4835  CD  LYS   310      40.380  80.460  61.540  1.00  0.00           C  
ATOM   4836  CE  LYS   310      41.910  80.380  61.510  1.00  0.00           C  
ATOM   4837  NZ  LYS   310      42.380  81.410  62.480  1.00  0.00           N1+
ATOM   4838  HN  LYS   310      38.650  79.670  58.220  1.00  0.00           H  
ATOM   4839  HA  LYS   310      38.440  77.270  59.540  1.00  0.00           H  
ATOM   4840  HB1 LYS   310      38.080  78.820  61.670  1.00  0.00           H  
ATOM   4841  HB2 LYS   310      37.860  80.180  60.640  1.00  0.00           H  
ATOM   4842  HG1 LYS   310      40.260  79.520  59.510  1.00  0.00           H  
ATOM   4843  HG2 LYS   310      40.360  78.440  60.840  1.00  0.00           H  
ATOM   4844  HD1 LYS   310      39.950  80.230  62.530  1.00  0.00           H  
ATOM   4845  HD2 LYS   310      39.970  81.380  61.080  1.00  0.00           H  
ATOM   4846  HE1 LYS   310      42.360  80.660  60.530  1.00  0.00           H  
ATOM   4847  HE2 LYS   310      42.220  79.340  61.760  1.00  0.00           H  
ATOM   4848  HZ1 LYS   310      42.200  82.340  62.050  1.00  0.00           H  
ATOM   4849  HZ2 LYS   310      43.400  81.380  62.680  1.00  0.00           H  
ATOM   4850  HZ3 LYS   310      41.940  81.340  63.420  1.00  0.00           H  
ATOM   4851  N   ASN   311      35.560  78.570  59.390  1.00  0.00           N  
ATOM   4852  CA  ASN   311      34.140  78.390  59.510  1.00  0.00           C  
ATOM   4853  C   ASN   311      33.620  77.390  58.560  1.00  0.00           C  
ATOM   4854  O   ASN   311      32.710  76.640  58.840  1.00  0.00           O  
ATOM   4855  CB  ASN   311      33.350  79.740  59.450  1.00  0.00           C  
ATOM   4856  CG  ASN   311      33.210  80.390  60.800  1.00  0.00           C  
ATOM   4857  ND2 ASN   311      32.990  81.740  60.760  1.00  0.00           N  
ATOM   4858  OD1 ASN   311      33.490  79.790  61.830  1.00  0.00           O  
ATOM   4859  HN  ASN   311      35.830  79.520  59.210  1.00  0.00           H  
ATOM   4860  HA  ASN   311      33.950  77.940  60.470  1.00  0.00           H  
ATOM   4861  HB1 ASN   311      32.290  79.730  59.140  1.00  0.00           H  
ATOM   4862  HB2 ASN   311      33.810  80.480  58.750  1.00  0.00           H  
ATOM   4863 1HD2 ASN   311      33.100  82.260  61.600  1.00  0.00           H  
ATOM   4864 2HD2 ASN   311      33.250  82.320  59.980  1.00  0.00           H  
ATOM   4865  N   LEU   312      34.280  77.290  57.420  1.00  0.00           N  
ATOM   4866  CA  LEU   312      33.980  76.200  56.500  1.00  0.00           C  
ATOM   4867  C   LEU   312      34.340  74.830  57.010  1.00  0.00           C  
ATOM   4868  O   LEU   312      33.640  73.800  56.970  1.00  0.00           O  
ATOM   4869  CB  LEU   312      34.650  76.410  55.070  1.00  0.00           C  
ATOM   4870  CG  LEU   312      34.030  75.580  53.920  1.00  0.00           C  
ATOM   4871  CD1 LEU   312      32.570  75.960  53.750  1.00  0.00           C  
ATOM   4872  CD2 LEU   312      34.890  75.560  52.590  1.00  0.00           C  
ATOM   4873  HN  LEU   312      34.970  77.920  57.050  1.00  0.00           H  
ATOM   4874  HA  LEU   312      32.930  76.210  56.270  1.00  0.00           H  
ATOM   4875  HB1 LEU   312      35.730  76.170  55.140  1.00  0.00           H  
ATOM   4876  HB2 LEU   312      34.530  77.510  54.950  1.00  0.00           H  
ATOM   4877  HG  LEU   312      33.990  74.510  54.220  1.00  0.00           H  
ATOM   4878 1HD1 LEU   312      32.070  75.620  52.820  1.00  0.00           H  
ATOM   4879 2HD1 LEU   312      32.480  77.070  53.730  1.00  0.00           H  
ATOM   4880 3HD1 LEU   312      31.900  75.520  54.530  1.00  0.00           H  
ATOM   4881 1HD2 LEU   312      35.900  75.240  52.920  1.00  0.00           H  
ATOM   4882 2HD2 LEU   312      34.940  76.580  52.160  1.00  0.00           H  
ATOM   4883 3HD2 LEU   312      34.500  74.870  51.820  1.00  0.00           H  
ATOM   4884  N   ILE   313      35.580  74.740  57.540  1.00  0.00           N  
ATOM   4885  CA  ILE   313      36.250  73.510  57.970  1.00  0.00           C  
ATOM   4886  C   ILE   313      35.490  72.910  59.150  1.00  0.00           C  
ATOM   4887  O   ILE   313      35.180  71.690  59.200  1.00  0.00           O  
ATOM   4888  CB  ILE   313      37.770  73.650  58.210  1.00  0.00           C  
ATOM   4889  CG1 ILE   313      38.420  73.740  56.790  1.00  0.00           C  
ATOM   4890  CG2 ILE   313      38.410  72.520  59.080  1.00  0.00           C  
ATOM   4891  CD  ILE   313      39.900  74.190  56.700  1.00  0.00           C  
ATOM   4892  HN  ILE   313      36.070  75.590  57.710  1.00  0.00           H  
ATOM   4893  HA  ILE   313      36.040  72.850  57.140  1.00  0.00           H  
ATOM   4894  HB  ILE   313      37.950  74.620  58.700  1.00  0.00           H  
ATOM   4895 1HG1 ILE   313      37.890  74.510  56.200  1.00  0.00           H  
ATOM   4896 2HG1 ILE   313      38.270  72.830  56.190  1.00  0.00           H  
ATOM   4897 1HG2 ILE   313      39.510  72.390  58.960  1.00  0.00           H  
ATOM   4898 2HG2 ILE   313      38.050  71.560  58.650  1.00  0.00           H  
ATOM   4899 3HG2 ILE   313      38.220  72.660  60.170  1.00  0.00           H  
ATOM   4900  HD1 ILE   313      40.310  73.840  55.730  1.00  0.00           H  
ATOM   4901  HD2 ILE   313      40.460  73.690  57.520  1.00  0.00           H  
ATOM   4902  HD3 ILE   313      40.000  75.280  56.890  1.00  0.00           H  
ATOM   4903  N   CYS   314      35.020  73.780  60.100  1.00  0.00           N  
ATOM   4904  CA  CYS   314      34.040  73.310  61.180  1.00  0.00           C  
ATOM   4905  C   CYS   314      32.610  72.920  60.720  1.00  0.00           C  
ATOM   4906  O   CYS   314      31.990  71.990  61.320  1.00  0.00           O  
ATOM   4907  CB  CYS   314      33.900  74.480  62.200  1.00  0.00           C  
ATOM   4908  SG  CYS   314      35.520  75.210  62.790  1.00  0.00           S  
ATOM   4909  HN  CYS   314      35.510  74.640  60.210  1.00  0.00           H  
ATOM   4910  HA  CYS   314      34.420  72.430  61.680  1.00  0.00           H  
ATOM   4911  HB1 CYS   314      33.480  74.180  63.190  1.00  0.00           H  
ATOM   4912  HB2 CYS   314      33.270  75.330  61.830  1.00  0.00           H  
ATOM   4913  HG1 CYS   314      35.970  75.820  61.710  1.00  0.00           H  
ATOM   4914  N   ALA   315      32.050  73.590  59.620  1.00  0.00           N  
ATOM   4915  CA  ALA   315      30.750  73.230  59.050  1.00  0.00           C  
ATOM   4916  C   ALA   315      30.890  71.810  58.520  1.00  0.00           C  
ATOM   4917  O   ALA   315      29.940  71.020  58.630  1.00  0.00           O  
ATOM   4918  CB  ALA   315      30.400  74.290  57.990  1.00  0.00           C  
ATOM   4919  HN  ALA   315      32.530  74.380  59.260  1.00  0.00           H  
ATOM   4920  HA  ALA   315      30.050  73.100  59.860  1.00  0.00           H  
ATOM   4921  HB1 ALA   315      29.470  74.010  57.450  1.00  0.00           H  
ATOM   4922  HB2 ALA   315      31.300  74.380  57.330  1.00  0.00           H  
ATOM   4923  HB3 ALA   315      30.280  75.320  58.370  1.00  0.00           H  
ATOM   4924  N   PHE   316      31.920  71.490  57.830  1.00  0.00           N  
ATOM   4925  CA  PHE   316      32.300  70.190  57.310  1.00  0.00           C  
ATOM   4926  C   PHE   316      32.680  69.160  58.360  1.00  0.00           C  
ATOM   4927  O   PHE   316      32.070  68.080  58.420  1.00  0.00           O  
ATOM   4928  CB  PHE   316      33.440  70.240  56.250  1.00  0.00           C  
ATOM   4929  CG  PHE   316      33.250  71.050  54.980  1.00  0.00           C  
ATOM   4930  CD1 PHE   316      32.150  70.750  54.100  1.00  0.00           C  
ATOM   4931  CD2 PHE   316      34.380  71.750  54.440  1.00  0.00           C  
ATOM   4932  CE1 PHE   316      32.210  71.190  52.780  1.00  0.00           C  
ATOM   4933  CE2 PHE   316      34.330  72.320  53.110  1.00  0.00           C  
ATOM   4934  CZ  PHE   316      33.230  72.020  52.280  1.00  0.00           C  
ATOM   4935  HN  PHE   316      32.490  72.280  57.600  1.00  0.00           H  
ATOM   4936  HA  PHE   316      31.470  69.760  56.770  1.00  0.00           H  
ATOM   4937  HB1 PHE   316      33.820  69.270  55.890  1.00  0.00           H  
ATOM   4938  HB2 PHE   316      34.270  70.750  56.790  1.00  0.00           H
[truncated: 119,892 more chars]
