# Supplementary material for: Designing of the N-ethyl-4-(pyridin-4-yl)benzamide based potent ROCK1 inhibitors using docking, molecular dynamics, and 3D-QSAR
Source: PeerJ. 2021 Aug 9;9:e11951. doi: 10.7717/peerj.11951 (PMC8359802; doi:10.7717/peerj.11951)
Supplement: Supplemental Information 2 [file peerj-09-11951-s002.zip › Supplementary_Files/ROCK-Coordinates/MD/ROCK1-Cpd_C08/c08.gro]

Good ROcking Metal Altar for Chronical Sinners
   44
    1C08      N    1  -6.525  -0.706  -4.791
    1C08      C    2  -6.597  -0.595  -4.768
    1C08      O    3  -6.622  -0.512  -4.855
    1C08     C1    4  -6.463  -0.738  -4.918
    1C08     N1    5  -6.949  -0.556  -3.985
    1C08     O1    6  -6.260  -0.882  -5.038
    1C08     C2    7  -6.486  -0.884  -4.953
    1C08     O2    8  -6.288  -1.151  -5.113
    1C08     C3    9  -6.606  -0.960  -4.924
    1C08     C4   10  -6.614  -1.098  -4.953
    1C08     C5   11  -6.505  -1.163  -5.015
    1C08     C6   12  -6.390  -1.088  -5.046
    1C08     C7   13  -6.378  -0.952  -5.015
    1C08     C8   14  -6.149  -0.956  -5.089
    1C08     C9   15  -6.202  -1.062  -5.185
    1C08    C10   16  -6.650  -0.577  -4.628
    1C08    C11   17  -6.781  -0.532  -4.612
    1C08    C12   18  -6.837  -0.524  -4.486
    1C08    C13   19  -6.763  -0.565  -4.372
    1C08    C14   20  -6.629  -0.609  -4.389
    1C08    C15   21  -6.573  -0.614  -4.516
    1C08    C16   22  -6.826  -0.558  -4.238
    1C08    C17   23  -6.786  -0.650  -4.139
    1C08    C18   24  -6.852  -0.646  -4.016
    1C08    C19   25  -6.982  -0.466  -4.080
    1C08    C20   26  -6.924  -0.464  -4.208
    1C08     H1   27  -6.515  -0.771  -4.716
    1C08     H2   28  -6.355  -0.718  -4.912
    1C08     H3   29  -6.507  -0.674  -4.997
    1C08     H4   30  -6.691  -0.910  -4.879
    1C08     H5   31  -6.703  -1.154  -4.927
    1C08     H6   32  -6.510  -1.269  -5.038
    1C08     H7   33  -6.095  -1.003  -5.006
    1C08     H8   34  -6.081  -0.888  -5.143
    1C08     H9   35  -6.258  -1.014  -5.266
    1C08    H10   36  -6.118  -1.119  -5.227
    1C08    H11   37  -6.839  -0.502  -4.699
    1C08    H12   38  -6.938  -0.486  -4.474
    1C08    H13   39  -6.570  -0.639  -4.303
    1C08    H14   40  -6.470  -0.646  -4.529
    1C08    H15   41  -6.707  -0.721  -4.158
    1C08    H16   42  -6.825  -0.720  -3.942
    1C08    H17   43  -7.057  -0.392  -4.057
    1C08    H18   44  -6.956  -0.391  -4.282
   0.00000   0.00000   0.00000
