# Supplementary material for: Designing of the N-ethyl-4-(pyridin-4-yl)benzamide based potent ROCK1 inhibitors using docking, molecular dynamics, and 3D-QSAR
Source: PeerJ. 2021 Aug 9;9:e11951. doi: 10.7717/peerj.11951 (PMC8359802; doi:10.7717/peerj.11951)
Supplement: Supplemental Information 2 [file peerj-09-11951-s002.zip › Supplementary_Files/ROCK-Coordinates/MD/ROCK1-Cpd_C08/c08.itp]

; Created by cgenff_charmm2gmx.py

[ moleculetype ]
; Name			   nrexcl
C08				 3

[ atoms ]
;	 nr		  type	resnr residue  atom   cgnr	   charge		mass  typeB    chargeB		massB
; residue	 1 C08 rtp C08 q	qsum
     1      NG2S1      1    C08      N      1     -0.499     14.007   ;
     2      CG2O1      1    C08      C      2      0.580     12.011   ;
     3      OG2D1      1    C08      O      3     -0.459     15.999   ;
     4      CG321      1    C08     C1      4     -0.021     12.011   ;
     5     NG2R60      1    C08     N1      5     -0.602     14.007   ;
     6     OG3R60      1    C08     O1      6     -0.274     15.999   ;
     7     CG2R61      1    C08     C2      7     -0.002     12.011   ;
     8     OG3R60      1    C08     O2      8     -0.274     15.999   ;
     9     CG2R61      1    C08     C3      9     -0.114     12.011   ;
    10     CG2R61      1    C08     C4     10     -0.108     12.011   ;
    11     CG2R61      1    C08     C5     11     -0.114     12.011   ;
    12     CG2R61      1    C08     C6     12      0.137     12.011   ;
    13     CG2R61      1    C08     C7     13      0.132     12.011   ;
    14      CG321      1    C08     C8     14     -0.043     12.011   ;
    15      CG321      1    C08     C9     15     -0.043     12.011   ;
    16     CG2R61      1    C08    C10     16     -0.149     12.011   ;
    17     CG2R61      1    C08    C11     17     -0.099     12.011   ;
    18     CG2R61      1    C08    C12     18     -0.116     12.011   ;
    19     CG2R67      1    C08    C13     19      0.002     12.011   ;
    20     CG2R61      1    C08    C14     20     -0.116     12.011   ;
    21     CG2R61      1    C08    C15     21     -0.099     12.011   ;
    22     CG2R67      1    C08    C16     22     -0.000     12.011   ;
    23     CG2R61      1    C08    C17     23     -0.138     12.011   ;
    24     CG2R61      1    C08    C18     24      0.203     12.011   ;
    25     CG2R61      1    C08    C19     25      0.203     12.011   ;
    26     CG2R61      1    C08    C20     26     -0.138     12.011   ;
    27       HGP1      1    C08     H1     27      0.334      1.008   ;
    28       HGA2      1    C08     H2     28      0.090      1.008   ;
    29       HGA2      1    C08     H3     29      0.090      1.008   ;
    30      HGR61      1    C08     H4     30      0.115      1.008   ;
    31      HGR61      1    C08     H5     31      0.115      1.008   ;
    32      HGR61      1    C08     H6     32      0.115      1.008   ;
    33       HGA2      1    C08     H7     33      0.090      1.008   ;
    34       HGA2      1    C08     H8     34      0.090      1.008   ;
    35       HGA2      1    C08     H9     35      0.090      1.008   ;
    36       HGA2      1    C08    H10     36      0.090      1.008   ;
    37      HGR61      1    C08    H11     37      0.115      1.008   ;
    38      HGR61      1    C08    H12     38      0.115      1.008   ;
    39      HGR61      1    C08    H13     39      0.115      1.008   ;
    40      HGR61      1    C08    H14     40      0.115      1.008   ;
    41      HGR61      1    C08    H15     41      0.115      1.008   ;
    42      HGR62      1    C08    H16     42      0.121      1.008   ;
    43      HGR62      1    C08    H17     43      0.121      1.008   ;
    44      HGR61      1    C08    H18     44      0.115      1.008   ;

[ bonds ]
;	ai	  aj funct			  c0			c1			  c2			c3
    1     2	 1
    1     4	 1
    1    27	 1
    2     3	 1
    2    16	 1
    4     7	 1
    4    28	 1
    4    29	 1
    5    24	 1
    5    25	 1
    6    13	 1
    6    14	 1
    7     9	 1
    7    13	 1
    8    15	 1
    8    12	 1
    9    10	 1
    9    30	 1
   10    11	 1
   10    31	 1
   11    12	 1
   11    32	 1
   12    13	 1
   14    15	 1
   14    33	 1
   14    34	 1
   15    35	 1
   15    36	 1
   16    17	 1
   16    21	 1
   17    18	 1
   17    37	 1
   18    19	 1
   18    38	 1
   19    22	 1
   19    20	 1
   20    21	 1
   20    39	 1
   21    40	 1
   22    23	 1
   22    26	 1
   23    24	 1
   23    41	 1
   24    42	 1
   25    26	 1
   25    43	 1
   26    44	 1

[ pairs ]
;	ai	  aj funct			  c0			c1			  c2			c3
    1    17	 1
    1    21	 1
    1     9	 1
    1    13	 1
    2     7	 1
    2    28	 1
    2    29	 1
    2    18	 1
    2    37	 1
    2    20	 1
    2    40	 1
    3     4	 1
    3    27	 1
    3    17	 1
    3    21	 1
    4    16	 1
    4    10	 1
    4    30	 1
    4    12	 1
    4     6	 1
    5    22	 1
    5    41	 1
    5    44	 1
    6     9	 1
    6    11	 1
    6     8	 1
    6    35	 1
    6    36	 1
    7    27	 1
    7    14	 1
    7    11	 1
    7    31	 1
    7     8	 1
    8    10	 1
    8    32	 1
    8    33	 1
    8    34	 1
    9    28	 1
    9    29	 1
    9    12	 1
    9    32	 1
   10    13	 1
   11    15	 1
   11    30	 1
   12    14	 1
   12    35	 1
   12    36	 1
   12    31	 1
   13    28	 1
   13    29	 1
   13    15	 1
   13    33	 1
   13    34	 1
   13    30	 1
   13    32	 1
   16    27	 1
   16    19	 1
   16    38	 1
   16    39	 1
   17    20	 1
   17    40	 1
   17    22	 1
   18    21	 1
   18    23	 1
   18    26	 1
   18    39	 1
   19    37	 1
   19    40	 1
   19    24	 1
   19    41	 1
   19    25	 1
   19    44	 1
   20    38	 1
   20    23	 1
   20    26	 1
   21    37	 1
   21    22	 1
   22    38	 1
   22    39	 1
   22    42	 1
   22    43	 1
   23    25	 1
   23    44	 1
   24    26	 1
   24    43	 1
   25    42	 1
   26    41	 1
   27    28	 1
   27    29	 1
   30    31	 1
   31    32	 1
   33    35	 1
   33    36	 1
   34    35	 1
   34    36	 1
   37    38	 1
   39    40	 1
   41    42	 1
   43    44	 1

[ angles ]
;	ai	  aj	ak funct			c0			  c1			c2			  c3
    2     1     4	5
    2     1    27	5
    4     1    27	5
    1     2     3	5
    1     2    16	5
    3     2    16	5
    1     4     7	5
    1     4    28	5
    1     4    29	5
    7     4    28	5
    7     4    29	5
   28     4    29	5
   24     5    25	5
   13     6    14	5
    4     7     9	5
    4     7    13	5
    9     7    13	5
   15     8    12	5
    7     9    10	5
    7     9    30	5
   10     9    30	5
    9    10    11	5
    9    10    31	5
   11    10    31	5
   10    11    12	5
   10    11    32	5
   12    11    32	5
   11    12     8	5
   11    12    13	5
    8    12    13	5
    7    13    12	5
    7    13     6	5
   12    13     6	5
    6    14    15	5
    6    14    33	5
    6    14    34	5
   15    14    33	5
   15    14    34	5
   33    14    34	5
    8    15    14	5
    8    15    35	5
    8    15    36	5
   14    15    35	5
   14    15    36	5
   35    15    36	5
    2    16    17	5
    2    16    21	5
   17    16    21	5
   16    17    18	5
   16    17    37	5
   18    17    37	5
   17    18    19	5
   17    18    38	5
   19    18    38	5
   18    19    22	5
   18    19    20	5
   22    19    20	5
   19    20    21	5
   19    20    39	5
   21    20    39	5
   16    21    20	5
   16    21    40	5
   20    21    40	5
   19    22    23	5
   19    22    26	5
   23    22    26	5
   22    23    24	5
   22    23    41	5
   24    23    41	5
    5    24    23	5
    5    24    42	5
   23    24    42	5
    5    25    26	5
    5    25    43	5
   26    25    43	5
   22    26    25	5
   22    26    44	5
   25    26    44	5

[ dihedrals ]
;	ai	  aj	ak	  al funct			  c0			c1			  c2			c3			  c4			c5
    4     1     2     3	 9
    4     1     2    16	 9
   27     1     2     3	 9
   27     1     2    16	 9
    2     1     4     7	 9
    2     1     4    28	 9
    2     1     4    29	 9
   27     1     4     7	 9
   27     1     4    28	 9
   27     1     4    29	 9
    1     2    16    17	 9
    1     2    16    21	 9
    3     2    16    17	 9
    3     2    16    21	 9
    1     4     7     9	 9
    1     4     7    13	 9
   28     4     7     9	 9
   28     4     7    13	 9
   29     4     7     9	 9
   29     4     7    13	 9
   25     5    24    23	 9
   25     5    24    42	 9
   24     5    25    26	 9
   24     5    25    43	 9
   14     6    13     7	 9
   14     6    13    12	 9
   13     6    14    15	 9
   13     6    14    33	 9
   13     6    14    34	 9
    4     7     9    10	 9
    4     7     9    30	 9
   13     7     9    10	 9
   13     7     9    30	 9
    4     7    13    12	 9
    4     7    13     6	 9
    9     7    13    12	 9
    9     7    13     6	 9
   12     8    15    14	 9
   12     8    15    35	 9
   12     8    15    36	 9
   15     8    12    11	 9
   15     8    12    13	 9
    7     9    10    11	 9
    7     9    10    31	 9
   30     9    10    11	 9
   30     9    10    31	 9
    9    10    11    12	 9
    9    10    11    32	 9
   31    10    11    12	 9
   31    10    11    32	 9
   10    11    12     8	 9
   10    11    12    13	 9
   32    11    12     8	 9
   32    11    12    13	 9
   11    12    13     7	 9
   11    12    13     6	 9
    8    12    13     7	 9
    8    12    13     6	 9
    6    14    15     8	 9
    6    14    15    35	 9
    6    14    15    36	 9
   33    14    15     8	 9
   33    14    15    35	 9
   33    14    15    36	 9
   34    14    15     8	 9
   34    14    15    35	 9
   34    14    15    36	 9
    2    16    17    18	 9
    2    16    17    37	 9
   21    16    17    18	 9
   21    16    17    37	 9
    2    16    21    20	 9
    2    16    21    40	 9
   17    16    21    20	 9
   17    16    21    40	 9
   16    17    18    19	 9
   16    17    18    38	 9
   37    17    18    19	 9
   37    17    18    38	 9
   17    18    19    22	 9
   17    18    19    20	 9
   38    18    19    22	 9
   38    18    19    20	 9
   18    19    22    23	 9
   18    19    22    26	 9
   20    19    22    23	 9
   20    19    22    26	 9
   18    19    20    21	 9
   18    19    20    39	 9
   22    19    20    21	 9
   22    19    20    39	 9
   19    20    21    16	 9
   19    20    21    40	 9
   39    20    21    16	 9
   39    20    21    40	 9
   19    22    23    24	 9
   19    22    23    41	 9
   26    22    23    24	 9
   26    22    23    41	 9
   19    22    26    25	 9
   19    22    26    44	 9
   23    22    26    25	 9
   23    22    26    44	 9
   22    23    24     5	 9
   22    23    24    42	 9
   41    23    24     5	 9
   41    23    24    42	 9
    5    25    26    22	 9
    5    25    26    44	 9
   43    25    26    22	 9
   43    25    26    44	 9

[ dihedrals ]
;	ai	  aj	ak	  al funct			  c0			c1			  c2			c3
    2    16     1     3	 2
