# Supplementary material for: Designing of the N-ethyl-4-(pyridin-4-yl)benzamide based potent ROCK1 inhibitors using docking, molecular dynamics, and 3D-QSAR
Source: PeerJ. 2021 Aug 9;9:e11951. doi: 10.7717/peerj.11951 (PMC8359802; doi:10.7717/peerj.11951)
Supplement: Supplemental Information 2 [file peerj-09-11951-s002.zip › Supplementary_Files/ROCK-Coordinates/MD/ROCK1-Cpd_C08/C08DC.mol2]

#	Name:			C08
#	Creating user name:	Swapnil
#	Creation time:		Fri Dec 18 15:27:43 2020

#	Modifying user name:	Swapnil
#	Modification time:	Fri Dec 18 15:29:01 2020

@<TRIPOS>MOLECULE
C08
   44    47     1     0     0
SMALL
USER_CHARGES
INVALID_CHARGES

@<TRIPOS>ATOM
      1 N         -65.2545   -7.0623  -47.9141 N.am      1 J0P501     -0.3070 
      2 C         -65.9689   -5.9465  -47.6828 C.2       1 J0P501      0.2440 
      3 O         -66.2192   -5.1218  -48.5463 O.2       1 J0P501     -0.2700 
      4 C1        -64.6319   -7.3771  -49.1852 C.3       1 J0P501      0.1420 
      5 N1        -69.4870   -5.5560  -39.8460 N.ar      1 J0P501     -0.2630 
      6 O1        -62.6053   -8.8192  -50.3805 O.3       1 J0P501     -0.3400 
      7 C2        -64.8583   -8.8442  -49.5345 C.ar      1 J0P501      0.0020 
      8 O2        -62.8823  -11.5082  -51.1335 O.3       1 J0P501     -0.3400 
      9 C3        -66.0603   -9.6032  -49.2395 C.ar      1 J0P501      0.0080 
     10 C4        -66.1383  -10.9822  -49.5285 C.ar      1 J0P501      0.0030 
     11 C5        -65.0523  -11.6322  -50.1475 C.ar      1 J0P501      0.0350 
     12 C6        -63.8973  -10.8832  -50.4635 C.ar      1 J0P501      0.1060 
     13 C7        -63.7853   -9.5212  -50.1485 C.ar      1 J0P501      0.1110 
     14 C8        -61.4923   -9.5562  -50.8925 C.3       1 J0P501      0.1960 
     15 C9        -62.0213  -10.6212  -51.8455 C.3       1 J0P501      0.1960 
     16 C10       -66.5027   -5.7733  -46.2809 C.ar      1 J0P501      0.0370 
     17 C11       -67.8107   -5.3163  -46.1199 C.ar      1 J0P501      0.0130 
     18 C12       -68.3697   -5.2393  -44.8609 C.ar      1 J0P501      0.0090 
     19 C13       -67.6327   -5.6513  -43.7209 C.ar      1 J0P501     -0.0180 
     20 C14       -66.2897   -6.0933  -43.8899 C.ar      1 J0P501      0.0090 
     21 C15       -65.7277   -6.1433  -45.1629 C.ar      1 J0P501      0.0130 
     22 C16       -68.2550   -5.5800  -42.3800 C.ar      1 J0P501     -0.0150 
     23 C17       -67.8650   -6.4960  -41.3920 C.ar      1 J0P501      0.0280 
     24 C18       -68.5220   -6.4610  -40.1640 C.ar      1 J0P501      0.1110 
     25 C19       -69.8160   -4.6600  -40.8040 C.ar      1 J0P501      0.1110 
     26 C20       -69.2440   -4.6360  -42.0790 C.ar      1 J0P501      0.0280 
     27 H1        -65.1458   -7.7145  -47.1639 H         1 J0P501      0.1490 
     28 H2        -63.5513   -7.1822  -49.1186 H         1 J0P501      0.0000 
     29 H3        -65.0708   -6.7448  -49.9711 H         1 J0P501      0.0000 
     30 H4        -66.9107   -9.1030  -48.7904 H         1 J0P501      0.0000 
     31 H5        -67.0322  -11.5404  -49.2747 H         1 J0P501      0.0000 
     32 H6        -65.1024  -12.6903  -50.3776 H         1 J0P501      0.0000 
     33 H7        -60.9502  -10.0349  -50.0637 H         1 J0P501      0.0000 
     34 H8        -60.8138   -8.8787  -51.4316 H         1 J0P501      0.0000 
     35 H9        -62.5827  -10.1392  -52.6594 H         1 J0P501      0.0000 
     36 H10       -61.1780  -11.1878  -52.2672 H         1 J0P501      0.0000 
     37 H11       -68.3901   -5.0206  -46.9871 H         1 J0P501      0.0000 
     38 H12       -69.3788   -4.8614  -44.7420 H         1 J0P501      0.0000 
     39 H13       -65.7046   -6.3909  -43.0273 H         1 J0P501      0.0000 
     40 H14       -64.7007   -6.4647  -45.2935 H         1 J0P501      0.0000 
     41 H15       -67.0732   -7.2123  -41.5790 H         1 J0P501      0.0000 
     42 H16       -68.2483   -7.1982  -39.4179 H         1 J0P501      0.0000 
     43 H17       -70.5684   -3.9159  -40.5690 H         1 J0P501      0.0000 
     44 H18       -69.5580   -3.9054  -42.8157 H         1 J0P501      0.0000 
@<TRIPOS>BOND
     1    2    1 am   
     2    1    4 1    
     3    1   27 1    
     4    2    3 2    
     5   16    2 1    
     6    4    7 1    
     7   24    5 ar   
     8    7    9 ar   
     9    7   13 ar   
    10    8   15 1    
    11    9   10 ar   
    12   10   11 ar   
    13   12   11 ar   
    14   12    8 1    
    15   13   12 ar   
    16   13    6 1    
    17    6   14 1    
    18   14   15 1    
    19   17   16 ar   
    20   21   16 ar   
    21   18   17 ar   
    22   19   18 ar   
    23   22   19 1    
    24   19   20 ar   
    25   20   21 ar   
    26   23   22 ar   
    27   22   26 ar   
    28   23   24 ar   
    29    5   25 ar   
    30   25   26 ar   
    31    4   28 1    
    32    4   29 1    
    33    9   30 1    
    34   10   31 1    
    35   11   32 1    
    36   14   33 1    
    37   14   34 1    
    38   15   35 1    
    39   15   36 1    
    40   17   37 1    
    41   18   38 1    
    42   20   39 1    
    43   21   40 1    
    44   23   41 1    
    45   24   42 1    
    46   25   43 1    
    47   26   44 1    
@<TRIPOS>SUBSTRUCTURE
     1 J0P501      1 GROUP             1 A     J0P     0 ROOT 
