# Supplementary material for: Designing of the N-ethyl-4-(pyridin-4-yl)benzamide based potent ROCK1 inhibitors using docking, molecular dynamics, and 3D-QSAR
Source: PeerJ. 2021 Aug 9;9:e11951. doi: 10.7717/peerj.11951 (PMC8359802; doi:10.7717/peerj.11951)
Supplement: Supplemental Information 2 [file peerj-09-11951-s002.zip › Supplementary_Files/ROCK-Coordinates/MD/ROCK1-Cpd_C08/MD_C08_OUT.pdb]

ATOM      1  N   THR     1      64.850  75.640  55.210  1.00  0.00           N  
ATOM      2  CA  THR     1      65.150  74.190  54.890  1.00  0.00           C  
ATOM      3  C   THR     1      64.190  73.300  55.820  1.00  0.00           C  
ATOM      4  O   THR     1      63.160  72.830  55.400  1.00  0.00           O  
ATOM      5  CB  THR     1      66.640  73.860  55.100  1.00  0.00           C  
ATOM      6  CG2 THR     1      67.410  74.480  53.940  1.00  0.00           C  
ATOM      7  OG1 THR     1      67.150  74.350  56.370  1.00  0.00           O  
ATOM      8  HA  THR     1      64.840  74.010  53.880  1.00  0.00           H  
ATOM      9  HB  THR     1      66.860  72.770  55.040  1.00  0.00           H  
ATOM     10  HG1 THR     1      68.040  74.020  56.510  1.00  0.00           H  
ATOM     11 1HG2 THR     1      67.290  75.580  54.100  1.00  0.00           H  
ATOM     12 2HG2 THR     1      66.930  74.220  52.970  1.00  0.00           H  
ATOM     13 3HG2 THR     1      68.490  74.200  53.990  1.00  0.00           H  
ATOM     14  H1  THR     1      63.840  75.860  55.040  1.00  0.00           H  
ATOM     15  H2  THR     1      65.240  76.320  54.520  1.00  0.00           H  
ATOM     16  H3  THR     1      65.150  75.920  56.170  1.00  0.00           H  
ATOM     17  N   ARG     2      64.520  73.100  57.090  1.00  0.00           N  
ATOM     18  CA  ARG     2      63.850  72.280  58.090  1.00  0.00           C  
ATOM     19  C   ARG     2      62.300  72.510  58.200  1.00  0.00           C  
ATOM     20  O   ARG     2      61.470  71.560  58.200  1.00  0.00           O  
ATOM     21  CB  ARG     2      64.580  72.730  59.390  1.00  0.00           C  
ATOM     22  CG  ARG     2      64.020  72.070  60.650  1.00  0.00           C  
ATOM     23  CD  ARG     2      63.840  70.560  60.650  1.00  0.00           C  
ATOM     24  NE  ARG     2      63.060  70.110  61.880  1.00  0.00           N  
ATOM     25  CZ  ARG     2      62.600  68.840  62.120  1.00  0.00           C  
ATOM     26  NH1 ARG     2      62.780  67.910  61.220  1.00  0.00           N1+
ATOM     27  NH2 ARG     2      61.890  68.470  63.160  1.00  0.00           N  
ATOM     28  HN  ARG     2      65.290  73.580  57.490  1.00  0.00           H  
ATOM     29  HA  ARG     2      64.030  71.240  57.860  1.00  0.00           H  
ATOM     30  HB1 ARG     2      64.590  73.830  59.550  1.00  0.00           H  
ATOM     31  HB2 ARG     2      65.630  72.370  59.310  1.00  0.00           H  
ATOM     32  HG1 ARG     2      63.110  72.620  60.980  1.00  0.00           H  
ATOM     33  HG2 ARG     2      64.750  72.290  61.460  1.00  0.00           H  
ATOM     34  HD1 ARG     2      64.810  70.050  60.460  1.00  0.00           H  
ATOM     35  HD2 ARG     2      63.250  70.250  59.770  1.00  0.00           H  
ATOM     36  HE  ARG     2      62.890  70.780  62.600  1.00  0.00           H  
ATOM     37 1HH1 ARG     2      63.370  68.110  60.440  1.00  0.00           H  
ATOM     38 2HH1 ARG     2      62.530  66.940  61.310  1.00  0.00           H  
ATOM     39 1HH2 ARG     2      61.890  69.070  63.970  1.00  0.00           H  
ATOM     40 2HH2 ARG     2      61.630  67.510  63.260  1.00  0.00           H  
ATOM     41  N   PHE     3      61.850  73.790  58.290  1.00  0.00           N  
ATOM     42  CA  PHE     3      60.400  74.000  58.380  1.00  0.00           C  
ATOM     43  C   PHE     3      59.620  73.800  57.160  1.00  0.00           C  
ATOM     44  O   PHE     3      58.560  73.200  57.230  1.00  0.00           O  
ATOM     45  CB  PHE     3      60.320  75.440  58.830  1.00  0.00           C  
ATOM     46  CG  PHE     3      61.270  75.790  59.960  1.00  0.00           C  
ATOM     47  CD1 PHE     3      61.040  75.350  61.260  1.00  0.00           C  
ATOM     48  CD2 PHE     3      62.380  76.600  59.630  1.00  0.00           C  
ATOM     49  CE1 PHE     3      61.970  75.630  62.260  1.00  0.00           C  
ATOM     50  CE2 PHE     3      63.310  76.900  60.660  1.00  0.00           C  
ATOM     51  CZ  PHE     3      63.110  76.390  61.930  1.00  0.00           C  
ATOM     52  HN  PHE     3      62.510  74.530  58.200  1.00  0.00           H  
ATOM     53  HA  PHE     3      59.900  73.350  59.090  1.00  0.00           H  
ATOM     54  HB1 PHE     3      59.290  75.700  59.160  1.00  0.00           H  
ATOM     55  HB2 PHE     3      60.620  76.040  57.940  1.00  0.00           H  
ATOM     56  HD1 PHE     3      60.130  74.870  61.570  1.00  0.00           H  
ATOM     57  HD2 PHE     3      62.470  76.960  58.610  1.00  0.00           H  
ATOM     58  HE1 PHE     3      61.810  75.290  63.270  1.00  0.00           H  
ATOM     59  HE2 PHE     3      64.150  77.550  60.450  1.00  0.00           H  
ATOM     60  HZ  PHE     3      63.720  76.660  62.780  1.00  0.00           H  
ATOM     61  N   GLU     4      60.150  74.290  55.950  1.00  0.00           N  
ATOM     62  CA  GLU     4      59.560  74.050  54.730  1.00  0.00           C  
ATOM     63  C   GLU     4      59.500  72.550  54.470  1.00  0.00           C  
ATOM     64  O   GLU     4      58.500  72.020  54.000  1.00  0.00           O  
ATOM     65  CB  GLU     4      60.360  74.770  53.670  1.00  0.00           C  
ATOM     66  CG  GLU     4      60.410  76.380  53.690  1.00  0.00           C  
ATOM     67  CD  GLU     4      61.490  76.930  54.630  1.00  0.00           C  
ATOM     68  OE1 GLU     4      62.270  76.150  55.290  1.00  0.00           O  
ATOM     69  OE2 GLU     4      61.560  78.150  54.700  1.00  0.00           O1-
ATOM     70  HN  GLU     4      60.870  74.970  55.830  1.00  0.00           H  
ATOM     71  HA  GLU     4      58.540  74.380  54.880  1.00  0.00           H  
ATOM     72  HB1 GLU     4      59.980  74.500  52.660  1.00  0.00           H  
ATOM     73  HB2 GLU     4      61.370  74.310  53.700  1.00  0.00           H  
ATOM     74  HG1 GLU     4      59.410  76.780  53.970  1.00  0.00           H  
ATOM     75  HG2 GLU     4      60.690  76.680  52.660  1.00  0.00           H  
ATOM     76  N   LYS     5      60.670  71.940  54.740  1.00  0.00           N  
ATOM     77  CA  LYS     5      60.790  70.480  54.600  1.00  0.00           C  
ATOM     78  C   LYS     5      59.800  69.730  55.420  1.00  0.00           C  
ATOM     79  O   LYS     5      59.060  68.940  54.880  1.00  0.00           O  
ATOM     80  CB  LYS     5      62.210  69.940  54.870  1.00  0.00           C  
ATOM     81  CG  LYS     5      62.390  68.480  54.590  1.00  0.00           C  
ATOM     82  CD  LYS     5      62.130  68.060  53.130  1.00  0.00           C  
ATOM     83  CE  LYS     5      62.340  66.550  52.910  1.00  0.00           C  
ATOM     84  NZ  LYS     5      61.770  66.220  51.620  1.00  0.00           N1+
ATOM     85  HN  LYS     5      61.510  72.440  54.940  1.00  0.00           H  
ATOM     86  HA  LYS     5      60.570  70.290  53.560  1.00  0.00           H  
ATOM     87  HB1 LYS     5      62.560  70.260  55.870  1.00  0.00           H  
ATOM     88  HB2 LYS     5      62.960  70.470  54.250  1.00  0.00           H  
ATOM     89  HG1 LYS     5      61.770  67.770  55.190  1.00  0.00           H  
ATOM     90  HG2 LYS     5      63.400  68.110  54.840  1.00  0.00           H  
ATOM     91  HD1 LYS     5      62.790  68.590  52.410  1.00  0.00           H  
ATOM     92  HD2 LYS     5      61.040  68.240  52.970  1.00  0.00           H  
ATOM     93  HE1 LYS     5      61.930  65.920  53.730  1.00  0.00           H  
ATOM     94  HE2 LYS     5      63.440  66.440  52.980  1.00  0.00           H  
ATOM     95  HZ1 LYS     5      62.100  65.290  51.300  1.00  0.00           H  
ATOM     96  HZ2 LYS     5      61.910  66.950  50.890  1.00  0.00           H  
ATOM     97  HZ3 LYS     5      60.730  66.130  51.630  1.00  0.00           H  
ATOM     98  N   MET     6      59.610  70.050  56.760  1.00  0.00           N  
ATOM     99  CA  MET     6      58.680  69.360  57.690  1.00  0.00           C  
ATOM    100  C   MET     6      57.230  69.520  57.210  1.00  0.00           C  
ATOM    101  O   MET     6      56.450  68.590  57.240  1.00  0.00           O  
ATOM    102  CB  MET     6      58.910  69.700  59.200  1.00  0.00           C  
ATOM    103  CG  MET     6      59.990  68.880  59.900  1.00  0.00           C  
ATOM    104  SD  MET     6      59.540  67.130  60.080  1.00  0.00           S  
ATOM    105  CE  MET     6      58.260  67.210  61.490  1.00  0.00           C  
ATOM    106  HN  MET     6      60.320  70.620  57.170  1.00  0.00           H  
ATOM    107  HA  MET     6      58.870  68.310  57.500  1.00  0.00           H  
ATOM    108  HB1 MET     6      58.010  69.500  59.810  1.00  0.00           H  
ATOM    109  HB2 MET     6      59.050  70.790  59.330  1.00  0.00           H  
ATOM    110  HG1 MET     6      60.260  69.340  60.880  1.00  0.00           H  
ATOM    111  HG2 MET     6      60.910  68.990  59.280  1.00  0.00           H  
ATOM    112  HE1 MET     6      58.610  67.840  62.340  1.00  0.00           H  
ATOM    113  HE2 MET     6      57.920  66.200  61.800  1.00  0.00           H  
ATOM    114  HE3 MET     6      57.310  67.670  61.160  1.00  0.00           H  
ATOM    115  N   ASP     7      56.930  70.800  56.710  1.00  0.00           N  
ATOM    116  CA  ASP     7      55.680  71.140  56.010  1.00  0.00           C  
ATOM    117  C   ASP     7      55.450  70.180  54.820  1.00  0.00           C  
ATOM    118  O   ASP     7      54.410  69.590  54.510  1.00  0.00           O  
ATOM    119  CB  ASP     7      55.640  72.640  55.590  1.00  0.00           C  
ATOM    120  CG  ASP     7      55.120  73.410  56.770  1.00  0.00           C  
ATOM    121  OD1 ASP     7      54.870  72.890  57.890  1.00  0.00           O  
ATOM    122  OD2 ASP     7      55.060  74.670  56.590  1.00  0.00           O1-
ATOM    123  HN  ASP     7      57.510  71.600  56.830  1.00  0.00           H  
ATOM    124  HA  ASP     7      54.880  70.920  56.690  1.00  0.00           H  
ATOM    125  HB1 ASP     7      54.940  72.770  54.740  1.00  0.00           H  
ATOM    126  HB2 ASP     7      56.620  73.090  55.330  1.00  0.00           H  
ATOM    127  N   ASN     8      56.510  70.010  53.990  1.00  0.00           N  
ATOM    128  CA  ASN     8      56.390  69.170  52.750  1.00  0.00           C  
ATOM    129  C   ASN     8      56.330  67.660  53.100  1.00  0.00           C  
ATOM    130  O   ASN     8      55.570  66.950  52.440  1.00  0.00           O  
ATOM    131  CB  ASN     8      57.560  69.360  51.710  1.00  0.00           C  
ATOM    132  CG  ASN     8      57.490  70.770  51.270  1.00  0.00           C  
ATOM    133  ND2 ASN     8      58.620  71.370  50.740  1.00  0.00           N  
ATOM    134  OD1 ASN     8      56.430  71.410  51.360  1.00  0.00           O  
ATOM    135  HN  ASN     8      57.330  70.570  54.050  1.00  0.00           H  
ATOM    136  HA  ASN     8      55.430  69.340  52.290  1.00  0.00           H  
ATOM    137  HB1 ASN     8      57.450  68.630  50.880  1.00  0.00           H  
ATOM    138  HB2 ASN     8      58.520  69.120  52.210  1.00  0.00           H  
ATOM    139 1HD2 ASN     8      58.570  72.220  50.220  1.00  0.00           H  
ATOM    140 2HD2 ASN     8      59.440  70.840  50.540  1.00  0.00           H  
ATOM    141  N   LEU     9      57.050  67.190  54.160  1.00  0.00           N  
ATOM    142  CA  LEU     9      56.930  65.840  54.670  1.00  0.00           C  
ATOM    143  C   LEU     9      55.520  65.560  55.100  1.00  0.00           C  
ATOM    144  O   LEU     9      54.920  64.540  54.710  1.00  0.00           O  
ATOM    145  CB  LEU     9      57.990  65.440  55.740  1.00  0.00           C  
ATOM    146  CG  LEU     9      59.440  65.450  55.160  1.00  0.00           C  
ATOM    147  CD1 LEU     9      60.430  65.350  56.370  1.00  0.00           C  
ATOM    148  CD2 LEU     9      59.690  64.210  54.280  1.00  0.00           C  
ATOM    149  HN  LEU     9      57.640  67.820  54.660  1.00  0.00           H  
ATOM    150  HA  LEU     9      57.000  65.210  53.800  1.00  0.00           H  
ATOM    151  HB1 LEU     9      57.660  64.490  56.220  1.00  0.00           H  
ATOM    152  HB2 LEU     9      57.960  66.140  56.600  1.00  0.00           H  
ATOM    153  HG  LEU     9      59.590  66.420  54.630  1.00  0.00           H  
ATOM    154 1HD1 LEU     9      61.520  65.340  56.120  1.00  0.00           H  
ATOM    155 2HD1 LEU     9      60.180  64.400  56.870  1.00  0.00           H  
ATOM    156 3HD1 LEU     9      60.260  66.230  57.030  1.00  0.00           H  
ATOM    157 1HD2 LEU     9      60.770  64.220  53.990  1.00  0.00           H  
ATOM    158 2HD2 LEU     9      59.080  64.310  53.360  1.00  0.00           H  
ATOM    159 3HD2 LEU     9      59.440  63.270  54.800  1.00  0.00           H  
ATOM    160  N   LEU    10      54.910  66.530  55.840  1.00  0.00           N  
ATOM    161  CA  LEU    10      53.510  66.460  56.370  1.00  0.00           C  
ATOM    162  C   LEU    10      52.470  66.310  55.210  1.00  0.00           C  
ATOM    163  O   LEU    10      51.480  65.670  55.360  1.00  0.00           O  
ATOM    164  CB  LEU    10      53.280  67.730  57.170  1.00  0.00           C  
ATOM    165  CG  LEU    10      51.880  67.780  57.830  1.00  0.00           C  
ATOM    166  CD1 LEU    10      51.560  66.600  58.710  1.00  0.00           C  
ATOM    167  CD2 LEU    10      51.650  69.090  58.610  1.00  0.00           C  
ATOM    168  HN  LEU    10      55.470  67.300  56.160  1.00  0.00           H  
ATOM    169  HA  LEU    10      53.420  65.560  56.960  1.00  0.00           H  
ATOM    170  HB1 LEU    10      53.320  68.600  56.480  1.00  0.00           H  
ATOM    171  HB2 LEU    10      54.040  67.920  57.960  1.00  0.00           H  
ATOM    172  HG  LEU    10      51.120  67.990  57.050  1.00  0.00           H  
ATOM    173 1HD1 LEU    10      50.500  66.630  59.020  1.00  0.00           H  
ATOM    174 2HD1 LEU    10      52.220  66.600  59.600  1.00  0.00           H  
ATOM    175 3HD1 LEU    10      51.660  65.710  58.040  1.00  0.00           H  
ATOM    176 1HD2 LEU    10      52.560  69.210  59.230  1.00  0.00           H  
ATOM    177 2HD2 LEU    10      50.820  69.050  59.340  1.00  0.00           H  
ATOM    178 3HD2 LEU    10      51.620  70.030  58.010  1.00  0.00           H  
ATOM    179  N   ARG    11      52.720  66.950  54.120  1.00  0.00           N  
ATOM    180  CA  ARG    11      51.790  66.840  53.000  1.00  0.00           C  
ATOM    181  C   ARG    11      52.140  65.700  52.010  1.00  0.00           C  
ATOM    182  O   ARG    11      51.580  65.620  50.960  1.00  0.00           O  
ATOM    183  CB  ARG    11      51.760  68.190  52.260  1.00  0.00           C  
ATOM    184  CG  ARG    11      50.990  69.270  53.060  1.00  0.00           C  
ATOM    185  CD  ARG    11      50.840  70.610  52.280  1.00  0.00           C  
ATOM    186  NE  ARG    11      52.170  71.190  52.030  1.00  0.00           N  
ATOM    187  CZ  ARG    11      52.690  72.320  52.600  1.00  0.00           C  
ATOM    188  NH1 ARG    11      52.090  73.070  53.480  1.00  0.00           N1+
ATOM    189  NH2 ARG    11      53.950  72.560  52.260  1.00  0.00           N  
ATOM    190  HN  ARG    11      53.430  67.650  54.090  1.00  0.00           H  
ATOM    191  HA  ARG    11      50.770  66.750  53.340  1.00  0.00           H  
ATOM    192  HB1 ARG    11      51.240  68.100  51.280  1.00  0.00           H  
ATOM    193  HB2 ARG    11      52.800  68.550  52.160  1.00  0.00           H  
ATOM    194  HG1 ARG    11      51.500  69.420  54.030  1.00  0.00           H  
ATOM    195  HG2 ARG    11      49.950  68.900  53.180  1.00  0.00           H  
ATOM    196  HD1 ARG    11      50.060  71.330  52.620  1.00  0.00           H  
ATOM    197  HD2 ARG    11      50.570  70.280  51.260  1.00  0.00           H  
ATOM    198  HE  ARG    11      52.670  70.700  51.320  1.00  0.00           H  
ATOM    199 1HH1 ARG    11      51.350  72.700  54.040  1.00  0.00           H  
ATOM    200 2HH1 ARG    11      52.630  73.830  53.850  1.00  0.00           H  
ATOM    201 1HH2 ARG    11      54.360  71.980  51.560  1.00  0.00           H  
ATOM    202 2HH2 ARG    11      54.440  73.240  52.810  1.00  0.00           H  
ATOM    203  N   ASP    12      53.050  64.810  52.430  1.00  0.00           N  
ATOM    204  CA  ASP    12      53.460  63.710  51.520  1.00  0.00           C  
ATOM    205  C   ASP    12      52.460  62.540  51.560  1.00  0.00           C  
ATOM    206  O   ASP    12      52.240  61.950  52.620  1.00  0.00           O  
ATOM    207  CB  ASP    12      54.930  63.220  51.800  1.00  0.00           C  
ATOM    208  CG  ASP    12      55.510  62.120  50.860  1.00  0.00           C  
ATOM    209  OD1 ASP    12      56.380  61.380  51.430  1.00  0.00           O  
ATOM    210  OD2 ASP    12      54.990  61.990  49.740  1.00  0.00           O1-
ATOM    211  HN  ASP    12      53.620  64.820  53.250  1.00  0.00           H  
ATOM    212  HA  ASP    12      53.530  64.190  50.560  1.00  0.00           H  
ATOM    213  HB1 ASP    12      54.880  62.820  52.840  1.00  0.00           H  
ATOM    214  HB2 ASP    12      55.630  64.080  51.900  1.00  0.00           H  
ATOM    215  N   PRO    13      51.830  62.170  50.400  1.00  0.00           N  
ATOM    216  CA  PRO    13      50.740  61.190  50.270  1.00  0.00           C  
ATOM    217  C   PRO    13      51.310  59.800  50.500  1.00  0.00           C  
ATOM    218  O   PRO    13      50.510  58.910  50.830  1.00  0.00           O  
ATOM    219  CB  PRO    13      50.210  61.430  48.870  1.00  0.00           C  
ATOM    220  CG  PRO    13      51.320  62.050  48.110  1.00  0.00           C  
ATOM    221  CD  PRO    13      52.010  62.920  49.110  1.00  0.00           C  
ATOM    222  HA  PRO    13      50.010  61.340  51.060  1.00  0.00           H  
ATOM    223  HB1 PRO    13      49.330  62.090  48.980  1.00  0.00           H  
ATOM    224  HB2 PRO    13      49.770  60.480  48.490  1.00  0.00           H  
ATOM    225  HG1 PRO    13      51.930  61.170  47.830  1.00  0.00           H  
ATOM    226  HG2 PRO    13      50.920  62.570  47.210  1.00  0.00           H  
ATOM    227  HD1 PRO    13      53.070  63.060  48.790  1.00  0.00           H  
ATOM    228  HD2 PRO    13      51.430  63.860  49.140  1.00  0.00           H  
ATOM    229  N   LYS    14      52.700  59.630  50.340  1.00  0.00           N  
ATOM    230  CA  LYS    14      53.340  58.280  50.370  1.00  0.00           C  
ATOM    231  C   LYS    14      54.140  58.140  51.630  1.00  0.00           C  
ATOM    232  O   LYS    14      54.690  57.070  51.980  1.00  0.00           O  
ATOM    233  CB  LYS    14      54.050  57.850  49.070  1.00  0.00           C  
ATOM    234  CG  LYS    14      53.250  58.210  47.710  1.00  0.00           C  
ATOM    235  CD  LYS    14      51.970  57.340  47.590  1.00  0.00           C  
ATOM    236  CE  LYS    14      52.120  55.830  47.280  1.00  0.00           C  
ATOM    237  NZ  LYS    14      50.860  55.060  47.430  1.00  0.00           N1+
ATOM    238  HN  LYS    14      53.190  60.470  50.150  1.00  0.00           H  
ATOM    239  HA  LYS    14      52.560  57.550  50.470  1.00  0.00           H  
ATOM    240  HB1 LYS    14      54.130  56.750  49.160  1.00  0.00           H  
ATOM    241  HB2 LYS    14      55.090  58.220  48.940  1.00  0.00           H  
ATOM    242  HG1 LYS    14      53.860  57.820  46.870  1.00  0.00           H  
ATOM    243  HG2 LYS    14      53.060  59.300  47.640  1.00  0.00           H  
ATOM    244  HD1 LYS    14      51.340  57.810  46.810  1.00  0.00           H  
ATOM    245  HD2 LYS    14      51.450  57.460  48.560  1.00  0.00           H  
ATOM    246  HE1 LYS    14      52.940  55.290  47.800  1.00  0.00           H  
ATOM    247  HE2 LYS    14      52.370  55.770  46.200  1.00  0.00           H  
ATOM    248  HZ1 LYS    14      50.380  55.130  48.360  1.00  0.00           H  
ATOM    249  HZ2 LYS    14      50.950  54.030  47.380  1.00  0.00           H  
ATOM    250  HZ3 LYS    14      50.250  55.330  46.640  1.00  0.00           H  
ATOM    251  N   SER    15      54.240  59.260  52.430  1.00  0.00           N  
ATOM    252  CA  SER    15      54.660  59.180  53.840  1.00  0.00           C  
ATOM    253  C   SER    15      53.640  58.410  54.700  1.00  0.00           C  
ATOM    254  O   SER    15      52.450  58.700  54.650  1.00  0.00           O  
ATOM    255  CB  SER    15      55.030  60.540  54.490  1.00  0.00           C  
ATOM    256  OG  SER    15      56.320  60.960  53.990  1.00  0.00           O  
ATOM    257  HN  SER    15      53.950  60.130  52.030  1.00  0.00           H  
ATOM    258  HA  SER    15      55.530  58.550  53.950  1.00  0.00           H  
ATOM    259  HB1 SER    15      55.180  60.490  55.590  1.00  0.00           H  
ATOM    260  HB2 SER    15      54.360  61.380  54.220  1.00  0.00           H  
ATOM    261  HG1 SER    15      56.270  61.010  53.030  1.00  0.00           H  
ATOM    262  N   GLU    16      54.120  57.630  55.750  1.00  0.00           N  
ATOM    263  CA  GLU    16      53.300  56.890  56.690  1.00  0.00           C  
ATOM    264  C   GLU    16      52.370  57.740  57.580  1.00  0.00           C  
ATOM    265  O   GLU    16      51.220  57.370  57.860  1.00  0.00           O  
ATOM    266  CB  GLU    16      54.230  55.940  57.490  1.00  0.00           C  
ATOM    267  CG  GLU    16      53.620  55.200  58.680  1.00  0.00           C  
ATOM    268  CD  GLU    16      54.570  54.140  59.320  1.00  0.00           C  
ATOM    269  OE1 GLU    16      54.230  52.980  59.570  1.00  0.00           O  
ATOM    270  OE2 GLU    16      55.740  54.520  59.720  1.00  0.00           O1-
ATOM    271  HN  GLU    16      55.110  57.500  55.810  1.00  0.00           H  
ATOM    272  HA  GLU    16      52.690  56.220  56.110  1.00  0.00           H  
ATOM    273  HB1 GLU    16      55.170  56.480  57.740  1.00  0.00           H  
ATOM    274  HB2 GLU    16      54.510  55.140  56.770  1.00  0.00           H  
ATOM    275  HG1 GLU    16      52.680  54.640  58.500  1.00  0.00           H  
ATOM    276  HG2 GLU    16      53.460  55.900  59.520  1.00  0.00           H  
ATOM    277  N   VAL    17      52.820  58.920  58.060  1.00  0.00           N  
ATOM    278  CA  VAL    17      52.090  59.930  58.730  1.00  0.00           C  
ATOM    279  C   VAL    17      51.970  61.160  57.870  1.00  0.00           C  
ATOM    280  O   VAL    17      53.030  61.670  57.360  1.00  0.00           O  
ATOM    281  CB  VAL    17      52.660  60.260  60.100  1.00  0.00           C  
ATOM    282  CG1 VAL    17      51.820  61.370  60.800  1.00  0.00           C  
ATOM    283  CG2 VAL    17      52.560  58.980  60.980  1.00  0.00           C  
ATOM    284  HN  VAL    17      53.740  59.150  57.760  1.00  0.00           H  
ATOM    285  HA  VAL    17      51.100  59.620  59.030  1.00  0.00           H  
ATOM    286  HB  VAL    17      53.720  60.580  59.990  1.00  0.00           H  
ATOM    287 1HG1 VAL    17      52.010  62.350  60.310  1.00  0.00           H  
ATOM    288 2HG1 VAL    17      52.320  61.540  61.780  1.00  0.00           H  
ATOM    289 3HG1 VAL    17      50.760  61.040  60.860  1.00  0.00           H  
ATOM    290 1HG2 VAL    17      51.500  58.660  60.960  1.00  0.00           H  
ATOM    291 2HG2 VAL    17      52.850  59.360  61.990  1.00  0.00           H  
ATOM    292 3HG2 VAL    17      53.260  58.170  60.680  1.00  0.00           H  
ATOM    293  N   ASN    18      50.770  61.610  57.610  1.00  0.00           N  
ATOM    294  CA  ASN    18      50.490  62.780  56.810  1.00  0.00           C  
ATOM    295  C   ASN    18      49.180  63.410  57.150  1.00  0.00           C  
ATOM    296  O   ASN    18      48.420  62.880  57.980  1.00  0.00           O  
ATOM    297  CB  ASN    18      50.690  62.390  55.340  1.00  0.00           C  
ATOM    298  CG  ASN    18      49.610  61.420  54.880  1.00  0.00           C  
ATOM    299  ND2 ASN    18      49.970  60.370  54.110  1.00  0.00           N  
ATOM    300  OD1 ASN    18      48.440  61.740  54.940  1.00  0.00           O  
ATOM    301  HN  ASN    18      50.020  61.150  58.080  1.00  0.00           H  
ATOM    302  HA  ASN    18      51.220  63.520  57.080  1.00  0.00           H  
ATOM    303  HB1 ASN    18      51.680  61.910  55.230  1.00  0.00           H  
ATOM    304  HB2 ASN    18      50.710  63.200  54.580  1.00  0.00           H  
ATOM    305 1HD2 ASN    18      49.190  59.810  53.840  1.00  0.00           H  
ATOM    306 2HD2 ASN    18      50.930  60.160  53.890  1.00  0.00           H  
ATOM    307  N   SER    19      48.980  64.650  56.620  1.00  0.00           N  
ATOM    308  CA  SER    19      47.810  65.550  56.830  1.00  0.00           C  
ATOM    309  C   SER    19      46.530  65.020  56.470  1.00  0.00           C  
ATOM    310  O   SER    19      45.590  65.240  57.270  1.00  0.00           O  
ATOM    311  CB  SER    19      48.040  66.880  56.100  1.00  0.00           C  
ATOM    312  OG  SER    19      47.030  67.870  56.310  1.00  0.00           O  
ATOM    313  HN  SER    19      49.690  64.870  55.950  1.00  0.00           H  
ATOM    314  HA  SER    19      47.680  65.730  57.890  1.00  0.00           H  
ATOM    315  HB1 SER    19      48.080  66.560  55.040  1.00  0.00           H  
ATOM    316  HB2 SER    19      49.050  67.310  56.260  1.00  0.00           H  
ATOM    317  HG1 SER    19      46.520  67.850  55.490  1.00  0.00           H  
ATOM    318  N   ASP    20      46.360  64.220  55.380  1.00  0.00           N  
ATOM    319  CA  ASP    20      45.080  63.670  55.070  1.00  0.00           C  
ATOM    320  C   ASP    20      44.850  62.410  55.910  1.00  0.00           C  
ATOM    321  O   ASP    20      43.700  62.080  56.190  1.00  0.00           O  
ATOM    322  CB  ASP    20      44.840  63.580  53.570  1.00  0.00           C  
ATOM    323  CG  ASP    20      44.630  64.940  52.960  1.00  0.00           C  
ATOM    324  OD1 ASP    20      43.740  65.670  53.490  1.00  0.00           O  
ATOM    325  OD2 ASP    20      45.240  65.290  51.920  1.00  0.00           O1-
ATOM    326  HN  ASP    20      47.090  64.040  54.730  1.00  0.00           H  
ATOM    327  HA  ASP    20      44.280  64.320  55.380  1.00  0.00           H  
ATOM    328  HB1 ASP    20      43.920  62.950  53.490  1.00  0.00           H  
ATOM    329  HB2 ASP    20      45.710  63.020  53.170  1.00  0.00           H  
ATOM    330  N   CYS    21      45.820  61.630  56.290  1.00  0.00           N  
ATOM    331  CA  CYS    21      45.790  60.570  57.280  1.00  0.00           C  
ATOM    332  C   CYS    21      45.400  61.040  58.650  1.00  0.00           C  
ATOM    333  O   CYS    21      44.570  60.410  59.340  1.00  0.00           O  
ATOM    334  CB  CYS    21      47.150  59.830  57.380  1.00  0.00           C  
ATOM    335  SG  CYS    21      47.090  58.210  58.350  1.00  0.00           S  
ATOM    336  HN  CYS    21      46.760  61.830  56.010  1.00  0.00           H  
ATOM    337  HA  CYS    21      44.990  59.920  56.950  1.00  0.00           H  
ATOM    338  HB1 CYS    21      47.870  60.590  57.750  1.00  0.00           H  
ATOM    339  HB2 CYS    21      47.360  59.650  56.300  1.00  0.00           H  
ATOM    340  HG1 CYS    21      47.260  58.730  59.560  1.00  0.00           H  
ATOM    341  N   LEU    22      45.870  62.200  59.160  1.00  0.00           N  
ATOM    342  CA  LEU    22      45.400  62.730  60.410  1.00  0.00           C  
ATOM    343  C   LEU    22      43.940  63.080  60.400  1.00  0.00           C  
ATOM    344  O   LEU    22      43.250  62.870  61.390  1.00  0.00           O  
ATOM    345  CB  LEU    22      46.230  63.980  60.850  1.00  0.00           C  
ATOM    346  CG  LEU    22      47.670  63.660  61.150  1.00  0.00           C  
ATOM    347  CD1 LEU    22      48.630  64.780  60.950  1.00  0.00           C  
ATOM    348  CD2 LEU    22      47.920  63.010  62.500  1.00  0.00           C  
ATOM    349  HN  LEU    22      46.730  62.560  58.820  1.00  0.00           H  
ATOM    350  HA  LEU    22      45.530  61.890  61.070  1.00  0.00           H  
ATOM    351  HB1 LEU    22      45.770  64.440  61.760  1.00  0.00           H  
ATOM    352  HB2 LEU    22      46.230  64.800  60.100  1.00  0.00           H  
ATOM    353  HG  LEU    22      47.920  62.830  60.450  1.00  0.00           H  
ATOM    354 1HD1 LEU    22      48.430  65.630  61.640  1.00  0.00           H  
ATOM    355 2HD1 LEU    22      48.470  65.110  59.900  1.00  0.00           H  
ATOM    356 3HD1 LEU    22      49.660  64.440  61.190  1.00  0.00           H  
ATOM    357 1HD2 LEU    22      47.960  63.820  63.250  1.00  0.00           H  
ATOM    358 2HD2 LEU    22      48.850  62.410  62.450  1.00  0.00           H  
ATOM    359 3HD2 LEU    22      47.080  62.330  62.750  1.00  0.00           H  
ATOM    360  N   LEU    23      43.390  63.640  59.310  1.00  0.00           N  
ATOM    361  CA  LEU    23      41.990  63.950  59.150  1.00  0.00           C  
ATOM    362  C   LEU    23      41.180  62.710  59.000  1.00  0.00           C  
ATOM    363  O   LEU    23      40.210  62.600  59.710  1.00  0.00           O  
ATOM    364  CB  LEU    23      41.670  64.890  57.960  1.00  0.00           C  
ATOM    365  CG  LEU    23      40.260  65.500  57.850  1.00  0.00           C  
ATOM    366  CD1 LEU    23      39.820  66.370  59.100  1.00  0.00           C  
ATOM    367  CD2 LEU    23      40.190  66.420  56.640  1.00  0.00           C  
ATOM    368  HN  LEU    23      44.000  63.870  58.550  1.00  0.00           H  
ATOM    369  HA  LEU    23      41.710  64.470  60.050  1.00  0.00           H  
ATOM    370  HB1 LEU    23      41.860  64.520  56.920  1.00  0.00           H  
ATOM    371  HB2 LEU    23      42.320  65.780  58.130  1.00  0.00           H  
ATOM    372  HG  LEU    23      39.510  64.720  57.630  1.00  0.00           H  
ATOM    373 1HD1 LEU    23      39.970  65.740  60.010  1.00  0.00           H  
ATOM    374 2HD1 LEU    23      38.750  66.640  59.040  1.00  0.00           H  
ATOM    375 3HD1 LEU    23      40.470  67.260  59.210  1.00  0.00           H  
ATOM    376 1HD2 LEU    23      40.990  67.200  56.710  1.00  0.00           H  
ATOM    377 2HD2 LEU    23      39.230  66.980  56.660  1.00  0.00           H  
ATOM    378 3HD2 LEU    23      40.370  65.830  55.710  1.00  0.00           H  
ATOM    379  N   ASP    24      41.660  61.650  58.240  1.00  0.00           N  
ATOM    380  CA  ASP    24      40.920  60.380  58.130  1.00  0.00           C  
ATOM    381  C   ASP    24      40.820  59.720  59.440  1.00  0.00           C  
ATOM    382  O   ASP    24      39.770  59.050  59.750  1.00  0.00           O  
ATOM    383  CB  ASP    24      41.590  59.510  56.990  1.00  0.00           C  
ATOM    384  CG  ASP    24      40.810  59.530  55.690  1.00  0.00           C  
ATOM    385  OD1 ASP    24      39.530  59.640  55.720  1.00  0.00           O  
ATOM    386  OD2 ASP    24      41.390  59.180  54.590  1.00  0.00           O1-
ATOM    387  HN  ASP    24      42.420  61.660  57.600  1.00  0.00           H  
ATOM    388  HA  ASP    24      39.920  60.620  57.800  1.00  0.00           H  
ATOM    389  HB1 ASP    24      41.800  58.480  57.360  1.00  0.00           H  
ATOM    390  HB2 ASP    24      42.540  60.010  56.710  1.00  0.00           H  
ATOM    391  N   GLY    25      41.890  59.730  60.230  1.00  0.00           N  
ATOM    392  CA  GLY    25      41.970  59.140  61.630  1.00  0.00           C  
ATOM    393  C   GLY    25      41.060  59.870  62.600  1.00  0.00           C  
ATOM    394  O   GLY    25      40.590  59.190  63.540  1.00  0.00           O  
ATOM    395  HN  GLY    25      42.720  60.220  59.990  1.00  0.00           H  
ATOM    396  HA1 GLY    25      42.970  59.240  62.010  1.00  0.00           H  
ATOM    397  HA2 GLY    25      41.670  58.100  61.690  1.00  0.00           H  
ATOM    398  N   LEU    26      40.930  61.160  62.580  1.00  0.00           N  
ATOM    399  CA  LEU    26      40.030  61.990  63.420  1.00  0.00           C  
ATOM    400  C   LEU    26      38.610  61.680  63.120  1.00  0.00           C  
ATOM    401  O   LEU    26      37.800  61.480  64.070  1.00  0.00           O  
ATOM    402  CB  LEU    26      40.350  63.420  63.200  1.00  0.00           C  
ATOM    403  CG  LEU    26      39.740  64.430  64.240  1.00  0.00           C  
ATOM    404  CD1 LEU    26      40.160  64.160  65.640  1.00  0.00           C  
ATOM    405  CD2 LEU    26      40.160  65.870  63.850  1.00  0.00           C  
ATOM    406  HN  LEU    26      41.470  61.690  61.930  1.00  0.00           H  
ATOM    407  HA  LEU    26      40.230  61.640  64.420  1.00  0.00           H  
ATOM    408  HB1 LEU    26      40.040  63.700  62.170  1.00  0.00           H  
ATOM    409  HB2 LEU    26      41.440  63.600  63.140  1.00  0.00           H  
ATOM    410  HG  LEU    26      38.640  64.380  64.090  1.00  0.00           H  
ATOM    411 1HD1 LEU    26      41.240  64.420  65.650  1.00  0.00           H  
ATOM    412 2HD1 LEU    26      40.090  63.110  65.980  1.00  0.00           H  
ATOM    413 3HD1 LEU    26      39.600  64.820  66.350  1.00  0.00           H  
ATOM    414 1HD2 LEU    26      39.710  66.160  62.880  1.00  0.00           H  
ATOM    415 2HD2 LEU    26      41.260  66.020  63.770  1.00  0.00           H  
ATOM    416 3HD2 LEU    26      39.720  66.690  64.450  1.00  0.00           H  
ATOM    417  N   ASP    27      38.260  61.500  61.790  1.00  0.00           N  
ATOM    418  CA  ASP    27      37.030  60.960  61.290  1.00  0.00           C  
ATOM    419  C   ASP    27      36.790  59.590  61.910  1.00  0.00           C  
ATOM    420  O   ASP    27      35.660  59.360  62.330  1.00  0.00           O  
ATOM    421  CB  ASP    27      37.250  60.800  59.770  1.00  0.00           C  
ATOM    422  CG  ASP    27      35.960  61.160  59.020  1.00  0.00           C  
ATOM    423  OD1 ASP    27      35.370  62.280  59.270  1.00  0.00           O  
ATOM    424  OD2 ASP    27      35.700  60.480  58.020  1.00  0.00           O1-
ATOM    425  HN  ASP    27      38.980  61.670  61.130  1.00  0.00           H  
ATOM    426  HA  ASP    27      36.260  61.670  61.560  1.00  0.00           H  
ATOM    427  HB1 ASP    27      37.610  59.780  59.520  1.00  0.00           H  
ATOM    428  HB2 ASP    27      38.040  61.540  59.490  1.00  0.00           H  
ATOM    429  N   ALA    28      37.780  58.650  61.940  1.00  0.00           N  
ATOM    430  CA  ALA    28      37.590  57.320  62.390  1.00  0.00           C  
ATOM    431  C   ALA    28      37.370  57.230  63.890  1.00  0.00           C  
ATOM    432  O   ALA    28      36.600  56.380  64.360  1.00  0.00           O  
ATOM    433  CB  ALA    28      38.800  56.440  62.030  1.00  0.00           C  
ATOM    434  HN  ALA    28      38.600  58.780  61.400  1.00  0.00           H  
ATOM    435  HA  ALA    28      36.810  56.790  61.850  1.00  0.00           H  
ATOM    436  HB1 ALA    28      39.000  56.260  60.950  1.00  0.00           H  
ATOM    437  HB2 ALA    28      38.730  55.490  62.620  1.00  0.00           H  
ATOM    438  HB3 ALA    28      39.690  56.970  62.410  1.00  0.00           H  
ATOM    439  N   LEU    29      38.010  58.110  64.610  1.00  0.00           N  
ATOM    440  CA  LEU    29      37.740  58.420  66.060  1.00  0.00           C  
ATOM    441  C   LEU    29      36.320  58.870  66.330  1.00  0.00           C  
ATOM    442  O   LEU    29      35.700  58.250  67.230  1.00  0.00           O  
ATOM    443  CB  LEU    29      38.830  59.410  66.580  1.00  0.00           C  
ATOM    444  CG  LEU    29      38.790  59.780  68.070  1.00  0.00           C  
ATOM    445  CD1 LEU    29      39.010  58.540  69.000  1.00  0.00           C  
ATOM    446  CD2 LEU    29      39.960  60.760  68.180  1.00  0.00           C  
ATOM    447  HN  LEU    29      38.620  58.750  64.140  1.00  0.00           H  
ATOM    448  HA  LEU    29      37.930  57.510  66.610  1.00  0.00           H  
ATOM    449  HB1 LEU    29      38.870  60.380  66.040  1.00  0.00           H  
ATOM    450  HB2 LEU    29      39.790  58.890  66.370  1.00  0.00           H  
ATOM    451  HG  LEU    29      37.830  60.260  68.350  1.00  0.00           H  
ATOM    452 1HD1 LEU    29      38.350  57.690  68.720  1.00  0.00           H  
ATOM    453 2HD1 LEU    29      38.770  58.780  70.050  1.00  0.00           H  
ATOM    454 3HD1 LEU    29      40.080  58.240  69.050  1.00  0.00           H  
ATOM    455 1HD2 LEU    29      40.860  60.160  67.940  1.00  0.00           H  
ATOM    456 2HD2 LEU    29      40.240  61.170  69.170  1.00  0.00           H  
ATOM    457 3HD2 LEU    29      39.960  61.560  67.410  1.00  0.00           H  
ATOM    458  N   VAL    30      35.710  59.810  65.580  1.00  0.00           N  
ATOM    459  CA  VAL    30      34.390  60.260  65.810  1.00  0.00           C  
ATOM    460  C   VAL    30      33.380  59.120  65.540  1.00  0.00           C  
ATOM    461  O   VAL    30      32.340  59.070  66.230  1.00  0.00           O  
ATOM    462  CB  VAL    30      34.070  61.400  64.820  1.00  0.00           C  
ATOM    463  CG1 VAL    30      32.570  61.840  65.030  1.00  0.00           C  
ATOM    464  CG2 VAL    30      34.870  62.650  65.270  1.00  0.00           C  
ATOM    465  HN  VAL    30      36.220  60.310  64.880  1.00  0.00           H  
ATOM    466  HA  VAL    30      34.300  60.650  66.820  1.00  0.00           H  
ATOM    467  HB  VAL    30      34.210  61.170  63.740  1.00  0.00           H  
ATOM    468 1HG1 VAL    30      32.400  62.040  66.110  1.00  0.00           H  
ATOM    469 2HG1 VAL    30      31.770  61.160  64.670  1.00  0.00           H  
ATOM    470 3HG1 VAL    30      32.300  62.810  64.560  1.00  0.00           H  
ATOM    471 1HG2 VAL    30      35.960  62.430  65.250  1.00  0.00           H  
ATOM    472 2HG2 VAL    30      34.580  62.930  66.310  1.00  0.00           H  
ATOM    473 3HG2 VAL    30      34.730  63.560  64.650  1.00  0.00           H  
ATOM    474  N   TYR    31      33.550  58.340  64.440  1.00  0.00           N  
ATOM    475  CA  TYR    31      32.490  57.410  64.020  1.00  0.00           C  
ATOM    476  C   TYR    31      32.570  56.070  64.680  1.00  0.00           C  
ATOM    477  O   TYR    31      31.500  55.410  64.780  1.00  0.00           O  
ATOM    478  CB  TYR    31      32.540  57.210  62.500  1.00  0.00           C  
ATOM    479  CG  TYR    31      32.160  58.440  61.740  1.00  0.00           C  
ATOM    480  CD1 TYR    31      30.900  59.070  61.860  1.00  0.00           C  
ATOM    481  CD2 TYR    31      33.040  58.810  60.720  1.00  0.00           C  
ATOM    482  CE1 TYR    31      30.460  59.990  60.910  1.00  0.00           C  
ATOM    483  CE2 TYR    31      32.630  59.890  59.880  1.00  0.00           C  
ATOM    484  CZ  TYR    31      31.330  60.440  59.930  1.00  0.00           C  
ATOM    485  OH  TYR    31      30.930  61.430  58.950  1.00  0.00           O  
ATOM    486  HN  TYR    31      34.260  58.600  63.800  1.00  0.00           H  
ATOM    487  HA  TYR    31      31.560  57.800  64.400  1.00  0.00           H  
ATOM    488  HB1 TYR    31      31.810  56.430  62.190  1.00  0.00           H  
ATOM    489  HB2 TYR    31      33.560  56.850  62.250  1.00  0.00           H  
ATOM    490  HD1 TYR    31      30.180  58.590  62.500  1.00  0.00           H  
ATOM    491  HD2 TYR    31      33.990  58.320  60.540  1.00  0.00           H  
ATOM    492  HE1 TYR    31      29.470  60.410  60.940  1.00  0.00           H  
ATOM    493  HE2 TYR    31      33.310  60.130  59.080  1.00  0.00           H  
ATOM    494  HH  TYR    31      31.670  61.600  58.360  1.00  0.00           H  
ATOM    495  N   ASP    32      33.690  55.580  65.260  1.00  0.00           N  
ATOM    496  CA  ASP    32      33.740  54.360  66.020  1.00  0.00           C  
ATOM    497  C   ASP    32      33.460  54.600  67.450  1.00  0.00           C  
ATOM    498  O   ASP    32      33.240  53.680  68.230  1.00  0.00           O  
ATOM    499  CB  ASP    32      35.170  53.720  65.890  1.00  0.00           C  
ATOM    500  CG  ASP    32      35.240  53.110  64.460  1.00  0.00           C  
ATOM    501  OD1 ASP    32      34.250  52.420  64.110  1.00  0.00           O  
ATOM    502  OD2 ASP    32      36.390  53.030  63.900  1.00  0.00           O1-
ATOM    503  HN  ASP    32      34.590  56.010  65.230  1.00  0.00           H  
ATOM    504  HA  ASP    32      33.010  53.600  65.780  1.00  0.00           H  
ATOM    505  HB1 ASP    32      35.280  52.920  66.650  1.00  0.00           H  
ATOM    506  HB2 ASP    32      35.970  54.480  66.020  1.00  0.00           H  
ATOM    507  N   LEU    33      33.430  55.920  67.960  1.00  0.00           N  
ATOM    508  CA  LEU    33      33.080  56.100  69.400  1.00  0.00           C  
ATOM    509  C   LEU    33      31.730  56.630  69.720  1.00  0.00           C  
ATOM    510  O   LEU    33      31.220  56.300  70.770  1.00  0.00           O  
ATOM    511  CB  LEU    33      34.110  57.000  70.180  1.00  0.00           C  
ATOM    512  CG  LEU    33      34.000  57.470  71.670  1.00  0.00           C  
ATOM    513  CD1 LEU    33      33.940  56.320  72.670  1.00  0.00           C  
ATOM    514  CD2 LEU    33      35.360  58.180  71.870  1.00  0.00           C  
ATOM    515  HN  LEU    33      33.700  56.730  67.440  1.00  0.00           H  
ATOM    516  HA  LEU    33      33.170  55.160  69.940  1.00  0.00           H  
ATOM    517  HB1 LEU    33      34.150  57.880  69.500  1.00  0.00           H  
ATOM    518  HB2 LEU    33      35.050  56.440  70.030  1.00  0.00           H  
ATOM    519  HG  LEU    33      33.150  58.170  71.770  1.00  0.00           H  
ATOM    520 1HD1 LEU    33      34.050  56.720  73.700  1.00  0.00           H  
ATOM    521 2HD1 LEU    33      34.720  55.560  72.450  1.00  0.00           H  
ATOM    522 3HD1 LEU    33      32.950  55.820  72.640  1.00  0.00           H  
ATOM    523 1HD2 LEU    33      35.670  58.970  71.150  1.00  0.00           H  
ATOM    524 2HD2 LEU    33      36.120  57.390  71.690  1.00  0.00           H  
ATOM    525 3HD2 LEU    33      35.350  58.460  72.940  1.00  0.00           H  
ATOM    526  N   ASP    34      31.050  57.280  68.710  1.00  0.00           N  
ATOM    527  CA  ASP    34      29.660  57.760  68.850  1.00  0.00           C  
ATOM    528  C   ASP    34      28.700  56.510  68.550  1.00  0.00           C  
ATOM    529  O   ASP    34      27.940  56.410  67.600  1.00  0.00           O  
ATOM    530  CB  ASP    34      29.450  58.880  67.780  1.00  0.00           C  
ATOM    531  CG  ASP    34      28.090  59.510  67.930  1.00  0.00           C  
ATOM    532  OD1 ASP    34      27.760  60.340  67.050  1.00  0.00           O  
ATOM    533  OD2 ASP    34      27.430  59.310  69.000  1.00  0.00           O1-
ATOM    534  HN  ASP    34      31.460  57.460  67.820  1.00  0.00           H  
ATOM    535  HA  ASP    34      29.510  58.140  69.850  1.00  0.00           H  
ATOM    536  HB1 ASP    34      29.430  58.370  66.800  1.00  0.00           H  
ATOM    537  HB2 ASP    34      30.290  59.600  67.910  1.00  0.00           H  
ATOM    538  N   PHE    35      28.700  55.600  69.550  1.00  0.00           N  
ATOM    539  CA  PHE    35      27.740  54.480  69.640  1.00  0.00           C  
ATOM    540  C   PHE    35      27.220  54.480  71.130  1.00  0.00           C  
ATOM    541  O   PHE    35      28.080  54.770  71.990  1.00  0.00           O  
ATOM    542  CB  PHE    35      28.380  53.130  69.250  1.00  0.00           C  
ATOM    543  CG  PHE    35      28.600  53.010  67.820  1.00  0.00           C  
ATOM    544  CD1 PHE    35      27.520  52.940  66.940  1.00  0.00           C  
ATOM    545  CD2 PHE    35      29.880  52.900  67.290  1.00  0.00           C  
ATOM    546  CE1 PHE    35      27.750  52.760  65.540  1.00  0.00           C  
ATOM    547  CE2 PHE    35      30.200  52.740  65.900  1.00  0.00           C  
ATOM    548  CZ  PHE    35      29.040  52.620  65.080  1.00  0.00           C  
ATOM    549  HN  PHE    35      29.280  55.770  70.340  1.00  0.00           H  
ATOM    550  HA  PHE    35      26.870  54.650  69.020  1.00  0.00           H  
ATOM    551  HB1 PHE    35      27.730  52.310  69.620  1.00  0.00           H  
ATOM    552  HB2 PHE    35      29.390  53.040  69.730  1.00  0.00           H  
ATOM    553  HD1 PHE    35      26.490  53.000  67.280  1.00  0.00           H  
ATOM    554  HD2 PHE    35      30.680  52.930  68.010  1.00  0.00           H  
ATOM    555  HE1 PHE    35      26.920  52.640  64.860  1.00  0.00           H  
ATOM    556  HE2 PHE    35      31.230  52.770  65.570  1.00  0.00           H  
ATOM    557  HZ  PHE    35      29.180  52.610  64.010  1.00  0.00           H  
ATOM    558  N   PRO    36      25.960  54.190  71.450  1.00  0.00           N  
ATOM    559  CA  PRO    36      25.380  54.380  72.790  1.00  0.00           C  
ATOM    560  C   PRO    36      26.130  54.100  74.060  1.00  0.00           C  
ATOM    561  O   PRO    36      26.340  55.060  74.850  1.00  0.00           O  
ATOM    562  CB  PRO    36      24.030  53.600  72.760  1.00  0.00           C  
ATOM    563  CG  PRO    36      23.620  53.740  71.300  1.00  0.00           C  
ATOM    564  CD  PRO    36      24.910  53.750  70.470  1.00  0.00           C  
ATOM    565  HA  PRO    36      25.220  55.440  72.860  1.00  0.00           H  
ATOM    566  HB1 PRO    36      23.250  53.990  73.440  1.00  0.00           H  
ATOM    567  HB2 PRO    36      24.210  52.550  73.080  1.00  0.00           H  
ATOM    568  HG1 PRO    36      23.020  52.910  70.890  1.00  0.00           H  
ATOM    569  HG2 PRO    36      23.010  54.650  71.110  1.00  0.00           H  
ATOM    570  HD1 PRO    36      25.140  52.720  70.110  1.00  0.00           H  
ATOM    571  HD2 PRO    36      24.980  54.460  69.620  1.00  0.00           H  
ATOM    572  N   ALA    37      26.570  52.830  74.270  1.00  0.00           N  
ATOM    573  CA  ALA    37      27.320  52.440  75.450  1.00  0.00           C  
ATOM    574  C   ALA    37      28.700  53.080  75.530  1.00  0.00           C  
ATOM    575  O   ALA    37      29.200  53.640  76.510  1.00  0.00           O  
ATOM    576  CB  ALA    37      27.540  50.920  75.520  1.00  0.00           C  
ATOM    577  HN  ALA    37      26.380  52.090  73.630  1.00  0.00           H  
ATOM    578  HA  ALA    37      26.800  52.780  76.330  1.00  0.00           H  
ATOM    579  HB1 ALA    37      28.300  50.630  74.760  1.00  0.00           H  
ATOM    580  HB2 ALA    37      26.590  50.400  75.270  1.00  0.00           H  
ATOM    581  HB3 ALA    37      27.910  50.670  76.540  1.00  0.00           H  
ATOM    582  N   LEU    38      29.380  53.170  74.370  1.00  0.00           N  
ATOM    583  CA  LEU    38      30.710  53.640  74.150  1.00  0.00           C  
ATOM    584  C   LEU    38      30.750  55.140  74.690  1.00  0.00           C  
ATOM    585  O   LEU    38      31.770  55.540  75.330  1.00  0.00           O  
ATOM    586  CB  LEU    38      31.200  53.520  72.750  1.00  0.00           C  
ATOM    587  CG  LEU    38      31.540  52.150  72.160  1.00  0.00           C  
ATOM    588  CD1 LEU    38      30.320  51.160  72.020  1.00  0.00           C  
ATOM    589  CD2 LEU    38      32.190  52.180  70.810  1.00  0.00           C  
ATOM    590  HN  LEU    38      28.940  52.740  73.590  1.00  0.00           H  
ATOM    591  HA  LEU    38      31.280  53.030  74.830  1.00  0.00           H  
ATOM    592  HB1 LEU    38      32.150  54.090  72.600  1.00  0.00           H  
ATOM    593  HB2 LEU    38      30.460  53.940  72.030  1.00  0.00           H  
ATOM    594  HG  LEU    38      32.240  51.700  72.900  1.00  0.00           H  
ATOM    595 1HD1 LEU    38      29.600  51.480  71.240  1.00  0.00           H  
ATOM    596 2HD1 LEU    38      29.850  51.100  73.030  1.00  0.00           H  
ATOM    597 3HD1 LEU    38      30.680  50.150  71.710  1.00  0.00           H  
ATOM    598 1HD2 LEU    38      31.430  52.570  70.100  1.00  0.00           H  
ATOM    599 2HD2 LEU    38      32.340  51.120  70.490  1.00  0.00           H  
ATOM    600 3HD2 LEU    38      33.120  52.780  70.810  1.00  0.00           H  
ATOM    601  N   ARG    39      29.790  56.060  74.360  1.00  0.00           N  
ATOM    602  CA  ARG    39      29.780  57.460  74.670  1.00  0.00           C  
ATOM    603  C   ARG    39      28.920  57.730  75.990  1.00  0.00           C  
ATOM    604  O   ARG    39      28.560  58.880  76.250  1.00  0.00           O  
ATOM    605  CB  ARG    39      29.150  58.130  73.460  1.00  0.00           C  
ATOM    606  CG  ARG    39      27.560  58.110  73.230  1.00  0.00           C  
ATOM    607  CD  ARG    39      27.050  58.520  71.840  1.00  0.00           C  
ATOM    608  NE  ARG    39      25.500  58.510  71.830  1.00  0.00           N  
ATOM    609  CZ  ARG    39      24.820  57.880  70.840  1.00  0.00           C  
ATOM    610  NH1 ARG    39      25.350  57.810  69.650  1.00  0.00           N1+
ATOM    611  NH2 ARG    39      23.610  57.360  71.020  1.00  0.00           N  
ATOM    612  HN  ARG    39      29.010  55.820  73.800  1.00  0.00           H  
ATOM    613  HA  ARG    39      30.790  57.770  74.880  1.00  0.00           H  
ATOM    614  HB1 ARG    39      29.680  57.690  72.590  1.00  0.00           H  
ATOM    615  HB2 ARG    39      29.440  59.200  73.520  1.00  0.00           H  
ATOM    616  HG1 ARG    39      27.060  58.780  73.960  1.00  0.00           H  
ATOM    617  HG2 ARG    39      27.310  57.030  73.380  1.00  0.00           H  
ATOM    618  HD1 ARG    39      27.420  57.810  71.070  1.00  0.00           H  
ATOM    619  HD2 ARG    39      27.390  59.520  71.490  1.00  0.00           H  
ATOM    620  HE  ARG    39      25.000  58.840  72.630  1.00  0.00           H  
ATOM    621 1HH1 ARG    39      26.200  58.330  69.510  1.00  0.00           H  
ATOM    622 2HH1 ARG    39      24.790  57.480  68.900  1.00  0.00           H  
ATOM    623 1HH2 ARG    39      23.430  57.130  71.980  1.00  0.00           H  
ATOM    624 2HH2 ARG    39      23.220  56.780  70.310  1.00  0.00           H  
ATOM    625  N   LYS    40      28.570  56.700  76.780  1.00  0.00           N  
ATOM    626  CA  LYS    40      27.680  56.780  77.990  1.00  0.00           C  
ATOM    627  C   LYS    40      28.210  57.630  79.100  1.00  0.00           C  
ATOM    628  O   LYS    40      27.420  58.270  79.810  1.00  0.00           O  
ATOM    629  CB  LYS    40      27.500  55.360  78.600  1.00  0.00           C  
ATOM    630  CG  LYS    40      26.770  55.220  79.990  1.00  0.00           C  
ATOM    631  CD  LYS    40      25.180  55.580  79.940  1.00  0.00           C  
ATOM    632  CE  LYS    40      24.510  56.000  81.300  1.00  0.00           C  
ATOM    633  NZ  LYS    40      24.180  54.920  82.190  1.00  0.00           N1+
ATOM    634  HN  LYS    40      28.620  55.810  76.330  1.00  0.00           H  
ATOM    635  HA  LYS    40      26.700  57.160  77.750  1.00  0.00           H  
ATOM    636  HB1 LYS    40      28.510  54.910  78.650  1.00  0.00           H  
ATOM    637  HB2 LYS    40      26.920  54.740  77.880  1.00  0.00           H  
ATOM    638  HG1 LYS    40      27.320  55.780  80.780  1.00  0.00           H  
ATOM    639  HG2 LYS    40      26.690  54.160  80.310  1.00  0.00           H  
ATOM    640  HD1 LYS    40      24.610  54.730  79.500  1.00  0.00           H  
ATOM    641  HD2 LYS    40      25.110  56.530  79.370  1.00  0.00           H  
ATOM    642  HE1 LYS    40      23.550  56.510  81.070  1.00  0.00           H  
ATOM    643  HE2 LYS    40      25.060  56.750  81.920  1.00  0.00           H  
ATOM    644  HZ1 LYS    40      23.470  54.290  81.780  1.00  0.00           H  
ATOM    645  HZ2 LYS    40      23.860  55.260  83.110  1.00  0.00           H  
ATOM    646  HZ3 LYS    40      25.040  54.370  82.380  1.00  0.00           H  
ATOM    647  N   ASN    41      29.510  57.580  79.380  1.00  0.00           N  
ATOM    648  CA  ASN    41      30.090  58.500  80.350  1.00  0.00           C  
ATOM    649  C   ASN    41      30.200  59.950  79.770  1.00  0.00           C  
ATOM    650  O   ASN    41      30.460  60.250  78.550  1.00  0.00           O  
ATOM    651  CB  ASN    41      31.380  57.890  80.880  1.00  0.00           C  
ATOM    652  CG  ASN    41      31.200  56.730  81.760  1.00  0.00           C  
ATOM    653  ND2 ASN    41      32.300  55.970  82.090  1.00  0.00           N  
ATOM    654  OD1 ASN    41      30.100  56.330  82.100  1.00  0.00           O  
ATOM    655  HN  ASN    41      30.130  56.990  78.860  1.00  0.00           H  
ATOM    656  HA  ASN    41      29.430  58.670  81.180  1.00  0.00           H  
ATOM    657  HB1 ASN    41      32.010  58.650  81.400  1.00  0.00           H  
ATOM    658  HB2 ASN    41      31.980  57.560  80.000  1.00  0.00           H  
ATOM    659 1HD2 ASN    41      33.180  56.310  81.770  1.00  0.00           H  
ATOM    660 2HD2 ASN    41      32.270  55.170  82.700  1.00  0.00           H  
ATOM    661  N   LYS    42      29.890  60.960  80.580  1.00  0.00           N  
ATOM    662  CA  LYS    42      29.860  62.320  80.210  1.00  0.00           C  
ATOM    663  C   LYS    42      31.230  62.810  79.760  1.00  0.00           C  
ATOM    664  O   LYS    42      31.300  63.580  78.770  1.00  0.00           O  
ATOM    665  CB  LYS    42      29.240  63.130  81.390  1.00  0.00           C  
ATOM    666  CG  LYS    42      28.860  64.590  81.070  1.00  0.00           C  
ATOM    667  CD  LYS    42      28.070  64.860  79.780  1.00  0.00           C  
ATOM    668  CE  LYS    42      26.850  64.010  79.410  1.00  0.00           C  
ATOM    669  NZ  LYS    42      26.220  64.530  78.230  1.00  0.00           N1+
ATOM    670  HN  LYS    42      29.770  60.810  81.560  1.00  0.00           H  
ATOM    671  HA  LYS    42      29.240  62.340  79.330  1.00  0.00           H  
ATOM    672  HB1 LYS    42      30.020  63.160  82.190  1.00  0.00           H  
ATOM    673  HB2 LYS    42      28.320  62.590  81.700  1.00  0.00           H  
ATOM    674  HG1 LYS    42      29.740  65.270  81.070  1.00  0.00           H  
ATOM    675  HG2 LYS    42      28.180  64.990  81.850  1.00  0.00           H  
ATOM    676  HD1 LYS    42      28.870  64.770  79.010  1.00  0.00           H  
ATOM    677  HD2 LYS    42      27.710  65.910  79.750  1.00  0.00           H  
ATOM    678  HE1 LYS    42      26.020  64.160  80.130  1.00  0.00           H  
ATOM    679  HE2 LYS    42      27.100  62.940  79.250  1.00  0.00           H  
ATOM    680  HZ1 LYS    42      25.220  64.220  78.220  1.00  0.00           H  
ATOM    681  HZ2 LYS    42      26.690  64.200  77.370  1.00  0.00           H  
ATOM    682  HZ3 LYS    42      26.340  65.570  78.190  1.00  0.00           H  
ATOM    683  N   ASN    43      32.320  62.470  80.480  1.00  0.00           N  
ATOM    684  CA  ASN    43      33.630  62.860  80.040  1.00  0.00           C  
ATOM    685  C   ASN    43      33.940  62.320  78.680  1.00  0.00           C  
ATOM    686  O   ASN    43      34.420  62.980  77.760  1.00  0.00           O  
ATOM    687  CB  ASN    43      34.780  62.520  80.970  1.00  0.00           C  
ATOM    688  CG  ASN    43      34.890  61.060  81.430  1.00  0.00           C  
ATOM    689  ND2 ASN    43      36.090  60.630  81.910  1.00  0.00           N  
ATOM    690  OD1 ASN    43      34.010  60.220  81.210  1.00  0.00           O  
ATOM    691  HN  ASN    43      32.220  61.910  81.300  1.00  0.00           H  
ATOM    692  HA  ASN    43      33.740  63.930  79.980  1.00  0.00           H  
ATOM    693  HB1 ASN    43      34.620  62.980  81.970  1.00  0.00           H  
ATOM    694  HB2 ASN    43      35.760  62.900  80.610  1.00  0.00           H  
ATOM    695 1HD2 ASN    43      36.220  59.650  82.030  1.00  0.00           H  
ATOM    696 2HD2 ASN    43      36.840  61.280  82.000  1.00  0.00           H  
ATOM    697  N   ILE    44      33.590  61.150  78.330  1.00  0.00           N  
ATOM    698  CA  ILE    44      33.770  60.530  77.050  1.00  0.00           C  
ATOM    699  C   ILE    44      32.990  61.230  75.980  1.00  0.00           C  
ATOM    700  O   ILE    44      33.440  61.610  74.930  1.00  0.00           O  
ATOM    701  CB  ILE    44      33.240  59.100  77.230  1.00  0.00           C  
ATOM    702  CG1 ILE    44      34.040  58.390  78.340  1.00  0.00           C  
ATOM    703  CG2 ILE    44      33.480  58.380  75.860  1.00  0.00           C  
ATOM    704  CD  ILE    44      35.590  58.570  78.330  1.00  0.00           C  
ATOM    705  HN  ILE    44      33.320  60.510  79.050  1.00  0.00           H  
ATOM    706  HA  ILE    44      34.790  60.560  76.710  1.00  0.00           H  
ATOM    707  HB  ILE    44      32.200  59.180  77.590  1.00  0.00           H  
ATOM    708 1HG1 ILE    44      33.880  57.290  78.310  1.00  0.00           H  
ATOM    709 2HG1 ILE    44      33.710  58.620  79.370  1.00  0.00           H  
ATOM    710 1HG2 ILE    44      33.540  57.290  76.040  1.00  0.00           H  
ATOM    711 2HG2 ILE    44      34.410  58.680  75.320  1.00  0.00           H  
ATOM    712 3HG2 ILE    44      32.580  58.550  75.230  1.00  0.00           H  
ATOM    713  HD1 ILE    44      36.010  58.620  77.300  1.00  0.00           H  
ATOM    714  HD2 ILE    44      36.140  57.820  78.920  1.00  0.00           H  
ATOM    715  HD3 ILE    44      35.940  59.510  78.810  1.00  0.00           H  
ATOM    716  N   ASP    45      31.710  61.530  76.300  1.00  0.00           N  
ATOM    717  CA  ASP    45      30.750  62.230  75.520  1.00  0.00           C  
ATOM    718  C   ASP    45      31.200  63.630  75.220  1.00  0.00           C  
ATOM    719  O   ASP    45      31.220  64.110  74.060  1.00  0.00           O  
ATOM    720  CB  ASP    45      29.360  62.330  76.240  1.00  0.00           C  
ATOM    721  CG  ASP    45      28.240  62.870  75.360  1.00  0.00           C  
ATOM    722  OD1 ASP    45      28.290  62.790  74.080  1.00  0.00           O  
ATOM    723  OD2 ASP    45      27.260  63.370  75.970  1.00  0.00           O1-
ATOM    724  HN  ASP    45      31.410  61.250  77.210  1.00  0.00           H  
ATOM    725  HA  ASP    45      30.620  61.720  74.580  1.00  0.00           H  
ATOM    726  HB1 ASP    45      29.540  63.050  77.070  1.00  0.00           H  
ATOM    727  HB2 ASP    45      29.120  61.310  76.600  1.00  0.00           H  
ATOM    728  N   ASN    46      31.700  64.370  76.200  1.00  0.00           N  
ATOM    729  CA  ASN    46      32.380  65.650  76.050  1.00  0.00           C  
ATOM    730  C   ASN    46      33.690  65.510  75.260  1.00  0.00           C  
ATOM    731  O   ASN    46      34.050  66.390  74.460  1.00  0.00           O  
ATOM    732  CB  ASN    46      32.960  66.300  77.410  1.00  0.00           C  
ATOM    733  CG  ASN    46      31.860  66.940  78.200  1.00  0.00           C  
ATOM    734  ND2 ASN    46      32.040  67.070  79.530  1.00  0.00           N  
ATOM    735  OD1 ASN    46      30.720  67.080  77.720  1.00  0.00           O  
ATOM    736  HN  ASN    46      31.660  63.960  77.110  1.00  0.00           H  
ATOM    737  HA  ASN    46      31.700  66.320  75.550  1.00  0.00           H  
ATOM    738  HB1 ASN    46      33.790  67.020  77.230  1.00  0.00           H  
ATOM    739  HB2 ASN    46      33.330  65.420  77.980  1.00  0.00           H  
ATOM    740 1HD2 ASN    46      31.280  67.460  80.050  1.00  0.00           H  
ATOM    741 2HD2 ASN    46      32.880  66.700  79.940  1.00  0.00           H  
ATOM    742  N   PHE    47      34.570  64.530  75.450  1.00  0.00           N  
ATOM    743  CA  PHE    47      35.730  64.250  74.550  1.00  0.00           C  
ATOM    744  C   PHE    47      35.370  64.050  73.100  1.00  0.00           C  
ATOM    745  O   PHE    47      36.000  64.550  72.180  1.00  0.00           O  
ATOM    746  CB  PHE    47      36.540  63.160  75.160  1.00  0.00           C  
ATOM    747  CG  PHE    47      37.240  63.460  76.480  1.00  0.00           C  
ATOM    748  CD1 PHE    47      37.880  64.700  76.840  1.00  0.00           C  
ATOM    749  CD2 PHE    47      37.390  62.450  77.410  1.00  0.00           C  
ATOM    750  CE1 PHE    47      38.400  64.990  78.130  1.00  0.00           C  
ATOM    751  CE2 PHE    47      37.980  62.610  78.620  1.00  0.00           C  
ATOM    752  CZ  PHE    47      38.400  63.900  79.050  1.00  0.00           C  
ATOM    753  HN  PHE    47      34.510  64.010  76.290  1.00  0.00           H  
ATOM    754  HA  PHE    47      36.330  65.150  74.520  1.00  0.00           H  
ATOM    755  HB1 PHE    47      37.240  62.700  74.430  1.00  0.00           H  
ATOM    756  HB2 PHE    47      35.790  62.360  75.360  1.00  0.00           H  
ATOM    757  HD1 PHE    47      37.850  65.580  76.220  1.00  0.00           H  
ATOM    758  HD2 PHE    47      37.110  61.430  77.170  1.00  0.00           H  
ATOM    759  HE1 PHE    47      38.780  65.960  78.410  1.00  0.00           H  
ATOM    760  HE2 PHE    47      37.990  61.750  79.270  1.00  0.00           H  
ATOM    761  HZ  PHE    47      38.850  64.010  80.030  1.00  0.00           H  
ATOM    762  N   LEU    48      34.290  63.280  72.900  1.00  0.00           N  
ATOM    763  CA  LEU    48      33.720  63.060  71.570  1.00  0.00           C  
ATOM    764  C   LEU    48      33.220  64.400  70.920  1.00  0.00           C  
ATOM    765  O   LEU    48      33.400  64.610  69.750  1.00  0.00           O  
ATOM    766  CB  LEU    48      32.580  61.970  71.770  1.00  0.00           C  
ATOM    767  CG  LEU    48      31.710  61.600  70.480  1.00  0.00           C  
ATOM    768  CD1 LEU    48      32.660  60.820  69.590  1.00  0.00           C  
ATOM    769  CD2 LEU    48      30.510  60.750  70.880  1.00  0.00           C  
ATOM    770  HN  LEU    48      33.780  62.950  73.690  1.00  0.00           H  
ATOM    771  HA  LEU    48      34.450  62.630  70.900  1.00  0.00           H  
ATOM    772  HB1 LEU    48      31.990  62.340  72.640  1.00  0.00           H  
ATOM    773  HB2 LEU    48      32.990  60.990  72.110  1.00  0.00           H  
ATOM    774  HG  LEU    48      31.250  62.530  70.060  1.00  0.00           H  
ATOM    775 1HD1 LEU    48      32.180  60.560  68.620  1.00  0.00           H  
ATOM    776 2HD1 LEU    48      32.900  59.830  70.020  1.00  0.00           H  
ATOM    777 3HD1 LEU    48      33.500  61.490  69.300  1.00  0.00           H  
ATOM    778 1HD2 LEU    48      29.760  60.600  70.070  1.00  0.00           H  
ATOM    779 2HD2 LEU    48      30.060  61.350  71.700  1.00  0.00           H  
ATOM    780 3HD2 LEU    48      30.790  59.750  71.270  1.00  0.00           H  
ATOM    781  N   SER    49      32.520  65.240  71.670  1.00  0.00           N  
ATOM    782  CA  SER    49      32.170  66.560  71.170  1.00  0.00           C  
ATOM    783  C   SER    49      33.250  67.540  70.720  1.00  0.00           C  
ATOM    784  O   SER    49      33.170  68.170  69.670  1.00  0.00           O  
ATOM    785  CB  SER    49      31.300  67.250  72.330  1.00  0.00           C  
ATOM    786  OG  SER    49      30.540  68.300  71.750  1.00  0.00           O  
ATOM    787  HN  SER    49      32.380  65.020  72.630  1.00  0.00           H  
ATOM    788  HA  SER    49      31.580  66.380  70.280  1.00  0.00           H  
ATOM    789  HB1 SER    49      31.830  67.560  73.250  1.00  0.00           H  
ATOM    790  HB2 SER    49      30.610  66.440  72.680  1.00  0.00           H  
ATOM    791  HG1 SER    49      30.020  67.970  71.010  1.00  0.00           H  
ATOM    792  N   ARG    50      34.310  67.570  71.510  1.00  0.00           N  
ATOM    793  CA  ARG    50      35.580  68.140  71.230  1.00  0.00           C  
ATOM    794  C   ARG    50      36.270  67.600  69.980  1.00  0.00           C  
ATOM    795  O   ARG    50      36.780  68.410  69.160  1.00  0.00           O  
ATOM    796  CB  ARG    50      36.490  67.970  72.430  1.00  0.00           C  
ATOM    797  CG  ARG    50      36.090  68.920  73.570  1.00  0.00           C  
ATOM    798  CD  ARG    50      37.020  68.880  74.750  1.00  0.00           C  
ATOM    799  NE  ARG    50      36.420  69.660  75.890  1.00  0.00           N  
ATOM    800  CZ  ARG    50      36.730  69.580  77.210  1.00  0.00           C  
ATOM    801  NH1 ARG    50      37.950  69.320  77.590  1.00  0.00           N1+
ATOM    802  NH2 ARG    50      35.750  69.790  78.080  1.00  0.00           N  
ATOM    803  HN  ARG    50      34.110  67.310  72.450  1.00  0.00           H  
ATOM    804  HA  ARG    50      35.530  69.220  71.110  1.00  0.00           H  
ATOM    805  HB1 ARG    50      37.550  68.200  72.210  1.00  0.00           H  
ATOM    806  HB2 ARG    50      36.490  66.900  72.750  1.00  0.00           H  
ATOM    807  HG1 ARG    50      35.020  68.790  73.820  1.00  0.00           H  
ATOM    808  HG2 ARG    50      36.150  69.980  73.260  1.00  0.00           H  
ATOM    809  HD1 ARG    50      38.000  69.330  74.480  1.00  0.00           H  
ATOM    810  HD2 ARG    50      37.210  67.850  75.100  1.00  0.00           H  
ATOM    811  HE  ARG    50      35.500  70.040  75.780  1.00  0.00           H  
ATOM    812 1HH1 ARG    50      38.690  69.360  76.920  1.00  0.00           H  
ATOM    813 2HH1 ARG    50      38.110  69.490  78.560  1.00  0.00           H  
ATOM    814 1HH2 ARG    50      34.950  70.250  77.710  1.00  0.00           H  
ATOM    815 2HH2 ARG    50      35.990  69.800  79.050  1.00  0.00           H  
ATOM    816  N   TYR    51      36.350  66.240  69.720  1.00  0.00           N  
ATOM    817  CA  TYR    51      36.750  65.740  68.350  1.00  0.00           C  
ATOM    818  C   TYR    51      35.860  66.190  67.200  1.00  0.00           C  
ATOM    819  O   TYR    51      36.340  66.570  66.150  1.00  0.00           O  
ATOM    820  CB  TYR    51      36.930  64.210  68.240  1.00  0.00           C  
ATOM    821  CG  TYR    51      37.730  63.640  69.340  1.00  0.00           C  
ATOM    822  CD1 TYR    51      37.280  62.490  70.080  1.00  0.00           C  
ATOM    823  CD2 TYR    51      39.030  64.070  69.560  1.00  0.00           C  
ATOM    824  CE1 TYR    51      38.020  61.920  71.120  1.00  0.00           C  
ATOM    825  CE2 TYR    51      39.720  63.540  70.630  1.00  0.00           C  
ATOM    826  CZ  TYR    51      39.240  62.540  71.400  1.00  0.00           C  
ATOM    827  OH  TYR    51      40.040  62.160  72.450  1.00  0.00           O  
ATOM    828  HN  TYR    51      36.120  65.430  70.260  1.00  0.00           H  
ATOM    829  HA  TYR    51      37.690  66.120  67.990  1.00  0.00           H  
ATOM    830  HB1 TYR    51      37.370  63.860  67.280  1.00  0.00           H  
ATOM    831  HB2 TYR    51      35.890  63.810  68.280  1.00  0.00           H  
ATOM    832  HD1 TYR    51      36.250  62.200  69.930  1.00  0.00           H  
ATOM    833  HD2 TYR    51      39.520  64.760  68.880  1.00  0.00           H  
ATOM    834  HE1 TYR    51      37.630  61.100  71.710  1.00  0.00           H  
ATOM    835  HE2 TYR    51      40.700  63.940  70.830  1.00  0.00           H  
ATOM    836  HH  TYR    51      39.690  61.370  72.860  1.00  0.00           H  
ATOM    837  N   LYS    52      34.540  66.100  67.450  1.00  0.00           N  
ATOM    838  CA  LYS    52      33.500  66.570  66.580  1.00  0.00           C  
ATOM    839  C   LYS    52      33.600  67.990  66.210  1.00  0.00           C  
ATOM    840  O   LYS    52      33.490  68.320  65.030  1.00  0.00           O  
ATOM    841  CB  LYS    52      32.070  66.120  67.060  1.00  0.00           C  
ATOM    842  CG  LYS    52      31.880  64.600  66.940  1.00  0.00           C  
ATOM    843  CD  LYS    52      30.410  64.300  67.340  1.00  0.00           C  
ATOM    844  CE  LYS    52      29.880  62.920  67.060  1.00  0.00           C  
ATOM    845  NZ  LYS    52      28.420  62.940  67.190  1.00  0.00           N1+
ATOM    846  HN  LYS    52      34.150  65.800  68.320  1.00  0.00           H  
ATOM    847  HA  LYS    52      33.620  66.090  65.610  1.00  0.00           H  
ATOM    848  HB1 LYS    52      31.380  66.730  66.430  1.00  0.00           H  
ATOM    849  HB2 LYS    52      31.980  66.440  68.120  1.00  0.00           H  
ATOM    850  HG1 LYS    52      32.520  63.980  67.610  1.00  0.00           H  
ATOM    851  HG2 LYS    52      32.110  64.340  65.890  1.00  0.00           H  
ATOM    852  HD1 LYS    52      29.850  64.860  66.560  1.00  0.00           H  
ATOM    853  HD2 LYS    52      30.170  64.740  68.330  1.00  0.00           H  
ATOM    854  HE1 LYS    52      30.300  62.200  67.790  1.00  0.00           H  
ATOM    855  HE2 LYS    52      30.110  62.550  66.030  1.00  0.00           H  
ATOM    856  HZ1 LYS    52      28.010  62.010  66.950  1.00  0.00           H  
ATOM    857  HZ2 LYS    52      28.030  63.560  66.450  1.00  0.00           H  
ATOM    858  HZ3 LYS    52      28.010  63.390  68.040  1.00  0.00           H  
ATOM    859  N   ASP    53      33.800  68.930  67.130  1.00  0.00           N  
ATOM    860  CA  ASP    53      33.970  70.340  66.930  1.00  0.00           C  
ATOM    861  C   ASP    53      35.170  70.680  66.100  1.00  0.00           C  
ATOM    862  O   ASP    53      35.120  71.370  65.050  1.00  0.00           O  
ATOM    863  CB  ASP    53      34.090  70.930  68.340  1.00  0.00           C  
ATOM    864  CG  ASP    53      33.970  72.400  68.460  1.00  0.00           C  
ATOM    865  OD1 ASP    53      34.810  73.020  69.180  1.00  0.00           O  
ATOM    866  OD2 ASP    53      33.060  73.000  67.890  1.00  0.00           O1-
ATOM    867  HN  ASP    53      33.740  68.620  68.080  1.00  0.00           H  
ATOM    868  HA  ASP    53      33.140  70.660  66.310  1.00  0.00           H  
ATOM    869  HB1 ASP    53      34.990  70.440  68.760  1.00  0.00           H  
ATOM    870  HB2 ASP    53      33.270  70.450  68.920  1.00  0.00           H  
ATOM    871  N   THR    54      36.260  70.040  66.440  1.00  0.00           N  
ATOM    872  CA  THR    54      37.490  70.140  65.750  1.00  0.00           C  
ATOM    873  C   THR    54      37.460  69.720  64.290  1.00  0.00           C  
ATOM    874  O   THR    54      38.050  70.350  63.450  1.00  0.00           O  
ATOM    875  CB  THR    54      38.560  69.290  66.440  1.00  0.00           C  
ATOM    876  CG2 THR    54      39.940  69.340  65.660  1.00  0.00           C  
ATOM    877  OG1 THR    54      38.770  69.840  67.730  1.00  0.00           O  
ATOM    878  HN  THR    54      36.250  69.400  67.210  1.00  0.00           H  
ATOM    879  HA  THR    54      37.650  71.200  65.850  1.00  0.00           H  
ATOM    880  HB  THR    54      38.350  68.200  66.480  1.00  0.00           H  
ATOM    881  HG1 THR    54      38.100  69.470  68.310  1.00  0.00           H  
ATOM    882 1HG2 THR    54      40.220  70.390  65.440  1.00  0.00           H  
ATOM    883 2HG2 THR    54      39.930  68.900  64.640  1.00  0.00           H  
ATOM    884 3HG2 THR    54      40.720  68.840  66.270  1.00  0.00           H  
ATOM    885  N   ILE    55      36.720  68.580  63.960  1.00  0.00           N  
ATOM    886  CA  ILE    55      36.640  68.090  62.630  1.00  0.00           C  
ATOM    887  C   ILE    55      35.620  68.890  61.790  1.00  0.00           C  
ATOM    888  O   ILE    55      35.880  69.260  60.640  1.00  0.00           O  
ATOM    889  CB  ILE    55      36.380  66.560  62.430  1.00  0.00           C  
ATOM    890  CG1 ILE    55      36.630  66.210  60.960  1.00  0.00           C  
ATOM    891  CG2 ILE    55      35.000  66.090  62.920  1.00  0.00           C  
ATOM    892  CD  ILE    55      37.050  64.710  60.920  1.00  0.00           C  
ATOM    893  HN  ILE    55      36.360  67.960  64.660  1.00  0.00           H  
ATOM    894  HA  ILE    55      37.600  68.290  62.180  1.00  0.00           H  
ATOM    895  HB  ILE    55      37.090  65.920  62.990  1.00  0.00           H  
ATOM    896 1HG1 ILE    55      37.510  66.780  60.590  1.00  0.00           H  
ATOM    897 2HG1 ILE    55      35.730  66.370  60.340  1.00  0.00           H  
ATOM    898 1HG2 ILE    55      34.820  65.000  62.830  1.00  0.00           H  
ATOM    899 2HG2 ILE    55      34.250  66.580  62.260  1.00  0.00           H  
ATOM    900 3HG2 ILE    55      34.960  66.280  64.020  1.00  0.00           H  
ATOM    901  HD1 ILE    55      37.150  64.340  59.880  1.00  0.00           H  
ATOM    902  HD2 ILE    55      36.320  64.070  61.480  1.00  0.00           H  
ATOM    903  HD3 ILE    55      38.030  64.600  61.420  1.00  0.00           H  
ATOM    904  N   ASN    56      34.390  69.250  62.440  1.00  0.00           N  
ATOM    905  CA  ASN    56      33.230  69.890  61.910  1.00  0.00           C  
ATOM    906  C   ASN    56      33.600  71.270  61.320  1.00  0.00           C  
ATOM    907  O   ASN    56      33.000  71.730  60.340  1.00  0.00           O  
ATOM    908  CB  ASN    56      32.150  69.860  62.980  1.00  0.00           C  
ATOM    909  CG  ASN    56      30.870  70.530  62.560  1.00  0.00           C  
ATOM    910  ND2 ASN    56      29.960  69.740  61.920  1.00  0.00           N  
ATOM    911  OD1 ASN    56      30.630  71.700  62.850  1.00  0.00           O  
ATOM    912  HN  ASN    56      34.350  68.970  63.390  1.00  0.00           H  
ATOM    913  HA  ASN    56      32.860  69.310  61.080  1.00  0.00           H  
ATOM    914  HB1 ASN    56      32.310  70.320  63.980  1.00  0.00           H  
ATOM    915  HB2 ASN    56      31.870  68.810  63.220  1.00  0.00           H  
ATOM    916 1HD2 ASN    56      29.210  70.150  61.390  1.00  0.00           H  
ATOM    917 2HD2 ASN    56      30.150  68.780  61.740  1.00  0.00           H  
ATOM    918  N   LYS    57      34.540  71.990  62.010  1.00  0.00           N  
ATOM    919  CA  LYS    57      35.110  73.190  61.510  1.00  0.00           C  
ATOM    920  C   LYS    57      36.030  73.010  60.280  1.00  0.00           C  
ATOM    921  O   LYS    57      35.960  73.900  59.450  1.00  0.00           O  
ATOM    922  CB  LYS    57      35.800  73.940  62.720  1.00  0.00           C  
ATOM    923  CG  LYS    57      34.900  74.900  63.400  1.00  0.00           C  
ATOM    924  CD  LYS    57      33.910  74.220  64.350  1.00  0.00           C  
ATOM    925  CE  LYS    57      33.060  75.280  65.120  1.00  0.00           C  
ATOM    926  NZ  LYS    57      32.090  74.700  65.970  1.00  0.00           N1+
ATOM    927  HN  LYS    57      34.870  71.590  62.870  1.00  0.00           H  
ATOM    928  HA  LYS    57      34.320  73.780  61.050  1.00  0.00           H  
ATOM    929  HB1 LYS    57      36.550  74.580  62.200  1.00  0.00           H  
ATOM    930  HB2 LYS    57      36.350  73.170  63.290  1.00  0.00           H  
ATOM    931  HG1 LYS    57      34.460  75.620  62.690  1.00  0.00           H  
ATOM    932  HG2 LYS    57      35.480  75.620  64.020  1.00  0.00           H  
ATOM    933  HD1 LYS    57      34.500  73.640  65.090  1.00  0.00           H  
ATOM    934  HD2 LYS    57      33.190  73.540  63.840  1.00  0.00           H  
ATOM    935  HE1 LYS    57      32.470  75.870  64.380  1.00  0.00           H  
ATOM    936  HE2 LYS    57      33.800  75.850  65.730  1.00  0.00           H  
ATOM    937  HZ1 LYS    57      31.300  75.320  66.240  1.00  0.00           H  
ATOM    938  HZ2 LYS    57      32.490  74.290  66.840  1.00  0.00           H  
ATOM    939  HZ3 LYS    57      31.550  73.920  65.550  1.00  0.00           H  
ATOM    940  N   ILE    58      36.800  71.900  60.180  1.00  0.00           N  
ATOM    941  CA  ILE    58      37.730  71.610  59.090  1.00  0.00           C  
ATOM    942  C   ILE    58      36.980  71.240  57.860  1.00  0.00           C  
ATOM    943  O   ILE    58      37.310  71.760  56.790  1.00  0.00           O  
ATOM    944  CB  ILE    58      38.870  70.550  59.380  1.00  0.00           C  
ATOM    945  CG1 ILE    58      39.840  71.240  60.410  1.00  0.00           C  
ATOM    946  CG2 ILE    58      39.620  69.990  58.200  1.00  0.00           C  
ATOM    947  CD  ILE    58      40.750  70.250  61.110  1.00  0.00           C  
ATOM    948  HN  ILE    58      36.700  71.170  60.850  1.00  0.00           H  
ATOM    949  HA  ILE    58      38.350  72.460  58.870  1.00  0.00           H  
ATOM    950  HB  ILE    58      38.510  69.620  59.870  1.00  0.00           H  
ATOM    951 1HG1 ILE    58      39.280  71.780  61.200  1.00  0.00           H  
ATOM    952 2HG1 ILE    58      40.390  72.040  59.860  1.00  0.00           H  
ATOM    953 1HG2 ILE    58      39.030  69.240  57.630  1.00  0.00           H  
ATOM    954 2HG2 ILE    58      40.610  69.550  58.440  1.00  0.00           H  
ATOM    955 3HG2 ILE    58      39.840  70.790  57.460  1.00  0.00           H  
ATOM    956  HD1 ILE    58      41.410  69.750  60.370  1.00  0.00           H  
ATOM    957  HD2 ILE    58      40.250  69.490  61.750  1.00  0.00           H  
ATOM    958  HD3 ILE    58      41.400  70.820  61.810  1.00  0.00           H  
ATOM    959  N   ARG    59      35.850  70.440  57.980  1.00  0.00           N  
ATOM    960  CA  ARG    59      34.960  70.190  56.760  1.00  0.00           C  
ATOM    961  C   ARG    59      34.270  71.300  56.100  1.00  0.00           C  
ATOM    962  O   ARG    59      33.760  71.220  55.000  1.00  0.00           O  
ATOM    963  CB  ARG    59      33.870  69.110  57.080  1.00  0.00           C  
ATOM    964  CG  ARG    59      34.530  67.750  57.310  1.00  0.00           C  
ATOM    965  CD  ARG    59      35.380  67.000  56.230  1.00  0.00           C  
ATOM    966  NE  ARG    59      35.690  65.680  56.780  1.00  0.00           N  
ATOM    967  CZ  ARG    59      36.610  64.820  56.390  1.00  0.00           C  
ATOM    968  NH1 ARG    59      37.280  64.970  55.280  1.00  0.00           N1+
ATOM    969  NH2 ARG    59      36.760  63.710  57.010  1.00  0.00           N  
ATOM    970  HN  ARG    59      35.560  70.020  58.830  1.00  0.00           H  
ATOM    971  HA  ARG    59      35.580  69.820  55.960  1.00  0.00           H  
ATOM    972  HB1 ARG    59      33.110  68.910  56.290  1.00  0.00           H  
ATOM    973  HB2 ARG    59      33.350  69.340  58.030  1.00  0.00           H  
ATOM    974  HG1 ARG    59      33.690  67.060  57.570  1.00  0.00           H  
ATOM    975  HG2 ARG    59      35.180  67.790  58.210  1.00  0.00           H  
ATOM    976  HD1 ARG    59      36.350  67.500  56.060  1.00  0.00           H  
ATOM    977  HD2 ARG    59      34.910  66.850  55.230  1.00  0.00           H  
ATOM    978  HE  ARG    59      35.350  65.420  57.690  1.00  0.00           H  
ATOM    979 1HH1 ARG    59      37.300  65.860  54.840  1.00  0.00           H  
ATOM    980 2HH1 ARG    59      37.920  64.250  55.030  1.00  0.00           H  
ATOM    981 1HH2 ARG    59      36.020  63.310  57.550  1.00  0.00           H  
ATOM    982 2HH2 ARG    59      37.320  62.960  56.660  1.00  0.00           H  
ATOM    983  N   ASP    60      34.180  72.500  56.750  1.00  0.00           N  
ATOM    984  CA  ASP    60      33.600  73.750  56.270  1.00  0.00           C  
ATOM    985  C   ASP    60      34.660  74.630  55.650  1.00  0.00           C  
ATOM    986  O   ASP    60      34.420  75.610  54.960  1.00  0.00           O  
ATOM    987  CB  ASP    60      32.910  74.560  57.400  1.00  0.00           C  
ATOM    988  CG  ASP    60      31.530  73.930  57.750  1.00  0.00           C  
ATOM    989  OD1 ASP    60      30.990  73.070  57.030  1.00  0.00           O  
ATOM    990  OD2 ASP    60      31.030  74.330  58.840  1.00  0.00           O1-
ATOM    991  HN  ASP    60      34.410  72.500  57.720  1.00  0.00           H  
ATOM    992  HA  ASP    60      32.950  73.460  55.450  1.00  0.00           H  
ATOM    993  HB1 ASP    60      32.610  75.540  56.980  1.00  0.00           H  
ATOM    994  HB2 ASP    60      33.560  74.670  58.290  1.00  0.00           H  
ATOM    995  N   LEU    61      35.990  74.230  55.760  1.00  0.00           N  
ATOM    996  CA  LEU    61      37.130  74.890  55.070  1.00  0.00           C  
ATOM    997  C   LEU    61      37.640  73.960  54.010  1.00  0.00           C  
ATOM    998  O   LEU    61      38.590  74.240  53.270  1.00  0.00           O  
ATOM    999  CB  LEU    61      38.290  75.130  56.030  1.00  0.00           C  
ATOM   1000  CG  LEU    61      37.970  75.780  57.380  1.00  0.00           C  
ATOM   1001  CD1 LEU    61      39.110  75.890  58.420  1.00  0.00           C  
ATOM   1002  CD2 LEU    61      37.320  77.120  57.260  1.00  0.00           C  
ATOM   1003  HN  LEU    61      36.150  73.400  56.290  1.00  0.00           H  
ATOM   1004  HA  LEU    61      36.750  75.750  54.540  1.00  0.00           H  
ATOM   1005  HB1 LEU    61      39.050  75.790  55.560  1.00  0.00           H  
ATOM   1006  HB2 LEU    61      38.830  74.180  56.240  1.00  0.00           H  
ATOM   1007  HG  LEU    61      37.260  75.140  57.940  1.00  0.00           H  
ATOM   1008 1HD1 LEU    61      39.950  76.470  57.980  1.00  0.00           H  
ATOM   1009 2HD1 LEU    61      39.470  74.860  58.640  1.00  0.00           H  
ATOM   1010 3HD1 LEU    61      38.850  76.390  59.380  1.00  0.00           H  
ATOM   1011 1HD2 LEU    61      38.020  77.850  56.790  1.00  0.00           H  
ATOM   1012 2HD2 LEU    61      36.950  77.510  58.230  1.00  0.00           H  
ATOM   1013 3HD2 LEU    61      36.360  77.140  56.710  1.00  0.00           H  
ATOM   1014  N   ARG    62      37.020  72.780  53.850  1.00  0.00           N  
ATOM   1015  CA  ARG    62      37.620  71.840  52.950  1.00  0.00           C  
ATOM   1016  C   ARG    62      36.550  71.050  52.150  1.00  0.00           C  
ATOM   1017  O   ARG    62      35.370  71.080  52.430  1.00  0.00           O  
ATOM   1018  CB  ARG    62      38.470  70.880  53.730  1.00  0.00           C  
ATOM   1019  CG  ARG    62      39.750  71.450  54.430  1.00  0.00           C  
ATOM   1020  CD  ARG    62      40.750  70.320  54.670  1.00  0.00           C  
ATOM   1021  NE  ARG    62      41.980  70.830  55.210  1.00  0.00           N  
ATOM   1022  CZ  ARG    62      42.800  70.040  55.870  1.00  0.00           C  
ATOM   1023  NH1 ARG    62      42.830  68.730  55.940  1.00  0.00           N1+
ATOM   1024  NH2 ARG    62      43.770  70.490  56.670  1.00  0.00           N  
ATOM   1025  HN  ARG    62      36.110  72.590  54.210  1.00  0.00           H  
ATOM   1026  HA  ARG    62      38.170  72.380  52.190  1.00  0.00           H  
ATOM   1027  HB1 ARG    62      38.760  70.010  53.090  1.00  0.00           H  
ATOM   1028  HB2 ARG    62      37.850  70.490  54.560  1.00  0.00           H  
ATOM   1029  HG1 ARG    62      39.500  71.960  55.390  1.00  0.00           H  
ATOM   1030  HG2 ARG    62      40.200  72.230  53.780  1.00  0.00           H  
ATOM   1031  HD1 ARG    62      40.970  69.940  53.650  1.00  0.00           H  
ATOM   1032  HD2 ARG    62      40.290  69.540  55.310  1.00  0.00           H  
ATOM   1033  HE  ARG    62      42.250  71.790  55.130  1.00  0.00           H  
ATOM   1034 1HH1 ARG    62      42.240  68.130  55.400  1.00  0.00           H  
ATOM   1035 2HH1 ARG    62      43.620  68.390  56.460  1.00  0.00           H  
ATOM   1036 1HH2 ARG    62      43.890  71.460  56.890  1.00  0.00           H  
ATOM   1037 2HH2 ARG    62      44.430  69.850  57.070  1.00  0.00           H  
ATOM   1038  N   MET    63      37.010  70.350  51.050  1.00  0.00           N  
ATOM   1039  CA  MET    63      36.160  69.450  50.250  1.00  0.00           C  
ATOM   1040  C   MET    63      35.490  68.310  51.010  1.00  0.00           C  
ATOM   1041  O   MET    63      35.940  67.690  51.920  1.00  0.00           O  
ATOM   1042  CB  MET    63      37.000  69.080  49.050  1.00  0.00           C  
ATOM   1043  CG  MET    63      36.420  68.070  48.040  1.00  0.00           C  
ATOM   1044  SD  MET    63      37.040  66.340  48.440  1.00  0.00           S  
ATOM   1045  CE  MET    63      35.870  65.610  47.310  1.00  0.00           C  
ATOM   1046  HN  MET    63      37.940  70.570  50.780  1.00  0.00           H  
ATOM   1047  HA  MET    63      35.360  70.100  49.920  1.00  0.00           H  
ATOM   1048  HB1 MET    63      37.960  68.720  49.490  1.00  0.00           H  
ATOM   1049  HB2 MET    63      37.110  69.970  48.390  1.00  0.00           H  
ATOM   1050  HG1 MET    63      36.740  68.460  47.040  1.00  0.00           H  
ATOM   1051  HG2 MET    63      35.350  68.310  47.910  1.00  0.00           H  
ATOM   1052  HE1 MET    63      35.920  65.950  46.250  1.00  0.00           H  
ATOM   1053  HE2 MET    63      34.890  65.830  47.770  1.00  0.00           H  
ATOM   1054  HE3 MET    63      35.950  64.500  47.310  1.00  0.00           H  
ATOM   1055  N   LYS    64      34.270  67.930  50.510  1.00  0.00           N  
ATOM   1056  CA  LYS    64      33.390  66.850  51.120  1.00  0.00           C  
ATOM   1057  C   LYS    64      32.210  66.760  50.130  1.00  0.00           C  
ATOM   1058  O   LYS    64      32.080  67.610  49.240  1.00  0.00           O  
ATOM   1059  CB  LYS    64      32.930  67.160  52.540  1.00  0.00           C  
ATOM   1060  CG  LYS    64      32.650  68.610  52.890  1.00  0.00           C  
ATOM   1061  CD  LYS    64      31.360  69.190  52.260  1.00  0.00           C  
ATOM   1062  CE  LYS    64      30.960  70.570  52.750  1.00  0.00           C  
ATOM   1063  NZ  LYS    64      32.050  71.590  52.650  1.00  0.00           N1+
ATOM   1064  HN  LYS    64      33.810  68.400  49.760  1.00  0.00           H  
ATOM   1065  HA  LYS    64      33.810  65.860  51.100  1.00  0.00           H  
ATOM   1066  HB1 LYS    64      33.700  66.690  53.200  1.00  0.00           H  
ATOM   1067  HB2 LYS    64      31.980  66.620  52.730  1.00  0.00           H  
ATOM   1068  HG1 LYS    64      33.530  69.200  52.550  1.00  0.00           H  
ATOM   1069  HG2 LYS    64      32.480  68.870  53.960  1.00  0.00           H  
ATOM   1070  HD1 LYS    64      30.540  68.510  52.570  1.00  0.00           H  
ATOM   1071  HD2 LYS    64      31.330  69.090  51.150  1.00  0.00           H  
ATOM   1072  HE1 LYS    64      30.650  70.550  53.820  1.00  0.00           H  
ATOM   1073  HE2 LYS    64      30.160  70.920  52.070  1.00  0.00           H  
ATOM   1074  HZ1 LYS    64      32.320  71.630  51.640  1.00  0.00           H  
ATOM   1075  HZ2 LYS    64      32.930  71.380  53.160  1.00  0.00           H  
ATOM   1076  HZ3 LYS    64      31.660  72.480  53.020  1.00  0.00           H  
ATOM   1077  N   ALA    65      31.390  65.740  50.280  1.00  0.00           N  
ATOM   1078  CA  ALA    65      30.340  65.420  49.260  1.00  0.00           C  
ATOM   1079  C   ALA    65      29.230  66.470  49.130  1.00  0.00           C  
ATOM   1080  O   ALA    65      28.550  66.600  48.120  1.00  0.00           O  
ATOM   1081  CB  ALA    65      29.650  64.050  49.590  1.00  0.00           C  
ATOM   1082  HN  ALA    65      31.690  65.060  50.940  1.00  0.00           H  
ATOM   1083  HA  ALA    65      30.910  65.300  48.350  1.00  0.00           H  
ATOM   1084  HB1 ALA    65      30.480  63.310  49.670  1.00  0.00           H  
ATOM   1085  HB2 ALA    65      29.040  63.620  48.770  1.00  0.00           H  
ATOM   1086  HB3 ALA    65      29.070  64.090  50.530  1.00  0.00           H  
ATOM   1087  N   GLU    66      28.950  67.250  50.220  1.00  0.00           N  
ATOM   1088  CA  GLU    66      27.920  68.270  50.200  1.00  0.00           C  
ATOM   1089  C   GLU    66      28.390  69.490  49.410  1.00  0.00           C  
ATOM   1090  O   GLU    66      27.570  70.390  49.180  1.00  0.00           O  
ATOM   1091  CB  GLU    66      27.500  68.570  51.690  1.00  0.00           C  
ATOM   1092  CG  GLU    66      26.720  67.470  52.440  1.00  0.00           C  
ATOM   1093  CD  GLU    66      26.120  68.030  53.720  1.00  0.00           C  
ATOM   1094  OE1 GLU    66      24.890  68.110  53.770  1.00  0.00           O  
ATOM   1095  OE2 GLU    66      26.890  68.310  54.660  1.00  0.00           O1-
ATOM   1096  HN  GLU    66      29.260  66.960  51.120  1.00  0.00           H  
ATOM   1097  HA  GLU    66      27.060  67.790  49.750  1.00  0.00           H  
ATOM   1098  HB1 GLU    66      26.900  69.510  51.660  1.00  0.00           H  
ATOM   1099  HB2 GLU    66      28.390  68.910  52.260  1.00  0.00           H  
ATOM   1100  HG1 GLU    66      27.300  66.560  52.690  1.00  0.00           H  
ATOM   1101  HG2 GLU    66      25.860  67.220  51.770  1.00  0.00           H  
ATOM   1102  N   ASP    67      29.630  69.590  48.920  1.00  0.00           N  
ATOM   1103  CA  ASP    67      30.090  70.560  47.970  1.00  0.00           C  
ATOM   1104  C   ASP    67      29.770  70.160  46.540  1.00  0.00           C  
ATOM   1105  O   ASP    67      30.330  70.750  45.590  1.00  0.00           O  
ATOM   1106  CB  ASP    67      31.590  70.850  48.070  1.00  0.00           C  
ATOM   1107  CG  ASP    67      31.860  71.500  49.380  1.00  0.00           C  
ATOM   1108  OD1 ASP    67      32.920  71.350  50.030  1.00  0.00           O  
ATOM   1109  OD2 ASP    67      30.890  72.260  49.800  1.00  0.00           O1-
ATOM   1110  HN  ASP    67      30.330  68.910  49.090  1.00  0.00           H  
ATOM   1111  HA  ASP    67      29.650  71.540  48.070  1.00  0.00           H  
ATOM   1112  HB1 ASP    67      31.990  71.590  47.340  1.00  0.00           H  
ATOM   1113  HB2 ASP    67      32.260  69.990  47.860  1.00  0.00           H  
ATOM   1114  N   TYR    68      28.820  69.230  46.260  1.00  0.00           N  
ATOM   1115  CA  TYR    68      28.540  68.810  44.850  1.00  0.00           C  
ATOM   1116  C   TYR    68      27.060  68.620  44.720  1.00  0.00           C  
ATOM   1117  O   TYR    68      26.360  68.360  45.730  1.00  0.00           O  
ATOM   1118  CB  TYR    68      29.310  67.520  44.420  1.00  0.00           C  
ATOM   1119  CG  TYR    68      30.800  67.610  44.580  1.00  0.00           C  
ATOM   1120  CD1 TYR    68      31.500  67.390  45.790  1.00  0.00           C  
ATOM   1121  CD2 TYR    68      31.510  68.020  43.430  1.00  0.00           C  
ATOM   1122  CE1 TYR    68      32.910  67.340  45.810  1.00  0.00           C  
ATOM   1123  CE2 TYR    68      32.920  68.020  43.480  1.00  0.00           C  
ATOM   1124  CZ  TYR    68      33.610  67.620  44.660  1.00  0.00           C  
ATOM   1125  OH  TYR    68      34.980  67.560  44.720  1.00  0.00           O  
ATOM   1126  HN  TYR    68      28.390  68.670  46.970  1.00  0.00           H  
ATOM   1127  HA  TYR    68      28.900  69.590  44.210  1.00  0.00           H  
ATOM   1128  HB1 TYR    68      29.070  67.160  43.400  1.00  0.00           H  
ATOM   1129  HB2 TYR    68      29.000  66.690  45.090  1.00  0.00           H  
ATOM   1130  HD1 TYR    68      30.890  67.290  46.680  1.00  0.00           H  
ATOM   1131  HD2 TYR    68      30.940  68.310  42.560  1.00  0.00           H  
ATOM   1132  HE1 TYR    68      33.350  67.110  46.770  1.00  0.00           H  
ATOM   1133  HE2 TYR    68      33.530  68.330  42.650  1.00  0.00           H  
ATOM   1134  HH  TYR    68      35.310  67.640  43.820  1.00  0.00           H  
ATOM   1135  N   GLU    69      26.470  68.800  43.530  1.00  0.00           N  
ATOM   1136  CA  GLU    69      25.040  68.630  43.190  1.00  0.00           C  
ATOM   1137  C   GLU    69      24.900  67.340  42.410  1.00  0.00           C  
ATOM   1138  O   GLU    69      25.300  67.200  41.250  1.00  0.00           O  
ATOM   1139  CB  GLU    69      24.640  69.800  42.260  1.00  0.00           C  
ATOM   1140  CG  GLU    69      24.680  71.150  42.920  1.00  0.00           C  
ATOM   1141  CD  GLU    69      24.190  72.250  41.960  1.00  0.00           C  
ATOM   1142  OE1 GLU    69      24.290  73.390  42.410  1.00  0.00           O  
ATOM   1143  OE2 GLU    69      23.800  71.960  40.810  1.00  0.00           O1-
ATOM   1144  HN  GLU    69      27.010  69.160  42.780  1.00  0.00           H  
ATOM   1145  HA  GLU    69      24.450  68.630  44.090  1.00  0.00           H  
ATOM   1146  HB1 GLU    69      23.670  69.500  41.820  1.00  0.00           H  
ATOM   1147  HB2 GLU    69      25.270  69.820  41.340  1.00  0.00           H  
ATOM   1148  HG1 GLU    69      25.740  71.380  43.170  1.00  0.00           H  
ATOM   1149  HG2 GLU    69      24.070  71.130  43.850  1.00  0.00           H  
ATOM   1150  N   VAL    70      24.170  66.230  42.950  1.00  0.00           N  
ATOM   1151  CA  VAL    70      23.650  65.090  42.160  1.00  0.00           C  
ATOM   1152  C   VAL    70      22.830  65.460  40.890  1.00  0.00           C  
ATOM   1153  O   VAL    70      21.800  66.120  40.920  1.00  0.00           O  
ATOM   1154  CB  VAL    70      23.030  64.040  43.000  1.00  0.00           C  
ATOM   1155  CG1 VAL    70      22.710  62.710  42.160  1.00  0.00           C  
ATOM   1156  CG2 VAL    70      23.920  63.660  44.130  1.00  0.00           C  
ATOM   1157  HN  VAL    70      23.870  66.180  43.900  1.00  0.00           H  
ATOM   1158  HA  VAL    70      24.410  64.430  41.770  1.00  0.00           H  
ATOM   1159  HB  VAL    70      22.070  64.440  43.390  1.00  0.00           H  
ATOM   1160 1HG1 VAL    70      21.940  62.990  41.410  1.00  0.00           H  
ATOM   1161 2HG1 VAL    70      22.170  62.010  42.820  1.00  0.00           H  
ATOM   1162 3HG1 VAL    70      23.560  62.260  41.600  1.00  0.00           H  
ATOM   1163 1HG2 VAL    70      24.990  63.630  43.840  1.00  0.00           H  
ATOM   1164 2HG2 VAL    70      23.790  62.620  44.490  1.00  0.00           H  
ATOM   1165 3HG2 VAL    70      23.750  64.330  45.000  1.00  0.00           H  
ATOM   1166  N   VAL    71      23.290  64.920  39.770  1.00  0.00           N  
ATOM   1167  CA  VAL    71      22.490  64.990  38.560  1.00  0.00           C  
ATOM   1168  C   VAL    71      21.790  63.700  38.330  1.00  0.00           C  
ATOM   1169  O   VAL    71      20.600  63.640  38.580  1.00  0.00           O  
ATOM   1170  CB  VAL    71      23.380  65.270  37.340  1.00  0.00           C  
ATOM   1171  CG1 VAL    71      22.620  65.260  35.980  1.00  0.00           C  
ATOM   1172  CG2 VAL    71      24.050  66.650  37.510  1.00  0.00           C  
ATOM   1173  HN  VAL    71      24.090  64.330  39.690  1.00  0.00           H  
ATOM   1174  HA  VAL    71      21.770  65.790  38.630  1.00  0.00           H  
ATOM   1175  HB  VAL    71      24.170  64.480  37.280  1.00  0.00           H  
ATOM   1176 1HG1 VAL    71      23.020  65.930  35.190  1.00  0.00           H  
ATOM   1177 2HG1 VAL    71      21.650  65.740  36.230  1.00  0.00           H  
ATOM   1178 3HG1 VAL    71      22.510  64.210  35.630  1.00  0.00           H  
ATOM   1179 1HG2 VAL    71      24.710  66.910  36.660  1.00  0.00           H  
ATOM   1180 2HG2 VAL    71      24.730  66.630  38.380  1.00  0.00           H  
ATOM   1181 3HG2 VAL    71      23.350  67.510  37.440  1.00  0.00           H  
ATOM   1182  N   LYS    72      22.470  62.620  37.950  1.00  0.00           N  
ATOM   1183  CA  LYS    72      21.800  61.330  37.750  1.00  0.00           C  
ATOM   1184  C   LYS    72      22.820  60.240  38.060  1.00  0.00           C  
ATOM   1185  O   LYS    72      24.040  60.320  37.800  1.00  0.00           O  
ATOM   1186  CB  LYS    72      21.220  61.050  36.340  1.00  0.00           C  
ATOM   1187  CG  LYS    72      19.990  61.900  35.940  1.00  0.00           C  
ATOM   1188  CD  LYS    72      19.460  61.450  34.620  1.00  0.00           C  
ATOM   1189  CE  LYS    72      17.930  61.900  34.510  1.00  0.00           C  
ATOM   1190  NZ  LYS    72      17.380  61.310  33.240  1.00  0.00           N1+
ATOM   1191  HN  LYS    72      23.460  62.600  37.860  1.00  0.00           H  
ATOM   1192  HA  LYS    72      20.960  61.250  38.430  1.00  0.00           H  
ATOM   1193  HB1 LYS    72      21.080  59.960  36.170  1.00  0.00           H  
ATOM   1194  HB2 LYS    72      22.020  61.270  35.600  1.00  0.00           H  
ATOM   1195  HG1 LYS    72      20.460  62.900  35.860  1.00  0.00           H  
ATOM   1196  HG2 LYS    72      19.190  61.900  36.710  1.00  0.00           H  
ATOM   1197  HD1 LYS    72      19.460  60.360  34.450  1.00  0.00           H  
ATOM   1198  HD2 LYS    72      19.990  61.960  33.790  1.00  0.00           H  
ATOM   1199  HE1 LYS    72      17.760  62.990  34.560  1.00  0.00           H  
ATOM   1200  HE2 LYS    72      17.320  61.440  35.310  1.00  0.00           H  
ATOM   1201  HZ1 LYS    72      17.860  61.710  32.420  1.00  0.00           H  
ATOM   1202  HZ2 LYS    72      16.410  61.620  33.040  1.00  0.00           H  
ATOM   1203  HZ3 LYS    72      17.350  60.280  33.180  1.00  0.00           H  
ATOM   1204  N   VAL    73      22.320  59.110  38.490  1.00  0.00           N  
ATOM   1205  CA  VAL    73      23.100  57.830  38.520  1.00  0.00           C  
ATOM   1206  C   VAL    73      23.440  57.330  37.150  1.00  0.00           C  
ATOM   1207  O   VAL    73      22.530  57.340  36.320  1.00  0.00           O  
ATOM   1208  CB  VAL    73      22.490  56.750  39.390  1.00  0.00           C  
ATOM   1209  CG1 VAL    73      23.350  55.470  39.300  1.00  0.00           C  
ATOM   1210  CG2 VAL    73      22.370  57.210  40.850  1.00  0.00           C  
ATOM   1211  HN  VAL    73      21.340  59.020  38.680  1.00  0.00           H  
ATOM   1212  HA  VAL    73      24.000  58.150  39.010  1.00  0.00           H  
ATOM   1213  HB  VAL    73      21.520  56.490  38.900  1.00  0.00           H  
ATOM   1214 1HG1 VAL    73      23.390  55.200  38.220  1.00  0.00           H  
ATOM   1215 2HG1 VAL    73      22.870  54.660  39.900  1.00  0.00           H  
ATOM   1216 3HG1 VAL    73      24.420  55.520  39.590  1.00  0.00           H  
ATOM   1217 1HG2 VAL    73      21.540  57.920  41.040  1.00  0.00           H  
ATOM   1218 2HG2 VAL    73      23.350  57.670  41.100  1.00  0.00           H  
ATOM   1219 3HG2 VAL    73      22.440  56.310  41.510  1.00  0.00           H  
ATOM   1220  N   ILE    74      24.650  56.910  36.780  1.00  0.00           N  
ATOM   1221  CA  ILE    74      25.130  56.510  35.450  1.00  0.00           C  
ATOM   1222  C   ILE    74      25.690  55.060  35.530  1.00  0.00           C  
ATOM   1223  O   ILE    74      25.670  54.320  34.550  1.00  0.00           O  
ATOM   1224  CB  ILE    74      26.150  57.540  34.900  1.00  0.00           C  
ATOM   1225  CG1 ILE    74      27.300  57.920  35.930  1.00  0.00           C  
ATOM   1226  CG2 ILE    74      25.430  58.790  34.530  1.00  0.00           C  
ATOM   1227  CD  ILE    74      28.420  58.740  35.290  1.00  0.00           C  
ATOM   1228  HN  ILE    74      25.340  56.980  37.490  1.00  0.00           H  
ATOM   1229  HA  ILE    74      24.320  56.510  34.740  1.00  0.00           H  
ATOM   1230  HB  ILE    74      26.670  57.120  34.000  1.00  0.00           H  
ATOM   1231 1HG1 ILE    74      27.780  57.000  36.320  1.00  0.00           H  
ATOM   1232 2HG1 ILE    74      26.800  58.420  36.790  1.00  0.00           H  
ATOM   1233 1HG2 ILE    74      26.170  59.510  34.100  1.00  0.00           H  
ATOM   1234 2HG2 ILE    74      25.050  59.350  35.410  1.00  0.00           H  
ATOM   1235 3HG2 ILE    74      24.560  58.610  33.860  1.00  0.00           H  
ATOM   1236  HD1 ILE    74      28.040  59.650  34.780  1.00  0.00           H  
ATOM   1237  HD2 ILE    74      28.940  58.090  34.550  1.00  0.00           H  
ATOM   1238  HD3 ILE    74      29.040  59.130  36.120  1.00  0.00           H  
ATOM   1239  N   GLY    75      26.120  54.580  36.720  1.00  0.00           N  
ATOM   1240  CA  GLY    75      26.480  53.190  36.880  1.00  0.00           C  
ATOM   1241  C   GLY    75      26.300  52.690  38.310  1.00  0.00           C  
ATOM   1242  O   GLY    75      26.370  53.460  39.240  1.00  0.00           O  
ATOM   1243  HN  GLY    75      26.200  55.220  37.480  1.00  0.00           H  
ATOM   1244  HA1 GLY    75      27.550  53.170  36.780  1.00  0.00           H  
ATOM   1245  HA2 GLY    75      25.940  52.560  36.190  1.00  0.00           H  
ATOM   1246  N   ARG    76      26.130  51.360  38.510  1.00  0.00           N  
ATOM   1247  CA  ARG    76      25.880  50.760  39.810  1.00  0.00           C  
ATOM   1248  C   ARG    76      26.440  49.350  39.810  1.00  0.00           C  
ATOM   1249  O   ARG    76      26.380  48.800  38.720  1.00  0.00           O  
ATOM   1250  CB  ARG    76      24.380  50.600  40.230  1.00  0.00           C  
ATOM   1251  CG  ARG    76      23.780  51.890  40.710  1.00  0.00           C  
ATOM   1252  CD  ARG    76      22.280  51.870  40.680  1.00  0.00           C  
ATOM   1253  NE  ARG    76      21.840  53.070  41.440  1.00  0.00           N  
ATOM   1254  CZ  ARG    76      20.640  53.630  41.300  1.00  0.00           C  
ATOM   1255  NH1 ARG    76      19.660  53.220  40.510  1.00  0.00           N1+
ATOM   1256  NH2 ARG    76      20.410  54.710  41.960  1.00  0.00           N  
ATOM   1257  HN  ARG    76      26.090  50.680  37.780  1.00  0.00           H  
ATOM   1258  HA  ARG    76      26.510  51.290  40.510  1.00  0.00           H  
ATOM   1259  HB1 ARG    76      24.250  49.850  41.040  1.00  0.00           H  
ATOM   1260  HB2 ARG    76      23.880  50.190  39.320  1.00  0.00           H  
ATOM   1261  HG1 ARG    76      24.040  52.710  40.000  1.00  0.00           H  
ATOM   1262  HG2 ARG    76      24.150  52.120  41.730  1.00  0.00           H  
ATOM   1263  HD1 ARG    76      21.850  51.020  41.260  1.00  0.00           H  
ATOM   1264  HD2 ARG    76      21.780  51.870  39.680  1.00  0.00           H  
ATOM   1265  HE  ARG    76      22.320  53.390  42.260  1.00  0.00           H  
ATOM   1266 1HH1 ARG    76      19.640  52.250  40.290  1.00  0.00           H  
ATOM   1267 2HH1 ARG    76      18.810  53.710  40.320  1.00  0.00           H  
ATOM   1268 1HH2 ARG    76      21.210  55.090  42.430  1.00  0.00           H  
ATOM   1269 2HH2 ARG    76      19.550  55.200  41.820  1.00  0.00           H  
ATOM   1270  N   GLY    77      26.860  48.720  40.920  1.00  0.00           N  
ATOM   1271  CA  GLY    77      27.340  47.310  41.070  1.00  0.00           C  
ATOM   1272  C   GLY    77      27.220  46.740  42.450  1.00  0.00           C  
ATOM   1273  O   GLY    77      26.510  47.240  43.310  1.00  0.00           O  
ATOM   1274  HN  GLY    77      26.790  49.120  41.830  1.00  0.00           H  
ATOM   1275  HA1 GLY    77      28.410  47.250  40.930  1.00  0.00           H  
ATOM   1276  HA2 GLY    77      26.890  46.610  40.380  1.00  0.00           H  
ATOM   1277  N   ALA    78      27.960  45.660  42.690  1.00  0.00           N  
ATOM   1278  CA  ALA    78      28.090  44.920  43.970  1.00  0.00           C  
ATOM   1279  C   ALA    78      28.760  45.840  44.990  1.00  0.00           C  
ATOM   1280  O   ALA    78      28.320  46.060  46.100  1.00  0.00           O  
ATOM   1281  CB  ALA    78      28.850  43.650  43.790  1.00  0.00           C  
ATOM   1282  HN  ALA    78      28.410  45.240  41.900  1.00  0.00           H  
ATOM   1283  HA  ALA    78      27.090  44.760  44.370  1.00  0.00           H  
ATOM   1284  HB1 ALA    78      28.900  42.950  44.660  1.00  0.00           H  
ATOM   1285  HB2 ALA    78      29.920  43.730  43.530  1.00  0.00           H  
ATOM   1286  HB3 ALA    78      28.250  43.060  43.070  1.00  0.00           H  
ATOM   1287  N   PHE    79      29.900  46.480  44.720  1.00  0.00           N  
ATOM   1288  CA  PHE    79      30.510  47.400  45.680  1.00  0.00           C  
ATOM   1289  C   PHE    79      29.910  48.790  45.830  1.00  0.00           C  
ATOM   1290  O   PHE    79      30.340  49.550  46.690  1.00  0.00           O  
ATOM   1291  CB  PHE    79      32.030  47.590  45.360  1.00  0.00           C  
ATOM   1292  CG  PHE    79      32.770  46.280  45.500  1.00  0.00           C  
ATOM   1293  CD1 PHE    79      33.200  45.830  46.710  1.00  0.00           C  
ATOM   1294  CD2 PHE    79      33.170  45.690  44.330  1.00  0.00           C  
ATOM   1295  CE1 PHE    79      33.870  44.640  46.810  1.00  0.00           C  
ATOM   1296  CE2 PHE    79      33.770  44.400  44.380  1.00  0.00           C  
ATOM   1297  CZ  PHE    79      34.140  43.920  45.590  1.00  0.00           C  
ATOM   1298  HN  PHE    79      30.420  46.330  43.890  1.00  0.00           H  
ATOM   1299  HA  PHE    79      30.500  46.900  46.640  1.00  0.00           H  
ATOM   1300  HB1 PHE    79      32.470  48.330  46.050  1.00  0.00           H  
ATOM   1301  HB2 PHE    79      32.160  47.940  44.310  1.00  0.00           H  
ATOM   1302  HD1 PHE    79      32.920  46.300  47.640  1.00  0.00           H  
ATOM   1303  HD2 PHE    79      32.790  46.050  43.390  1.00  0.00           H  
ATOM   1304  HE1 PHE    79      34.160  44.250  47.770  1.00  0.00           H  
ATOM   1305  HE2 PHE    79      33.910  43.960  43.410  1.00  0.00           H  
ATOM   1306  HZ  PHE    79      34.720  43.020  45.740  1.00  0.00           H  
ATOM   1307  N   GLY    80      28.940  49.230  44.990  1.00  0.00           N  
ATOM   1308  CA  GLY    80      28.580  50.660  45.070  1.00  0.00           C  
ATOM   1309  C   GLY    80      27.840  51.270  43.940  1.00  0.00           C  
ATOM   1310  O   GLY    80      27.170  50.590  43.200  1.00  0.00           O  
ATOM   1311  HN  GLY    80      28.480  48.550  44.420  1.00  0.00           H  
ATOM   1312  HA1 GLY    80      29.450  51.250  45.350  1.00  0.00           H  
ATOM   1313  HA2 GLY    80      27.830  50.680  45.850  1.00  0.00           H  
ATOM   1314  N   GLU    81      27.920  52.630  43.780  1.00  0.00           N  
ATOM   1315  CA  GLU    81      27.100  53.440  42.830  1.00  0.00           C  
ATOM   1316  C   GLU    81      28.020  54.410  42.170  1.00  0.00           C  
ATOM   1317  O   GLU    81      28.990  54.920  42.760  1.00  0.00           O  
ATOM   1318  CB  GLU    81      25.910  54.150  43.590  1.00  0.00           C  
ATOM   1319  CG  GLU    81      25.030  55.190  42.890  1.00  0.00           C  
ATOM   1320  CD  GLU    81      23.730  55.620  43.620  1.00  0.00           C  
ATOM   1321  OE1 GLU    81      23.840  56.750  44.250  1.00  0.00           O  
ATOM   1322  OE2 GLU    81      22.730  54.880  43.550  1.00  0.00           O1-
ATOM   1323  HN  GLU    81      28.650  53.140  44.230  1.00  0.00           H  
ATOM   1324  HA  GLU    81      26.590  52.830  42.100  1.00  0.00           H  
ATOM   1325  HB1 GLU    81      26.350  54.570  44.520  1.00  0.00           H  
ATOM   1326  HB2 GLU    81      25.280  53.300  43.930  1.00  0.00           H  
ATOM   1327  HG1 GLU    81      24.760  54.970  41.830  1.00  0.00           H  
ATOM   1328  HG2 GLU    81      25.570  56.150  42.720  1.00  0.00           H  
ATOM   1329  N   VAL    82      27.910  54.750  40.900  1.00  0.00           N  
ATOM   1330  CA  VAL    82      28.690  55.720  40.160  1.00  0.00           C  
ATOM   1331  C   VAL    82      27.600  56.770  39.700  1.00  0.00           C  
ATOM   1332  O   VAL    82      26.690  56.520  38.890  1.00  0.00           O  
ATOM   1333  CB  VAL    82      29.460  55.260  38.910  1.00  0.00           C  
ATOM   1334  CG1 VAL    82      30.220  56.440  38.190  1.00  0.00           C  
ATOM   1335  CG2 VAL    82      30.490  54.100  39.290  1.00  0.00           C  
ATOM   1336  HN  VAL    82      27.340  54.220  40.270  1.00  0.00           H  
ATOM   1337  HA  VAL    82      29.440  56.180  40.790  1.00  0.00           H  
ATOM   1338  HB  VAL    82      28.790  54.700  38.220  1.00  0.00           H  
ATOM   1339 1HG1 VAL    82      31.030  56.900  38.800  1.00  0.00           H  
ATOM   1340 2HG1 VAL    82      29.560  57.270  37.860  1.00  0.00           H  
ATOM   1341 3HG1 VAL    82      30.690  56.100  37.250  1.00  0.00           H  
ATOM   1342 1HG2 VAL    82      29.870  53.220  39.570  1.00  0.00           H  
ATOM   1343 2HG2 VAL    82      31.230  54.400  40.070  1.00  0.00           H  
ATOM   1344 3HG2 VAL    82      31.200  53.770  38.500  1.00  0.00           H  
ATOM   1345  N   GLN    83      27.670  58.010  40.260  1.00  0.00           N  
ATOM   1346  CA  GLN    83      26.650  59.020  40.030  1.00  0.00           C  
ATOM   1347  C   GLN    83      27.250  60.300  39.430  1.00  0.00           C  
ATOM   1348  O   GLN    83      28.330  60.740  39.810  1.00  0.00           O  
ATOM   1349  CB  GLN    83      25.810  59.510  41.290  1.00  0.00           C  
ATOM   1350  CG  GLN    83      26.530  59.380  42.640  1.00  0.00           C  
ATOM   1351  CD  GLN    83      25.680  60.110  43.720  1.00  0.00           C  
ATOM   1352  NE2 GLN    83      24.440  59.650  44.000  1.00  0.00           N  
ATOM   1353  OE1 GLN    83      26.140  61.140  44.200  1.00  0.00           O  
ATOM   1354  HN  GLN    83      28.490  58.200  40.790  1.00  0.00           H  
ATOM   1355  HA  GLN    83      26.020  58.760  39.190  1.00  0.00           H  
ATOM   1356  HB1 GLN    83      24.970  58.790  41.260  1.00  0.00           H  
ATOM   1357  HB2 GLN    83      25.410  60.520  41.100  1.00  0.00           H  
ATOM   1358  HG1 GLN    83      27.520  59.860  42.630  1.00  0.00           H  
ATOM   1359  HG2 GLN    83      26.790  58.320  42.850  1.00  0.00           H  
ATOM   1360 1HE2 GLN    83      24.220  58.730  43.670  1.00  0.00           H  
ATOM   1361 2HE2 GLN    83      23.800  60.280  44.450  1.00  0.00           H  
ATOM   1362  N   LEU    84      26.570  60.920  38.550  1.00  0.00           N  
ATOM   1363  CA  LEU    84      27.060  62.100  37.910  1.00  0.00           C  
ATOM   1364  C   LEU    84      26.590  63.210  38.720  1.00  0.00           C  
ATOM   1365  O   LEU    84      25.430  63.230  39.200  1.00  0.00           O  
ATOM   1366  CB  LEU    84      26.420  62.070  36.460  1.00  0.00           C  
ATOM   1367  CG  LEU    84      26.660  63.280  35.560  1.00  0.00           C  
ATOM   1368  CD1 LEU    84      28.250  63.350  35.520  1.00  0.00           C  
ATOM   1369  CD2 LEU    84      26.100  62.940  34.180  1.00  0.00           C  
ATOM   1370  HN  LEU    84      25.630  60.690  38.330  1.00  0.00           H  
ATOM   1371  HA  LEU    84      28.140  62.070  37.840  1.00  0.00           H  
ATOM   1372  HB1 LEU    84      25.330  62.180  36.660  1.00  0.00           H  
ATOM   1373  HB2 LEU    84      26.700  61.110  35.980  1.00  0.00           H  
ATOM   1374  HG  LEU    84      26.250  64.240  35.930  1.00  0.00           H  
ATOM   1375 1HD1 LEU    84      28.640  62.320  35.640  1.00  0.00           H  
ATOM   1376 2HD1 LEU    84      28.600  64.050  36.320  1.00  0.00           H  
ATOM   1377 3HD1 LEU    84      28.690  63.820  34.620  1.00  0.00           H  
ATOM   1378 1HD2 LEU    84      26.240  61.860  33.940  1.00  0.00           H  
ATOM   1379 2HD2 LEU    84      26.510  63.570  33.360  1.00  0.00           H  
ATOM   1380 3HD2 LEU    84      24.990  63.030  34.240  1.00  0.00           H  
ATOM   1381  N   VAL    85      27.420  64.220  38.860  1.00  0.00           N  
ATOM   1382  CA  VAL    85      27.230  65.330  39.730  1.00  0.00           C  
ATOM   1383  C   VAL    85      27.740  66.590  39.050  1.00  0.00           C  
ATOM   1384  O   VAL    85      28.450  66.590  38.040  1.00  0.00           O  
ATOM   1385  CB  VAL    85      27.880  65.170  41.150  1.00  0.00           C  
ATOM   1386  CG1 VAL    85      27.450  63.890  41.940  1.00  0.00           C  
ATOM   1387  CG2 VAL    85      29.460  65.400  41.170  1.00  0.00           C  
ATOM   1388  HN  VAL    85      28.250  64.170  38.310  1.00  0.00           H  
ATOM   1389  HA  VAL    85      26.170  65.490  39.870  1.00  0.00           H  
ATOM   1390  HB  VAL    85      27.640  65.980  41.870  1.00  0.00           H  
ATOM   1391 1HG1 VAL    85      26.370  63.640  41.880  1.00  0.00           H  
ATOM   1392 2HG1 VAL    85      27.840  64.020  42.970  1.00  0.00           H  
ATOM   1393 3HG1 VAL    85      27.970  63.020  41.500  1.00  0.00           H  
ATOM   1394 1HG2 VAL    85      29.940  64.650  40.510  1.00  0.00           H  
ATOM   1395 2HG2 VAL    85      29.910  65.200  42.160  1.00  0.00           H  
ATOM   1396 3HG2 VAL    85      29.710  66.420  40.810  1.00  0.00           H  
ATOM   1397  N   ARG    86      27.470  67.760  39.640  1.00  0.00           N  
ATOM   1398  CA  ARG    86      28.110  68.950  39.240  1.00  0.00           C  
ATOM   1399  C   ARG    86      28.730  69.690  40.460  1.00  0.00           C  
ATOM   1400  O   ARG    86      28.200  69.710  41.550  1.00  0.00           O  
ATOM   1401  CB  ARG    86      27.160  69.790  38.460  1.00  0.00           C  
ATOM   1402  CG  ARG    86      26.980  69.520  36.960  1.00  0.00           C  
ATOM   1403  CD  ARG    86      26.370  70.630  36.030  1.00  0.00           C  
ATOM   1404  NE  ARG    86      24.930  70.610  36.420  1.00  0.00           N  
ATOM   1405  CZ  ARG    86      24.030  71.200  35.750  1.00  0.00           C  
ATOM   1406  NH1 ARG    86      24.220  71.820  34.550  1.00  0.00           N1+
ATOM   1407  NH2 ARG    86      22.770  71.230  36.180  1.00  0.00           N  
ATOM   1408  HN  ARG    86      26.750  67.900  40.320  1.00  0.00           H  
ATOM   1409  HA  ARG    86      28.940  68.690  38.610  1.00  0.00           H  
ATOM   1410  HB1 ARG    86      27.700  70.760  38.510  1.00  0.00           H  
ATOM   1411  HB2 ARG    86      26.210  69.910  39.010  1.00  0.00           H  
ATOM   1412  HG1 ARG    86      26.330  68.620  36.930  1.00  0.00           H  
ATOM   1413  HG2 ARG    86      27.900  69.270  36.380  1.00  0.00           H  
ATOM   1414  HD1 ARG    86      26.500  70.350  34.960  1.00  0.00           H  
ATOM   1415  HD2 ARG    86      26.880  71.590  36.240  1.00  0.00           H  
ATOM   1416  HE  ARG    86      24.640  70.310  37.330  1.00  0.00           H  
ATOM   1417 1HH1 ARG    86      23.440  72.270  34.110  1.00  0.00           H  
ATOM   1418 2HH1 ARG    86      25.150  71.890  34.180  1.00  0.00           H  
ATOM   1419 1HH2 ARG    86      22.690  71.080  37.170  1.00  0.00           H  
ATOM   1420 2HH2 ARG    86      22.110  71.710  35.610  1.00  0.00           H  
ATOM   1421  N   HSD    87      29.910  70.270  40.300  1.00  0.00           N  
ATOM   1422  CA  HSD    87      30.520  71.180  41.300  1.00  0.00           C  
ATOM   1423  C   HSD    87      29.730  72.470  41.480  1.00  0.00           C  
ATOM   1424  O   HSD    87      29.630  73.190  40.520  1.00  0.00           O  
ATOM   1425  CB  HSD    87      31.930  71.520  41.000  1.00  0.00           C  
ATOM   1426  CG  HSD    87      32.670  72.190  42.180  1.00  0.00           C  
ATOM   1427  CD2 HSD    87      32.890  71.680  43.380  1.00  0.00           C  
ATOM   1428  ND1 HSD    87      33.450  73.360  42.120  1.00  0.00           N  
ATOM   1429  CE1 HSD    87      34.080  73.440  43.320  1.00  0.00           C  
ATOM   1430  NE2 HSD    87      33.690  72.520  44.140  1.00  0.00           N  
ATOM   1431  HN  HSD    87      30.350  70.160  39.420  1.00  0.00           H  
ATOM   1432  HA  HSD    87      30.450  70.720  42.280  1.00  0.00           H  
ATOM   1433  HB1 HSD    87      32.080  72.110  40.070  1.00  0.00           H  
ATOM   1434  HB2 HSD    87      32.430  70.540  40.850  1.00  0.00           H  
ATOM   1435  HD1 HSD    87      33.650  73.840  41.270  1.00  0.00           H  
ATOM   1436  HD2 HSD    87      32.460  70.830  43.870  1.00  0.00           H  
ATOM   1437  HE1 HSD    87      34.800  74.230  43.560  1.00  0.00           H  
ATOM   1438  N   LYS    88      29.200  72.770  42.690  1.00  0.00           N  
ATOM   1439  CA  LYS    88      28.520  74.000  43.010  1.00  0.00           C  
ATOM   1440  C   LYS    88      29.060  75.300  42.520  1.00  0.00           C  
ATOM   1441  O   LYS    88      28.450  75.740  41.550  1.00  0.00           O  
ATOM   1442  CB  LYS    88      28.160  74.070  44.490  1.00  0.00           C  
ATOM   1443  CG  LYS    88      27.090  72.990  44.930  1.00  0.00           C  
ATOM   1444  CD  LYS    88      26.840  72.940  46.390  1.00  0.00           C  
ATOM   1445  CE  LYS    88      25.900  71.740  46.720  1.00  0.00           C  
ATOM   1446  NZ  LYS    88      25.490  71.880  48.160  1.00  0.00           N1+
ATOM   1447  HN  LYS    88      29.480  72.270  43.510  1.00  0.00           H  
ATOM   1448  HA  LYS    88      27.590  73.840  42.480  1.00  0.00           H  
ATOM   1449  HB1 LYS    88      27.560  74.970  44.750  1.00  0.00           H  
ATOM   1450  HB2 LYS    88      29.040  74.100  45.150  1.00  0.00           H  
ATOM   1451  HG1 LYS    88      27.340  71.960  44.620  1.00  0.00           H  
ATOM   1452  HG2 LYS    88      26.190  73.240  44.320  1.00  0.00           H  
ATOM   1453  HD1 LYS    88      26.320  73.910  46.560  1.00  0.00           H  
ATOM   1454  HD2 LYS    88      27.780  72.950  46.990  1.00  0.00           H  
ATOM   1455  HE1 LYS    88      26.520  70.830  46.610  1.00  0.00           H  
ATOM   1456  HE2 LYS    88      24.960  71.750  46.140  1.00  0.00           H  
ATOM   1457  HZ1 LYS    88      26.360  71.740  48.710  1.00  0.00           H  
ATOM   1458  HZ2 LYS    88      24.770  71.210  48.510  1.00  0.00           H  
ATOM   1459  HZ3 LYS    88      25.180  72.850  48.360  1.00  0.00           H  
ATOM   1460  N   SER    89      30.130  75.900  43.140  1.00  0.00           N  
ATOM   1461  CA  SER    89      30.630  77.200  42.640  1.00  0.00           C  
ATOM   1462  C   SER    89      31.020  77.430  41.160  1.00  0.00           C  
ATOM   1463  O   SER    89      30.830  78.520  40.570  1.00  0.00           O  
ATOM   1464  CB  SER    89      31.950  77.580  43.490  1.00  0.00           C  
ATOM   1465  OG  SER    89      32.890  76.530  43.490  1.00  0.00           O  
ATOM   1466  HN  SER    89      30.490  75.570  44.010  1.00  0.00           H  
ATOM   1467  HA  SER    89      29.850  77.940  42.790  1.00  0.00           H  
ATOM   1468  HB1 SER    89      31.670  77.760  44.560  1.00  0.00           H  
ATOM   1469  HB2 SER    89      32.460  78.530  43.220  1.00  0.00           H  
ATOM   1470  HG1 SER    89      32.520  75.810  44.010  1.00  0.00           H  
ATOM   1471  N   THR    90      31.630  76.390  40.500  1.00  0.00           N  
ATOM   1472  CA  THR    90      32.160  76.480  39.160  1.00  0.00           C  
ATOM   1473  C   THR    90      31.160  76.030  38.110  1.00  0.00           C  
ATOM   1474  O   THR    90      31.430  76.310  36.930  1.00  0.00           O  
ATOM   1475  CB  THR    90      33.320  75.590  39.030  1.00  0.00           C  
ATOM   1476  CG2 THR    90      34.570  76.100  39.830  1.00  0.00           C  
ATOM   1477  OG1 THR    90      32.990  74.300  39.500  1.00  0.00           O  
ATOM   1478  HN  THR    90      31.730  75.510  40.960  1.00  0.00           H  
ATOM   1479  HA  THR    90      32.450  77.480  38.900  1.00  0.00           H  
ATOM   1480  HB  THR    90      33.700  75.450  38.000  1.00  0.00           H  
ATOM   1481  HG1 THR    90      33.740  73.730  39.320  1.00  0.00           H  
ATOM   1482 1HG2 THR    90      34.970  77.050  39.420  1.00  0.00           H  
ATOM   1483 2HG2 THR    90      35.380  75.340  39.950  1.00  0.00           H  
ATOM   1484 3HG2 THR    90      34.300  76.190  40.900  1.00  0.00           H  
ATOM   1485  N   ARG    91      30.060  75.430  38.510  1.00  0.00           N  
ATOM   1486  CA  ARG    91      29.080  74.860  37.580  1.00  0.00           C  
ATOM   1487  C   ARG    91      29.670  73.610  36.760  1.00  0.00           C  
ATOM   1488  O   ARG    91      28.930  72.930  36.070  1.00  0.00           O  
ATOM   1489  CB  ARG    91      28.370  75.840  36.590  1.00  0.00           C  
ATOM   1490  CG  ARG    91      27.530  76.860  37.330  1.00  0.00           C  
ATOM   1491  CD  ARG    91      26.810  76.330  38.510  1.00  0.00           C  
ATOM   1492  NE  ARG    91      25.900  75.170  38.200  1.00  0.00           N  
ATOM   1493  CZ  ARG    91      25.490  74.190  38.970  1.00  0.00           C  
ATOM   1494  NH1 ARG    91      25.880  74.220  40.240  1.00  0.00           N1+
ATOM   1495  NH2 ARG    91      24.760  73.240  38.460  1.00  0.00           N  
ATOM   1496  HN  ARG    91      29.950  75.210  39.480  1.00  0.00           H  
ATOM   1497  HA  ARG    91      28.340  74.340  38.190  1.00  0.00           H  
ATOM   1498  HB1 ARG    91      27.660  75.270  35.950  1.00  0.00           H  
ATOM   1499  HB2 ARG    91      29.210  76.370  36.070  1.00  0.00           H  
ATOM   1500  HG1 ARG    91      26.750  77.230  36.630  1.00  0.00           H  
ATOM   1501  HG2 ARG    91      28.060  77.760  37.700  1.00  0.00           H  
ATOM   1502  HD1 ARG    91      26.080  77.050  38.950  1.00  0.00           H  
ATOM   1503  HD2 ARG    91      27.520  75.970  39.290  1.00  0.00           H  
ATOM   1504  HE  ARG    91      25.580  75.060  37.260  1.00  0.00           H  
ATOM   1505 1HH1 ARG    91      26.210  75.110  40.580  1.00  0.00           H  
ATOM   1506 2HH1 ARG    91      25.470  73.670  40.970  1.00  0.00           H  
ATOM   1507 1HH2 ARG    91      24.560  73.250  37.480  1.00  0.00           H  
ATOM   1508 2HH2 ARG    91      24.320  72.640  39.130  1.00  0.00           H  
ATOM   1509  N   LYS    92      30.950  73.250  36.890  1.00  0.00           N  
ATOM   1510  CA  LYS    92      31.530  72.200  36.130  1.00  0.00           C  
ATOM   1511  C   LYS    92      31.100  70.730  36.340  1.00  0.00           C  
ATOM   1512  O   LYS    92      30.690  70.340  37.450  1.00  0.00           O  
ATOM   1513  CB  LYS    92      33.070  72.190  36.080  1.00  0.00           C  
ATOM   1514  CG  LYS    92      33.730  73.300  35.230  1.00  0.00           C  
ATOM   1515  CD  LYS    92      35.340  73.370  35.260  1.00  0.00           C  
ATOM   1516  CE  LYS    92      36.040  72.020  34.950  1.00  0.00           C  
ATOM   1517  NZ  LYS    92      37.520  72.200  35.010  1.00  0.00           N1+
ATOM   1518  HN  LYS    92      31.450  73.620  37.670  1.00  0.00           H  
ATOM   1519  HA  LYS    92      31.300  72.350  35.090  1.00  0.00           H  
ATOM   1520  HB1 LYS    92      33.440  71.190  35.810  1.00  0.00           H  
ATOM   1521  HB2 LYS    92      33.450  72.410  37.100  1.00  0.00           H  
ATOM   1522  HG1 LYS    92      33.220  74.250  35.480  1.00  0.00           H  
ATOM   1523  HG2 LYS    92      33.440  73.150  34.170  1.00  0.00           H  
ATOM   1524  HD1 LYS    92      35.720  73.770  36.220  1.00  0.00           H  
ATOM   1525  HD2 LYS    92      35.590  74.110  34.470  1.00  0.00           H  
ATOM   1526  HE1 LYS    92      35.750  71.610  33.960  1.00  0.00           H  
ATOM   1527  HE2 LYS    92      35.750  71.260  35.710  1.00  0.00           H  
ATOM   1528  HZ1 LYS    92      37.720  72.730  35.890  1.00  0.00           H  
ATOM   1529  HZ2 LYS    92      37.850  72.830  34.250  1.00  0.00           H  
ATOM   1530  HZ3 LYS    92      38.130  71.360  35.030  1.00  0.00           H  
ATOM   1531  N   VAL    93      31.110  69.880  35.290  1.00  0.00           N  
ATOM   1532  CA  VAL    93      30.680  68.490  35.420  1.00  0.00           C  
ATOM   1533  C   VAL    93      31.920  67.660  35.940  1.00  0.00           C  
ATOM   1534  O   VAL    93      33.090  68.000  35.640  1.00  0.00           O  
ATOM   1535  CB  VAL    93      30.240  67.950  34.060  1.00  0.00           C  
ATOM   1536  CG1 VAL    93      29.530  66.580  34.260  1.00  0.00           C  
ATOM   1537  CG2 VAL    93      29.260  68.910  33.390  1.00  0.00           C  
ATOM   1538  HN  VAL    93      31.350  70.140  34.360  1.00  0.00           H  
ATOM   1539  HA  VAL    93      29.970  68.410  36.230  1.00  0.00           H  
ATOM   1540  HB  VAL    93      31.140  67.850  33.420  1.00  0.00           H  
ATOM   1541 1HG1 VAL    93      28.730  66.730  35.020  1.00  0.00           H  
ATOM   1542 2HG1 VAL    93      30.290  65.840  34.600  1.00  0.00           H  
ATOM   1543 3HG1 VAL    93      29.070  66.080  33.380  1.00  0.00           H  
ATOM   1544 1HG2 VAL    93      29.880  69.760  33.020  1.00  0.00           H  
ATOM   1545 2HG2 VAL    93      28.420  69.190  34.060  1.00  0.00           H  
ATOM   1546 3HG2 VAL    93      28.850  68.560  32.420  1.00  0.00           H  
ATOM   1547  N   TYR    94      31.630  66.660  36.830  1.00  0.00           N  
ATOM   1548  CA  TYR    94      32.510  65.540  37.280  1.00  0.00           C  
ATOM   1549  C   TYR    94      31.620  64.400  37.650  1.00  0.00           C  
ATOM   1550  O   TYR    94      30.430  64.540  37.900  1.00  0.00           O  
ATOM   1551  CB  TYR    94      33.340  65.830  38.590  1.00  0.00           C  
ATOM   1552  CG  TYR    94      34.250  67.030  38.490  1.00  0.00           C  
ATOM   1553  CD1 TYR    94      35.700  67.000  38.350  1.00  0.00           C  
ATOM   1554  CD2 TYR    94      33.720  68.300  38.890  1.00  0.00           C  
ATOM   1555  CE1 TYR    94      36.430  68.140  38.100  1.00  0.00           C  
ATOM   1556  CE2 TYR    94      34.520  69.440  38.740  1.00  0.00           C  
ATOM   1557  CZ  TYR    94      35.860  69.340  38.410  1.00  0.00           C  
ATOM   1558  OH  TYR    94      36.670  70.530  38.360  1.00  0.00           O  
ATOM   1559  HN  TYR    94      30.710  66.620  37.230  1.00  0.00           H  
ATOM   1560  HA  TYR    94      33.120  65.230  36.440  1.00  0.00           H  
ATOM   1561  HB1 TYR    94      33.950  64.950  38.890  1.00  0.00           H  
ATOM   1562  HB2 TYR    94      32.570  66.040  39.350  1.00  0.00           H  
ATOM   1563  HD1 TYR    94      36.220  66.100  38.070  1.00  0.00           H  
ATOM   1564  HD2 TYR    94      32.700  68.560  39.140  1.00  0.00           H  
ATOM   1565  HE1 TYR    94      37.480  68.040  37.900  1.00  0.00           H  
ATOM   1566  HE2 TYR    94      34.060  70.380  38.990  1.00  0.00           H  
ATOM   1567  HH  TYR    94      37.490  70.240  37.970  1.00  0.00           H  
ATOM   1568  N   ALA    95      32.170  63.160  37.750  1.00  0.00           N  
ATOM   1569  CA  ALA    95      31.370  62.030  38.230  1.00  0.00           C  
ATOM   1570  C   ALA    95      31.940  61.560  39.570  1.00  0.00           C  
ATOM   1571  O   ALA    95      33.140  61.690  39.920  1.00  0.00           O  
ATOM   1572  CB  ALA    95      31.400  60.940  37.110  1.00  0.00           C  
ATOM   1573  HN  ALA    95      33.150  63.000  37.690  1.00  0.00           H  
ATOM   1574  HA  ALA    95      30.340  62.290  38.440  1.00  0.00           H  
ATOM   1575  HB1 ALA    95      31.320  61.500  36.150  1.00  0.00           H  
ATOM   1576  HB2 ALA    95      30.500  60.300  37.210  1.00  0.00           H  
ATOM   1577  HB3 ALA    95      32.340  60.350  37.100  1.00  0.00           H  
ATOM   1578  N   MET    96      31.050  61.120  40.390  1.00  0.00           N  
ATOM   1579  CA  MET    96      31.310  60.670  41.740  1.00  0.00           C  
ATOM   1580  C   MET    96      31.020  59.150  41.850  1.00  0.00           C  
ATOM   1581  O   MET    96      29.920  58.740  41.650  1.00  0.00           O  
ATOM   1582  CB  MET    96      30.420  61.470  42.800  1.00  0.00           C  
ATOM   1583  CG  MET    96      30.710  61.260  44.270  1.00  0.00           C  
ATOM   1584  SD  MET    96      32.440  61.750  44.760  1.00  0.00           S  
ATOM   1585  CE  MET    96      31.990  63.530  44.670  1.00  0.00           C  
ATOM   1586  HN  MET    96      30.110  60.970  40.070  1.00  0.00           H  
ATOM   1587  HA  MET    96      32.370  60.770  41.960  1.00  0.00           H  
ATOM   1588  HB1 MET    96      29.390  61.110  42.610  1.00  0.00           H  
ATOM   1589  HB2 MET    96      30.450  62.530  42.480  1.00  0.00           H  
ATOM   1590  HG1 MET    96      30.560  60.230  44.670  1.00  0.00           H  
ATOM   1591  HG2 MET    96      29.990  61.930  44.800  1.00  0.00           H  
ATOM   1592  HE1 MET    96      32.830  64.150  45.050  1.00  0.00           H  
ATOM   1593  HE2 MET    96      31.110  63.630  45.340  1.00  0.00           H  
ATOM   1594  HE3 MET    96      31.760  63.900  43.650  1.00  0.00           H  
ATOM   1595  N   LYS    97      32.050  58.310  42.110  1.00  0.00           N  
ATOM   1596  CA  LYS    97      32.020  56.960  42.470  1.00  0.00           C  
ATOM   1597  C   LYS    97      32.110  56.810  43.990  1.00  0.00           C  
ATOM   1598  O   LYS    97      33.170  57.060  44.590  1.00  0.00           O  
ATOM   1599  CB  LYS    97      33.250  56.260  41.760  1.00  0.00           C  
ATOM   1600  CG  LYS    97      33.370  54.710  42.080  1.00  0.00           C  
ATOM   1601  CD  LYS    97      34.180  53.990  41.140  1.00  0.00           C  
ATOM   1602  CE  LYS    97      35.660  54.490  41.100  1.00  0.00           C  
ATOM   1603  NZ  LYS    97      36.500  53.640  40.270  1.00  0.00           N1+
ATOM   1604  HN  LYS    97      32.950  58.720  42.200  1.00  0.00           H  
ATOM   1605  HA  LYS    97      31.090  56.530  42.140  1.00  0.00           H  
ATOM   1606  HB1 LYS    97      34.190  56.810  41.990  1.00  0.00           H  
ATOM   1607  HB2 LYS    97      32.980  56.310  40.680  1.00  0.00           H  
ATOM   1608  HG1 LYS    97      32.310  54.370  42.020  1.00  0.00           H  
ATOM   1609  HG2 LYS    97      33.620  54.530  43.140  1.00  0.00           H  
ATOM   1610  HD1 LYS    97      33.670  53.960  40.160  1.00  0.00           H  
ATOM   1611  HD2 LYS    97      34.130  52.900  41.360  1.00  0.00           H  
ATOM   1612  HE1 LYS    97      36.020  54.570  42.150  1.00  0.00           H  
ATOM   1613  HE2 LYS    97      35.660  55.550  40.790  1.00  0.00           H  
ATOM   1614  HZ1 LYS    97      37.480  53.980  40.260  1.00  0.00           H  
ATOM   1615  HZ2 LYS    97      36.170  53.430  39.300  1.00  0.00           H  
ATOM   1616  HZ3 LYS    97      36.580  52.700  40.700  1.00  0.00           H  
ATOM   1617  N   LEU    98      31.110  56.110  44.490  1.00  0.00           N  
ATOM   1618  CA  LEU    98      31.040  55.750  45.860  1.00  0.00           C  
ATOM   1619  C   LEU    98      31.000  54.240  46.010  1.00  0.00           C  
ATOM   1620  O   LEU    98      30.160  53.550  45.380  1.00  0.00           O  
ATOM   1621  CB  LEU    98      30.000  56.440  46.790  1.00  0.00           C  
ATOM   1622  CG  LEU    98      28.590  56.570  46.110  1.00  0.00           C  
ATOM   1623  CD1 LEU    98      27.520  56.330  47.200  1.00  0.00           C  
ATOM   1624  CD2 LEU    98      28.310  57.760  45.190  1.00  0.00           C  
ATOM   1625  HN  LEU    98      30.300  55.910  43.940  1.00  0.00           H  
ATOM   1626  HA  LEU    98      31.990  56.040  46.280  1.00  0.00           H  
ATOM   1627  HB1 LEU    98      30.270  57.490  47.020  1.00  0.00           H  
ATOM   1628  HB2 LEU    98      29.910  55.840  47.720  1.00  0.00           H  
ATOM   1629  HG  LEU    98      28.450  55.650  45.500  1.00  0.00           H  
ATOM   1630 1HD1 LEU    98      26.460  56.340  46.850  1.00  0.00           H  
ATOM   1631 2HD1 LEU    98      27.670  56.990  48.070  1.00  0.00           H  
ATOM   1632 3HD1 LEU    98      27.660  55.300  47.600  1.00  0.00           H  
ATOM   1633 1HD2 LEU    98      28.910  57.710  44.260  1.00  0.00           H  
ATOM   1634 2HD2 LEU    98      28.720  58.640  45.740  1.00  0.00           H  
ATOM   1635 3HD2 LEU    98      27.230  57.850  44.970  1.00  0.00           H  
ATOM   1636  N   LEU    99      31.910  53.700  46.920  1.00  0.00           N  
ATOM   1637  CA  LEU    99      32.100  52.270  47.190  1.00  0.00           C  
ATOM   1638  C   LEU    99      31.710  52.040  48.680  1.00  0.00           C  
ATOM   1639  O   LEU    99      32.120  52.860  49.540  1.00  0.00           O  
ATOM   1640  CB  LEU    99      33.670  51.930  47.020  1.00  0.00           C  
ATOM   1641  CG  LEU    99      34.280  51.940  45.580  1.00  0.00           C  
ATOM   1642  CD1 LEU    99      35.780  51.760  45.710  1.00  0.00           C  
ATOM   1643  CD2 LEU    99      33.590  50.800  44.740  1.00  0.00           C  
ATOM   1644  HN  LEU    99      32.500  54.260  47.500  1.00  0.00           H  
ATOM   1645  HA  LEU    99      31.460  51.620  46.610  1.00  0.00           H  
ATOM   1646  HB1 LEU    99      33.910  51.010  47.600  1.00  0.00           H  
ATOM   1647  HB2 LEU    99      34.170  52.740  47.590  1.00  0.00           H  
ATOM   1648  HG  LEU    99      34.080  52.910  45.080  1.00  0.00           H  
ATOM   1649 1HD1 LEU    99      36.120  51.800  44.650  1.00  0.00           H  
ATOM   1650 2HD1 LEU    99      36.020  50.750  46.100  1.00  0.00           H  
ATOM   1651 3HD1 LEU    99      36.260  52.610  46.240  1.00  0.00           H  
ATOM   1652 1HD2 LEU    99      33.700  49.820  45.260  1.00  0.00           H  
ATOM   1653 2HD2 LEU    99      34.110  50.630  43.780  1.00  0.00           H  
ATOM   1654 3HD2 LEU    99      32.530  51.010  44.480  1.00  0.00           H  
ATOM   1655  N   SER   100      30.950  51.000  48.960  1.00  0.00           N  
ATOM   1656  CA  SER   100      30.550  50.850  50.440  1.00  0.00           C  
ATOM   1657  C   SER   100      31.660  50.140  51.210  1.00  0.00           C  
ATOM   1658  O   SER   100      32.300  49.190  50.730  1.00  0.00           O  
ATOM   1659  CB  SER   100      29.220  50.010  50.620  1.00  0.00           C  
ATOM   1660  OG  SER   100      28.970  49.430  51.900  1.00  0.00           O  
ATOM   1661  HN  SER   100      30.820  50.250  48.310  1.00  0.00           H  
ATOM   1662  HA  SER   100      30.430  51.790  50.960  1.00  0.00           H  
ATOM   1663  HB1 SER   100      29.390  49.100  49.990  1.00  0.00           H  
ATOM   1664  HB2 SER   100      28.320  50.530  50.210  1.00  0.00           H  
ATOM   1665  HG1 SER   100      28.660  48.550  51.670  1.00  0.00           H  
ATOM   1666  N   LYS   101      31.970  50.630  52.460  1.00  0.00           N  
ATOM   1667  CA  LYS   101      33.060  50.100  53.310  1.00  0.00           C  
ATOM   1668  C   LYS   101      32.920  48.610  53.660  1.00  0.00           C  
ATOM   1669  O   LYS   101      33.810  47.780  53.570  1.00  0.00           O  
ATOM   1670  CB  LYS   101      33.200  50.970  54.570  1.00  0.00           C  
ATOM   1671  CG  LYS   101      34.030  52.280  54.400  1.00  0.00           C  
ATOM   1672  CD  LYS   101      34.080  53.190  55.680  1.00  0.00           C  
ATOM   1673  CE  LYS   101      34.850  54.500  55.430  1.00  0.00           C  
ATOM   1674  NZ  LYS   101      35.040  55.300  56.640  1.00  0.00           N1+
ATOM   1675  HN  LYS   101      31.560  51.510  52.720  1.00  0.00           H  
ATOM   1676  HA  LYS   101      33.950  50.130  52.700  1.00  0.00           H  
ATOM   1677  HB1 LYS   101      33.820  50.420  55.310  1.00  0.00           H  
ATOM   1678  HB2 LYS   101      32.190  51.170  54.980  1.00  0.00           H  
ATOM   1679  HG1 LYS   101      33.670  52.770  53.480  1.00  0.00           H  
ATOM   1680  HG2 LYS   101      35.090  51.980  54.230  1.00  0.00           H  
ATOM   1681  HD1 LYS   101      34.630  52.610  56.460  1.00  0.00           H  
ATOM   1682  HD2 LYS   101      33.050  53.470  55.970  1.00  0.00           H  
ATOM   1683  HE1 LYS   101      34.270  55.100  54.690  1.00  0.00           H  
ATOM   1684  HE2 LYS   101      35.810  54.280  54.910  1.00  0.00           H  
ATOM   1685  HZ1 LYS   101      34.650  54.760  57.430  1.00  0.00           H  
ATOM   1686  HZ2 LYS   101      34.580  56.230  56.610  1.00  0.00           H  
ATOM   1687  HZ3 LYS   101      36.060  55.350  56.870  1.00  0.00           H  
ATOM   1688  N   PHE   102      31.680  48.240  54.040  1.00  0.00           N  
ATOM   1689  CA  PHE   102      31.270  46.930  54.540  1.00  0.00           C  
ATOM   1690  C   PHE   102      31.560  45.730  53.560  1.00  0.00           C  
ATOM   1691  O   PHE   102      32.210  44.770  53.900  1.00  0.00           O  
ATOM   1692  CB  PHE   102      29.820  46.960  54.910  1.00  0.00           C  
ATOM   1693  CG  PHE   102      29.360  45.780  55.720  1.00  0.00           C  
ATOM   1694  CD1 PHE   102      29.950  45.300  56.880  1.00  0.00           C  
ATOM   1695  CD2 PHE   102      28.120  45.140  55.430  1.00  0.00           C  
ATOM   1696  CE1 PHE   102      29.400  44.300  57.700  1.00  0.00           C  
ATOM   1697  CE2 PHE   102      27.570  44.080  56.110  1.00  0.00           C  
ATOM   1698  CZ  PHE   102      28.140  43.750  57.390  1.00  0.00           C  
ATOM   1699  HN  PHE   102      30.930  48.900  53.950  1.00  0.00           H  
ATOM   1700  HA  PHE   102      31.940  46.700  55.350  1.00  0.00           H  
ATOM   1701  HB1 PHE   102      29.130  47.110  54.050  1.00  0.00           H  
ATOM   1702  HB2 PHE   102      29.710  47.880  55.510  1.00  0.00           H  
ATOM   1703  HD1 PHE   102      30.910  45.660  57.240  1.00  0.00           H  
ATOM   1704  HD2 PHE   102      27.610  45.470  54.540  1.00  0.00           H  
ATOM   1705  HE1 PHE   102      29.770  44.100  58.700  1.00  0.00           H  
ATOM   1706  HE2 PHE   102      26.630  43.660  55.780  1.00  0.00           H  
ATOM   1707  HZ  PHE   102      27.690  43.010  58.020  1.00  0.00           H  
ATOM   1708  N   GLU   103      31.250  45.880  52.270  1.00  0.00           N  
ATOM   1709  CA  GLU   103      31.670  44.970  51.220  1.00  0.00           C  
ATOM   1710  C   GLU   103      33.160  44.630  51.100  1.00  0.00           C  
ATOM   1711  O   GLU   103      33.470  43.490  50.700  1.00  0.00           O  
ATOM   1712  CB  GLU   103      31.250  45.520  49.810  1.00  0.00           C  
ATOM   1713  CG  GLU   103      29.700  45.700  49.600  1.00  0.00           C  
ATOM   1714  CD  GLU   103      28.820  44.540  50.090  1.00  0.00           C  
ATOM   1715  OE1 GLU   103      28.070  44.720  51.110  1.00  0.00           O  
ATOM   1716  OE2 GLU   103      29.000  43.430  49.450  1.00  0.00           O1-
ATOM   1717  HN  GLU   103      30.610  46.630  52.090  1.00  0.00           H  
ATOM   1718  HA  GLU   103      31.110  44.050  51.320  1.00  0.00           H  
ATOM   1719  HB1 GLU   103      31.730  44.830  49.100  1.00  0.00           H  
ATOM   1720  HB2 GLU   103      31.740  46.510  49.720  1.00  0.00           H  
ATOM   1721  HG1 GLU   103      29.630  45.750  48.490  1.00  0.00           H  
ATOM   1722  HG2 GLU   103      29.210  46.590  50.050  1.00  0.00           H  
ATOM   1723  N   MET   104      34.100  45.560  51.320  1.00  0.00           N  
ATOM   1724  CA  MET   104      35.500  45.140  51.370  1.00  0.00           C  
ATOM   1725  C   MET   104      35.830  44.100  52.370  1.00  0.00           C  
ATOM   1726  O   MET   104      36.530  43.110  52.070  1.00  0.00           O  
ATOM   1727  CB  MET   104      36.310  46.440  51.490  1.00  0.00           C  
ATOM   1728  CG  MET   104      35.780  47.630  50.580  1.00  0.00           C  
ATOM   1729  SD  MET   104      36.020  47.130  48.840  1.00  0.00           S  
ATOM   1730  CE  MET   104      35.220  48.660  48.250  1.00  0.00           C  
ATOM   1731  HN  MET   104      33.910  46.510  51.570  1.00  0.00           H  
ATOM   1732  HA  MET   104      35.770  44.640  50.450  1.00  0.00           H  
ATOM   1733  HB1 MET   104      37.380  46.300  51.250  1.00  0.00           H  
ATOM   1734  HB2 MET   104      36.150  46.800  52.530  1.00  0.00           H  
ATOM   1735  HG1 MET   104      36.540  48.400  50.820  1.00  0.00           H  
ATOM   1736  HG2 MET   104      34.760  47.960  50.870  1.00  0.00           H  
ATOM   1737  HE1 MET   104      34.370  48.980  48.880  1.00  0.00           H  
ATOM   1738  HE2 MET   104      34.780  48.490  47.240  1.00  0.00           H  
ATOM   1739  HE3 MET   104      35.980  49.460  48.210  1.00  0.00           H  
ATOM   1740  N   ILE   105      35.390  44.400  53.590  1.00  0.00           N  
ATOM   1741  CA  ILE   105      35.520  43.520  54.700  1.00  0.00           C  
ATOM   1742  C   ILE   105      34.820  42.160  54.510  1.00  0.00           C  
ATOM   1743  O   ILE   105      35.420  41.150  54.850  1.00  0.00           O  
ATOM   1744  CB  ILE   105      34.940  44.230  55.910  1.00  0.00           C  
ATOM   1745  CG1 ILE   105      35.780  45.480  56.220  1.00  0.00           C  
ATOM   1746  CG2 ILE   105      34.840  43.270  57.100  1.00  0.00           C  
ATOM   1747  CD  ILE   105      37.260  45.250  56.500  1.00  0.00           C  
ATOM   1748  HN  ILE   105      34.930  45.270  53.720  1.00  0.00           H  
ATOM   1749  HA  ILE   105      36.540  43.310  54.970  1.00  0.00           H  
ATOM   1750  HB  ILE   105      33.960  44.670  55.640  1.00  0.00           H  
ATOM   1751 1HG1 ILE   105      35.310  45.850  57.160  1.00  0.00           H  
ATOM   1752 2HG1 ILE   105      35.560  46.270  55.470  1.00  0.00           H  
ATOM   1753 1HG2 ILE   105      34.210  43.860  57.800  1.00  0.00           H  
ATOM   1754 2HG2 ILE   105      35.830  43.020  57.550  1.00  0.00           H  
ATOM   1755 3HG2 ILE   105      34.280  42.320  56.960  1.00  0.00           H  
ATOM   1756  HD1 ILE   105      37.400  44.270  57.010  1.00  0.00           H  
ATOM   1757  HD2 ILE   105      37.760  46.030  57.110  1.00  0.00           H  
ATOM   1758  HD3 ILE   105      37.720  45.170  55.500  1.00  0.00           H  
ATOM   1759  N   LYS   106      33.650  42.090  53.900  1.00  0.00           N  
ATOM   1760  CA  LYS   106      33.080  40.820  53.510  1.00  0.00           C  
ATOM   1761  C   LYS   106      33.910  39.970  52.550  1.00  0.00           C  
ATOM   1762  O   LYS   106      34.140  38.760  52.780  1.00  0.00           O  
ATOM   1763  CB  LYS   106      31.640  40.960  53.040  1.00  0.00           C  
ATOM   1764  CG  LYS   106      30.730  41.380  54.210  1.00  0.00           C  
ATOM   1765  CD  LYS   106      29.500  42.130  53.530  1.00  0.00           C  
ATOM   1766  CE  LYS   106      28.840  41.320  52.400  1.00  0.00           C  
ATOM   1767  NZ  LYS   106      27.690  42.040  51.800  1.00  0.00           N1+
ATOM   1768  HN  LYS   106      33.200  42.960  53.690  1.00  0.00           H  
ATOM   1769  HA  LYS   106      32.960  40.160  54.360  1.00  0.00           H  
ATOM   1770  HB1 LYS   106      31.320  39.990  52.600  1.00  0.00           H  
ATOM   1771  HB2 LYS   106      31.690  41.790  52.310  1.00  0.00           H  
ATOM   1772  HG1 LYS   106      31.230  42.100  54.890  1.00  0.00           H  
ATOM   1773  HG2 LYS   106      30.340  40.570  54.870  1.00  0.00           H  
ATOM   1774  HD1 LYS   106      29.930  43.090  53.170  1.00  0.00           H  
ATOM   1775  HD2 LYS   106      28.690  42.400  54.230  1.00  0.00           H  
ATOM   1776  HE1 LYS   106      28.560  40.300  52.750  1.00  0.00           H  
ATOM   1777  HE2 LYS   106      29.600  41.220  51.600  1.00  0.00           H  
ATOM   1778  HZ1 LYS   106      27.960  43.010  51.540  1.00  0.00           H  
ATOM   1779  HZ2 LYS   106      26.880  42.110  52.450  1.00  0.00           H  
ATOM   1780  HZ3 LYS   106      27.400  41.610  50.890  1.00  0.00           H  
ATOM   1781  N   ARG   107      34.380  40.690  51.440  1.00  0.00           N  
ATOM   1782  CA  ARG   107      35.170  40.040  50.390  1.00  0.00           C  
ATOM   1783  C   ARG   107      36.470  39.580  50.940  1.00  0.00           C  
ATOM   1784  O   ARG   107      36.880  38.500  50.670  1.00  0.00           O  
ATOM   1785  CB  ARG   107      35.530  40.960  49.160  1.00  0.00           C  
ATOM   1786  CG  ARG   107      34.200  41.280  48.430  1.00  0.00           C  
ATOM   1787  CD  ARG   107      33.350  40.080  48.060  1.00  0.00           C  
ATOM   1788  NE  ARG   107      32.280  40.510  47.080  1.00  0.00           N  
ATOM   1789  CZ  ARG   107      31.260  41.310  47.390  1.00  0.00           C  
ATOM   1790  NH1 ARG   107      30.950  41.670  48.570  1.00  0.00           N1+
ATOM   1791  NH2 ARG   107      30.440  41.810  46.470  1.00  0.00           N  
ATOM   1792  HN  ARG   107      34.060  41.620  51.260  1.00  0.00           H  
ATOM   1793  HA  ARG   107      34.670  39.140  50.050  1.00  0.00           H  
ATOM   1794  HB1 ARG   107      36.260  40.400  48.530  1.00  0.00           H  
ATOM   1795  HB2 ARG   107      36.030  41.910  49.450  1.00  0.00           H  
ATOM   1796  HG1 ARG   107      34.520  41.630  47.430  1.00  0.00           H  
ATOM   1797  HG2 ARG   107      33.610  42.000  49.040  1.00  0.00           H  
ATOM   1798  HD1 ARG   107      32.940  39.560  48.960  1.00  0.00           H  
ATOM   1799  HD2 ARG   107      34.020  39.350  47.560  1.00  0.00           H  
ATOM   1800  HE  ARG   107      32.280  40.140  46.150  1.00  0.00           H  
ATOM   1801 1HH1 ARG   107      31.330  41.040  49.240  1.00  0.00           H  
ATOM   1802 2HH1 ARG   107      30.180  42.290  48.730  1.00  0.00           H  
ATOM   1803 1HH2 ARG   107      30.670  41.480  45.550  1.00  0.00           H  
ATOM   1804 2HH2 ARG   107      29.820  42.570  46.690  1.00  0.00           H  
ATOM   1805  N   SER   108      37.070  40.440  51.820  1.00  0.00           N  
ATOM   1806  CA  SER   108      38.290  40.150  52.550  1.00  0.00           C  
ATOM   1807  C   SER   108      39.510  40.170  51.520  1.00  0.00           C  
ATOM   1808  O   SER   108      39.520  39.470  50.480  1.00  0.00           O  
ATOM   1809  CB  SER   108      38.300  38.820  53.370  1.00  0.00           C  
ATOM   1810  OG  SER   108      39.210  39.030  54.470  1.00  0.00           O  
ATOM   1811  HN  SER   108      36.530  41.200  52.170  1.00  0.00           H  
ATOM   1812  HA  SER   108      38.550  40.950  53.230  1.00  0.00           H  
ATOM   1813  HB1 SER   108      38.700  38.010  52.710  1.00  0.00           H  
ATOM   1814  HB2 SER   108      37.280  38.640  53.750  1.00  0.00           H  
ATOM   1815  HG1 SER   108      38.770  39.760  54.910  1.00  0.00           H  
ATOM   1816  N   ASP   109      40.570  40.980  51.850  1.00  0.00           N  
ATOM   1817  CA  ASP   109      41.850  41.180  51.220  1.00  0.00           C  
ATOM   1818  C   ASP   109      41.670  42.000  49.960  1.00  0.00           C  
ATOM   1819  O   ASP   109      42.390  41.910  48.930  1.00  0.00           O  
ATOM   1820  CB  ASP   109      42.680  39.850  51.090  1.00  0.00           C  
ATOM   1821  CG  ASP   109      43.060  39.430  52.530  1.00  0.00           C  
ATOM   1822  OD1 ASP   109      42.790  40.100  53.520  1.00  0.00           O  
ATOM   1823  OD2 ASP   109      43.770  38.390  52.600  1.00  0.00           O1-
ATOM   1824  HN  ASP   109      40.320  41.490  52.670  1.00  0.00           H  
ATOM   1825  HA  ASP   109      42.370  41.820  51.910  1.00  0.00           H  
ATOM   1826  HB1 ASP   109      43.610  40.130  50.550  1.00  0.00           H  
ATOM   1827  HB2 ASP   109      42.130  39.030  50.580  1.00  0.00           H  
ATOM   1828  N   SER   110      40.700  42.870  50.060  1.00  0.00           N  
ATOM   1829  CA  SER   110      40.250  43.690  48.940  1.00  0.00           C  
ATOM   1830  C   SER   110      40.580  45.160  49.180  1.00  0.00           C  
ATOM   1831  O   SER   110      40.500  45.700  50.310  1.00  0.00           O  
ATOM   1832  CB  SER   110      38.770  43.550  48.860  1.00  0.00           C  
ATOM   1833  OG  SER   110      38.230  44.120  47.630  1.00  0.00           O  
ATOM   1834  HN  SER   110      40.310  43.050  50.960  1.00  0.00           H  
ATOM   1835  HA  SER   110      40.720  43.380  48.020  1.00  0.00           H  
ATOM   1836  HB1 SER   110      38.290  44.100  49.700  1.00  0.00           H  
ATOM   1837  HB2 SER   110      38.490  42.470  48.920  1.00  0.00           H  
ATOM   1838  HG1 SER   110      38.330  43.380  47.020  1.00  0.00           H  
ATOM   1839  N   ALA   111      41.100  45.840  48.140  1.00  0.00           N  
ATOM   1840  CA  ALA   111      41.860  47.100  48.330  1.00  0.00           C  
ATOM   1841  C   ALA   111      42.110  47.740  47.020  1.00  0.00           C  
ATOM   1842  O   ALA   111      43.000  48.600  46.920  1.00  0.00           O  
ATOM   1843  CB  ALA   111      43.220  46.860  49.010  1.00  0.00           C  
ATOM   1844  HN  ALA   111      41.170  45.420  47.240  1.00  0.00           H  
ATOM   1845  HA  ALA   111      41.230  47.760  48.910  1.00  0.00           H  
ATOM   1846  HB1 ALA   111      43.050  46.450  50.030  1.00  0.00           H  
ATOM   1847  HB2 ALA   111      43.850  47.760  49.130  1.00  0.00           H  
ATOM   1848  HB3 ALA   111      43.720  46.020  48.480  1.00  0.00           H  
ATOM   1849  N   PHE   112      41.300  47.390  45.970  1.00  0.00           N  
ATOM   1850  CA  PHE   112      41.600  47.780  44.670  1.00  0.00           C  
ATOM   1851  C   PHE   112      41.610  49.330  44.450  1.00  0.00           C  
ATOM   1852  O   PHE   112      42.410  49.850  43.710  1.00  0.00           O  
ATOM   1853  CB  PHE   112      40.600  47.130  43.650  1.00  0.00           C  
ATOM   1854  CG  PHE   112      39.140  47.360  44.090  1.00  0.00           C  
ATOM   1855  CD1 PHE   112      38.410  46.510  44.890  1.00  0.00           C  
ATOM   1856  CD2 PHE   112      38.540  48.520  43.590  1.00  0.00           C  
ATOM   1857  CE1 PHE   112      37.110  46.740  45.260  1.00  0.00           C  
ATOM   1858  CE2 PHE   112      37.230  48.800  43.950  1.00  0.00           C  
ATOM   1859  CZ  PHE   112      36.530  48.010  44.930  1.00  0.00           C  
ATOM   1860  HN  PHE   112      40.390  46.980  45.970  1.00  0.00           H  
ATOM   1861  HA  PHE   112      42.560  47.380  44.390  1.00  0.00           H  
ATOM   1862  HB1 PHE   112      40.740  46.030  43.520  1.00  0.00           H  
ATOM   1863  HB2 PHE   112      40.720  47.560  42.640  1.00  0.00           H  
ATOM   1864  HD1 PHE   112      38.890  45.580  45.170  1.00  0.00           H  
ATOM   1865  HD2 PHE   112      39.060  49.160  42.880  1.00  0.00           H  
ATOM   1866  HE1 PHE   112      36.680  46.040  45.960  1.00  0.00           H  
ATOM   1867  HE2 PHE   112      36.720  49.650  43.520  1.00  0.00           H  
ATOM   1868  HZ  PHE   112      35.530  48.280  45.250  1.00  0.00           H  
ATOM   1869  N   PHE   113      40.750  50.090  45.190  1.00  0.00           N  
ATOM   1870  CA  PHE   113      40.720  51.560  45.310  1.00  0.00           C  
ATOM   1871  C   PHE   113      41.990  52.370  45.840  1.00  0.00           C  
ATOM   1872  O   PHE   113      42.200  53.470  45.350  1.00  0.00           O  
ATOM   1873  CB  PHE   113      39.490  52.050  46.080  1.00  0.00           C  
ATOM   1874  CG  PHE   113      39.430  51.350  47.490  1.00  0.00           C  
ATOM   1875  CD1 PHE   113      38.810  50.120  47.800  1.00  0.00           C  
ATOM   1876  CD2 PHE   113      40.050  51.970  48.560  1.00  0.00           C  
ATOM   1877  CE1 PHE   113      38.850  49.470  49.070  1.00  0.00           C  
ATOM   1878  CE2 PHE   113      40.070  51.420  49.880  1.00  0.00           C  
ATOM   1879  CZ  PHE   113      39.510  50.180  50.090  1.00  0.00           C  
ATOM   1880  HN  PHE   113      39.980  49.600  45.560  1.00  0.00           H  
ATOM   1881  HA  PHE   113      40.690  51.920  44.290  1.00  0.00           H  
ATOM   1882  HB1 PHE   113      38.620  51.610  45.550  1.00  0.00           H  
ATOM   1883  HB2 PHE   113      39.440  53.160  46.100  1.00  0.00           H  
ATOM   1884  HD1 PHE   113      38.190  49.570  47.110  1.00  0.00           H  
ATOM   1885  HD2 PHE   113      40.580  52.900  48.380  1.00  0.00           H  
ATOM   1886  HE1 PHE   113      38.350  48.510  49.120  1.00  0.00           H  
ATOM   1887  HE2 PHE   113      40.540  51.940  50.700  1.00  0.00           H  
ATOM   1888  HZ  PHE   113      39.470  49.680  51.040  1.00  0.00           H  
ATOM   1889  N   TRP   114      42.810  51.810  46.760  1.00  0.00           N  
ATOM   1890  CA  TRP   114      44.240  52.180  46.950  1.00  0.00           C  
ATOM   1891  C   TRP   114      45.130  52.090  45.750  1.00  0.00           C  
ATOM   1892  O   TRP   114      45.640  53.080  45.280  1.00  0.00           O  
ATOM   1893  CB  TRP   114      44.900  51.450  48.100  1.00  0.00           C  
ATOM   1894  CG  TRP   114      44.220  51.570  49.440  1.00  0.00           C  
ATOM   1895  CD1 TRP   114      43.310  50.680  49.990  1.00  0.00           C  
ATOM   1896  CD2 TRP   114      44.450  52.570  50.480  1.00  0.00           C  
ATOM   1897  CE2 TRP   114      43.620  52.240  51.560  1.00  0.00           C  
ATOM   1898  CE3 TRP   114      45.360  53.650  50.580  1.00  0.00           C  
ATOM   1899  NE1 TRP   114      43.000  51.030  51.320  1.00  0.00           N  
ATOM   1900  CZ2 TRP   114      43.650  53.020  52.710  1.00  0.00           C  
ATOM   1901  CZ3 TRP   114      45.440  54.360  51.760  1.00  0.00           C  
ATOM   1902  CH2 TRP   114      44.630  54.020  52.830  1.00  0.00           C  
ATOM   1903  HN  TRP   114      42.570  50.930  47.160  1.00  0.00           H  
ATOM   1904  HA  TRP   114      44.210  53.240  47.190  1.00  0.00           H  
ATOM   1905  HB1 TRP   114      45.970  51.720  48.190  1.00  0.00           H  
ATOM   1906  HB2 TRP   114      44.980  50.350  47.920  1.00  0.00           H  
ATOM   1907  HD1 TRP   114      43.020  49.750  49.520  1.00  0.00           H  
ATOM   1908  HE1 TRP   114      42.500  50.540  52.000  1.00  0.00           H  
ATOM   1909  HE3 TRP   114      46.080  53.770  49.780  1.00  0.00           H  
ATOM   1910  HZ2 TRP   114      43.030  52.660  53.520  1.00  0.00           H  
ATOM   1911  HZ3 TRP   114      46.160  55.150  51.900  1.00  0.00           H  
ATOM   1912  HH2 TRP   114      44.710  54.510  53.780  1.00  0.00           H  
ATOM   1913  N   GLU   115      45.110  50.910  45.130  1.00  0.00           N  
ATOM   1914  CA  GLU   115      45.850  50.540  43.940  1.00  0.00           C  
ATOM   1915  C   GLU   115      45.440  51.470  42.730  1.00  0.00           C  
ATOM   1916  O   GLU   115      46.360  51.950  42.050  1.00  0.00           O  
ATOM   1917  CB  GLU   115      45.640  49.010  43.600  1.00  0.00           C  
ATOM   1918  CG  GLU   115      46.040  47.990  44.740  1.00  0.00           C  
ATOM   1919  CD  GLU   115      47.410  48.220  45.240  1.00  0.00           C  
ATOM   1920  OE1 GLU   115      47.690  48.610  46.410  1.00  0.00           O  
ATOM   1921  OE2 GLU   115      48.280  47.800  44.370  1.00  0.00           O1-
ATOM   1922  HN  GLU   115      44.650  50.150  45.590  1.00  0.00           H  
ATOM   1923  HA  GLU   115      46.840  50.880  44.200  1.00  0.00           H  
ATOM   1924  HB1 GLU   115      46.340  48.790  42.760  1.00  0.00           H  
ATOM   1925  HB2 GLU   115      44.590  48.790  43.300  1.00  0.00           H  
ATOM   1926  HG1 GLU   115      45.900  46.940  44.410  1.00  0.00           H  
ATOM   1927  HG2 GLU   115      45.330  48.230  45.560  1.00  0.00           H  
ATOM   1928  N   GLU   116      44.140  51.780  42.550  1.00  0.00           N  
ATOM   1929  CA  GLU   116      43.630  52.680  41.520  1.00  0.00           C  
ATOM   1930  C   GLU   116      44.140  54.130  41.600  1.00  0.00           C  
ATOM   1931  O   GLU   116      44.410  54.830  40.650  1.00  0.00           O  
ATOM   1932  CB  GLU   116      42.090  52.770  41.670  1.00  0.00           C  
ATOM   1933  CG  GLU   116      41.380  53.790  40.740  1.00  0.00           C  
ATOM   1934  CD  GLU   116      39.890  53.530  40.510  1.00  0.00           C  
ATOM   1935  OE1 GLU   116      39.460  52.390  40.250  1.00  0.00           O  
ATOM   1936  OE2 GLU   116      39.130  54.540  40.500  1.00  0.00           O1-
ATOM   1937  HN  GLU   116      43.480  51.220  43.050  1.00  0.00           H  
ATOM   1938  HA  GLU   116      43.960  52.220  40.600  1.00  0.00           H  
ATOM   1939  HB1 GLU   116      41.800  52.960  42.720  1.00  0.00           H  
ATOM   1940  HB2 GLU   116      41.670  51.770  41.410  1.00  0.00           H  
ATOM   1941  HG1 GLU   116      41.800  53.720  39.720  1.00  0.00           H  
ATOM   1942  HG2 GLU   116      41.580  54.790  41.190  1.00  0.00           H  
ATOM   1943  N   ARG   117      44.290  54.650  42.830  1.00  0.00           N  
ATOM   1944  CA  ARG   117      44.670  56.010  43.160  1.00  0.00           C  
ATOM   1945  C   ARG   117      46.190  56.220  42.870  1.00  0.00           C  
ATOM   1946  O   ARG   117      46.550  57.280  42.410  1.00  0.00           O  
ATOM   1947  CB  ARG   117      44.410  56.330  44.700  1.00  0.00           C  
ATOM   1948  CG  ARG   117      44.600  57.710  45.270  1.00  0.00           C  
ATOM   1949  CD  ARG   117      44.380  57.710  46.870  1.00  0.00           C  
ATOM   1950  NE  ARG   117      45.500  57.040  47.530  1.00  0.00           N  
ATOM   1951  CZ  ARG   117      45.900  57.210  48.770  1.00  0.00           C  
ATOM   1952  NH1 ARG   117      45.250  57.920  49.650  1.00  0.00           N1+
ATOM   1953  NH2 ARG   117      47.000  56.550  49.100  1.00  0.00           N  
ATOM   1954  HN  ARG   117      44.240  54.010  43.590  1.00  0.00           H  
ATOM   1955  HA  ARG   117      44.180  56.750  42.550  1.00  0.00           H  
ATOM   1956  HB1 ARG   117      44.940  55.640  45.390  1.00  0.00           H  
ATOM   1957  HB2 ARG   117      43.340  56.040  44.780  1.00  0.00           H  
ATOM   1958  HG1 ARG   117      43.870  58.450  44.880  1.00  0.00           H  
ATOM   1959  HG2 ARG   117      45.650  58.050  45.080  1.00  0.00           H  
ATOM   1960  HD1 ARG   117      43.400  57.210  46.990  1.00  0.00           H  
ATOM   1961  HD2 ARG   117      44.250  58.790  47.110  1.00  0.00           H  
ATOM   1962  HE  ARG   117      46.070  56.430  46.980  1.00  0.00           H  
ATOM   1963 1HH1 ARG   117      44.350  58.230  49.360  1.00  0.00           H  
ATOM   1964 2HH1 ARG   117      45.580  57.820  50.590  1.00  0.00           H  
ATOM   1965 1HH2 ARG   117      47.230  55.740  48.560  1.00  0.00           H  
ATOM   1966 2HH2 ARG   117      47.490  56.850  49.910  1.00  0.00           H  
ATOM   1967  N   ASP   118      47.010  55.190  42.940  1.00  0.00           N  
ATOM   1968  CA  ASP   118      48.370  55.160  42.440  1.00  0.00           C  
ATOM   1969  C   ASP   118      48.500  55.330  40.950  1.00  0.00           C  
ATOM   1970  O   ASP   118      49.320  56.000  40.370  1.00  0.00           O  
ATOM   1971  CB  ASP   118      49.020  53.800  43.040  1.00  0.00           C  
ATOM   1972  CG  ASP   118      49.360  53.960  44.510  1.00  0.00           C  
ATOM   1973  OD1 ASP   118      49.650  55.050  45.100  1.00  0.00           O  
ATOM   1974  OD2 ASP   118      49.420  52.840  45.080  1.00  0.00           O1-
ATOM   1975  HN  ASP   118      46.700  54.300  43.270  1.00  0.00           H  
ATOM   1976  HA  ASP   118      48.820  56.030  42.890  1.00  0.00           H  
ATOM   1977  HB1 ASP   118      50.020  53.620  42.590  1.00  0.00           H  
ATOM   1978  HB2 ASP   118      48.360  52.920  42.910  1.00  0.00           H  
ATOM   1979  N   ILE   119      47.510  54.890  40.220  1.00  0.00           N  
ATOM   1980  CA  ILE   119      47.520  55.110  38.770  1.00  0.00           C  
ATOM   1981  C   ILE   119      46.890  56.480  38.390  1.00  0.00           C  
ATOM   1982  O   ILE   119      47.500  57.390  37.850  1.00  0.00           O  
ATOM   1983  CB  ILE   119      46.920  53.960  37.930  1.00  0.00           C  
ATOM   1984  CG1 ILE   119      47.520  52.540  38.180  1.00  0.00           C  
ATOM   1985  CG2 ILE   119      46.960  54.270  36.390  1.00  0.00           C  
ATOM   1986  CD  ILE   119      47.080  51.290  37.380  1.00  0.00           C  
ATOM   1987  HN  ILE   119      46.730  54.340  40.490  1.00  0.00           H  
ATOM   1988  HA  ILE   119      48.510  54.990  38.350  1.00  0.00           H  
ATOM   1989  HB  ILE   119      45.870  53.890  38.290  1.00  0.00           H  
ATOM   1990 1HG1 ILE   119      47.520  52.330  39.280  1.00  0.00           H  
ATOM   1991 2HG1 ILE   119      48.600  52.730  38.020  1.00  0.00           H  
ATOM   1992 1HG2 ILE   119      47.920  54.770  36.130  1.00  0.00           H  
ATOM   1993 2HG2 ILE   119      46.230  55.030  36.030  1.00  0.00           H  
ATOM   1994 3HG2 ILE   119      46.750  53.370  35.780  1.00  0.00           H  
ATOM   1995  HD1 ILE   119      46.070  50.920  37.620  1.00  0.00           H  
ATOM   1996  HD2 ILE   119      47.830  50.480  37.500  1.00  0.00           H  
ATOM   1997  HD3 ILE   119      47.060  51.420  36.270  1.00  0.00           H  
ATOM   1998  N   MET   120      45.590  56.590  38.660  1.00  0.00           N  
ATOM   1999  CA  MET   120      44.800  57.630  38.070  1.00  0.00           C  
ATOM   2000  C   MET   120      44.830  58.960  38.690  1.00  0.00           C  
ATOM   2001  O   MET   120      44.370  59.920  38.100  1.00  0.00           O  
ATOM   2002  CB  MET   120      43.340  57.120  38.160  1.00  0.00           C  
ATOM   2003  CG  MET   120      42.970  56.020  37.100  1.00  0.00           C  
ATOM   2004  SD  MET   120      41.330  55.230  37.480  1.00  0.00           S  
ATOM   2005  CE  MET   120      40.320  56.600  37.030  1.00  0.00           C  
ATOM   2006  HN  MET   120      45.130  55.810  39.060  1.00  0.00           H  
ATOM   2007  HA  MET   120      45.130  57.870  37.070  1.00  0.00           H  
ATOM   2008  HB1 MET   120      42.640  57.960  37.970  1.00  0.00           H  
ATOM   2009  HB2 MET   120      43.140  56.700  39.170  1.00  0.00           H  
ATOM   2010  HG1 MET   120      43.840  55.320  37.120  1.00  0.00           H  
ATOM   2011  HG2 MET   120      42.990  56.620  36.170  1.00  0.00           H  
ATOM   2012  HE1 MET   120      40.440  57.510  37.650  1.00  0.00           H  
ATOM   2013  HE2 MET   120      39.250  56.300  37.120  1.00  0.00           H  
ATOM   2014  HE3 MET   120      40.540  56.970  36.010  1.00  0.00           H  
ATOM   2015  N   ALA   121      45.300  58.980  39.910  1.00  0.00           N  
ATOM   2016  CA  ALA   121      45.570  60.250  40.520  1.00  0.00           C  
ATOM   2017  C   ALA   121      47.080  60.600  40.550  1.00  0.00           C  
ATOM   2018  O   ALA   121      47.510  61.670  40.130  1.00  0.00           O  
ATOM   2019  CB  ALA   121      45.080  60.300  41.990  1.00  0.00           C  
ATOM   2020  HN  ALA   121      45.590  58.210  40.480  1.00  0.00           H  
ATOM   2021  HA  ALA   121      45.200  61.080  39.930  1.00  0.00           H  
ATOM   2022  HB1 ALA   121      45.630  61.080  42.560  1.00  0.00           H  
ATOM   2023  HB2 ALA   121      45.200  59.330  42.510  1.00  0.00           H  
ATOM   2024  HB3 ALA   121      44.030  60.650  41.910  1.00  0.00           H  
ATOM   2025  N   PHE   122      47.920  59.710  41.200  1.00  0.00           N  
ATOM   2026  CA  PHE   122      49.300  60.130  41.560  1.00  0.00           C  
ATOM   2027  C   PHE   122      50.220  60.170  40.290  1.00  0.00           C  
ATOM   2028  O   PHE   122      51.180  60.940  40.250  1.00  0.00           O  
ATOM   2029  CB  PHE   122      49.880  59.420  42.790  1.00  0.00           C  
ATOM   2030  CG  PHE   122      49.120  59.530  44.120  1.00  0.00           C  
ATOM   2031  CD1 PHE   122      49.140  58.520  45.080  1.00  0.00           C  
ATOM   2032  CD2 PHE   122      48.230  60.580  44.350  1.00  0.00           C  
ATOM   2033  CE1 PHE   122      48.390  58.590  46.240  1.00  0.00           C  
ATOM   2034  CE2 PHE   122      47.380  60.670  45.500  1.00  0.00           C  
ATOM   2035  CZ  PHE   122      47.500  59.650  46.470  1.00  0.00           C  
ATOM   2036  HN  PHE   122      47.620  58.850  41.610  1.00  0.00           H  
ATOM   2037  HA  PHE   122      49.170  61.160  41.840  1.00  0.00           H  
ATOM   2038  HB1 PHE   122      50.960  59.700  42.840  1.00  0.00           H  
ATOM   2039  HB2 PHE   122      49.980  58.350  42.500  1.00  0.00           H  
ATOM   2040  HD1 PHE   122      49.760  57.650  44.930  1.00  0.00           H  
ATOM   2041  HD2 PHE   122      48.060  61.260  43.530  1.00  0.00           H  
ATOM   2042  HE1 PHE   122      48.490  57.880  47.040  1.00  0.00           H  
ATOM   2043  HE2 PHE   122      46.660  61.470  45.590  1.00  0.00           H  
ATOM   2044  HZ  PHE   122      46.880  59.630  47.350  1.00  0.00           H  
ATOM   2045  N   ALA   123      49.920  59.380  39.210  1.00  0.00           N  
ATOM   2046  CA  ALA   123      50.720  59.370  37.990  1.00  0.00           C  
ATOM   2047  C   ALA   123      50.520  60.540  37.010  1.00  0.00           C  
ATOM   2048  O   ALA   123      51.470  60.900  36.300  1.00  0.00           O  
ATOM   2049  CB  ALA   123      50.630  58.070  37.350  1.00  0.00           C  
ATOM   2050  HN  ALA   123      49.270  58.620  39.280  1.00  0.00           H  
ATOM   2051  HA  ALA   123      51.760  59.560  38.210  1.00  0.00           H  
ATOM   2052  HB1 ALA   123      49.680  57.840  36.820  1.00  0.00           H  
ATOM   2053  HB2 ALA   123      50.840  57.290  38.120  1.00  0.00           H  
ATOM   2054  HB3 ALA   123      51.450  58.040  36.610  1.00  0.00           H  
ATOM   2055  N   ASN   124      49.300  61.110  36.970  1.00  0.00           N  
ATOM   2056  CA  ASN   124      49.060  62.260  36.150  1.00  0.00           C  
ATOM   2057  C   ASN   124      49.220  62.170  34.640  1.00  0.00           C  
ATOM   2058  O   ASN   124      49.830  63.040  34.030  1.00  0.00           O  
ATOM   2059  CB  ASN   124      49.690  63.640  36.660  1.00  0.00           C  
ATOM   2060  CG  ASN   124      49.280  63.880  38.110  1.00  0.00           C  
ATOM   2061  ND2 ASN   124      47.910  64.050  38.260  1.00  0.00           N  
ATOM   2062  OD1 ASN   124      50.030  64.110  39.060  1.00  0.00           O  
ATOM   2063  HN  ASN   124      48.510  60.600  37.310  1.00  0.00           H  
ATOM   2064  HA  ASN   124      47.980  62.280  36.180  1.00  0.00           H  
ATOM   2065  HB1 ASN   124      49.400  64.580  36.140  1.00  0.00           H  
ATOM   2066  HB2 ASN   124      50.800  63.530  36.730  1.00  0.00           H  
ATOM   2067 1HD2 ASN   124      47.480  64.390  39.090  1.00  0.00           H  
ATOM   2068 2HD2 ASN   124      47.280  64.100  37.480  1.00  0.00           H  
ATOM   2069  N   SER   125      48.730  61.120  33.960  1.00  0.00           N  
ATOM   2070  CA  SER   125      48.910  60.770  32.600  1.00  0.00           C  
ATOM   2071  C   SER   125      47.800  61.300  31.670  1.00  0.00           C  
ATOM   2072  O   SER   125      46.680  61.040  31.910  1.00  0.00           O  
ATOM   2073  CB  SER   125      48.990  59.200  32.330  1.00  0.00           C  
ATOM   2074  OG  SER   125      49.330  58.770  31.020  1.00  0.00           O  
ATOM   2075  HN  SER   125      48.230  60.360  34.380  1.00  0.00           H  
ATOM   2076  HA  SER   125      49.860  61.230  32.340  1.00  0.00           H  
ATOM   2077  HB1 SER   125      48.100  58.660  32.720  1.00  0.00           H  
ATOM   2078  HB2 SER   125      49.800  58.800  32.970  1.00  0.00           H  
ATOM   2079  HG1 SER   125      50.270  58.950  30.890  1.00  0.00           H  
ATOM   2080  N   PRO   126      48.070  61.860  30.460  1.00  0.00           N  
ATOM   2081  CA  PRO   126      47.080  62.300  29.470  1.00  0.00           C  
ATOM   2082  C   PRO   126      46.170  61.140  28.880  1.00  0.00           C  
ATOM   2083  O   PRO   126      45.120  61.420  28.360  1.00  0.00           O  
ATOM   2084  CB  PRO   126      47.880  63.110  28.450  1.00  0.00           C  
ATOM   2085  CG  PRO   126      49.320  62.520  28.540  1.00  0.00           C  
ATOM   2086  CD  PRO   126      49.470  62.220  30.070  1.00  0.00           C  
ATOM   2087  HA  PRO   126      46.390  62.950  29.980  1.00  0.00           H  
ATOM   2088  HB1 PRO   126      47.810  64.200  28.650  1.00  0.00           H  
ATOM   2089  HB2 PRO   126      47.570  62.880  27.410  1.00  0.00           H  
ATOM   2090  HG1 PRO   126      49.230  61.580  27.950  1.00  0.00           H  
ATOM   2091  HG2 PRO   126      50.080  63.210  28.130  1.00  0.00           H  
ATOM   2092  HD1 PRO   126      50.130  61.330  30.150  1.00  0.00           H  
ATOM   2093  HD2 PRO   126      49.770  63.100  30.680  1.00  0.00           H  
ATOM   2094  N   TRP   127      46.720  59.940  28.800  1.00  0.00           N  
ATOM   2095  CA  TRP   127      46.190  58.830  28.200  1.00  0.00           C  
ATOM   2096  C   TRP   127      45.160  58.230  29.080  1.00  0.00           C  
ATOM   2097  O   TRP   127      44.410  57.270  28.690  1.00  0.00           O  
ATOM   2098  CB  TRP   127      47.200  57.720  27.990  1.00  0.00           C  
ATOM   2099  CG  TRP   127      48.320  58.160  27.030  1.00  0.00           C  
ATOM   2100  CD1 TRP   127      49.610  58.470  27.440  1.00  0.00           C  
ATOM   2101  CD2 TRP   127      48.210  58.610  25.650  1.00  0.00           C  
ATOM   2102  CE2 TRP   127      49.490  59.070  25.210  1.00  0.00           C  
ATOM   2103  CE3 TRP   127      47.190  58.630  24.730  1.00  0.00           C  
ATOM   2104  NE1 TRP   127      50.340  58.900  26.320  1.00  0.00           N  
ATOM   2105  CZ2 TRP   127      49.720  59.640  23.940  1.00  0.00           C  
ATOM   2106  CZ3 TRP   127      47.440  59.150  23.440  1.00  0.00           C  
ATOM   2107  CH2 TRP   127      48.710  59.530  23.010  1.00  0.00           C  
ATOM   2108  HN  TRP   127      47.600  59.750  29.240  1.00  0.00           H  
ATOM   2109  HA  TRP   127      45.740  59.050  27.240  1.00  0.00           H  
ATOM   2110  HB1 TRP   127      46.690  56.820  27.580  1.00  0.00           H  
ATOM   2111  HB2 TRP   127      47.640  57.340  28.940  1.00  0.00           H  
ATOM   2112  HD1 TRP   127      50.040  58.450  28.430  1.00  0.00           H  
ATOM   2113  HE1 TRP   127      51.300  59.060  26.250  1.00  0.00           H  
ATOM   2114  HE3 TRP   127      46.180  58.270  24.890  1.00  0.00           H  
ATOM   2115  HZ2 TRP   127      50.710  59.960  23.650  1.00  0.00           H  
ATOM   2116  HZ3 TRP   127      46.660  59.130  22.690  1.00  0.00           H  
ATOM   2117  HH2 TRP   127      48.810  59.870  21.990  1.00  0.00           H  
ATOM   2118  N   VAL   128      45.140  58.640  30.450  1.00  0.00           N  
ATOM   2119  CA  VAL   128      44.320  58.000  31.490  1.00  0.00           C  
ATOM   2120  C   VAL   128      43.360  59.040  32.090  1.00  0.00           C  
ATOM   2121  O   VAL   128      43.700  60.230  32.200  1.00  0.00           O  
ATOM   2122  CB  VAL   128      45.110  57.370  32.590  1.00  0.00           C  
ATOM   2123  CG1 VAL   128      44.280  56.680  33.660  1.00  0.00           C  
ATOM   2124  CG2 VAL   128      46.040  56.310  32.000  1.00  0.00           C  
ATOM   2125  HN  VAL   128      45.690  59.380  30.810  1.00  0.00           H  
ATOM   2126  HA  VAL   128      43.760  57.180  31.080  1.00  0.00           H  
ATOM   2127  HB  VAL   128      45.780  58.090  33.090  1.00  0.00           H  
ATOM   2128 1HG1 VAL   128      45.010  56.050  34.210  1.00  0.00           H  
ATOM   2129 2HG1 VAL   128      43.550  55.920  33.310  1.00  0.00           H  
ATOM   2130 3HG1 VAL   128      43.820  57.400  34.380  1.00  0.00           H  
ATOM   2131 1HG2 VAL   128      45.470  55.600  31.360  1.00  0.00           H  
ATOM   2132 2HG2 VAL   128      46.530  55.770  32.840  1.00  0.00           H  
ATOM   2133 3HG2 VAL   128      46.780  56.770  31.310  1.00  0.00           H  
ATOM   2134  N   VAL   129      42.060  58.670  32.470  1.00  0.00           N  
ATOM   2135  CA  VAL   129      41.210  59.610  33.220  1.00  0.00           C  
ATOM   2136  C   VAL   129      41.780  60.040  34.610  1.00  0.00           C  
ATOM   2137  O   VAL   129      42.470  59.280  35.250  1.00  0.00           O  
ATOM   2138  CB  VAL   129      39.860  58.920  33.550  1.00  0.00           C  
ATOM   2139  CG1 VAL   129      39.000  59.740  34.470  1.00  0.00           C  
ATOM   2140  CG2 VAL   129      39.200  58.780  32.150  1.00  0.00           C  
ATOM   2141  HN  VAL   129      41.650  57.790  32.230  1.00  0.00           H  
ATOM   2142  HA  VAL   129      41.070  60.530  32.670  1.00  0.00           H  
ATOM   2143  HB  VAL   129      39.990  57.920  34.010  1.00  0.00           H  
ATOM   2144 1HG1 VAL   129      38.020  59.220  34.430  1.00  0.00           H  
ATOM   2145 2HG1 VAL   129      38.930  60.800  34.150  1.00  0.00           H  
ATOM   2146 3HG1 VAL   129      39.330  59.660  35.530  1.00  0.00           H  
ATOM   2147 1HG2 VAL   129      39.780  58.150  31.440  1.00  0.00           H  
ATOM   2148 2HG2 VAL   129      39.170  59.780  31.650  1.00  0.00           H  
ATOM   2149 3HG2 VAL   129      38.160  58.420  32.260  1.00  0.00           H  
ATOM   2150  N   GLN   130      41.550  61.370  34.980  1.00  0.00           N  
ATOM   2151  CA  GLN   130      42.090  61.910  36.210  1.00  0.00           C  
ATOM   2152  C   GLN   130      41.110  61.830  37.390  1.00  0.00           C  
ATOM   2153  O   GLN   130      40.110  62.510  37.390  1.00  0.00           O  
ATOM   2154  CB  GLN   130      42.500  63.380  35.920  1.00  0.00           C  
ATOM   2155  CG  GLN   130      43.130  64.150  37.100  1.00  0.00           C  
ATOM   2156  CD  GLN   130      44.590  63.760  37.340  1.00  0.00           C  
ATOM   2157  NE2 GLN   130      44.850  63.180  38.510  1.00  0.00           N  
ATOM   2158  OE1 GLN   130      45.450  64.100  36.510  1.00  0.00           O  
ATOM   2159  HN  GLN   130      41.130  61.980  34.310  1.00  0.00           H  
ATOM   2160  HA  GLN   130      42.970  61.370  36.510  1.00  0.00           H  
ATOM   2161  HB1 GLN   130      41.590  63.900  35.550  1.00  0.00           H  
ATOM   2162  HB2 GLN   130      43.100  63.450  34.990  1.00  0.00           H  
ATOM   2163  HG1 GLN   130      42.470  64.150  38.000  1.00  0.00           H  
ATOM   2164  HG2 GLN   130      43.130  65.260  36.970  1.00  0.00           H  
ATOM   2165 1HE2 GLN   130      45.800  63.070  38.820  1.00  0.00           H  
ATOM   2166 2HE2 GLN   130      44.060  62.970  39.090  1.00  0.00           H  
ATOM   2167  N   LEU   131      41.410  61.060  38.430  1.00  0.00           N  
ATOM   2168  CA  LEU   131      40.940  61.180  39.780  1.00  0.00           C  
ATOM   2169  C   LEU   131      41.530  62.380  40.500  1.00  0.00           C  
ATOM   2170  O   LEU   131      42.780  62.540  40.570  1.00  0.00           O  
ATOM   2171  CB  LEU   131      41.040  59.850  40.510  1.00  0.00           C  
ATOM   2172  CG  LEU   131      41.160  59.770  42.010  1.00  0.00           C  
ATOM   2173  CD1 LEU   131      39.830  59.850  42.610  1.00  0.00           C  
ATOM   2174  CD2 LEU   131      41.880  58.430  42.530  1.00  0.00           C  
ATOM   2175  HN  LEU   131      42.220  60.490  38.330  1.00  0.00           H  
ATOM   2176  HA  LEU   131      39.880  61.370  39.710  1.00  0.00           H  
ATOM   2177  HB1 LEU   131      41.980  59.470  40.070  1.00  0.00           H  
ATOM   2178  HB2 LEU   131      40.290  59.110  40.160  1.00  0.00           H  
ATOM   2179  HG  LEU   131      41.780  60.590  42.440  1.00  0.00           H  
ATOM   2180 1HD1 LEU   131      39.040  59.560  41.890  1.00  0.00           H  
ATOM   2181 2HD1 LEU   131      39.560  60.910  42.830  1.00  0.00           H  
ATOM   2182 3HD1 LEU   131      39.780  59.320  43.580  1.00  0.00           H  
ATOM   2183 1HD2 LEU   131      41.270  57.510  42.370  1.00  0.00           H  
ATOM   2184 2HD2 LEU   131      41.930  58.530  43.630  1.00  0.00           H  
ATOM   2185 3HD2 LEU   131      42.890  58.270  42.110  1.00  0.00           H  
ATOM   2186  N   PHE   132      40.660  63.140  41.220  1.00  0.00           N  
ATOM   2187  CA  PHE   132      41.050  64.350  41.840  1.00  0.00           C  
ATOM   2188  C   PHE   132      41.280  64.270  43.320  1.00  0.00           C  
ATOM   2189  O   PHE   132      42.470  64.190  43.740  1.00  0.00           O  
ATOM   2190  CB  PHE   132      39.960  65.460  41.670  1.00  0.00           C  
ATOM   2191  CG  PHE   132      40.060  65.830  40.220  1.00  0.00           C  
ATOM   2192  CD1 PHE   132      39.080  65.330  39.360  1.00  0.00           C  
ATOM   2193  CD2 PHE   132      41.040  66.750  39.690  1.00  0.00           C  
ATOM   2194  CE1 PHE   132      39.110  65.630  38.040  1.00  0.00           C  
ATOM   2195  CE2 PHE   132      40.960  67.090  38.350  1.00  0.00           C  
ATOM   2196  CZ  PHE   132      40.010  66.580  37.500  1.00  0.00           C  
ATOM   2197  HN  PHE   132      39.700  62.860  41.200  1.00  0.00           H  
ATOM   2198  HA  PHE   132      42.030  64.680  41.520  1.00  0.00           H  
ATOM   2199  HB1 PHE   132      40.170  66.360  42.290  1.00  0.00           H  
ATOM   2200  HB2 PHE   132      38.940  65.110  41.970  1.00  0.00           H  
ATOM   2201  HD1 PHE   132      38.310  64.650  39.670  1.00  0.00           H  
ATOM   2202  HD2 PHE   132      41.890  67.210  40.160  1.00  0.00           H  
ATOM   2203  HE1 PHE   132      38.420  65.110  37.390  1.00  0.00           H  
ATOM   2204  HE2 PHE   132      41.710  67.800  38.040  1.00  0.00           H  
ATOM   2205  HZ  PHE   132      39.890  66.800  36.460  1.00  0.00           H  
ATOM   2206  N   TYR   133      40.280  64.290  44.050  1.00  0.00           N  
ATOM   2207  CA  TYR   133      40.270  64.170  45.530  1.00  0.00           C  
ATOM   2208  C   TYR   133      39.540  62.930  45.870  1.00  0.00           C  
ATOM   2209  O   TYR   133      39.040  62.290  44.950  1.00  0.00           O  
ATOM   2210  CB  TYR   133      39.670  65.360  46.200  1.00  0.00           C  
ATOM   2211  CG  TYR   133      40.100  66.710  45.710  1.00  0.00           C  
ATOM   2212  CD1 TYR   133      41.490  66.960  45.450  1.00  0.00           C  
ATOM   2213  CD2 TYR   133      39.100  67.630  45.470  1.00  0.00           C  
ATOM   2214  CE1 TYR   133      41.800  68.230  44.900  1.00  0.00           C  
ATOM   2215  CE2 TYR   133      39.420  68.880  44.930  1.00  0.00           C  
ATOM   2216  CZ  TYR   133      40.790  69.180  44.680  1.00  0.00           C  
ATOM   2217  OH  TYR   133      41.040  70.410  44.080  1.00  0.00           O  
ATOM   2218  HN  TYR   133      39.430  64.400  43.550  1.00  0.00           H  
ATOM   2219  HA  TYR   133      41.240  64.060  45.970  1.00  0.00           H  
ATOM   2220  HB1 TYR   133      39.800  65.320  47.310  1.00  0.00           H  
ATOM   2221  HB2 TYR   133      38.600  65.260  45.930  1.00  0.00           H  
ATOM   2222  HD1 TYR   133      42.250  66.190  45.460  1.00  0.00           H  
ATOM   2223  HD2 TYR   133      38.060  67.370  45.590  1.00  0.00           H  
ATOM   2224  HE1 TYR   133      42.860  68.350  44.690  1.00  0.00           H  
ATOM   2225  HE2 TYR   133      38.580  69.490  44.630  1.00  0.00           H  
ATOM   2226  HH  TYR   133      41.970  70.610  44.140  1.00  0.00           H  
ATOM   2227  N   ALA   134      39.390  62.660  47.130  1.00  0.00           N  
ATOM   2228  CA  ALA   134      38.560  61.560  47.580  1.00  0.00           C  
ATOM   2229  C   ALA   134      38.140  61.930  48.990  1.00  0.00           C  
ATOM   2230  O   ALA   134      38.800  62.680  49.690  1.00  0.00           O  
ATOM   2231  CB  ALA   134      39.390  60.270  47.510  1.00  0.00           C  
ATOM   2232  HN  ALA   134      39.810  63.180  47.870  1.00  0.00           H  
ATOM   2233  HA  ALA   134      37.660  61.520  47.000  1.00  0.00           H  
ATOM   2234  HB1 ALA   134      38.850  59.400  47.950  1.00  0.00           H  
ATOM   2235  HB2 ALA   134      40.300  60.380  48.140  1.00  0.00           H  
ATOM   2236  HB3 ALA   134      39.660  59.970  46.470  1.00  0.00           H  
ATOM   2237  N   PHE   135      37.000  61.420  49.380  1.00  0.00           N  
ATOM   2238  CA  PHE   135      36.290  61.820  50.660  1.00  0.00           C  
ATOM   2239  C   PHE   135      35.630  60.540  51.350  1.00  0.00           C  
ATOM   2240  O   PHE   135      35.500  59.530  50.660  1.00  0.00           O  
ATOM   2241  CB  PHE   135      35.250  62.900  50.290  1.00  0.00           C  
ATOM   2242  CG  PHE   135      34.280  63.160  51.380  1.00  0.00           C  
ATOM   2243  CD1 PHE   135      32.880  62.820  51.170  1.00  0.00           C  
ATOM   2244  CD2 PHE   135      34.760  63.650  52.600  1.00  0.00           C  
ATOM   2245  CE1 PHE   135      31.990  63.160  52.190  1.00  0.00           C  
ATOM   2246  CE2 PHE   135      33.810  63.970  53.570  1.00  0.00           C  
ATOM   2247  CZ  PHE   135      32.450  63.750  53.380  1.00  0.00           C  
ATOM   2248  HN  PHE   135      36.520  60.850  48.720  1.00  0.00           H  
ATOM   2249  HA  PHE   135      36.970  62.280  51.360  1.00  0.00           H  
ATOM   2250  HB1 PHE   135      34.600  62.540  49.470  1.00  0.00           H  
ATOM   2251  HB2 PHE   135      35.660  63.870  49.920  1.00  0.00           H  
ATOM   2252  HD1 PHE   135      32.590  62.500  50.180  1.00  0.00           H  
ATOM   2253  HD2 PHE   135      35.780  63.980  52.700  1.00  0.00           H  
ATOM   2254  HE1 PHE   135      30.930  63.100  52.000  1.00  0.00           H  
ATOM   2255  HE2 PHE   135      34.060  64.380  54.540  1.00  0.00           H  
ATOM   2256  HZ  PHE   135      31.750  64.160  54.090  1.00  0.00           H  
ATOM   2257  N   GLN   136      35.340  60.550  52.660  1.00  0.00           N  
ATOM   2258  CA  GLN   136      34.580  59.430  53.280  1.00  0.00           C  
ATOM   2259  C   GLN   136      33.820  59.920  54.510  1.00  0.00           C  
ATOM   2260  O   GLN   136      34.090  60.970  55.150  1.00  0.00           O  
ATOM   2261  CB  GLN   136      35.430  58.200  53.510  1.00  0.00           C  
ATOM   2262  CG  GLN   136      36.540  58.460  54.390  1.00  0.00           C  
ATOM   2263  CD  GLN   136      37.400  57.190  54.410  1.00  0.00           C  
ATOM   2264  NE2 GLN   136      38.760  57.310  54.610  1.00  0.00           N  
ATOM   2265  OE1 GLN   136      36.940  56.080  54.300  1.00  0.00           O  
ATOM   2266  HN  GLN   136      35.610  61.240  53.320  1.00  0.00           H  
ATOM   2267  HA  GLN   136      33.820  59.060  52.610  1.00  0.00           H  
ATOM   2268  HB1 GLN   136      35.730  57.870  52.490  1.00  0.00           H  
ATOM   2269  HB2 GLN   136      34.770  57.400  53.920  1.00  0.00           H  
ATOM   2270  HG1 GLN   136      36.220  58.520  55.450  1.00  0.00           H  
ATOM   2271  HG2 GLN   136      37.150  59.370  54.200  1.00  0.00           H  
ATOM   2272 1HE2 GLN   136      39.280  56.480  54.810  1.00  0.00           H  
ATOM   2273 2HE2 GLN   136      39.110  58.230  54.760  1.00  0.00           H  
ATOM   2274  N   ASP   137      32.770  59.130  54.910  1.00  0.00           N  
ATOM   2275  CA  ASP   137      32.000  59.120  56.120  1.00  0.00           C  
ATOM   2276  C   ASP   137      32.150  57.840  56.810  1.00  0.00           C  
ATOM   2277  O   ASP   137      33.110  57.120  56.680  1.00  0.00           O  
ATOM   2278  CB  ASP   137      30.530  59.530  55.710  1.00  0.00           C  
ATOM   2279  CG  ASP   137      29.820  58.730  54.710  1.00  0.00           C  
ATOM   2280  OD1 ASP   137      29.930  57.510  54.700  1.00  0.00           O  
ATOM   2281  OD2 ASP   137      28.880  59.220  54.040  1.00  0.00           O1-
ATOM   2282  HN  ASP   137      32.630  58.300  54.360  1.00  0.00           H  
ATOM   2283  HA  ASP   137      32.420  59.790  56.860  1.00  0.00           H  
ATOM   2284  HB1 ASP   137      30.690  60.600  55.420  1.00  0.00           H  
ATOM   2285  HB2 ASP   137      29.870  59.650  56.600  1.00  0.00           H  
ATOM   2286  N   ASP   138      31.100  57.380  57.550  1.00  0.00           N  
ATOM   2287  CA  ASP   138      31.130  56.130  58.290  1.00  0.00           C  
ATOM   2288  C   ASP   138      30.680  54.880  57.490  1.00  0.00           C  
ATOM   2289  O   ASP   138      30.740  53.770  58.020  1.00  0.00           O  
ATOM   2290  CB  ASP   138      30.250  56.380  59.500  1.00  0.00           C  
ATOM   2291  CG  ASP   138      28.750  56.540  59.130  1.00  0.00           C  
ATOM   2292  OD1 ASP   138      28.460  57.350  58.220  1.00  0.00           O  
ATOM   2293  OD2 ASP   138      27.970  55.950  59.860  1.00  0.00           O1-
ATOM   2294  HN  ASP   138      30.240  57.860  57.410  1.00  0.00           H  
ATOM   2295  HA  ASP   138      32.080  55.880  58.750  1.00  0.00           H  
ATOM   2296  HB1 ASP   138      30.620  57.340  59.930  1.00  0.00           H  
ATOM   2297  HB2 ASP   138      30.290  55.520  60.200  1.00  0.00           H  
ATOM   2298  N   ARG   139      30.240  55.050  56.190  1.00  0.00           N  
ATOM   2299  CA  ARG   139      29.890  53.890  55.350  1.00  0.00           C  
ATOM   2300  C   ARG   139      30.450  53.920  53.970  1.00  0.00           C  
ATOM   2301  O   ARG   139      30.660  52.910  53.390  1.00  0.00           O  
ATOM   2302  CB  ARG   139      28.320  53.810  55.240  1.00  0.00           C  
ATOM   2303  CG  ARG   139      27.590  53.640  56.560  1.00  0.00           C  
ATOM   2304  CD  ARG   139      26.100  53.550  56.600  1.00  0.00           C  
ATOM   2305  NE  ARG   139      25.640  54.690  55.730  1.00  0.00           N  
ATOM   2306  CZ  ARG   139      24.810  54.630  54.750  1.00  0.00           C  
ATOM   2307  NH1 ARG   139      23.970  53.630  54.570  1.00  0.00           N1+
ATOM   2308  NH2 ARG   139      24.800  55.540  53.800  1.00  0.00           N  
ATOM   2309  HN  ARG   139      30.110  55.950  55.770  1.00  0.00           H  
ATOM   2310  HA  ARG   139      30.390  53.000  55.710  1.00  0.00           H  
ATOM   2311  HB1 ARG   139      27.980  52.970  54.600  1.00  0.00           H  
ATOM   2312  HB2 ARG   139      28.040  54.720  54.670  1.00  0.00           H  
ATOM   2313  HG1 ARG   139      27.830  54.550  57.160  1.00  0.00           H  
ATOM   2314  HG2 ARG   139      28.100  52.860  57.160  1.00  0.00           H  
ATOM   2315  HD1 ARG   139      25.690  53.790  57.610  1.00  0.00           H  
ATOM   2316  HD2 ARG   139      25.630  52.590  56.280  1.00  0.00           H  
ATOM   2317  HE  ARG   139      26.170  55.530  55.820  1.00  0.00           H  
ATOM   2318 1HH1 ARG   139      23.920  52.830  55.170  1.00  0.00           H  
ATOM   2319 2HH1 ARG   139      23.360  53.610  53.780  1.00  0.00           H  
ATOM   2320 1HH2 ARG   139      25.400  56.330  53.910  1.00  0.00           H  
ATOM   2321 2HH2 ARG   139      23.950  55.390  53.290  1.00  0.00           H  
ATOM   2322  N   TYR   140      30.780  55.120  53.390  1.00  0.00           N  
ATOM   2323  CA  TYR   140      31.100  55.180  51.960  1.00  0.00           C  
ATOM   2324  C   TYR   140      32.440  55.900  51.670  1.00  0.00           C  
ATOM   2325  O   TYR   140      32.890  56.850  52.350  1.00  0.00           O  
ATOM   2326  CB  TYR   140      29.910  55.750  51.150  1.00  0.00           C  
ATOM   2327  CG  TYR   140      28.780  54.770  50.930  1.00  0.00           C  
ATOM   2328  CD1 TYR   140      28.910  54.060  49.740  1.00  0.00           C  
ATOM   2329  CD2 TYR   140      27.570  54.790  51.580  1.00  0.00           C  
ATOM   2330  CE1 TYR   140      27.850  53.350  49.200  1.00  0.00           C  
ATOM   2331  CE2 TYR   140      26.470  54.050  51.080  1.00  0.00           C  
ATOM   2332  CZ  TYR   140      26.580  53.430  49.820  1.00  0.00           C  
ATOM   2333  OH  TYR   140      25.480  52.720  49.380  1.00  0.00           O  
ATOM   2334  HN  TYR   140      30.600  55.980  53.870  1.00  0.00           H  
ATOM   2335  HA  TYR   140      31.250  54.170  51.600  1.00  0.00           H  
ATOM   2336  HB1 TYR   140      30.290  56.120  50.170  1.00  0.00           H  
ATOM   2337  HB2 TYR   140      29.620  56.680  51.690  1.00  0.00           H  
ATOM   2338  HD1 TYR   140      29.840  54.050  49.170  1.00  0.00           H  
ATOM   2339  HD2 TYR   140      27.380  55.250  52.540  1.00  0.00           H  
ATOM   2340  HE1 TYR   140      27.910  52.680  48.360  1.00  0.00           H  
ATOM   2341  HE2 TYR   140      25.520  54.070  51.590  1.00  0.00           H  
ATOM   2342  HH  TYR   140      25.850  52.080  48.760  1.00  0.00           H  
ATOM   2343  N   LEU   141      33.200  55.400  50.630  1.00  0.00           N  
ATOM   2344  CA  LEU   141      34.480  55.870  50.150  1.00  0.00           C  
ATOM   2345  C   LEU   141      34.100  56.520  48.850  1.00  0.00           C  
ATOM   2346  O   LEU   141      33.410  55.960  48.010  1.00  0.00           O  
ATOM   2347  CB  LEU   141      35.380  54.600  49.750  1.00  0.00           C  
ATOM   2348  CG  LEU   141      35.550  53.600  50.920  1.00  0.00           C  
ATOM   2349  CD1 LEU   141      36.510  52.440  50.490  1.00  0.00           C  
ATOM   2350  CD2 LEU   141      36.210  54.340  52.080  1.00  0.00           C  
ATOM   2351  HN  LEU   141      32.770  54.710  50.050  1.00  0.00           H  
ATOM   2352  HA  LEU   141      34.950  56.630  50.750  1.00  0.00           H  
ATOM   2353  HB1 LEU   141      36.360  55.010  49.410  1.00  0.00           H  
ATOM   2354  HB2 LEU   141      34.910  54.000  48.940  1.00  0.00           H  
ATOM   2355  HG  LEU   141      34.640  53.100  51.320  1.00  0.00           H  
ATOM   2356 1HD1 LEU   141      36.120  51.710  49.750  1.00  0.00           H  
ATOM   2357 2HD1 LEU   141      36.750  51.840  51.400  1.00  0.00           H  
ATOM   2358 3HD1 LEU   141      37.430  52.850  50.030  1.00  0.00           H  
ATOM   2359 1HD2 LEU   141      36.200  53.670  52.960  1.00  0.00           H  
ATOM   2360 2HD2 LEU   141      35.600  55.190  52.470  1.00  0.00           H  
ATOM   2361 3HD2 LEU   141      37.240  54.590  51.780  1.00  0.00           H  
ATOM   2362  N   TYR   142      34.400  57.830  48.720  1.00  0.00           N  
ATOM   2363  CA  TYR   142      33.960  58.630  47.600  1.00  0.00           C  
ATOM   2364  C   TYR   142      35.030  59.160  46.740  1.00  0.00           C  
ATOM   2365  O   TYR   142      35.890  59.790  47.320  1.00  0.00           O  
ATOM   2366  CB  TYR   142      33.200  59.900  48.140  1.00  0.00           C  
ATOM   2367  CG  TYR   142      31.960  59.610  48.870  1.00  0.00           C  
ATOM   2368  CD1 TYR   142      32.000  59.260  50.270  1.00  0.00           C  
ATOM   2369  CD2 TYR   142      30.650  59.880  48.440  1.00  0.00           C  
ATOM   2370  CE1 TYR   142      30.850  59.350  51.140  1.00  0.00           C  
ATOM   2371  CE2 TYR   142      29.520  59.910  49.180  1.00  0.00           C  
ATOM   2372  CZ  TYR   142      29.580  59.690  50.560  1.00  0.00           C  
ATOM   2373  OH  TYR   142      28.400  59.810  51.360  1.00  0.00           O  
ATOM   2374  HN  TYR   142      34.840  58.300  49.480  1.00  0.00           H  
ATOM   2375  HA  TYR   142      33.260  58.060  47.010  1.00  0.00           H  
ATOM   2376  HB1 TYR   142      32.970  60.690  47.390  1.00  0.00           H  
ATOM   2377  HB2 TYR   142      33.920  60.350  48.860  1.00  0.00           H  
ATOM   2378  HD1 TYR   142      32.950  58.970  50.700  1.00  0.00           H  
ATOM   2379  HD2 TYR   142      30.560  60.110  47.390  1.00  0.00           H  
ATOM   2380  HE1 TYR   142      30.940  58.950  52.140  1.00  0.00           H  
ATOM   2381  HE2 TYR   142      28.560  60.170  48.760  1.00  0.00           H  
ATOM   2382  HH  TYR   142      28.680  59.560  52.240  1.00  0.00           H  
ATOM   2383  N   MET   143      34.980  58.950  45.420  1.00  0.00           N  
ATOM   2384  CA  MET   143      36.000  59.240  44.490  1.00  0.00           C  
ATOM   2385  C   MET   143      35.420  60.090  43.380  1.00  0.00           C  
ATOM   2386  O   MET   143      34.400  59.750  42.770  1.00  0.00           O  
ATOM   2387  CB  MET   143      36.560  57.910  43.850  1.00  0.00           C  
ATOM   2388  CG  MET   143      36.970  56.880  45.030  1.00  0.00           C  
ATOM   2389  SD  MET   143      37.690  55.370  44.440  1.00  0.00           S  
ATOM   2390  CE  MET   143      39.210  56.020  43.750  1.00  0.00           C  
ATOM   2391  HN  MET   143      34.180  58.420  45.130  1.00  0.00           H  
ATOM   2392  HA  MET   143      36.850  59.750  44.920  1.00  0.00           H  
ATOM   2393  HB1 MET   143      37.390  58.080  43.130  1.00  0.00           H  
ATOM   2394  HB2 MET   143      35.770  57.480  43.210  1.00  0.00           H  
ATOM   2395  HG1 MET   143      35.990  56.670  45.520  1.00  0.00           H  
ATOM   2396  HG2 MET   143      37.710  57.450  45.630  1.00  0.00           H  
ATOM   2397  HE1 MET   143      39.870  55.190  43.410  1.00  0.00           H  
ATOM   2398  HE2 MET   143      39.760  56.710  44.430  1.00  0.00           H  
ATOM   2399  HE3 MET   143      39.060  56.530  42.770  1.00  0.00           H  
ATOM   2400  N   VAL   144      36.100  61.270  43.140  1.00  0.00           N  
ATOM   2401  CA  VAL   144      35.680  62.170  42.150  1.00  0.00           C  
ATOM   2402  C   VAL   144      36.600  62.280  40.990  1.00  0.00           C  
ATOM   2403  O   VAL   144      37.820  62.530  41.170  1.00  0.00           O  
ATOM   2404  CB  VAL   144      35.340  63.550  42.750  1.00  0.00           C  
ATOM   2405  CG1 VAL   144      36.480  64.070  43.670  1.00  0.00           C  
ATOM   2406  CG2 VAL   144      34.720  64.460  41.710  1.00  0.00           C  
ATOM   2407  HN  VAL   144      37.010  61.450  43.510  1.00  0.00           H  
ATOM   2408  HA  VAL   144      34.740  61.800  41.770  1.00  0.00           H  
ATOM   2409  HB  VAL   144      34.520  63.310  43.470  1.00  0.00           H  
ATOM   2410 1HG1 VAL   144      37.310  64.440  43.030  1.00  0.00           H  
ATOM   2411 2HG1 VAL   144      36.760  63.380  44.490  1.00  0.00           H  
ATOM   2412 3HG1 VAL   144      35.980  64.950  44.120  1.00  0.00           H  
ATOM   2413 1HG2 VAL   144      35.460  64.750  40.940  1.00  0.00           H  
ATOM   2414 2HG2 VAL   144      34.360  65.410  42.150  1.00  0.00           H  
ATOM   2415 3HG2 VAL   144      33.820  63.980  41.280  1.00  0.00           H  
ATOM   2416  N   MET   145      36.180  62.160  39.770  1.00  0.00           N  
ATOM   2417  CA  MET   145      36.990  62.090  38.610  1.00  0.00           C  
ATOM   2418  C   MET   145      36.230  62.660  37.410  1.00  0.00           C  
ATOM   2419  O   MET   145      35.040  62.890  37.450  1.00  0.00           O  
ATOM   2420  CB  MET   145      37.370  60.550  38.320  1.00  0.00           C  
ATOM   2421  CG  MET   145      36.150  59.700  38.470  1.00  0.00           C  
ATOM   2422  SD  MET   145      36.350  57.990  37.910  1.00  0.00           S  
ATOM   2423  CE  MET   145      34.700  57.480  38.570  1.00  0.00           C  
ATOM   2424  HN  MET   145      35.200  62.060  39.610  1.00  0.00           H  
ATOM   2425  HA  MET   145      37.920  62.610  38.810  1.00  0.00           H  
ATOM   2426  HB1 MET   145      38.060  60.120  39.080  1.00  0.00           H  
ATOM   2427  HB2 MET   145      37.780  60.460  37.290  1.00  0.00           H  
ATOM   2428  HG1 MET   145      35.330  60.100  37.830  1.00  0.00           H  
ATOM   2429  HG2 MET   145      35.730  59.820  39.490  1.00  0.00           H  
ATOM   2430  HE1 MET   145      33.970  58.050  37.960  1.00  0.00           H  
ATOM   2431  HE2 MET   145      34.600  57.670  39.650  1.00  0.00           H  
ATOM   2432  HE3 MET   145      34.490  56.440  38.230  1.00  0.00           H  
ATOM   2433  N   GLU   146      36.940  62.790  36.280  1.00  0.00           N  
ATOM   2434  CA  GLU   146      36.340  63.280  35.060  1.00  0.00           C  
ATOM   2435  C   GLU   146      34.970  62.710  34.660  1.00  0.00           C  
ATOM   2436  O   GLU   146      34.830  61.480  34.770  1.00  0.00           O  
ATOM   2437  CB  GLU   146      37.220  63.040  33.920  1.00  0.00           C  
ATOM   2438  CG  GLU   146      38.700  63.460  34.150  1.00  0.00           C  
ATOM   2439  CD  GLU   146      39.480  63.510  32.810  1.00  0.00           C  
ATOM   2440  OE1 GLU   146      39.050  64.210  31.850  1.00  0.00           O  
ATOM   2441  OE2 GLU   146      40.540  62.850  32.670  1.00  0.00           O1-
ATOM   2442  HN  GLU   146      37.860  62.420  36.190  1.00  0.00           H  
ATOM   2443  HA  GLU   146      36.100  64.320  35.210  1.00  0.00           H  
ATOM   2444  HB1 GLU   146      36.890  63.640  33.050  1.00  0.00           H  
ATOM   2445  HB2 GLU   146      37.240  61.970  33.630  1.00  0.00           H  
ATOM   2446  HG1 GLU   146      39.190  62.700  34.800  1.00  0.00           H  
ATOM   2447  HG2 GLU   146      38.800  64.480  34.590  1.00  0.00           H  
ATOM   2448  N   TYR   147      34.030  63.520  34.140  1.00  0.00           N  
ATOM   2449  CA  TYR   147      32.930  62.880  33.440  1.00  0.00           C  
ATOM   2450  C   TYR   147      33.300  62.740  31.920  1.00  0.00           C  
ATOM   2451  O   TYR   147      33.820  63.670  31.360  1.00  0.00           O  
ATOM   2452  CB  TYR   147      31.660  63.770  33.490  1.00  0.00           C  
ATOM   2453  CG  TYR   147      30.450  63.130  32.760  1.00  0.00           C  
ATOM   2454  CD1 TYR   147      30.070  61.860  33.130  1.00  0.00           C  
ATOM   2455  CD2 TYR   147      29.660  63.810  31.820  1.00  0.00           C  
ATOM   2456  CE1 TYR   147      28.940  61.210  32.550  1.00  0.00           C  
ATOM   2457  CE2 TYR   147      28.560  63.210  31.250  1.00  0.00           C  
ATOM   2458  CZ  TYR   147      28.140  61.960  31.640  1.00  0.00           C  
ATOM   2459  OH  TYR   147      27.090  61.390  30.860  1.00  0.00           O  
ATOM   2460  HN  TYR   147      34.150  64.510  34.090  1.00  0.00           H  
ATOM   2461  HA  TYR   147      32.650  61.940  33.890  1.00  0.00           H  
ATOM   2462  HB1 TYR   147      31.880  64.720  32.970  1.00  0.00           H  
ATOM   2463  HB2 TYR   147      31.400  63.980  34.550  1.00  0.00           H  
ATOM   2464  HD1 TYR   147      30.600  61.380  33.940  1.00  0.00           H  
ATOM   2465  HD2 TYR   147      29.860  64.810  31.460  1.00  0.00           H  
ATOM   2466  HE1 TYR   147      28.600  60.260  32.930  1.00  0.00           H  
ATOM   2467  HE2 TYR   147      27.890  63.780  30.630  1.00  0.00           H  
ATOM   2468  HH  TYR   147      26.810  62.030  30.190  1.00  0.00           H  
ATOM   2469  N   MET   148      33.170  61.500  31.410  1.00  0.00           N  
ATOM   2470  CA  MET   148      33.440  61.130  30.050  1.00  0.00           C  
ATOM   2471  C   MET   148      32.140  60.970  29.310  1.00  0.00           C  
ATOM   2472  O   MET   148      31.580  59.890  29.400  1.00  0.00           O  
ATOM   2473  CB  MET   148      34.230  59.840  30.120  1.00  0.00           C  
ATOM   2474  CG  MET   148      35.540  59.860  30.920  1.00  0.00           C  
ATOM   2475  SD  MET   148      36.770  60.990  30.290  1.00  0.00           S  
ATOM   2476  CE  MET   148      37.180  59.910  28.860  1.00  0.00           C  
ATOM   2477  HN  MET   148      32.890  60.720  31.950  1.00  0.00           H  
ATOM   2478  HA  MET   148      33.940  61.870  29.450  1.00  0.00           H  
ATOM   2479  HB1 MET   148      34.420  59.400  29.120  1.00  0.00           H  
ATOM   2480  HB2 MET   148      33.630  59.050  30.630  1.00  0.00           H  
ATOM   2481  HG1 MET   148      35.860  58.800  30.990  1.00  0.00           H  
ATOM   2482  HG2 MET   148      35.340  60.100  31.980  1.00  0.00           H  
ATOM   2483  HE1 MET   148      37.440  58.890  29.210  1.00  0.00           H  
ATOM   2484  HE2 MET   148      37.960  60.360  28.210  1.00  0.00           H  
ATOM   2485  HE3 MET   148      36.300  59.720  28.210  1.00  0.00           H  
ATOM   2486  N   PRO   149      31.570  61.950  28.650  1.00  0.00           N  
ATOM   2487  CA  PRO   149      30.230  61.880  28.120  1.00  0.00           C  
ATOM   2488  C   PRO   149      30.030  60.910  26.980  1.00  0.00           C  
ATOM   2489  O   PRO   149      28.840  60.510  26.810  1.00  0.00           O  
ATOM   2490  CB  PRO   149      30.000  63.340  27.660  1.00  0.00           C  
ATOM   2491  CG  PRO   149      31.430  63.920  27.330  1.00  0.00           C  
ATOM   2492  CD  PRO   149      32.230  63.230  28.380  1.00  0.00           C  
ATOM   2493  HA  PRO   149      29.470  61.630  28.840  1.00  0.00           H  
ATOM   2494  HB1 PRO   149      29.760  63.990  28.530  1.00  0.00           H  
ATOM   2495  HB2 PRO   149      29.250  63.400  26.840  1.00  0.00           H  
ATOM   2496  HG1 PRO   149      31.860  63.630  26.340  1.00  0.00           H  
ATOM   2497  HG2 PRO   149      31.380  64.970  27.680  1.00  0.00           H  
ATOM   2498  HD1 PRO   149      33.320  63.220  28.160  1.00  0.00           H  
ATOM   2499  HD2 PRO   149      32.130  63.750  29.360  1.00  0.00           H  
ATOM   2500  N   GLY   150      31.050  60.680  26.100  1.00  0.00           N  
ATOM   2501  CA  GLY   150      31.050  59.890  24.860  1.00  0.00           C  
ATOM   2502  C   GLY   150      30.730  58.500  25.070  1.00  0.00           C  
ATOM   2503  O   GLY   150      30.040  57.870  24.250  1.00  0.00           O  
ATOM   2504  HN  GLY   150      31.910  61.160  26.260  1.00  0.00           H  
ATOM   2505  HA1 GLY   150      32.100  60.060  24.650  1.00  0.00           H  
ATOM   2506  HA2 GLY   150      30.340  60.350  24.180  1.00  0.00           H  
ATOM   2507  N   GLY   151      31.060  57.960  26.230  1.00  0.00           N  
ATOM   2508  CA  GLY   151      30.660  56.590  26.530  1.00  0.00           C  
ATOM   2509  C   GLY   151      31.750  55.650  26.240  1.00  0.00           C  
ATOM   2510  O   GLY   151      32.930  56.020  26.250  1.00  0.00           O  
ATOM   2511  HN  GLY   151      31.580  58.520  26.870  1.00  0.00           H  
ATOM   2512  HA1 GLY   151      29.810  56.230  25.960  1.00  0.00           H  
ATOM   2513  HA2 GLY   151      30.410  56.490  27.570  1.00  0.00           H  
ATOM   2514  N   ASP   152      31.490  54.300  26.100  1.00  0.00           N  
ATOM   2515  CA  ASP   152      32.450  53.380  25.620  1.00  0.00           C  
ATOM   2516  C   ASP   152      32.820  53.460  24.110  1.00  0.00           C  
ATOM   2517  O   ASP   152      31.980  53.900  23.300  1.00  0.00           O  
ATOM   2518  CB  ASP   152      32.030  51.870  25.900  1.00  0.00           C  
ATOM   2519  CG  ASP   152      31.660  51.720  27.380  1.00  0.00           C  
ATOM   2520  OD1 ASP   152      30.630  51.120  27.630  1.00  0.00           O  
ATOM   2521  OD2 ASP   152      32.370  52.130  28.340  1.00  0.00           O1-
ATOM   2522  HN  ASP   152      30.630  53.870  26.360  1.00  0.00           H  
ATOM   2523  HA  ASP   152      33.360  53.640  26.140  1.00  0.00           H  
ATOM   2524  HB1 ASP   152      32.920  51.240  25.690  1.00  0.00           H  
ATOM   2525  HB2 ASP   152      31.210  51.500  25.250  1.00  0.00           H  
ATOM   2526  N   LEU   153      34.060  53.130  23.740  1.00  0.00           N  
ATOM   2527  CA  LEU   153      34.390  53.080  22.310  1.00  0.00           C  
ATOM   2528  C   LEU   153      33.660  52.100  21.370  1.00  0.00           C  
ATOM   2529  O   LEU   153      33.200  52.450  20.250  1.00  0.00           O  
ATOM   2530  CB  LEU   153      35.940  52.810  22.160  1.00  0.00           C  
ATOM   2531  CG  LEU   153      36.430  52.720  20.750  1.00  0.00           C  
ATOM   2532  CD1 LEU   153      36.170  53.980  19.870  1.00  0.00           C  
ATOM   2533  CD2 LEU   153      37.910  52.340  20.710  1.00  0.00           C  
ATOM   2534  HN  LEU   153      34.720  52.940  24.470  1.00  0.00           H  
ATOM   2535  HA  LEU   153      34.230  54.070  21.900  1.00  0.00           H  
ATOM   2536  HB1 LEU   153      36.170  51.930  22.790  1.00  0.00           H  
ATOM   2537  HB2 LEU   153      36.430  53.690  22.620  1.00  0.00           H  
ATOM   2538  HG  LEU   153      35.850  51.910  20.250  1.00  0.00           H  
ATOM   2539 1HD1 LEU   153      36.540  54.940  20.290  1.00  0.00           H  
ATOM   2540 2HD1 LEU   153      35.070  54.120  19.730  1.00  0.00           H  
ATOM   2541 3HD1 LEU   153      36.520  53.790  18.840  1.00  0.00           H  
ATOM   2542 1HD2 LEU   153      38.440  53.140  21.270  1.00  0.00           H  
ATOM   2543 2HD2 LEU   153      38.350  52.280  19.690  1.00  0.00           H  
ATOM   2544 3HD2 LEU   153      37.990  51.320  21.130  1.00  0.00           H  
ATOM   2545  N   VAL   154      33.490  50.880  21.800  1.00  0.00           N  
ATOM   2546  CA  VAL   154      32.670  49.830  21.180  1.00  0.00           C  
ATOM   2547  C   VAL   154      31.270  50.350  20.880  1.00  0.00           C  
ATOM   2548  O   VAL   154      30.650  49.900  19.920  1.00  0.00           O  
ATOM   2549  CB  VAL   154      32.650  48.480  21.930  1.00  0.00           C  
ATOM   2550  CG1 VAL   154      31.710  48.510  23.150  1.00  0.00           C  
ATOM   2551  CG2 VAL   154      32.320  47.290  21.030  1.00  0.00           C  
ATOM   2552  HN  VAL   154      34.020  50.650  22.610  1.00  0.00           H  
ATOM   2553  HA  VAL   154      33.040  49.700  20.180  1.00  0.00           H  
ATOM   2554  HB  VAL   154      33.640  48.310  22.400  1.00  0.00           H  
ATOM   2555 1HG1 VAL   154      32.080  49.350  23.780  1.00  0.00           H  
ATOM   2556 2HG1 VAL   154      31.880  47.560  23.690  1.00  0.00           H  
ATOM   2557 3HG1 VAL   154      30.640  48.510  22.850  1.00  0.00           H  
ATOM   2558 1HG2 VAL   154      33.040  47.150  20.190  1.00  0.00           H  
ATOM   2559 2HG2 VAL   154      31.290  47.360  20.620  1.00  0.00           H  
ATOM   2560 3HG2 VAL   154      32.270  46.420  21.710  1.00  0.00           H  
ATOM   2561  N   ASN   155      30.680  51.240  21.750  1.00  0.00           N  
ATOM   2562  CA  ASN   155      29.370  51.870  21.450  1.00  0.00           C  
ATOM   2563  C   ASN   155      29.430  52.800  20.260  1.00  0.00           C  
ATOM   2564  O   ASN   155      28.470  52.900  19.600  1.00  0.00           O  
ATOM   2565  CB  ASN   155      28.760  52.540  22.700  1.00  0.00           C  
ATOM   2566  CG  ASN   155      28.210  51.580  23.740  1.00  0.00           C  
ATOM   2567  ND2 ASN   155      27.430  52.170  24.650  1.00  0.00           N  
ATOM   2568  OD1 ASN   155      28.240  50.410  23.720  1.00  0.00           O  
ATOM   2569  HN  ASN   155      31.050  51.650  22.580  1.00  0.00           H  
ATOM   2570  HA  ASN   155      28.680  51.090  21.170  1.00  0.00           H  
ATOM   2571  HB1 ASN   155      28.070  53.370  22.440  1.00  0.00           H  
ATOM   2572  HB2 ASN   155      29.560  53.050  23.290  1.00  0.00           H  
ATOM   2573 1HD2 ASN   155      27.660  53.140  24.770  1.00  0.00           H  
ATOM   2574 2HD2 ASN   155      26.950  51.570  25.290  1.00  0.00           H  
ATOM   2575  N   LEU   156      30.520  53.630  20.040  1.00  0.00           N  
ATOM   2576  CA  LEU   156      30.600  54.540  18.980  1.00  0.00           C  
ATOM   2577  C   LEU   156      30.970  53.860  17.680  1.00  0.00           C  
ATOM   2578  O   LEU   156      30.520  54.280  16.600  1.00  0.00           O  
ATOM   2579  CB  LEU   156      31.590  55.710  19.270  1.00  0.00           C  
ATOM   2580  CG  LEU   156      31.930  56.720  18.140  1.00  0.00           C  
ATOM   2581  CD1 LEU   156      30.680  57.440  17.580  1.00  0.00           C  
ATOM   2582  CD2 LEU   156      33.040  57.750  18.620  1.00  0.00           C  
ATOM   2583  HN  LEU   156      31.290  53.340  20.610  1.00  0.00           H  
ATOM   2584  HA  LEU   156      29.650  54.960  18.700  1.00  0.00           H  
ATOM   2585  HB1 LEU   156      32.520  55.210  19.620  1.00  0.00           H  
ATOM   2586  HB2 LEU   156      31.170  56.290  20.120  1.00  0.00           H  
ATOM   2587  HG  LEU   156      32.520  56.260  17.320  1.00  0.00           H  
ATOM   2588 1HD1 LEU   156      30.140  57.900  18.430  1.00  0.00           H  
ATOM   2589 2HD1 LEU   156      30.060  56.590  17.230  1.00  0.00           H  
ATOM   2590 3HD1 LEU   156      30.940  58.150  16.770  1.00  0.00           H  
ATOM   2591 1HD2 LEU   156      32.650  58.410  19.430  1.00  0.00           H  
ATOM   2592 2HD2 LEU   156      33.370  58.360  17.760  1.00  0.00           H  
ATOM   2593 3HD2 LEU   156      33.920  57.170  18.970  1.00  0.00           H  
ATOM   2594  N   MET   157      31.750  52.740  17.640  1.00  0.00           N  
ATOM   2595  CA  MET   157      31.950  51.890  16.520  1.00  0.00           C  
ATOM   2596  C   MET   157      30.730  51.040  16.150  1.00  0.00           C  
ATOM   2597  O   MET   157      30.680  50.710  14.980  1.00  0.00           O  
ATOM   2598  CB  MET   157      33.110  50.980  16.760  1.00  0.00           C  
ATOM   2599  CG  MET   157      34.520  51.730  16.840  1.00  0.00           C  
ATOM   2600  SD  MET   157      35.950  50.630  16.560  1.00  0.00           S  
ATOM   2601  CE  MET   157      35.750  49.660  18.060  1.00  0.00           C  
ATOM   2602  HN  MET   157      32.170  52.560  18.530  1.00  0.00           H  
ATOM   2603  HA  MET   157      32.250  52.540  15.710  1.00  0.00           H  
ATOM   2604  HB1 MET   157      33.200  50.180  15.990  1.00  0.00           H  
ATOM   2605  HB2 MET   157      32.870  50.400  17.680  1.00  0.00           H  
ATOM   2606  HG1 MET   157      34.600  52.260  17.810  1.00  0.00           H  
ATOM   2607  HG2 MET   157      34.360  52.530  16.090  1.00  0.00           H  
ATOM   2608  HE1 MET   157      34.790  49.950  18.540  1.00  0.00           H  
ATOM   2609  HE2 MET   157      36.560  49.830  18.810  1.00  0.00           H  
ATOM   2610  HE3 MET   157      35.770  48.580  17.830  1.00  0.00           H  
ATOM   2611  N   SER   158      29.810  50.780  17.070  1.00  0.00           N  
ATOM   2612  CA  SER   158      28.520  50.180  16.760  1.00  0.00           C  
ATOM   2613  C   SER   158      27.440  51.090  16.270  1.00  0.00           C  
ATOM   2614  O   SER   158      26.660  50.610  15.430  1.00  0.00           O  
ATOM   2615  CB  SER   158      27.940  49.380  17.930  1.00  0.00           C  
ATOM   2616  OG  SER   158      28.890  48.360  18.380  1.00  0.00           O  
ATOM   2617  HN  SER   158      29.940  51.090  18.010  1.00  0.00           H  
ATOM   2618  HA  SER   158      28.740  49.430  16.010  1.00  0.00           H  
ATOM   2619  HB1 SER   158      27.070  48.840  17.490  1.00  0.00           H  
ATOM   2620  HB2 SER   158      27.630  50.070  18.750  1.00  0.00           H  
ATOM   2621  HG1 SER   158      29.510  48.890  18.890  1.00  0.00           H  
ATOM   2622  N   ASN   159      27.380  52.380  16.700  1.00  0.00           N  
ATOM   2623  CA  ASN   159      26.290  53.290  16.360  1.00  0.00           C  
ATOM   2624  C   ASN   159      26.720  54.150  15.210  1.00  0.00           C  
ATOM   2625  O   ASN   159      25.960  55.030  14.750  1.00  0.00           O  
ATOM   2626  CB  ASN   159      25.950  54.210  17.500  1.00  0.00           C  
ATOM   2627  CG  ASN   159      25.020  53.460  18.530  1.00  0.00           C  
ATOM   2628  ND2 ASN   159      24.680  54.110  19.690  1.00  0.00           N  
ATOM   2629  OD1 ASN   159      24.510  52.410  18.130  1.00  0.00           O  
ATOM   2630  HN  ASN   159      28.070  52.660  17.350  1.00  0.00           H  
ATOM   2631  HA  ASN   159      25.490  52.650  16.030  1.00  0.00           H  
ATOM   2632  HB1 ASN   159      25.330  55.070  17.180  1.00  0.00           H  
ATOM   2633  HB2 ASN   159      26.810  54.610  18.070  1.00  0.00           H  
ATOM   2634 1HD2 ASN   159      23.970  53.720  20.280  1.00  0.00           H  
ATOM   2635 2HD2 ASN   159      24.960  55.040  19.900  1.00  0.00           H  
ATOM   2636  N   TYR   160      27.860  53.920  14.630  1.00  0.00           N  
ATOM   2637  CA  TYR   160      28.400  54.840  13.670  1.00  0.00           C  
ATOM   2638  C   TYR   160      29.400  54.170  12.880  1.00  0.00           C  
ATOM   2639  O   TYR   160      30.110  53.220  13.270  1.00  0.00           O  
ATOM   2640  CB  TYR   160      29.010  55.990  14.530  1.00  0.00           C  
ATOM   2641  CG  TYR   160      29.130  57.200  13.600  1.00  0.00           C  
ATOM   2642  CD1 TYR   160      30.320  57.440  12.940  1.00  0.00           C  
ATOM   2643  CD2 TYR   160      28.080  58.150  13.560  1.00  0.00           C  
ATOM   2644  CE1 TYR   160      30.350  58.540  12.060  1.00  0.00           C  
ATOM   2645  CE2 TYR   160      28.200  59.300  12.850  1.00  0.00           C  
ATOM   2646  CZ  TYR   160      29.360  59.570  12.060  1.00  0.00           C  
ATOM   2647  OH  TYR   160      29.610  60.790  11.340  1.00  0.00           O  
ATOM   2648  HN  TYR   160      28.410  53.150  14.950  1.00  0.00           H  
ATOM   2649  HA  TYR   160      27.620  55.190  13.010  1.00  0.00           H  
ATOM   2650  HB1 TYR   160      30.000  55.740  14.970  1.00  0.00           H  
ATOM   2651  HB2 TYR   160      28.290  56.280  15.320  1.00  0.00           H  
ATOM   2652  HD1 TYR   160      31.210  56.820  12.940  1.00  0.00           H  
ATOM   2653  HD2 TYR   160      27.140  57.910  14.020  1.00  0.00           H  
ATOM   2654  HE1 TYR   160      31.250  58.880  11.570  1.00  0.00           H  
ATOM   2655  HE2 TYR   160      27.420  60.040  12.840  1.00  0.00           H  
ATOM   2656  HH  TYR   160      28.740  61.180  11.240  1.00  0.00           H  
ATOM   2657  N   ASP   161      29.420  54.580  11.660  1.00  0.00           N  
ATOM   2658  CA  ASP   161      30.320  54.120  10.630  1.00  0.00           C  
ATOM   2659  C   ASP   161      31.580  55.000  10.600  1.00  0.00           C  
ATOM   2660  O   ASP   161      31.690  55.990   9.930  1.00  0.00           O  
ATOM   2661  CB  ASP   161      29.680  54.110   9.240  1.00  0.00           C  
ATOM   2662  CG  ASP   161      28.440  53.200   9.160  1.00  0.00           C  
ATOM   2663  OD1 ASP   161      27.690  53.330   8.170  1.00  0.00           O  
ATOM   2664  OD2 ASP   161      28.380  52.200   9.880  1.00  0.00           O1-
ATOM   2665  HN  ASP   161      28.850  55.360  11.410  1.00  0.00           H  
ATOM   2666  HA  ASP   161      30.780  53.170  10.830  1.00  0.00           H  
ATOM   2667  HB1 ASP   161      30.390  53.610   8.550  1.00  0.00           H  
ATOM   2668  HB2 ASP   161      29.470  55.120   8.840  1.00  0.00           H  
ATOM   2669  N   VAL   162      32.560  54.540  11.420  1.00  0.00           N  
ATOM   2670  CA  VAL   162      33.780  55.190  11.740  1.00  0.00           C  
ATOM   2671  C   VAL   162      34.830  55.110  10.690  1.00  0.00           C  
ATOM   2672  O   VAL   162      35.260  54.050  10.340  1.00  0.00           O  
ATOM   2673  CB  VAL   162      34.280  54.540  13.060  1.00  0.00           C  
ATOM   2674  CG1 VAL   162      35.740  54.970  13.350  1.00  0.00           C  
ATOM   2675  CG2 VAL   162      33.570  55.100  14.270  1.00  0.00           C  
ATOM   2676  HN  VAL   162      32.470  53.570  11.640  1.00  0.00           H  
ATOM   2677  HA  VAL   162      33.560  56.220  12.000  1.00  0.00           H  
ATOM   2678  HB  VAL   162      34.200  53.430  13.020  1.00  0.00           H  
ATOM   2679 1HG1 VAL   162      35.660  56.080  13.310  1.00  0.00           H  
ATOM   2680 2HG1 VAL   162      36.430  54.650  12.540  1.00  0.00           H  
ATOM   2681 3HG1 VAL   162      36.110  54.710  14.360  1.00  0.00           H  
ATOM   2682 1HG2 VAL   162      33.620  56.190  14.500  1.00  0.00           H  
ATOM   2683 2HG2 VAL   162      33.890  54.560  15.180  1.00  0.00           H  
ATOM   2684 3HG2 VAL   162      32.490  54.880  14.160  1.00  0.00           H  
ATOM   2685  N   PRO   163      35.430  56.150  10.090  1.00  0.00           N  
ATOM   2686  CA  PRO   163      36.510  56.110   9.090  1.00  0.00           C  
ATOM   2687  C   PRO   163      37.790  55.350   9.520  1.00  0.00           C  
ATOM   2688  O   PRO   163      38.210  55.310  10.630  1.00  0.00           O  
ATOM   2689  CB  PRO   163      36.830  57.620   8.900  1.00  0.00           C  
ATOM   2690  CG  PRO   163      35.500  58.260   8.940  1.00  0.00           C  
ATOM   2691  CD  PRO   163      34.830  57.500  10.130  1.00  0.00           C  
ATOM   2692  HA  PRO   163      36.100  55.600   8.240  1.00  0.00           H  
ATOM   2693  HB1 PRO   163      37.340  57.860   7.940  1.00  0.00           H  
ATOM   2694  HB2 PRO   163      37.350  58.070   9.770  1.00  0.00           H  
ATOM   2695  HG1 PRO   163      35.630  59.350   9.080  1.00  0.00           H  
ATOM   2696  HG2 PRO   163      35.020  58.100   7.950  1.00  0.00           H  
ATOM   2697  HD1 PRO   163      35.110  57.960  11.110  1.00  0.00           H  
ATOM   2698  HD2 PRO   163      33.750  57.580   9.860  1.00  0.00           H  
ATOM   2699  N   GLU   164      38.430  54.850   8.440  1.00  0.00           N  
ATOM   2700  CA  GLU   164      39.800  54.240   8.560  1.00  0.00           C  
ATOM   2701  C   GLU   164      40.830  55.130   9.240  1.00  0.00           C  
ATOM   2702  O   GLU   164      41.490  54.650  10.190  1.00  0.00           O  
ATOM   2703  CB  GLU   164      40.350  53.830   7.150  1.00  0.00           C  
ATOM   2704  CG  GLU   164      41.670  53.000   7.150  1.00  0.00           C  
ATOM   2705  CD  GLU   164      42.500  53.170   5.930  1.00  0.00           C  
ATOM   2706  OE1 GLU   164      42.570  52.280   5.040  1.00  0.00           O  
ATOM   2707  OE2 GLU   164      43.060  54.270   5.780  1.00  0.00           O1-
ATOM   2708  HN  GLU   164      38.020  54.940   7.540  1.00  0.00           H  
ATOM   2709  HA  GLU   164      39.710  53.400   9.230  1.00  0.00           H  
ATOM   2710  HB1 GLU   164      40.360  54.710   6.460  1.00  0.00           H  
ATOM   2711  HB2 GLU   164      39.510  53.230   6.720  1.00  0.00           H  
ATOM   2712  HG1 GLU   164      41.450  51.910   7.270  1.00  0.00           H  
ATOM   2713  HG2 GLU   164      42.330  53.290   7.990  1.00  0.00           H  
ATOM   2714  N   LYS   165      40.880  56.390   8.850  1.00  0.00           N  
ATOM   2715  CA  LYS   165      41.350  57.570   9.620  1.00  0.00           C  
ATOM   2716  C   LYS   165      41.310  57.600  11.150  1.00  0.00           C  
ATOM   2717  O   LYS   165      42.340  57.550  11.780  1.00  0.00           O  
ATOM   2718  CB  LYS   165      40.650  58.820   9.160  1.00  0.00           C  
ATOM   2719  CG  LYS   165      41.010  59.340   7.760  1.00  0.00           C  
ATOM   2720  CD  LYS   165      40.240  60.610   7.410  1.00  0.00           C  
ATOM   2721  CE  LYS   165      40.560  61.240   6.120  1.00  0.00           C  
ATOM   2722  NZ  LYS   165      39.880  62.570   6.010  1.00  0.00           N1+
ATOM   2723  HN  LYS   165      40.290  56.660   8.090  1.00  0.00           H  
ATOM   2724  HA  LYS   165      42.340  57.660   9.210  1.00  0.00           H  
ATOM   2725  HB1 LYS   165      40.960  59.700   9.760  1.00  0.00           H  
ATOM   2726  HB2 LYS   165      39.550  58.640   9.240  1.00  0.00           H  
ATOM   2727  HG1 LYS   165      40.670  58.560   7.050  1.00  0.00           H  
ATOM   2728  HG2 LYS   165      42.110  59.470   7.830  1.00  0.00           H  
ATOM   2729  HD1 LYS   165      40.400  61.330   8.240  1.00  0.00           H  
ATOM   2730  HD2 LYS   165      39.160  60.380   7.460  1.00  0.00           H  
ATOM   2731  HE1 LYS   165      40.330  60.630   5.220  1.00  0.00           H  
ATOM   2732  HE2 LYS   165      41.630  61.530   6.020  1.00  0.00           H  
ATOM   2733  HZ1 LYS   165      38.880  62.380   5.770  1.00  0.00           H  
ATOM   2734  HZ2 LYS   165      40.320  63.210   5.320  1.00  0.00           H  
ATOM   2735  HZ3 LYS   165      39.880  63.030   6.940  1.00  0.00           H  
ATOM   2736  N   TRP   166      40.100  57.550  11.700  1.00  0.00           N  
ATOM   2737  CA  TRP   166      39.810  57.550  13.140  1.00  0.00           C  
ATOM   2738  C   TRP   166      40.340  56.250  13.770  1.00  0.00           C  
ATOM   2739  O   TRP   166      40.990  56.280  14.800  1.00  0.00           O  
ATOM   2740  CB  TRP   166      38.310  57.820  13.530  1.00  0.00           C  
ATOM   2741  CG  TRP   166      37.620  59.000  12.870  1.00  0.00           C  
ATOM   2742  CD1 TRP   166      38.190  59.940  12.000  1.00  0.00           C  
ATOM   2743  CD2 TRP   166      36.220  59.320  13.000  1.00  0.00           C  
ATOM   2744  CE2 TRP   166      36.000  60.470  12.230  1.00  0.00           C  
ATOM   2745  CE3 TRP   166      35.230  58.850  13.790  1.00  0.00           C  
ATOM   2746  NE1 TRP   166      37.160  60.780  11.680  1.00  0.00           N  
ATOM   2747  CZ2 TRP   166      34.810  61.190  12.170  1.00  0.00           C  
ATOM   2748  CZ3 TRP   166      34.060  59.470  13.610  1.00  0.00           C  
ATOM   2749  CH2 TRP   166      33.730  60.530  12.800  1.00  0.00           C  
ATOM   2750  HN  TRP   166      39.220  57.490  11.240  1.00  0.00           H  
ATOM   2751  HA  TRP   166      40.480  58.310  13.500  1.00  0.00           H  
ATOM   2752  HB1 TRP   166      38.150  58.000  14.610  1.00  0.00           H  
ATOM   2753  HB2 TRP   166      37.720  56.900  13.360  1.00  0.00           H  
ATOM   2754  HD1 TRP   166      39.240  60.060  11.770  1.00  0.00           H  
ATOM   2755  HE1 TRP   166      37.260  61.640  11.230  1.00  0.00           H  
ATOM   2756  HE3 TRP   166      35.350  57.980  14.420  1.00  0.00           H  
ATOM   2757  HZ2 TRP   166      34.580  62.050  11.560  1.00  0.00           H  
ATOM   2758  HZ3 TRP   166      33.200  59.040  14.100  1.00  0.00           H  
ATOM   2759  HH2 TRP   166      32.720  60.890  12.740  1.00  0.00           H  
ATOM   2760  N   ALA   167      40.060  55.130  13.090  1.00  0.00           N  
ATOM   2761  CA  ALA   167      40.560  53.820  13.460  1.00  0.00           C  
ATOM   2762  C   ALA   167      42.030  53.710  13.510  1.00  0.00           C  
ATOM   2763  O   ALA   167      42.570  53.110  14.450  1.00  0.00           O  
ATOM   2764  CB  ALA   167      40.020  52.670  12.580  1.00  0.00           C  
ATOM   2765  HN  ALA   167      39.520  55.310  12.270  1.00  0.00           H  
ATOM   2766  HA  ALA   167      40.210  53.670  14.480  1.00  0.00           H  
ATOM   2767  HB1 ALA   167      38.980  52.530  12.950  1.00  0.00           H  
ATOM   2768  HB2 ALA   167      40.640  51.760  12.730  1.00  0.00           H  
ATOM   2769  HB3 ALA   167      40.060  52.840  11.480  1.00  0.00           H  
ATOM   2770  N   ARG   168      42.770  54.310  12.570  1.00  0.00           N  
ATOM   2771  CA  ARG   168      44.190  54.350  12.690  1.00  0.00           C  
ATOM   2772  C   ARG   168      44.700  55.170  13.890  1.00  0.00           C  
ATOM   2773  O   ARG   168      45.640  54.780  14.550  1.00  0.00           O  
ATOM   2774  CB  ARG   168      44.720  54.910  11.290  1.00  0.00           C  
ATOM   2775  CG  ARG   168      46.150  55.380  11.200  1.00  0.00           C  
ATOM   2776  CD  ARG   168      46.490  56.250  10.030  1.00  0.00           C  
ATOM   2777  NE  ARG   168      46.520  55.500   8.710  1.00  0.00           N  
ATOM   2778  CZ  ARG   168      45.560  55.570   7.780  1.00  0.00           C  
ATOM   2779  NH1 ARG   168      44.720  56.580   7.770  1.00  0.00           N1+
ATOM   2780  NH2 ARG   168      45.550  54.650   6.830  1.00  0.00           N  
ATOM   2781  HN  ARG   168      42.250  54.680  11.810  1.00  0.00           H  
ATOM   2782  HA  ARG   168      44.560  53.330  12.770  1.00  0.00           H  
ATOM   2783  HB1 ARG   168      44.020  55.750  11.070  1.00  0.00           H  
ATOM   2784  HB2 ARG   168      44.650  54.080  10.550  1.00  0.00           H  
ATOM   2785  HG1 ARG   168      46.970  54.630  11.300  1.00  0.00           H  
ATOM   2786  HG2 ARG   168      46.400  56.030  12.070  1.00  0.00           H  
ATOM   2787  HD1 ARG   168      47.520  56.600  10.260  1.00  0.00           H  
ATOM   2788  HD2 ARG   168      45.740  57.060   9.950  1.00  0.00           H  
ATOM   2789  HE  ARG   168      46.910  54.580   8.760  1.00  0.00           H  
ATOM   2790 1HH1 ARG   168      44.920  57.460   8.200  1.00  0.00           H  
ATOM   2791 2HH1 ARG   168      44.140  56.740   6.970  1.00  0.00           H  
ATOM   2792 1HH2 ARG   168      46.270  53.960   6.830  1.00  0.00           H  
ATOM   2793 2HH2 ARG   168      44.670  54.460   6.390  1.00  0.00           H  
ATOM   2794  N   PHE   169      44.140  56.350  14.090  1.00  0.00           N  
ATOM   2795  CA  PHE   169      44.450  57.240  15.190  1.00  0.00           C  
ATOM   2796  C   PHE   169      44.130  56.570  16.530  1.00  0.00           C  
ATOM   2797  O   PHE   169      44.940  56.630  17.490  1.00  0.00           O  
ATOM   2798  CB  PHE   169      43.700  58.580  15.020  1.00  0.00           C  
ATOM   2799  CG  PHE   169      44.230  59.640  15.920  1.00  0.00           C  
ATOM   2800  CD1 PHE   169      45.350  60.380  15.590  1.00  0.00           C  
ATOM   2801  CD2 PHE   169      43.510  59.990  17.120  1.00  0.00           C  
ATOM   2802  CE1 PHE   169      45.750  61.490  16.240  1.00  0.00           C  
ATOM   2803  CE2 PHE   169      43.980  61.040  17.950  1.00  0.00           C  
ATOM   2804  CZ  PHE   169      45.150  61.770  17.480  1.00  0.00           C  
ATOM   2805  HN  PHE   169      43.590  56.830  13.410  1.00  0.00           H  
ATOM   2806  HA  PHE   169      45.520  57.380  15.170  1.00  0.00           H  
ATOM   2807  HB1 PHE   169      42.630  58.460  15.300  1.00  0.00           H  
ATOM   2808  HB2 PHE   169      43.930  58.890  13.980  1.00  0.00           H  
ATOM   2809  HD1 PHE   169      46.000  60.040  14.790  1.00  0.00           H  
ATOM   2810  HD2 PHE   169      42.610  59.450  17.360  1.00  0.00           H  
ATOM   2811  HE1 PHE   169      46.630  62.080  16.050  1.00  0.00           H  
ATOM   2812  HE2 PHE   169      43.580  61.240  18.940  1.00  0.00           H  
ATOM   2813  HZ  PHE   169      45.580  62.560  18.080  1.00  0.00           H  
ATOM   2814  N   TYR   170      42.920  55.890  16.670  1.00  0.00           N  
ATOM   2815  CA  TYR   170      42.580  55.180  17.930  1.00  0.00           C  
ATOM   2816  C   TYR   170      43.490  54.100  18.350  1.00  0.00           C  
ATOM   2817  O   TYR   170      43.710  53.950  19.580  1.00  0.00           O  
ATOM   2818  CB  TYR   170      41.180  54.520  17.720  1.00  0.00           C  
ATOM   2819  CG  TYR   170      39.970  55.400  17.710  1.00  0.00           C  
ATOM   2820  CD1 TYR   170      39.880  56.710  18.250  1.00  0.00           C  
ATOM   2821  CD2 TYR   170      38.830  54.880  17.080  1.00  0.00           C  
ATOM   2822  CE1 TYR   170      38.750  57.460  18.030  1.00  0.00           C  
ATOM   2823  CE2 TYR   170      37.700  55.660  16.720  1.00  0.00           C  
ATOM   2824  CZ  TYR   170      37.720  57.040  17.140  1.00  0.00           C  
ATOM   2825  OH  TYR   170      36.540  57.870  17.020  1.00  0.00           O  
ATOM   2826  HN  TYR   170      42.160  55.860  16.040  1.00  0.00           H  
ATOM   2827  HA  TYR   170      42.400  55.900  18.720  1.00  0.00           H  
ATOM   2828  HB1 TYR   170      41.040  53.700  18.450  1.00  0.00           H  
ATOM   2829  HB2 TYR   170      41.160  53.930  16.780  1.00  0.00           H  
ATOM   2830  HD1 TYR   170      40.740  57.030  18.810  1.00  0.00           H  
ATOM   2831  HD2 TYR   170      38.840  53.840  16.820  1.00  0.00           H  
ATOM   2832  HE1 TYR   170      38.830  58.470  18.420  1.00  0.00           H  
ATOM   2833  HE2 TYR   170      36.770  55.330  16.260  1.00  0.00           H  
ATOM   2834  HH  TYR   170      36.720  58.640  17.570  1.00  0.00           H  
ATOM   2835  N   THR   171      43.960  53.370  17.370  1.00  0.00           N  
ATOM   2836  CA  THR   171      45.040  52.400  17.610  1.00  0.00           C  
ATOM   2837  C   THR   171      46.360  52.960  18.100  1.00  0.00           C  
ATOM   2838  O   THR   171      47.030  52.440  18.970  1.00  0.00           O  
ATOM   2839  CB  THR   171      45.240  51.540  16.290  1.00  0.00           C  
ATOM   2840  CG2 THR   171      46.150  50.310  16.490  1.00  0.00           C  
ATOM   2841  OG1 THR   171      44.000  51.070  15.790  1.00  0.00           O  
ATOM   2842  HN  THR   171      43.690  53.450  16.420  1.00  0.00           H  
ATOM   2843  HA  THR   171      44.720  51.660  18.330  1.00  0.00           H  
ATOM   2844  HB  THR   171      45.640  52.160  15.450  1.00  0.00           H  
ATOM   2845  HG1 THR   171      43.430  51.750  15.410  1.00  0.00           H  
ATOM   2846 1HG2 THR   171      47.110  50.750  16.840  1.00  0.00           H  
ATOM   2847 2HG2 THR   171      46.350  49.720  15.570  1.00  0.00           H  
ATOM   2848 3HG2 THR   171      45.700  49.570  17.180  1.00  0.00           H  
ATOM   2849  N   ALA   172      46.710  54.070  17.630  1.00  0.00           N  
ATOM   2850  CA  ALA   172      47.760  54.860  18.120  1.00  0.00           C  
ATOM   2851  C   ALA   172      47.570  55.480  19.520  1.00  0.00           C  
ATOM   2852  O   ALA   172      48.500  55.500  20.320  1.00  0.00           O  
ATOM   2853  CB  ALA   172      47.950  55.970  17.090  1.00  0.00           C  
ATOM   2854  HN  ALA   172      46.150  54.470  16.910  1.00  0.00           H  
ATOM   2855  HA  ALA   172      48.630  54.220  18.050  1.00  0.00           H  
ATOM   2856  HB1 ALA   172      46.990  56.520  17.190  1.00  0.00           H  
ATOM   2857  HB2 ALA   172      48.190  55.610  16.070  1.00  0.00           H  
ATOM   2858  HB3 ALA   172      48.810  56.620  17.340  1.00  0.00           H  
ATOM   2859  N   GLU   173      46.290  55.870  19.810  1.00  0.00           N  
ATOM   2860  CA  GLU   173      46.000  56.240  21.140  1.00  0.00           C  
ATOM   2861  C   GLU   173      46.200  55.140  22.120  1.00  0.00           C  
ATOM   2862  O   GLU   173      46.830  55.350  23.170  1.00  0.00           O  
ATOM   2863  CB  GLU   173      44.680  57.020  21.270  1.00  0.00           C  
ATOM   2864  CG  GLU   173      44.670  58.310  20.500  1.00  0.00           C  
ATOM   2865  CD  GLU   173      43.990  59.440  21.360  1.00  0.00           C  
ATOM   2866  OE1 GLU   173      44.620  60.430  21.700  1.00  0.00           O  
ATOM   2867  OE2 GLU   173      42.760  59.350  21.480  1.00  0.00           O1-
ATOM   2868  HN  GLU   173      45.540  55.860  19.150  1.00  0.00           H  
ATOM   2869  HA  GLU   173      46.740  56.970  21.440  1.00  0.00           H  
ATOM   2870  HB1 GLU   173      44.620  57.340  22.330  1.00  0.00           H  
ATOM   2871  HB2 GLU   173      43.890  56.310  20.950  1.00  0.00           H  
ATOM   2872  HG1 GLU   173      44.120  58.310  19.540  1.00  0.00           H  
ATOM   2873  HG2 GLU   173      45.730  58.620  20.350  1.00  0.00           H  
ATOM   2874  N   VAL   174      45.710  53.870  21.880  1.00  0.00           N  
ATOM   2875  CA  VAL   174      45.880  52.660  22.710  1.00  0.00           C  
ATOM   2876  C   VAL   174      47.330  52.230  22.820  1.00  0.00           C  
ATOM   2877  O   VAL   174      47.810  52.040  23.920  1.00  0.00           O  
ATOM   2878  CB  VAL   174      44.970  51.550  22.130  1.00  0.00           C  
ATOM   2879  CG1 VAL   174      45.250  50.190  22.840  1.00  0.00           C  
ATOM   2880  CG2 VAL   174      43.540  51.980  22.300  1.00  0.00           C  
ATOM   2881  HN  VAL   174      45.200  53.680  21.040  1.00  0.00           H  
ATOM   2882  HA  VAL   174      45.550  52.840  23.720  1.00  0.00           H  
ATOM   2883  HB  VAL   174      45.130  51.480  21.030  1.00  0.00           H  
ATOM   2884 1HG1 VAL   174      46.330  49.940  22.830  1.00  0.00           H  
ATOM   2885 2HG1 VAL   174      44.670  49.410  22.290  1.00  0.00           H  
ATOM   2886 3HG1 VAL   174      44.800  50.240  23.850  1.00  0.00           H  
ATOM   2887 1HG2 VAL   174      42.830  51.330  21.750  1.00  0.00           H  
ATOM   2888 2HG2 VAL   174      43.400  52.960  21.810  1.00  0.00           H  
ATOM   2889 3HG2 VAL   174      43.230  51.990  23.370  1.00  0.00           H  
ATOM   2890  N   VAL   175      48.100  52.210  21.750  1.00  0.00           N  
ATOM   2891  CA  VAL   175      49.560  51.900  21.650  1.00  0.00           C  
ATOM   2892  C   VAL   175      50.420  52.700  22.620  1.00  0.00           C  
ATOM   2893  O   VAL   175      51.220  52.210  23.380  1.00  0.00           O  
ATOM   2894  CB  VAL   175      49.910  52.110  20.120  1.00  0.00           C  
ATOM   2895  CG1 VAL   175      51.390  52.410  19.870  1.00  0.00           C  
ATOM   2896  CG2 VAL   175      49.460  50.830  19.430  1.00  0.00           C  
ATOM   2897  HN  VAL   175      47.750  52.440  20.850  1.00  0.00           H  
ATOM   2898  HA  VAL   175      49.590  50.840  21.870  1.00  0.00           H  
ATOM   2899  HB  VAL   175      49.260  52.920  19.720  1.00  0.00           H  
ATOM   2900 1HG1 VAL   175      51.640  53.460  20.120  1.00  0.00           H  
ATOM   2901 2HG1 VAL   175      51.580  52.350  18.780  1.00  0.00           H  
ATOM   2902 3HG1 VAL   175      52.120  51.720  20.330  1.00  0.00           H  
ATOM   2903 1HG2 VAL   175      48.570  50.390  19.930  1.00  0.00           H  
ATOM   2904 2HG2 VAL   175      50.310  50.110  19.440  1.00  0.00           H  
ATOM   2905 3HG2 VAL   175      49.180  50.900  18.360  1.00  0.00           H  
ATOM   2906  N   LEU   176      50.300  53.990  22.620  1.00  0.00           N  
ATOM   2907  CA  LEU   176      51.030  54.850  23.510  1.00  0.00           C  
ATOM   2908  C   LEU   176      50.450  54.830  24.940  1.00  0.00           C  
ATOM   2909  O   LEU   176      51.190  54.970  25.910  1.00  0.00           O  
ATOM   2910  CB  LEU   176      51.090  56.380  23.020  1.00  0.00           C  
ATOM   2911  CG  LEU   176      51.530  56.570  21.570  1.00  0.00           C  
ATOM   2912  CD1 LEU   176      51.390  58.060  21.080  1.00  0.00           C  
ATOM   2913  CD2 LEU   176      52.940  56.040  21.250  1.00  0.00           C  
ATOM   2914  HN  LEU   176      49.640  54.310  21.950  1.00  0.00           H  
ATOM   2915  HA  LEU   176      52.060  54.550  23.590  1.00  0.00           H  
ATOM   2916  HB1 LEU   176      51.800  56.840  23.740  1.00  0.00           H  
ATOM   2917  HB2 LEU   176      50.090  56.810  23.200  1.00  0.00           H  
ATOM   2918  HG  LEU   176      50.880  56.080  20.810  1.00  0.00           H  
ATOM   2919 1HD1 LEU   176      52.000  58.230  20.170  1.00  0.00           H  
ATOM   2920 2HD1 LEU   176      51.800  58.750  21.850  1.00  0.00           H  
ATOM   2921 3HD1 LEU   176      50.360  58.430  20.940  1.00  0.00           H  
ATOM   2922 1HD2 LEU   176      52.890  54.960  21.500  1.00  0.00           H  
ATOM   2923 2HD2 LEU   176      53.680  56.380  22.010  1.00  0.00           H  
ATOM   2924 3HD2 LEU   176      53.230  56.140  20.180  1.00  0.00           H  
ATOM   2925  N   ALA   177      49.170  54.650  25.090  1.00  0.00           N  
ATOM   2926  CA  ALA   177      48.540  54.560  26.390  1.00  0.00           C  
ATOM   2927  C   ALA   177      49.010  53.320  27.170  1.00  0.00           C  
ATOM   2928  O   ALA   177      49.260  53.360  28.340  1.00  0.00           O  
ATOM   2929  CB  ALA   177      47.000  54.440  26.190  1.00  0.00           C  
ATOM   2930  HN  ALA   177      48.710  54.390  24.250  1.00  0.00           H  
ATOM   2931  HA  ALA   177      48.910  55.350  27.030  1.00  0.00           H  
ATOM   2932  HB1 ALA   177      46.620  55.360  25.690  1.00  0.00           H  
ATOM   2933  HB2 ALA   177      46.430  54.250  27.120  1.00  0.00           H  
ATOM   2934  HB3 ALA   177      46.710  53.590  25.540  1.00  0.00           H  
ATOM   2935  N   LEU   178      49.070  52.170  26.470  1.00  0.00           N  
ATOM   2936  CA  LEU   178      49.650  50.930  27.040  1.00  0.00           C  
ATOM   2937  C   LEU   178      51.130  51.080  27.340  1.00  0.00           C  
ATOM   2938  O   LEU   178      51.600  50.640  28.390  1.00  0.00           O  
ATOM   2939  CB  LEU   178      49.450  49.700  26.140  1.00  0.00           C  
ATOM   2940  CG  LEU   178      47.990  49.300  25.960  1.00  0.00           C  
ATOM   2941  CD1 LEU   178      47.850  47.960  25.170  1.00  0.00           C  
ATOM   2942  CD2 LEU   178      47.280  49.160  27.330  1.00  0.00           C  
ATOM   2943  HN  LEU   178      48.720  52.180  25.540  1.00  0.00           H  
ATOM   2944  HA  LEU   178      49.210  50.890  28.020  1.00  0.00           H  
ATOM   2945  HB1 LEU   178      50.020  48.910  26.680  1.00  0.00           H  
ATOM   2946  HB2 LEU   178      49.810  49.780  25.090  1.00  0.00           H  
ATOM   2947  HG  LEU   178      47.430  50.100  25.430  1.00  0.00           H  
ATOM   2948 1HD1 LEU   178      46.800  47.580  25.100  1.00  0.00           H  
ATOM   2949 2HD1 LEU   178      48.490  47.190  25.650  1.00  0.00           H  
ATOM   2950 3HD1 LEU   178      48.190  48.100  24.120  1.00  0.00           H  
ATOM   2951 1HD2 LEU   178      47.900  48.460  27.940  1.00  0.00           H  
ATOM   2952 2HD2 LEU   178      46.220  48.860  27.220  1.00  0.00           H  
ATOM   2953 3HD2 LEU   178      47.410  50.040  28.000  1.00  0.00           H  
ATOM   2954  N   ASP   179      51.940  51.730  26.450  1.00  0.00           N  
ATOM   2955  CA  ASP   179      53.320  52.090  26.730  1.00  0.00           C  
ATOM   2956  C   ASP   179      53.430  53.030  27.940  1.00  0.00           C  
ATOM   2957  O   ASP   179      54.160  52.730  28.870  1.00  0.00           O  
ATOM   2958  CB  ASP   179      53.990  52.690  25.440  1.00  0.00           C  
ATOM   2959  CG  ASP   179      55.470  53.090  25.600  1.00  0.00           C  
ATOM   2960  OD1 ASP   179      55.740  54.290  25.370  1.00  0.00           O  
ATOM   2961  OD2 ASP   179      56.360  52.280  25.910  1.00  0.00           O1-
ATOM   2962  HN  ASP   179      51.500  51.900  25.570  1.00  0.00           H  
ATOM   2963  HA  ASP   179      53.860  51.210  27.050  1.00  0.00           H  
ATOM   2964  HB1 ASP   179      53.370  53.570  25.130  1.00  0.00           H  
ATOM   2965  HB2 ASP   179      53.920  52.070  24.530  1.00  0.00           H  
ATOM   2966  N   ALA   180      52.560  54.010  28.000  1.00  0.00           N  
ATOM   2967  CA  ALA   180      52.520  54.800  29.250  1.00  0.00           C  
ATOM   2968  C   ALA   180      52.140  53.960  30.460  1.00  0.00           C  
ATOM   2969  O   ALA   180      52.740  54.100  31.540  1.00  0.00           O  
ATOM   2970  CB  ALA   180      51.600  56.010  28.990  1.00  0.00           C  
ATOM   2971  HN  ALA   180      52.000  54.210  27.190  1.00  0.00           H  
ATOM   2972  HA  ALA   180      53.510  55.190  29.450  1.00  0.00           H  
ATOM   2973  HB1 ALA   180      51.360  56.580  29.900  1.00  0.00           H  
ATOM   2974  HB2 ALA   180      50.660  55.650  28.520  1.00  0.00           H  
ATOM   2975  HB3 ALA   180      52.040  56.720  28.260  1.00  0.00           H  
ATOM   2976  N   ILE   181      51.200  53.010  30.320  1.00  0.00           N  
ATOM   2977  CA  ILE   181      50.880  52.040  31.330  1.00  0.00           C  
ATOM   2978  C   ILE   181      52.000  51.110  31.720  1.00  0.00           C  
ATOM   2979  O   ILE   181      52.240  50.800  32.880  1.00  0.00           O  
ATOM   2980  CB  ILE   181      49.540  51.230  31.030  1.00  0.00           C  
ATOM   2981  CG1 ILE   181      48.270  52.130  31.060  1.00  0.00           C  
ATOM   2982  CG2 ILE   181      49.380  49.930  31.850  1.00  0.00           C  
ATOM   2983  CD  ILE   181      47.920  52.770  32.410  1.00  0.00           C  
ATOM   2984  HN  ILE   181      50.520  53.000  29.600  1.00  0.00           H  
ATOM   2985  HA  ILE   181      50.750  52.690  32.180  1.00  0.00           H  
ATOM   2986  HB  ILE   181      49.730  50.890  29.990  1.00  0.00           H  
ATOM   2987 1HG1 ILE   181      47.420  51.440  30.870  1.00  0.00           H  
ATOM   2988 2HG1 ILE   181      48.220  52.880  30.240  1.00  0.00           H  
ATOM   2989 1HG2 ILE   181      49.440  50.150  32.940  1.00  0.00           H  
ATOM   2990 2HG2 ILE   181      50.290  49.330  31.640  1.00  0.00           H  
ATOM   2991 3HG2 ILE   181      48.490  49.300  31.640  1.00  0.00           H  
ATOM   2992  HD1 ILE   181      46.860  53.090  32.380  1.00  0.00           H  
ATOM   2993  HD2 ILE   181      48.510  53.710  32.440  1.00  0.00           H  
ATOM   2994  HD3 ILE   181      48.200  52.170  33.300  1.00  0.00           H  
ATOM   2995  N   HSD   182      52.840  50.610  30.770  1.00  0.00           N  
ATOM   2996  CA  HSD   182      53.990  49.800  31.060  1.00  0.00           C  
ATOM   2997  C   HSD   182      55.140  50.500  31.710  1.00  0.00           C  
ATOM   2998  O   HSD   182      55.680  49.990  32.690  1.00  0.00           O  
ATOM   2999  CB  HSD   182      54.450  49.050  29.710  1.00  0.00           C  
ATOM   3000  CG  HSD   182      53.580  48.160  28.840  1.00  0.00           C  
ATOM   3001  CD2 HSD   182      52.400  47.470  29.090  1.00  0.00           C  
ATOM   3002  ND1 HSD   182      53.640  48.190  27.450  1.00  0.00           N  
ATOM   3003  CE1 HSD   182      52.570  47.560  26.980  1.00  0.00           C  
ATOM   3004  NE2 HSD   182      51.800  47.080  27.900  1.00  0.00           N  
ATOM   3005  HN  HSD   182      52.510  50.790  29.850  1.00  0.00           H  
ATOM   3006  HA  HSD   182      53.710  49.000  31.730  1.00  0.00           H  
ATOM   3007  HB1 HSD   182      55.400  48.530  30.000  1.00  0.00           H  
ATOM   3008  HB2 HSD   182      54.840  49.890  29.100  1.00  0.00           H  
ATOM   3009  HD1 HSD   182      54.320  48.700  26.930  1.00  0.00           H  
ATOM   3010  HD2 HSD   182      51.730  47.350  29.930  1.00  0.00           H  
ATOM   3011  HE1 HSD   182      52.350  47.390  25.920  1.00  0.00           H  
ATOM   3012  N   SER   183      55.370  51.730  31.260  1.00  0.00           N  
ATOM   3013  CA  SER   183      56.280  52.690  31.920  1.00  0.00           C  
ATOM   3014  C   SER   183      56.050  53.010  33.400  1.00  0.00           C  
ATOM   3015  O   SER   183      56.990  53.020  34.220  1.00  0.00           O  
ATOM   3016  CB  SER   183      56.190  54.100  31.220  1.00  0.00           C  
ATOM   3017  OG  SER   183      56.310  54.070  29.810  1.00  0.00           O  
ATOM   3018  HN  SER   183      54.890  52.090  30.460  1.00  0.00           H  
ATOM   3019  HA  SER   183      57.300  52.390  31.750  1.00  0.00           H  
ATOM   3020  HB1 SER   183      56.880  54.830  31.700  1.00  0.00           H  
ATOM   3021  HB2 SER   183      55.230  54.610  31.450  1.00  0.00           H  
ATOM   3022  HG1 SER   183      55.600  53.520  29.470  1.00  0.00           H  
ATOM   3023  N   MET   184      54.800  53.240  33.830  1.00  0.00           N  
ATOM   3024  CA  MET   184      54.490  53.270  35.240  1.00  0.00           C  
ATOM   3025  C   MET   184      54.810  52.000  36.070  1.00  0.00           C  
ATOM   3026  O   MET   184      55.050  52.080  37.280  1.00  0.00           O  
ATOM   3027  CB  MET   184      53.000  53.560  35.500  1.00  0.00           C  
ATOM   3028  CG  MET   184      52.530  55.000  35.020  1.00  0.00           C  
ATOM   3029  SD  MET   184      50.740  55.180  35.000  1.00  0.00           S  
ATOM   3030  CE  MET   184      50.650  56.200  33.440  1.00  0.00           C  
ATOM   3031  HN  MET   184      54.090  53.440  33.160  1.00  0.00           H  
ATOM   3032  HA  MET   184      55.060  54.070  35.680  1.00  0.00           H  
ATOM   3033  HB1 MET   184      52.620  53.480  36.540  1.00  0.00           H  
ATOM   3034  HB2 MET   184      52.380  52.800  34.980  1.00  0.00           H  
ATOM   3035  HG1 MET   184      52.840  55.310  34.000  1.00  0.00           H  
ATOM   3036  HG2 MET   184      52.900  55.820  35.660  1.00  0.00           H  
ATOM   3037  HE1 MET   184      49.560  56.370  33.360  1.00  0.00           H  
ATOM   3038  HE2 MET   184      50.870  55.680  32.490  1.00  0.00           H  
ATOM   3039  HE3 MET   184      51.310  57.100  33.510  1.00  0.00           H  
ATOM   3040  N   GLY   185      54.680  50.740  35.550  1.00  0.00           N  
ATOM   3041  CA  GLY   185      54.900  49.510  36.330  1.00  0.00           C  
ATOM   3042  C   GLY   185      53.600  48.640  36.440  1.00  0.00           C  
ATOM   3043  O   GLY   185      53.600  47.870  37.390  1.00  0.00           O  
ATOM   3044  HN  GLY   185      54.370  50.670  34.610  1.00  0.00           H  
ATOM   3045  HA1 GLY   185      55.230  49.690  37.340  1.00  0.00           H  
ATOM   3046  HA2 GLY   185      55.600  48.890  35.800  1.00  0.00           H  
ATOM   3047  N   PHE   186      52.660  48.790  35.510  1.00  0.00           N  
ATOM   3048  CA  PHE   186      51.450  47.960  35.460  1.00  0.00           C  
ATOM   3049  C   PHE   186      51.220  47.370  34.100  1.00  0.00           C  
ATOM   3050  O   PHE   186      51.780  47.760  33.090  1.00  0.00           O  
ATOM   3051  CB  PHE   186      50.180  48.830  35.880  1.00  0.00           C  
ATOM   3052  CG  PHE   186      50.400  49.460  37.240  1.00  0.00           C  
ATOM   3053  CD1 PHE   186      51.010  50.770  37.400  1.00  0.00           C  
ATOM   3054  CD2 PHE   186      49.730  48.860  38.260  1.00  0.00           C  
ATOM   3055  CE1 PHE   186      50.930  51.410  38.660  1.00  0.00           C  
ATOM   3056  CE2 PHE   186      49.680  49.570  39.480  1.00  0.00           C  
ATOM   3057  CZ  PHE   186      50.330  50.760  39.770  1.00  0.00           C  
ATOM   3058  HN  PHE   186      52.860  49.370  34.730  1.00  0.00           H  
ATOM   3059  HA  PHE   186      51.490  47.100  36.100  1.00  0.00           H  
ATOM   3060  HB1 PHE   186      49.310  48.140  35.780  1.00  0.00           H  
ATOM   3061  HB2 PHE   186      49.920  49.710  35.260  1.00  0.00           H  
ATOM   3062  HD1 PHE   186      51.280  51.320  36.510  1.00  0.00           H  
ATOM   3063  HD2 PHE   186      49.250  47.900  38.170  1.00  0.00           H  
ATOM   3064  HE1 PHE   186      51.210  52.440  38.800  1.00  0.00           H  
ATOM   3065  HE2 PHE   186      49.230  49.020  40.290  1.00  0.00           H  
ATOM   3066  HZ  PHE   186      50.330  51.250  40.730  1.00  0.00           H  
ATOM   3067  N   ILE   187      50.450  46.250  34.040  1.00  0.00           N  
ATOM   3068  CA  ILE   187      49.780  45.730  32.870  1.00  0.00           C  
ATOM   3069  C   ILE   187      48.310  45.980  32.930  1.00  0.00           C  
ATOM   3070  O   ILE   187      47.740  45.760  33.970  1.00  0.00           O  
ATOM   3071  CB  ILE   187      50.130  44.240  32.600  1.00  0.00           C  
ATOM   3072  CG1 ILE   187      49.930  43.400  33.880  1.00  0.00           C  
ATOM   3073  CG2 ILE   187      51.510  44.350  31.900  1.00  0.00           C  
ATOM   3074  CD  ILE   187      50.140  41.900  33.630  1.00  0.00           C  
ATOM   3075  HN  ILE   187      50.270  45.710  34.860  1.00  0.00           H  
ATOM   3076  HA  ILE   187      50.100  46.240  31.970  1.00  0.00           H  
ATOM   3077  HB  ILE   187      49.490  43.810  31.800  1.00  0.00           H  
ATOM   3078 1HG1 ILE   187      48.910  43.680  34.200  1.00  0.00           H  
ATOM   3079 2HG1 ILE   187      50.630  43.780  34.660  1.00  0.00           H  
ATOM   3080 1HG2 ILE   187      52.280  44.880  32.500  1.00  0.00           H  
ATOM   3081 2HG2 ILE   187      51.460  44.870  30.920  1.00  0.00           H  
ATOM   3082 3HG2 ILE   187      51.920  43.320  31.740  1.00  0.00           H  
ATOM   3083  HD1 ILE   187      49.550  41.530  32.760  1.00  0.00           H  
ATOM   3084  HD2 ILE   187      49.860  41.260  34.490  1.00  0.00           H  
ATOM   3085  HD3 ILE   187      51.200  41.660  33.440  1.00  0.00           H  
ATOM   3086  N   HSD   188      47.710  46.380  31.790  1.00  0.00           N  
ATOM   3087  CA  HSD   188      46.300  46.670  31.780  1.00  0.00           C  
ATOM   3088  C   HSD   188      45.310  45.550  32.140  1.00  0.00           C  
ATOM   3089  O   HSD   188      44.440  45.760  32.950  1.00  0.00           O  
ATOM   3090  CB  HSD   188      45.760  47.250  30.490  1.00  0.00           C  
ATOM   3091  CG  HSD   188      44.480  47.910  30.410  1.00  0.00           C  
ATOM   3092  CD2 HSD   188      44.150  49.190  30.150  1.00  0.00           C  
ATOM   3093  ND1 HSD   188      43.320  47.170  30.340  1.00  0.00           N  
ATOM   3094  CE1 HSD   188      42.310  48.010  29.940  1.00  0.00           C  
ATOM   3095  NE2 HSD   188      42.770  49.270  29.900  1.00  0.00           N  
ATOM   3096  HN  HSD   188      48.170  46.530  30.920  1.00  0.00           H  
ATOM   3097  HA  HSD   188      46.170  47.370  32.590  1.00  0.00           H  
ATOM   3098  HB1 HSD   188      45.820  46.470  29.700  1.00  0.00           H  
ATOM   3099  HB2 HSD   188      46.510  48.040  30.260  1.00  0.00           H  
ATOM   3100  HD1 HSD   188      43.130  46.210  30.540  1.00  0.00           H  
ATOM   3101  HD2 HSD   188      44.850  49.960  29.850  1.00  0.00           H  
ATOM   3102  HE1 HSD   188      41.260  47.770  30.100  1.00  0.00           H  
ATOM   3103  N   ARG   189      45.420  44.380  31.460  1.00  0.00           N  
ATOM   3104  CA  ARG   189      44.500  43.390  31.450  1.00  0.00           C  
ATOM   3105  C   ARG   189      43.110  43.750  30.900  1.00  0.00           C  
ATOM   3106  O   ARG   189      42.490  44.650  31.390  1.00  0.00           O  
ATOM   3107  CB  ARG   189      44.510  42.430  32.630  1.00  0.00           C  
ATOM   3108  CG  ARG   189      45.860  41.660  32.690  1.00  0.00           C  
ATOM   3109  CD  ARG   189      45.910  40.550  31.650  1.00  0.00           C  
ATOM   3110  NE  ARG   189      47.060  39.750  31.810  1.00  0.00           N  
ATOM   3111  CZ  ARG   189      47.260  38.920  32.880  1.00  0.00           C  
ATOM   3112  NH1 ARG   189      46.390  38.650  33.790  1.00  0.00           N1+
ATOM   3113  NH2 ARG   189      48.380  38.230  32.920  1.00  0.00           N  
ATOM   3114  HN  ARG   189      46.150  44.320  30.790  1.00  0.00           H  
ATOM   3115  HA  ARG   189      44.850  42.730  30.670  1.00  0.00           H  
ATOM   3116  HB1 ARG   189      43.790  41.590  32.610  1.00  0.00           H  
ATOM   3117  HB2 ARG   189      44.270  43.100  33.490  1.00  0.00           H  
ATOM   3118  HG1 ARG   189      45.850  41.170  33.690  1.00  0.00           H  
ATOM   3119  HG2 ARG   189      46.770  42.290  32.690  1.00  0.00           H  
ATOM   3120  HD1 ARG   189      45.770  40.930  30.620  1.00  0.00           H  
ATOM   3121  HD2 ARG   189      44.990  39.930  31.740  1.00  0.00           H  
ATOM   3122  HE  ARG   189      47.980  39.970  31.470  1.00  0.00           H  
ATOM   3123 1HH1 ARG   189      45.540  39.170  33.790  1.00  0.00           H  
ATOM   3124 2HH1 ARG   189      46.630  37.990  34.500  1.00  0.00           H  
ATOM   3125 1HH2 ARG   189      49.040  38.330  32.170  1.00  0.00           H  
ATOM   3126 2HH2 ARG   189      48.540  37.630  33.700  1.00  0.00           H  
ATOM   3127  N   ASP   190      42.560  43.030  29.880  1.00  0.00           N  
ATOM   3128  CA  ASP   190      41.270  43.170  29.400  1.00  0.00           C  
ATOM   3129  C   ASP   190      41.070  44.460  28.590  1.00  0.00           C  
ATOM   3130  O   ASP   190      40.170  45.270  28.800  1.00  0.00           O  
ATOM   3131  CB  ASP   190      40.130  42.900  30.420  1.00  0.00           C  
ATOM   3132  CG  ASP   190      40.040  41.500  30.900  1.00  0.00           C  
ATOM   3133  OD1 ASP   190      39.170  41.240  31.740  1.00  0.00           O  
ATOM   3134  OD2 ASP   190      40.820  40.580  30.500  1.00  0.00           O1-
ATOM   3135  HN  ASP   190      43.090  42.300  29.460  1.00  0.00           H  
ATOM   3136  HA  ASP   190      41.150  42.350  28.710  1.00  0.00           H  
ATOM   3137  HB1 ASP   190      39.150  43.040  29.920  1.00  0.00           H  
ATOM   3138  HB2 ASP   190      40.260  43.540  31.320  1.00  0.00           H  
ATOM   3139  N   VAL   191      42.120  44.690  27.780  1.00  0.00           N  
ATOM   3140  CA  VAL   191      42.200  45.650  26.710  1.00  0.00           C  
ATOM   3141  C   VAL   191      41.180  45.260  25.700  1.00  0.00           C  
ATOM   3142  O   VAL   191      41.250  44.390  24.880  1.00  0.00           O  
ATOM   3143  CB  VAL   191      43.620  45.670  26.080  1.00  0.00           C  
ATOM   3144  CG1 VAL   191      43.710  46.510  24.780  1.00  0.00           C  
ATOM   3145  CG2 VAL   191      44.620  46.100  27.130  1.00  0.00           C  
ATOM   3146  HN  VAL   191      42.890  44.060  27.870  1.00  0.00           H  
ATOM   3147  HA  VAL   191      42.080  46.660  27.070  1.00  0.00           H  
ATOM   3148  HB  VAL   191      43.930  44.620  25.900  1.00  0.00           H  
ATOM   3149 1HG1 VAL   191      43.260  47.510  24.980  1.00  0.00           H  
ATOM   3150 2HG1 VAL   191      43.110  46.070  23.950  1.00  0.00           H  
ATOM   3151 3HG1 VAL   191      44.740  46.550  24.380  1.00  0.00           H  
ATOM   3152 1HG2 VAL   191      44.230  47.080  27.480  1.00  0.00           H  
ATOM   3153 2HG2 VAL   191      45.690  46.090  26.820  1.00  0.00           H  
ATOM   3154 3HG2 VAL   191      44.480  45.450  28.020  1.00  0.00           H  
ATOM   3155  N   LYS   192      40.110  46.090  25.640  1.00  0.00           N  
ATOM   3156  CA  LYS   192      38.890  45.810  24.820  1.00  0.00           C  
ATOM   3157  C   LYS   192      38.300  47.180  24.560  1.00  0.00           C  
ATOM   3158  O   LYS   192      38.440  48.060  25.440  1.00  0.00           O  
ATOM   3159  CB  LYS   192      37.920  44.840  25.610  1.00  0.00           C  
ATOM   3160  CG  LYS   192      38.450  43.370  25.800  1.00  0.00           C  
ATOM   3161  CD  LYS   192      37.440  42.280  26.210  1.00  0.00           C  
ATOM   3162  CE  LYS   192      36.450  42.500  27.420  1.00  0.00           C  
ATOM   3163  NZ  LYS   192      35.270  43.270  27.000  1.00  0.00           N1+
ATOM   3164  HN  LYS   192      39.950  46.790  26.320  1.00  0.00           H  
ATOM   3165  HA  LYS   192      39.250  45.380  23.900  1.00  0.00           H  
ATOM   3166  HB1 LYS   192      36.990  44.710  25.020  1.00  0.00           H  
ATOM   3167  HB2 LYS   192      37.720  45.280  26.620  1.00  0.00           H  
ATOM   3168  HG1 LYS   192      39.200  43.360  26.620  1.00  0.00           H  
ATOM   3169  HG2 LYS   192      38.850  43.230  24.770  1.00  0.00           H  
ATOM   3170  HD1 LYS   192      38.100  41.410  26.390  1.00  0.00           H  
ATOM   3171  HD2 LYS   192      36.750  41.990  25.390  1.00  0.00           H  
ATOM   3172  HE1 LYS   192      36.890  43.130  28.230  1.00  0.00           H  
ATOM   3173  HE2 LYS   192      36.050  41.500  27.680  1.00  0.00           H  
ATOM   3174  HZ1 LYS   192      35.070  43.120  25.990  1.00  0.00           H  
ATOM   3175  HZ2 LYS   192      35.210  44.300  27.110  1.00  0.00           H  
ATOM   3176  HZ3 LYS   192      34.470  42.830  27.500  1.00  0.00           H  
ATOM   3177  N   PRO   193      37.570  47.430  23.500  1.00  0.00           N  
ATOM   3178  CA  PRO   193      37.000  48.750  23.310  1.00  0.00           C  
ATOM   3179  C   PRO   193      35.740  49.030  24.200  1.00  0.00           C  
ATOM   3180  O   PRO   193      35.090  50.080  23.980  1.00  0.00           O  
ATOM   3181  CB  PRO   193      36.630  48.780  21.810  1.00  0.00           C  
ATOM   3182  CG  PRO   193      36.450  47.280  21.390  1.00  0.00           C  
ATOM   3183  CD  PRO   193      37.430  46.510  22.340  1.00  0.00           C  
ATOM   3184  HA  PRO   193      37.700  49.520  23.610  1.00  0.00           H  
ATOM   3185  HB1 PRO   193      37.510  49.240  21.300  1.00  0.00           H  
ATOM   3186  HB2 PRO   193      35.700  49.350  21.610  1.00  0.00           H  
ATOM   3187  HG1 PRO   193      35.430  46.900  21.620  1.00  0.00           H  
ATOM   3188  HG2 PRO   193      36.670  47.210  20.310  1.00  0.00           H  
ATOM   3189  HD1 PRO   193      37.020  45.530  22.670  1.00  0.00           H  
ATOM   3190  HD2 PRO   193      38.460  46.260  22.000  1.00  0.00           H  
ATOM   3191  N   ASP   194      35.380  48.210  25.210  1.00  0.00           N  
ATOM   3192  CA  ASP   194      34.430  48.630  26.300  1.00  0.00           C  
ATOM   3193  C   ASP   194      35.100  48.920  27.560  1.00  0.00           C  
ATOM   3194  O   ASP   194      34.440  49.170  28.610  1.00  0.00           O  
ATOM   3195  CB  ASP   194      33.340  47.550  26.410  1.00  0.00           C  
ATOM   3196  CG  ASP   194      33.760  46.150  26.690  1.00  0.00           C  
ATOM   3197  OD1 ASP   194      34.990  45.870  26.690  1.00  0.00           O  
ATOM   3198  OD2 ASP   194      32.920  45.260  26.830  1.00  0.00           O1-
ATOM   3199  HN  ASP   194      35.600  47.240  25.200  1.00  0.00           H  
ATOM   3200  HA  ASP   194      34.040  49.580  25.970  1.00  0.00           H  
ATOM   3201  HB1 ASP   194      32.920  47.550  25.380  1.00  0.00           H  
ATOM   3202  HB2 ASP   194      32.530  47.810  27.130  1.00  0.00           H  
ATOM   3203  N   ASN   195      36.510  48.970  27.500  1.00  0.00           N  
ATOM   3204  CA  ASN   195      37.350  49.500  28.520  1.00  0.00           C  
ATOM   3205  C   ASN   195      38.180  50.680  28.070  1.00  0.00           C  
ATOM   3206  O   ASN   195      39.320  50.820  28.520  1.00  0.00           O  
ATOM   3207  CB  ASN   195      38.340  48.470  29.060  1.00  0.00           C  
ATOM   3208  CG  ASN   195      37.450  47.440  29.820  1.00  0.00           C  
ATOM   3209  ND2 ASN   195      37.530  46.140  29.450  1.00  0.00           N  
ATOM   3210  OD1 ASN   195      36.580  47.810  30.590  1.00  0.00           O  
ATOM   3211  HN  ASN   195      36.820  48.800  26.570  1.00  0.00           H  
ATOM   3212  HA  ASN   195      36.700  49.780  29.340  1.00  0.00           H  
ATOM   3213  HB1 ASN   195      38.950  48.890  29.890  1.00  0.00           H  
ATOM   3214  HB2 ASN   195      38.950  48.020  28.250  1.00  0.00           H  
ATOM   3215 1HD2 ASN   195      36.860  45.520  29.850  1.00  0.00           H  
ATOM   3216 2HD2 ASN   195      38.140  45.860  28.700  1.00  0.00           H  
ATOM   3217  N   MET   196      37.640  51.450  27.140  1.00  0.00           N  
ATOM   3218  CA  MET   196      38.160  52.700  26.620  1.00  0.00           C  
ATOM   3219  C   MET   196      36.920  53.690  26.600  1.00  0.00           C  
ATOM   3220  O   MET   196      35.950  53.480  25.810  1.00  0.00           O  
ATOM   3221  CB  MET   196      38.800  52.540  25.240  1.00  0.00           C  
ATOM   3222  CG  MET   196      39.890  51.370  25.150  1.00  0.00           C  
ATOM   3223  SD  MET   196      40.210  50.860  23.450  1.00  0.00           S  
ATOM   3224  CE  MET   196      41.520  49.660  23.880  1.00  0.00           C  
ATOM   3225  HN  MET   196      36.790  51.200  26.670  1.00  0.00           H  
ATOM   3226  HA  MET   196      38.960  52.960  27.300  1.00  0.00           H  
ATOM   3227  HB1 MET   196      39.170  53.500  24.830  1.00  0.00           H  
ATOM   3228  HB2 MET   196      38.080  52.200  24.480  1.00  0.00           H  
ATOM   3229  HG1 MET   196      39.530  50.450  25.660  1.00  0.00           H  
ATOM   3230  HG2 MET   196      40.770  51.780  25.680  1.00  0.00           H  
ATOM   3231  HE1 MET   196      42.260  50.150  24.550  1.00  0.00           H  
ATOM   3232  HE2 MET   196      42.060  49.230  23.010  1.00  0.00           H  
ATOM   3233  HE3 MET   196      41.020  48.720  24.210  1.00  0.00           H  
ATOM   3234  N   LEU   197      36.980  54.780  27.350  1.00  0.00           N  
ATOM   3235  CA  LEU   197      35.990  55.850  27.330  1.00  0.00           C  
ATOM   3236  C   LEU   197      36.330  56.970  26.400  1.00  0.00           C  
ATOM   3237  O   LEU   197      37.470  57.490  26.230  1.00  0.00           O  
ATOM   3238  CB  LEU   197      35.790  56.440  28.680  1.00  0.00           C  
ATOM   3239  CG  LEU   197      35.190  55.400  29.750  1.00  0.00           C  
ATOM   3240  CD1 LEU   197      35.270  56.020  31.150  1.00  0.00           C  
ATOM   3241  CD2 LEU   197      33.760  55.010  29.430  1.00  0.00           C  
ATOM   3242  HN  LEU   197      37.770  54.970  27.930  1.00  0.00           H  
ATOM   3243  HA  LEU   197      35.100  55.370  26.950  1.00  0.00           H  
ATOM   3244  HB1 LEU   197      34.930  57.140  28.720  1.00  0.00           H  
ATOM   3245  HB2 LEU   197      36.700  56.920  29.110  1.00  0.00           H  
ATOM   3246  HG  LEU   197      35.940  54.570  29.720  1.00  0.00           H  
ATOM   3247 1HD1 LEU   197      35.010  55.270  31.920  1.00  0.00           H  
ATOM   3248 2HD1 LEU   197      34.630  56.920  31.040  1.00  0.00           H  
ATOM   3249 3HD1 LEU   197      36.310  56.380  31.220  1.00  0.00           H  
ATOM   3250 1HD2 LEU   197      33.220  54.320  30.100  1.00  0.00           H  
ATOM   3251 2HD2 LEU   197      33.910  54.530  28.440  1.00  0.00           H  
ATOM   3252 3HD2 LEU   197      33.090  55.860  29.150  1.00  0.00           H  
ATOM   3253  N   LEU   198      35.330  57.510  25.670  1.00  0.00           N  
ATOM   3254  CA  LEU   198      35.510  58.640  24.770  1.00  0.00           C  
ATOM   3255  C   LEU   198      35.300  59.970  25.440  1.00  0.00           C  
ATOM   3256  O   LEU   198      34.320  60.180  26.180  1.00  0.00           O  
ATOM   3257  CB  LEU   198      34.490  58.570  23.560  1.00  0.00           C  
ATOM   3258  CG  LEU   198      34.580  57.420  22.630  1.00  0.00           C  
ATOM   3259  CD1 LEU   198      33.210  57.120  22.000  1.00  0.00           C  
ATOM   3260  CD2 LEU   198      35.610  57.760  21.460  1.00  0.00           C  
ATOM   3261  HN  LEU   198      34.440  57.090  25.480  1.00  0.00           H  
ATOM   3262  HA  LEU   198      36.490  58.810  24.330  1.00  0.00           H  
ATOM   3263  HB1 LEU   198      34.650  59.520  23.010  1.00  0.00           H  
ATOM   3264  HB2 LEU   198      33.470  58.760  23.950  1.00  0.00           H  
ATOM   3265  HG  LEU   198      34.920  56.510  23.180  1.00  0.00           H  
ATOM   3266 1HD1 LEU   198      32.520  56.600  22.710  1.00  0.00           H  
ATOM   3267 2HD1 LEU   198      33.400  56.540  21.070  1.00  0.00           H  
ATOM   3268 3HD1 LEU   198      32.700  58.090  21.820  1.00  0.00           H  
ATOM   3269 1HD2 LEU   198      35.660  56.890  20.760  1.00  0.00           H  
ATOM   3270 2HD2 LEU   198      36.630  57.960  21.850  1.00  0.00           H  
ATOM   3271 3HD2 LEU   198      35.180  58.600  20.880  1.00  0.00           H  
ATOM   3272  N   ASP   199      36.260  60.920  25.300  1.00  0.00           N  
ATOM   3273  CA  ASP   199      36.180  62.310  25.810  1.00  0.00           C  
ATOM   3274  C   ASP   199      35.400  63.150  24.720  1.00  0.00           C  
ATOM   3275  O   ASP   199      35.420  62.820  23.530  1.00  0.00           O  
ATOM   3276  CB  ASP   199      37.630  62.810  25.860  1.00  0.00           C  
ATOM   3277  CG  ASP   199      37.640  64.240  26.400  1.00  0.00           C  
ATOM   3278  OD1 ASP   199      36.870  64.510  27.310  1.00  0.00           O  
ATOM   3279  OD2 ASP   199      38.470  65.060  25.940  1.00  0.00           O1-
ATOM   3280  HN  ASP   199      37.100  60.690  24.820  1.00  0.00           H  
ATOM   3281  HA  ASP   199      35.630  62.260  26.740  1.00  0.00           H  
ATOM   3282  HB1 ASP   199      38.070  62.810  24.840  1.00  0.00           H  
ATOM   3283  HB2 ASP   199      38.260  62.140  26.480  1.00  0.00           H  
ATOM   3284  N   LYS   200      34.630  64.190  25.140  1.00  0.00           N  
ATOM   3285  CA  LYS   200      33.840  65.070  24.260  1.00  0.00           C  
ATOM   3286  C   LYS   200      34.820  65.640  23.230  1.00  0.00           C  
ATOM   3287  O   LYS   200      34.340  65.880  22.120  1.00  0.00           O  
ATOM   3288  CB  LYS   200      33.210  66.290  25.090  1.00  0.00           C  
ATOM   3289  CG  LYS   200      34.160  67.250  25.680  1.00  0.00           C  
ATOM   3290  CD  LYS   200      33.650  68.090  26.820  1.00  0.00           C  
ATOM   3291  CE  LYS   200      32.500  68.980  26.370  1.00  0.00           C  
ATOM   3292  NZ  LYS   200      32.220  70.000  27.390  1.00  0.00           N1+
ATOM   3293  HN  LYS   200      34.610  64.460  26.100  1.00  0.00           H  
ATOM   3294  HA  LYS   200      33.120  64.410  23.780  1.00  0.00           H  
ATOM   3295  HB1 LYS   200      32.690  65.700  25.870  1.00  0.00           H  
ATOM   3296  HB2 LYS   200      32.490  66.800  24.410  1.00  0.00           H  
ATOM   3297  HG1 LYS   200      34.700  67.980  25.050  1.00  0.00           H  
ATOM   3298  HG2 LYS   200      34.950  66.600  26.110  1.00  0.00           H  
ATOM   3299  HD1 LYS   200      34.540  68.700  27.100  1.00  0.00           H  
ATOM   3300  HD2 LYS   200      33.380  67.500  27.720  1.00  0.00           H  
ATOM   3301  HE1 LYS   200      31.620  68.330  26.170  1.00  0.00           H  
ATOM   3302  HE2 LYS   200      32.790  69.460  25.420  1.00  0.00           H  
ATOM   3303  HZ1 LYS   200      32.910  70.780  27.440  1.00  0.00           H  
ATOM   3304  HZ2 LYS   200      32.440  69.500  28.280  1.00  0.00           H  
ATOM   3305  HZ3 LYS   200      31.230  70.330  27.450  1.00  0.00           H  
ATOM   3306  N   SER   201      36.150  65.730  23.550  1.00  0.00           N  
ATOM   3307  CA  SER   201      37.070  66.250  22.470  1.00  0.00           C  
ATOM   3308  C   SER   201      37.600  65.180  21.540  1.00  0.00           C  
ATOM   3309  O   SER   201      38.230  65.540  20.550  1.00  0.00           O  
ATOM   3310  CB  SER   201      38.230  67.140  23.100  1.00  0.00           C  
ATOM   3311  OG  SER   201      39.250  66.320  23.700  1.00  0.00           O  
ATOM   3312  HN  SER   201      36.490  65.460  24.440  1.00  0.00           H  
ATOM   3313  HA  SER   201      36.560  66.930  21.810  1.00  0.00           H  
ATOM   3314  HB1 SER   201      37.730  67.800  23.850  1.00  0.00           H  
ATOM   3315  HB2 SER   201      38.680  67.810  22.340  1.00  0.00           H  
ATOM   3316  HG1 SER   201      38.830  65.830  24.420  1.00  0.00           H  
ATOM   3317  N   GLY   202      37.340  63.890  21.790  1.00  0.00           N  
ATOM   3318  CA  GLY   202      37.700  62.870  20.850  1.00  0.00           C  
ATOM   3319  C   GLY   202      38.740  61.950  21.300  1.00  0.00           C  
ATOM   3320  O   GLY   202      38.940  60.840  20.790  1.00  0.00           O  
ATOM   3321  HN  GLY   202      36.750  63.610  22.540  1.00  0.00           H  
ATOM   3322  HA1 GLY   202      37.940  63.340  19.900  1.00  0.00           H  
ATOM   3323  HA2 GLY   202      36.780  62.310  20.710  1.00  0.00           H  
ATOM   3324  N   HSD   203      39.510  62.430  22.310  1.00  0.00           N  
ATOM   3325  CA  HSD   203      40.570  61.620  22.840  1.00  0.00           C  
ATOM   3326  C   HSD   203      40.060  60.360  23.510  1.00  0.00           C  
ATOM   3327  O   HSD   203      39.040  60.320  24.170  1.00  0.00           O  
ATOM   3328  CB  HSD   203      41.640  62.380  23.710  1.00  0.00           C  
ATOM   3329  CG  HSD   203      42.470  63.360  22.840  1.00  0.00           C  
ATOM   3330  CD2 HSD   203      42.590  64.710  22.780  1.00  0.00           C  
ATOM   3331  ND1 HSD   203      43.540  62.880  22.050  1.00  0.00           N  
ATOM   3332  CE1 HSD   203      44.140  63.970  21.470  1.00  0.00           C  
ATOM   3333  NE2 HSD   203      43.600  65.100  21.850  1.00  0.00           N  
ATOM   3334  HN  HSD   203      39.420  63.400  22.520  1.00  0.00           H  
ATOM   3335  HA  HSD   203      41.150  61.230  22.010  1.00  0.00           H  
ATOM   3336  HB1 HSD   203      42.320  61.600  24.110  1.00  0.00           H  
ATOM   3337  HB2 HSD   203      41.110  62.950  24.510  1.00  0.00           H  
ATOM   3338  HD1 HSD   203      43.860  61.940  21.980  1.00  0.00           H  
ATOM   3339  HD2 HSD   203      41.950  65.470  23.200  1.00  0.00           H  
ATOM   3340  HE1 HSD   203      45.050  64.000  20.880  1.00  0.00           H  
ATOM   3341  N   LEU   204      40.800  59.260  23.290  1.00  0.00           N  
ATOM   3342  CA  LEU   204      40.460  57.930  23.750  1.00  0.00           C  
ATOM   3343  C   LEU   204      41.240  57.720  25.010  1.00  0.00           C  
ATOM   3344  O   LEU   204      42.470  57.760  25.040  1.00  0.00           O  
ATOM   3345  CB  LEU   204      40.820  56.890  22.670  1.00  0.00           C  
ATOM   3346  CG  LEU   204      40.220  55.590  22.840  1.00  0.00           C  
ATOM   3347  CD1 LEU   204      38.730  55.570  22.600  1.00  0.00           C  
ATOM   3348  CD2 LEU   204      40.940  54.680  21.810  1.00  0.00           C  
ATOM   3349  HN  LEU   204      41.640  59.310  22.750  1.00  0.00           H  
ATOM   3350  HA  LEU   204      39.420  57.920  24.020  1.00  0.00           H  
ATOM   3351  HB1 LEU   204      41.930  56.920  22.680  1.00  0.00           H  
ATOM   3352  HB2 LEU   204      40.440  57.380  21.740  1.00  0.00           H  
ATOM   3353  HG  LEU   204      40.300  55.310  23.910  1.00  0.00           H  
ATOM   3354 1HD1 LEU   204      38.130  56.260  23.240  1.00  0.00           H  
ATOM   3355 2HD1 LEU   204      38.300  54.560  22.750  1.00  0.00           H  
ATOM   3356 3HD1 LEU   204      38.490  55.950  21.580  1.00  0.00           H  
ATOM   3357 1HD2 LEU   204      40.360  53.740  21.700  1.00  0.00           H  
ATOM   3358 2HD2 LEU   204      41.940  54.430  22.230  1.00  0.00           H  
ATOM   3359 3HD2 LEU   204      40.890  55.200  20.820  1.00  0.00           H  
ATOM   3360  N   LYS   205      40.570  57.470  26.140  1.00  0.00           N  
ATOM   3361  CA  LYS   205      41.160  57.390  27.420  1.00  0.00           C  
ATOM   3362  C   LYS   205      40.770  56.130  28.230  1.00  0.00           C  
ATOM   3363  O   LYS   205      39.600  55.690  28.290  1.00  0.00           O  
ATOM   3364  CB  LYS   205      40.880  58.720  28.160  1.00  0.00           C  
ATOM   3365  CG  LYS   205      41.760  59.890  27.590  1.00  0.00           C  
ATOM   3366  CD  LYS   205      41.480  61.290  28.260  1.00  0.00           C  
ATOM   3367  CE  LYS   205      41.820  61.410  29.740  1.00  0.00           C  
ATOM   3368  NZ  LYS   205      41.500  62.790  30.240  1.00  0.00           N1+
ATOM   3369  HN  LYS   205      39.580  57.470  26.070  1.00  0.00           H  
ATOM   3370  HA  LYS   205      42.210  57.220  27.260  1.00  0.00           H  
ATOM   3371  HB1 LYS   205      41.400  58.560  29.130  1.00  0.00           H  
ATOM   3372  HB2 LYS   205      39.830  59.060  28.330  1.00  0.00           H  
ATOM   3373  HG1 LYS   205      41.620  59.960  26.490  1.00  0.00           H  
ATOM   3374  HG2 LYS   205      42.790  59.530  27.790  1.00  0.00           H  
ATOM   3375  HD1 LYS   205      40.400  61.500  28.150  1.00  0.00           H  
ATOM   3376  HD2 LYS   205      42.070  62.040  27.690  1.00  0.00           H  
ATOM   3377  HE1 LYS   205      42.930  61.400  29.770  1.00  0.00           H  
ATOM   3378  HE2 LYS   205      41.300  60.690  30.410  1.00  0.00           H  
ATOM   3379  HZ1 LYS   205      40.660  63.190  29.790  1.00  0.00           H  
ATOM   3380  HZ2 LYS   205      42.220  63.470  29.920  1.00  0.00           H  
ATOM   3381  HZ3 LYS   205      41.300  62.890  31.260  1.00  0.00           H  
ATOM   3382  N   LEU   206      41.850  55.510  28.810  1.00  0.00           N  
ATOM   3383  CA  LEU   206      41.710  54.400  29.800  1.00  0.00           C  
ATOM   3384  C   LEU   206      41.150  54.930  31.120  1.00  0.00           C  
ATOM   3385  O   LEU   206      41.340  56.090  31.520  1.00  0.00           O  
ATOM   3386  CB  LEU   206      43.160  53.770  30.040  1.00  0.00           C  
ATOM   3387  CG  LEU   206      43.910  53.370  28.690  1.00  0.00           C  
ATOM   3388  CD1 LEU   206      45.300  52.900  29.050  1.00  0.00           C  
ATOM   3389  CD2 LEU   206      43.140  52.320  27.840  1.00  0.00           C  
ATOM   3390  HN  LEU   206      42.750  55.890  28.640  1.00  0.00           H  
ATOM   3391  HA  LEU   206      40.990  53.720  29.390  1.00  0.00           H  
ATOM   3392  HB1 LEU   206      43.120  52.910  30.750  1.00  0.00           H  
ATOM   3393  HB2 LEU   206      43.810  54.540  30.500  1.00  0.00           H  
ATOM   3394  HG  LEU   206      44.020  54.280  28.060  1.00  0.00           H  
ATOM   3395 1HD1 LEU   206      45.900  52.380  28.280  1.00  0.00           H  
ATOM   3396 2HD1 LEU   206      45.300  52.220  29.930  1.00  0.00           H  
ATOM   3397 3HD1 LEU   206      45.920  53.790  29.320  1.00  0.00           H  
ATOM   3398 1HD2 LEU   206      42.780  51.410  28.370  1.00  0.00           H  
ATOM   3399 2HD2 LEU   206      43.830  52.040  27.020  1.00  0.00           H  
ATOM   3400 3HD2 LEU   206      42.260  52.820  27.380  1.00  0.00           H  
ATOM   3401  N   ALA   207      40.480  54.020  31.870  1.00  0.00           N  
ATOM   3402  CA  ALA   207      39.890  54.340  33.140  1.00  0.00           C  
ATOM   3403  C   ALA   207      39.460  53.130  34.040  1.00  0.00           C  
ATOM   3404  O   ALA   207      39.140  53.320  35.240  1.00  0.00           O  
ATOM   3405  CB  ALA   207      38.710  55.330  32.970  1.00  0.00           C  
ATOM   3406  HN  ALA   207      40.380  53.070  31.590  1.00  0.00           H  
ATOM   3407  HA  ALA   207      40.640  54.870  33.710  1.00  0.00           H  
ATOM   3408  HB1 ALA   207      37.780  54.950  32.490  1.00  0.00           H  
ATOM   3409  HB2 ALA   207      39.130  56.120  32.310  1.00  0.00           H  
ATOM   3410  HB3 ALA   207      38.360  55.690  33.960  1.00  0.00           H  
ATOM   3411  N   ASP   208      39.490  51.880  33.560  1.00  0.00           N  
ATOM   3412  CA  ASP   208      39.140  50.740  34.380  1.00  0.00           C  
ATOM   3413  C   ASP   208      40.370  49.920  34.710  1.00  0.00           C  
ATOM   3414  O   ASP   208      41.010  49.220  33.930  1.00  0.00           O  
ATOM   3415  CB  ASP   208      38.130  49.820  33.530  1.00  0.00           C  
ATOM   3416  CG  ASP   208      37.700  48.590  34.220  1.00  0.00           C  
ATOM   3417  OD1 ASP   208      37.200  47.620  33.490  1.00  0.00           O  
ATOM   3418  OD2 ASP   208      37.860  48.370  35.420  1.00  0.00           O1-
ATOM   3419  HN  ASP   208      39.790  51.660  32.640  1.00  0.00           H  
ATOM   3420  HA  ASP   208      38.610  51.120  35.240  1.00  0.00           H  
ATOM   3421  HB1 ASP   208      38.630  49.610  32.560  1.00  0.00           H  
ATOM   3422  HB2 ASP   208      37.200  50.350  33.220  1.00  0.00           H  
ATOM   3423  N   PHE   209      40.860  50.070  35.960  1.00  0.00           N  
ATOM   3424  CA  PHE   209      42.070  49.260  36.370  1.00  0.00           C  
ATOM   3425  C   PHE   209      41.740  48.260  37.430  1.00  0.00           C  
ATOM   3426  O   PHE   209      42.540  48.000  38.340  1.00  0.00           O  
ATOM   3427  CB  PHE   209      43.170  50.210  36.910  1.00  0.00           C  
ATOM   3428  CG  PHE   209      43.590  51.260  35.870  1.00  0.00           C  
ATOM   3429  CD1 PHE   209      44.310  50.880  34.740  1.00  0.00           C  
ATOM   3430  CD2 PHE   209      43.180  52.590  35.980  1.00  0.00           C  
ATOM   3431  CE1 PHE   209      44.630  51.860  33.730  1.00  0.00           C  
ATOM   3432  CE2 PHE   209      43.520  53.530  34.990  1.00  0.00           C  
ATOM   3433  CZ  PHE   209      44.160  53.160  33.810  1.00  0.00           C  
ATOM   3434  HN  PHE   209      40.470  50.680  36.640  1.00  0.00           H  
ATOM   3435  HA  PHE   209      42.430  48.630  35.560  1.00  0.00           H  
ATOM   3436  HB1 PHE   209      44.120  49.680  37.170  1.00  0.00           H  
ATOM   3437  HB2 PHE   209      42.730  50.780  37.750  1.00  0.00           H  
ATOM   3438  HD1 PHE   209      44.560  49.860  34.470  1.00  0.00           H  
ATOM   3439  HD2 PHE   209      42.610  52.920  36.840  1.00  0.00           H  
ATOM   3440  HE1 PHE   209      45.130  51.460  32.870  1.00  0.00           H  
ATOM   3441  HE2 PHE   209      43.210  54.560  35.130  1.00  0.00           H  
ATOM   3442  HZ  PHE   209      44.430  53.810  32.980  1.00  0.00           H  
ATOM   3443  N   GLY   210      40.500  47.680  37.370  1.00  0.00           N  
ATOM   3444  CA  GLY   210      40.070  46.630  38.330  1.00  0.00           C  
ATOM   3445  C   GLY   210      40.840  45.320  38.300  1.00  0.00           C  
ATOM   3446  O   GLY   210      41.270  44.810  39.320  1.00  0.00           O  
ATOM   3447  HN  GLY   210      39.900  47.960  36.630  1.00  0.00           H  
ATOM   3448  HA1 GLY   210      39.070  46.380  38.010  1.00  0.00           H  
ATOM   3449  HA2 GLY   210      40.200  47.000  39.330  1.00  0.00           H  
ATOM   3450  N   THR   211      41.110  44.820  37.070  1.00  0.00           N  
ATOM   3451  CA  THR   211      41.890  43.610  36.860  1.00  0.00           C  
ATOM   3452  C   THR   211      43.330  43.740  36.560  1.00  0.00           C  
ATOM   3453  O   THR   211      44.140  42.840  36.790  1.00  0.00           O  
ATOM   3454  CB  THR   211      41.270  42.720  35.750  1.00  0.00           C  
ATOM   3455  CG2 THR   211      41.360  43.360  34.280  1.00  0.00           C  
ATOM   3456  OG1 THR   211      41.810  41.410  35.670  1.00  0.00           O  
ATOM   3457  HN  THR   211      40.830  45.410  36.320  1.00  0.00           H  
ATOM   3458  HA  THR   211      41.760  43.040  37.770  1.00  0.00           H  
ATOM   3459  HB  THR   211      40.210  42.490  36.010  1.00  0.00           H  
ATOM   3460  HG1 THR   211      41.170  40.960  35.110  1.00  0.00           H  
ATOM   3461 1HG2 THR   211      40.890  44.360  34.130  1.00  0.00           H  
ATOM   3462 2HG2 THR   211      40.810  42.620  33.670  1.00  0.00           H  
ATOM   3463 3HG2 THR   211      42.440  43.490  34.060  1.00  0.00           H  
ATOM   3464  N   CYS   212      43.710  45.040  36.210  1.00  0.00           N  
ATOM   3465  CA  CYS   212      45.110  45.530  36.140  1.00  0.00           C  
ATOM   3466  C   CYS   212      46.040  45.080  37.270  1.00  0.00           C  
ATOM   3467  O   CYS   212      45.580  44.990  38.440  1.00  0.00           O  
ATOM   3468  CB  CYS   212      45.130  47.080  36.050  1.00  0.00           C  
ATOM   3469  SG  CYS   212      46.560  47.980  35.930  1.00  0.00           S  
ATOM   3470  HN  CYS   212      43.020  45.760  36.170  1.00  0.00           H  
ATOM   3471  HA  CYS   212      45.590  45.200  35.230  1.00  0.00           H  
ATOM   3472  HB1 CYS   212      44.450  47.510  36.820  1.00  0.00           H  
ATOM   3473  HB2 CYS   212      44.660  47.350  35.080  1.00  0.00           H  
ATOM   3474  HG1 CYS   212      47.070  47.370  34.870  1.00  0.00           H  
ATOM   3475  N   MET   213      47.310  44.760  37.040  1.00  0.00           N  
ATOM   3476  CA  MET   213      48.200  44.160  38.110  1.00  0.00           C  
ATOM   3477  C   MET   213      49.530  44.870  37.910  1.00  0.00           C  
ATOM   3478  O   MET   213      49.780  45.490  36.820  1.00  0.00           O  
ATOM   3479  CB  MET   213      48.150  42.620  38.170  1.00  0.00           C  
ATOM   3480  CG  MET   213      48.880  41.980  36.940  1.00  0.00           C  
ATOM   3481  SD  MET   213      48.440  40.270  36.570  1.00  0.00           S  
ATOM   3482  CE  MET   213      48.690  39.780  38.310  1.00  0.00           C  
ATOM   3483  HN  MET   213      47.750  44.820  36.150  1.00  0.00           H  
ATOM   3484  HA  MET   213      47.870  44.630  39.030  1.00  0.00           H  
ATOM   3485  HB1 MET   213      47.070  42.380  38.190  1.00  0.00           H  
ATOM   3486  HB2 MET   213      48.530  42.370  39.180  1.00  0.00           H  
ATOM   3487  HG1 MET   213      49.980  42.040  37.050  1.00  0.00           H  
ATOM   3488  HG2 MET   213      48.580  42.600  36.060  1.00  0.00           H  
ATOM   3489  HE1 MET   213      48.700  38.670  38.400  1.00  0.00           H  
ATOM   3490  HE2 MET   213      47.860  39.990  39.010  1.00  0.00           H  
ATOM   3491  HE3 MET   213      49.720  40.000  38.650  1.00  0.00           H  
ATOM   3492  N   LYS   214      50.430  44.830  38.890  1.00  0.00           N  
ATOM   3493  CA  LYS   214      51.790  45.290  38.710  1.00  0.00           C  
ATOM   3494  C   LYS   214      52.560  44.470  37.770  1.00  0.00           C  
ATOM   3495  O   LYS   214      52.460  43.240  37.590  1.00  0.00           O  
ATOM   3496  CB  LYS   214      52.480  45.450  40.070  1.00  0.00           C  
ATOM   3497  CG  LYS   214      51.680  46.330  41.090  1.00  0.00           C  
ATOM   3498  CD  LYS   214      52.500  46.990  42.150  1.00  0.00           C  
ATOM   3499  CE  LYS   214      51.700  47.790  43.050  1.00  0.00           C  
ATOM   3500  NZ  LYS   214      50.810  46.910  43.810  1.00  0.00           N1+
ATOM   3501  HN  LYS   214      50.270  44.250  39.680  1.00  0.00           H  
ATOM   3502  HA  LYS   214      51.690  46.290  38.320  1.00  0.00           H  
ATOM   3503  HB1 LYS   214      53.450  45.900  39.780  1.00  0.00           H  
ATOM   3504  HB2 LYS   214      52.680  44.460  40.520  1.00  0.00           H  
ATOM   3505  HG1 LYS   214      50.860  45.660  41.440  1.00  0.00           H  
ATOM   3506  HG2 LYS   214      51.220  47.110  40.450  1.00  0.00           H  
ATOM   3507  HD1 LYS   214      53.260  47.580  41.610  1.00  0.00           H  
ATOM   3508  HD2 LYS   214      53.050  46.190  42.710  1.00  0.00           H  
ATOM   3509  HE1 LYS   214      51.110  48.510  42.430  1.00  0.00           H  
ATOM   3510  HE2 LYS   214      52.240  48.430  43.780  1.00  0.00           H  
ATOM   3511  HZ1 LYS   214      50.610  46.050  43.260  1.00  0.00           H  
ATOM   3512  HZ2 LYS   214      49.890  47.360  44.030  1.00  0.00           H  
ATOM   3513  HZ3 LYS   214      51.330  46.640  44.660  1.00  0.00           H  
ATOM   3514  N   MET   215      53.550  45.080  37.110  1.00  0.00           N  
ATOM   3515  CA  MET   215      54.400  44.360  36.160  1.00  0.00           C  
ATOM   3516  C   MET   215      55.850  44.870  36.130  1.00  0.00           C  
ATOM   3517  O   MET   215      56.140  46.050  35.850  1.00  0.00           O  
ATOM   3518  CB  MET   215      53.860  44.190  34.700  1.00  0.00           C  
ATOM   3519  CG  MET   215      54.840  43.670  33.650  1.00  0.00           C  
ATOM   3520  SD  MET   215      55.640  42.160  33.930  1.00  0.00           S  
ATOM   3521  CE  MET   215      54.200  41.060  34.060  1.00  0.00           C  
ATOM   3522  HN  MET   215      53.760  46.040  37.250  1.00  0.00           H  
ATOM   3523  HA  MET   215      54.480  43.350  36.550  1.00  0.00           H  
ATOM   3524  HB1 MET   215      53.520  45.240  34.590  1.00  0.00           H  
ATOM   3525  HB2 MET   215      52.900  43.640  34.690  1.00  0.00           H  
ATOM   3526  HG1 MET   215      55.610  44.450  33.470  1.00  0.00           H  
ATOM   3527  HG2 MET   215      54.300  43.410  32.710  1.00  0.00           H  
ATOM   3528  HE1 MET   215      54.440  40.010  34.340  1.00  0.00           H  
ATOM   3529  HE2 MET   215      53.590  41.100  33.140  1.00  0.00           H  
ATOM   3530  HE3 MET   215      53.430  41.490  34.740  1.00  0.00           H  
ATOM   3531  N   ASN   216      56.860  43.980  36.390  1.00  0.00           N  
ATOM   3532  CA  ASN   216      58.260  44.370  36.340  1.00  0.00           C  
ATOM   3533  C   ASN   216      58.740  44.820  34.980  1.00  0.00           C  
ATOM   3534  O   ASN   216      58.360  44.330  33.920  1.00  0.00           O  
ATOM   3535  CB  ASN   216      59.140  43.010  36.470  1.00  0.00           C  
ATOM   3536  CG  ASN   216      58.990  42.330  37.830  1.00  0.00           C  
ATOM   3537  ND2 ASN   216      59.750  41.220  37.950  1.00  0.00           N  
ATOM   3538  OD1 ASN   216      58.270  42.690  38.740  1.00  0.00           O  
ATOM   3539  HN  ASN   216      56.640  43.010  36.440  1.00  0.00           H  
ATOM   3540  HA  ASN   216      58.490  45.220  36.970  1.00  0.00           H  
ATOM   3541  HB1 ASN   216      60.220  43.250  36.410  1.00  0.00           H  
ATOM   3542  HB2 ASN   216      58.840  42.240  35.730  1.00  0.00           H  
ATOM   3543 1HD2 ASN   216      59.730  40.700  38.810  1.00  0.00           H  
ATOM   3544 2HD2 ASN   216      59.950  40.790  37.080  1.00  0.00           H  
ATOM   3545  N   LYS   217      59.530  45.940  34.930  1.00  0.00           N  
ATOM   3546  CA  LYS   217      59.780  46.670  33.750  1.00  0.00           C  
ATOM   3547  C   LYS   217      60.320  46.000  32.460  1.00  0.00           C  
ATOM   3548  O   LYS   217      60.090  46.460  31.350  1.00  0.00           O  
ATOM   3549  CB  LYS   217      60.740  47.950  33.980  1.00  0.00           C  
ATOM   3550  CG  LYS   217      60.220  48.930  35.020  1.00  0.00           C  
ATOM   3551  CD  LYS   217      58.890  49.510  34.720  1.00  0.00           C  
ATOM   3552  CE  LYS   217      58.490  50.550  35.810  1.00  0.00           C  
ATOM   3553  NZ  LYS   217      59.210  51.840  35.400  1.00  0.00           N1+
ATOM   3554  HN  LYS   217      60.030  46.320  35.710  1.00  0.00           H  
ATOM   3555  HA  LYS   217      58.760  46.980  33.550  1.00  0.00           H  
ATOM   3556  HB1 LYS   217      60.670  48.490  33.010  1.00  0.00           H  
ATOM   3557  HB2 LYS   217      61.820  47.770  34.140  1.00  0.00           H  
ATOM   3558  HG1 LYS   217      60.930  49.790  35.000  1.00  0.00           H  
ATOM   3559  HG2 LYS   217      60.320  48.510  36.050  1.00  0.00           H  
ATOM   3560  HD1 LYS   217      58.140  48.680  34.690  1.00  0.00           H  
ATOM   3561  HD2 LYS   217      59.040  49.920  33.700  1.00  0.00           H  
ATOM   3562  HE1 LYS   217      58.830  50.190  36.800  1.00  0.00           H  
ATOM   3563  HE2 LYS   217      57.410  50.840  35.830  1.00  0.00           H  
ATOM   3564  HZ1 LYS   217      60.010  52.050  36.030  1.00  0.00           H  
ATOM   3565  HZ2 LYS   217      58.500  52.570  35.600  1.00  0.00           H  
ATOM   3566  HZ3 LYS   217      59.630  51.810  34.450  1.00  0.00           H  
ATOM   3567  N   GLU   218      61.040  44.850  32.630  1.00  0.00           N  
ATOM   3568  CA  GLU   218      61.500  44.120  31.440  1.00  0.00           C  
ATOM   3569  C   GLU   218      60.430  43.200  30.830  1.00  0.00           C  
ATOM   3570  O   GLU   218      60.480  42.860  29.660  1.00  0.00           O  
ATOM   3571  CB  GLU   218      62.780  43.260  31.750  1.00  0.00           C  
ATOM   3572  CG  GLU   218      63.990  44.130  32.160  1.00  0.00           C  
ATOM   3573  CD  GLU   218      65.090  43.400  32.900  1.00  0.00           C  
ATOM   3574  OE1 GLU   218      65.480  42.280  32.410  1.00  0.00           O  
ATOM   3575  OE2 GLU   218      65.630  43.950  33.860  1.00  0.00           O1-
ATOM   3576  HN  GLU   218      61.380  44.540  33.520  1.00  0.00           H  
ATOM   3577  HA  GLU   218      61.730  44.900  30.740  1.00  0.00           H  
ATOM   3578  HB1 GLU   218      63.200  42.640  30.930  1.00  0.00           H  
ATOM   3579  HB2 GLU   218      62.590  42.560  32.590  1.00  0.00           H  
ATOM   3580  HG1 GLU   218      63.550  44.940  32.780  1.00  0.00           H  
ATOM   3581  HG2 GLU   218      64.410  44.450  31.180  1.00  0.00           H  
ATOM   3582  N   GLY   219      59.410  42.940  31.580  1.00  0.00           N  
ATOM   3583  CA  GLY   219      58.190  42.400  31.080  1.00  0.00           C  
ATOM   3584  C   GLY   219      57.910  41.020  31.510  1.00  0.00           C  
ATOM   3585  O   GLY   219      57.060  40.400  30.880  1.00  0.00           O  
ATOM   3586  HN  GLY   219      59.410  43.220  32.540  1.00  0.00           H  
ATOM   3587  HA1 GLY   219      58.200  42.390  30.000  1.00  0.00           H  
ATOM   3588  HA2 GLY   219      57.340  43.020  31.330  1.00  0.00           H  
ATOM   3589  N   MET   220      58.530  40.440  32.550  1.00  0.00           N  
ATOM   3590  CA  MET   220      58.290  39.050  33.060  1.00  0.00           C  
ATOM   3591  C   MET   220      58.060  38.910  34.550  1.00  0.00           C  
ATOM   3592  O   MET   220      58.790  39.520  35.350  1.00  0.00           O  
ATOM   3593  CB  MET   220      59.430  38.140  32.710  1.00  0.00           C  
ATOM   3594  CG  MET   220      59.880  38.020  31.300  1.00  0.00           C  
ATOM   3595  SD  MET   220      61.630  37.350  31.280  1.00  0.00           S  
ATOM   3596  CE  MET   220      61.320  35.560  31.610  1.00  0.00           C  
ATOM   3597  HN  MET   220      59.240  40.930  33.050  1.00  0.00           H  
ATOM   3598  HA  MET   220      57.410  38.650  32.570  1.00  0.00           H  
ATOM   3599  HB1 MET   220      59.250  37.110  33.080  1.00  0.00           H  
ATOM   3600  HB2 MET   220      60.260  38.460  33.370  1.00  0.00           H  
ATOM   3601  HG1 MET   220      60.020  39.010  30.810  1.00  0.00           H  
ATOM   3602  HG2 MET   220      59.170  37.340  30.790  1.00  0.00           H  
ATOM   3603  HE1 MET   220      61.260  35.470  32.710  1.00  0.00           H  
ATOM   3604  HE2 MET   220      62.190  34.940  31.300  1.00  0.00           H  
ATOM   3605  HE3 MET   220      60.360  35.240  31.140  1.00  0.00           H  
ATOM   3606  N   VAL   221      56.950  38.260  34.990  1.00  0.00           N  
ATOM   3607  CA  VAL   221      56.790  37.770  36.370  1.00  0.00           C  
ATOM   3608  C   VAL   221      56.410  36.280  36.350  1.00  0.00           C  
ATOM   3609  O   VAL   221      55.620  35.930  35.490  1.00  0.00           O  
ATOM   3610  CB  VAL   221      55.640  38.580  37.050  1.00  0.00           C  
ATOM   3611  CG1 VAL   221      55.500  38.070  38.450  1.00  0.00           C  
ATOM   3612  CG2 VAL   221      55.940  40.110  37.120  1.00  0.00           C  
ATOM   3613  HN  VAL   221      56.270  37.990  34.320  1.00  0.00           H  
ATOM   3614  HA  VAL   221      57.710  37.930  36.910  1.00  0.00           H  
ATOM   3615  HB  VAL   221      54.680  38.440  36.500  1.00  0.00           H  
ATOM   3616 1HG1 VAL   221      56.520  37.830  38.810  1.00  0.00           H  
ATOM   3617 2HG1 VAL   221      54.870  37.150  38.470  1.00  0.00           H  
ATOM   3618 3HG1 VAL   221      55.020  38.790  39.140  1.00  0.00           H  
ATOM   3619 1HG2 VAL   221      56.100  40.550  36.110  1.00  0.00           H  
ATOM   3620 2HG2 VAL   221      56.860  40.210  37.740  1.00  0.00           H  
ATOM   3621 3HG2 VAL   221      55.200  40.740  37.650  1.00  0.00           H  
ATOM   3622  N   ARG   222      56.910  35.380  37.230  1.00  0.00           N  
ATOM   3623  CA  ARG   222      56.680  33.910  37.170  1.00  0.00           C  
ATOM   3624  C   ARG   222      55.480  33.400  37.970  1.00  0.00           C  
ATOM   3625  O   ARG   222      55.380  32.190  38.210  1.00  0.00           O  
ATOM   3626  CB  ARG   222      57.880  33.100  37.720  1.00  0.00           C  
ATOM   3627  CG  ARG   222      59.200  33.400  37.020  1.00  0.00           C  
ATOM   3628  CD  ARG   222      59.310  32.740  35.650  1.00  0.00           C  
ATOM   3629  NE  ARG   222      60.490  33.370  35.000  1.00  0.00           N  
ATOM   3630  CZ  ARG   222      61.360  32.760  34.270  1.00  0.00           C  
ATOM   3631  NH1 ARG   222      61.100  31.630  33.670  1.00  0.00           N1+
ATOM   3632  NH2 ARG   222      62.510  33.310  34.040  1.00  0.00           N  
ATOM   3633  HN  ARG   222      57.630  35.700  37.840  1.00  0.00           H  
ATOM   3634  HA  ARG   222      56.510  33.620  36.140  1.00  0.00           H  
ATOM   3635  HB1 ARG   222      57.710  32.000  37.710  1.00  0.00           H  
ATOM   3636  HB2 ARG   222      58.140  33.290  38.780  1.00  0.00           H  
ATOM   3637  HG1 ARG   222      59.930  32.840  37.640  1.00  0.00           H  
ATOM   3638  HG2 ARG   222      59.560  34.450  37.040  1.00  0.00           H  
ATOM   3639  HD1 ARG   222      58.420  33.010  35.040  1.00  0.00           H  
ATOM   3640  HD2 ARG   222      59.360  31.630  35.720  1.00  0.00           H  
ATOM   3641  HE  ARG   222      60.940  34.130  35.480  1.00  0.00           H  
ATOM   3642 1HH1 ARG   222      60.140  31.350  33.550  1.00  0.00           H  
ATOM   3643 2HH1 ARG   222      61.630  31.350  32.880  1.00  0.00           H  
ATOM   3644 1HH2 ARG   222      62.890  34.030  34.630  1.00  0.00           H  
ATOM   3645 2HH2 ARG   222      63.290  32.860  33.600  1.00  0.00           H  
ATOM   3646  N   CYS   223      54.600  34.270  38.390  1.00  0.00           N  
ATOM   3647  CA  CYS   223      53.500  33.780  39.170  1.00  0.00           C  
ATOM   3648  C   CYS   223      52.210  33.330  38.400  1.00  0.00           C  
ATOM   3649  O   CYS   223      52.200  33.470  37.180  1.00  0.00           O  
ATOM   3650  CB  CYS   223      53.120  34.880  40.230  1.00  0.00           C  
ATOM   3651  SG  CYS   223      54.230  35.090  41.670  1.00  0.00           S  
ATOM   3652  HN  CYS   223      54.580  35.150  37.930  1.00  0.00           H  
ATOM   3653  HA  CYS   223      53.840  32.980  39.800  1.00  0.00           H  
ATOM   3654  HB1 CYS   223      52.140  34.790  40.750  1.00  0.00           H  
ATOM   3655  HB2 CYS   223      53.260  35.770  39.580  1.00  0.00           H  
ATOM   3656  HG1 CYS   223      53.740  36.240  42.120  1.00  0.00           H  
ATOM   3657  N   ASP   224      51.220  32.800  39.130  1.00  0.00           N  
ATOM   3658  CA  ASP   224      49.860  32.580  38.630  1.00  0.00           C  
ATOM   3659  C   ASP   224      49.080  33.810  38.190  1.00  0.00           C  
ATOM   3660  O   ASP   224      49.290  34.920  38.700  1.00  0.00           O  
ATOM   3661  CB  ASP   224      49.020  31.810  39.760  1.00  0.00           C  
ATOM   3662  CG  ASP   224      49.430  30.380  39.860  1.00  0.00           C  
ATOM   3663  OD1 ASP   224      48.540  29.500  40.020  1.00  0.00           O  
ATOM   3664  OD2 ASP   224      50.650  30.100  39.870  1.00  0.00           O1-
ATOM   3665  HN  ASP   224      51.350  32.620  40.100  1.00  0.00           H  
ATOM   3666  HA  ASP   224      50.010  31.960  37.760  1.00  0.00           H  
ATOM   3667  HB1 ASP   224      47.920  31.720  39.660  1.00  0.00           H  
ATOM   3668  HB2 ASP   224      49.210  32.430  40.650  1.00  0.00           H  
ATOM   3669  N   THR   225      48.090  33.630  37.360  1.00  0.00           N  
ATOM   3670  CA  THR   225      47.390  34.730  36.740  1.00  0.00           C  
ATOM   3671  C   THR   225      46.030  34.160  36.380  1.00  0.00           C  
ATOM   3672  O   THR   225      45.810  32.940  36.210  1.00  0.00           O  
ATOM   3673  CB  THR   225      48.120  35.330  35.570  1.00  0.00           C  
ATOM   3674  CG2 THR   225      48.020  34.490  34.270  1.00  0.00           C  
ATOM   3675  OG1 THR   225      47.800  36.690  35.310  1.00  0.00           O  
ATOM   3676  HN  THR   225      47.780  32.710  37.140  1.00  0.00           H  
ATOM   3677  HA  THR   225      47.170  35.520  37.450  1.00  0.00           H  
ATOM   3678  HB  THR   225      49.200  35.320  35.810  1.00  0.00           H  
ATOM   3679  HG1 THR   225      48.180  37.180  36.040  1.00  0.00           H  
ATOM   3680 1HG2 THR   225      48.670  34.920  33.480  1.00  0.00           H  
ATOM   3681 2HG2 THR   225      46.970  34.550  33.930  1.00  0.00           H  
ATOM   3682 3HG2 THR   225      48.280  33.430  34.440  1.00  0.00           H  
ATOM   3683  N   ALA   226      45.060  35.100  36.310  1.00  0.00           N  
ATOM   3684  CA  ALA   226      43.630  34.890  36.040  1.00  0.00           C  
ATOM   3685  C   ALA   226      43.350  34.520  34.590  1.00  0.00           C  
ATOM   3686  O   ALA   226      44.050  34.990  33.670  1.00  0.00           O  
ATOM   3687  CB  ALA   226      42.770  36.170  36.260  1.00  0.00           C  
ATOM   3688  HN  ALA   226      45.310  36.070  36.360  1.00  0.00           H  
ATOM   3689  HA  ALA   226      43.180  34.120  36.660  1.00  0.00           H  
ATOM   3690  HB1 ALA   226      43.040  37.020  35.590  1.00  0.00           H  
ATOM   3691  HB2 ALA   226      42.730  36.620  37.280  1.00  0.00           H  
ATOM   3692  HB3 ALA   226      41.730  35.940  35.960  1.00  0.00           H  
ATOM   3693  N   VAL   227      42.320  33.680  34.340  1.00  0.00           N  
ATOM   3694  CA  VAL   227      41.930  33.290  32.980  1.00  0.00           C  
ATOM   3695  C   VAL   227      41.130  34.360  32.200  1.00  0.00           C  
ATOM   3696  O   VAL   227      40.070  34.880  32.630  1.00  0.00           O  
ATOM   3697  CB  VAL   227      41.320  31.870  32.940  1.00  0.00           C  
ATOM   3698  CG1 VAL   227      40.900  31.480  31.490  1.00  0.00           C  
ATOM   3699  CG2 VAL   227      42.450  30.910  33.320  1.00  0.00           C  
ATOM   3700  HN  VAL   227      41.700  33.290  35.010  1.00  0.00           H  
ATOM   3701  HA  VAL   227      42.880  33.300  32.480  1.00  0.00           H  
ATOM   3702  HB  VAL   227      40.450  31.880  33.630  1.00  0.00           H  
ATOM   3703 1HG1 VAL   227      41.770  31.310  30.810  1.00  0.00           H  
ATOM   3704 2HG1 VAL   227      40.170  32.180  31.030  1.00  0.00           H  
ATOM   3705 3HG1 VAL   227      40.460  30.460  31.430  1.00  0.00           H  
ATOM   3706 1HG2 VAL   227      43.360  31.050  32.690  1.00  0.00           H  
ATOM   3707 2HG2 VAL   227      42.090  29.860  33.280  1.00  0.00           H  
ATOM   3708 3HG2 VAL   227      42.840  31.030  34.360  1.00  0.00           H  
ATOM   3709  N   GLY   228      41.650  34.660  30.930  1.00  0.00           N  
ATOM   3710  CA  GLY   228      40.950  35.620  30.000  1.00  0.00           C  
ATOM   3711  C   GLY   228      39.600  35.210  29.540  1.00  0.00           C  
ATOM   3712  O   GLY   228      39.140  34.100  29.680  1.00  0.00           O  
ATOM   3713  HN  GLY   228      42.530  34.400  30.540  1.00  0.00           H  
ATOM   3714  HA1 GLY   228      41.620  35.850  29.190  1.00  0.00           H  
ATOM   3715  HA2 GLY   228      40.870  36.520  30.590  1.00  0.00           H  
ATOM   3716  N   THR   229      38.960  36.220  28.840  1.00  0.00           N  
ATOM   3717  CA  THR   229      37.580  36.010  28.360  1.00  0.00           C  
ATOM   3718  C   THR   229      37.490  35.470  26.910  1.00  0.00           C  
ATOM   3719  O   THR   229      38.110  36.150  26.100  1.00  0.00           O  
ATOM   3720  CB  THR   229      36.700  37.280  28.480  1.00  0.00           C  
ATOM   3721  CG2 THR   229      35.220  36.960  28.260  1.00  0.00           C  
ATOM   3722  OG1 THR   229      36.810  37.850  29.750  1.00  0.00           O  
ATOM   3723  HN  THR   229      39.360  37.130  28.870  1.00  0.00           H  
ATOM   3724  HA  THR   229      37.200  35.350  29.130  1.00  0.00           H  
ATOM   3725  HB  THR   229      37.130  37.990  27.740  1.00  0.00           H  
ATOM   3726  HG1 THR   229      36.500  38.760  29.680  1.00  0.00           H  
ATOM   3727 1HG2 THR   229      34.610  37.880  28.420  1.00  0.00           H  
ATOM   3728 2HG2 THR   229      34.850  36.200  28.980  1.00  0.00           H  
ATOM   3729 3HG2 THR   229      35.010  36.540  27.250  1.00  0.00           H  
ATOM   3730  N   PRO   230      36.800  34.400  26.510  1.00  0.00           N  
ATOM   3731  CA  PRO   230      36.750  33.750  25.180  1.00  0.00           C  
ATOM   3732  C   PRO   230      37.010  34.480  23.900  1.00  0.00           C  
ATOM   3733  O   PRO   230      37.630  33.980  22.960  1.00  0.00           O  
ATOM   3734  CB  PRO   230      35.360  32.990  25.180  1.00  0.00           C  
ATOM   3735  CG  PRO   230      35.330  32.500  26.610  1.00  0.00           C  
ATOM   3736  CD  PRO   230      36.020  33.610  27.460  1.00  0.00           C  
ATOM   3737  HA  PRO   230      37.630  33.140  25.330  1.00  0.00           H  
ATOM   3738  HB1 PRO   230      35.380  32.170  24.430  1.00  0.00           H  
ATOM   3739  HB2 PRO   230      34.560  33.670  24.800  1.00  0.00           H  
ATOM   3740  HG1 PRO   230      34.340  32.310  27.080  1.00  0.00           H  
ATOM   3741  HG2 PRO   230      35.860  31.520  26.630  1.00  0.00           H  
ATOM   3742  HD1 PRO   230      35.190  34.190  27.940  1.00  0.00           H  
ATOM   3743  HD2 PRO   230      36.620  33.190  28.300  1.00  0.00           H  
ATOM   3744  N   ASP   231      36.410  35.690  23.700  1.00  0.00           N  
ATOM   3745  CA  ASP   231      36.540  36.510  22.520  1.00  0.00           C  
ATOM   3746  C   ASP   231      37.900  37.170  22.420  1.00  0.00           C  
ATOM   3747  O   ASP   231      38.410  37.390  21.320  1.00  0.00           O  
ATOM   3748  CB  ASP   231      35.520  37.640  22.380  1.00  0.00           C  
ATOM   3749  CG  ASP   231      34.030  37.280  22.360  1.00  0.00           C  
ATOM   3750  OD1 ASP   231      33.610  36.570  21.420  1.00  0.00           O  
ATOM   3751  OD2 ASP   231      33.220  37.670  23.220  1.00  0.00           O1-
ATOM   3752  HN  ASP   231      35.830  36.090  24.400  1.00  0.00           H  
ATOM   3753  HA  ASP   231      36.510  35.840  21.670  1.00  0.00           H  
ATOM   3754  HB1 ASP   231      35.780  38.160  21.440  1.00  0.00           H  
ATOM   3755  HB2 ASP   231      35.640  38.450  23.130  1.00  0.00           H  
ATOM   3756  N   TYR   232      38.570  37.450  23.570  1.00  0.00           N  
ATOM   3757  CA  TYR   232      39.890  38.020  23.610  1.00  0.00           C  
ATOM   3758  C   TYR   232      40.990  37.200  24.200  1.00  0.00           C  
ATOM   3759  O   TYR   232      42.130  37.620  24.280  1.00  0.00           O  
ATOM   3760  CB  TYR   232      39.740  39.310  24.460  1.00  0.00           C  
ATOM   3761  CG  TYR   232      39.240  40.400  23.520  1.00  0.00           C  
ATOM   3762  CD1 TYR   232      37.870  40.530  23.080  1.00  0.00           C  
ATOM   3763  CD2 TYR   232      40.130  41.310  22.980  1.00  0.00           C  
ATOM   3764  CE1 TYR   232      37.490  41.560  22.230  1.00  0.00           C  
ATOM   3765  CE2 TYR   232      39.720  42.360  22.180  1.00  0.00           C  
ATOM   3766  CZ  TYR   232      38.410  42.470  21.780  1.00  0.00           C  
ATOM   3767  OH  TYR   232      38.040  43.440  20.830  1.00  0.00           O  
ATOM   3768  HN  TYR   232      38.100  37.170  24.410  1.00  0.00           H  
ATOM   3769  HA  TYR   232      40.200  38.240  22.600  1.00  0.00           H  
ATOM   3770  HB1 TYR   232      40.560  39.680  25.110  1.00  0.00           H  
ATOM   3771  HB2 TYR   232      38.880  39.230  25.160  1.00  0.00           H  
ATOM   3772  HD1 TYR   232      37.110  39.840  23.420  1.00  0.00           H  
ATOM   3773  HD2 TYR   232      41.140  41.250  23.350  1.00  0.00           H  
ATOM   3774  HE1 TYR   232      36.460  41.650  21.910  1.00  0.00           H  
ATOM   3775  HE2 TYR   232      40.460  43.130  21.990  1.00  0.00           H  
ATOM   3776  HH  TYR   232      37.120  43.230  20.650  1.00  0.00           H  
ATOM   3777  N   ILE   233      40.720  35.960  24.580  1.00  0.00           N  
ATOM   3778  CA  ILE   233      41.680  35.180  25.460  1.00  0.00           C  
ATOM   3779  C   ILE   233      42.980  34.750  24.710  1.00  0.00           C  
ATOM   3780  O   ILE   233      42.890  34.040  23.650  1.00  0.00           O  
ATOM   3781  CB  ILE   233      41.040  33.950  26.030  1.00  0.00           C  
ATOM   3782  CG1 ILE   233      41.930  33.300  27.130  1.00  0.00           C  
ATOM   3783  CG2 ILE   233      40.500  32.960  25.030  1.00  0.00           C  
ATOM   3784  CD  ILE   233      41.330  32.140  27.890  1.00  0.00           C  
ATOM   3785  HN  ILE   233      39.770  35.640  24.560  1.00  0.00           H  
ATOM   3786  HA  ILE   233      41.990  35.770  26.310  1.00  0.00           H  
ATOM   3787  HB  ILE   233      40.180  34.280  26.660  1.00  0.00           H  
ATOM   3788 1HG1 ILE   233      42.290  34.100  27.810  1.00  0.00           H  
ATOM   3789 2HG1 ILE   233      42.860  32.940  26.630  1.00  0.00           H  
ATOM   3790 1HG2 ILE   233      39.890  33.490  24.270  1.00  0.00           H  
ATOM   3791 2HG2 ILE   233      39.850  32.260  25.610  1.00  0.00           H  
ATOM   3792 3HG2 ILE   233      41.320  32.350  24.620  1.00  0.00           H  
ATOM   3793  HD1 ILE   233      40.350  32.400  28.340  1.00  0.00           H  
ATOM   3794  HD2 ILE   233      42.050  31.780  28.650  1.00  0.00           H  
ATOM   3795  HD3 ILE   233      41.060  31.340  27.160  1.00  0.00           H  
ATOM   3796  N   SER   234      44.170  35.100  25.200  1.00  0.00           N  
ATOM   3797  CA  SER   234      45.460  34.800  24.680  1.00  0.00           C  
ATOM   3798  C   SER   234      45.710  33.310  24.840  1.00  0.00           C  
ATOM   3799  O   SER   234      45.240  32.790  25.840  1.00  0.00           O  
ATOM   3800  CB  SER   234      46.550  35.620  25.480  1.00  0.00           C  
ATOM   3801  OG  SER   234      47.770  35.840  24.830  1.00  0.00           O  
ATOM   3802  HN  SER   234      44.230  35.490  26.110  1.00  0.00           H  
ATOM   3803  HA  SER   234      45.340  35.140  23.660  1.00  0.00           H  
ATOM   3804  HB1 SER   234      46.660  35.260  26.520  1.00  0.00           H  
ATOM   3805  HB2 SER   234      46.100  36.620  25.670  1.00  0.00           H  
ATOM   3806  HG1 SER   234      48.350  35.110  25.050  1.00  0.00           H  
ATOM   3807  N   PRO   235      46.490  32.690  23.970  1.00  0.00           N  
ATOM   3808  CA  PRO   235      46.600  31.230  23.980  1.00  0.00           C  
ATOM   3809  C   PRO   235      47.400  30.610  25.190  1.00  0.00           C  
ATOM   3810  O   PRO   235      47.160  29.420  25.480  1.00  0.00           O  
ATOM   3811  CB  PRO   235      47.490  30.990  22.750  1.00  0.00           C  
ATOM   3812  CG  PRO   235      47.280  32.130  21.760  1.00  0.00           C  
ATOM   3813  CD  PRO   235      46.720  33.250  22.620  1.00  0.00           C  
ATOM   3814  HA  PRO   235      45.590  30.840  23.930  1.00  0.00           H  
ATOM   3815  HB1 PRO   235      47.310  29.940  22.440  1.00  0.00           H  
ATOM   3816  HB2 PRO   235      48.540  30.900  23.100  1.00  0.00           H  
ATOM   3817  HG1 PRO   235      48.210  32.420  21.230  1.00  0.00           H  
ATOM   3818  HG2 PRO   235      46.490  31.830  21.040  1.00  0.00           H  
ATOM   3819  HD1 PRO   235      47.430  34.100  22.740  1.00  0.00           H  
ATOM   3820  HD2 PRO   235      45.840  33.770  22.210  1.00  0.00           H  
ATOM   3821  N   GLU   236      48.240  31.450  25.800  1.00  0.00           N  
ATOM   3822  CA  GLU   236      49.040  31.250  27.000  1.00  0.00           C  
ATOM   3823  C   GLU   236      48.140  30.960  28.120  1.00  0.00           C  
ATOM   3824  O   GLU   236      48.380  29.960  28.820  1.00  0.00           O  
ATOM   3825  CB  GLU   236      49.810  32.600  27.360  1.00  0.00           C  
ATOM   3826  CG  GLU   236      50.890  33.030  26.400  1.00  0.00           C  
ATOM   3827  CD  GLU   236      50.480  33.110  24.960  1.00  0.00           C  
ATOM   3828  OE1 GLU   236      49.660  34.000  24.650  1.00  0.00           O  
ATOM   3829  OE2 GLU   236      51.060  32.420  24.120  1.00  0.00           O1-
ATOM   3830  HN  GLU   236      48.350  32.310  25.310  1.00  0.00           H  
ATOM   3831  HA  GLU   236      49.700  30.420  26.770  1.00  0.00           H  
ATOM   3832  HB1 GLU   236      50.300  32.520  28.350  1.00  0.00           H  
ATOM   3833  HB2 GLU   236      49.060  33.420  27.470  1.00  0.00           H  
ATOM   3834  HG1 GLU   236      51.630  32.210  26.530  1.00  0.00           H  
ATOM   3835  HG2 GLU   236      51.290  34.050  26.590  1.00  0.00           H  
ATOM   3836  N   VAL   237      47.100  31.820  28.370  1.00  0.00           N  
ATOM   3837  CA  VAL   237      46.140  31.660  29.520  1.00  0.00           C  
ATOM   3838  C   VAL   237      45.030  30.630  29.190  1.00  0.00           C  
ATOM   3839  O   VAL   237      44.370  30.120  30.070  1.00  0.00           O  
ATOM   3840  CB  VAL   237      45.590  32.990  30.090  1.00  0.00           C  
ATOM   3841  CG1 VAL   237      46.630  33.630  30.980  1.00  0.00           C  
ATOM   3842  CG2 VAL   237      45.180  34.020  29.030  1.00  0.00           C  
ATOM   3843  HN  VAL   237      46.860  32.500  27.680  1.00  0.00           H  
ATOM   3844  HA  VAL   237      46.730  31.230  30.320  1.00  0.00           H  
ATOM   3845  HB  VAL   237      44.700  32.770  30.710  1.00  0.00           H  
ATOM   3846 1HG1 VAL   237      47.060  33.060  31.840  1.00  0.00           H  
ATOM   3847 2HG1 VAL   237      46.080  34.480  31.430  1.00  0.00           H  
ATOM   3848 3HG1 VAL   237      47.480  33.990  30.360  1.00  0.00           H  
ATOM   3849 1HG2 VAL   237      44.480  33.570  28.300  1.00  0.00           H  
ATOM   3850 2HG2 VAL   237      46.090  34.470  28.570  1.00  0.00           H  
ATOM   3851 3HG2 VAL   237      44.650  34.880  29.490  1.00  0.00           H  
ATOM   3852  N   LEU   238      44.750  30.320  27.930  1.00  0.00           N  
ATOM   3853  CA  LEU   238      43.810  29.400  27.440  1.00  0.00           C  
ATOM   3854  C   LEU   238      44.400  28.000  27.510  1.00  0.00           C  
ATOM   3855  O   LEU   238      43.720  27.040  27.910  1.00  0.00           O  
ATOM   3856  CB  LEU   238      43.510  29.680  25.970  1.00  0.00           C  
ATOM   3857  CG  LEU   238      42.710  28.730  24.980  1.00  0.00           C  
ATOM   3858  CD1 LEU   238      41.210  28.480  25.410  1.00  0.00           C  
ATOM   3859  CD2 LEU   238      42.880  29.250  23.520  1.00  0.00           C  
ATOM   3860  HN  LEU   238      45.290  30.910  27.330  1.00  0.00           H  
ATOM   3861  HA  LEU   238      42.910  29.430  28.030  1.00  0.00           H  
ATOM   3862  HB1 LEU   238      44.490  29.810  25.460  1.00  0.00           H  
ATOM   3863  HB2 LEU   238      43.080  30.700  26.000  1.00  0.00           H  
ATOM   3864  HG  LEU   238      43.230  27.750  25.040  1.00  0.00           H  
ATOM   3865 1HD1 LEU   238      40.710  27.730  24.760  1.00  0.00           H  
ATOM   3866 2HD1 LEU   238      40.540  29.360  25.420  1.00  0.00           H  
ATOM   3867 3HD1 LEU   238      41.200  28.130  26.460  1.00  0.00           H  
ATOM   3868 1HD2 LEU   238      42.370  28.470  22.920  1.00  0.00           H  
ATOM   3869 2HD2 LEU   238      43.950  29.270  23.210  1.00  0.00           H  
ATOM   3870 3HD2 LEU   238      42.370  30.220  23.360  1.00  0.00           H  
ATOM   3871  N   LYS   239      45.720  27.830  27.200  1.00  0.00           N  
ATOM   3872  CA  LYS   239      46.550  26.670  27.430  1.00  0.00           C  
ATOM   3873  C   LYS   239      46.730  26.340  28.920  1.00  0.00           C  
ATOM   3874  O   LYS   239      47.170  27.170  29.780  1.00  0.00           O  
ATOM   3875  CB  LYS   239      47.980  26.710  26.760  1.00  0.00           C  
ATOM   3876  CG  LYS   239      48.620  25.320  26.800  1.00  0.00           C  
ATOM   3877  CD  LYS   239      49.820  25.130  25.800  1.00  0.00           C  
ATOM   3878  CE  LYS   239      50.810  26.250  26.010  1.00  0.00           C  
ATOM   3879  NZ  LYS   239      52.050  26.130  25.140  1.00  0.00           N1+
ATOM   3880  HN  LYS   239      46.180  28.640  26.840  1.00  0.00           H  
ATOM   3881  HA  LYS   239      46.000  25.890  26.910  1.00  0.00           H  
ATOM   3882  HB1 LYS   239      48.610  27.540  27.150  1.00  0.00           H  
ATOM   3883  HB2 LYS   239      47.680  27.090  25.760  1.00  0.00           H  
ATOM   3884  HG1 LYS   239      47.860  24.540  26.560  1.00  0.00           H  
ATOM   3885  HG2 LYS   239      48.920  25.080  27.840  1.00  0.00           H  
ATOM   3886  HD1 LYS   239      49.480  25.110  24.740  1.00  0.00           H  
ATOM   3887  HD2 LYS   239      50.310  24.140  25.960  1.00  0.00           H  
ATOM   3888  HE1 LYS   239      51.220  26.350  27.030  1.00  0.00           H  
ATOM   3889  HE2 LYS   239      50.320  27.180  25.660  1.00  0.00           H  
ATOM   3890  HZ1 LYS   239      51.590  26.390  24.240  1.00  0.00           H  
ATOM   3891  HZ2 LYS   239      52.380  25.140  25.160  1.00  0.00           H  
ATOM   3892  HZ3 LYS   239      52.770  26.840  25.390  1.00  0.00           H  
ATOM   3893  N   SER   240      46.460  25.080  29.330  1.00  0.00           N  
ATOM   3894  CA  SER   240      46.610  24.570  30.680  1.00  0.00           C  
ATOM   3895  C   SER   240      47.280  23.280  30.560  1.00  0.00           C  
ATOM   3896  O   SER   240      46.880  22.540  29.610  1.00  0.00           O  
ATOM   3897  CB  SER   240      45.280  24.440  31.490  1.00  0.00           C  
ATOM   3898  OG  SER   240      45.410  23.980  32.850  1.00  0.00           O  
ATOM   3899  HN  SER   240      46.180  24.310  28.760  1.00  0.00           H  
ATOM   3900  HA  SER   240      47.330  25.190  31.180  1.00  0.00           H  
ATOM   3901  HB1 SER   240      44.560  23.750  31.000  1.00  0.00           H  
ATOM   3902  HB2 SER   240      44.860  25.470  31.470  1.00  0.00           H  
ATOM   3903  HG1 SER   240      45.640  24.760  33.360  1.00  0.00           H  
ATOM   3904  N   GLN   241      48.210  22.910  31.490  1.00  0.00           N  
ATOM   3905  CA  GLN   241      48.870  23.760  32.460  1.00  0.00           C  
ATOM   3906  C   GLN   241      49.710  24.820  31.660  1.00  0.00           C  
ATOM   3907  O   GLN   241      49.690  25.990  31.910  1.00  0.00           O  
ATOM   3908  CB  GLN   241      49.860  23.010  33.380  1.00  0.00           C  
ATOM   3909  CG  GLN   241      49.150  21.810  34.110  1.00  0.00           C  
ATOM   3910  CD  GLN   241      47.960  22.240  34.900  1.00  0.00           C  
ATOM   3911  NE2 GLN   241      46.800  21.620  34.720  1.00  0.00           N  
ATOM   3912  OE1 GLN   241      48.110  23.130  35.760  1.00  0.00           O  
ATOM   3913  HN  GLN   241      48.550  21.970  31.440  1.00  0.00           H  
ATOM   3914  HA  GLN   241      48.210  24.370  33.070  1.00  0.00           H  
ATOM   3915  HB1 GLN   241      50.250  23.710  34.150  1.00  0.00           H  
ATOM   3916  HB2 GLN   241      50.700  22.640  32.750  1.00  0.00           H  
ATOM   3917  HG1 GLN   241      49.880  21.280  34.760  1.00  0.00           H  
ATOM   3918  HG2 GLN   241      48.820  21.070  33.350  1.00  0.00           H  
ATOM   3919 1HE2 GLN   241      46.010  22.180  34.990  1.00  0.00           H  
ATOM   3920 2HE2 GLN   241      46.650  20.960  33.980  1.00  0.00           H  
ATOM   3921  N   GLY   242      50.420  24.390  30.600  1.00  0.00           N  
ATOM   3922  CA  GLY   242      51.130  25.210  29.610  1.00  0.00           C  
ATOM   3923  C   GLY   242      52.580  25.370  29.900  1.00  0.00           C  
ATOM   3924  O   GLY   242      53.310  25.960  29.120  1.00  0.00           O  
ATOM   3925  HN  GLY   242      50.240  23.460  30.280  1.00  0.00           H  
ATOM   3926  HA1 GLY   242      50.680  26.190  29.600  1.00  0.00           H  
ATOM   3927  HA2 GLY   242      51.070  24.670  28.670  1.00  0.00           H  
ATOM   3928  N   GLY   243      52.990  24.780  31.050  1.00  0.00           N  
ATOM   3929  CA  GLY   243      54.300  24.810  31.590  1.00  0.00           C  
ATOM   3930  C   GLY   243      54.330  25.700  32.850  1.00  0.00           C  
ATOM   3931  O   GLY   243      53.360  26.200  33.380  1.00  0.00           O  
ATOM   3932  HN  GLY   243      52.250  24.300  31.510  1.00  0.00           H  
ATOM   3933  HA1 GLY   243      55.090  25.050  30.900  1.00  0.00           H  
ATOM   3934  HA2 GLY   243      54.510  23.800  31.890  1.00  0.00           H  
ATOM   3935  N   ASP   244      55.480  25.860  33.510  1.00  0.00           N  
ATOM   3936  CA  ASP   244      55.680  26.520  34.650  1.00  0.00           C  
ATOM   3937  C   ASP   244      55.480  28.020  34.630  1.00  0.00           C  
ATOM   3938  O   ASP   244      56.030  28.690  33.800  1.00  0.00           O  
ATOM   3939  CB  ASP   244      57.100  26.220  35.130  1.00  0.00           C  
ATOM   3940  CG  ASP   244      57.310  24.790  35.570  1.00  0.00           C  
ATOM   3941  OD1 ASP   244      58.170  24.170  34.980  1.00  0.00           O  
ATOM   3942  OD2 ASP   244      56.570  24.270  36.450  1.00  0.00           O1-
ATOM   3943  HN  ASP   244      56.220  25.320  33.120  1.00  0.00           H  
ATOM   3944  HA  ASP   244      55.040  26.140  35.430  1.00  0.00           H  
ATOM   3945  HB1 ASP   244      57.340  26.800  36.050  1.00  0.00           H  
ATOM   3946  HB2 ASP   244      57.840  26.530  34.370  1.00  0.00           H  
ATOM   3947  N   GLY   245      54.750  28.530  35.710  1.00  0.00           N  
ATOM   3948  CA  GLY   245      54.360  29.920  35.740  1.00  0.00           C  
ATOM   3949  C   GLY   245      55.140  31.020  35.080  1.00  0.00           C  
ATOM   3950  O   GLY   245      56.370  31.080  35.200  1.00  0.00           O  
ATOM   3951  HN  GLY   245      54.420  27.980  36.470  1.00  0.00           H  
ATOM   3952  HA1 GLY   245      54.330  30.170  36.790  1.00  0.00           H  
ATOM   3953  HA2 GLY   245      53.400  29.980  35.250  1.00  0.00           H  
ATOM   3954  N   TYR   246      54.420  31.920  34.390  1.00  0.00           N  
ATOM   3955  CA  TYR   246      55.030  33.000  33.660  1.00  0.00           C  
ATOM   3956  C   TYR   246      53.950  33.800  32.940  1.00  0.00           C  
ATOM   3957  O   TYR   246      53.260  33.320  32.040  1.00  0.00           O  
ATOM   3958  CB  TYR   246      56.300  32.610  32.820  1.00  0.00           C  
ATOM   3959  CG  TYR   246      56.700  33.500  31.750  1.00  0.00           C  
ATOM   3960  CD1 TYR   246      57.050  32.950  30.560  1.00  0.00           C  
ATOM   3961  CD2 TYR   246      56.730  34.920  31.900  1.00  0.00           C  
ATOM   3962  CE1 TYR   246      57.380  33.650  29.450  1.00  0.00           C  
ATOM   3963  CE2 TYR   246      57.180  35.650  30.780  1.00  0.00           C  
ATOM   3964  CZ  TYR   246      57.440  35.020  29.560  1.00  0.00           C  
ATOM   3965  OH  TYR   246      57.790  35.710  28.340  1.00  0.00           O  
ATOM   3966  HN  TYR   246      53.440  31.760  34.330  1.00  0.00           H  
ATOM   3967  HA  TYR   246      55.380  33.680  34.430  1.00  0.00           H  
ATOM   3968  HB1 TYR   246      55.910  31.650  32.420  1.00  0.00           H  
ATOM   3969  HB2 TYR   246      57.220  32.390  33.400  1.00  0.00           H  
ATOM   3970  HD1 TYR   246      57.080  31.870  30.550  1.00  0.00           H  
ATOM   3971  HD2 TYR   246      56.370  35.390  32.800  1.00  0.00           H  
ATOM   3972  HE1 TYR   246      57.660  33.200  28.510  1.00  0.00           H  
ATOM   3973  HE2 TYR   246      57.110  36.720  30.900  1.00  0.00           H  
ATOM   3974  HH  TYR   246      57.980  36.620  28.570  1.00  0.00           H  
ATOM   3975  N   TYR   247      53.750  35.110  33.300  1.00  0.00           N  
ATOM   3976  CA  TYR   247      53.000  36.180  32.540  1.00  0.00           C  
ATOM   3977  C   TYR   247      53.910  37.320  32.070  1.00  0.00           C  
ATOM   3978  O   TYR   247      54.980  37.600  32.590  1.00  0.00           O  
ATOM   3979  CB  TYR   247      51.570  36.610  33.150  1.00  0.00           C  
ATOM   3980  CG  TYR   247      51.760  37.110  34.520  1.00  0.00           C  
ATOM   3981  CD1 TYR   247      51.750  38.450  34.790  1.00  0.00           C  
ATOM   3982  CD2 TYR   247      51.980  36.200  35.600  1.00  0.00           C  
ATOM   3983  CE1 TYR   247      51.850  38.990  36.100  1.00  0.00           C  
ATOM   3984  CE2 TYR   247      52.170  36.700  36.930  1.00  0.00           C  
ATOM   3985  CZ  TYR   247      52.070  38.050  37.150  1.00  0.00           C  
ATOM   3986  OH  TYR   247      52.150  38.520  38.510  1.00  0.00           O  
ATOM   3987  HN  TYR   247      54.410  35.460  33.960  1.00  0.00           H  
ATOM   3988  HA  TYR   247      52.730  35.740  31.590  1.00  0.00           H  
ATOM   3989  HB1 TYR   247      50.920  35.720  33.290  1.00  0.00           H  
ATOM   3990  HB2 TYR   247      50.980  37.320  32.520  1.00  0.00           H  
ATOM   3991  HD1 TYR   247      51.590  39.220  34.050  1.00  0.00           H  
ATOM   3992  HD2 TYR   247      51.870  35.160  35.330  1.00  0.00           H  
ATOM   3993  HE1 TYR   247      51.860  40.060  36.260  1.00  0.00           H  
ATOM   3994  HE2 TYR   247      52.310  36.140  37.840  1.00  0.00           H  
ATOM   3995  HH  TYR   247      52.400  39.440  38.570  1.00  0.00           H  
ATOM   3996  N   GLY   248      53.630  37.900  30.920  1.00  0.00           N  
ATOM   3997  CA  GLY   248      54.100  39.240  30.560  1.00  0.00           C  
ATOM   3998  C   GLY   248      53.120  40.300  30.100  1.00  0.00           C  
ATOM   3999  O   GLY   248      52.190  40.710  30.800  1.00  0.00           O  
ATOM   4000  HN  GLY   248      52.970  37.420  30.340  1.00  0.00           H  
ATOM   4001  HA1 GLY   248      54.780  39.160  29.720  1.00  0.00           H  
ATOM   4002  HA2 GLY   248      54.570  39.670  31.430  1.00  0.00           H  
ATOM   4003  N   ARG   249      53.360  40.710  28.890  1.00  0.00           N  
ATOM   4004  CA  ARG   249      52.550  41.770  28.350  1.00  0.00           C  
ATOM   4005  C   ARG   249      51.810  41.280  27.130  1.00  0.00           C  
ATOM   4006  O   ARG   249      51.090  41.940  26.360  1.00  0.00           O  
ATOM   4007  CB  ARG   249      53.490  42.990  28.030  1.00  0.00           C  
ATOM   4008  CG  ARG   249      54.240  43.580  29.240  1.00  0.00           C  
ATOM   4009  CD  ARG   249      55.140  44.770  28.780  1.00  0.00           C  
ATOM   4010  NE  ARG   249      55.770  45.310  30.020  1.00  0.00           N  
ATOM   4011  CZ  ARG   249      56.920  45.970  30.030  1.00  0.00           C  
ATOM   4012  NH1 ARG   249      57.690  46.040  28.950  1.00  0.00           N1+
ATOM   4013  NH2 ARG   249      57.390  46.720  31.030  1.00  0.00           N  
ATOM   4014  HN  ARG   249      54.090  40.410  28.280  1.00  0.00           H  
ATOM   4015  HA  ARG   249      51.790  42.180  29.010  1.00  0.00           H  
ATOM   4016  HB1 ARG   249      52.870  43.820  27.620  1.00  0.00           H  
ATOM   4017  HB2 ARG   249      54.210  42.690  27.240  1.00  0.00           H  
ATOM   4018  HG1 ARG   249      54.900  42.800  29.680  1.00  0.00           H  
ATOM   4019  HG2 ARG   249      53.550  43.990  30.000  1.00  0.00           H  
ATOM   4020  HD1 ARG   249      54.530  45.470  28.180  1.00  0.00           H  
ATOM   4021  HD2 ARG   249      55.890  44.230  28.160  1.00  0.00           H  
ATOM   4022  HE  ARG   249      55.210  45.600  30.800  1.00  0.00           H  
ATOM   4023 1HH1 ARG   249      57.220  45.950  28.070  1.00  0.00           H  
ATOM   4024 2HH1 ARG   249      58.580  46.490  28.910  1.00  0.00           H  
ATOM   4025 1HH2 ARG   249      58.290  47.110  30.870  1.00  0.00           H  
ATOM   4026 2HH2 ARG   249      56.970  46.580  31.930  1.00  0.00           H  
ATOM   4027  N   GLU   250      51.910  39.940  26.940  1.00  0.00           N  
ATOM   4028  CA  GLU   250      51.630  39.300  25.670  1.00  0.00           C  
ATOM   4029  C   GLU   250      50.170  39.000  25.450  1.00  0.00           C  
ATOM   4030  O   GLU   250      49.690  39.070  24.290  1.00  0.00           O  
ATOM   4031  CB  GLU   250      52.460  38.000  25.680  1.00  0.00           C  
ATOM   4032  CG  GLU   250      51.930  36.760  26.490  1.00  0.00           C  
ATOM   4033  CD  GLU   250      51.870  36.950  28.030  1.00  0.00           C  
ATOM   4034  OE1 GLU   250      52.780  36.370  28.730  1.00  0.00           O  
ATOM   4035  OE2 GLU   250      51.020  37.670  28.570  1.00  0.00           O1-
ATOM   4036  HN  GLU   250      52.230  39.310  27.640  1.00  0.00           H  
ATOM   4037  HA  GLU   250      51.960  39.920  24.860  1.00  0.00           H  
ATOM   4038  HB1 GLU   250      53.520  38.180  25.960  1.00  0.00           H  
ATOM   4039  HB2 GLU   250      52.630  37.750  24.610  1.00  0.00           H  
ATOM   4040  HG1 GLU   250      52.570  35.870  26.300  1.00  0.00           H  
ATOM   4041  HG2 GLU   250      50.900  36.500  26.190  1.00  0.00           H  
ATOM   4042  N   CYS   251      49.360  38.830  26.540  1.00  0.00           N  
ATOM   4043  CA  CYS   251      47.910  38.830  26.430  1.00  0.00           C  
ATOM   4044  C   CYS   251      47.330  40.160  25.950  1.00  0.00           C  
ATOM   4045  O   CYS   251      46.460  40.190  25.120  1.00  0.00           O  
ATOM   4046  CB  CYS   251      47.360  38.510  27.800  1.00  0.00           C  
ATOM   4047  SG  CYS   251      47.810  36.910  28.280  1.00  0.00           S  
ATOM   4048  HN  CYS   251      49.810  38.650  27.420  1.00  0.00           H  
ATOM   4049  HA  CYS   251      47.550  38.120  25.710  1.00  0.00           H  
ATOM   4050  HB1 CYS   251      46.260  38.670  27.820  1.00  0.00           H  
ATOM   4051  HB2 CYS   251      47.830  39.250  28.480  1.00  0.00           H  
ATOM   4052  HG1 CYS   251      46.940  36.770  29.270  1.00  0.00           H  
ATOM   4053  N   ASP   252      47.820  41.220  26.480  1.00  0.00           N  
ATOM   4054  CA  ASP   252      47.440  42.580  26.160  1.00  0.00           C  
ATOM   4055  C   ASP   252      47.830  42.970  24.730  1.00  0.00           C  
ATOM   4056  O   ASP   252      47.040  43.580  24.040  1.00  0.00           O  
ATOM   4057  CB  ASP   252      48.010  43.510  27.260  1.00  0.00           C  
ATOM   4058  CG  ASP   252      47.350  43.440  28.640  1.00  0.00           C  
ATOM   4059  OD1 ASP   252      46.600  42.420  28.870  1.00  0.00           O  
ATOM   4060  OD2 ASP   252      47.690  44.330  29.480  1.00  0.00           O1-
ATOM   4061  HN  ASP   252      48.490  41.240  27.210  1.00  0.00           H  
ATOM   4062  HA  ASP   252      46.360  42.670  26.160  1.00  0.00           H  
ATOM   4063  HB1 ASP   252      48.050  44.590  27.010  1.00  0.00           H  
ATOM   4064  HB2 ASP   252      49.070  43.210  27.400  1.00  0.00           H  
ATOM   4065  N   TRP   253      49.030  42.680  24.240  1.00  0.00           N  
ATOM   4066  CA  TRP   253      49.390  42.860  22.800  1.00  0.00           C  
ATOM   4067  C   TRP   253      48.640  42.000  21.760  1.00  0.00           C  
ATOM   4068  O   TRP   253      48.220  42.480  20.690  1.00  0.00           O  
ATOM   4069  CB  TRP   253      50.930  42.860  22.550  1.00  0.00           C  
ATOM   4070  CG  TRP   253      51.540  44.090  23.230  1.00  0.00           C  
ATOM   4071  CD1 TRP   253      52.470  44.300  24.270  1.00  0.00           C  
ATOM   4072  CD2 TRP   253      51.300  45.440  22.720  1.00  0.00           C  
ATOM   4073  CE2 TRP   253      52.010  46.390  23.510  1.00  0.00           C  
ATOM   4074  CE3 TRP   253      50.550  45.980  21.700  1.00  0.00           C  
ATOM   4075  NE1 TRP   253      52.710  45.680  24.380  1.00  0.00           N  
ATOM   4076  CZ2 TRP   253      51.910  47.770  23.360  1.00  0.00           C  
ATOM   4077  CZ3 TRP   253      50.470  47.380  21.470  1.00  0.00           C  
ATOM   4078  CH2 TRP   253      51.120  48.220  22.320  1.00  0.00           C  
ATOM   4079  HN  TRP   253      49.830  42.560  24.830  1.00  0.00           H  
ATOM   4080  HA  TRP   253      48.950  43.830  22.590  1.00  0.00           H  
ATOM   4081  HB1 TRP   253      51.260  42.840  21.490  1.00  0.00           H  
ATOM   4082  HB2 TRP   253      51.270  41.900  22.980  1.00  0.00           H  
ATOM   4083  HD1 TRP   253      52.900  43.510  24.860  1.00  0.00           H  
ATOM   4084  HE1 TRP   253      53.650  45.890  24.490  1.00  0.00           H  
ATOM   4085  HE3 TRP   253      50.030  45.360  20.990  1.00  0.00           H  
ATOM   4086  HZ2 TRP   253      52.480  48.450  23.970  1.00  0.00           H  
ATOM   4087  HZ3 TRP   253      49.760  47.740  20.730  1.00  0.00           H  
ATOM   4088  HH2 TRP   253      50.890  49.270  22.300  1.00  0.00           H  
ATOM   4089  N   TRP   254      48.340  40.780  22.150  1.00  0.00           N  
ATOM   4090  CA  TRP   254      47.460  39.880  21.390  1.00  0.00           C  
ATOM   4091  C   TRP   254      46.050  40.510  21.380  1.00  0.00           C  
ATOM   4092  O   TRP   254      45.360  40.500  20.350  1.00  0.00           O  
ATOM   4093  CB  TRP   254      47.370  38.430  22.070  1.00  0.00           C  
ATOM   4094  CG  TRP   254      46.350  37.590  21.400  1.00  0.00           C  
ATOM   4095  CD1 TRP   254      44.990  37.590  21.580  1.00  0.00           C  
ATOM   4096  CD2 TRP   254      46.590  36.520  20.460  1.00  0.00           C  
ATOM   4097  CE2 TRP   254      45.410  35.830  20.240  1.00  0.00           C  
ATOM   4098  CE3 TRP   254      47.830  36.030  19.970  1.00  0.00           C  
ATOM   4099  NE1 TRP   254      44.410  36.520  20.870  1.00  0.00           N  
ATOM   4100  CZ2 TRP   254      45.400  34.750  19.310  1.00  0.00           C  
ATOM   4101  CZ3 TRP   254      47.790  34.930  19.150  1.00  0.00           C  
ATOM   4102  CH2 TRP   254      46.630  34.220  18.820  1.00  0.00           C  
ATOM   4103  HN  TRP   254      48.600  40.440  23.050  1.00  0.00           H  
ATOM   4104  HA  TRP   254      47.890  39.760  20.410  1.00  0.00           H  
ATOM   4105  HB1 TRP   254      47.070  38.380  23.150  1.00  0.00           H  
ATOM   4106  HB2 TRP   254      48.340  37.890  22.080  1.00  0.00           H  
ATOM   4107  HD1 TRP   254      44.420  38.310  22.150  1.00  0.00           H  
ATOM   4108  HE1 TRP   254      43.560  36.080  21.020  1.00  0.00           H  
ATOM   4109  HE3 TRP   254      48.740  36.550  20.210  1.00  0.00           H  
ATOM   4110  HZ2 TRP   254      44.490  34.260  19.000  1.00  0.00           H  
ATOM   4111  HZ3 TRP   254      48.730  34.440  18.940  1.00  0.00           H  
ATOM   4112  HH2 TRP   254      46.600  33.250  18.350  1.00  0.00           H  
ATOM   4113  N   SER   255      45.580  41.000  22.560  1.00  0.00           N  
ATOM   4114  CA  SER   255      44.310  41.750  22.710  1.00  0.00           C  
ATOM   4115  C   SER   255      44.180  42.900  21.740  1.00  0.00           C  
ATOM   4116  O   SER   255      43.110  43.050  21.170  1.00  0.00           O  
ATOM   4117  CB  SER   255      43.970  42.150  24.140  1.00  0.00           C  
ATOM   4118  OG  SER   255      43.730  40.990  24.930  1.00  0.00           O  
ATOM   4119  HN  SER   255      46.110  40.820  23.390  1.00  0.00           H  
ATOM   4120  HA  SER   255      43.520  41.140  22.290  1.00  0.00           H  
ATOM   4121  HB1 SER   255      43.040  42.740  24.240  1.00  0.00           H  
ATOM   4122  HB2 SER   255      44.720  42.760  24.690  1.00  0.00           H  
ATOM   4123  HG1 SER   255      44.510  40.470  24.710  1.00  0.00           H  
ATOM   4124  N   VAL   256      45.220  43.770  21.550  1.00  0.00           N  
ATOM   4125  CA  VAL   256      45.260  44.870  20.620  1.00  0.00           C  
ATOM   4126  C   VAL   256      44.970  44.350  19.220  1.00  0.00           C  
ATOM   4127  O   VAL   256      44.150  44.910  18.480  1.00  0.00           O  
ATOM   4128  CB  VAL   256      46.560  45.710  20.670  1.00  0.00           C  
ATOM   4129  CG1 VAL   256      46.660  46.720  19.470  1.00  0.00           C  
ATOM   4130  CG2 VAL   256      46.680  46.400  22.000  1.00  0.00           C  
ATOM   4131  HN  VAL   256      46.070  43.620  22.050  1.00  0.00           H  
ATOM   4132  HA  VAL   256      44.410  45.440  20.940  1.00  0.00           H  
ATOM   4133  HB  VAL   256      47.460  45.070  20.570  1.00  0.00           H  
ATOM   4134 1HG1 VAL   256      47.510  47.400  19.690  1.00  0.00           H  
ATOM   4135 2HG1 VAL   256      45.810  47.430  19.470  1.00  0.00           H  
ATOM   4136 3HG1 VAL   256      46.760  46.200  18.490  1.00  0.00           H  
ATOM   4137 1HG2 VAL   256      47.470  47.180  22.000  1.00  0.00           H  
ATOM   4138 2HG2 VAL   256      46.910  45.630  22.770  1.00  0.00           H  
ATOM   4139 3HG2 VAL   256      45.800  46.980  22.330  1.00  0.00           H  
ATOM   4140  N   GLY   257      45.700  43.250  18.830  1.00  0.00           N  
ATOM   4141  CA  GLY   257      45.300  42.600  17.520  1.00  0.00           C  
ATOM   4142  C   GLY   257      43.830  42.160  17.370  1.00  0.00           C  
ATOM   4143  O   GLY   257      43.240  42.430  16.320  1.00  0.00           O  
ATOM   4144  HN  GLY   257      46.350  42.900  19.500  1.00  0.00           H  
ATOM   4145  HA1 GLY   257      45.960  41.740  17.460  1.00  0.00           H  
ATOM   4146  HA2 GLY   257      45.400  43.410  16.820  1.00  0.00           H  
ATOM   4147  N   VAL   258      43.250  41.520  18.420  1.00  0.00           N  
ATOM   4148  CA  VAL   258      41.860  41.130  18.420  1.00  0.00           C  
ATOM   4149  C   VAL   258      40.940  42.360  18.330  1.00  0.00           C  
ATOM   4150  O   VAL   258      39.880  42.410  17.710  1.00  0.00           O  
ATOM   4151  CB  VAL   258      41.590  40.170  19.610  1.00  0.00           C  
ATOM   4152  CG1 VAL   258      40.050  39.870  19.680  1.00  0.00           C  
ATOM   4153  CG2 VAL   258      42.170  38.730  19.370  1.00  0.00           C  
ATOM   4154  HN  VAL   258      43.740  41.270  19.250  1.00  0.00           H  
ATOM   4155  HA  VAL   258      41.700  40.480  17.570  1.00  0.00           H  
ATOM   4156  HB  VAL   258      41.950  40.610  20.560  1.00  0.00           H  
ATOM   4157 1HG1 VAL   258      39.530  40.790  20.030  1.00  0.00           H  
ATOM   4158 2HG1 VAL   258      39.810  39.110  20.460  1.00  0.00           H  
ATOM   4159 3HG1 VAL   258      39.640  39.630  18.680  1.00  0.00           H  
ATOM   4160 1HG2 VAL   258      41.720  38.370  18.420  1.00  0.00           H  
ATOM   4161 2HG2 VAL   258      41.840  38.000  20.140  1.00  0.00           H  
ATOM   4162 3HG2 VAL   258      43.270  38.780  19.270  1.00  0.00           H  
ATOM   4163  N   PHE   259      41.350  43.390  19.060  1.00  0.00           N  
ATOM   4164  CA  PHE   259      40.750  44.710  19.120  1.00  0.00           C  
ATOM   4165  C   PHE   259      40.730  45.410  17.810  1.00  0.00           C  
ATOM   4166  O   PHE   259      39.740  45.900  17.360  1.00  0.00           O  
ATOM   4167  CB  PHE   259      41.360  45.460  20.320  1.00  0.00           C  
ATOM   4168  CG  PHE   259      41.330  46.960  20.120  1.00  0.00           C  
ATOM   4169  CD1 PHE   259      42.540  47.650  20.120  1.00  0.00           C  
ATOM   4170  CD2 PHE   259      40.090  47.690  20.010  1.00  0.00           C  
ATOM   4171  CE1 PHE   259      42.560  49.050  19.870  1.00  0.00           C  
ATOM   4172  CE2 PHE   259      40.030  49.090  19.960  1.00  0.00           C  
ATOM   4173  CZ  PHE   259      41.310  49.750  19.890  1.00  0.00           C  
ATOM   4174  HN  PHE   259      42.060  43.250  19.740  1.00  0.00           H  
ATOM   4175  HA  PHE   259      39.710  44.570  19.370  1.00  0.00           H  
ATOM   4176  HB1 PHE   259      42.430  45.200  20.470  1.00  0.00           H  
ATOM   4177  HB2 PHE   259      40.730  45.250  21.210  1.00  0.00           H  
ATOM   4178  HD1 PHE   259      43.450  47.080  20.220  1.00  0.00           H  
ATOM   4179  HD2 PHE   259      39.140  47.190  20.080  1.00  0.00           H  
ATOM   4180  HE1 PHE   259      43.460  49.580  19.610  1.00  0.00           H  
ATOM   4181  HE2 PHE   259      39.080  49.610  19.980  1.00  0.00           H  
ATOM   4182  HZ  PHE   259      41.260  50.810  19.730  1.00  0.00           H  
ATOM   4183  N   LEU   260      41.860  45.450  17.120  1.00  0.00           N  
ATOM   4184  CA  LEU   260      41.980  45.910  15.740  1.00  0.00           C  
ATOM   4185  C   LEU   260      41.170  45.090  14.700  1.00  0.00           C  
ATOM   4186  O   LEU   260      40.690  45.630  13.720  1.00  0.00           O  
ATOM   4187  CB  LEU   260      43.550  45.820  15.400  1.00  0.00           C  
ATOM   4188  CG  LEU   260      44.030  46.310  14.050  1.00  0.00           C  
ATOM   4189  CD1 LEU   260      43.500  47.720  13.870  1.00  0.00           C  
ATOM   4190  CD2 LEU   260      45.510  46.280  14.130  1.00  0.00           C  
ATOM   4191  HN  LEU   260      42.700  45.120  17.540  1.00  0.00           H  
ATOM   4192  HA  LEU   260      41.660  46.950  15.750  1.00  0.00           H  
ATOM   4193  HB1 LEU   260      43.680  44.720  15.450  1.00  0.00           H  
ATOM   4194  HB2 LEU   260      44.080  46.430  16.160  1.00  0.00           H  
ATOM   4195  HG  LEU   260      43.670  45.630  13.240  1.00  0.00           H  
ATOM   4196 1HD1 LEU   260      44.090  48.210  13.060  1.00  0.00           H  
ATOM   4197 2HD1 LEU   260      43.680  48.240  14.830  1.00  0.00           H  
ATOM   4198 3HD1 LEU   260      42.420  47.820  13.610  1.00  0.00           H  
ATOM   4199 1HD2 LEU   260      46.000  46.530  13.160  1.00  0.00           H  
ATOM   4200 2HD2 LEU   260      45.940  45.260  14.280  1.00  0.00           H  
ATOM   4201 3HD2 LEU   260      45.970  46.890  14.930  1.00  0.00           H  
ATOM   4202  N   TYR   261      41.160  43.800  14.880  1.00  0.00           N  
ATOM   4203  CA  TYR   261      40.350  42.910  14.020  1.00  0.00           C  
ATOM   4204  C   TYR   261      38.800  43.210  14.220  1.00  0.00           C  
ATOM   4205  O   TYR   261      38.030  43.340  13.280  1.00  0.00           O  
ATOM   4206  CB  TYR   261      40.590  41.400  14.230  1.00  0.00           C  
ATOM   4207  CG  TYR   261      40.050  40.580  13.100  1.00  0.00           C  
ATOM   4208  CD1 TYR   261      38.650  40.330  12.840  1.00  0.00           C  
ATOM   4209  CD2 TYR   261      40.980  39.820  12.370  1.00  0.00           C  
ATOM   4210  CE1 TYR   261      38.250  39.440  11.910  1.00  0.00           C  
ATOM   4211  CE2 TYR   261      40.570  38.990  11.300  1.00  0.00           C  
ATOM   4212  CZ  TYR   261      39.180  38.850  11.040  1.00  0.00           C  
ATOM   4213  OH  TYR   261      38.700  38.010  10.010  1.00  0.00           O  
ATOM   4214  HN  TYR   261      41.810  43.370  15.490  1.00  0.00           H  
ATOM   4215  HA  TYR   261      40.590  43.070  12.980  1.00  0.00           H  
ATOM   4216  HB1 TYR   261      40.280  40.960  15.200  1.00  0.00           H  
ATOM   4217  HB2 TYR   261      41.690  41.280  14.170  1.00  0.00           H  
ATOM   4218  HD1 TYR   261      37.950  40.770  13.540  1.00  0.00           H  
ATOM   4219  HD2 TYR   261      42.040  39.960  12.560  1.00  0.00           H  
ATOM   4220  HE1 TYR   261      37.180  39.360  11.740  1.00  0.00           H  
ATOM   4221  HE2 TYR   261      41.310  38.470  10.700  1.00  0.00           H  
ATOM   4222  HH  TYR   261      37.740  38.090  10.100  1.00  0.00           H  
ATOM   4223  N   GLU   262      38.410  43.390  15.480  1.00  0.00           N  
ATOM   4224  CA  GLU   262      37.060  43.880  15.670  1.00  0.00           C  
ATOM   4225  C   GLU   262      36.870  45.370  15.170  1.00  0.00           C  
ATOM   4226  O   GLU   262      35.860  45.730  14.640  1.00  0.00           O  
ATOM   4227  CB  GLU   262      36.620  43.710  17.110  1.00  0.00           C  
ATOM   4228  CG  GLU   262      35.250  44.440  17.480  1.00  0.00           C  
ATOM   4229  CD  GLU   262      34.800  43.990  18.840  1.00  0.00           C  
ATOM   4230  OE1 GLU   262      35.530  43.270  19.520  1.00  0.00           O  
ATOM   4231  OE2 GLU   262      33.670  44.300  19.260  1.00  0.00           O1-
ATOM   4232  HN  GLU   262      39.030  43.260  16.250  1.00  0.00           H  
ATOM   4233  HA  GLU   262      36.330  43.270  15.150  1.00  0.00           H  
ATOM   4234  HB1 GLU   262      37.470  44.150  17.670  1.00  0.00           H  
ATOM   4235  HB2 GLU   262      36.510  42.630  17.320  1.00  0.00           H  
ATOM   4236  HG1 GLU   262      34.510  44.090  16.730  1.00  0.00           H  
ATOM   4237  HG2 GLU   262      35.420  45.540  17.430  1.00  0.00           H  
ATOM   4238  N   MET   263      37.810  46.300  15.390  1.00  0.00           N  
ATOM   4239  CA  MET   263      37.740  47.650  14.890  1.00  0.00           C  
ATOM   4240  C   MET   263      37.540  47.740  13.380  1.00  0.00           C  
ATOM   4241  O   MET   263      36.690  48.490  12.930  1.00  0.00           O  
ATOM   4242  CB  MET   263      38.840  48.550  15.430  1.00  0.00           C  
ATOM   4243  CG  MET   263      38.980  50.070  15.010  1.00  0.00           C  
ATOM   4244  SD  MET   263      39.660  51.090  16.420  1.00  0.00           S  
ATOM   4245  CE  MET   263      41.100  50.000  16.720  1.00  0.00           C  
ATOM   4246  HN  MET   263      38.600  46.090  15.960  1.00  0.00           H  
ATOM   4247  HA  MET   263      36.860  48.170  15.250  1.00  0.00           H  
ATOM   4248  HB1 MET   263      39.800  48.060  15.140  1.00  0.00           H  
ATOM   4249  HB2 MET   263      38.680  48.420  16.520  1.00  0.00           H  
ATOM   4250  HG1 MET   263      38.020  50.450  14.610  1.00  0.00           H  
ATOM   4251  HG2 MET   263      39.670  49.960  14.150  1.00  0.00           H  
ATOM   4252  HE1 MET   263      41.560  49.690  15.760  1.00  0.00           H  
ATOM   4253  HE2 MET   263      40.700  49.080  17.200  1.00  0.00           H  
ATOM   4254  HE3 MET   263      41.910  50.470  17.320  1.00  0.00           H  
ATOM   4255  N   LEU   264      38.330  46.940  12.640  1.00  0.00           N  
ATOM   4256  CA  LEU   264      38.250  47.090  11.130  1.00  0.00           C  
ATOM   4257  C   LEU   264      37.350  46.080  10.490  1.00  0.00           C  
ATOM   4258  O   LEU   264      36.690  46.450   9.510  1.00  0.00           O  
ATOM   4259  CB  LEU   264      39.580  47.060  10.490  1.00  0.00           C  
ATOM   4260  CG  LEU   264      40.660  48.000  11.060  1.00  0.00           C  
ATOM   4261  CD1 LEU   264      41.980  47.540  10.440  1.00  0.00           C  
ATOM   4262  CD2 LEU   264      40.450  49.480  10.800  1.00  0.00           C  
ATOM   4263  HN  LEU   264      38.900  46.260  13.100  1.00  0.00           H  
ATOM   4264  HA  LEU   264      37.870  48.090  10.950  1.00  0.00           H  
ATOM   4265  HB1 LEU   264      39.480  47.450   9.460  1.00  0.00           H  
ATOM   4266  HB2 LEU   264      39.940  46.020  10.360  1.00  0.00           H  
ATOM   4267  HG  LEU   264      40.690  47.810  12.150  1.00  0.00           H  
ATOM   4268 1HD1 LEU   264      42.040  47.760   9.350  1.00  0.00           H  
ATOM   4269 2HD1 LEU   264      42.120  46.440  10.480  1.00  0.00           H  
ATOM   4270 3HD1 LEU   264      42.850  48.130  10.800  1.00  0.00           H  
ATOM   4271 1HD2 LEU   264      41.160  50.070  11.420  1.00  0.00           H  
ATOM   4272 2HD2 LEU   264      39.420  49.780  11.090  1.00  0.00           H  
ATOM   4273 3HD2 LEU   264      40.540  49.700   9.710  1.00  0.00           H  
ATOM   4274  N   VAL   265      37.270  44.790  10.960  1.00  0.00           N  
ATOM   4275  CA  VAL   265      36.430  43.800  10.310  1.00  0.00           C  
ATOM   4276  C   VAL   265      35.050  43.730  11.020  1.00  0.00           C  
ATOM   4277  O   VAL   265      34.160  43.120  10.480  1.00  0.00           O  
ATOM   4278  CB  VAL   265      37.120  42.460  10.340  1.00  0.00           C  
ATOM   4279  CG1 VAL   265      36.500  41.300   9.500  1.00  0.00           C  
ATOM   4280  CG2 VAL   265      38.610  42.510   9.970  1.00  0.00           C  
ATOM   4281  HN  VAL   265      38.000  44.430  11.530  1.00  0.00           H  
ATOM   4282  HA  VAL   265      36.150  44.070   9.300  1.00  0.00           H  
ATOM   4283  HB  VAL   265      37.090  42.170  11.410  1.00  0.00           H  
ATOM   4284 1HG1 VAL   265      37.110  40.380   9.650  1.00  0.00           H  
ATOM   4285 2HG1 VAL   265      36.370  41.540   8.430  1.00  0.00           H  
ATOM   4286 3HG1 VAL   265      35.480  41.040   9.860  1.00  0.00           H  
ATOM   4287 1HG2 VAL   265      38.750  42.870   8.930  1.00  0.00           H  
ATOM   4288 2HG2 VAL   265      39.060  41.490   9.900  1.00  0.00           H  
ATOM   4289 3HG2 VAL   265      39.070  43.120  10.780  1.00  0.00           H  
ATOM   4290  N   GLY   266      34.800  44.320  12.200  1.00  0.00           N  
ATOM   4291  CA  GLY   266      33.480  44.180  12.860  1.00  0.00           C  
ATOM   4292  C   GLY   266      33.010  42.750  13.190  1.00  0.00           C  
ATOM   4293  O   GLY   266      31.810  42.570  13.370  1.00  0.00           O  
ATOM   4294  HN  GLY   266      35.490  44.920  12.590  1.00  0.00           H  
ATOM   4295  HA1 GLY   266      32.660  44.550  12.260  1.00  0.00           H  
ATOM   4296  HA2 GLY   266      33.730  44.610  13.810  1.00  0.00           H  
ATOM   4297  N   ASP   267      33.980  41.870  13.350  1.00  0.00           N  
ATOM   4298  CA  ASP   267      33.790  40.470  13.640  1.00  0.00           C  
ATOM   4299  C   ASP   267      34.850  40.180  14.740  1.00  0.00           C  
ATOM   4300  O   ASP   267      35.700  40.970  14.970  1.00  0.00           O  
ATOM   4301  CB  ASP   267      33.860  39.640  12.340  1.00  0.00           C  
ATOM   4302  CG  ASP   267      33.360  38.200  12.490  1.00  0.00           C  
ATOM   4303  OD1 ASP   267      32.840  37.820  13.540  1.00  0.00           O  
ATOM   4304  OD2 ASP   267      33.450  37.390  11.510  1.00  0.00           O1-
ATOM   4305  HN  ASP   267      34.920  42.170  13.540  1.00  0.00           H  
ATOM   4306  HA  ASP   267      32.870  40.300  14.170  1.00  0.00           H  
ATOM   4307  HB1 ASP   267      34.900  39.480  12.000  1.00  0.00           H  
ATOM   4308  HB2 ASP   267      33.270  40.170  11.550  1.00  0.00           H  
ATOM   4309  N   THR   268      34.750  39.010  15.410  1.00  0.00           N  
ATOM   4310  CA  THR   268      35.750  38.570  16.350  1.00  0.00           C  
ATOM   4311  C   THR   268      36.520  37.350  15.640  1.00  0.00           C  
ATOM   4312  O   THR   268      35.790  36.490  15.190  1.00  0.00           O  
ATOM   4313  CB  THR   268      35.070  38.030  17.650  1.00  0.00           C  
ATOM   4314  CG2 THR   268      36.000  37.210  18.530  1.00  0.00           C  
ATOM   4315  OG1 THR   268      34.550  39.130  18.410  1.00  0.00           O  
ATOM   4316  HN  THR   268      34.050  38.330  15.200  1.00  0.00           H  
ATOM   4317  HA  THR   268      36.520  39.280  16.620  1.00  0.00           H  
ATOM   4318  HB  THR   268      34.130  37.470  17.470  1.00  0.00           H  
ATOM   4319  HG1 THR   268      35.330  39.620  18.690  1.00  0.00           H  
ATOM   4320 1HG2 THR   268      36.810  37.800  19.000  1.00  0.00           H  
ATOM   4321 2HG2 THR   268      36.620  36.480  17.970  1.00  0.00           H  
ATOM   4322 3HG2 THR   268      35.470  36.670  19.350  1.00  0.00           H  
ATOM   4323  N   PRO   269      37.950  37.330  15.640  1.00  0.00           N  
ATOM   4324  CA  PRO   269      38.710  36.630  14.650  1.00  0.00           C  
ATOM   4325  C   PRO   269      38.720  35.130  14.850  1.00  0.00           C  
ATOM   4326  O   PRO   269      38.750  34.520  13.800  1.00  0.00           O  
ATOM   4327  CB  PRO   269      40.160  37.180  14.720  1.00  0.00           C  
ATOM   4328  CG  PRO   269      40.210  37.790  16.120  1.00  0.00           C  
ATOM   4329  CD  PRO   269      38.800  38.340  16.260  1.00  0.00           C  
ATOM   4330  HA  PRO   269      38.280  36.920  13.700  1.00  0.00           H  
ATOM   4331  HB1 PRO   269      40.080  37.960  13.930  1.00  0.00           H  
ATOM   4332  HB2 PRO   269      41.040  36.590  14.390  1.00  0.00           H  
ATOM   4333  HG1 PRO   269      40.350  36.920  16.790  1.00  0.00           H  
ATOM   4334  HG2 PRO   269      41.010  38.560  16.130  1.00  0.00           H  
ATOM   4335  HD1 PRO   269      38.400  38.490  17.290  1.00  0.00           H  
ATOM   4336  HD2 PRO   269      38.700  39.290  15.690  1.00  0.00           H  
ATOM   4337  N   PHE   270      38.720  34.530  16.070  1.00  0.00           N  
ATOM   4338  CA  PHE   270      38.750  33.100  16.210  1.00  0.00           C  
ATOM   4339  C   PHE   270      37.430  32.590  16.640  1.00  0.00           C  
ATOM   4340  O   PHE   270      37.330  31.510  17.210  1.00  0.00           O  
ATOM   4341  CB  PHE   270      39.810  32.610  17.170  1.00  0.00           C  
ATOM   4342  CG  PHE   270      41.110  33.200  16.720  1.00  0.00           C  
ATOM   4343  CD1 PHE   270      41.670  32.660  15.510  1.00  0.00           C  
ATOM   4344  CD2 PHE   270      41.670  34.250  17.410  1.00  0.00           C  
ATOM   4345  CE1 PHE   270      42.890  33.250  15.010  1.00  0.00           C  
ATOM   4346  CE2 PHE   270      42.870  34.760  17.030  1.00  0.00           C  
ATOM   4347  CZ  PHE   270      43.420  34.350  15.780  1.00  0.00           C  
ATOM   4348  HN  PHE   270      38.750  35.000  16.950  1.00  0.00           H  
ATOM   4349  HA  PHE   270      38.970  32.630  15.260  1.00  0.00           H  
ATOM   4350  HB1 PHE   270      39.870  31.510  17.280  1.00  0.00           H  
ATOM   4351  HB2 PHE   270      39.610  33.080  18.160  1.00  0.00           H  
ATOM   4352  HD1 PHE   270      41.210  31.880  14.920  1.00  0.00           H  
ATOM   4353  HD2 PHE   270      41.180  34.450  18.350  1.00  0.00           H  
ATOM   4354  HE1 PHE   270      43.310  32.840  14.110  1.00  0.00           H  
ATOM   4355  HE2 PHE   270      43.370  35.540  17.570  1.00  0.00           H  
ATOM   4356  HZ  PHE   270      44.370  34.770  15.500  1.00  0.00           H  
ATOM   4357  N   TYR   271      36.330  33.390  16.400  1.00  0.00           N  
ATOM   4358  CA  TYR   271      34.950  33.030  16.730  1.00  0.00           C  
ATOM   4359  C   TYR   271      34.570  31.740  16.150  1.00  0.00           C  
ATOM   4360  O   TYR   271      34.690  31.530  14.910  1.00  0.00           O  
ATOM   4361  CB  TYR   271      33.840  34.180  16.500  1.00  0.00           C  
ATOM   4362  CG  TYR   271      32.410  33.780  16.920  1.00  0.00           C  
ATOM   4363  CD1 TYR   271      32.010  33.980  18.240  1.00  0.00           C  
ATOM   4364  CD2 TYR   271      31.610  33.030  16.020  1.00  0.00           C  
ATOM   4365  CE1 TYR   271      30.740  33.520  18.590  1.00  0.00           C  
ATOM   4366  CE2 TYR   271      30.330  32.560  16.430  1.00  0.00           C  
ATOM   4367  CZ  TYR   271      30.010  32.820  17.750  1.00  0.00           C  
ATOM   4368  OH  TYR   271      28.760  32.290  18.120  1.00  0.00           O  
ATOM   4369  HN  TYR   271      36.550  34.340  16.180  1.00  0.00           H  
ATOM   4370  HA  TYR   271      34.880  32.880  17.800  1.00  0.00           H  
ATOM   4371  HB1 TYR   271      33.850  34.410  15.410  1.00  0.00           H  
ATOM   4372  HB2 TYR   271      34.180  35.130  16.960  1.00  0.00           H  
ATOM   4373  HD1 TYR   271      32.590  34.580  18.930  1.00  0.00           H  
ATOM   4374  HD2 TYR   271      31.810  33.010  14.960  1.00  0.00           H  
ATOM   4375  HE1 TYR   271      30.440  33.820  19.580  1.00  0.00           H  
ATOM   4376  HE2 TYR   271      29.620  32.110  15.750  1.00  0.00           H  
ATOM   4377  HH  TYR   271      28.770  32.390  19.070  1.00  0.00           H  
ATOM   4378  N   ALA   272      33.950  30.870  16.940  1.00  0.00           N  
ATOM   4379  CA  ALA   272      32.990  29.900  16.420  1.00  0.00           C  
ATOM   4380  C   ALA   272      31.800  29.840  17.430  1.00  0.00           C  
ATOM   4381  O   ALA   272      31.920  30.200  18.630  1.00  0.00           O  
ATOM   4382  CB  ALA   272      33.620  28.540  16.040  1.00  0.00           C  
ATOM   4383  HN  ALA   272      34.110  30.800  17.930  1.00  0.00           H  
ATOM   4384  HA  ALA   272      32.500  30.250  15.520  1.00  0.00           H  
ATOM   4385  HB1 ALA   272      34.420  28.610  15.280  1.00  0.00           H  
ATOM   4386  HB2 ALA   272      32.850  27.870  15.610  1.00  0.00           H  
ATOM   4387  HB3 ALA   272      34.060  28.010  16.900  1.00  0.00           H  
ATOM   4388  N   ASP   273      30.640  29.320  16.950  1.00  0.00           N  
ATOM   4389  CA  ASP   273      29.500  29.040  17.820  1.00  0.00           C  
ATOM   4390  C   ASP   273      29.750  28.050  18.960  1.00  0.00           C  
ATOM   4391  O   ASP   273      29.320  28.200  20.160  1.00  0.00           O  
ATOM   4392  CB  ASP   273      28.230  28.570  16.940  1.00  0.00           C  
ATOM   4393  CG  ASP   273      28.430  27.270  16.160  1.00  0.00           C  
ATOM   4394  OD1 ASP   273      29.550  26.660  16.070  1.00  0.00           O  
ATOM   4395  OD2 ASP   273      27.430  26.900  15.510  1.00  0.00           O1-
ATOM   4396  HN  ASP   273      30.570  29.310  15.950  1.00  0.00           H  
ATOM   4397  HA  ASP   273      29.160  29.960  18.290  1.00  0.00           H  
ATOM   4398  HB1 ASP   273      27.900  29.370  16.250  1.00  0.00           H  
ATOM   4399  HB2 ASP   273      27.400  28.440  17.670  1.00  0.00           H  
ATOM   4400  N   SER   274      30.550  27.000  18.640  1.00  0.00           N  
ATOM   4401  CA  SER   274      31.260  26.050  19.530  1.00  0.00           C  
ATOM   4402  C   SER   274      32.290  26.800  20.300  1.00  0.00           C  
ATOM   4403  O   SER   274      33.310  27.170  19.710  1.00  0.00           O  
ATOM   4404  CB  SER   274      31.870  24.970  18.620  1.00  0.00           C  
ATOM   4405  OG  SER   274      32.300  23.890  19.400  1.00  0.00           O  
ATOM   4406  HN  SER   274      30.720  26.880  17.660  1.00  0.00           H  
ATOM   4407  HA  SER   274      30.560  25.580  20.210  1.00  0.00           H  
ATOM   4408  HB1 SER   274      32.730  25.310  18.000  1.00  0.00           H  
ATOM   4409  HB2 SER   274      31.000  24.620  18.020  1.00  0.00           H  
ATOM   4410  HG1 SER   274      31.550  23.300  19.500  1.00  0.00           H  
ATOM   4411  N   LEU   275      32.180  26.740  21.650  1.00  0.00           N  
ATOM   4412  CA  LEU   275      33.250  27.120  22.540  1.00  0.00           C  
ATOM   4413  C   LEU   275      34.470  26.200  22.450  1.00  0.00           C  
ATOM   4414  O   LEU   275      35.610  26.620  22.520  1.00  0.00           O  
ATOM   4415  CB  LEU   275      32.620  27.120  23.920  1.00  0.00           C  
ATOM   4416  CG  LEU   275      33.430  27.820  24.980  1.00  0.00           C  
ATOM   4417  CD1 LEU   275      33.630  29.330  24.820  1.00  0.00           C  
ATOM   4418  CD2 LEU   275      32.780  27.440  26.400  1.00  0.00           C  
ATOM   4419  HN  LEU   275      31.390  26.380  22.150  1.00  0.00           H  
ATOM   4420  HA  LEU   275      33.580  28.110  22.290  1.00  0.00           H  
ATOM   4421  HB1 LEU   275      32.340  26.080  24.220  1.00  0.00           H  
ATOM   4422  HB2 LEU   275      31.700  27.730  23.780  1.00  0.00           H  
ATOM   4423  HG  LEU   275      34.450  27.370  25.070  1.00  0.00           H  
ATOM   4424 1HD1 LEU   275      33.510  29.780  25.830  1.00  0.00           H  
ATOM   4425 2HD1 LEU   275      32.860  29.760  24.140  1.00  0.00           H  
ATOM   4426 3HD1 LEU   275      34.680  29.570  24.520  1.00  0.00           H  
ATOM   4427 1HD2 LEU   275      33.440  27.810  27.210  1.00  0.00           H  
ATOM   4428 2HD2 LEU   275      32.620  26.350  26.550  1.00  0.00           H  
ATOM   4429 3HD2 LEU   275      31.750  27.860  26.440  1.00  0.00           H  
ATOM   4430  N   VAL   276      34.160  24.890  22.230  1.00  0.00           N  
ATOM   4431  CA  VAL   276      35.230  23.950  21.840  1.00  0.00           C  
ATOM   4432  C   VAL   276      35.990  24.240  20.570  1.00  0.00           C  
ATOM   4433  O   VAL   276      37.230  24.220  20.470  1.00  0.00           O  
ATOM   4434  CB  VAL   276      34.670  22.550  21.680  1.00  0.00           C  
ATOM   4435  CG1 VAL   276      35.720  21.450  21.470  1.00  0.00           C  
ATOM   4436  CG2 VAL   276      33.800  22.270  22.930  1.00  0.00           C  
ATOM   4437  HN  VAL   276      33.190  24.760  22.410  1.00  0.00           H  
ATOM   4438  HA  VAL   276      35.960  23.980  22.640  1.00  0.00           H  
ATOM   4439  HB  VAL   276      33.970  22.450  20.820  1.00  0.00           H  
ATOM   4440 1HG1 VAL   276      36.410  21.430  22.340  1.00  0.00           H  
ATOM   4441 2HG1 VAL   276      36.220  21.400  20.480  1.00  0.00           H  
ATOM   4442 3HG1 VAL   276      35.190  20.470  21.480  1.00  0.00           H  
ATOM   4443 1HG2 VAL   276      33.320  21.260  22.960  1.00  0.00           H  
ATOM   4444 2HG2 VAL   276      32.910  22.930  23.010  1.00  0.00           H  
ATOM   4445 3HG2 VAL   276      34.440  22.460  23.810  1.00  0.00           H  
ATOM   4446  N   GLY   277      35.150  24.640  19.560  1.00  0.00           N  
ATOM   4447  CA  GLY   277      35.590  25.220  18.230  1.00  0.00           C  
ATOM   4448  C   GLY   277      36.450  26.440  18.370  1.00  0.00           C  
ATOM   4449  O   GLY   277      37.460  26.510  17.700  1.00  0.00           O  
ATOM   4450  HN  GLY   277      34.160  24.490  19.580  1.00  0.00           H  
ATOM   4451  HA1 GLY   277      34.680  25.600  17.790  1.00  0.00           H  
ATOM   4452  HA2 GLY   277      36.230  24.560  17.670  1.00  0.00           H  
ATOM   4453  N   THR   278      35.980  27.310  19.170  1.00  0.00           N  
ATOM   4454  CA  THR   278      36.640  28.600  19.510  1.00  0.00           C  
ATOM   4455  C   THR   278      38.030  28.360  20.080  1.00  0.00           C  
ATOM   4456  O   THR   278      39.010  29.050  19.780  1.00  0.00           O  
ATOM   4457  CB  THR   278      35.700  29.420  20.370  1.00  0.00           C  
ATOM   4458  CG2 THR   278      36.350  30.780  20.600  1.00  0.00           C  
ATOM   4459  OG1 THR   278      34.430  29.610  19.830  1.00  0.00           O  
ATOM   4460  HN  THR   278      35.130  26.960  19.550  1.00  0.00           H  
ATOM   4461  HA  THR   278      36.770  29.080  18.550  1.00  0.00           H  
ATOM   4462  HB  THR   278      35.620  28.890  21.340  1.00  0.00           H  
ATOM   4463  HG1 THR   278      34.030  28.780  19.570  1.00  0.00           H  
ATOM   4464 1HG2 THR   278      37.290  30.770  21.190  1.00  0.00           H  
ATOM   4465 2HG2 THR   278      35.630  31.560  20.930  1.00  0.00           H  
ATOM   4466 3HG2 THR   278      36.690  31.110  19.590  1.00  0.00           H  
ATOM   4467  N   TYR   279      38.260  27.310  20.880  1.00  0.00           N  
ATOM   4468  CA  TYR   279      39.560  26.900  21.460  1.00  0.00           C  
ATOM   4469  C   TYR   279      40.540  26.500  20.300  1.00  0.00           C  
ATOM   4470  O   TYR   279      41.630  27.020  20.210  1.00  0.00           O  
ATOM   4471  CB  TYR   279      39.290  25.850  22.530  1.00  0.00           C  
ATOM   4472  CG  TYR   279      40.530  24.940  22.750  1.00  0.00           C  
ATOM   4473  CD1 TYR   279      40.710  23.840  21.980  1.00  0.00           C  
ATOM   4474  CD2 TYR   279      41.290  24.940  23.990  1.00  0.00           C  
ATOM   4475  CE1 TYR   279      41.820  22.920  22.170  1.00  0.00           C  
ATOM   4476  CE2 TYR   279      42.340  24.030  24.260  1.00  0.00           C  
ATOM   4477  CZ  TYR   279      42.670  23.100  23.290  1.00  0.00           C  
ATOM   4478  OH  TYR   279      43.750  22.190  23.410  1.00  0.00           O  
ATOM   4479  HN  TYR   279      37.500  26.670  20.960  1.00  0.00           H  
ATOM   4480  HA  TYR   279      40.070  27.700  21.970  1.00  0.00           H  
ATOM   4481  HB1 TYR   279      38.460  25.130  22.390  1.00  0.00           H  
ATOM   4482  HB2 TYR   279      39.030  26.320  23.510  1.00  0.00           H  
ATOM   4483  HD1 TYR   279      39.970  23.620  21.230  1.00  0.00           H  
ATOM   4484  HD2 TYR   279      40.940  25.570  24.790  1.00  0.00           H  
ATOM   4485  HE1 TYR   279      41.970  22.110  21.480  1.00  0.00           H  
ATOM   4486  HE2 TYR   279      42.850  24.050  25.210  1.00  0.00           H  
ATOM   4487  HH  TYR   279      44.140  22.210  24.290  1.00  0.00           H  
ATOM   4488  N   SER   280      40.050  25.620  19.440  1.00  0.00           N  
ATOM   4489  CA  SER   280      40.830  25.070  18.270  1.00  0.00           C  
ATOM   4490  C   SER   280      41.220  26.080  17.330  1.00  0.00           C  
ATOM   4491  O   SER   280      42.390  26.180  16.930  1.00  0.00           O  
ATOM   4492  CB  SER   280      40.030  23.910  17.580  1.00  0.00           C  
ATOM   4493  OG  SER   280      40.640  23.440  16.370  1.00  0.00           O  
ATOM   4494  HN  SER   280      39.190  25.200  19.710  1.00  0.00           H  
ATOM   4495  HA  SER   280      41.700  24.680  18.760  1.00  0.00           H  
ATOM   4496  HB1 SER   280      39.020  24.200  17.220  1.00  0.00           H  
ATOM   4497  HB2 SER   280      39.800  23.120  18.330  1.00  0.00           H  
ATOM   4498  HG1 SER   280      40.410  24.160  15.780  1.00  0.00           H  
ATOM   4499  N   LYS   281      40.290  27.020  17.020  1.00  0.00           N  
ATOM   4500  CA  LYS   281      40.580  28.160  16.260  1.00  0.00           C  
ATOM   4501  C   LYS   281      41.670  29.060  16.830  1.00  0.00           C  
ATOM   4502  O   LYS   281      42.620  29.430  16.180  1.00  0.00           O  
ATOM   4503  CB  LYS   281      39.320  28.920  15.810  1.00  0.00           C  
ATOM   4504  CG  LYS   281      38.430  28.150  14.850  1.00  0.00           C  
ATOM   4505  CD  LYS   281      37.150  28.870  14.310  1.00  0.00           C  
ATOM   4506  CE  LYS   281      37.420  30.090  13.380  1.00  0.00           C  
ATOM   4507  NZ  LYS   281      36.170  30.350  12.760  1.00  0.00           N1+
ATOM   4508  HN  LYS   281      39.380  27.050  17.440  1.00  0.00           H  
ATOM   4509  HA  LYS   281      40.940  27.910  15.270  1.00  0.00           H  
ATOM   4510  HB1 LYS   281      39.490  29.910  15.320  1.00  0.00           H  
ATOM   4511  HB2 LYS   281      38.710  29.230  16.680  1.00  0.00           H  
ATOM   4512  HG1 LYS   281      38.030  27.220  15.310  1.00  0.00           H  
ATOM   4513  HG2 LYS   281      39.080  27.770  14.030  1.00  0.00           H  
ATOM   4514  HD1 LYS   281      36.530  29.310  15.120  1.00  0.00           H  
ATOM   4515  HD2 LYS   281      36.500  28.130  13.790  1.00  0.00           H  
ATOM   4516  HE1 LYS   281      38.210  29.850  12.640  1.00  0.00           H  
ATOM   4517  HE2 LYS   281      37.780  30.980  13.940  1.00  0.00           H  
ATOM   4518  HZ1 LYS   281      36.300  31.130  12.080  1.00  0.00           H  
ATOM   4519  HZ2 LYS   281      35.580  30.820  13.470  1.00  0.00           H  
ATOM   4520  HZ3 LYS   281      35.750  29.500  12.330  1.00  0.00           H  
ATOM   4521  N   ILE   282      41.590  29.420  18.110  1.00  0.00           N  
ATOM   4522  CA  ILE   282      42.720  30.180  18.750  1.00  0.00           C  
ATOM   4523  C   ILE   282      44.060  29.440  18.910  1.00  0.00           C  
ATOM   4524  O   ILE   282      45.180  29.880  18.720  1.00  0.00           O  
ATOM   4525  CB  ILE   282      42.270  30.680  20.110  1.00  0.00           C  
ATOM   4526  CG1 ILE   282      41.070  31.640  20.170  1.00  0.00           C  
ATOM   4527  CG2 ILE   282      43.440  31.490  20.780  1.00  0.00           C  
ATOM   4528  CD  ILE   282      40.510  31.900  21.560  1.00  0.00           C  
ATOM   4529  HN  ILE   282      40.810  29.080  18.630  1.00  0.00           H  
ATOM   4530  HA  ILE   282      42.810  31.110  18.220  1.00  0.00           H  
ATOM   4531  HB  ILE   282      42.020  29.870  20.820  1.00  0.00           H  
ATOM   4532 1HG1 ILE   282      40.250  31.160  19.600  1.00  0.00           H  
ATOM   4533 2HG1 ILE   282      41.380  32.620  19.760  1.00  0.00           H  
ATOM   4534 1HG2 ILE   282      43.130  31.990  21.720  1.00  0.00           H  
ATOM   4535 2HG2 ILE   282      43.750  32.260  20.030  1.00  0.00           H  
ATOM   4536 3HG2 ILE   282      44.290  30.840  21.070  1.00  0.00           H  
ATOM   4537  HD1 ILE   282      41.240  32.470  22.170  1.00  0.00           H  
ATOM   4538  HD2 ILE   282      40.130  31.010  22.120  1.00  0.00           H  
ATOM   4539  HD3 ILE   282      39.570  32.490  21.500  1.00  0.00           H  
ATOM   4540  N   MET   283      43.930  28.160  19.180  1.00  0.00           N  
ATOM   4541  CA  MET   283      45.120  27.330  19.310  1.00  0.00           C  
ATOM   4542  C   MET   283      45.860  26.930  18.040  1.00  0.00           C  
ATOM   4543  O   MET   283      47.010  26.480  18.160  1.00  0.00           O  
ATOM   4544  CB  MET   283      44.830  26.110  20.090  1.00  0.00           C  
ATOM   4545  CG  MET   283      44.480  26.100  21.560  1.00  0.00           C  
ATOM   4546  SD  MET   283      45.650  27.100  22.590  1.00  0.00           S  
ATOM   4547  CE  MET   283      45.870  25.690  23.700  1.00  0.00           C  
ATOM   4548  HN  MET   283      43.020  27.750  19.290  1.00  0.00           H  
ATOM   4549  HA  MET   283      45.800  28.010  19.810  1.00  0.00           H  
ATOM   4550  HB1 MET   283      45.690  25.410  20.020  1.00  0.00           H  
ATOM   4551  HB2 MET   283      44.120  25.500  19.490  1.00  0.00           H  
ATOM   4552  HG1 MET   283      44.670  25.030  21.780  1.00  0.00           H  
ATOM   4553  HG2 MET   283      43.430  26.440  21.710  1.00  0.00           H  
ATOM   4554  HE1 MET   283      46.540  25.990  24.540  1.00  0.00           H  
ATOM   4555  HE2 MET   283      46.400  24.900  23.130  1.00  0.00           H  
ATOM   4556  HE3 MET   283      44.910  25.380  24.180  1.00  0.00           H  
ATOM   4557  N   ASN   284      45.120  27.130  16.910  1.00  0.00           N  
ATOM   4558  CA  ASN   284      45.490  26.960  15.560  1.00  0.00           C  
ATOM   4559  C   ASN   284      45.520  28.300  14.880  1.00  0.00           C  
ATOM   4560  O   ASN   284      45.600  28.440  13.660  1.00  0.00           O  
ATOM   4561  CB  ASN   284      44.510  25.990  14.810  1.00  0.00           C  
ATOM   4562  CG  ASN   284      45.040  25.580  13.480  1.00  0.00           C  
ATOM   4563  ND2 ASN   284      44.110  25.330  12.510  1.00  0.00           N  
ATOM   4564  OD1 ASN   284      46.260  25.460  13.240  1.00  0.00           O  
ATOM   4565  HN  ASN   284      44.160  27.360  16.970  1.00  0.00           H  
ATOM   4566  HA  ASN   284      46.490  26.550  15.510  1.00  0.00           H  
ATOM   4567  HB1 ASN   284      43.540  26.540  14.730  1.00  0.00           H  
ATOM   4568  HB2 ASN   284      44.280  25.110  15.430  1.00  0.00           H  
ATOM   4569 1HD2 ASN   284      44.360  25.130  11.560  1.00  0.00           H  
ATOM   4570 2HD2 ASN   284      43.140  25.410  12.770  1.00  0.00           H  
ATOM   4571  N   HSD   285      45.650  29.400  15.720  1.00  0.00           N  
ATOM   4572  CA  HSD   285      45.390  30.790  15.210  1.00  0.00           C  
ATOM   4573  C   HSD   285      46.030  31.150  13.830  1.00  0.00           C  
ATOM   4574  O   HSD   285      45.280  31.770  13.010  1.00  0.00           O  
ATOM   4575  CB  HSD   285      45.840  31.840  16.200  1.00  0.00           C  
ATOM   4576  CG  HSD   285      47.300  31.750  16.560  1.00  0.00           C  
ATOM   4577  CD2 HSD   285      48.330  32.630  16.390  1.00  0.00           C  
ATOM   4578  ND1 HSD   285      47.690  30.850  17.530  1.00  0.00           N  
ATOM   4579  CE1 HSD   285      48.980  31.180  17.780  1.00  0.00           C  
ATOM   4580  NE2 HSD   285      49.390  32.250  17.120  1.00  0.00           N  
ATOM   4581  HN  HSD   285      45.620  29.250  16.700  1.00  0.00           H  
ATOM   4582  HA  HSD   285      44.340  30.980  15.030  1.00  0.00           H  
ATOM   4583  HB1 HSD   285      45.170  31.870  17.090  1.00  0.00           H  
ATOM   4584  HB2 HSD   285      45.800  32.840  15.730  1.00  0.00           H  
ATOM   4585  HD1 HSD   285      47.160  30.200  18.070  1.00  0.00           H  
ATOM   4586  HD2 HSD   285      48.320  33.580  15.870  1.00  0.00           H  
ATOM   4587  HE1 HSD   285      49.660  30.610  18.410  1.00  0.00           H  
ATOM   4588  N   LYS   286      47.320  30.820  13.520  1.00  0.00           N  
ATOM   4589  CA  LYS   286      47.890  31.120  12.280  1.00  0.00           C  
ATOM   4590  C   LYS   286      47.240  30.390  11.100  1.00  0.00           C  
ATOM   4591  O   LYS   286      46.930  31.080  10.130  1.00  0.00           O  
ATOM   4592  CB  LYS   286      49.430  30.610  12.330  1.00  0.00           C  
ATOM   4593  CG  LYS   286      50.370  31.530  13.070  1.00  0.00           C  
ATOM   4594  CD  LYS   286      51.840  31.130  13.310  1.00  0.00           C  
ATOM   4595  CE  LYS   286      52.160  29.860  13.970  1.00  0.00           C  
ATOM   4596  NZ  LYS   286      51.790  29.690  15.390  1.00  0.00           N1+
ATOM   4597  HN  LYS   286      47.840  30.160  14.060  1.00  0.00           H  
ATOM   4598  HA  LYS   286      47.800  32.180  12.090  1.00  0.00           H  
ATOM   4599  HB1 LYS   286      49.810  30.500  11.300  1.00  0.00           H  
ATOM   4600  HB2 LYS   286      49.390  29.640  12.860  1.00  0.00           H  
ATOM   4601  HG1 LYS   286      49.950  31.760  14.080  1.00  0.00           H  
ATOM   4602  HG2 LYS   286      50.260  32.550  12.630  1.00  0.00           H  
ATOM   4603  HD1 LYS   286      52.450  31.940  13.760  1.00  0.00           H  
ATOM   4604  HD2 LYS   286      52.290  31.150  12.300  1.00  0.00           H  
ATOM   4605  HE1 LYS   286      53.240  29.620  13.850  1.00  0.00           H  
ATOM   4606  HE2 LYS   286      51.590  29.010  13.550  1.00  0.00           H  
ATOM   4607  HZ1 LYS   286      52.290  30.380  15.990  1.00  0.00           H  
ATOM   4608  HZ2 LYS   286      51.940  28.730  15.740  1.00  0.00           H  
ATOM   4609  HZ3 LYS   286      50.780  29.940  15.510  1.00  0.00           H  
ATOM   4610  N   ASN   287      46.840  29.120  11.190  1.00  0.00           N  
ATOM   4611  CA  ASN   287      46.160  28.440  10.080  1.00  0.00           C  
ATOM   4612  C   ASN   287      44.680  28.560  10.050  1.00  0.00           C  
ATOM   4613  O   ASN   287      44.030  27.870   9.310  1.00  0.00           O  
ATOM   4614  CB  ASN   287      46.660  27.030  10.020  1.00  0.00           C  
ATOM   4615  CG  ASN   287      48.160  26.910   9.810  1.00  0.00           C  
ATOM   4616  ND2 ASN   287      48.670  25.670   9.750  1.00  0.00           N  
ATOM   4617  OD1 ASN   287      48.790  27.890   9.580  1.00  0.00           O  
ATOM   4618  HN  ASN   287      46.850  28.550  12.010  1.00  0.00           H  
ATOM   4619  HA  ASN   287      46.480  28.840   9.130  1.00  0.00           H  
ATOM   4620  HB1 ASN   287      46.170  26.610   9.120  1.00  0.00           H  
ATOM   4621  HB2 ASN   287      46.310  26.420  10.880  1.00  0.00           H  
ATOM   4622 1HD2 ASN   287      49.600  25.550   9.390  1.00  0.00           H  
ATOM   4623 2HD2 ASN   287      47.960  24.960   9.760  1.00  0.00           H  
ATOM   4624  N   SER   288      44.180  29.400  10.930  1.00  0.00           N  
ATOM   4625  CA  SER   288      42.750  29.630  11.080  1.00  0.00           C  
ATOM   4626  C   SER   288      42.430  31.020  10.590  1.00  0.00           C  
ATOM   4627  O   SER   288      41.560  31.220   9.730  1.00  0.00           O  
ATOM   4628  CB  SER   288      42.460  29.500  12.620  1.00  0.00           C  
ATOM   4629  OG  SER   288      41.060  29.670  12.920  1.00  0.00           O  
ATOM   4630  HN  SER   288      44.690  29.780  11.700  1.00  0.00           H  
ATOM   4631  HA  SER   288      42.170  28.810  10.680  1.00  0.00           H  
ATOM   4632  HB1 SER   288      43.080  30.070  13.350  1.00  0.00           H  
ATOM   4633  HB2 SER   288      42.660  28.420  12.810  1.00  0.00           H  
ATOM   4634  HG1 SER   288      40.620  29.110  12.270  1.00  0.00           H  
ATOM   4635  N   LEU   289      43.330  32.020  10.940  1.00  0.00           N  
ATOM   4636  CA  LEU   289      43.050  33.440  10.890  1.00  0.00           C  
ATOM   4637  C   LEU   289      42.830  33.870   9.430  1.00  0.00           C  
ATOM   4638  O   LEU   289      43.870  33.980   8.780  1.00  0.00           O  
ATOM   4639  CB  LEU   289      44.280  34.220  11.560  1.00  0.00           C  
ATOM   4640  CG  LEU   289      44.080  35.770  11.410  1.00  0.00           C  
ATOM   4641  CD1 LEU   289      42.780  36.220  12.020  1.00  0.00           C  
ATOM   4642  CD2 LEU   289      45.220  36.520  12.170  1.00  0.00           C  
ATOM   4643  HN  LEU   289      44.120  31.750  11.490  1.00  0.00           H  
ATOM   4644  HA  LEU   289      42.170  33.620  11.480  1.00  0.00           H  
ATOM   4645  HB1 LEU   289      45.320  33.950  11.300  1.00  0.00           H  
ATOM   4646  HB2 LEU   289      44.150  33.960  12.630  1.00  0.00           H  
ATOM   4647  HG  LEU   289      44.070  36.090  10.350  1.00  0.00           H  
ATOM   4648 1HD1 LEU   289      42.850  35.840  13.060  1.00  0.00           H  
ATOM   4649 2HD1 LEU   289      41.840  35.790  11.590  1.00  0.00           H  
ATOM   4650 3HD1 LEU   289      42.710  37.330  12.070  1.00  0.00           H  
ATOM   4651 1HD2 LEU   289      46.230  36.300  11.770  1.00  0.00           H  
ATOM   4652 2HD2 LEU   289      45.250  36.330  13.260  1.00  0.00           H  
ATOM   4653 3HD2 LEU   289      45.090  37.620  12.240  1.00  0.00           H  
ATOM   4654  N   THR   290      41.600  34.190   8.990  1.00  0.00           N  
ATOM   4655  CA  THR   290      41.220  34.270   7.550  1.00  0.00           C  
ATOM   4656  C   THR   290      40.450  35.610   7.390  1.00  0.00           C  
ATOM   4657  O   THR   290      39.310  35.800   7.840  1.00  0.00           O  
ATOM   4658  CB  THR   290      40.300  33.090   7.060  1.00  0.00           C  
ATOM   4659  CG2 THR   290      39.930  33.200   5.560  1.00  0.00           C  
ATOM   4660  OG1 THR   290      41.100  31.900   7.120  1.00  0.00           O  
ATOM   4661  HN  THR   290      40.890  34.250   9.680  1.00  0.00           H  
ATOM   4662  HA  THR   290      42.040  34.280   6.850  1.00  0.00           H  
ATOM   4663  HB  THR   290      39.390  32.960   7.700  1.00  0.00           H  
ATOM   4664  HG1 THR   290      41.280  31.850   8.070  1.00  0.00           H  
ATOM   4665 1HG2 THR   290      39.340  32.310   5.250  1.00  0.00           H  
ATOM   4666 2HG2 THR   290      40.850  33.110   4.950  1.00  0.00           H  
ATOM   4667 3HG2 THR   290      39.400  34.170   5.390  1.00  0.00           H  
ATOM   4668  N   PHE   291      41.100  36.590   6.840  1.00  0.00           N  
ATOM   4669  CA  PHE   291      40.490  37.850   6.530  1.00  0.00           C  
ATOM   4670  C   PHE   291      39.410  37.700   5.370  1.00  0.00           C  
ATOM   4671  O   PHE   291      39.540  36.750   4.580  1.00  0.00           O  
ATOM   4672  CB  PHE   291      41.450  38.910   6.130  1.00  0.00           C  
ATOM   4673  CG  PHE   291      42.470  39.080   7.280  1.00  0.00           C  
ATOM   4674  CD1 PHE   291      42.140  39.890   8.410  1.00  0.00           C  
ATOM   4675  CD2 PHE   291      43.770  38.650   7.200  1.00  0.00           C  
ATOM   4676  CE1 PHE   291      43.140  40.270   9.300  1.00  0.00           C  
ATOM   4677  CE2 PHE   291      44.690  38.890   8.180  1.00  0.00           C  
ATOM   4678  CZ  PHE   291      44.400  39.720   9.200  1.00  0.00           C  
ATOM   4679  HN  PHE   291      42.050  36.360   6.670  1.00  0.00           H  
ATOM   4680  HA  PHE   291      39.910  38.140   7.400  1.00  0.00           H  
ATOM   4681  HB1 PHE   291      41.030  39.920   5.910  1.00  0.00           H  
ATOM   4682  HB2 PHE   291      42.140  38.630   5.300  1.00  0.00           H  
ATOM   4683  HD1 PHE   291      41.120  40.190   8.560  1.00  0.00           H  
ATOM   4684  HD2 PHE   291      44.000  38.070   6.310  1.00  0.00           H  
ATOM   4685  HE1 PHE   291      42.820  40.850  10.160  1.00  0.00           H  
ATOM   4686  HE2 PHE   291      45.680  38.450   8.170  1.00  0.00           H  
ATOM   4687  HZ  PHE   291      45.190  39.790   9.940  1.00  0.00           H  
ATOM   4688  N   PRO   292      38.400  38.530   5.280  1.00  0.00           N  
ATOM   4689  CA  PRO   292      37.460  38.630   4.120  1.00  0.00           C  
ATOM   4690  C   PRO   292      38.140  38.840   2.760  1.00  0.00           C  
ATOM   4691  O   PRO   292      39.230  39.330   2.730  1.00  0.00           O  
ATOM   4692  CB  PRO   292      36.520  39.820   4.500  1.00  0.00           C  
ATOM   4693  CG  PRO   292      36.580  39.960   6.020  1.00  0.00           C  
ATOM   4694  CD  PRO   292      38.040  39.530   6.310  1.00  0.00           C  
ATOM   4695  HA  PRO   292      36.960  37.670   4.070  1.00  0.00           H  
ATOM   4696  HB1 PRO   292      35.510  39.640   4.070  1.00  0.00           H  
ATOM   4697  HB2 PRO   292      36.880  40.710   3.950  1.00  0.00           H  
ATOM   4698  HG1 PRO   292      36.260  40.930   6.460  1.00  0.00           H  
ATOM   4699  HG2 PRO   292      35.850  39.280   6.530  1.00  0.00           H  
ATOM   4700  HD1 PRO   292      38.790  40.350   6.390  1.00  0.00           H  
ATOM   4701  HD2 PRO   292      37.970  39.020   7.290  1.00  0.00           H  
ATOM   4702  N   ASP   293      37.390  38.420   1.730  1.00  0.00           N  
ATOM   4703  CA  ASP   293      37.880  38.420   0.350  1.00  0.00           C  
ATOM   4704  C   ASP   293      37.460  39.730  -0.430  1.00  0.00           C  
ATOM   4705  O   ASP   293      37.780  39.900  -1.630  1.00  0.00           O  
ATOM   4706  CB  ASP   293      37.510  37.100  -0.380  1.00  0.00           C  
ATOM   4707  CG  ASP   293      36.060  36.790  -0.490  1.00  0.00           C  
ATOM   4708  OD1 ASP   293      35.710  35.790  -1.200  1.00  0.00           O  
ATOM   4709  OD2 ASP   293      35.120  37.380   0.150  1.00  0.00           O1-
ATOM   4710  HN  ASP   293      36.440  38.170   1.870  1.00  0.00           H  
ATOM   4711  HA  ASP   293      38.960  38.430   0.350  1.00  0.00           H  
ATOM   4712  HB1 ASP   293      38.010  36.310   0.220  1.00  0.00           H  
ATOM   4713  HB2 ASP   293      37.930  37.100  -1.410  1.00  0.00           H  
ATOM   4714  N   ASP   294      36.620  40.590   0.140  1.00  0.00           N  
ATOM   4715  CA  ASP   294      36.420  41.930  -0.360  1.00  0.00           C  
ATOM   4716  C   ASP   294      37.710  42.690  -0.090  1.00  0.00           C  
ATOM   4717  O   ASP   294      38.340  42.630   0.940  1.00  0.00           O  
ATOM   4718  CB  ASP   294      35.290  42.760   0.430  1.00  0.00           C  
ATOM   4719  CG  ASP   294      33.950  42.100   0.210  1.00  0.00           C  
ATOM   4720  OD1 ASP   294      33.760  41.520  -0.850  1.00  0.00           O  
ATOM   4721  OD2 ASP   294      32.970  42.440   0.990  1.00  0.00           O1-
ATOM   4722  HN  ASP   294      36.130  40.320   0.970  1.00  0.00           H  
ATOM   4723  HA  ASP   294      36.250  41.930  -1.430  1.00  0.00           H  
ATOM   4724  HB1 ASP   294      35.310  43.830   0.120  1.00  0.00           H  
ATOM   4725  HB2 ASP   294      35.600  42.570   1.480  1.00  0.00           H  
ATOM   4726  N   ASN   295      38.170  43.420  -1.140  1.00  0.00           N  
ATOM   4727  CA  ASN   295      39.440  44.100  -1.060  1.00  0.00           C  
ATOM   4728  C   ASN   295      39.310  45.590  -0.560  1.00  0.00           C  
ATOM   4729  O   ASN   295      40.310  46.330  -0.690  1.00  0.00           O  
ATOM   4730  CB  ASN   295      40.270  44.000  -2.360  1.00  0.00           C  
ATOM   4731  CG  ASN   295      40.420  42.500  -2.810  1.00  0.00           C  
ATOM   4732  ND2 ASN   295      41.020  41.680  -1.860  1.00  0.00           N  
ATOM   4733  OD1 ASN   295      40.010  42.220  -3.910  1.00  0.00           O  
ATOM   4734  HN  ASN   295      37.730  43.410  -2.040  1.00  0.00           H  
ATOM   4735  HA  ASN   295      40.140  43.660  -0.360  1.00  0.00           H  
ATOM   4736  HB1 ASN   295      41.300  44.370  -2.180  1.00  0.00           H  
ATOM   4737  HB2 ASN   295      39.720  44.480  -3.190  1.00  0.00           H  
ATOM   4738 1HD2 ASN   295      41.330  41.990  -0.960  1.00  0.00           H  
ATOM   4739 2HD2 ASN   295      41.010  40.690  -1.930  1.00  0.00           H  
ATOM   4740  N   ASP   296      38.180  46.040   0.070  1.00  0.00           N  
ATOM   4741  CA  ASP   296      38.110  47.410   0.590  1.00  0.00           C  
ATOM   4742  C   ASP   296      39.170  47.640   1.600  1.00  0.00           C  
ATOM   4743  O   ASP   296      39.810  48.710   1.530  1.00  0.00           O  
ATOM   4744  CB  ASP   296      36.680  47.570   1.140  1.00  0.00           C  
ATOM   4745  CG  ASP   296      35.600  47.300   0.130  1.00  0.00           C  
ATOM   4746  OD1 ASP   296      34.420  47.160   0.550  1.00  0.00           O  
ATOM   4747  OD2 ASP   296      35.850  47.420  -1.130  1.00  0.00           O1-
ATOM   4748  HN  ASP   296      37.450  45.410   0.300  1.00  0.00           H  
ATOM   4749  HA  ASP   296      38.370  48.110  -0.180  1.00  0.00           H  
ATOM   4750  HB1 ASP   296      36.500  48.630   1.440  1.00  0.00           H  
ATOM   4751  HB2 ASP   296      36.540  46.860   1.990  1.00  0.00           H  
ATOM   4752  N   ILE   297      39.380  46.700   2.570  1.00  0.00           N  
ATOM   4753  CA  ILE   297      40.480  46.760   3.570  1.00  0.00           C  
ATOM   4754  C   ILE   297      41.840  46.730   3.000  1.00  0.00           C  
ATOM   4755  O   ILE   297      42.170  46.050   2.020  1.00  0.00           O  
ATOM   4756  CB  ILE   297      40.330  45.720   4.720  1.00  0.00           C  
ATOM   4757  CG1 ILE   297      41.160  45.970   5.960  1.00  0.00           C  
ATOM   4758  CG2 ILE   297      40.380  44.320   4.230  1.00  0.00           C  
ATOM   4759  CD  ILE   297      40.420  45.640   7.270  1.00  0.00           C  
ATOM   4760  HN  ILE   297      38.780  45.910   2.500  1.00  0.00           H  
ATOM   4761  HA  ILE   297      40.480  47.750   4.000  1.00  0.00           H  
ATOM   4762  HB  ILE   297      39.320  45.950   5.120  1.00  0.00           H  
ATOM   4763 1HG1 ILE   297      41.430  47.040   6.040  1.00  0.00           H  
ATOM   4764 2HG1 ILE   297      42.150  45.480   5.870  1.00  0.00           H  
ATOM   4765 1HG2 ILE   297      40.500  43.660   5.120  1.00  0.00           H  
ATOM   4766 2HG2 ILE   297      41.330  44.060   3.720  1.00  0.00           H  
ATOM   4767 3HG2 ILE   297      39.410  44.010   3.770  1.00  0.00           H  
ATOM   4768  HD1 ILE   297      40.030  44.600   7.270  1.00  0.00           H  
ATOM   4769  HD2 ILE   297      39.590  46.370   7.370  1.00  0.00           H  
ATOM   4770  HD3 ILE   297      41.030  45.740   8.190  1.00  0.00           H  
ATOM   4771  N   SER   298      42.770  47.550   3.570  1.00  0.00           N  
ATOM   4772  CA  SER   298      44.200  47.560   3.220  1.00  0.00           C  
ATOM   4773  C   SER   298      44.960  46.310   3.600  1.00  0.00           C  
ATOM   4774  O   SER   298      44.780  45.630   4.610  1.00  0.00           O  
ATOM   4775  CB  SER   298      44.940  48.760   3.900  1.00  0.00           C  
ATOM   4776  OG  SER   298      44.700  48.870   5.290  1.00  0.00           O  
ATOM   4777  HN  SER   298      42.510  48.150   4.330  1.00  0.00           H  
ATOM   4778  HA  SER   298      44.250  47.700   2.150  1.00  0.00           H  
ATOM   4779  HB1 SER   298      44.770  49.740   3.420  1.00  0.00           H  
ATOM   4780  HB2 SER   298      46.030  48.670   3.690  1.00  0.00           H  
ATOM   4781  HG1 SER   298      43.850  49.280   5.430  1.00  0.00           H  
ATOM   4782  N   LYS   299      46.020  46.020   2.780  1.00  0.00           N  
ATOM   4783  CA  LYS   299      47.070  45.060   3.130  1.00  0.00           C  
ATOM   4784  C   LYS   299      47.890  45.500   4.330  1.00  0.00           C  
ATOM   4785  O   LYS   299      48.170  44.670   5.270  1.00  0.00           O  
ATOM   4786  CB  LYS   299      48.040  44.610   2.070  1.00  0.00           C  
ATOM   4787  CG  LYS   299      47.360  43.720   1.000  1.00  0.00           C  
ATOM   4788  CD  LYS   299      47.120  42.300   1.450  1.00  0.00           C  
ATOM   4789  CE  LYS   299      48.380  41.480   1.650  1.00  0.00           C  
ATOM   4790  NZ  LYS   299      48.030  40.030   1.900  1.00  0.00           N1+
ATOM   4791  HN  LYS   299      46.100  46.540   1.930  1.00  0.00           H  
ATOM   4792  HA  LYS   299      46.560  44.190   3.500  1.00  0.00           H  
ATOM   4793  HB1 LYS   299      48.820  44.020   2.600  1.00  0.00           H  
ATOM   4794  HB2 LYS   299      48.500  45.530   1.660  1.00  0.00           H  
ATOM   4795  HG1 LYS   299      47.880  43.670   0.020  1.00  0.00           H  
ATOM   4796  HG2 LYS   299      46.400  44.160   0.670  1.00  0.00           H  
ATOM   4797  HD1 LYS   299      46.580  41.670   0.710  1.00  0.00           H  
ATOM   4798  HD2 LYS   299      46.490  42.210   2.350  1.00  0.00           H  
ATOM   4799  HE1 LYS   299      48.910  41.900   2.530  1.00  0.00           H  
ATOM   4800  HE2 LYS   299      48.920  41.490   0.680  1.00  0.00           H  
ATOM   4801  HZ1 LYS   299      48.890  39.460   1.790  1.00  0.00           H  
ATOM   4802  HZ2 LYS   299      47.380  39.670   1.170  1.00  0.00           H  
ATOM   4803  HZ3 LYS   299      47.610  39.990   2.850  1.00  0.00           H  
ATOM   4804  N   GLU   300      48.140  46.870   4.440  1.00  0.00           N  
ATOM   4805  CA  GLU   300      48.780  47.430   5.590  1.00  0.00           C  
ATOM   4806  C   GLU   300      48.150  47.150   6.940  1.00  0.00           C  
ATOM   4807  O   GLU   300      48.840  46.750   7.930  1.00  0.00           O  
ATOM   4808  CB  GLU   300      48.730  48.950   5.410  1.00  0.00           C  
ATOM   4809  CG  GLU   300      49.600  49.400   4.260  1.00  0.00           C  
ATOM   4810  CD  GLU   300      48.790  49.750   3.080  1.00  0.00           C  
ATOM   4811  OE1 GLU   300      48.360  50.910   2.910  1.00  0.00           O  
ATOM   4812  OE2 GLU   300      48.530  48.800   2.280  1.00  0.00           O1-
ATOM   4813  HN  GLU   300      47.980  47.610   3.790  1.00  0.00           H  
ATOM   4814  HA  GLU   300      49.820  47.120   5.620  1.00  0.00           H  
ATOM   4815  HB1 GLU   300      49.200  49.520   6.240  1.00  0.00           H  
ATOM   4816  HB2 GLU   300      47.730  49.440   5.400  1.00  0.00           H  
ATOM   4817  HG1 GLU   300      50.300  48.600   3.950  1.00  0.00           H  
ATOM   4818  HG2 GLU   300      50.240  50.280   4.500  1.00  0.00           H  
ATOM   4819  N   ALA   301      46.770  47.250   7.060  1.00  0.00           N  
ATOM   4820  CA  ALA   301      46.090  46.780   8.260  1.00  0.00           C  
ATOM   4821  C   ALA   301      46.250  45.280   8.520  1.00  0.00           C  
ATOM   4822  O   ALA   301      46.530  44.880   9.670  1.00  0.00           O  
ATOM   4823  CB  ALA   301      44.620  47.040   8.260  1.00  0.00           C  
ATOM   4824  HN  ALA   301      46.250  47.670   6.320  1.00  0.00           H  
ATOM   4825  HA  ALA   301      46.540  47.240   9.130  1.00  0.00           H  
ATOM   4826  HB1 ALA   301      44.000  46.520   7.510  1.00  0.00           H  
ATOM   4827  HB2 ALA   301      44.490  48.130   8.120  1.00  0.00           H  
ATOM   4828  HB3 ALA   301      44.230  46.740   9.260  1.00  0.00           H  
ATOM   4829  N   LYS   302      46.020  44.420   7.470  1.00  0.00           N  
ATOM   4830  CA  LYS   302      46.090  42.930   7.590  1.00  0.00           C  
ATOM   4831  C   LYS   302      47.470  42.390   7.970  1.00  0.00           C  
ATOM   4832  O   LYS   302      47.560  41.680   9.010  1.00  0.00           O  
ATOM   4833  CB  LYS   302      45.440  42.230   6.390  1.00  0.00           C  
ATOM   4834  CG  LYS   302      43.900  42.440   6.150  1.00  0.00           C  
ATOM   4835  CD  LYS   302      43.300  41.730   4.840  1.00  0.00           C  
ATOM   4836  CE  LYS   302      43.660  42.380   3.500  1.00  0.00           C  
ATOM   4837  NZ  LYS   302      43.150  41.670   2.310  1.00  0.00           N1+
ATOM   4838  HN  LYS   302      45.870  44.780   6.550  1.00  0.00           H  
ATOM   4839  HA  LYS   302      45.480  42.630   8.430  1.00  0.00           H  
ATOM   4840  HB1 LYS   302      45.510  41.130   6.520  1.00  0.00           H  
ATOM   4841  HB2 LYS   302      46.060  42.460   5.500  1.00  0.00           H  
ATOM   4842  HG1 LYS   302      43.770  43.520   5.930  1.00  0.00           H  
ATOM   4843  HG2 LYS   302      43.230  42.200   7.000  1.00  0.00           H  
ATOM   4844  HD1 LYS   302      42.190  41.840   4.870  1.00  0.00           H  
ATOM   4845  HD2 LYS   302      43.500  40.640   4.890  1.00  0.00           H  
ATOM   4846  HE1 LYS   302      44.770  42.410   3.430  1.00  0.00           H  
ATOM   4847  HE2 LYS   302      43.380  43.450   3.490  1.00  0.00           H  
ATOM   4848  HZ1 LYS   302      42.140  41.390   2.340  1.00  0.00           H  
ATOM   4849  HZ2 LYS   302      43.610  40.730   2.310  1.00  0.00           H  
ATOM   4850  HZ3 LYS   302      43.450  42.170   1.450  1.00  0.00           H  
ATOM   4851  N   ASN   303      48.480  42.890   7.370  1.00  0.00           N  
ATOM   4852  CA  ASN   303      49.880  42.620   7.790  1.00  0.00           C  
ATOM   4853  C   ASN   303      50.260  43.020   9.170  1.00  0.00           C  
ATOM   4854  O   ASN   303      50.910  42.240   9.850  1.00  0.00           O  
ATOM   4855  CB  ASN   303      50.990  43.160   6.890  1.00  0.00           C  
ATOM   4856  CG  ASN   303      50.910  42.520   5.510  1.00  0.00           C  
ATOM   4857  ND2 ASN   303      51.690  43.060   4.580  1.00  0.00           N  
ATOM   4858  OD1 ASN   303      50.260  41.500   5.290  1.00  0.00           O  
ATOM   4859  HN  ASN   303      48.280  43.610   6.720  1.00  0.00           H  
ATOM   4860  HA  ASN   303      49.920  41.540   7.740  1.00  0.00           H  
ATOM   4861  HB1 ASN   303      51.950  42.810   7.340  1.00  0.00           H  
ATOM   4862  HB2 ASN   303      50.850  44.250   6.720  1.00  0.00           H  
ATOM   4863 1HD2 ASN   303      51.870  42.480   3.790  1.00  0.00           H  
ATOM   4864 2HD2 ASN   303      52.340  43.800   4.780  1.00  0.00           H  
ATOM   4865  N   LEU   304      49.840  44.180   9.760  1.00  0.00           N  
ATOM   4866  CA  LEU   304      50.010  44.350  11.150  1.00  0.00           C  
ATOM   4867  C   LEU   304      49.260  43.430  12.130  1.00  0.00           C  
ATOM   4868  O   LEU   304      49.840  43.000  13.130  1.00  0.00           O  
ATOM   4869  CB  LEU   304      49.630  45.840  11.470  1.00  0.00           C  
ATOM   4870  CG  LEU   304      49.560  46.340  12.930  1.00  0.00           C  
ATOM   4871  CD1 LEU   304      50.910  46.130  13.460  1.00  0.00           C  
ATOM   4872  CD2 LEU   304      49.160  47.830  13.020  1.00  0.00           C  
ATOM   4873  HN  LEU   304      49.170  44.690   9.230  1.00  0.00           H  
ATOM   4874  HA  LEU   304      51.080  44.280  11.280  1.00  0.00           H  
ATOM   4875  HB1 LEU   304      48.610  45.990  11.080  1.00  0.00           H  
ATOM   4876  HB2 LEU   304      50.350  46.470  10.910  1.00  0.00           H  
ATOM   4877  HG  LEU   304      48.830  45.710  13.480  1.00  0.00           H  
ATOM   4878 1HD1 LEU   304      51.110  46.740  14.370  1.00  0.00           H  
ATOM   4879 2HD1 LEU   304      51.730  46.200  12.720  1.00  0.00           H  
ATOM   4880 3HD1 LEU   304      50.990  45.060  13.770  1.00  0.00           H  
ATOM   4881 1HD2 LEU   304      49.200  48.210  14.060  1.00  0.00           H  
ATOM   4882 2HD2 LEU   304      48.140  48.010  12.610  1.00  0.00           H  
ATOM   4883 3HD2 LEU   304      49.800  48.510  12.410  1.00  0.00           H  
ATOM   4884  N   ILE   305      47.980  43.110  11.850  1.00  0.00           N  
ATOM   4885  CA  ILE   305      47.180  42.220  12.690  1.00  0.00           C  
ATOM   4886  C   ILE   305      47.840  40.830  12.790  1.00  0.00           C  
ATOM   4887  O   ILE   305      48.010  40.400  13.930  1.00  0.00           O  
ATOM   4888  CB  ILE   305      45.760  42.030  12.130  1.00  0.00           C  
ATOM   4889  CG1 ILE   305      44.830  43.290  12.230  1.00  0.00           C  
ATOM   4890  CG2 ILE   305      45.100  40.960  12.920  1.00  0.00           C  
ATOM   4891  CD  ILE   305      43.540  43.320  11.360  1.00  0.00           C  
ATOM   4892  HN  ILE   305      47.500  43.550  11.090  1.00  0.00           H  
ATOM   4893  HA  ILE   305      47.170  42.690  13.660  1.00  0.00           H  
ATOM   4894  HB  ILE   305      45.840  41.740  11.060  1.00  0.00           H  
ATOM   4895 1HG1 ILE   305      45.490  44.150  11.970  1.00  0.00           H  
ATOM   4896 2HG1 ILE   305      44.620  43.380  13.320  1.00  0.00           H  
ATOM   4897 1HG2 ILE   305      44.020  41.210  12.980  1.00  0.00           H  
ATOM   4898 2HG2 ILE   305      45.320  41.150  13.990  1.00  0.00           H  
ATOM   4899 3HG2 ILE   305      45.240  39.950  12.500  1.00  0.00           H  
ATOM   4900  HD1 ILE   305      42.790  42.580  11.730  1.00  0.00           H  
ATOM   4901  HD2 ILE   305      43.760  43.080  10.290  1.00  0.00           H  
ATOM   4902  HD3 ILE   305      43.130  44.340  11.290  1.00  0.00           H  
ATOM   4903  N   CYS   306      48.480  40.330  11.730  1.00  0.00           N  
ATOM   4904  CA  CYS   306      49.310  39.130  11.660  1.00  0.00           C  
ATOM   4905  C   CYS   306      50.500  39.070  12.590  1.00  0.00           C  
ATOM   4906  O   CYS   306      51.020  38.010  12.920  1.00  0.00           O  
ATOM   4907  CB  CYS   306      49.840  38.990  10.230  1.00  0.00           C  
ATOM   4908  SG  CYS   306      48.540  38.620   9.040  1.00  0.00           S  
ATOM   4909  HN  CYS   306      48.260  40.830  10.900  1.00  0.00           H  
ATOM   4910  HA  CYS   306      48.680  38.280  11.870  1.00  0.00           H  
ATOM   4911  HB1 CYS   306      50.590  38.170  10.130  1.00  0.00           H  
ATOM   4912  HB2 CYS   306      50.350  39.940   9.960  1.00  0.00           H  
ATOM   4913  HG1 CYS   306      47.970  39.810   9.060  1.00  0.00           H  
ATOM   4914  N   ALA   307      51.070  40.210  12.920  1.00  0.00           N  
ATOM   4915  CA  ALA   307      52.200  40.440  13.750  1.00  0.00           C  
ATOM   4916  C   ALA   307      51.840  40.570  15.210  1.00  0.00           C  
ATOM   4917  O   ALA   307      52.670  40.410  16.080  1.00  0.00           O  
ATOM   4918  CB  ALA   307      52.930  41.710  13.290  1.00  0.00           C  
ATOM   4919  HN  ALA   307      50.760  41.030  12.450  1.00  0.00           H  
ATOM   4920  HA  ALA   307      52.990  39.710  13.770  1.00  0.00           H  
ATOM   4921  HB1 ALA   307      53.220  41.610  12.220  1.00  0.00           H  
ATOM   4922  HB2 ALA   307      53.910  41.880  13.780  1.00  0.00           H  
ATOM   4923  HB3 ALA   307      52.360  42.660  13.340  1.00  0.00           H  
ATOM   4924  N   PHE   308      50.500  40.910  15.470  1.00  0.00           N  
ATOM   4925  CA  PHE   308      50.000  40.840  16.810  1.00  0.00           C  
ATOM   4926  C   PHE   308      49.460  39.500  17.200  1.00  0.00           C  
ATOM   4927  O   PHE   308      49.700  38.900  18.260  1.00  0.00           O  
ATOM   4928  CB  PHE   308      48.900  41.970  17.020  1.00  0.00           C  
ATOM   4929  CG  PHE   308      49.370  43.430  17.110  1.00  0.00           C  
ATOM   4930  CD1 PHE   308      50.300  43.790  18.160  1.00  0.00           C  
ATOM   4931  CD2 PHE   308      48.800  44.450  16.300  1.00  0.00           C  
ATOM   4932  CE1 PHE   308      50.670  45.130  18.310  1.00  0.00           C  
ATOM   4933  CE2 PHE   308      49.110  45.840  16.590  1.00  0.00           C  
ATOM   4934  CZ  PHE   308      50.150  46.100  17.470  1.00  0.00           C  
ATOM   4935  HN  PHE   308      49.880  41.250  14.770  1.00  0.00           H  
ATOM   4936  HA  PHE   308      50.790  41.090  17.510  1.00  0.00           H  
ATOM   4937  HB1 PHE   308      48.350  41.720  17.950  1.00  0.00           H  
ATOM   4938  HB2 PHE   308      48.240  41.810  16.140  1.00  0.00           H
[truncated: 119,811 more chars]
