# Supplementary material for: Designing of the N-ethyl-4-(pyridin-4-yl)benzamide based potent ROCK1 inhibitors using docking, molecular dynamics, and 3D-QSAR
Source: PeerJ. 2021 Aug 9;9:e11951. doi: 10.7717/peerj.11951 (PMC8359802; doi:10.7717/peerj.11951)
Supplement: Supplemental Information 2 [file peerj-09-11951-s002.zip › Supplementary_Files/ROCK-Coordinates/MD/ROCK1-Cpd_C08/protein_processed.gro]

Green Red Orange Magenta Azure Cyan Skyblue
 6359
    1THR      N    1  -5.046  -4.761  -2.661
    1THR     H1    2  -5.029  -4.818  -2.575
    1THR     H2    3  -5.001  -4.807  -2.742
    1THR     H3    4  -5.149  -4.755  -2.677
    1THR     CA    5  -4.990  -4.626  -2.643
    1THR     HA    6  -4.896  -4.634  -2.592
    1THR     CB    7  -4.973  -4.562  -2.778
    1THR     HB    8  -5.072  -4.546  -2.825
    1THR    OG1    9  -4.896  -4.649  -2.861
    1THR    HG1   10  -4.888  -4.604  -2.946
    1THR    CG2   11  -4.898  -4.429  -2.764
    1THR   HG21   12  -4.829  -4.433  -2.677
    1THR   HG22   13  -4.970  -4.346  -2.748
    1THR   HG23   14  -4.838  -4.409  -2.855
    1THR      C   15  -5.090  -4.550  -2.561
    1THR      O   16  -5.184  -4.610  -2.507
    2ARG      N   17  -5.075  -4.417  -2.546
    2ARG     HN   18  -5.001  -4.364  -2.586
    2ARG     CA   19  -5.173  -4.350  -2.467
    2ARG     HA   20  -5.214  -4.422  -2.398
    2ARG     CB   21  -5.118  -4.229  -2.387
    2ARG    HB1   22  -5.043  -4.268  -2.315
    2ARG    HB2   23  -5.202  -4.185  -2.330
    2ARG     CG   24  -5.051  -4.117  -2.467
    2ARG    HG1   25  -5.129  -4.063  -2.526
    2ARG    HG2   26  -4.977  -4.161  -2.537
    2ARG     CD   27  -4.979  -4.016  -2.376
    2ARG    HD1   28  -4.898  -4.065  -2.319
    2ARG    HD2   29  -5.051  -3.968  -2.306
    2ARG     NE   30  -4.919  -3.909  -2.461
    2ARG     HE   31  -4.975  -3.831  -2.489
    2ARG     CZ   32  -4.788  -3.916  -2.501
    2ARG    NH1   33  -4.710  -4.020  -2.461
    2ARG   HH11   34  -4.748  -4.091  -2.402
    2ARG   HH12   35  -4.615  -4.025  -2.490
    2ARG    NH2   36  -4.736  -3.818  -2.581
    2ARG   HH21   37  -4.788  -3.734  -2.598
    2ARG   HH22   38  -4.646  -3.830  -2.622
    2ARG      C   39  -5.284  -4.307  -2.557
    2ARG      O   40  -5.262  -4.242  -2.659
    3PHE      N   41  -5.407  -4.349  -2.520
    3PHE     HN   42  -5.419  -4.402  -2.437
    3PHE     CA   43  -5.529  -4.325  -2.592
    3PHE     HA   44  -5.511  -4.348  -2.696
    3PHE     CB   45  -5.647  -4.409  -2.539
    3PHE    HB1   46  -5.677  -4.375  -2.438
    3PHE    HB2   47  -5.619  -4.517  -2.536
    3PHE     CG   48  -5.761  -4.391  -2.632
    3PHE    CD1   49  -5.763  -4.455  -2.754
    3PHE    HD1   50  -5.680  -4.517  -2.783
    3PHE    CE1   51  -5.869  -4.438  -2.841
    3PHE    HE1   52  -5.869  -4.488  -2.937
    3PHE     CZ   53  -5.975  -4.359  -2.805
    3PHE     HZ   54  -6.058  -4.346  -2.872
    3PHE    CD2   55  -5.869  -4.312  -2.597
    3PHE    HD2   56  -5.870  -4.263  -2.501
    3PHE    CE2   57  -5.975  -4.296  -2.682
    3PHE    HE2   58  -6.058  -4.234  -2.654
    3PHE      C   59  -5.567  -4.181  -2.582
    3PHE      O   60  -5.627  -4.125  -2.673
    4GLU      N   61  -5.533  -4.116  -2.468
    4GLU     HN   62  -5.479  -4.158  -2.396
    4GLU     CA   63  -5.575  -3.980  -2.446
    4GLU     HA   64  -5.682  -3.978  -2.453
    4GLU     CB   65  -5.531  -3.923  -2.310
    4GLU    HB1   66  -5.578  -3.984  -2.230
    4GLU    HB2   67  -5.569  -3.819  -2.303
    4GLU     CG   68  -5.380  -3.920  -2.285
    4GLU    HG1   69  -5.354  -3.837  -2.217
    4GLU    HG2   70  -5.326  -3.908  -2.381
    4GLU     CD   71  -5.341  -4.053  -2.221
    4GLU    OE1   72  -5.426  -4.145  -2.218
    4GLU    OE2   73  -5.224  -4.063  -2.175
    4GLU      C   74  -5.520  -3.892  -2.553
    4GLU      O   75  -5.584  -3.794  -2.592
    5LYS      N   76  -5.401  -3.924  -2.607
    5LYS     HN   77  -5.350  -4.005  -2.580
    5LYS     CA   78  -5.342  -3.841  -2.708
    5LYS     HA   79  -5.318  -3.747  -2.662
    5LYS     CB   80  -5.216  -3.902  -2.771
    5LYS    HB1   81  -5.201  -3.857  -2.872
    5LYS    HB2   82  -5.233  -4.011  -2.783
    5LYS     CG   83  -5.088  -3.882  -2.691
    5LYS    HG1   84  -5.007  -3.944  -2.737
    5LYS    HG2   85  -5.105  -3.917  -2.587
    5LYS     CD   86  -5.042  -3.737  -2.687
    5LYS    HD1   87  -4.967  -3.725  -2.605
    5LYS    HD2   88  -5.129  -3.672  -2.665
    5LYS     CE   89  -4.978  -3.690  -2.818
    5LYS    HE1   90  -4.940  -3.586  -2.807
    5LYS    HE2   91  -5.052  -3.695  -2.901
    5LYS     NZ   92  -4.864  -3.778  -2.853
    5LYS    HZ1   93  -4.897  -3.857  -2.911
    5LYS    HZ2   94  -4.821  -3.815  -2.766
    5LYS    HZ3   95  -4.793  -3.723  -2.906
    5LYS      C   96  -5.438  -3.827  -2.822
    5LYS      O   97  -5.453  -3.719  -2.879
    6MET      N   98  -5.507  -3.937  -2.857
    6MET     HN   99  -5.502  -4.022  -2.805
    6MET     CA  100  -5.592  -3.939  -2.972
    6MET     HA  101  -5.531  -3.917  -3.059
    6MET     CB  102  -5.662  -4.075  -2.989
    6MET    HB1  103  -5.744  -4.082  -2.915
    6MET    HB2  104  -5.588  -4.155  -2.969
    6MET     CG  105  -5.721  -4.098  -3.129
    6MET    HG1  106  -5.783  -4.010  -3.155
    6MET    HG2  107  -5.786  -4.187  -3.125
    6MET     SD  108  -5.594  -4.122  -3.257
    6MET     CE  109  -5.524  -4.271  -3.180
    6MET    HE1  110  -5.604  -4.336  -3.138
    6MET    HE2  111  -5.456  -4.243  -3.097
    6MET    HE3  112  -5.467  -4.330  -3.255
    6MET      C  113  -5.699  -3.835  -2.957
    6MET      O  114  -5.721  -3.754  -3.047
    7ASP      N  115  -5.765  -3.831  -2.840
    7ASP     HN  116  -5.740  -3.890  -2.763
    7ASP     CA  117  -5.875  -3.742  -2.817
    7ASP     HA  118  -5.950  -3.762  -2.893
    7ASP     CB  119  -5.937  -3.760  -2.677
    7ASP    HB1  120  -6.007  -3.677  -2.655
    7ASP    HB2  121  -5.857  -3.762  -2.600
    7ASP     CG  122  -6.013  -3.892  -2.674
    7ASP    OD1  123  -6.132  -3.893  -2.716
    7ASP    OD2  124  -5.954  -3.994  -2.628
    7ASP      C  125  -5.830  -3.600  -2.828
    7ASP      O  126  -5.902  -3.516  -2.880
    8ASN      N  127  -5.708  -3.570  -2.778
    8ASN     HN  128  -5.648  -3.639  -2.739
    8ASN     CA  129  -5.658  -3.435  -2.778
    8ASN     HA  130  -5.727  -3.376  -2.720
    8ASN     CB  131  -5.516  -3.423  -2.720
    8ASN    HB1  132  -5.478  -3.320  -2.735
    8ASN    HB2  133  -5.448  -3.494  -2.772
    8ASN     CG  134  -5.520  -3.456  -2.572
    8ASN    OD1  135  -5.623  -3.442  -2.506
    8ASN    ND2  136  -5.403  -3.500  -2.517
    8ASN   HD21  137  -5.399  -3.523  -2.420
    8ASN   HD22  138  -5.322  -3.510  -2.574
    8ASN      C  139  -5.651  -3.390  -2.920
    8ASN      O  140  -5.693  -3.280  -2.954
    9LEU      N  141  -5.600  -3.478  -3.008
    9LEU     HN  142  -5.573  -3.570  -2.982
    9LEU     CA  143  -5.583  -3.443  -3.146
    9LEU     HA  144  -5.515  -3.360  -3.149
    9LEU     CB  145  -5.529  -3.558  -3.232
    9LEU    HB1  146  -5.525  -3.524  -3.338
    9LEU    HB2  147  -5.600  -3.643  -3.225
    9LEU     CG  148  -5.390  -3.608  -3.191
    9LEU     HG  149  -5.395  -3.653  -3.090
    9LEU    CD1  150  -5.339  -3.713  -3.291
    9LEU   HD11  151  -5.333  -3.669  -3.393
    9LEU   HD12  152  -5.409  -3.799  -3.294
    9LEU   HD13  153  -5.238  -3.748  -3.261
    9LEU    CD2  154  -5.291  -3.491  -3.172
    9LEU   HD21  155  -5.328  -3.423  -3.092
    9LEU   HD22  156  -5.282  -3.434  -3.266
    9LEU   HD23  157  -5.192  -3.531  -3.142
    9LEU      C  158  -5.718  -3.410  -3.201
    9LEU      O  159  -5.732  -3.321  -3.284
   10LEU      N  160  -5.820  -3.488  -3.161
   10LEU     HN  161  -5.809  -3.564  -3.098
   10LEU     CA  162  -5.953  -3.464  -3.210
   10LEU     HA  163  -5.945  -3.441  -3.315
   10LEU     CB  164  -6.049  -3.582  -3.189
   10LEU    HB1  165  -6.154  -3.546  -3.203
   10LEU    HB2  166  -6.038  -3.620  -3.085
   10LEU     CG  167  -6.023  -3.697  -3.288
   10LEU     HG  168  -6.023  -3.657  -3.391
   10LEU    CD1  169  -5.888  -3.766  -3.262
   10LEU   HD11  170  -5.886  -3.809  -3.160
   10LEU   HD12  171  -5.806  -3.693  -3.272
   10LEU   HD13  172  -5.874  -3.849  -3.335
   10LEU    CD2  173  -6.140  -3.796  -3.292
   10LEU   HD21  174  -6.233  -3.744  -3.325
   10LEU   HD22  175  -6.157  -3.839  -3.191
   10LEU   HD23  176  -6.118  -3.877  -3.365
   10LEU      C  177  -6.015  -3.339  -3.153
   10LEU      O  178  -6.090  -3.271  -3.223
   11ARG      N  179  -5.995  -3.310  -3.023
   11ARG     HN  180  -5.936  -3.366  -2.966
   11ARG     CA  181  -6.055  -3.196  -2.957
   11ARG     HA  182  -6.154  -3.183  -2.998
   11ARG     CB  183  -6.064  -3.215  -2.805
   11ARG    HB1  184  -6.091  -3.118  -2.758
   11ARG    HB2  185  -5.965  -3.247  -2.766
   11ARG     CG  186  -6.169  -3.319  -2.764
   11ARG    HG1  187  -6.134  -3.419  -2.798
   11ARG    HG2  188  -6.265  -3.295  -2.816
   11ARG     CD  189  -6.194  -3.324  -2.613
   11ARG    HD1  190  -6.220  -3.223  -2.575
   11ARG    HD2  191  -6.105  -3.363  -2.560
   11ARG     NE  192  -6.309  -3.416  -2.588
   11ARG     HE  193  -6.402  -3.379  -2.586
   11ARG     CZ  194  -6.289  -3.549  -2.568
   11ARG    NH1  195  -6.163  -3.602  -2.570
   11ARG   HH11  196  -6.083  -3.541  -2.572
   11ARG   HH12  197  -6.150  -3.701  -2.571
   11ARG    NH2  198  -6.396  -3.631  -2.545
   11ARG   HH21  199  -6.488  -3.593  -2.543
   11ARG   HH22  200  -6.382  -3.729  -2.530
   11ARG      C  201  -5.992  -3.061  -2.982
   11ARG      O  202  -6.064  -2.962  -2.990
   12ASP      N  203  -5.858  -3.052  -2.992
   12ASP     HN  204  -5.799  -3.132  -2.995
   12ASP     CA  205  -5.790  -2.924  -2.998
   12ASP     HA  206  -5.814  -2.870  -2.908
   12ASP     CB  207  -5.637  -2.940  -3.010
   12ASP    HB1  208  -5.612  -2.980  -3.110
   12ASP    HB2  209  -5.601  -3.010  -2.932
   12ASP     CG  210  -5.570  -2.804  -2.991
   12ASP    OD1  211  -5.643  -2.705  -2.965
   12ASP    OD2  212  -5.445  -2.799  -3.004
   12ASP      C  213  -5.838  -2.843  -3.115
   12ASP      O  214  -5.838  -2.891  -3.229
   13PRO      N  215  -5.878  -2.720  -3.089
   13PRO     CD  216  -5.938  -2.688  -2.961
   13PRO    HD1  217  -5.860  -2.657  -2.889
   13PRO    HD2  218  -5.992  -2.777  -2.922
   13PRO     CA  219  -5.925  -2.633  -3.194
   13PRO     HA  220  -5.992  -2.687  -3.259
   13PRO     CB  221  -5.989  -2.513  -3.123
   13PRO    HB1  222  -6.074  -2.473  -3.181
   13PRO    HB2  223  -5.915  -2.432  -3.107
   13PRO     CG  224  -6.036  -2.572  -2.989
   13PRO    HG1  225  -6.031  -2.496  -2.908
   13PRO    HG2  226  -6.141  -2.610  -2.997
   13PRO      C  227  -5.817  -2.592  -3.290
   13PRO      O  228  -5.849  -2.550  -3.401
   14LYS      N  229  -5.690  -2.592  -3.244
   14LYS     HN  230  -5.670  -2.612  -3.148
   14LYS     CA  231  -5.576  -2.564  -3.326
   14LYS     HA  232  -5.607  -2.493  -3.400
   14LYS     CB  233  -5.455  -2.508  -3.248
   14LYS    HB1  234  -5.363  -2.525  -3.308
   14LYS    HB2  235  -5.446  -2.563  -3.152
   14LYS     CG  236  -5.470  -2.358  -3.219
   14LYS    HG1  237  -5.567  -2.342  -3.168
   14LYS    HG2  238  -5.471  -2.304  -3.316
   14LYS     CD  239  -5.359  -2.298  -3.133
   14LYS    HD1  240  -5.261  -2.333  -3.171
   14LYS    HD2  241  -5.372  -2.333  -3.028
   14LYS     CE  242  -5.360  -2.145  -3.132
   14LYS    HE1  243  -5.290  -2.106  -3.055
   14LYS    HE2  244  -5.463  -2.107  -3.112
   14LYS     NZ  245  -5.317  -2.093  -3.264
   14LYS    HZ1  246  -5.381  -2.127  -3.338
   14LYS    HZ2  247  -5.220  -2.127  -3.284
   14LYS    HZ3  248  -5.317  -1.989  -3.262
   14LYS      C  249  -5.533  -2.684  -3.406
   14LYS      O  250  -5.467  -2.668  -3.509
   15SER      N  251  -5.565  -2.806  -3.360
   15SER     HN  252  -5.622  -2.818  -3.279
   15SER     CA  253  -5.521  -2.928  -3.423
   15SER     HA  254  -5.413  -2.928  -3.420
   15SER     CB  255  -5.574  -3.056  -3.356
   15SER    HB1  256  -5.685  -3.056  -3.359
   15SER    HB2  257  -5.540  -3.060  -3.250
   15SER     OG  258  -5.526  -3.171  -3.424
   15SER    HG1  259  -5.575  -3.245  -3.388
   15SER      C  260  -5.563  -2.933  -3.567
   15SER      O  261  -5.670  -2.885  -3.604
   16GLU      N  262  -5.476  -2.990  -3.651
   16GLU     HN  263  -5.389  -3.028  -3.618
   16GLU     CA  264  -5.497  -3.003  -3.792
   16GLU     HA  265  -5.529  -2.907  -3.830
   16GLU     CB  266  -5.367  -3.047  -3.862
   16GLU    HB1  267  -5.387  -3.064  -3.970
   16GLU    HB2  268  -5.331  -3.141  -3.816
   16GLU     CG  269  -5.259  -2.939  -3.847
   16GLU    HG1  270  -5.267  -2.892  -3.747
   16GLU    HG2  271  -5.273  -2.862  -3.925
   16GLU     CD  272  -5.123  -3.003  -3.862
   16GLU    OE1  273  -5.116  -3.125  -3.895
   16GLU    OE2  274  -5.022  -2.931  -3.839
   16GLU      C  275  -5.607  -3.102  -3.822
   16GLU      O  276  -5.683  -3.083  -3.916
   17VAL      N  277  -5.609  -3.213  -3.747
   17VAL     HN  278  -5.542  -3.218  -3.673
   17VAL     CA  279  -5.690  -3.333  -3.748
   17VAL     HA  280  -5.725  -3.348  -3.849
   17VAL     CB  281  -5.610  -3.451  -3.701
   17VAL     HB  282  -5.509  -3.449  -3.748
   17VAL    CG1  283  -5.598  -3.444  -3.549
   17VAL   HG11  284  -5.658  -3.525  -3.502
   17VAL   HG12  285  -5.635  -3.346  -3.512
   17VAL   HG13  286  -5.491  -3.457  -3.519
   17VAL    CG2  287  -5.671  -3.581  -3.758
   17VAL   HG21  288  -5.720  -3.561  -3.855
   17VAL   HG22  289  -5.747  -3.620  -3.687
   17VAL   HG23  290  -5.591  -3.657  -3.773
   17VAL      C  291  -5.821  -3.331  -3.671
   17VAL      O  292  -5.880  -3.438  -3.655
   18ASN      N  293  -5.864  -3.221  -3.607
   18ASN     HN  294  -5.819  -3.132  -3.617
   18ASN     CA  295  -5.981  -3.224  -3.520
   18ASN     HA  296  -5.964  -3.302  -3.447
   18ASN     CB  297  -6.007  -3.090  -3.447
   18ASN    HB1  298  -5.918  -3.062  -3.387
   18ASN    HB2  299  -6.094  -3.103  -3.378
   18ASN     CG  300  -6.038  -2.979  -3.546
   18ASN    OD1  301  -6.093  -3.001  -3.654
   18ASN    ND2  302  -6.000  -2.853  -3.510
   18ASN   HD21  303  -6.018  -2.776  -3.571
   18ASN   HD22  304  -5.955  -2.838  -3.421
   18ASN      C  305  -6.107  -3.268  -3.590
   18ASN      O  306  -6.109  -3.287  -3.711
   19SER      N  307  -6.216  -3.286  -3.510
   19SER     HN  308  -6.212  -3.262  -3.414
   19SER     CA  309  -6.345  -3.337  -3.552
   19SER     HA  310  -6.330  -3.439  -3.585
   19SER     CB  311  -6.449  -3.334  -3.439
   19SER    HB1  312  -6.547  -3.370  -3.477
   19SER    HB2  313  -6.460  -3.230  -3.401
   19SER     OG  314  -6.408  -3.418  -3.332
   19SER    HG1  315  -6.344  -3.367  -3.282
   19SER      C  316  -6.399  -3.255  -3.664
   19SER      O  317  -6.458  -3.308  -3.758
   20ASP      N  318  -6.381  -3.122  -3.659
   20ASP     HN  319  -6.335  -3.076  -3.583
   20ASP     CA  320  -6.428  -3.041  -3.767
   20ASP     HA  321  -6.535  -3.055  -3.773
   20ASP     CB  322  -6.397  -2.890  -3.752
   20ASP    HB1  323  -6.400  -2.841  -3.851
   20ASP    HB2  324  -6.296  -2.877  -3.707
   20ASP     CG  325  -6.501  -2.826  -3.661
   20ASP    OD1  326  -6.620  -2.869  -3.668
   20ASP    OD2  327  -6.464  -2.733  -3.585
   20ASP      C  328  -6.359  -3.086  -3.891
   20ASP      O  329  -6.420  -3.100  -3.996
   21CYS      N  330  -6.227  -3.111  -3.881
   21CYS     HN  331  -6.178  -3.103  -3.795
   21CYS     CA  332  -6.150  -3.152  -3.994
   21CYS     HA  333  -6.161  -3.076  -4.070
   21CYS     CB  334  -6.001  -3.171  -3.961
   21CYS    HB1  335  -5.992  -3.247  -3.881
   21CYS    HB2  336  -5.961  -3.075  -3.922
   21CYS     SG  337  -5.903  -3.223  -4.105
   21CYS    HG1  338  -5.786  -3.185  -4.055
   21CYS      C  339  -6.200  -3.284  -4.044
   21CYS      O  340  -6.211  -3.303  -4.165
   22LEU      N  341  -6.230  -3.378  -3.953
   22LEU     HN  342  -6.224  -3.363  -3.854
   22LEU     CA  343  -6.274  -3.508  -3.997
   22LEU     HA  344  -6.197  -3.546  -4.063
   22LEU     CB  345  -6.300  -3.612  -3.886
   22LEU    HB1  346  -6.353  -3.698  -3.932
   22LEU    HB2  347  -6.366  -3.565  -3.810
   22LEU     CG  348  -6.175  -3.665  -3.815
   22LEU     HG  349  -6.100  -3.694  -3.891
   22LEU    CD1  350  -6.115  -3.561  -3.721
   22LEU   HD11  351  -6.196  -3.506  -3.668
   22LEU   HD12  352  -6.055  -3.488  -3.779
   22LEU   HD13  353  -6.051  -3.610  -3.645
   22LEU    CD2  354  -6.205  -3.798  -3.744
   22LEU   HD21  355  -6.238  -3.874  -3.818
   22LEU   HD22  356  -6.285  -3.783  -3.669
   22LEU   HD23  357  -6.113  -3.835  -3.694
   22LEU      C  358  -6.404  -3.496  -4.069
   22LEU      O  359  -6.419  -3.549  -4.179
   23LEU      N  360  -6.501  -3.423  -4.010
   23LEU     HN  361  -6.486  -3.373  -3.925
   23LEU     CA  362  -6.632  -3.414  -4.067
   23LEU     HA  363  -6.669  -3.515  -4.080
   23LEU     CB  364  -6.730  -3.335  -3.977
   23LEU    HB1  365  -6.700  -3.228  -3.978
   23LEU    HB2  366  -6.722  -3.374  -3.874
   23LEU     CG  367  -6.876  -3.346  -4.024
   23LEU     HG  368  -6.887  -3.297  -4.123
   23LEU    CD1  369  -6.920  -3.492  -4.035
   23LEU   HD11  370  -6.842  -3.559  -3.990
   23LEU   HD12  371  -6.932  -3.520  -4.141
   23LEU   HD13  372  -7.015  -3.507  -3.980
   23LEU    CD2  373  -6.969  -3.267  -3.929
   23LEU   HD21  374  -6.940  -3.160  -3.928
   23LEU   HD22  375  -6.960  -3.308  -3.826
   23LEU   HD23  376  -7.074  -3.275  -3.964
   23LEU      C  377  -6.622  -3.350  -4.201
   23LEU      O  378  -6.695  -3.385  -4.293
   24ASP      N  379  -6.530  -3.253  -4.215
   24ASP     HN  380  -6.472  -3.224  -4.139
   24ASP     CA  381  -6.507  -3.183  -4.339
   24ASP     HA  382  -6.600  -3.137  -4.368
   24ASP     CB  383  -6.396  -3.076  -4.331
   24ASP    HB1  384  -6.362  -3.050  -4.434
   24ASP    HB2  385  -6.310  -3.115  -4.273
   24ASP     CG  386  -6.450  -2.950  -4.263
   24ASP    OD1  387  -6.573  -2.925  -4.271
   24ASP    OD2  388  -6.366  -2.877  -4.203
   24ASP      C  389  -6.460  -3.281  -4.443
   24ASP      O  390  -6.497  -3.270  -4.560
   25GLY      N  391  -6.376  -3.378  -4.403
   25GLY     HN  392  -6.351  -3.390  -4.307
   25GLY     CA  393  -6.317  -3.469  -4.496
   25GLY    HA1  394  -6.249  -3.534  -4.443
   25GLY    HA2  395  -6.263  -3.412  -4.570
   25GLY      C  396  -6.423  -3.550  -4.563
   25GLY      O  397  -6.419  -3.569  -4.684
   26LEU      N  398  -6.520  -3.603  -4.485
   26LEU     HN  399  -6.525  -3.586  -4.387
   26LEU     CA  400  -6.622  -3.687  -4.541
   26LEU     HA  401  -6.573  -3.763  -4.600
   26LEU     CB  402  -6.711  -3.754  -4.434
   26LEU    HB1  403  -6.773  -3.675  -4.387
   26LEU    HB2  404  -6.645  -3.799  -4.358
   26LEU     CG  405  -6.807  -3.866  -4.485
   26LEU     HG  406  -6.748  -3.945  -4.536
   26LEU    CD1  407  -6.885  -3.928  -4.368
   26LEU   HD11  408  -6.946  -3.849  -4.317
   26LEU   HD12  409  -6.815  -3.971  -4.295
   26LEU   HD13  410  -6.954  -4.006  -4.406
   26LEU    CD2  411  -6.903  -3.819  -4.596
   26LEU   HD21  412  -6.864  -3.852  -4.695
   26LEU   HD22  413  -6.911  -3.708  -4.596
   26LEU   HD23  414  -7.003  -3.864  -4.581
   26LEU      C  415  -6.708  -3.603  -4.631
   26LEU      O  416  -6.745  -3.646  -4.740
   27ASP      N  417  -6.739  -3.481  -4.587
   27ASP     HN  418  -6.703  -3.446  -4.501
   27ASP     CA  419  -6.825  -3.390  -4.658
   27ASP     HA  420  -6.922  -3.437  -4.667
   27ASP     CB  421  -6.837  -3.256  -4.583
   27ASP    HB1  422  -6.746  -3.195  -4.600
   27ASP    HB2  423  -6.849  -3.274  -4.474
   27ASP     CG  424  -6.958  -3.181  -4.635
   27ASP    OD1  425  -7.037  -3.241  -4.712
   27ASP    OD2  426  -6.974  -3.062  -4.597
   27ASP      C  427  -6.765  -3.364  -4.793
   27ASP      O  428  -6.835  -3.365  -4.894
   28ALA      N  429  -6.632  -3.341  -4.797
   28ALA     HN  430  -6.576  -3.343  -4.715
   28ALA     CA  431  -6.562  -3.311  -4.919
   28ALA     HA  432  -6.611  -3.227  -4.966
   28ALA     CB  433  -6.413  -3.279  -4.895
   28ALA    HB1  434  -6.367  -3.357  -4.831
   28ALA    HB2  435  -6.404  -3.181  -4.843
   28ALA    HB3  436  -6.359  -3.275  -4.992
   28ALA      C  437  -6.568  -3.430  -5.010
   28ALA      O  438  -6.593  -3.416  -5.129
   29LEU      N  439  -6.548  -3.551  -4.954
   29LEU     HN  440  -6.535  -3.564  -4.856
   29LEU     CA  441  -6.544  -3.670  -5.035
   29LEU     HA  442  -6.471  -3.653  -5.112
   29LEU     CB  443  -6.508  -3.797  -4.956
   29LEU    HB1  444  -6.587  -3.815  -4.879
   29LEU    HB2  445  -6.411  -3.780  -4.904
   29LEU     CG  446  -6.495  -3.923  -5.044
   29LEU     HG  447  -6.592  -3.942  -5.094
   29LEU    CD1  448  -6.385  -3.905  -5.150
   29LEU   HD11  449  -6.287  -3.887  -5.101
   29LEU   HD12  450  -6.410  -3.818  -5.215
   29LEU   HD13  451  -6.378  -3.997  -5.212
   29LEU    CD2  452  -6.473  -4.049  -4.958
   29LEU   HD21  453  -6.549  -4.054  -4.877
   29LEU   HD22  454  -6.372  -4.046  -4.912
   29LEU   HD23  455  -6.483  -4.140  -5.022
   29LEU      C  456  -6.677  -3.690  -5.101
   29LEU      O  457  -6.683  -3.713  -5.221
   30VAL      N  458  -6.788  -3.677  -5.025
   30VAL     HN  459  -6.785  -3.652  -4.928
   30VAL     CA  460  -6.918  -3.700  -5.082
   30VAL     HA  461  -6.916  -3.797  -5.128
   30VAL     CB  462  -7.032  -3.694  -4.983
   30VAL     HB  463  -7.129  -3.696  -5.036
   30VAL    CG1  464  -7.022  -3.816  -4.889
   30VAL   HG11  465  -6.916  -3.847  -4.877
   30VAL   HG12  466  -7.079  -3.901  -4.932
   30VAL   HG13  467  -7.063  -3.790  -4.789
   30VAL    CG2  468  -7.026  -3.561  -4.906
   30VAL   HG21  469  -7.000  -3.479  -4.976
   30VAL   HG22  470  -6.950  -3.566  -4.826
   30VAL   HG23  471  -7.126  -3.539  -4.862
   30VAL      C  472  -6.943  -3.599  -5.190
   30VAL      O  473  -7.006  -3.631  -5.290
   31TYR      N  474  -6.897  -3.473  -5.172
   31TYR     HN  475  -6.849  -3.443  -5.090
   31TYR     CA  476  -6.918  -3.375  -5.276
   31TYR     HA  477  -7.023  -3.380  -5.303
   31TYR     CB  478  -6.882  -3.231  -5.238
   31TYR    HB1  479  -6.870  -3.169  -5.330
   31TYR    HB2  480  -6.789  -3.229  -5.178
   31TYR     CG  481  -6.992  -3.173  -5.156
   31TYR    CD1  482  -7.113  -3.142  -5.215
   31TYR    HD1  483  -7.128  -3.162  -5.320
   31TYR    CE1  484  -7.215  -3.087  -5.141
   31TYR    HE1  485  -7.310  -3.064  -5.188
   31TYR     CZ  486  -7.197  -3.061  -5.008
   31TYR     OH  487  -7.301  -3.004  -4.931
   31TYR     HH  488  -7.261  -2.952  -4.861
   31TYR    CD2  489  -6.975  -3.146  -5.023
   31TYR    HD2  490  -6.880  -3.168  -4.976
   31TYR    CE2  491  -7.076  -3.091  -4.949
   31TYR    HE2  492  -7.061  -3.070  -4.844
   31TYR      C  493  -6.840  -3.410  -5.399
   31TYR      O  494  -6.891  -3.402  -5.511
   32ASP      N  495  -6.713  -3.451  -5.382
   32ASP     HN  496  -6.674  -3.465  -5.291
   32ASP     CA  497  -6.625  -3.478  -5.492
   32ASP     HA  498  -6.625  -3.391  -5.556
   32ASP     CB  499  -6.482  -3.510  -5.448
   32ASP    HB1  500  -6.424  -3.554  -5.532
   32ASP    HB2  501  -6.483  -3.582  -5.363
   32ASP     CG  502  -6.416  -3.381  -5.403
   32ASP    OD1  503  -6.440  -3.276  -5.469
   32ASP    OD2  504  -6.341  -3.384  -5.301
   32ASP      C  505  -6.672  -3.593  -5.576
   32ASP      O  506  -6.640  -3.595  -5.694
   33LEU      N  507  -6.736  -3.696  -5.517
   33LEU     HN  508  -6.754  -3.695  -5.419
   33LEU     CA  509  -6.783  -3.815  -5.585
   33LEU     HA  510  -6.714  -3.837  -5.665
   33LEU     CB  511  -6.791  -3.935  -5.489
   33LEU    HB1  512  -6.840  -4.020  -5.542
   33LEU    HB2  513  -6.853  -3.907  -5.401
   33LEU     CG  514  -6.653  -3.981  -5.439
   33LEU     HG  515  -6.603  -3.897  -5.386
   33LEU    CD1  516  -6.664  -4.102  -5.344
   33LEU   HD11  517  -6.712  -4.187  -5.396
   33LEU   HD12  518  -6.725  -4.075  -5.256
   33LEU   HD13  519  -6.562  -4.133  -5.311
   33LEU    CD2  520  -6.557  -4.008  -5.557
   33LEU   HD21  521  -6.530  -3.912  -5.606
   33LEU   HD22  522  -6.607  -4.072  -5.633
   33LEU   HD23  523  -6.465  -4.057  -5.521
   33LEU      C  524  -6.914  -3.808  -5.659
   33LEU      O  525  -6.927  -3.868  -5.766
   34ASP      N  526  -7.016  -3.736  -5.606
   34ASP     HN  527  -7.003  -3.675  -5.528
   34ASP     CA  528  -7.149  -3.744  -5.660
   34ASP     HA  529  -7.171  -3.849  -5.677
   34ASP     CB  530  -7.255  -3.683  -5.567
   34ASP    HB1  531  -7.247  -3.572  -5.568
   34ASP    HB2  532  -7.239  -3.719  -5.463
   34ASP     CG  533  -7.393  -3.724  -5.615
   34ASP    OD1  534  -7.401  -3.796  -5.718
   34ASP    OD2  535  -7.493  -3.684  -5.549
   34ASP      C  536  -7.162  -3.676  -5.794
   34ASP      O  537  -7.212  -3.564  -5.802
   35PHE      N  538  -7.119  -3.744  -5.902
   35PHE     HN  539  -7.074  -3.833  -5.892
   35PHE     CA  540  -7.134  -3.697  -6.036
   35PHE     HA  541  -7.214  -3.624  -6.036
   35PHE     CB  542  -7.006  -3.632  -6.095
   35PHE    HB1  543  -7.022  -3.604  -6.201
   35PHE    HB2  544  -6.919  -3.700  -6.084
   35PHE     CG  545  -6.979  -3.507  -6.017
   35PHE    CD1  546  -7.052  -3.393  -6.040
   35PHE    HD1  547  -7.129  -3.394  -6.116
   35PHE    CE1  548  -7.028  -3.278  -5.969
   35PHE    HE1  549  -7.086  -3.189  -5.988
   35PHE     CZ  550  -6.930  -3.276  -5.873
   35PHE     HZ  551  -6.910  -3.186  -5.817
   35PHE    CD2  552  -6.881  -3.504  -5.921
   35PHE    HD2  553  -6.822  -3.593  -5.902
   35PHE    CE2  554  -6.856  -3.390  -5.849
   35PHE    HE2  555  -6.778  -3.389  -5.774
   35PHE      C  556  -7.164  -3.819  -6.118
   35PHE      O  557  -7.103  -3.923  -6.095
   36PRO      N  558  -7.252  -3.811  -6.214
   36PRO     CD  559  -7.352  -3.705  -6.220
   36PRO    HD1  560  -7.308  -3.615  -6.267
   36PRO    HD2  561  -7.386  -3.681  -6.117
   36PRO     CA  562  -7.292  -3.928  -6.287
   36PRO     HA  563  -7.321  -4.006  -6.219
   36PRO     CB  564  -7.404  -3.881  -6.380
   36PRO    HB1  565  -7.478  -3.962  -6.398
   36PRO    HB2  566  -7.363  -3.849  -6.478
   36PRO     CG  567  -7.467  -3.763  -6.304
   36PRO    HG1  568  -7.506  -3.687  -6.375
   36PRO    HG2  569  -7.550  -3.798  -6.239
   36PRO      C  570  -7.178  -3.996  -6.356
   36PRO      O  571  -7.179  -4.119  -6.366
   37ALA      N  572  -7.078  -3.919  -6.404
   37ALA     HN  573  -7.079  -3.820  -6.394
   37ALA     CA  574  -6.966  -3.975  -6.474
   37ALA     HA  575  -7.004  -4.035  -6.555
   37ALA     CB  576  -6.871  -3.867  -6.529
   37ALA    HB1  577  -6.832  -3.805  -6.446
   37ALA    HB2  578  -6.926  -3.801  -6.600
   37ALA    HB3  579  -6.786  -3.914  -6.581
   37ALA      C  580  -6.886  -4.061  -6.381
   37ALA      O  581  -6.839  -4.168  -6.420
   38LEU      N  582  -6.865  -4.014  -6.257
   38LEU     HN  583  -6.902  -3.925  -6.229
   38LEU     CA  584  -6.790  -4.081  -6.154
   38LEU     HA  585  -6.696  -4.112  -6.198
   38LEU     CB  586  -6.764  -3.993  -6.031
   38LEU    HB1  587  -6.722  -4.057  -5.950
   38LEU    HB2  588  -6.860  -3.951  -5.997
   38LEU     CG  589  -6.666  -3.876  -6.056
   38LEU     HG  590  -6.707  -3.811  -6.136
   38LEU    CD1  591  -6.645  -3.793  -5.929
   38LEU   HD11  592  -6.587  -3.851  -5.854
   38LEU   HD12  593  -6.743  -3.766  -5.884
   38LEU   HD13  594  -6.589  -3.700  -5.953
   38LEU    CD2  595  -6.534  -3.927  -6.115
   38LEU   HD21  596  -6.549  -3.963  -6.219
   38LEU   HD22  597  -6.495  -4.012  -6.054
   38LEU   HD23  598  -6.459  -3.845  -6.116
   38LEU      C  599  -6.864  -4.202  -6.104
   38LEU      O  600  -6.804  -4.305  -6.074
   39ARG      N  601  -6.998  -4.191  -6.098
   39ARG     HN  602  -7.044  -4.111  -6.134
   39ARG     CA  603  -7.086  -4.290  -6.042
   39ARG     HA  604  -7.054  -4.308  -5.941
   39ARG     CB  605  -7.235  -4.248  -6.042
   39ARG    HB1  606  -7.296  -4.336  -6.013
   39ARG    HB2  607  -7.263  -4.218  -6.145
   39ARG     CG  608  -7.266  -4.133  -5.947
   39ARG    HG1  609  -7.375  -4.111  -5.952
   39ARG    HG2  610  -7.210  -4.043  -5.981
   39ARG     CD  611  -7.228  -4.161  -5.801
   39ARG    HD1  612  -7.247  -4.072  -5.738
   39ARG    HD2  613  -7.122  -4.191  -5.794
   39ARG     NE  614  -7.313  -4.273  -5.752
   39ARG     HE  615  -7.284  -4.368  -5.767
   39ARG     CZ  616  -7.430  -4.248  -5.687
   39ARG    NH1  617  -7.473  -4.120  -5.669
   39ARG   HH11  618  -7.418  -4.044  -5.704
   39ARG   HH12  619  -7.559  -4.102  -5.622
   39ARG    NH2  620  -7.505  -4.352  -5.640
   39ARG   HH21  621  -7.474  -4.446  -5.652
   39ARG   HH22  622  -7.591  -4.334  -5.592
   39ARG      C  623  -7.073  -4.417  -6.120
   39ARG      O  624  -7.117  -4.522  -6.075
   40LYS      N  625  -7.017  -4.409  -6.242
   40LYS     HN  626  -6.984  -4.324  -6.281
   40LYS     CA  627  -7.002  -4.527  -6.323
   40LYS     HA  628  -7.101  -4.564  -6.344
   40LYS     CB  629  -6.926  -4.502  -6.455
   40LYS    HB1  630  -6.902  -4.600  -6.501
   40LYS    HB2  631  -6.831  -4.449  -6.431
   40LYS     CG  632  -7.003  -4.418  -6.557
   40LYS    HG1  633  -7.042  -4.327  -6.506
   40LYS    HG2  634  -7.089  -4.478  -6.595
   40LYS     CD  635  -6.918  -4.375  -6.676
   40LYS    HD1  636  -6.877  -4.466  -6.725
   40LYS    HD2  637  -6.833  -4.314  -6.639
   40LYS     CE  638  -6.992  -4.293  -6.782
   40LYS    HE1  639  -7.034  -4.200  -6.737
   40LYS    HE2  640  -7.075  -4.354  -6.826
   40LYS     NZ  641  -6.900  -4.254  -6.891
   40LYS    HZ1  642  -6.860  -4.339  -6.935
   40LYS    HZ2  643  -6.823  -4.197  -6.852
   40LYS    HZ3  644  -6.951  -4.199  -6.962
   40LYS      C  645  -6.923  -4.628  -6.244
   40LYS      O  646  -6.944  -4.748  -6.260
   41ASN      N  647  -6.828  -4.582  -6.160
   41ASN     HN  648  -6.811  -4.485  -6.147
   41ASN     CA  649  -6.746  -4.672  -6.082
   41ASN     HA  650  -6.710  -4.749  -6.148
   41ASN     CB  651  -6.626  -4.600  -6.016
   41ASN    HB1  652  -6.662  -4.536  -5.933
   41ASN    HB2  653  -6.576  -4.535  -6.092
   41ASN     CG  654  -6.526  -4.701  -5.963
   41ASN    OD1  655  -6.562  -4.809  -5.916
   41ASN    ND2  656  -6.395  -4.664  -5.968
   41ASN   HD21  657  -6.369  -4.575  -6.005
   41ASN   HD22  658  -6.324  -4.727  -5.934
   41ASN      C  659  -6.828  -4.734  -5.972
   41ASN      O  660  -6.905  -4.667  -5.904
   42LYS      N  661  -6.813  -4.867  -5.956
   42LYS     HN  662  -6.754  -4.921  -6.015
   42LYS     CA  663  -6.882  -4.942  -5.853
   42LYS     HA  664  -6.985  -4.912  -5.856
   42LYS     CB  665  -6.870  -5.094  -5.873
   42LYS    HB1  666  -6.961  -5.129  -5.927
   42LYS    HB2  667  -6.865  -5.142  -5.774
   42LYS     CG  668  -6.747  -5.136  -5.954
   42LYS    HG1  669  -6.752  -5.087  -6.053
   42LYS    HG2  670  -6.751  -5.246  -5.967
   42LYS     CD  671  -6.611  -5.101  -5.892
   42LYS    HD1  672  -6.601  -5.155  -5.795
   42LYS    HD2  673  -6.608  -4.992  -5.872
   42LYS     CE  674  -6.495  -5.139  -5.983
   42LYS    HE1  675  -6.510  -5.096  -6.085
   42LYS    HE2  676  -6.485  -5.249  -5.989
   42LYS     NZ  677  -6.368  -5.085  -5.930
   42LYS    HZ1  678  -6.351  -5.124  -5.835
   42LYS    HZ2  679  -6.374  -4.981  -5.924
   42LYS    HZ3  680  -6.290  -5.111  -5.993
   42LYS      C  681  -6.834  -4.904  -5.716
   42LYS      O  682  -6.916  -4.888  -5.625
   43ASN      N  683  -6.702  -4.885  -5.696
   43ASN     HN  684  -6.634  -4.893  -5.768
   43ASN     CA  685  -6.656  -4.853  -5.564
   43ASN     HA  686  -6.690  -4.932  -5.498
   43ASN     CB  687  -6.503  -4.841  -5.554
   43ASN    HB1  688  -6.475  -4.788  -5.460
   43ASN    HB2  689  -6.463  -4.784  -5.641
   43ASN     CG  690  -6.443  -4.981  -5.554
   43ASN    OD1  691  -6.510  -5.078  -5.521
   43ASN    ND2  692  -6.312  -4.991  -5.589
   43ASN   HD21  693  -6.267  -5.080  -5.591
   43ASN   HD22  694  -6.260  -4.909  -5.614
   43ASN      C  695  -6.715  -4.722  -5.522
   43ASN      O  696  -6.760  -4.708  -5.408
   44ILE      N  697  -6.716  -4.623  -5.613
   44ILE     HN  698  -6.681  -4.636  -5.705
   44ILE     CA  699  -6.768  -4.492  -5.583
   44ILE     HA  700  -6.718  -4.458  -5.494
   44ILE     CB  701  -6.747  -4.393  -5.694
   44ILE     HB  702  -6.774  -4.439  -5.792
   44ILE    CG2  703  -6.837  -4.272  -5.665
   44ILE   HG21  704  -6.836  -4.249  -5.557
   44ILE   HG22  705  -6.941  -4.294  -5.696
   44ILE   HG23  706  -6.800  -4.183  -5.721
   44ILE    CG1  707  -6.598  -4.357  -5.710
   44ILE   HG11  708  -6.559  -4.325  -5.611
   44ILE   HG12  709  -6.590  -4.273  -5.781
   44ILE     CD  710  -6.511  -4.471  -5.761
   44ILE    HD1  711  -6.572  -4.562  -5.777
   44ILE    HD2  712  -6.432  -4.495  -5.686
   44ILE    HD3  713  -6.463  -4.443  -5.857
   44ILE      C  714  -6.916  -4.498  -5.557
   44ILE      O  715  -6.965  -4.433  -5.466
   45ASP      N  716  -6.990  -4.575  -5.639
   45ASP     HN  717  -6.948  -4.633  -5.709
   45ASP     CA  718  -7.133  -4.579  -5.633
   45ASP     HA  719  -7.169  -4.477  -5.640
   45ASP     CB  720  -7.192  -4.665  -5.746
   45ASP    HB1  721  -7.172  -4.772  -5.727
   45ASP    HB2  722  -7.146  -4.636  -5.843
   45ASP     CG  723  -7.342  -4.642  -5.753
   45ASP    OD1  724  -7.411  -4.666  -5.650
   45ASP    OD2  725  -7.391  -4.602  -5.862
   45ASP      C  726  -7.182  -4.634  -5.501
   45ASP      O  727  -7.273  -4.578  -5.441
   46ASN      N  728  -7.122  -4.745  -5.453
   46ASN     HN  729  -7.043  -4.786  -5.497
   46ASN     CA  730  -7.168  -4.812  -5.333
   46ASN     HA  731  -7.273  -4.832  -5.346
   46ASN     CB  732  -7.093  -4.943  -5.305
   46ASN    HB1  733  -7.124  -4.984  -5.206
   46ASN    HB2  734  -6.983  -4.924  -5.303
   46ASN     CG  735  -7.126  -5.043  -5.414
   46ASN    OD1  736  -7.040  -5.081  -5.493
   46ASN    ND2  737  -7.254  -5.087  -5.420
   46ASN   HD21  738  -7.281  -5.153  -5.490
   46ASN   HD22  739  -7.322  -5.054  -5.354
   46ASN      C  740  -7.148  -4.725  -5.212
   46ASN      O  741  -7.237  -4.712  -5.129
   47PHE      N  742  -7.030  -4.663  -5.201
   47PHE     HN  743  -6.960  -4.672  -5.272
   47PHE     CA  744  -6.994  -4.582  -5.089
   47PHE     HA  745  -6.994  -4.644  -5.001
   47PHE     CB  746  -6.854  -4.520  -5.112
   47PHE    HB1  747  -6.848  -4.478  -5.214
   47PHE    HB2  748  -6.776  -4.598  -5.097
   47PHE     CG  749  -6.825  -4.409  -5.016
   47PHE    CD1  750  -6.868  -4.281  -5.044
   47PHE    HD1  751  -6.924  -4.263  -5.135
   47PHE    CE1  752  -6.842  -4.177  -4.958
   47PHE    HE1  753  -6.876  -4.077  -4.982
   47PHE     CZ  754  -6.771  -4.200  -4.843
   47PHE     HZ  755  -6.751  -4.119  -4.775
   47PHE    CD2  756  -6.754  -4.431  -4.901
   47PHE    HD2  757  -6.718  -4.531  -4.878
   47PHE    CE2  758  -6.727  -4.327  -4.815
   47PHE    HE2  759  -6.671  -4.346  -4.724
   47PHE      C  760  -7.094  -4.472  -5.079
   47PHE      O  761  -7.150  -4.448  -4.972
   48LEU      N  762  -7.122  -4.405  -5.192
   48LEU     HN  763  -7.082  -4.429  -5.280
   48LEU     CA  764  -7.213  -4.294  -5.192
   48LEU     HA  765  -7.175  -4.222  -5.121
   48LEU     CB  766  -7.229  -4.228  -5.330
   48LEU    HB1  767  -7.315  -4.159  -5.326
   48LEU    HB2  768  -7.250  -4.307  -5.405
   48LEU     CG  769  -7.105  -4.148  -5.377
   48LEU     HG  770  -7.017  -4.217  -5.382
   48LEU    CD1  771  -7.128  -4.086  -5.515
   48LEU   HD11  772  -7.232  -4.047  -5.522
   48LEU   HD12  773  -7.114  -4.162  -5.594
   48LEU   HD13  774  -7.058  -4.002  -5.531
   48LEU    CD2  775  -7.063  -4.043  -5.272
   48LEU   HD21  776  -6.977  -4.082  -5.212
   48LEU   HD22  777  -7.148  -4.022  -5.204
   48LEU   HD23  778  -7.031  -3.950  -5.323
   48LEU      C  779  -7.348  -4.339  -5.147
   48LEU      O  780  -7.412  -4.271  -5.068
   49SER      N  781  -7.395  -4.454  -5.197
   49SER     HN  782  -7.343  -4.513  -5.257
   49SER     CA  783  -7.528  -4.498  -5.162
   49SER     HA  784  -7.596  -4.418  -5.185
   49SER     CB  785  -7.570  -4.625  -5.240
   49SER    HB1  786  -7.669  -4.659  -5.204
   49SER    HB2  787  -7.495  -4.705  -5.223
   49SER     OG  788  -7.577  -4.596  -5.379
   49SER    HG1  789  -7.490  -4.614  -5.414
   49SER      C  790  -7.536  -4.529  -5.016
   49SER      O  791  -7.635  -4.494  -4.951
   50ARG      N  792  -7.433  -4.594  -4.959
   50ARG     HN  793  -7.351  -4.620  -5.009
   50ARG     CA  794  -7.438  -4.632  -4.820
   50ARG     HA  795  -7.529  -4.688  -4.806
   50ARG     CB  796  -7.317  -4.715  -4.775
   50ARG    HB1  797  -7.323  -4.729  -4.665
   50ARG    HB2  798  -7.225  -4.659  -4.799
   50ARG     CG  799  -7.309  -4.853  -4.841
   50ARG    HG1  800  -7.280  -4.840  -4.947
   50ARG    HG2  801  -7.409  -4.900  -4.837
   50ARG     CD  802  -7.208  -4.946  -4.773
   50ARG    HD1  803  -7.201  -5.043  -4.827
   50ARG    HD2  804  -7.236  -4.964  -4.667
   50ARG     NE  805  -7.076  -4.879  -4.777
   50ARG     HE  806  -7.062  -4.797  -4.833
   50ARG     CZ  807  -6.971  -4.929  -4.704
   50ARG    NH1  808  -6.989  -5.041  -4.629
   50ARG   HH11  809  -7.077  -5.087  -4.627
   50ARG   HH12  810  -6.912  -5.078  -4.575
   50ARG    NH2  811  -6.850  -4.865  -4.707
   50ARG   HH21  812  -6.838  -4.783  -4.762
   50ARG   HH22  813  -6.774  -4.902  -4.653
   50ARG      C  814  -7.441  -4.509  -4.734
   50ARG      O  815  -7.519  -4.500  -4.640
   51TYR      N  816  -7.353  -4.412  -4.766
   51TYR     HN  817  -7.294  -4.426  -4.845
   51TYR     CA  818  -7.330  -4.286  -4.701
   51TYR     HA  819  -7.334  -4.303  -4.595
   51TYR     CB  820  -7.196  -4.220  -4.737
   51TYR    HB1  821  -7.199  -4.110  -4.720
   51TYR    HB2  822  -7.168  -4.241  -4.843
   51TYR     CG  823  -7.094  -4.280  -4.647
   51TYR    CD1  824  -7.080  -4.231  -4.519
   51TYR    HD1  825  -7.143  -4.149  -4.487
   51TYR    CE1  826  -6.987  -4.283  -4.433
   51TYR    HE1  827  -6.977  -4.243  -4.333
   51TYR     CZ  828  -6.907  -4.387  -4.474
   51TYR     OH  829  -6.812  -4.443  -4.385
   51TYR     HH  830  -6.817  -4.395  -4.302
   51TYR    CD2  831  -7.014  -4.384  -4.687
   51TYR    HD2  832  -7.024  -4.424  -4.787
   51TYR    CE2  833  -6.921  -4.438  -4.601
   51TYR    HE2  834  -6.858  -4.519  -4.633
   51TYR      C  835  -7.438  -4.184  -4.722
   51TYR      O  836  -7.447  -4.089  -4.644
   52LYS      N  837  -7.519  -4.196  -4.828
   52LYS     HN  838  -7.518  -4.278  -4.886
   52LYS     CA  839  -7.612  -4.094  -4.866
   52LYS     HA  840  -7.556  -4.009  -4.901
   52LYS     CB  841  -7.708  -4.142  -4.977
   52LYS    HB1  842  -7.756  -4.236  -4.942
   52LYS    HB2  843  -7.649  -4.163  -5.068
   52LYS     CG  844  -7.819  -4.043  -5.013
   52LYS    HG1  845  -7.872  -4.014  -4.920
   52LYS    HG2  846  -7.891  -4.095  -5.081
   52LYS     CD  847  -7.772  -3.916  -5.083
   52LYS    HD1  848  -7.705  -3.944  -5.167
   52LYS    HD2  849  -7.714  -3.855  -5.010
   52LYS     CE  850  -7.887  -3.831  -5.138
   52LYS    HE1  851  -7.955  -3.801  -5.055
   52LYS    HE2  852  -7.943  -3.888  -5.214
   52LYS     NZ  853  -7.835  -3.707  -5.201
   52LYS    HZ1  854  -7.771  -3.733  -5.280
   52LYS    HZ2  855  -7.782  -3.652  -5.131
   52LYS    HZ3  856  -7.914  -3.651  -5.238
   52LYS      C  857  -7.698  -4.048  -4.752
   52LYS      O  858  -7.708  -3.928  -4.729
   53ASP      N  859  -7.760  -4.140  -4.676
   53ASP     HN  860  -7.745  -4.238  -4.686
   53ASP     CA  861  -7.853  -4.099  -4.574
   53ASP     HA  862  -7.929  -4.039  -4.621
   53ASP     CB  863  -7.918  -4.220  -4.504
   53ASP    HB1  864  -7.985  -4.186  -4.422
   53ASP    HB2  865  -7.840  -4.286  -4.462
   53ASP     CG  866  -8.001  -4.298  -4.606
   53ASP    OD1  867  -8.026  -4.243  -4.717
   53ASP    OD2  868  -8.040  -4.413  -4.575
   53ASP      C  869  -7.787  -4.017  -4.467
   53ASP      O  870  -7.836  -3.911  -4.430
   54THR      N  871  -7.671  -4.064  -4.415
   54THR     HN  872  -7.628  -4.146  -4.451
   54THR     CA  873  -7.603  -4.000  -4.306
   54THR     HA  874  -7.675  -3.983  -4.228
   54THR     CB  875  -7.487  -4.080  -4.252
   54THR     HB  876  -7.441  -4.025  -4.167
   54THR    OG1  877  -7.389  -4.101  -4.352
   54THR    HG1  878  -7.437  -4.119  -4.433
   54THR    CG2  879  -7.541  -4.214  -4.200
   54THR   HG21  880  -7.589  -4.270  -4.282
   54THR   HG22  881  -7.616  -4.197  -4.120
   54THR   HG23  882  -7.457  -4.275  -4.160
   54THR      C  883  -7.549  -3.866  -4.346
   54THR      O  884  -7.557  -3.771  -4.268
   55ILE      N  885  -7.495  -3.853  -4.468
   55ILE     HN  886  -7.494  -3.927  -4.535
   55ILE     CA  887  -7.435  -3.729  -4.505
   55ILE     HA  888  -7.362  -3.705  -4.430
   55ILE     CB  889  -7.368  -3.732  -4.640
   55ILE     HB  890  -7.299  -3.818  -4.646
   55ILE    CG2  891  -7.475  -3.744  -4.749
   55ILE   HG21  892  -7.545  -3.657  -4.745
   55ILE   HG22  893  -7.534  -3.837  -4.735
   55ILE   HG23  894  -7.427  -3.745  -4.850
   55ILE    CG1  895  -7.276  -3.609  -4.655
   55ILE   HG11  896  -7.335  -3.518  -4.636
   55ILE   HG12  897  -7.237  -3.606  -4.759
   55ILE     CD  898  -7.157  -3.612  -4.558
   55ILE    HD1  899  -7.128  -3.717  -4.536
   55ILE    HD2  900  -7.185  -3.562  -4.463
   55ILE    HD3  901  -7.070  -3.560  -4.604
   55ILE      C  902  -7.540  -3.623  -4.502
   55ILE      O  903  -7.514  -3.510  -4.460
   56ASN      N  904  -7.663  -3.656  -4.547
   56ASN     HN  905  -7.684  -3.747  -4.581
   56ASN     CA  906  -7.770  -3.561  -4.547
   56ASN     HA  907  -7.737  -3.476  -4.604
   56ASN     CB  908  -7.900  -3.618  -4.608
   56ASN    HB1  909  -7.984  -3.546  -4.591
   56ASN    HB2  910  -7.925  -3.715  -4.560
   56ASN     CG  911  -7.878  -3.638  -4.757
   56ASN    OD1  912  -7.773  -3.685  -4.801
   56ASN    ND2  913  -7.981  -3.602  -4.839
   56ASN   HD21  914  -8.065  -3.563  -4.799
   56ASN   HD22  915  -7.973  -3.613  -4.938
   56ASN      C  916  -7.799  -3.521  -4.406
   56ASN      O  917  -7.822  -3.404  -4.378
   57LYS      N  918  -7.799  -3.618  -4.312
   57LYS     HN  919  -7.777  -3.712  -4.335
   57LYS     CA  920  -7.831  -3.592  -4.175
   57LYS     HA  921  -7.930  -3.550  -4.170
   57LYS     CB  922  -7.825  -3.723  -4.094
   57LYS    HB1  923  -7.719  -3.754  -4.087
   57LYS    HB2  924  -7.881  -3.801  -4.150
   57LYS     CG  925  -7.882  -3.718  -3.952
   57LYS    HG1  926  -7.978  -3.662  -3.954
   57LYS    HG2  927  -7.810  -3.664  -3.886
   57LYS     CD  928  -7.906  -3.858  -3.896
   57LYS    HD1  929  -7.809  -3.912  -3.894
   57LYS    HD2  930  -7.976  -3.912  -3.964
   57LYS     CE  931  -7.966  -3.861  -3.755
   57LYS    HE1  932  -8.060  -3.802  -3.752
   57LYS    HE2  933  -7.893  -3.821  -3.682
   57LYS     NZ  934  -7.998  -4.001  -3.717
   57LYS    HZ1  935  -7.911  -4.058  -3.719
   57LYS    HZ2  936  -8.067  -4.040  -3.785
   57LYS    HZ3  937  -8.038  -4.002  -3.622
   57LYS      C  938  -7.730  -3.496  -4.118
   57LYS      O  939  -7.766  -3.399  -4.052
   58ILE      N  940  -7.601  -3.522  -4.146
   58ILE     HN  941  -7.574  -3.598  -4.204
   58ILE     CA  942  -7.492  -3.443  -4.095
   58ILE     HA  943  -7.503  -3.437  -3.988
   58ILE     CB  944  -7.358  -3.501  -4.129
   58ILE     HB  945  -7.350  -3.514  -4.239
   58ILE    CG2  946  -7.249  -3.405  -4.079
   58ILE   HG21  947  -7.258  -3.392  -3.969
   58ILE   HG22  948  -7.261  -3.306  -4.128
   58ILE   HG23  949  -7.149  -3.447  -4.103
   58ILE    CG1  950  -7.347  -3.643  -4.071
   58ILE   HG11  951  -7.246  -3.683  -4.094
   58ILE   HG12  952  -7.423  -3.707  -4.119
   58ILE     CD  953  -7.367  -3.647  -3.919
   58ILE    HD1  954  -7.474  -3.625  -3.895
   58ILE    HD2  955  -7.304  -3.569  -3.871
   58ILE    HD3  956  -7.341  -3.747  -3.880
   58ILE      C  957  -7.497  -3.305  -4.152
   58ILE      O  958  -7.479  -3.207  -4.080
   59ARG      N  959  -7.522  -3.293  -4.284
   59ARG     HN  960  -7.544  -3.370  -4.343
   59ARG     CA  961  -7.518  -3.163  -4.346
   59ARG     HA  962  -7.424  -3.118  -4.319
   59ARG     CB  963  -7.532  -3.166  -4.499
   59ARG    HB1  964  -7.561  -3.065  -4.535
   59ARG    HB2  965  -7.611  -3.238  -4.527
   59ARG     CG  966  -7.400  -3.207  -4.567
   59ARG    HG1  967  -7.392  -3.318  -4.562
   59ARG    HG2  968  -7.316  -3.162  -4.510
   59ARG     CD  969  -7.387  -3.164  -4.713
   59ARG    HD1  970  -7.280  -3.153  -4.741
   59ARG    HD2  971  -7.441  -3.068  -4.730
   59ARG     NE  972  -7.448  -3.267  -4.801
   59ARG     HE  973  -7.548  -3.278  -4.806
   59ARG     CZ  974  -7.367  -3.349  -4.876
   59ARG    NH1  975  -7.232  -3.336  -4.868
   59ARG   HH11  976  -7.191  -3.278  -4.797
   59ARG   HH12  977  -7.173  -3.384  -4.933
   59ARG    NH2  978  -7.422  -3.441  -4.959
   59ARG   HH21  979  -7.522  -3.450  -4.966
   59ARG   HH22  980  -7.363  -3.501  -5.014
   59ARG      C  981  -7.623  -3.074  -4.285
   59ARG      O  982  -7.596  -2.956  -4.261
   60ASP      N  983  -7.744  -3.126  -4.260
   60ASP     HN  984  -7.767  -3.221  -4.282
   60ASP     CA  985  -7.849  -3.048  -4.200
   60ASP     HA  986  -7.860  -2.959  -4.259
   60ASP     CB  987  -7.983  -3.122  -4.193
   60ASP    HB1  988  -8.055  -3.066  -4.131
   60ASP    HB2  989  -7.969  -3.224  -4.149
   60ASP     CG  990  -8.035  -3.134  -4.335
   60ASP    OD1  991  -7.995  -3.050  -4.420
   60ASP    OD2  992  -8.116  -3.227  -4.359
   60ASP      C  993  -7.812  -3.017  -4.059
   60ASP      O  994  -7.843  -2.910  -4.008
   61LEU      N  995  -7.748  -3.113  -3.991
   61LEU     HN  996  -7.722  -3.200  -4.032
   61LEU     CA  997  -7.713  -3.095  -3.853
   61LEU     HA  998  -7.802  -3.065  -3.800
   61LEU     CB  999  -7.656  -3.226  -3.791
   61LEU    HB1 1000  -7.564  -3.252  -3.846
   61LEU    HB2 1001  -7.732  -3.306  -3.806
   61LEU     CG 1002  -7.622  -3.220  -3.641
   61LEU     HG 1003  -7.606  -3.323  -3.604
   61LEU    CD1 1004  -7.497  -3.136  -3.613
   61LEU   HD11 1005  -7.525  -3.030  -3.596
   61LEU   HD12 1006  -7.428  -3.141  -3.700
   61LEU   HD13 1007  -7.445  -3.174  -3.522
   61LEU    CD2 1008  -7.744  -3.175  -3.559
   61LEU   HD21 1009  -7.833  -3.235  -3.586
   61LEU   HD22 1010  -7.766  -3.068  -3.579
   61LEU   HD23 1011  -7.724  -3.189  -3.450
   61LEU      C 1012  -7.610  -2.987  -3.840
   61LEU      O 1013  -7.618  -2.904  -3.750
   62ARG      N 1014  -7.512  -2.983  -3.933
   62ARG     HN 1015  -7.510  -3.048  -4.009
   62ARG     CA 1016  -7.405  -2.888  -3.929
   62ARG     HA 1017  -7.366  -2.887  -3.829
   62ARG     CB 1018  -7.291  -2.920  -4.028
   62ARG    HB1 1019  -7.213  -2.841  -4.018
   62ARG    HB2 1020  -7.332  -2.917  -4.131
   62ARG     CG 1021  -7.224  -3.056  -4.008
   62ARG    HG1 1022  -7.299  -3.136  -4.023
   62ARG    HG2 1023  -7.184  -3.062  -3.905
   62ARG     CD 1024  -7.109  -3.078  -4.107
   62ARG    HD1 1025  -7.133  -3.034  -4.206
   62ARG    HD2 1026  -7.086  -3.186  -4.117
   62ARG     NE 1027  -6.989  -3.008  -4.051
   62ARG     HE 1028  -6.988  -2.980  -3.956
   62ARG     CZ 1029  -6.882  -2.984  -4.132
   62ARG    NH1 1030  -6.886  -3.017  -4.264
   62ARG   HH11 1031  -6.968  -3.059  -4.302
   62ARG   HH12 1032  -6.807  -2.999  -4.323
   62ARG    NH2 1033  -6.769  -2.927  -4.079
   62ARG   HH21 1034  -6.766  -2.903  -3.982
   62ARG   HH22 1035  -6.690  -2.908  -4.138
   62ARG      C 1036  -7.456  -2.753  -3.971
   62ARG      O 1037  -7.570  -2.740  -4.017
   63MET      N 1038  -7.372  -2.649  -3.953
   63MET     HN 1039  -7.282  -2.662  -3.913
   63MET     CA 1040  -7.403  -2.513  -3.988
   63MET     HA 1041  -7.497  -2.488  -3.942
   63MET     CB 1042  -7.293  -2.415  -3.942
   63MET    HB1 1043  -7.200  -2.441  -3.996
   63MET    HB2 1044  -7.277  -2.431  -3.833
   63MET     CG 1045  -7.322  -2.267  -3.965
   63MET    HG1 1046  -7.364  -2.256  -4.067
   63MET    HG2 1047  -7.226  -2.212  -3.960
   63MET     SD 1048  -7.437  -2.191  -3.846
   63MET     CE 1049  -7.323  -2.196  -3.706
   63MET    HE1 1050  -7.224  -2.153  -3.733
   63MET    HE2 1051  -7.307  -2.300  -3.672
   63MET    HE3 1052  -7.364  -2.137  -3.621
   63MET      C 1053  -7.409  -2.505  -4.138
   63MET      O 1054  -7.329  -2.567  -4.208
   64LYS      N 1055  -7.506  -2.426  -4.191
   64LYS     HN 1056  -7.568  -2.374  -4.132
   64LYS     CA 1057  -7.529  -2.411  -4.332
   64LYS     HA 1058  -7.440  -2.447  -4.383
   64LYS     CB 1059  -7.652  -2.489  -4.383
   64LYS    HB1 1060  -7.655  -2.477  -4.494
   64LYS    HB2 1061  -7.742  -2.442  -4.339
   64LYS     CG 1062  -7.657  -2.637  -4.352
   64LYS    HG1 1063  -7.617  -2.654  -4.249
   64LYS    HG2 1064  -7.592  -2.692  -4.424
   64LYS     CD 1065  -7.799  -2.693  -4.360
   64LYS    HD1 1066  -7.794  -2.804  -4.352
   64LYS    HD2 1067  -7.842  -2.667  -4.459
   64LYS     CE 1068  -7.890  -2.639  -4.250
   64LYS    HE1 1069  -7.875  -2.529  -4.239
   64LYS    HE2 1070  -7.869  -2.690  -4.154
   64LYS     NZ 1071  -8.032  -2.663  -4.284
   64LYS    HZ1 1072  -8.057  -2.761  -4.262
   64LYS    HZ2 1073  -8.047  -2.646  -4.386
   64LYS    HZ3 1074  -8.092  -2.598  -4.229
   64LYS      C 1075  -7.575  -2.270  -4.355
   64LYS      O 1076  -7.612  -2.200  -4.262
   65ALA      N 1077  -7.576  -2.228  -4.483
   65ALA     HN 1078  -7.547  -2.287  -4.557
   65ALA     CA 1079  -7.620  -2.097  -4.524
   65ALA     HA 1080  -7.563  -2.025  -4.468
   65ALA     CB 1081  -7.600  -2.073  -4.675
   65ALA    HB1 1082  -7.659  -2.148  -4.734
   65ALA    HB2 1083  -7.493  -2.084  -4.702
   65ALA    HB3 1084  -7.636  -1.972  -4.702
   65ALA      C 1085  -7.766  -2.077  -4.494
   65ALA      O 1086  -7.806  -1.970  -4.449
   66GLU      N 1087  -7.849  -2.181  -4.515
   66GLU     HN 1088  -7.815  -2.271  -4.541
   66GLU     CA 1089  -7.992  -2.172  -4.500
   66GLU     HA 1090  -8.025  -2.089  -4.560
   66GLU     CB 1091  -8.070  -2.298  -4.542
   66GLU    HB1 1092  -8.057  -2.312  -4.652
   66GLU    HB2 1093  -8.177  -2.282  -4.520
   66GLU     CG 1094  -8.027  -2.428  -4.473
   66GLU    HG1 1095  -8.116  -2.490  -4.450
   66GLU    HG2 1096  -7.973  -2.404  -4.378
   66GLU     CD 1097  -7.934  -2.503  -4.568
   66GLU    OE1 1098  -7.843  -2.438  -4.626
   66GLU    OE2 1099  -7.953  -2.626  -4.583
   66GLU      C 1100  -8.029  -2.138  -4.359
   66GLU      O 1101  -8.141  -2.095  -4.333
   67ASP      N 1102  -7.938  -2.162  -4.263
   67ASP     HN 1103  -7.850  -2.203  -4.285
   67ASP     CA 1104  -7.960  -2.134  -4.124
   67ASP     HA 1105  -8.052  -2.181  -4.095
   67ASP     CB 1106  -7.845  -2.185  -4.036
   67ASP    HB1 1107  -7.857  -2.149  -3.932
   67ASP    HB2 1108  -7.747  -2.150  -4.076
   67ASP     CG 1109  -7.849  -2.338  -4.038
   67ASP    OD1 1110  -7.958  -2.394  -4.066
   67ASP    OD2 1111  -7.743  -2.400  -4.011
   67ASP      C 1112  -7.970  -1.985  -4.104
   67ASP      O 1113  -8.033  -1.939  -4.009
   68TYR      N 1114  -7.908  -1.905  -4.194
   68TYR     HN 1115  -7.861  -1.940  -4.275
   68TYR     CA 1116  -7.905  -1.762  -4.175
   68TYR     HA 1117  -7.938  -1.742  -4.074
   68TYR     CB 1118  -7.766  -1.699  -4.198
   68TYR    HB1 1119  -7.773  -1.589  -4.189
   68TYR    HB2 1120  -7.728  -1.727  -4.298
   68TYR     CG 1121  -7.668  -1.747  -4.096
   68TYR    CD1 1122  -7.658  -1.685  -3.974
   68TYR    HD1 1123  -7.722  -1.602  -3.951
   68TYR    CE1 1124  -7.566  -1.729  -3.881
   68TYR    HE1 1125  -7.559  -1.680  -3.785
   68TYR     CZ 1126  -7.484  -1.834  -3.910
   68TYR     OH 1127  -7.390  -1.879  -3.815
   68TYR     HH 1128  -7.377  -1.973  -3.828
   68TYR    CD2 1129  -7.584  -1.852  -4.125
   68TYR    HD2 1130  -7.591  -1.901  -4.221
   68TYR    CE2 1131  -7.493  -1.896  -4.033
   68TYR    HE2 1132  -7.428  -1.980  -4.056
   68TYR      C 1133  -7.992  -1.695  -4.277
   68TYR      O 1134  -7.994  -1.732  -4.394
   69GLU      N 1135  -8.068  -1.592  -4.233
   69GLU     HN 1136  -8.073  -1.566  -4.136
   69GLU     CA 1137  -8.147  -1.515  -4.324
   69GLU     HA 1138  -8.163  -1.577  -4.411
   69GLU     CB 1139  -8.283  -1.471  -4.267
   69GLU    HB1 1140  -8.342  -1.562  -4.242
   69GLU    HB2 1141  -8.337  -1.414  -4.345
   69GLU     CG 1142  -8.274  -1.384  -4.141
   69GLU    HG1 1143  -8.225  -1.287  -4.165
   69GLU    HG2 1144  -8.216  -1.436  -4.062
   69GLU     CD 1145  -8.417  -1.360  -4.094
   69GLU    OE1 1146  -8.500  -1.318  -4.179
   69GLU    OE2 1147  -8.445  -1.385  -3.974
   69GLU      C 1148  -8.064  -1.395  -4.358
   69GLU      O 1149  -8.007  -1.331  -4.270
   70VAL      N 1150  -8.053  -1.363  -4.489
   70VAL     HN 1151  -8.103  -1.410  -4.561
   70VAL     CA 1152  -7.967  -1.255  -4.529
   70VAL     HA 1153  -7.893  -1.243  -4.452
   70VAL     CB 1154  -7.898  -1.281  -4.661
   70VAL     HB 1155  -7.836  -1.373  -4.654
   70VAL    CG1 1156  -8.005  -1.300  -4.770
   70VAL   HG11 1157  -8.044  -1.202  -4.804
   70VAL   HG12 1158  -8.090  -1.359  -4.730
   70VAL   HG13 1159  -7.962  -1.353  -4.857
   70VAL    CG2 1160  -7.800  -1.167  -4.689
   70VAL   HG21 1161  -7.735  -1.149  -4.600
   70VAL   HG22 1162  -7.856  -1.073  -4.711
   70VAL   HG23 1163  -7.735  -1.192  -4.776
   70VAL      C 1164  -8.045  -1.128  -4.539
   70VAL      O 1165  -8.139  -1.116  -4.617
   71VAL      N 1166  -8.009  -1.030  -4.453
   71VAL     HN 1167  -7.935  -1.043  -4.387
   71VAL     CA 1168  -8.073  -0.902  -4.449
   71VAL     HA 1169  -8.180  -0.919  -4.454
   71VAL     CB 1170  -8.038  -0.826  -4.324
   71VAL     HB 1171  -7.928  -0.810  -4.320
   71VAL    CG1 1172  -8.110  -0.689  -4.326
   71VAL   HG11 1173  -8.218  -0.703  -4.348
   71VAL   HG12 1174  -8.066  -0.624  -4.405
   71VAL   HG13 1175  -8.100  -0.640  -4.227
   71VAL    CG2 1176  -8.072  -0.913  -4.202
   71VAL   HG21 1177  -8.002  -0.999  -4.196
   71VAL   HG22 1178  -8.175  -0.953  -4.212
   71VAL   HG23 1179  -8.064  -0.853  -4.109
   71VAL      C 1180  -8.036  -0.817  -4.568
   71VAL      O 1181  -8.125  -0.767  -4.638
   72LYS      N 1182  -7.905  -0.799  -4.595
   72LYS     HN 1183  -7.832  -0.847  -4.545
   72LYS     CA 1184  -7.863  -0.709  -4.700
   72LYS     HA 1185  -7.929  -0.723  -4.784
   72LYS     CB 1186  -7.867  -0.562  -4.653
   72LYS    HB1 1187  -7.792  -0.549  -4.572
   72LYS    HB2 1188  -7.968  -0.542  -4.612
   72LYS     CG 1189  -7.838  -0.457  -4.760
   72LYS    HG1 1190  -7.752  -0.492  -4.821
   72LYS    HG2 1191  -7.812  -0.362  -4.710
   72LYS     CD 1192  -7.956  -0.432  -4.854
   72LYS    HD1 1193  -7.994  -0.530  -4.891
   72LYS    HD2 1194  -7.921  -0.372  -4.940
   72LYS     CE 1195  -8.072  -0.358  -4.786
   72LYS    HE1 1196  -8.094  -0.404  -4.687
   72LYS    HE2 1197  -8.162  -0.361  -4.851
   72LYS     NZ 1198  -8.035  -0.217  -4.764
   72LYS    HZ1 1199  -8.031  -0.167  -4.855
   72LYS    HZ2 1200  -7.942  -0.212  -4.718
   72LYS    HZ3 1201  -8.106  -0.172  -4.703
   72LYS      C 1202  -7.718  -0.737  -4.731
   72LYS      O 1203  -7.648  -0.798  -4.651
   73VAL      N 1204  -7.669  -0.691  -4.850
   73VAL     HN 1205  -7.727  -0.643  -4.915
   73VAL     CA 1206  -7.532  -0.710  -4.889
   73VAL     HA 1207  -7.493  -0.793  -4.832
   73VAL     CB 1208  -7.514  -0.736  -5.036
   73VAL     HB 1209  -7.559  -0.653  -5.094
   73VAL    CG1 1210  -7.364  -0.746  -5.068
   73VAL   HG11 1211  -7.318  -0.828  -5.010
   73VAL   HG12 1212  -7.313  -0.651  -5.040
   73VAL   HG13 1213  -7.349  -0.766  -5.176
   73VAL    CG2 1214  -7.594  -0.862  -5.073
   73VAL   HG21 1215  -7.701  -0.847  -5.050
   73VAL   HG22 1216  -7.557  -0.949  -5.014
   73VAL   HG23 1217  -7.583  -0.883  -5.181
   73VAL      C 1218  -7.459  -0.582  -4.857
   73VAL      O 1219  -7.471  -0.481  -4.926
   74ILE      N 1220  -7.386  -0.586  -4.744
   74ILE     HN 1221  -7.384  -0.670  -4.693
   74ILE     CA 1222  -7.306  -0.484  -4.682
   74ILE     HA 1223  -7.352  -0.389  -4.704
   74ILE     CB 1224  -7.293  -0.501  -4.533
   74ILE     HB 1225  -7.227  -0.422  -4.491
   74ILE    CG2 1226  -7.435  -0.488  -4.476
   74ILE   HG21 1227  -7.496  -0.576  -4.505
   74ILE   HG22 1228  -7.484  -0.397  -4.517
   74ILE   HG23 1229  -7.431  -0.481  -4.365
   74ILE    CG1 1230  -7.222  -0.631  -4.494
   74ILE   HG11 1231  -7.131  -0.642  -4.556
   74ILE   HG12 1232  -7.291  -0.716  -4.515
   74ILE     CD 1233  -7.184  -0.634  -4.347
   74ILE    HD1 1234  -7.271  -0.606  -4.284
   74ILE    HD2 1235  -7.102  -0.561  -4.328
   74ILE    HD3 1236  -7.150  -0.736  -4.318
   74ILE      C 1237  -7.172  -0.461  -4.745
   74ILE      O 1238  -7.100  -0.372  -4.699
   75GLY      N 1239  -7.122  -0.549  -4.833
   75GLY     HN 1240  -7.168  -0.633  -4.861
   75GLY     CA 1241  -6.993  -0.520  -4.890
   75GLY    HA1 1242  -6.917  -0.533  -4.814
   75GLY    HA2 1243  -6.992  -0.418  -4.925
   75GLY      C 1244  -6.967  -0.614  -5.004
   75GLY      O 1245  -7.036  -0.714  -5.021
   76ARG      N 1246  -6.865  -0.582  -5.087
   76ARG     HN 1247  -6.808  -0.500  -5.076
   76ARG     CA 1248  -6.833  -0.668  -5.198
   76ARG     HA 1249  -6.877  -0.764  -5.177
   76ARG     CB 1250  -6.887  -0.615  -5.332
   76ARG    HB1 1251  -6.819  -0.536  -5.370
   76ARG    HB2 1252  -6.988  -0.571  -5.316
   76ARG     CG 1253  -6.898  -0.725  -5.438
   76ARG    HG1 1254  -6.957  -0.808  -5.396
   76ARG    HG2 1255  -6.795  -0.761  -5.461
   76ARG     CD 1256  -6.963  -0.679  -5.569
   76ARG    HD1 1257  -6.972  -0.764  -5.640
   76ARG    HD2 1258  -6.906  -0.596  -5.615
   76ARG     NE 1259  -7.100  -0.630  -5.535
   76ARG     HE 1260  -7.118  -0.531  -5.533
   76ARG     CZ 1261  -7.201  -0.717  -5.508
   76ARG    NH1 1262  -7.175  -0.851  -5.498
   76ARG   HH11 1263  -7.082  -0.885  -5.511
   76ARG   HH12 1264  -7.249  -0.915  -5.479
   76ARG    NH2 1265  -7.328  -0.672  -5.489
   76ARG   HH21 1266  -7.350  -0.576  -5.510
   76ARG   HH22 1267  -7.399  -0.733  -5.455
   76ARG      C 1268  -6.684  -0.681  -5.208
   76ARG      O 1269  -6.610  -0.593  -5.164
   77GLY      N 1270  -6.636  -0.792  -5.268
   77GLY     HN 1271  -6.695  -0.862  -5.308
   77GLY     CA 1272  -6.494  -0.816  -5.277
   77GLY    HA1 1273  -6.462  -0.869  -5.188
   77GLY    HA2 1274  -6.443  -0.721  -5.284
   77GLY      C 1275  -6.465  -0.899  -5.398
   77GLY      O 1276  -6.555  -0.951  -5.464
   78ALA      N 1277  -6.335  -0.917  -5.429
   78ALA     HN 1278  -6.261  -0.885  -5.369
   78ALA     CA 1279  -6.295  -0.984  -5.549
   78ALA     HA 1280  -6.336  -0.929  -5.632
   78ALA     CB 1281  -6.142  -0.995  -5.563
   78ALA    HB1 1282  -6.092  -0.947  -5.476
   78ALA    HB2 1283  -6.109  -0.942  -5.656
   78ALA    HB3 1284  -6.111  -1.101  -5.568
   78ALA      C 1285  -6.349  -1.124  -5.552
   78ALA      O 1286  -6.396  -1.169  -5.656
   79PHE      N 1287  -6.337  -1.197  -5.440
   79PHE     HN 1288  -6.293  -1.160  -5.358
   79PHE     CA 1289  -6.384  -1.332  -5.427
   79PHE     HA 1290  -6.380  -1.377  -5.525
   79PHE     CB 1291  -6.300  -1.414  -5.329
   79PHE    HB1 1292  -6.338  -1.518  -5.319
   79PHE    HB2 1293  -6.295  -1.366  -5.229
   79PHE     CG 1294  -6.165  -1.416  -5.391
   79PHE    CD1 1295  -6.142  -1.490  -5.504
   79PHE    HD1 1296  -6.223  -1.548  -5.548
   79PHE    CE1 1297  -6.018  -1.492  -5.563
   79PHE    HE1 1298  -6.002  -1.551  -5.653
   79PHE     CZ 1299  -5.915  -1.420  -5.509
   79PHE     HZ 1300  -5.817  -1.421  -5.555
   79PHE    CD2 1301  -6.061  -1.344  -5.337
   79PHE    HD2 1302  -6.077  -1.285  -5.247
   79PHE    CE2 1303  -5.937  -1.345  -5.395
   79PHE    HE2 1304  -5.856  -1.288  -5.352
   79PHE      C 1305  -6.529  -1.345  -5.390
   79PHE      O 1306  -6.593  -1.444  -5.425
   80GLY      N 1307  -6.585  -1.249  -5.313
   80GLY     HN 1308  -6.539  -1.165  -5.284
   80GLY     CA 1309  -6.721  -1.269  -5.270
   80GLY    HA1 1310  -6.722  -1.347  -5.195
   80GLY    HA2 1311  -6.780  -1.300  -5.356
   80GLY      C 1312  -6.779  -1.143  -5.213
   80GLY      O 1313  -6.739  -1.033  -5.249
   81GLU      N 1314  -6.878  -1.158  -5.122
   81GLU     HN 1315  -6.906  -1.249  -5.090
   81GLU     CA 1316  -6.951  -1.048  -5.064
   81GLU     HA 1317  -6.904  -0.957  -5.098
   81GLU     CB 1318  -7.100  -1.046  -5.103
   81GLU    HB1 1319  -7.147  -0.959  -5.054
   81GLU    HB2 1320  -7.146  -1.140  -5.064
   81GLU     CG 1321  -7.128  -1.038  -5.252
   81GLU    HG1 1322  -7.062  -1.109  -5.308
   81GLU    HG2 1323  -7.109  -0.935  -5.289
   81GLU     CD 1324  -7.274  -1.076  -5.273
   81GLU    OE1 1325  -7.353  -1.059  -5.176
   81GLU    OE2 1326  -7.308  -1.122  -5.385
   81GLU      C 1327  -6.958  -1.064  -4.915
   81GLU      O 1328  -6.937  -1.173  -4.861
   82VAL      N 1329  -6.991  -0.953  -4.845
   82VAL     HN 1330  -6.999  -0.864  -4.888
   82VAL     CA 1331  -7.014  -0.958  -4.703
   82VAL     HA 1332  -6.986  -1.057  -4.669
   82VAL     CB 1333  -6.938  -0.855  -4.626
   82VAL     HB 1334  -6.965  -0.753  -4.662
   82VAL    CG1 1335  -6.973  -0.869  -4.477
   82VAL   HG11 1336  -6.945  -0.970  -4.441
   82VAL   HG12 1337  -7.082  -0.854  -4.462
   82VAL   HG13 1338  -6.917  -0.794  -4.418
   82VAL    CG2 1339  -6.788  -0.872  -4.657
   82VAL   HG21 1340  -6.769  -0.858  -4.765
   82VAL   HG22 1341  -6.754  -0.973  -4.627
   82VAL   HG23 1342  -6.729  -0.795  -4.601
   82VAL      C 1343  -7.160  -0.929  -4.688
   82VAL      O 1344  -7.210  -0.830  -4.741
   83GLN      N 1345  -7.233  -1.015  -4.616
   83GLN     HN 1346  -7.194  -1.093  -4.567
   83GLN     CA 1347  -7.375  -0.996  -4.607
   83GLN     HA 1348  -7.400  -0.908  -4.664
   83GLN     CB 1349  -7.453  -1.117  -4.662
   83GLN    HB1 1350  -7.562  -1.097  -4.652
   83GLN    HB2 1351  -7.427  -1.206  -4.601
   83GLN     CG 1352  -7.422  -1.146  -4.808
   83GLN    HG1 1353  -7.312  -1.157  -4.823
   83GLN    HG2 1354  -7.459  -1.063  -4.872
   83GLN     CD 1355  -7.490  -1.276  -4.849
   83GLN    OE1 1356  -7.529  -1.357  -4.764
   83GLN    NE2 1357  -7.506  -1.296  -4.982
   83GLN   HE21 1358  -7.472  -1.227  -5.047
   83GLN   HE22 1359  -7.550  -1.379  -5.016
   83GLN      C 1360  -7.414  -0.984  -4.464
   83GLN      O 1361  -7.364  -1.056  -4.378
   84LEU      N 1362  -7.504  -0.888  -4.434
   84LEU     HN 1363  -7.538  -0.823  -4.502
   84LEU     CA 1364  -7.555  -0.876  -4.301
   84LEU     HA 1365  -7.471  -0.881  -4.233
   84LEU     CB 1366  -7.632  -0.743  -4.279
   84LEU    HB1 1367  -7.716  -0.740  -4.351
   84LEU    HB2 1368  -7.562  -0.659  -4.299
   84LEU     CG 1369  -7.689  -0.724  -4.137
   84LEU     HG 1370  -7.754  -0.811  -4.112
   84LEU    CD1 1371  -7.578  -0.713  -4.031
   84LEU   HD11 1372  -7.513  -0.626  -4.054
   84LEU   HD12 1373  -7.516  -0.805  -4.032
   84LEU   HD13 1374  -7.623  -0.698  -3.931
   84LEU    CD2 1375  -7.787  -0.606  -4.132
   84LEU   HD21 1376  -7.862  -0.614  -4.214
   84LEU   HD22 1377  -7.732  -0.510  -4.144
   84LEU   HD23 1378  -7.841  -0.605  -4.035
   84LEU      C 1379  -7.651  -0.989  -4.287
   84LEU      O 1380  -7.740  -1.006  -4.370
   85VAL      N 1381  -7.638  -1.070  -4.180
   85VAL     HN 1382  -7.570  -1.055  -4.108
   85VAL     CA 1383  -7.725  -1.183  -4.167
   85VAL     HA 1384  -7.807  -1.168  -4.235
   85VAL     CB 1385  -7.658  -1.314  -4.197
   85VAL     HB 1386  -7.729  -1.398  -4.182
   85VAL    CG1 1387  -7.610  -1.311  -4.344
   85VAL   HG11 1388  -7.526  -1.240  -4.355
   85VAL   HG12 1389  -7.693  -1.278  -4.410
   85VAL   HG13 1390  -7.576  -1.412  -4.374
   85VAL    CG2 1391  -7.545  -1.338  -4.095
   85VAL   HG21 1392  -7.587  -1.341  -3.992
   85VAL   HG22 1393  -7.471  -1.255  -4.100
   85VAL   HG23 1394  -7.495  -1.434  -4.115
   85VAL      C 1395  -7.777  -1.192  -4.027
   85VAL      O 1396  -7.721  -1.136  -3.932
   86ARG      N 1397  -7.890  -1.263  -4.013
   86ARG     HN 1398  -7.936  -1.302  -4.093
   86ARG     CA 1399  -7.956  -1.291  -3.888
   86ARG     HA 1400  -7.898  -1.245  -3.810
   86ARG     CB 1401  -8.099  -1.235  -3.886
   86ARG    HB1 1402  -8.154  -1.274  -3.974
   86ARG    HB2 1403  -8.094  -1.124  -3.892
   86ARG     CG 1404  -8.179  -1.272  -3.760
   86ARG    HG1 1405  -8.161  -1.379  -3.737
   86ARG    HG2 1406  -8.287  -1.257  -3.782
   86ARG     CD 1407  -8.142  -1.188  -3.638
   86ARG    HD1 1408  -8.033  -1.171  -3.634
   86ARG    HD2 1409  -8.177  -1.238  -3.545
   86ARG     NE 1410  -8.212  -1.058  -3.652
   86ARG     HE 1411  -8.285  -1.046  -3.719
   86ARG     CZ 1412  -8.174  -0.953  -3.573
   86ARG    NH1 1413  -8.072  -0.969  -3.484
   86ARG   HH11 1414  -8.034  -0.889  -3.437
   86ARG   HH12 1415  -8.034  -1.060  -3.466
   86ARG    NH2 1416  -8.238  -0.833  -3.582
   86ARG   HH21 1417  -8.313  -0.822  -3.648
   86ARG   HH22 1418  -8.210  -0.757  -3.524
   86ARG      C 1419  -7.967  -1.440  -3.879
   86ARG      O 1420  -8.008  -1.505  -3.975
   87HSD      N 1421  -7.931  -1.498  -3.763
   87HSD     HN 1422  -7.897  -1.448  -3.684
   87HSD     CA 1423  -7.942  -1.641  -3.751
   87HSD     HA 1424  -7.921  -1.683  -3.849
   87HSD     CB 1425  -7.846  -1.702  -3.647
   87HSD    HB1 1426  -7.881  -1.674  -3.545
   87HSD    HB2 1427  -7.745  -1.660  -3.663
   87HSD    ND1 1428  -7.924  -1.937  -3.591
   87HSD    HD1 1429  -8.002  -1.911  -3.534
   87HSD     CG 1430  -7.837  -1.852  -3.654
   87HSD    CE1 1431  -7.883  -2.063  -3.621
   87HSD    HE1 1432  -7.935  -2.152  -3.584
   87HSD    NE2 1433  -7.777  -2.065  -3.698
   87HSD    CD2 1434  -7.747  -1.931  -3.719
   87HSD    HD2 1435  -7.662  -1.903  -3.780
   87HSD      C 1436  -8.084  -1.667  -3.712
   87HSD      O 1437  -8.134  -1.616  -3.612
   88LYS      N 1438  -8.153  -1.751  -3.791
   88LYS     HN 1439  -8.111  -1.803  -3.864
   88LYS     CA 1440  -8.294  -1.769  -3.773
   88LYS     HA 1441  -8.342  -1.672  -3.781
   88LYS     CB 1442  -8.352  -1.865  -3.878
   88LYS    HB1 1443  -8.460  -1.881  -3.858
   88LYS    HB2 1444  -8.300  -1.963  -3.871
   88LYS     CG 1445  -8.336  -1.811  -4.021
   88LYS    HG1 1446  -8.235  -1.765  -4.030
   88LYS    HG2 1447  -8.413  -1.732  -4.037
   88LYS     CD 1448  -8.351  -1.917  -4.129
   88LYS    HD1 1449  -8.290  -2.005  -4.101
   88LYS    HD2 1450  -8.312  -1.876  -4.225
   88LYS     CE 1451  -8.495  -1.962  -4.152
   88LYS    HE1 1452  -8.548  -1.970  -4.054
   88LYS    HE2 1453  -8.497  -2.060  -4.204
   88LYS     NZ 1454  -8.567  -1.864  -4.236
   88LYS    HZ1 1455  -8.519  -1.856  -4.328
   88LYS    HZ2 1456  -8.567  -1.771  -4.188
   88LYS    HZ3 1457  -8.665  -1.896  -4.250
   88LYS      C 1458  -8.326  -1.821  -3.636
   88LYS      O 1459  -8.417  -1.771  -3.570
   89SER      N 1460  -8.254  -1.925  -3.589
   89SER     HN 1461  -8.179  -1.967  -3.639
   89SER     CA 1462  -8.286  -1.980  -3.460
   89SER     HA 1463  -8.394  -1.984  -3.452
   89SER     CB 1464  -8.227  -2.120  -3.436
   89SER    HB1 1465  -8.253  -2.187  -3.521
   89SER    HB2 1466  -8.268  -2.162  -3.342
   89SER     OG 1467  -8.086  -2.115  -3.424
   89SER    HG1 1468  -8.058  -2.201  -3.394
   89SER      C 1469  -8.242  -1.891  -3.346
   89SER      O 1470  -8.324  -1.852  -3.263
   90THR      N 1471  -8.112  -1.857  -3.342
   90THR     HN 1472  -8.049  -1.882  -3.415
   90THR     CA 1473  -8.052  -1.783  -3.233
   90THR     HA 1474  -8.089  -1.825  -3.141
   90THR     CB 1475  -7.902  -1.787  -3.235
   90THR     HB 1476  -7.867  -1.892  -3.250
   90THR    OG1 1477  -7.851  -1.740  -3.111
   90THR    HG1 1478  -7.898  -1.787  -3.043
   90THR    CG2 1479  -7.848  -1.702  -3.351
   90THR   HG21 1480  -7.931  -1.643  -3.396
   90THR   HG22 1481  -7.805  -1.768  -3.430
   90THR   HG23 1482  -7.770  -1.632  -3.314
   90THR      C 1483  -8.098  -1.640  -3.234
   90THR      O 1484  -8.105  -1.575  -3.129
   91ARG      N 1485  -8.130  -1.587  -3.353
   91ARG     HN 1486  -8.123  -1.641  -3.436
   91ARG     CA 1487  -8.176  -1.453  -3.374
   91ARG     HA 1488  -8.212  -1.446  -3.475
   91ARG     CB 1489  -8.288  -1.411  -3.276
   91ARG    HB1 1490  -8.304  -1.301  -3.286
   91ARG    HB2 1491  -8.255  -1.434  -3.173
   91ARG     CG 1492  -8.421  -1.482  -3.302
   91ARG    HG1 1493  -8.496  -1.444  -3.229
   91ARG    HG2 1494  -8.407  -1.591  -3.286
   91ARG     CD 1495  -8.476  -1.460  -3.443
   91ARG    HD1 1496  -8.576  -1.506  -3.454
   91ARG    HD2 1497  -8.406  -1.500  -3.519
   91ARG     NE 1498  -8.489  -1.313  -3.462
   91ARG     HE 1499  -8.471  -1.250  -3.386
   91ARG     CZ 1500  -8.524  -1.263  -3.584
   91ARG    NH1 1501  -8.554  -1.349  -3.686
   91ARG   HH11 1502  -8.564  -1.447  -3.668
   91ARG   HH12 1503  -8.566  -1.314  -3.779
   91ARG    NH2 1504  -8.531  -1.128  -3.604
   91ARG   HH21 1505  -8.509  -1.066  -3.529
   91ARG   HH22 1506  -8.557  -1.092  -3.694
   91ARG      C 1507  -8.064  -1.354  -3.360
   91ARG      O 1508  -8.087  -1.234  -3.371
   92LYS      N 1509  -7.938  -1.400  -3.343
   92LYS     HN 1510  -7.916  -1.497  -3.339
   92LYS     CA 1511  -7.829  -1.307  -3.329
   92LYS     HA 1512  -7.865  -1.224  -3.269
   92LYS     CB 1513  -7.703  -1.366  -3.262
   92LYS    HB1 1514  -7.620  -1.293  -3.272
   92LYS    HB2 1515  -7.676  -1.459  -3.316
   92LYS     CG 1516  -7.724  -1.399  -3.114
   92LYS    HG1 1517  -7.819  -1.454  -3.103
   92LYS    HG2 1518  -7.731  -1.303  -3.058
   92LYS     CD 1519  -7.611  -1.483  -3.054
   92LYS    HD1 1520  -7.515  -1.429  -3.068
   92LYS    HD2 1521  -7.607  -1.580  -3.108
   92LYS     CE 1522  -7.629  -1.511  -2.904
   92LYS    HE1 1523  -7.555  -1.586  -2.870
   92LYS    HE2 1524  -7.732  -1.549  -2.885
   92LYS     NZ 1525  -7.610  -1.387  -2.826
   92LYS    HZ1 1526  -7.680  -1.316  -2.856
   92LYS    HZ2 1527  -7.514  -1.351  -2.843
   92LYS    HZ3 1528  -7.622  -1.407  -2.725
   92LYS      C 1529  -7.791  -1.254  -3.464
   92LYS      O 1530  -7.821  -1.315  -3.566
   93VAL      N 1531  -7.723  -1.137  -3.467
   93VAL     HN 1532  -7.695  -1.088  -3.385
   93VAL     CA 1533  -7.688  -1.077  -3.594
   93VAL     HA 1534  -7.733  -1.137  -3.671
   93VAL     CB 1535  -7.735  -0.934  -3.608
   93VAL     HB 1536  -7.834  -0.923  -3.558
   93VAL    CG1 1537  -7.633  -0.840  -3.541
   93VAL   HG11 1538  -7.539  -0.838  -3.601
   93VAL   HG12 1539  -7.609  -0.877  -3.439
   93VAL   HG13 1540  -7.674  -0.738  -3.535
   93VAL    CG2 1541  -7.762  -0.905  -3.756
   93VAL   HG21 1542  -7.840  -0.974  -3.795
   93VAL   HG22 1543  -7.669  -0.920  -3.815
   93VAL   HG23 1544  -7.798  -0.801  -3.768
   93VAL      C 1545  -7.538  -1.078  -3.610
   93VAL      O 1546  -7.464  -1.056  -3.515
   94TYR      N 1547  -7.492  -1.108  -3.734
   94TYR     HN 1548  -7.553  -1.128  -3.810
   94TYR     CA 1549  -7.351  -1.114  -3.764
   94TYR     HA 1550  -7.300  -1.056  -3.688
   94TYR     CB 1551  -7.293  -1.257  -3.768
   94TYR    HB1 1552  -7.183  -1.251  -3.787
   94TYR    HB2 1553  -7.342  -1.315  -3.848
   94TYR     CG 1554  -7.312  -1.332  -3.640
   94TYR    CD1 1555  -7.227  -1.315  -3.533
   94TYR    HD1 1556  -7.146  -1.245  -3.539
   94TYR    CE1 1557  -7.247  -1.387  -3.417
   94TYR    HE1 1558  -7.181  -1.373  -3.333
   94TYR     CZ 1559  -7.350  -1.478  -3.408
   94TYR     OH 1560  -7.370  -1.553  -3.290
   94TYR     HH 1561  -7.294  -1.539  -3.233
   94TYR    CD2 1562  -7.414  -1.424  -3.631
   94TYR    HD2 1563  -7.480  -1.439  -3.715
   94TYR    CE2 1564  -7.434  -1.496  -3.515
   94TYR    HE2 1565  -7.515  -1.567  -3.509
   94TYR      C 1566  -7.332  -1.068  -3.906
   94TYR      O 1567  -7.426  -1.061  -3.984
   95ALA      N 1568  -7.206  -1.035  -3.942
   95ALA     HN 1569  -7.132  -1.031  -3.875
   95ALA     CA 1570  -7.170  -1.005  -4.077
   95ALA     HA 1571  -7.260  -0.975  -4.128
   95ALA     CB 1572  -7.064  -0.894  -4.090
   95ALA    HB1 1573  -6.978  -0.916  -4.023
   95ALA    HB2 1574  -7.108  -0.797  -4.061
   95ALA    HB3 1575  -7.028  -0.889  -4.195
   95ALA      C 1576  -7.109  -1.133  -4.125
   95ALA      O 1577  -7.027  -1.193  -4.055
   96MET      N 1578  -7.148  -1.180  -4.244
   96MET     HN 1579  -7.212  -1.132  -4.304
   96MET     CA 1580  -7.097  -1.306  -4.290
   96MET     HA 1581  -7.030  -1.344  -4.214
   96MET     CB 1582  -7.210  -1.407  -4.315
   96MET    HB1 1583  -7.274  -1.367  -4.397
   96MET    HB2 1584  -7.271  -1.415  -4.223
   96MET     CG 1585  -7.166  -1.548  -4.354
   96MET    HG1 1586  -7.093  -1.584  -4.279
   96MET    HG2 1587  -7.115  -1.543  -4.453
   96MET     SD 1588  -7.304  -1.666  -4.365
   96MET     CE 1589  -7.381  -1.581  -4.505
   96MET    HE1 1590  -7.308  -1.562  -4.586
   96MET    HE2 1591  -7.423  -1.483  -4.473
   96MET    HE3 1592  -7.463  -1.643  -4.547
   96MET      C 1593  -7.024  -1.282  -4.418
   96MET      O 1594  -7.081  -1.228  -4.513
   97LYS      N 1595  -6.895  -1.320  -4.424
   97LYS     HN 1596  -6.848  -1.360  -4.346
   97LYS     CA 1597  -6.818  -1.304  -4.544
   97LYS     HA 1598  -6.859  -1.220  -4.597
   97LYS     CB 1599  -6.668  -1.281  -4.516
   97LYS    HB1 1600  -6.629  -1.368  -4.460
   97LYS    HB2 1601  -6.658  -1.190  -4.454
   97LYS     CG 1602  -6.582  -1.263  -4.642
   97LYS    HG1 1603  -6.634  -1.193  -4.711
   97LYS    HG2 1604  -6.572  -1.362  -4.692
   97LYS     CD 1605  -6.442  -1.208  -4.612
   97LYS    HD1 1606  -6.391  -1.278  -4.542
   97LYS    HD2 1607  -6.453  -1.109  -4.563
   97LYS     CE 1608  -6.354  -1.191  -4.736
   97LYS    HE1 1609  -6.401  -1.119  -4.807
   97LYS    HE2 1610  -6.339  -1.289  -4.786
   97LYS     NZ 1611  -6.222  -1.137  -4.696
   97LYS    HZ1 1612  -6.184  -1.194  -4.619
   97LYS    HZ2 1613  -6.233  -1.038  -4.666
   97LYS    HZ3 1614  -6.157  -1.141  -4.778
   97LYS      C 1615  -6.831  -1.431  -4.624
   97LYS      O 1616  -6.828  -1.540  -4.568
   98LEU      N 1617  -6.846  -1.418  -4.758
   98LEU     HN 1618  -6.852  -1.329  -4.802
   98LEU     CA 1619  -6.855  -1.533  -4.843
   98LEU     HA 1620  -6.858  -1.620  -4.778
   98LEU     CB 1621  -6.976  -1.537  -4.938
   98LEU    HB1 1622  -6.963  -1.622  -5.007
   98LEU    HB2 1623  -6.977  -1.442  -4.996
   98LEU     CG 1624  -7.113  -1.552  -4.870
   98LEU     HG 1625  -7.110  -1.638  -4.799
   98LEU    CD1 1626  -7.152  -1.425  -4.792
   98LEU   HD11 1627  -7.140  -1.336  -4.857
   98LEU   HD12 1628  -7.087  -1.414  -4.703
   98LEU   HD13 1629  -7.259  -1.432  -4.760
   98LEU    CD2 1630  -7.219  -1.596  -4.972
   98LEU   HD21 1631  -7.191  -1.694  -5.016
   98LEU   HD22 1632  -7.227  -1.521  -5.053
   98LEU   HD23 1633  -7.318  -1.607  -4.922
   98LEU      C 1634  -6.737  -1.532  -4.935
   98LEU      O 1635  -6.691  -1.427  -4.978
   99LEU      N 1636  -6.682  -1.652  -4.964
   99LEU     HN 1637  -6.717  -1.737  -4.925
   99LEU     CA 1638  -6.572  -1.666  -5.056
   99LEU     HA 1639  -6.555  -1.569  -5.101
   99LEU     CB 1640  -6.443  -1.714  -4.987
   99LEU    HB1 1641  -6.367  -1.734  -5.065
   99LEU    HB2 1642  -6.466  -1.809  -4.934
   99LEU     CG 1643  -6.385  -1.614  -4.885
   99LEU     HG 1644  -6.461  -1.595  -4.806
   99LEU    CD1 1645  -6.257  -1.668  -4.819
   99LEU   HD11 1646  -6.180  -1.687  -4.897
   99LEU   HD12 1647  -6.279  -1.763  -4.766
   99LEU   HD13 1648  -6.217  -1.593  -4.747
   99LEU    CD2 1649  -6.364  -1.477  -4.950
   99LEU   HD21 1650  -6.447  -1.408  -4.923
   99LEU   HD22 1651  -6.360  -1.487  -5.061
   99LEU   HD23 1652  -6.268  -1.432  -4.914
   99LEU      C 1653  -6.612  -1.771  -5.154
   99LEU      O 1654  -6.669  -1.873  -5.116
  100SER      N 1655  -6.582  -1.751  -5.285
  100SER     HN 1656  -6.536  -1.669  -5.319
  100SER     CA 1657  -6.618  -1.853  -5.379
  100SER     HA 1658  -6.695  -1.913  -5.333
  100SER     CB 1659  -6.670  -1.800  -5.514
  100SER    HB1 1660  -6.752  -1.726  -5.497
  100SER    HB2 1661  -6.710  -1.885  -5.575
  100SER     OG 1662  -6.566  -1.737  -5.586
  100SER    HG1 1663  -6.608  -1.681  -5.650
  100SER      C 1664  -6.497  -1.936  -5.405
  100SER      O 1665  -6.390  -1.884  -5.436
  101LYS      N 1666  -6.512  -2.069  -5.390
  101LYS     HN 1667  -6.600  -2.109  -5.367
  101LYS     CA 1668  -6.403  -2.160  -5.406
  101LYS     HA 1669  -6.323  -2.126  -5.341
  101LYS     CB 1670  -6.439  -2.306  -5.371
  101LYS    HB1 1671  -6.359  -2.372  -5.409
  101LYS    HB2 1672  -6.534  -2.332  -5.422
  101LYS     CG 1673  -6.456  -2.330  -5.221
  101LYS    HG1 1674  -6.525  -2.252  -5.181
  101LYS    HG2 1675  -6.357  -2.318  -5.173
  101LYS     CD 1676  -6.512  -2.467  -5.184
  101LYS    HD1 1677  -6.443  -2.545  -5.224
  101LYS    HD2 1678  -6.611  -2.480  -5.232
  101LYS     CE 1679  -6.527  -2.487  -5.033
  101LYS    HE1 1680  -6.600  -2.415  -4.992
  101LYS    HE2 1681  -6.428  -2.474  -4.983
  101LYS     NZ 1682  -6.575  -2.624  -5.004
  101LYS    HZ1 1683  -6.529  -2.692  -5.067
  101LYS    HZ2 1684  -6.678  -2.628  -5.018
  101LYS    HZ3 1685  -6.553  -2.648  -4.905
  101LYS      C 1686  -6.354  -2.156  -5.547
  101LYS      O 1687  -6.234  -2.157  -5.571
  102PHE      N 1688  -6.448  -2.150  -5.643
  102PHE     HN 1689  -6.545  -2.144  -5.621
  102PHE     CA 1690  -6.417  -2.153  -5.783
  102PHE     HA 1691  -6.359  -2.242  -5.803
  102PHE     CB 1692  -6.545  -2.152  -5.869
  102PHE    HB1 1693  -6.597  -2.055  -5.858
  102PHE    HB2 1694  -6.611  -2.236  -5.838
  102PHE     CG 1695  -6.510  -2.171  -6.013
  102PHE    CD1 1696  -6.470  -2.293  -6.060
  102PHE    HD1 1697  -6.463  -2.377  -5.992
  102PHE    CE1 1698  -6.438  -2.311  -6.192
  102PHE    HE1 1699  -6.406  -2.408  -6.228
  102PHE     CZ 1700  -6.448  -2.206  -6.280
  102PHE     HZ 1701  -6.424  -2.219  -6.384
  102PHE    CD2 1702  -6.521  -2.066  -6.101
  102PHE    HD2 1703  -6.554  -1.969  -6.066
  102PHE    CE2 1704  -6.490  -2.083  -6.234
  102PHE    HE2 1705  -6.497  -2.000  -6.302
  102PHE      C 1706  -6.334  -2.033  -5.819
  102PHE      O 1707  -6.229  -2.047  -5.882
  103GLU      N 1708  -6.377  -1.912  -5.777
  103GLU     HN 1709  -6.457  -1.900  -5.719
  103GLU     CA 1710  -6.305  -1.794  -5.816
  103GLU     HA 1711  -6.301  -1.793  -5.924
  103GLU     CB 1712  -6.370  -1.663  -5.766
  103GLU    HB1 1713  -6.339  -1.647  -5.661
  103GLU    HB2 1714  -6.480  -1.675  -5.770
  103GLU     CG 1715  -6.331  -1.541  -5.847
  103GLU    HG1 1716  -6.223  -1.544  -5.874
  103GLU    HG2 1717  -6.352  -1.448  -5.791
  103GLU     CD 1718  -6.417  -1.547  -5.973
  103GLU    OE1 1719  -6.541  -1.566  -5.958
  103GLU    OE2 1720  -6.360  -1.534  -6.084
  103GLU      C 1721  -6.168  -1.797  -5.757
  103GLU      O 1722  -6.070  -1.769  -5.826
  104MET      N 1723  -6.157  -1.833  -5.628
  104MET     HN 1724  -6.236  -1.861  -5.573
  104MET     CA 1725  -6.030  -1.833  -5.561
  104MET     HA 1726  -5.989  -1.733  -5.570
  104MET     CB 1727  -6.039  -1.872  -5.412
  104MET    HB1 1728  -5.936  -1.885  -5.373
  104MET    HB2 1729  -6.093  -1.968  -5.404
  104MET     CG 1730  -6.110  -1.768  -5.325
  104MET    HG1 1731  -6.213  -1.755  -5.365
  104MET    HG2 1732  -6.056  -1.672  -5.334
  104MET     SD 1733  -6.122  -1.812  -5.148
  104MET     CE 1734  -6.254  -1.935  -5.170
  104MET    HE1 1735  -6.222  -2.017  -5.238
  104MET    HE2 1736  -6.344  -1.887  -5.215
  104MET    HE3 1737  -6.281  -1.980  -5.073
  104MET      C 1738  -5.940  -1.931  -5.629
  104MET      O 1739  -5.821  -1.905  -5.646
  105ILE      N 1740  -5.994  -2.048  -5.668
  105ILE     HN 1741  -6.090  -2.072  -5.656
  105ILE     CA 1742  -5.908  -2.142  -5.732
  105ILE     HA 1743  -5.823  -2.157  -5.666
  105ILE     CB 1744  -5.974  -2.274  -5.760
  105ILE     HB 1745  -6.071  -2.257  -5.812
  105ILE    CG2 1746  -5.882  -2.359  -5.849
  105ILE   HG21 1747  -5.779  -2.361  -5.806
  105ILE   HG22 1748  -5.877  -2.314  -5.951
  105ILE   HG23 1749  -5.920  -2.463  -5.856
  105ILE    CG1 1750  -6.009  -2.342  -5.626
  105ILE   HG11 1751  -6.070  -2.272  -5.566
  105ILE   HG12 1752  -5.914  -2.363  -5.572
  105ILE     CD 1753  -6.086  -2.474  -5.641
  105ILE    HD1 1754  -6.046  -2.532  -5.726
  105ILE    HD2 1755  -6.193  -2.452  -5.659
  105ILE    HD3 1756  -6.075  -2.534  -5.548
  105ILE      C 1757  -5.857  -2.083  -5.859
  105ILE      O 1758  -5.737  -2.088  -5.887
  106LYS      N 1759  -5.945  -2.023  -5.942
  106LYS     HN 1760  -6.043  -2.013  -5.923
  106LYS     CA 1761  -5.892  -1.972  -6.064
  106LYS     HA 1762  -5.832  -2.049  -6.108
  106LYS     CB 1763  -6.001  -1.927  -6.164
  106LYS    HB1 1764  -5.951  -1.877  -6.249
  106LYS    HB2 1765  -6.068  -1.855  -6.113
  106LYS     CG 1766  -6.085  -2.043  -6.217
  106LYS    HG1 1767  -6.126  -2.100  -6.131
  106LYS    HG2 1768  -6.020  -2.110  -6.277
  106LYS     CD 1769  -6.202  -1.997  -6.305
  106LYS    HD1 1770  -6.259  -1.919  -6.251
  106LYS    HD2 1771  -6.268  -2.084  -6.324
  106LYS     CE 1772  -6.156  -1.941  -6.440
  106LYS    HE1 1773  -6.099  -2.018  -6.496
  106LYS    HE2 1774  -6.092  -1.851  -6.423
  106LYS     NZ 1775  -6.272  -1.900  -6.522
  106LYS    HZ1 1776  -6.335  -1.840  -6.465
  106LYS    HZ2 1777  -6.323  -1.985  -6.553
  106LYS    HZ3 1778  -6.239  -1.847  -6.605
  106LYS      C 1779  -5.799  -1.854  -6.042
  106LYS      O 1780  -5.683  -1.859  -6.081
  107ARG      N 1781  -5.852  -1.745  -5.981
  107ARG     HN 1782  -5.944  -1.747  -5.944
  107ARG     CA 1783  -5.783  -1.618  -5.964
  107ARG     HA 1784  -5.724  -1.600  -6.052
  107ARG     CB 1785  -5.885  -1.506  -5.944
  107ARG    HB1 1786  -5.832  -1.412  -5.918
  107ARG    HB2 1787  -5.953  -1.533  -5.860
  107ARG     CG 1788  -5.968  -1.484  -6.070
  107ARG    HG1 1789  -5.982  -1.581  -6.121
  107ARG    HG2 1790  -5.911  -1.416  -6.137
  107ARG     CD 1791  -6.105  -1.423  -6.044
  107ARG    HD1 1792  -6.175  -1.499  -6.003
  107ARG    HD2 1793  -6.147  -1.378  -6.137
  107ARG     NE 1794  -6.089  -1.315  -5.942
  107ARG     HE 1795  -6.001  -1.302  -5.896
  107ARG     CZ 1796  -6.194  -1.234  -5.912
  107ARG    NH1 1797  -6.312  -1.248  -5.980
  107ARG   HH11 1798  -6.326  -1.327  -6.040
  107ARG   HH12 1799  -6.385  -1.180  -5.969
  107ARG    NH2 1800  -6.182  -1.139  -5.815
  107ARG   HH21 1801  -6.093  -1.118  -5.777
  107ARG   HH22 1802  -6.263  -1.090  -5.783
  107ARG      C 1803  -5.680  -1.606  -5.854
  107ARG      O 1804  -5.571  -1.555  -5.879
  108SER      N 1805  -5.710  -1.653  -5.732
  108SER     HN 1806  -5.789  -1.711  -5.713
  108SER     CA 1807  -5.626  -1.619  -5.619
  108SER     HA 1808  -5.609  -1.513  -5.623
  108SER     CB 1809  -5.686  -1.658  -5.483
  108SER    HB1 1810  -5.703  -1.768  -5.479
  108SER    HB2 1811  -5.783  -1.605  -5.469
  108SER     OG 1812  -5.597  -1.621  -5.379
  108SER    HG1 1813  -5.575  -1.703  -5.333
  108SER      C 1814  -5.490  -1.681  -5.628
  108SER      O 1815  -5.473  -1.797  -5.667
  109ASP      N 1816  -5.388  -1.599  -5.594
  109ASP     HN 1817  -5.407  -1.504  -5.570
  109ASP     CA 1818  -5.249  -1.634  -5.587
  109ASP     HA 1819  -5.228  -1.699  -5.671
  109ASP     CB 1820  -5.156  -1.512  -5.592
  109ASP    HB1 1821  -5.052  -1.543  -5.567
  109ASP    HB2 1822  -5.189  -1.435  -5.519
  109ASP     CG 1823  -5.162  -1.457  -5.733
  109ASP    OD1 1824  -5.253  -1.499  -5.810
  109ASP    OD2 1825  -5.074  -1.373  -5.767
  109ASP      C 1826  -5.219  -1.709  -5.461
  109ASP      O 1827  -5.118  -1.781  -5.456
  110SER      N 1828  -5.300  -1.692  -5.354
  110SER     HN 1829  -5.383  -1.637  -5.357
  110SER     CA 1830  -5.264  -1.755  -5.231
  110SER     HA 1831  -5.200  -1.839  -5.254
  110SER     CB 1832  -5.191  -1.658  -5.135
  110SER    HB1 1833  -5.260  -1.576  -5.106
  110SER    HB2 1834  -5.102  -1.615  -5.187
  110SER     OG 1835  -5.147  -1.724  -5.018
  110SER    HG1 1836  -5.089  -1.662  -4.972
  110SER      C 1837  -5.387  -1.808  -5.159
  110SER      O 1838  -5.501  -1.788  -5.201
  111ALA      N 1839  -5.357  -1.883  -5.051
  111ALA     HN 1840  -5.261  -1.894  -5.036
  111ALA     CA 1841  -5.426  -1.954  -4.946
  111ALA     HA 1842  -5.504  -2.012  -4.992
  111ALA     CB 1843  -5.332  -2.046  -4.866
  111ALA    HB1 1844  -5.303  -1.998  -4.771
  111ALA    HB2 1845  -5.241  -2.067  -4.925
  111ALA    HB3 1846  -5.385  -2.142  -4.843
  111ALA      C 1847  -5.490  -1.859  -4.847
  111ALA      O 1848  -5.531  -1.902  -4.740
  112PHE      N 1849  -5.493  -1.728  -4.874
  112PHE     HN 1850  -5.477  -1.696  -4.967
  112PHE     CA 1851  -5.516  -1.620  -4.780
  112PHE     HA 1852  -5.426  -1.608  -4.723
  112PHE     CB 1853  -5.554  -1.486  -4.847
  112PHE    HB1 1854  -5.487  -1.466  -4.932
  112PHE    HB2 1855  -5.548  -1.404  -4.773
  112PHE     CG 1856  -5.694  -1.492  -4.898
  112PHE    CD1 1857  -5.723  -1.546  -5.021
  112PHE    HD1 1858  -5.643  -1.585  -5.083
  112PHE    CE1 1859  -5.853  -1.550  -5.067
  112PHE    HE1 1860  -5.874  -1.593  -5.164
  112PHE     CZ 1861  -5.955  -1.501  -4.990
  112PHE     HZ 1862  -6.057  -1.504  -5.026
  112PHE    CD2 1863  -5.798  -1.442  -4.822
  112PHE    HD2 1864  -5.776  -1.399  -4.725
  112PHE    CE2 1865  -5.927  -1.447  -4.867
  112PHE    HE2 1866  -6.007  -1.408  -4.806
  112PHE      C 1867  -5.623  -1.646  -4.676
  112PHE      O 1868  -5.609  -1.597  -4.564
  113PHE      N 1869  -5.732  -1.718  -4.706
  113PHE     HN 1870  -5.745  -1.762  -4.794
  113PHE     CA 1871  -5.839  -1.737  -4.610
  113PHE     HA 1872  -5.869  -1.639  -4.576
  113PHE     CB 1873  -5.961  -1.811  -4.668
  113PHE    HB1 1874  -6.009  -1.750  -4.748
  113PHE    HB2 1875  -6.034  -1.833  -4.587
  113PHE     CG 1876  -5.919  -1.941  -4.728
  113PHE    CD1 1877  -5.876  -1.946  -4.859
  113PHE    HD1 1878  -5.873  -1.855  -4.917
  113PHE    CE1 1879  -5.837  -2.065  -4.916
  113PHE    HE1 1880  -5.803  -2.067  -5.018
  113PHE     CZ 1881  -5.841  -2.181  -4.842
  113PHE     HZ 1882  -5.810  -2.274  -4.886
  113PHE    CD2 1883  -5.923  -2.058  -4.655
  113PHE    HD2 1884  -5.957  -2.056  -4.553
  113PHE    CE2 1885  -5.884  -2.177  -4.712
  113PHE    HE2 1886  -5.887  -2.268  -4.654
  113PHE      C 1887  -5.794  -1.803  -4.482
  113PHE      O 1888  -5.854  -1.777  -4.378
  114TRP      N 1889  -5.694  -1.892  -4.485
  114TRP     HN 1890  -5.643  -1.914  -4.568
  114TRP     CA 1891  -5.654  -1.962  -4.365
  114TRP     HA 1892  -5.739  -2.017  -4.329
  114TRP     CB 1893  -5.536  -2.057  -4.389
  114TRP    HB1 1894  -5.507  -2.104  -4.292
  114TRP    HB2 1895  -5.450  -1.998  -4.428
  114TRP     CG 1896  -5.565  -2.168  -4.488
  114TRP    CD1 1897  -5.537  -2.173  -4.621
  114TRP    HD1 1898  -5.485  -2.096  -4.676
  114TRP    NE1 1899  -5.583  -2.291  -4.674
  114TRP    HE1 1900  -5.575  -2.319  -4.767
  114TRP    CE2 1901  -5.643  -2.364  -4.573
  114TRP    CD2 1902  -5.634  -2.290  -4.456
  114TRP    CE3 1903  -5.685  -2.336  -4.338
  114TRP    HE3 1904  -5.679  -2.280  -4.246
  114TRP    CZ3 1905  -5.746  -2.460  -4.340
  114TRP    HZ3 1906  -5.788  -2.500  -4.249
  114TRP    CZ2 1907  -5.704  -2.486  -4.575
  114TRP    HZ2 1908  -5.713  -2.545  -4.665
  114TRP    CH2 1909  -5.755  -2.533  -4.456
  114TRP    HH2 1910  -5.804  -2.630  -4.454
  114TRP      C 1911  -5.610  -1.865  -4.258
  114TRP      O 1912  -5.662  -1.867  -4.146
  115GLU      N 1913  -5.514  -1.774  -4.288
  115GLU     HN 1914  -5.477  -1.767  -4.380
  115GLU     CA 1915  -5.460  -1.683  -4.190
  115GLU     HA 1916  -5.423  -1.742  -4.108
  115GLU     CB 1917  -5.348  -1.595  -4.248
  115GLU    HB1 1918  -5.320  -1.519  -4.172
  115GLU    HB2 1919  -5.387  -1.543  -4.338
  115GLU     CG 1920  -5.221  -1.671  -4.287
  115GLU    HG1 1921  -5.161  -1.611  -4.360
  115GLU    HG2 1922  -5.248  -1.768  -4.334
  115GLU     CD 1923  -5.139  -1.697  -4.162
  115GLU    OE1 1924  -5.200  -1.704  -4.052
  115GLU    OE2 1925  -5.014  -1.709  -4.175
  115GLU      C 1926  -5.569  -1.590  -4.144
  115GLU      O 1927  -5.574  -1.552  -4.028
  116GLU      N 1928  -5.658  -1.550  -4.237
  116GLU     HN 1929  -5.655  -1.584  -4.331
  116GLU     CA 1930  -5.762  -1.456  -4.208
  116GLU     HA 1931  -5.716  -1.365  -4.172
  116GLU     CB 1932  -5.848  -1.425  -4.332
  116GLU    HB1 1933  -5.897  -1.519  -4.365
  116GLU    HB2 1934  -5.781  -1.389  -4.413
  116GLU     CG 1935  -5.957  -1.319  -4.309
  116GLU    HG1 1936  -5.911  -1.225  -4.273
  116GLU    HG2 1937  -6.029  -1.355  -4.232
  116GLU     CD 1938  -6.029  -1.296  -4.441
  116GLU    OE1 1939  -6.049  -1.395  -4.516
  116GLU    OE2 1940  -6.065  -1.178  -4.468
  116GLU      C 1941  -5.853  -1.514  -4.104
  116GLU      O 1942  -5.894  -1.445  -4.011
  117ARG      N 1943  -5.886  -1.644  -4.118
  117ARG     HN 1944  -5.852  -1.700  -4.193
  117ARG     CA 1945  -5.973  -1.711  -4.025
  117ARG     HA 1946  -6.065  -1.654  -4.019
  117ARG     CB 1947  -6.004  -1.855  -4.067
  117ARG    HB1 1948  -5.908  -1.911  -4.076
  117ARG    HB2 1949  -6.054  -1.853  -4.167
  117ARG     CG 1950  -6.095  -1.931  -3.970
  117ARG    HG1 1951  -6.196  -1.885  -3.973
  117ARG    HG2 1952  -6.054  -1.920  -3.867
  117ARG     CD 1953  -6.107  -2.080  -4.002
  117ARG    HD1 1954  -6.166  -2.095  -4.095
  117ARG    HD2 1955  -6.154  -2.135  -3.918
  117ARG     NE 1956  -5.969  -2.132  -4.023
  117ARG     HE 1957  -5.902  -2.078  -4.075
  117ARG     CZ 1958  -5.933  -2.253  -3.972
  117ARG    NH1 1959  -6.024  -2.326  -3.901
  117ARG   HH11 1960  -6.120  -2.299  -3.899
  117ARG   HH12 1961  -5.994  -2.408  -3.851
  117ARG    NH2 1962  -5.807  -2.301  -3.991
  117ARG   HH21 1963  -5.733  -2.239  -4.015
  117ARG   HH22 1964  -5.788  -2.399  -3.981
  117ARG      C 1965  -5.907  -1.718  -3.891
  117ARG      O 1966  -5.970  -1.694  -3.788
  118ASP      N 1967  -5.776  -1.752  -3.889
  118ASP     HN 1968  -5.725  -1.765  -3.973
  118ASP     CA 1969  -5.703  -1.770  -3.767
  118ASP     HA 1970  -5.757  -1.841  -3.707
  118ASP     CB 1971  -5.559  -1.821  -3.790
  118ASP    HB1 1972  -5.502  -1.817  -3.696
  118ASP    HB2 1973  -5.509  -1.758  -3.867
  118ASP     CG 1974  -5.566  -1.965  -3.840
  118ASP    OD1 1975  -5.669  -2.003  -3.901
  118ASP    OD2 1976  -5.467  -2.039  -3.816
  118ASP      C 1977  -5.692  -1.641  -3.692
  118ASP      O 1978  -5.704  -1.640  -3.569
  119ILE      N 1979  -5.667  -1.530  -3.763
  119ILE     HN 1980  -5.660  -1.530  -3.862
  119ILE     CA 1981  -5.650  -1.403  -3.697
  119ILE     HA 1982  -5.563  -1.411  -3.633
  119ILE     CB 1983  -5.631  -1.289  -3.795
  119ILE     HB 1984  -5.716  -1.286  -3.866
  119ILE    CG2 1985  -5.625  -1.159  -3.714
  119ILE   HG21 1986  -5.567  -1.174  -3.620
  119ILE   HG22 1987  -5.728  -1.127  -3.686
  119ILE   HG23 1988  -5.576  -1.079  -3.774
  119ILE    CG1 1989  -5.508  -1.311  -3.884
  119ILE   HG11 1990  -5.508  -1.232  -3.963
  119ILE   HG12 1991  -5.516  -1.410  -3.933
  119ILE     CD 1992  -5.375  -1.304  -3.810
  119ILE    HD1 1993  -5.364  -1.393  -3.744
  119ILE    HD2 1994  -5.372  -1.213  -3.747
  119ILE    HD3 1995  -5.291  -1.303  -3.882
  119ILE      C 1996  -5.777  -1.371  -3.625
  119ILE      O 1997  -5.777  -1.337  -3.507
  120MET      N 1998  -5.890  -1.384  -3.696
  120MET     HN 1999  -5.890  -1.418  -3.790
  120MET     CA 2000  -6.019  -1.350  -3.643
  120MET     HA 2001  -6.010  -1.255  -3.594
  120MET     CB 2002  -6.129  -1.343  -3.750
  120MET    HB1 2003  -6.227  -1.329  -3.700
  120MET    HB2 2004  -6.131  -1.439  -3.806
  120MET     CG 2005  -6.108  -1.229  -3.849
  120MET    HG1 2006  -6.010  -1.244  -3.898
  120MET    HG2 2007  -6.105  -1.134  -3.792
  120MET     SD 2008  -6.236  -1.215  -3.978
  120MET     CE 2009  -6.188  -1.365  -4.069
  120MET    HE1 2010  -6.241  -1.454  -4.031
  120MET    HE2 2011  -6.079  -1.383  -4.058
  120MET    HE3 2012  -6.212  -1.353  -4.177
  120MET      C 2013  -6.064  -1.446  -3.535
  120MET      O 2014  -6.139  -1.406  -3.446
  121ALA      N 2015  -6.033  -1.576  -3.548
  121ALA     HN 2016  -5.979  -1.612  -3.623
  121ALA     CA 2017  -6.077  -1.670  -3.448
  121ALA     HA 2018  -6.179  -1.644  -3.423
  121ALA     CB 2019  -6.071  -1.815  -3.497
  121ALA    HB1 2020  -5.966  -1.842  -3.523
  121ALA    HB2 2021  -6.134  -1.828  -3.587
  121ALA    HB3 2022  -6.106  -1.884  -3.416
  121ALA      C 2023  -6.003  -1.663  -3.317
  121ALA      O 2024  -6.063  -1.679  -3.211
  122PHE      N 2025  -5.868  -1.656  -3.325
  122PHE     HN 2026  -5.825  -1.646  -3.414
  122PHE     CA 2027  -5.774  -1.661  -3.216
  122PHE     HA 2028  -5.822  -1.708  -3.132
  122PHE     CB 2029  -5.648  -1.739  -3.256
  122PHE    HB1 2030  -5.583  -1.759  -3.168
  122PHE    HB2 2031  -5.590  -1.687  -3.335
  122PHE     CG 2032  -5.702  -1.868  -3.309
  122PHE    CD1 2033  -5.778  -1.950  -3.229
  122PHE    HD1 2034  -5.798  -1.922  -3.127
  122PHE    CE1 2035  -5.828  -2.069  -3.278
  122PHE    HE1 2036  -5.888  -2.132  -3.214
  122PHE     CZ 2037  -5.802  -2.107  -3.407
  122PHE     HZ 2038  -5.841  -2.200  -3.445
  122PHE    CD2 2039  -5.676  -1.907  -3.438
  122PHE    HD2 2040  -5.616  -1.844  -3.502
  122PHE    CE2 2041  -5.725  -2.026  -3.487
  122PHE    HE2 2042  -5.704  -2.055  -3.589
  122PHE      C 2043  -5.733  -1.530  -3.153
  122PHE      O 2044  -5.692  -1.529  -3.037
  123ALA      N 2045  -5.741  -1.417  -3.226
  123ALA     HN 2046  -5.791  -1.414  -3.312
  123ALA     CA 2047  -5.677  -1.294  -3.185
  123ALA     HA 2048  -5.571  -1.310  -3.187
  123ALA     CB 2049  -5.714  -1.176  -3.278
  123ALA    HB1 2050  -5.824  -1.171  -3.291
  123ALA    HB2 2051  -5.667  -1.191  -3.377
  123ALA    HB3 2052  -5.679  -1.081  -3.233
  123ALA      C 2053  -5.715  -1.255  -3.046
  123ALA      O 2054  -5.628  -1.215  -2.969
  124ASN      N 2055  -5.844  -1.265  -3.008
  124ASN     HN 2056  -5.915  -1.299  -3.069
  124ASN     CA 2057  -5.885  -1.228  -2.875
  124ASN     HA 2058  -5.993  -1.225  -2.876
  124ASN     CB 2059  -5.838  -1.323  -2.763
  124ASN    HB1 2060  -5.834  -1.269  -2.667
  124ASN    HB2 2061  -5.737  -1.362  -2.787
  124ASN     CG 2062  -5.936  -1.439  -2.754
  124ASN    OD1 2063  -6.057  -1.418  -2.749
  124ASN    ND2 2064  -5.883  -1.564  -2.749
  124ASN   HD21 2065  -5.943  -1.643  -2.742
  124ASN   HD22 2066  -5.784  -1.576  -2.752
  124ASN      C 2067  -5.836  -1.091  -2.841
  124ASN      O 2068  -5.775  -1.071  -2.736
  125SER      N 2069  -5.861  -0.993  -2.930
  125SER     HN 2070  -5.907  -1.010  -3.017
  125SER     CA 2071  -5.824  -0.857  -2.904
  125SER     HA 2072  -5.792  -0.851  -2.801
  125SER     CB 2073  -5.711  -0.806  -2.996
  125SER    HB1 2074  -5.744  -0.811  -3.102
  125SER    HB2 2075  -5.621  -0.868  -2.982
  125SER     OG 2076  -5.679  -0.671  -2.965
  125SER    HG1 2077  -5.610  -0.674  -2.898
  125SER      C 2078  -5.945  -0.774  -2.932
  125SER      O 2079  -6.029  -0.811  -3.014
  126PRO      N 2080  -5.961  -0.664  -2.863
  126PRO     CD 2081  -5.901  -0.645  -2.732
  126PRO    HD1 2082  -5.791  -0.656  -2.738
  126PRO    HD2 2083  -5.943  -0.718  -2.660
  126PRO     CA 2084  -6.071  -0.575  -2.887
  126PRO     HA 2085  -6.161  -0.632  -2.902
  126PRO     CB 2086  -6.076  -0.481  -2.766
  126PRO    HB1 2087  -6.160  -0.508  -2.699
  126PRO    HB2 2088  -6.088  -0.375  -2.799
  126PRO     CG 2089  -5.941  -0.501  -2.695
  126PRO    HG1 2090  -5.866  -0.428  -2.731
  126PRO    HG2 2091  -5.952  -0.490  -2.585
  126PRO      C 2092  -6.052  -0.505  -3.018
  126PRO      O 2093  -6.148  -0.448  -3.071
  127TRP      N 2094  -5.928  -0.501  -3.067
  127TRP     HN 2095  -5.853  -0.546  -3.019
  127TRP     CA 2096  -5.889  -0.435  -3.188
  127TRP     HA 2097  -5.950  -0.346  -3.199
  127TRP     CB 2098  -5.740  -0.397  -3.186
  127TRP    HB1 2099  -5.714  -0.344  -3.280
  127TRP    HB2 2100  -5.678  -0.489  -3.178
  127TRP     CG 2101  -5.714  -0.307  -3.067
  127TRP    CD1 2102  -5.637  -0.329  -2.957
  127TRP    HD1 2103  -5.574  -0.415  -2.941
  127TRP    NE1 2104  -5.651  -0.225  -2.868
  127TRP    HE1 2105  -5.606  -0.217  -2.782
  127TRP    CE2 2106  -5.739  -0.133  -2.922
  127TRP    CD2 2107  -5.780  -0.181  -3.046
  127TRP    CE3 2108  -5.870  -0.112  -3.123
  127TRP    HE3 2109  -5.904  -0.149  -3.219
  127TRP    CZ3 2110  -5.916   0.008  -3.074
  127TRP    HZ3 2111  -5.985   0.066  -3.133
  127TRP    CZ2 2112  -5.786  -0.015  -2.873
  127TRP    HZ2 2113  -5.757   0.024  -2.776
  127TRP    CH2 2114  -5.875   0.056  -2.951
  127TRP    HH2 2115  -5.914   0.150  -2.916
  127TRP      C 2116  -5.926  -0.512  -3.312
  127TRP      O 2117  -5.935  -0.454  -3.420
  128VAL      N 2118  -5.941  -0.646  -3.302
  128VAL     HN 2119  -5.934  -0.695  -3.216
  128VAL     CA 2120  -5.967  -0.727  -3.419
  128VAL     HA 2121  -5.956  -0.663  -3.506
  128VAL     CB 2122  -5.874  -0.844  -3.430
  128VAL     HB 2123  -5.881  -0.906  -3.337
  128VAL    CG1 2124  -5.915  -0.929  -3.552
  128VAL   HG11 2125  -5.960  -0.865  -3.630
  128VAL   HG12 2126  -5.990  -1.006  -3.521
  128VAL   HG13 2127  -5.826  -0.979  -3.594
  128VAL    CG2 2128  -5.730  -0.792  -3.434
  128VAL   HG21 2129  -5.707  -0.734  -3.342
  128VAL   HG22 2130  -5.716  -0.725  -3.522
  128VAL   HG23 2131  -5.659  -0.877  -3.441
  128VAL      C 2132  -6.108  -0.780  -3.417
  128VAL      O 2133  -6.158  -0.824  -3.314
  129VAL      N 2134  -6.175  -0.778  -3.535
  129VAL     HN 2135  -6.135  -0.741  -3.618
  129VAL     CA 2136  -6.310  -0.828  -3.547
  129VAL     HA 2137  -6.370  -0.779  -3.472
  129VAL     CB 2138  -6.369  -0.804  -3.684
  129VAL     HB 2139  -6.302  -0.847  -3.761
  129VAL    CG1 2140  -6.507  -0.871  -3.692
  129VAL   HG11 2141  -6.575  -0.829  -3.615
  129VAL   HG12 2142  -6.497  -0.980  -3.674
  129VAL   HG13 2143  -6.552  -0.853  -3.792
  129VAL    CG2 2144  -6.372  -0.652  -3.709
  129VAL   HG21 2145  -6.269  -0.611  -3.705
  129VAL   HG22 2146  -6.434  -0.602  -3.631
  129VAL   HG23 2147  -6.415  -0.632  -3.809
  129VAL      C 2148  -6.303  -0.977  -3.524
  129VAL      O 2149  -6.216  -1.045  -3.579
  130GLN      N 2150  -6.396  -1.031  -3.442
  130GLN     HN 2151  -6.471  -0.976  -3.406
  130GLN     CA 2152  -6.396  -1.169  -3.399
  130GLN     HA 2153  -6.294  -1.204  -3.402
  130GLN     CB 2154  -6.453  -1.183  -3.257
  130GLN    HB1 2155  -6.556  -1.144  -3.257
  130GLN    HB2 2156  -6.391  -1.122  -3.188
  130GLN     CG 2157  -6.456  -1.327  -3.204
  130GLN    HG1 2158  -6.353  -1.368  -3.201
  130GLN    HG2 2159  -6.519  -1.390  -3.270
  130GLN     CD 2160  -6.515  -1.323  -3.064
  130GLN    OE1 2161  -6.541  -1.216  -3.009
  130GLN    NE2 2162  -6.537  -1.443  -3.004
  130GLN   HE21 2163  -6.576  -1.447  -2.912
  130GLN   HE22 2164  -6.515  -1.528  -3.053
  130GLN      C 2165  -6.479  -1.258  -3.489
  130GLN      O 2166  -6.579  -1.214  -3.546
  131LEU      N 2167  -6.439  -1.387  -3.499
  131LEU     HN 2168  -6.359  -1.420  -3.450
  131LEU     CA 2169  -6.507  -1.487  -3.577
  131LEU     HA 2170  -6.577  -1.436  -3.642
  131LEU     CB 2171  -6.411  -1.572  -3.662
  131LEU    HB1 2172  -6.340  -1.623  -3.593
  131LEU    HB2 2173  -6.354  -1.504  -3.728
  131LEU     CG 2174  -6.479  -1.679  -3.749
  131LEU     HG 2175  -6.551  -1.736  -3.686
  131LEU    CD1 2176  -6.555  -1.614  -3.866
  131LEU   HD11 2177  -6.504  -1.637  -3.962
  131LEU   HD12 2178  -6.559  -1.504  -3.852
  131LEU   HD13 2179  -6.659  -1.655  -3.870
  131LEU    CD2 2180  -6.380  -1.787  -3.793
  131LEU   HD21 2181  -6.323  -1.825  -3.706
  131LEU   HD22 2182  -6.308  -1.745  -3.867
  131LEU   HD23 2183  -6.435  -1.872  -3.839
  131LEU      C 2184  -6.575  -1.583  -3.483
  131LEU      O 2185  -6.512  -1.633  -3.389
  132PHE      N 2186  -6.708  -1.600  -3.495
  132PHE     HN 2187  -6.762  -1.546  -3.560
  132PHE     CA 2188  -6.783  -1.696  -3.418
  132PHE     HA 2189  -6.734  -1.706  -3.322
  132PHE     CB 2190  -6.929  -1.653  -3.397
  132PHE    HB1 2191  -6.986  -1.729  -3.341
  132PHE    HB2 2192  -6.979  -1.630  -3.493
  132PHE     CG 2193  -6.919  -1.528  -3.315
  132PHE    CD1 2194  -6.900  -1.536  -3.178
  132PHE    HD1 2195  -6.892  -1.632  -3.131
  132PHE    CE1 2196  -6.890  -1.421  -3.103
  132PHE    HE1 2197  -6.875  -1.428  -2.996
  132PHE     CZ 2198  -6.900  -1.298  -3.163
  132PHE     HZ 2199  -6.892  -1.208  -3.103
  132PHE    CD2 2200  -6.928  -1.404  -3.374
  132PHE    HD2 2201  -6.943  -1.397  -3.480
  132PHE    CE2 2202  -6.919  -1.290  -3.299
  132PHE    HE2 2203  -6.926  -1.193  -3.346
  132PHE      C 2204  -6.780  -1.834  -3.477
  132PHE      O 2205  -6.758  -1.932  -3.405
  133TYR      N 2206  -6.805  -1.845  -3.609
  133TYR     HN 2207  -6.819  -1.765  -3.667
  133TYR     CA 2208  -6.813  -1.973  -3.675
  133TYR     HA 2209  -6.771  -2.046  -3.607
  133TYR     CB 2210  -6.955  -2.016  -3.714
  133TYR    HB1 2211  -6.953  -2.118  -3.757
  133TYR    HB2 2212  -6.996  -1.944  -3.789
  133TYR     CG 2213  -7.048  -2.017  -3.598
  133TYR    CD1 2214  -7.050  -2.122  -3.509
  133TYR    HD1 2215  -6.983  -2.205  -3.523
  133TYR    CE1 2216  -7.137  -2.121  -3.403
  133TYR    HE1 2217  -7.139  -2.203  -3.333
  133TYR     CZ 2218  -7.223  -2.015  -3.386
  133TYR     OH 2219  -7.313  -2.014  -3.277
  133TYR     HH 2220  -7.383  -1.952  -3.297
  133TYR    CD2 2221  -7.134  -1.912  -3.580
  133TYR    HD2 2222  -7.134  -1.829  -3.650
  133TYR    CE2 2223  -7.222  -1.910  -3.474
  133TYR    HE2 2224  -7.289  -1.827  -3.461
  133TYR      C 2225  -6.748  -1.959  -3.809
  133TYR      O 2226  -6.747  -1.851  -3.869
  134ALA      N 2227  -6.693  -2.071  -3.860
  134ALA     HN 2228  -6.684  -2.154  -3.806
  134ALA     CA 2229  -6.643  -2.078  -3.994
  134ALA     HA 2230  -6.671  -1.987  -4.044
  134ALA     CB 2231  -6.490  -2.097  -4.001
  134ALA    HB1 2232  -6.459  -2.180  -3.935
  134ALA    HB2 2233  -6.439  -2.004  -3.968
  134ALA    HB3 2234  -6.460  -2.121  -4.105
  134ALA      C 2235  -6.706  -2.203  -4.048
  134ALA      O 2236  -6.719  -2.301  -3.974
  135PHE      N 2237  -6.752  -2.203  -4.175
  135PHE     HN 2238  -6.747  -2.123  -4.234
  135PHE     CA 2239  -6.812  -2.321  -4.230
  135PHE     HA 2240  -6.753  -2.405  -4.197
  135PHE     CB 2241  -6.960  -2.345  -4.192
  135PHE    HB1 2242  -6.968  -2.358  -4.082
  135PHE    HB2 2243  -6.998  -2.435  -4.244
  135PHE     CG 2244  -7.046  -2.230  -4.231
  135PHE    CD1 2245  -7.060  -2.122  -4.147
  135PHE    HD1 2246  -7.007  -2.121  -4.052
  135PHE    CE1 2247  -7.140  -2.015  -4.181
  135PHE    HE1 2248  -7.150  -1.931  -4.114
  135PHE     CZ 2249  -7.208  -2.016  -4.300
  135PHE     HZ 2250  -7.271  -1.933  -4.328
  135PHE    CD2 2251  -7.115  -2.230  -4.350
  135PHE    HD2 2252  -7.106  -2.315  -4.417
  135PHE    CE2 2253  -7.195  -2.124  -4.385
  135PHE    HE2 2254  -7.248  -2.125  -4.479
  135PHE      C 2255  -6.797  -2.318  -4.379
  135PHE      O 2256  -6.734  -2.227  -4.433
  136GLN      N 2257  -6.852  -2.420  -4.450
  136GLN     HN 2258  -6.910  -2.489  -4.407
  136GLN     CA 2259  -6.830  -2.432  -4.591
  136GLN     HA 2260  -6.813  -2.333  -4.630
  136GLN     CB 2261  -6.710  -2.522  -4.624
  136GLN    HB1 2262  -6.694  -2.521  -4.734
  136GLN    HB2 2263  -6.735  -2.626  -4.593
  136GLN     CG 2264  -6.580  -2.482  -4.557
  136GLN    HG1 2265  -6.597  -2.463  -4.448
  136GLN    HG2 2266  -6.539  -2.389  -4.603
  136GLN     CD 2267  -6.481  -2.596  -4.574
  136GLN    OE1 2268  -6.445  -2.632  -4.686
  136GLN    NE2 2269  -6.436  -2.655  -4.460
  136GLN   HE21 2270  -6.360  -2.720  -4.464
  136GLN   HE22 2271  -6.478  -2.634  -4.372
  136GLN      C 2272  -6.946  -2.503  -4.655
  136GLN      O 2273  -7.035  -2.554  -4.588
  137ASP      N 2274  -6.942  -2.509  -4.789
  137ASP     HN 2275  -6.863  -2.476  -4.840
  137ASP     CA 2276  -7.047  -2.561  -4.871
  137ASP     HA 2277  -7.093  -2.645  -4.821
  137ASP     CB 2278  -7.148  -2.444  -4.890
  137ASP    HB1 2279  -7.090  -2.353  -4.916
  137ASP    HB2 2280  -7.200  -2.428  -4.793
  137ASP     CG 2281  -7.254  -2.463  -4.997
  137ASP    OD1 2282  -7.219  -2.455  -5.117
  137ASP    OD2 2283  -7.373  -2.481  -4.959
  137ASP      C 2284  -6.984  -2.601  -5.001
  137ASP      O 2285  -6.865  -2.576  -5.023
  138ASP      N 2286  -7.062  -2.663  -5.091
  138ASP     HN 2287  -7.159  -2.681  -5.074
  138ASP     CA 2288  -7.012  -2.707  -5.218
  138ASP     HA 2289  -6.940  -2.785  -5.199
  138ASP     CB 2290  -7.126  -2.761  -5.306
  138ASP    HB1 2291  -7.195  -2.678  -5.333
  138ASP    HB2 2292  -7.183  -2.839  -5.252
  138ASP     CG 2293  -7.068  -2.821  -5.434
  138ASP    OD1 2294  -6.953  -2.870  -5.429
  138ASP    OD2 2295  -7.139  -2.818  -5.538
  138ASP      C 2296  -6.950  -2.589  -5.287
  138ASP      O 2297  -6.840  -2.601  -5.341
  139ARG      N 2298  -7.023  -2.476  -5.295
  139ARG     HN 2299  -7.115  -2.471  -5.255
  139ARG     CA 2300  -6.979  -2.355  -5.360
  139ARG     HA 2301  -6.910  -2.384  -5.438
  139ARG     CB 2302  -7.096  -2.276  -5.419
  139ARG    HB1 2303  -7.057  -2.189  -5.477
  139ARG    HB2 2304  -7.160  -2.238  -5.336
  139ARG     CG 2305  -7.180  -2.365  -5.511
  139ARG    HG1 2306  -7.242  -2.432  -5.448
  139ARG    HG2 2307  -7.110  -2.427  -5.572
  139ARG     CD 2308  -7.273  -2.292  -5.608
  139ARG    HD1 2309  -7.216  -2.244  -5.690
  139ARG    HD2 2310  -7.334  -2.216  -5.554
  139ARG     NE 2311  -7.365  -2.394  -5.666
  139ARG     HE 2312  -7.461  -2.396  -5.639
  139ARG     CZ 2313  -7.318  -2.487  -5.755
  139ARG    NH1 2314  -7.185  -2.491  -5.784
  139ARG   HH11 2315  -7.121  -2.428  -5.741
  139ARG   HH12 2316  -7.150  -2.559  -5.850
  139ARG    NH2 2317  -7.404  -2.575  -5.813
  139ARG   HH21 2318  -7.503  -2.563  -5.803
  139ARG   HH22 2319  -7.368  -2.651  -5.867
  139ARG      C 2320  -6.889  -2.262  -5.281
  139ARG      O 2321  -6.789  -2.215  -5.335
  140TYR      N 2322  -6.917  -2.234  -5.150
  140TYR     HN 2323  -6.984  -2.285  -5.096
  140TYR     CA 2324  -6.847  -2.125  -5.086
  140TYR     HA 2325  -6.764  -2.097  -5.150
  140TYR     CB 2326  -6.937  -2.002  -5.062
  140TYR    HB1 2327  -6.879  -1.921  -5.012
  140TYR    HB2 2328  -7.025  -2.030  -4.999
  140TYR     CG 2329  -6.986  -1.952  -5.192
  140TYR    CD1 2330  -6.905  -1.873  -5.271
  140TYR    HD1 2331  -6.806  -1.848  -5.237
  140TYR    CE1 2332  -6.951  -1.826  -5.391
  140TYR    HE1 2333  -6.886  -1.764  -5.452
  140TYR     CZ 2334  -7.077  -1.857  -5.435
  140TYR     OH 2335  -7.123  -1.808  -5.559
  140TYR     HH 2336  -7.068  -1.733  -5.583
  140TYR    CD2 2337  -7.114  -1.982  -5.236
  140TYR    HD2 2338  -7.178  -2.043  -5.174
  140TYR    CE2 2339  -7.159  -1.935  -5.357
  140TYR    HE2 2340  -7.259  -1.959  -5.390
  140TYR      C 2341  -6.794  -2.157  -4.949
  140TYR      O 2342  -6.832  -2.256  -4.886
  141LEU      N 2343  -6.699  -2.072  -4.903
  141LEU     HN 2344  -6.659  -2.003  -4.963
  141LEU     CA 2345  -6.646  -2.071  -4.768
  141LEU     HA 2346  -6.659  -2.171  -4.729
  141LEU     CB 2347  -6.498  -2.031  -4.758
  141LEU    HB1 2348  -6.473  -2.016  -4.650
  141LEU    HB2 2349  -6.484  -1.935  -4.811
  141LEU     CG 2350  -6.400  -2.134  -4.816
  141LEU     HG 2351  -6.422  -2.148  -4.924
  141LEU    CD1 2352  -6.254  -2.087  -4.799
  141LEU   HD11 2353  -6.230  -2.073  -4.692
  141LEU   HD12 2354  -6.239  -1.991  -4.852
  141LEU   HD13 2355  -6.185  -2.164  -4.841
  141LEU    CD2 2356  -6.424  -2.274  -4.756
  141LEU   HD21 2357  -6.528  -2.307  -4.779
  141LEU   HD22 2358  -6.412  -2.270  -4.646
  141LEU   HD23 2359  -6.353  -2.347  -4.800
  141LEU      C 2360  -6.725  -1.967  -4.695
  141LEU      O 2361  -6.779  -1.875  -4.757
  142TYR      N 2362  -6.738  -1.977  -4.561
  142TYR     HN 2363  -6.698  -2.051  -4.507
  142TYR     CA 2364  -6.815  -1.877  -4.492
  142TYR     HA 2365  -6.823  -1.792  -4.557
  142TYR     CB 2366  -6.956  -1.925  -4.452
  142TYR    HB1 2367  -7.007  -1.848  -4.390
  142TYR    HB2 2368  -6.950  -2.021  -4.396
  142TYR     CG 2369  -7.039  -1.947  -4.574
  142TYR    CD1 2370  -7.033  -2.066  -4.644
  142TYR    HD1 2371  -6.968  -2.145  -4.610
  142TYR    CE1 2372  -7.111  -2.086  -4.756
  142TYR    HE1 2373  -7.105  -2.179  -4.810
  142TYR     CZ 2374  -7.195  -1.987  -4.800
  142TYR     OH 2375  -7.275  -2.006  -4.915
  142TYR     HH 2376  -7.281  -2.100  -4.931
  142TYR    CD2 2377  -7.124  -1.849  -4.619
  142TYR    HD2 2378  -7.130  -1.755  -4.566
  142TYR    CE2 2379  -7.201  -1.868  -4.731
  142TYR    HE2 2380  -7.267  -1.789  -4.765
  142TYR      C 2381  -6.746  -1.837  -4.366
  142TYR      O 2382  -6.689  -1.921  -4.295
  143MET      N 2383  -6.748  -1.706  -4.334
  143MET     HN 2384  -6.788  -1.636  -4.393
  143MET     CA 2385  -6.690  -1.660  -4.211
  143MET     HA 2386  -6.671  -1.747  -4.150
  143MET     CB 2387  -6.560  -1.581  -4.230
  143MET    HB1 2388  -6.534  -1.530  -4.135
  143MET    HB2 2389  -6.575  -1.504  -4.309
  143MET     CG 2390  -6.444  -1.671  -4.271
  143MET    HG1 2391  -6.475  -1.727  -4.361
  143MET    HG2 2392  -6.427  -1.744  -4.189
  143MET     SD 2393  -6.287  -1.586  -4.305
  143MET     CE 2394  -6.335  -1.542  -4.475
  143MET    HE1 2395  -6.435  -1.495  -4.478
  143MET    HE2 2396  -6.338  -1.633  -4.538
  143MET    HE3 2397  -6.262  -1.470  -4.518
  143MET      C 2398  -6.791  -1.574  -4.141
  143MET      O 2399  -6.834  -1.471  -4.193
  144VAL      N 2400  -6.831  -1.616  -4.019
  144VAL     HN 2401  -6.794  -1.698  -3.977
  144VAL     CA 2402  -6.930  -1.544  -3.944
  144VAL     HA 2403  -6.985  -1.483  -4.012
  144VAL     CB 2404  -7.023  -1.637  -3.871
  144VAL     HB 2405  -6.964  -1.709  -3.810
  144VAL    CG1 2406  -7.116  -1.555  -3.779
  144VAL   HG11 2407  -7.162  -1.472  -3.836
  144VAL   HG12 2408  -7.058  -1.513  -3.695
  144VAL   HG13 2409  -7.197  -1.620  -3.740
  144VAL    CG2 2410  -7.099  -1.721  -3.975
  144VAL   HG21 2411  -7.028  -1.780  -4.036
  144VAL   HG22 2412  -7.157  -1.654  -4.043
  144VAL   HG23 2413  -7.169  -1.791  -3.924
  144VAL      C 2414  -6.856  -1.461  -3.842
  144VAL      O 2415  -6.791  -1.514  -3.753
  145MET      N 2416  -6.868  -1.327  -3.854
  145MET     HN 2417  -6.927  -1.286  -3.923
  145MET     CA 2418  -6.798  -1.235  -3.769
  145MET     HA 2419  -6.739  -1.293  -3.700
  145MET     CB 2420  -6.708  -1.139  -3.848
  145MET    HB1 2421  -6.660  -1.069  -3.777
  145MET    HB2 2422  -6.771  -1.082  -3.919
  145MET     CG 2423  -6.598  -1.210  -3.927
  145MET    HG1 2424  -6.641  -1.303  -3.971
  145MET    HG2 2425  -6.518  -1.240  -3.856
  145MET     SD 2426  -6.526  -1.110  -4.060
  145MET     CE 2427  -6.667  -1.135  -4.172
  145MET    HE1 2428  -6.761  -1.097  -4.128
  145MET    HE2 2429  -6.680  -1.243  -4.193
  145MET    HE3 2430  -6.650  -1.081  -4.268
  145MET      C 2431  -6.899  -1.148  -3.701
  145MET      O 2432  -7.018  -1.151  -3.733
  146GLU      N 2433  -6.852  -1.068  -3.602
  146GLU     HN 2434  -6.757  -1.070  -3.573
  146GLU     CA 2435  -6.939  -0.976  -3.534
  146GLU     HA 2436  -7.032  -1.028  -3.513
  146GLU     CB 2437  -6.878  -0.923  -3.403
  146GLU    HB1 2438  -6.866  -1.008  -3.333
  146GLU    HB2 2439  -6.948  -0.850  -3.359
  146GLU     CG 2440  -6.742  -0.855  -3.423
  146GLU    HG1 2441  -6.755  -0.758  -3.476
  146GLU    HG2 2442  -6.675  -0.921  -3.483
  146GLU     CD 2443  -6.681  -0.831  -3.286
  146GLU    OE1 2444  -6.700  -0.918  -3.197
  146GLU    OE2 2445  -6.613  -0.727  -3.268
  146GLU      C 2446  -6.965  -0.861  -3.627
  146GLU      O 2447  -6.878  -0.821  -3.704
  147TYR      N 2448  -7.089  -0.806  -3.623
  147TYR     HN 2449  -7.157  -0.839  -3.559
  147TYR     CA 2450  -7.132  -0.699  -3.709
  147TYR     HA 2451  -7.085  -0.712  -3.805
  147TYR     CB 2452  -7.286  -0.697  -3.726
  147TYR    HB1 2453  -7.334  -0.682  -3.627
  147TYR    HB2 2454  -7.320  -0.792  -3.772
  147TYR     CG 2455  -7.329  -0.585  -3.815
  147TYR    CD1 2456  -7.287  -0.577  -3.946
  147TYR    HD1 2457  -7.221  -0.653  -3.985
  147TYR    CE1 2458  -7.329  -0.475  -4.028
  147TYR    HE1 2459  -7.295  -0.470  -4.130
  147TYR     CZ 2460  -7.415  -0.379  -3.979
  147TYR     OH 2461  -7.458  -0.273  -4.062
  147TYR     HH 2462  -7.529  -0.226  -4.016
  147TYR    CD2 2463  -7.416  -0.489  -3.768
  147TYR    HD2 2464  -7.452  -0.494  -3.666
  147TYR    CE2 2465  -7.458  -0.386  -3.849
  147TYR    HE2 2466  -7.526  -0.312  -3.811
  147TYR      C 2467  -7.086  -0.569  -3.649
  147TYR      O 2468  -7.093  -0.551  -3.528
  148MET      N 2469  -7.030  -0.478  -3.734
  148MET     HN 2470  -7.017  -0.497  -3.830
  148MET     CA 2471  -6.988  -0.348  -3.689
  148MET     HA 2472  -6.989  -0.349  -3.581
  148MET     CB 2473  -6.847  -0.309  -3.739
  148MET    HB1 2474  -6.828  -0.204  -3.710
  148MET    HB2 2475  -6.846  -0.317  -3.849
  148MET     CG 2476  -6.733  -0.396  -3.684
  148MET    HG1 2477  -6.643  -0.377  -3.746
  148MET    HG2 2478  -6.762  -0.502  -3.696
  148MET     SD 2479  -6.691  -0.367  -3.509
  148MET     CE 2480  -6.834  -0.453  -3.440
  148MET    HE1 2481  -6.879  -0.523  -3.514
  148MET    HE2 2482  -6.912  -0.380  -3.410
  148MET    HE3 2483  -6.804  -0.512  -3.350
  148MET      C 2484  -7.083  -0.248  -3.749
  148MET      O 2485  -7.068  -0.207  -3.864
  149PRO      N 2486  -7.181  -0.206  -3.673
  149PRO     CD 2487  -7.202  -0.254  -3.538
  149PRO    HD1 2488  -7.107  -0.247  -3.480
  149PRO    HD2 2489  -7.237  -0.359  -3.540
  149PRO     CA 2490  -7.286  -0.117  -3.717
  149PRO     HA 2491  -7.325  -0.150  -3.812
  149PRO     CB 2492  -7.389  -0.115  -3.604
  149PRO    HB1 2493  -7.472  -0.185  -3.626
  149PRO    HB2 2494  -7.431  -0.013  -3.590
  149PRO     CG 2495  -7.310  -0.161  -3.480
  149PRO    HG1 2496  -7.264  -0.074  -3.428
  149PRO    HG2 2497  -7.376  -0.215  -3.409
  149PRO      C 2498  -7.242   0.022  -3.756
  149PRO      O 2499  -7.313   0.086  -3.834
  150GLY      N 2500  -7.128   0.070  -3.703
  150GLY     HN 2501  -7.072   0.013  -3.644
  150GLY     CA 2502  -7.076   0.203  -3.724
  150GLY    HA1 2503  -6.991   0.216  -3.659
  150GLY    HA2 2504  -7.154   0.274  -3.698
  150GLY      C 2505  -7.034   0.224  -3.866
  150GLY      O 2506  -7.021   0.339  -3.909
  151GLY      N 2507  -6.999   0.117  -3.939
  151GLY     HN 2508  -7.001   0.024  -3.903
  151GLY     CA 2509  -6.958   0.133  -4.075
  151GLY    HA1 2510  -7.011   0.217  -4.119
  151GLY    HA2 2511  -6.980   0.043  -4.130
  151GLY      C 2512  -6.811   0.159  -4.075
  151GLY      O 2513  -6.749   0.171  -3.969
  152ASP      N 2514  -6.751   0.170  -4.196
  152ASP     HN 2515  -6.802   0.165  -4.281
  152ASP     CA 2516  -6.609   0.188  -4.209
  152ASP     HA 2517  -6.563   0.146  -4.121
  152ASP     CB 2518  -6.548   0.120  -4.334
  152ASP    HB1 2519  -6.573   0.012  -4.334
  152ASP    HB2 2520  -6.438   0.133  -4.333
  152ASP     CG 2521  -6.604   0.184  -4.461
  152ASP    OD1 2522  -6.720   0.233  -4.458
  152ASP    OD2 2523  -6.532   0.183  -4.563
  152ASP      C 2524  -6.571   0.333  -4.210
  152ASP      O 2525  -6.655   0.422  -4.202
  153LEU      N 2526  -6.438   0.357  -4.215
  153LEU     HN 2527  -6.372   0.282  -4.217
  153LEU     CA 2528  -6.379   0.488  -4.216
  153LEU     HA 2529  -6.436   0.549  -4.147
  153LEU     CB 2530  -6.230   0.495  -4.179
  153LEU    HB1 2531  -6.193   0.597  -4.197
  153LEU    HB2 2532  -6.174   0.424  -4.244
  153LEU     CG 2533  -6.206   0.458  -4.032
  153LEU     HG 2534  -6.211   0.347  -4.021
  153LEU    CD1 2535  -6.069   0.506  -3.984
  153LEU   HD11 2536  -6.073   0.615  -3.959
  153LEU   HD12 2537  -5.993   0.491  -4.064
  153LEU   HD13 2538  -6.038   0.450  -3.893
  153LEU    CD2 2539  -6.322   0.505  -3.942
  153LEU   HD21 2540  -6.413   0.444  -3.962
  153LEU   HD22 2541  -6.345   0.611  -3.963
  153LEU   HD23 2542  -6.294   0.493  -3.835
  153LEU      C 2543  -6.400   0.557  -4.347
  153LEU      O 2544  -6.399   0.680  -4.353
  154VAL      N 2545  -6.413   0.481  -4.458
  154VAL     HN 2546  -6.410   0.381  -4.455
  154VAL     CA 2547  -6.434   0.542  -4.586
  154VAL     HA 2548  -6.350   0.607  -4.605
  154VAL     CB 2549  -6.445   0.440  -4.696
  154VAL     HB 2550  -6.525   0.367  -4.672
  154VAL    CG1 2551  -6.481   0.514  -4.827
  154VAL   HG11 2552  -6.411   0.599  -4.842
  154VAL   HG12 2553  -6.585   0.553  -4.821
  154VAL   HG13 2554  -6.472   0.445  -4.913
  154VAL    CG2 2555  -6.315   0.359  -4.704
  154VAL   HG21 2556  -6.296   0.307  -4.608
  154VAL   HG22 2557  -6.229   0.427  -4.725
  154VAL   HG23 2558  -6.322   0.283  -4.785
  154VAL      C 2559  -6.561   0.621  -4.580
  154VAL      O 2560  -6.566   0.734  -4.627
  155ASN      N 2561  -6.668   0.563  -4.521
  155ASN     HN 2562  -6.665   0.472  -4.480
  155ASN     CA 2563  -6.793   0.633  -4.516
  155ASN     HA 2564  -6.809   0.676  -4.614
  155ASN     CB 2565  -6.916   0.546  -4.479
  155ASN    HB1 2566  -6.923   0.461  -4.549
  155ASN    HB2 2567  -7.008   0.608  -4.487
  155ASN     CG 2568  -6.906   0.491  -4.338
  155ASN    OD1 2569  -6.896   0.566  -4.241
  155ASN    ND2 2570  -6.913   0.356  -4.325
  155ASN   HD21 2571  -6.894   0.298  -4.404
  155ASN   HD22 2572  -6.937   0.315  -4.237
  155ASN      C 2573  -6.784   0.752  -4.425
  155ASN      O 2574  -6.838   0.858  -4.457
  156LEU      N 2575  -6.712   0.740  -4.312
  156LEU     HN 2576  -6.664   0.655  -4.289
  156LEU     CA 2577  -6.699   0.846  -4.216
  156LEU     HA 2578  -6.799   0.879  -4.189
  156LEU     CB 2579  -6.622   0.800  -4.090
  156LEU    HB1 2580  -6.522   0.766  -4.123
  156LEU    HB2 2581  -6.677   0.714  -4.047
  156LEU     CG 2582  -6.602   0.903  -3.976
  156LEU     HG 2583  -6.699   0.951  -3.952
  156LEU    CD1 2584  -6.546   0.833  -3.851
  156LEU   HD11 2585  -6.449   0.785  -3.874
  156LEU   HD12 2586  -6.617   0.754  -3.817
  156LEU   HD13 2587  -6.531   0.907  -3.770
  156LEU    CD2 2588  -6.512   1.021  -4.017
  156LEU   HD21 2589  -6.573   1.103  -4.059
  156LEU   HD22 2590  -6.439   0.988  -4.094
  156LEU   HD23 2591  -6.458   1.059  -3.928
  156LEU      C 2592  -6.628   0.962  -4.280
  156LEU      O 2593  -6.665   1.077  -4.261
  157MET      N 2594  -6.523   0.933  -4.359
  157MET     HN 2595  -6.496   0.839  -4.379
  157MET     CA 2596  -6.443   1.035  -4.422
  157MET     HA 2597  -6.407   1.101  -4.345
  157MET     CB 2598  -6.323   0.974  -4.499
  157MET    HB1 2599  -6.279   1.052  -4.564
  157MET    HB2 2600  -6.360   0.890  -4.562
  157MET     CG 2601  -6.213   0.920  -4.406
  157MET    HG1 2602  -6.262   0.876  -4.317
  157MET    HG2 2603  -6.151   1.006  -4.373
  157MET     SD 2604  -6.103   0.794  -4.479
  157MET     CE 2605  -6.037   0.900  -4.611
  157MET    HE1 2606  -6.002   0.998  -4.571
  157MET    HE2 2607  -6.116   0.921  -4.686
  157MET    HE3 2608  -5.951   0.850  -4.661
  157MET      C 2609  -6.526   1.115  -4.518
  157MET      O 2610  -6.507   1.236  -4.529
  158SER      N 2611  -6.616   1.049  -4.593
  158SER     HN 2612  -6.630   0.950  -4.586
  158SER     CA 2613  -6.699   1.118  -4.688
  158SER     HA 2614  -6.635   1.181  -4.747
  158SER     CB 2615  -6.778   1.023  -4.780
  158SER    HB1 2616  -6.708   0.953  -4.830
  158SER    HB2 2617  -6.833   1.082  -4.856
  158SER     OG 2618  -6.871   0.948  -4.704
  158SER    HG1 2619  -6.822   0.911  -4.630
  158SER      C 2620  -6.799   1.205  -4.617
  158SER      O 2621  -6.814   1.323  -4.649
  159ASN      N 2622  -6.868   1.148  -4.517
  159ASN     HN 2623  -6.845   1.057  -4.484
  159ASN     CA 2624  -6.978   1.211  -4.449
  159ASN     HA 2625  -7.053   1.235  -4.523
  159ASN     CB 2626  -7.037   1.121  -4.340
  159ASN    HB1 2627  -7.119   1.174  -4.287
  159ASN    HB2 2628  -6.959   1.093  -4.267
  159ASN     CG 2629  -7.092   0.995  -4.406
  159ASN    OD1 2630  -7.071   0.884  -4.359
  159ASN    ND2 2631  -7.165   1.013  -4.520
  159ASN   HD21 2632  -7.204   0.935  -4.568
  159ASN   HD22 2633  -7.181   1.106  -4.555
  159ASN      C 2634  -6.934   1.337  -4.381
  159ASN      O 2635  -7.007   1.436  -4.384
  160TYR      N 2636  -6.815   1.340  -4.318
  160TYR     HN 2637  -6.748   1.266  -4.322
  160TYR     CA 2638  -6.782   1.456  -4.240
  160TYR     HA 2639  -6.857   1.531  -4.261
  160TYR     CB 2640  -6.777   1.428  -4.089
  160TYR    HB1 2641  -6.761   1.523  -4.033
  160TYR    HB2 2642  -6.695   1.357  -4.066
  160TYR     CG 2643  -6.906   1.368  -4.045
  160TYR    CD1 2644  -7.017   1.445  -4.021
  160TYR    HD1 2645  -7.012   1.552  -4.034
  160TYR    CE1 2646  -7.135   1.387  -3.980
  160TYR    HE1 2647  -7.222   1.449  -3.962
  160TYR     CZ 2648  -7.142   1.251  -3.963
  160TYR     OH 2649  -7.263   1.191  -3.921
  160TYR     HH 2650  -7.248   1.096  -3.915
  160TYR    CD2 2651  -6.914   1.232  -4.027
  160TYR    HD2 2652  -6.827   1.170  -4.045
  160TYR    CE2 2653  -7.032   1.173  -3.986
  160TYR    HE2 2654  -7.037   1.066  -3.973
  160TYR      C 2655  -6.644   1.504  -4.273
  160TYR      O 2656  -6.564   1.434  -4.335
  161ASP      N 2657  -6.616   1.630  -4.234
  161ASP     HN 2658  -6.685   1.690  -4.194
  161ASP     CA 2659  -6.484   1.686  -4.246
  161ASP     HA 2660  -6.441   1.645  -4.336
  161ASP     CB 2661  -6.483   1.840  -4.252
  161ASP    HB1 2662  -6.504   1.882  -4.152
  161ASP    HB2 2663  -6.560   1.875  -4.324
  161ASP     CG 2664  -6.346   1.885  -4.299
  161ASP    OD1 2665  -6.278   1.806  -4.371
  161ASP    OD2 2666  -6.306   1.999  -4.264
  161ASP      C 2667  -6.419   1.644  -4.118
  161ASP      O 2668  -6.473   1.668  -4.010
  162VAL      N 2669  -6.301   1.580  -4.125
  162VAL     HN 2670  -6.249   1.567  -4.209
  162VAL     CA 2671  -6.246   1.526  -4.003
  162VAL     HA 2672  -6.328   1.509  -3.936
  162VAL     CB 2673  -6.169   1.399  -4.025
  162VAL     HB 2674  -6.089   1.416  -4.100
  162VAL    CG1 2675  -6.109   1.354  -3.891
  162VAL   HG11 2676  -6.187   1.354  -3.812
  162VAL   HG12 2677  -6.028   1.423  -3.862
  162VAL   HG13 2678  -6.068   1.251  -3.901
  162VAL    CG2 2679  -6.264   1.296  -4.089
  162VAL   HG21 2680  -6.302   1.334  -4.187
  162VAL   HG22 2681  -6.351   1.277  -4.022
  162VAL   HG23 2682  -6.210   1.200  -4.107
  162VAL      C 2683  -6.152   1.625  -3.941
  162VAL      O 2684  -6.053   1.667  -4.001
  163PRO      N 2685  -6.182   1.661  -3.819
  163PRO     CD 2686  -6.320   1.657  -3.771
  163PRO    HD1 2687  -6.357   1.552  -3.772
  163PRO    HD2 2688  -6.384   1.720  -3.835
  163PRO     CA 2689  -6.102   1.752  -3.742
  163PRO     HA 2690  -6.060   1.827  -3.807
  163PRO     CB 2691  -6.193   1.808  -3.632
  163PRO    HB1 2692  -6.227   1.911  -3.658
  163PRO    HB2 2693  -6.140   1.811  -3.535
  163PRO     CG 2694  -6.312   1.711  -3.627
  163PRO    HG1 2695  -6.293   1.629  -3.555
  163PRO    HG2 2696  -6.405   1.764  -3.599
  163PRO      C 2697  -5.982   1.681  -3.688
  163PRO      O 2698  -5.984   1.558  -3.681
  164GLU      N 2699  -5.878   1.756  -3.648
  164GLU     HN 2700  -5.882   1.855  -3.647
  164GLU     CA 2701  -5.755   1.697  -3.602
  164GLU     HA 2702  -5.720   1.631  -3.681
  164GLU     CB 2703  -5.648   1.802  -3.570
  164GLU    HB1 2704  -5.678   1.857  -3.478
  164GLU    HB2 2705  -5.643   1.874  -3.655
  164GLU     CG 2706  -5.509   1.743  -3.549
  164GLU    HG1 2707  -5.485   1.670  -3.629
  164GLU    HG2 2708  -5.504   1.691  -3.450
  164GLU     CD 2709  -5.410   1.858  -3.552
  164GLU    OE1 2710  -5.405   1.928  -3.656
  164GLU    OE2 2711  -5.338   1.878  -3.450
  164GLU      C 2712  -5.780   1.613  -3.480
  164GLU      O 2713  -5.716   1.510  -3.464
  165LYS      N 2714  -5.871   1.655  -3.391
  165LYS     HN 2715  -5.925   1.738  -3.401
  165LYS     CA 2716  -5.893   1.575  -3.273
  165LYS     HA 2717  -5.796   1.559  -3.228
  165LYS     CB 2718  -5.987   1.636  -3.167
  165LYS    HB1 2719  -5.948   1.736  -3.140
  165LYS    HB2 2720  -5.984   1.571  -3.077
  165LYS     CG 2721  -6.134   1.652  -3.208
  165LYS    HG1 2722  -6.195   1.665  -3.117
  165LYS    HG2 2723  -6.165   1.559  -3.260
  165LYS     CD 2724  -6.162   1.770  -3.301
  165LYS    HD1 2725  -6.244   1.743  -3.371
  165LYS    HD2 2726  -6.070   1.793  -3.360
  165LYS     CE 2727  -6.203   1.896  -3.224
  165LYS    HE1 2728  -6.119   1.931  -3.160
  165LYS    HE2 2729  -6.292   1.875  -3.161
  165LYS     NZ 2730  -6.236   2.005  -3.318
  165LYS    HZ1 2731  -6.316   1.975  -3.378
  165LYS    HZ2 2732  -6.154   2.027  -3.377
  165LYS    HZ3 2733  -6.264   2.090  -3.264
  165LYS      C 2734  -5.950   1.442  -3.312
  165LYS      O 2735  -5.912   1.339  -3.257
  166TRP      N 2736  -6.043   1.441  -3.410
  166TRP     HN 2737  -6.074   1.524  -3.455
  166TRP     CA 2738  -6.104   1.318  -3.452
  166TRP     HA 2739  -6.146   1.271  -3.364
  166TRP     CB 2740  -6.213   1.336  -3.559
  166TRP    HB1 2741  -6.236   1.236  -3.601
  166TRP    HB2 2742  -6.172   1.401  -3.639
  166TRP     CG 2743  -6.342   1.397  -3.510
  166TRP    CD1 2744  -6.372   1.463  -3.395
  166TRP    HD1 2745  -6.301   1.484  -3.315
  166TRP    NE1 2746  -6.504   1.500  -3.394
  166TRP    HE1 2747  -6.550   1.548  -3.323
  166TRP    CE2 2748  -6.562   1.457  -3.512
  166TRP    CD2 2749  -6.464   1.392  -3.587
  166TRP    CE3 2750  -6.491   1.338  -3.709
  166TRP    HE3 2751  -6.416   1.287  -3.768
  166TRP    CZ3 2752  -6.620   1.350  -3.756
  166TRP    HZ3 2753  -6.645   1.308  -3.852
  166TRP    CZ2 2754  -6.690   1.468  -3.559
  166TRP    HZ2 2755  -6.768   1.517  -3.502
  166TRP    CH2 2756  -6.718   1.413  -3.682
  166TRP    HH2 2757  -6.818   1.421  -3.722
  166TRP      C 2758  -5.997   1.232  -3.512
  166TRP      O 2759  -5.987   1.113  -3.481
  167ALA      N 2760  -5.913   1.291  -3.599
  167ALA     HN 2761  -5.918   1.389  -3.618
  167ALA     CA 2762  -5.811   1.219  -3.670
  167ALA     HA 2763  -5.859   1.142  -3.727
  167ALA     CB 2764  -5.728   1.309  -3.763
  167ALA    HB1 2765  -5.677   1.389  -3.704
  167ALA    HB2 2766  -5.794   1.357  -3.838
  167ALA    HB3 2767  -5.650   1.249  -3.814
  167ALA      C 2768  -5.716   1.158  -3.571
  167ALA      O 2769  -5.670   1.045  -3.590
  168ARG      N 2770  -5.685   1.230  -3.462
  168ARG     HN 2771  -5.727   1.319  -3.444
  168ARG     CA 2772  -5.591   1.185  -3.364
  168ARG     HA 2773  -5.495   1.173  -3.413
  168ARG     CB 2774  -5.578   1.283  -3.246
  168ARG    HB1 2775  -5.671   1.279  -3.186
  168ARG    HB2 2776  -5.567   1.386  -3.288
  168ARG     CG 2777  -5.459   1.256  -3.154
  168ARG    HG1 2778  -5.367   1.292  -3.204
  168ARG    HG2 2779  -5.452   1.147  -3.138
  168ARG     CD 2780  -5.471   1.325  -3.017
  168ARG    HD1 2781  -5.375   1.317  -2.962
  168ARG    HD2 2782  -5.554   1.280  -2.958
  168ARG     NE 2783  -5.501   1.469  -3.040
  168ARG     HE 2784  -5.431   1.530  -3.078
  168ARG     CZ 2785  -5.624   1.519  -3.007
  168ARG    NH1 2786  -5.721   1.438  -2.957
  168ARG   HH11 2787  -5.702   1.340  -2.942
  168ARG   HH12 2788  -5.811   1.475  -2.933
  168ARG    NH2 2789  -5.650   1.652  -3.025
  168ARG   HH21 2790  -5.585   1.710  -3.075
  168ARG   HH22 2791  -5.734   1.692  -2.988
  168ARG      C 2792  -5.639   1.056  -3.305
  168ARG      O 2793  -5.560   0.965  -3.280
  169PHE      N 2794  -5.770   1.047  -3.279
  169PHE     HN 2795  -5.832   1.121  -3.300
  169PHE     CA 2796  -5.831   0.931  -3.218
  169PHE     HA 2797  -5.779   0.910  -3.126
  169PHE     CB 2798  -5.981   0.960  -3.191
  169PHE    HB1 2799  -6.031   0.989  -3.286
  169PHE    HB2 2800  -5.990   1.041  -3.116
  169PHE     CG 2801  -6.054   0.841  -3.137
  169PHE    CD1 2802  -6.064   0.819  -3.001
  169PHE    HD1 2803  -6.018   0.889  -2.933
  169PHE    CE1 2804  -6.133   0.711  -2.952
  169PHE    HE1 2805  -6.140   0.695  -2.846
  169PHE     CZ 2806  -6.193   0.622  -3.039
  169PHE     HZ 2807  -6.247   0.537  -3.001
  169PHE    CD2 2808  -6.115   0.752  -3.223
  169PHE    HD2 2809  -6.109   0.768  -3.329
  169PHE    CE2 2810  -6.184   0.644  -3.174
  169PHE    HE2 2811  -6.231   0.575  -3.243
  169PHE      C 2812  -5.819   0.812  -3.309
  169PHE      O 2813  -5.770   0.707  -3.268
  170TYR      N 2814  -5.860   0.827  -3.436
  170TYR     HN 2815  -5.889   0.915  -3.472
  170TYR     CA 2816  -5.865   0.717  -3.528
  170TYR     HA 2817  -5.922   0.638  -3.481
  170TYR     CB 2818  -5.929   0.755  -3.663
  170TYR    HB1 2819  -5.926   0.669  -3.734
  170TYR    HB2 2820  -5.879   0.843  -3.708
  170TYR     CG 2821  -6.071   0.788  -3.633
  170TYR    CD1 2822  -6.160   0.689  -3.600
  170TYR    HD1 2823  -6.126   0.586  -3.596
  170TYR    CE1 2824  -6.291   0.718  -3.571
  170TYR    HE1 2825  -6.360   0.639  -3.545
  170TYR     CZ 2826  -6.334   0.848  -3.576
  170TYR     OH 2827  -6.469   0.879  -3.546
  170TYR     HH 2828  -6.491   0.836  -3.463
  170TYR    CD2 2829  -6.116   0.918  -3.638
  170TYR    HD2 2830  -6.047   0.998  -3.664
  170TYR    CE2 2831  -6.247   0.948  -3.609
  170TYR    HE2 2832  -6.281   1.051  -3.613
  170TYR      C 2833  -5.727   0.666  -3.553
  170TYR      O 2834  -5.704   0.545  -3.554
  171THR      N 2835  -5.630   0.758  -3.572
  171THR     HN 2836  -5.648   0.856  -3.568
  171THR     CA 2837  -5.495   0.718  -3.598
  171THR     HA 2838  -5.495   0.658  -3.688
  171THR     CB 2839  -5.404   0.836  -3.616
  171THR     HB 2840  -5.401   0.897  -3.523
  171THR    OG1 2841  -5.450   0.918  -3.723
  171THR    HG1 2842  -5.530   0.960  -3.691
  171THR    CG2 2843  -5.262   0.786  -3.647
  171THR   HG21 2844  -5.265   0.711  -3.729
  171THR   HG22 2845  -5.218   0.738  -3.556
  171THR   HG23 2846  -5.197   0.870  -3.679
  171THR      C 2847  -5.444   0.640  -3.481
  171THR      O 2848  -5.380   0.536  -3.498
  172ALA      N 2849  -5.474   0.686  -3.358
  172ALA     HN 2850  -5.532   0.766  -3.345
  172ALA     CA 2851  -5.426   0.622  -3.239
  172ALA     HA 2852  -5.318   0.620  -3.245
  172ALA     CB 2853  -5.470   0.695  -3.111
  172ALA    HB1 2854  -5.581   0.698  -3.104
  172ALA    HB2 2855  -5.432   0.799  -3.112
  172ALA    HB3 2856  -5.430   0.642  -3.022
  172ALA      C 2857  -5.477   0.482  -3.230
  172ALA      O 2858  -5.402   0.391  -3.196
  173GLU      N 2859  -5.607   0.460  -3.261
  173GLU     HN 2860  -5.667   0.533  -3.293
  173GLU     CA 2861  -5.665   0.329  -3.249
  173GLU     HA 2862  -5.636   0.289  -3.153
  173GLU     CB 2863  -5.818   0.329  -3.262
  173GLU    HB1 2864  -5.855   0.225  -3.263
  173GLU    HB2 2865  -5.847   0.379  -3.357
  173GLU     CG 2866  -5.883   0.404  -3.145
  173GLU    HG1 2867  -5.880   0.513  -3.163
  173GLU    HG2 2868  -5.828   0.382  -3.051
  173GLU     CD 2869  -6.028   0.359  -3.132
  173GLU    OE1 2870  -6.100   0.360  -3.234
  173GLU    OE2 2871  -6.066   0.322  -3.018
  173GLU      C 2872  -5.606   0.235  -3.351
  173GLU      O 2873  -5.583   0.118  -3.321
  174VAL      N 2874  -5.581   0.283  -3.475
  174VAL     HN 2875  -5.601   0.377  -3.503
  174VAL     CA 2876  -5.521   0.198  -3.574
  174VAL     HA 2877  -5.578   0.106  -3.574
  174VAL     CB 2878  -5.517   0.251  -3.716
  174VAL     HB 2879  -5.452   0.187  -3.778
  174VAL    CG1 2880  -5.659   0.253  -3.773
  174VAL   HG11 2881  -5.728   0.303  -3.701
  174VAL   HG12 2882  -5.694   0.149  -3.790
  174VAL   HG13 2883  -5.661   0.309  -3.868
  174VAL    CG2 2884  -5.452   0.390  -3.718
  174VAL   HG21 2885  -5.348   0.384  -3.679
  174VAL   HG22 2886  -5.510   0.460  -3.654
  174VAL   HG23 2887  -5.449   0.428  -3.822
  174VAL      C 2888  -5.383   0.160  -3.531
  174VAL      O 2889  -5.337   0.049  -3.557
  175VAL      N 2890  -5.311   0.253  -3.464
  175VAL     HN 2891  -5.348   0.343  -3.442
  175VAL     CA 2892  -5.177   0.227  -3.419
  175VAL     HA 2893  -5.119   0.201  -3.506
  175VAL     CB 2894  -5.116   0.345  -3.349
  175VAL     HB 2895  -5.185   0.381  -3.270
  175VAL    CG1 2896  -4.982   0.303  -3.287
  175VAL   HG11 2897  -4.920   0.250  -3.363
  175VAL   HG12 2898  -5.000   0.233  -3.203
  175VAL   HG13 2899  -4.927   0.392  -3.252
  175VAL    CG2 2900  -5.104   0.459  -3.452
  175VAL   HG21 2901  -5.173   0.442  -3.537
  175VAL   HG22 2902  -5.000   0.465  -3.490
  175VAL   HG23 2903  -5.131   0.556  -3.404
  175VAL      C 2904  -5.179   0.112  -3.323
  175VAL      O 2905  -5.095   0.022  -3.332
  176LEU      N 2906  -5.275   0.112  -3.228
  176LEU     HN 2907  -5.342   0.185  -3.221
  176LEU     CA 2908  -5.286   0.007  -3.131
  176LEU     HA 2909  -5.189  -0.004  -3.084
  176LEU     CB 2910  -5.392   0.037  -3.023
  176LEU    HB1 2911  -5.407  -0.055  -2.963
  176LEU    HB2 2912  -5.488   0.062  -3.075
  176LEU     CG 2913  -5.356   0.153  -2.929
  176LEU     HG 2914  -5.341   0.245  -2.988
  176LEU    CD1 2915  -5.467   0.176  -2.825
  176LEU   HD11 2916  -5.482   0.085  -2.763
  176LEU   HD12 2917  -5.562   0.201  -2.876
  176LEU   HD13 2918  -5.438   0.260  -2.757
  176LEU    CD2 2919  -5.218   0.130  -2.864
  176LEU   HD21 2920  -5.137   0.158  -2.935
  176LEU   HD22 2921  -5.206   0.023  -2.838
  176LEU   HD23 2922  -5.209   0.192  -2.773
  176LEU      C 2923  -5.323  -0.121  -3.199
  176LEU      O 2924  -5.265  -0.226  -3.171
  177ALA      N 2925  -5.420  -0.116  -3.292
  177ALA     HN 2926  -5.463  -0.030  -3.319
  177ALA     CA 2927  -5.468  -0.234  -3.359
  177ALA     HA 2928  -5.505  -0.301  -3.283
  177ALA     CB 2929  -5.579  -0.204  -3.461
  177ALA    HB1 2930  -5.542  -0.134  -3.539
  177ALA    HB2 2931  -5.665  -0.156  -3.409
  177ALA    HB3 2932  -5.612  -0.298  -3.510
  177ALA      C 2933  -5.354  -0.296  -3.434
  177ALA      O 2934  -5.340  -0.418  -3.436
  178LEU      N 2935  -5.272  -0.213  -3.500
  178LEU     HN 2936  -5.285  -0.114  -3.500
  178LEU     CA 2937  -5.160  -0.262  -3.575
  178LEU     HA 2938  -5.197  -0.339  -3.641
  178LEU     CB 2939  -5.091  -0.152  -3.657
  178LEU    HB1 2940  -4.995  -0.192  -3.697
  178LEU    HB2 2941  -5.069  -0.066  -3.590
  178LEU     CG 2942  -5.177  -0.102  -3.774
  178LEU     HG 2943  -5.273  -0.062  -3.735
  178LEU    CD1 2944  -5.106   0.009  -3.854
  178LEU   HD11 2945  -5.010  -0.030  -3.896
  178LEU   HD12 2946  -5.084   0.095  -3.788
  178LEU   HD13 2947  -5.170   0.042  -3.938
  178LEU    CD2 2948  -5.221  -0.219  -3.864
  178LEU   HD21 2949  -5.295  -0.282  -3.810
  178LEU   HD22 2950  -5.133  -0.282  -3.889
  178LEU   HD23 2951  -5.267  -0.180  -3.957
  178LEU      C 2952  -5.061  -0.324  -3.482
  178LEU      O 2953  -5.004  -0.429  -3.512
  179ASP      N 2954  -5.037  -0.262  -3.365
  179ASP     HN 2955  -5.084  -0.178  -3.337
  179ASP     CA 2956  -4.940  -0.314  -3.273
  179ASP     HA 2957  -4.847  -0.324  -3.327
  179ASP     CB 2958  -4.919  -0.227  -3.148
  179ASP    HB1 2959  -5.014  -0.218  -3.091
  179ASP    HB2 2960  -4.884  -0.125  -3.178
  179ASP     CG 2961  -4.813  -0.295  -3.062
  179ASP    OD1 2962  -4.848  -0.393  -2.991
  179ASP    OD2 2963  -4.696  -0.249  -3.066
  179ASP      C 2964  -4.987  -0.449  -3.227
  179ASP      O 2965  -4.906  -0.541  -3.211
  180ALA      N 2966  -5.119  -0.465  -3.207
  180ALA     HN 2967  -5.185  -0.392  -3.223
  180ALA     CA 2968  -5.172  -0.589  -3.159
  180ALA     HA 2969  -5.124  -0.612  -3.065
  180ALA     CB 2970  -5.324  -0.585  -3.140
  180ALA    HB1 2971  -5.374  -0.561  -3.236
  180ALA    HB2 2972  -5.351  -0.506  -3.066
  180ALA    HB3 2973  -5.361  -0.683  -3.104
  180ALA      C 2974  -5.142  -0.696  -3.260
  180ALA      O 2975  -5.105  -0.808  -3.223
  181ILE      N 2976  -5.159  -0.665  -3.390
  181ILE     HN 2977  -5.188  -0.574  -3.418
  181ILE     CA 2978  -5.136  -0.759  -3.496
  181ILE     HA 2979  -5.187  -0.850  -3.471
  181ILE     CB 2980  -5.184  -0.709  -3.629
  181ILE     HB 2981  -5.146  -0.606  -3.647
  181ILE    CG2 2982  -5.133  -0.803  -3.740
  181ILE   HG21 2983  -5.155  -0.909  -3.714
  181ILE   HG22 2984  -5.023  -0.792  -3.751
  181ILE   HG23 2985  -5.182  -0.779  -3.836
  181ILE    CG1 2986  -5.337  -0.697  -3.625
  181ILE   HG11 2987  -5.365  -0.635  -3.537
  181ILE   HG12 2988  -5.380  -0.799  -3.613
  181ILE     CD 2989  -5.398  -0.633  -3.750
  181ILE    HD1 2990  -5.373  -0.693  -3.839
  181ILE    HD2 2991  -5.357  -0.531  -3.763
  181ILE    HD3 2992  -5.508  -0.628  -3.740
  181ILE      C 2993  -4.990  -0.794  -3.506
  181ILE      O 2994  -4.956  -0.909  -3.530
  182HSD      N 2995  -4.901  -0.695  -3.489
  182HSD     HN 2996  -4.929  -0.601  -3.469
  182HSD     CA 2997  -4.759  -0.717  -3.497
  182HSD     HA 2998  -4.738  -0.760  -3.594
  182HSD     CB 2999  -4.679  -0.588  -3.477
  182HSD    HB1 3000  -4.571  -0.611  -3.482
  182HSD    HB2 3001  -4.702  -0.546  -3.377
  182HSD    ND1 3002  -4.682  -0.349  -3.565
  182HSD    HD1 3003  -4.640  -0.307  -3.485
  182HSD     CG 3004  -4.710  -0.483  -3.581
  182HSD    CE1 3005  -4.723  -0.288  -3.679
  182HSD    HE1 3006  -4.714  -0.180  -3.695
  182HSD    NE2 3007  -4.775  -0.373  -3.766
  182HSD    CD2 3008  -4.767  -0.496  -3.704
  182HSD    HD2 3009  -4.803  -0.584  -3.754
  182HSD      C 3010  -4.719  -0.811  -3.386
  182HSD      O 3011  -4.638  -0.901  -3.407
  183SER      N 3012  -4.777  -0.791  -3.266
  183SER     HN 3013  -4.844  -0.718  -3.252
  183SER     CA 3014  -4.747  -0.871  -3.151
  183SER     HA 3015  -4.641  -0.864  -3.133
  183SER     CB 3016  -4.824  -0.825  -3.026
  183SER    HB1 3017  -4.933  -0.832  -3.043
  183SER    HB2 3018  -4.797  -0.720  -3.001
  183SER     OG 3019  -4.790  -0.908  -2.915
  183SER    HG1 3020  -4.800  -0.998  -2.946
  183SER      C 3021  -4.790  -1.011  -3.182
  183SER      O 3022  -4.733  -1.108  -3.133
  184MET      N 3023  -4.895  -1.022  -3.265
  184MET     HN 3024  -4.940  -0.941  -3.301
  184MET     CA 3025  -4.950  -1.146  -3.310
  184MET     HA 3026  -4.973  -1.205  -3.223
  184MET     CB 3027  -5.077  -1.127  -3.396
  184MET    HB1 3028  -5.106  -1.226  -3.437
  184MET    HB2 3029  -5.052  -1.059  -3.479
  184MET     CG 3030  -5.197  -1.070  -3.319
  184MET    HG1 3031  -5.269  -1.032  -3.394
  184MET    HG2 3032  -5.161  -0.984  -3.259
  184MET     SD 3033  -5.281  -1.188  -3.210
  184MET     CE 3034  -5.349  -1.287  -3.346
  184MET    HE1 3035  -5.269  -1.344  -3.398
  184MET    HE2 3036  -5.399  -1.222  -3.420
  184MET    HE3 3037  -5.422  -1.361  -3.306
  184MET      C 3038  -4.848  -1.214  -3.397
  184MET      O 3039  -4.850  -1.337  -3.410
  185GLY      N 3040  -4.760  -1.135  -3.463
  185GLY     HN 3041  -4.762  -1.036  -3.457
  185GLY     CA 3042  -4.658  -1.193  -3.547
  185GLY    HA1 3043  -4.652  -1.299  -3.525
  185GLY    HA2 3044  -4.564  -1.145  -3.523
  185GLY      C 3045  -4.689  -1.173  -3.692
  185GLY      O 3046  -4.622  -1.230  -3.778
  186PHE      N 3047  -4.791  -1.091  -3.725
  186PHE     HN 3048  -4.844  -1.041  -3.657
  186PHE     CA 3049  -4.828  -1.071  -3.862
  186PHE     HA 3050  -4.774  -1.143  -3.921
  186PHE     CB 3051  -4.979  -1.085  -3.888
  186PHE    HB1 3052  -5.002  -1.060  -3.993
  186PHE    HB2 3053  -5.035  -1.018  -3.819
  186PHE     CG 3054  -5.026  -1.225  -3.863
  186PHE    CD1 3055  -5.066  -1.265  -3.738
  186PHE    HD1 3056  -5.062  -1.194  -3.656
  186PHE    CE1 3057  -5.110  -1.393  -3.715
  186PHE    HE1 3058  -5.141  -1.423  -3.616
  186PHE     CZ 3059  -5.116  -1.483  -3.819
  186PHE     HZ 3060  -5.150  -1.584  -3.801
  186PHE    CD2 3061  -5.032  -1.316  -3.967
  186PHE    HD2 3062  -5.001  -1.286  -4.066
  186PHE    CE2 3063  -5.076  -1.444  -3.944
  186PHE    HE2 3064  -5.081  -1.514  -4.026
  186PHE      C 3065  -4.800  -0.928  -3.902
  186PHE      O 3066  -4.782  -0.840  -3.818
  187ILE      N 3067  -4.792  -0.906  -4.035
  187ILE     HN 3068  -4.795  -0.982  -4.099
  187ILE     CA 3069  -4.779  -0.777  -4.098
  187ILE     HA 3070  -4.760  -0.704  -4.021
  187ILE     CB 3071  -4.668  -0.772  -4.200
  187ILE     HB 3072  -4.678  -0.857  -4.270
  187ILE    CG2 3073  -4.679  -0.639  -4.276
  187ILE   HG21 3074  -4.651  -0.555  -4.210
  187ILE   HG22 3075  -4.783  -0.624  -4.312
  187ILE   HG23 3076  -4.609  -0.641  -4.363
  187ILE    CG1 3077  -4.532  -0.796  -4.133
  187ILE   HG11 3078  -4.541  -0.883  -4.064
  187ILE   HG12 3079  -4.506  -0.706  -4.073
  187ILE     CD 3080  -4.421  -0.822  -4.233
  187ILE    HD1 3081  -4.410  -0.736  -4.302
  187ILE    HD2 3082  -4.445  -0.912  -4.293
  187ILE    HD3 3083  -4.325  -0.838  -4.180
  187ILE      C 3084  -4.908  -0.761  -4.175
  187ILE      O 3085  -4.951  -0.854  -4.243
  188HSD      N 3086  -4.976  -0.645  -4.163
  188HSD     HN 3087  -4.941  -0.568  -4.109
  188HSD     CA 3088  -5.104  -0.623  -4.227
  188HSD     HA 3089  -5.168  -0.707  -4.203
  188HSD     CB 3090  -5.170  -0.492  -4.178
  188HSD    HB1 3091  -5.120  -0.407  -4.228
  188HSD    HB2 3092  -5.154  -0.484  -4.068
  188HSD    ND1 3093  -5.372  -0.439  -4.323
  188HSD    HD1 3094  -5.322  -0.411  -4.405
  188HSD     CG 3095  -5.317  -0.482  -4.205
  188HSD    CE1 3096  -5.507  -0.444  -4.307
  188HSD    HE1 3097  -5.576  -0.415  -4.386
  188HSD    NE2 3098  -5.542  -0.486  -4.187
  188HSD    CD2 3099  -5.422  -0.510  -4.123
  188HSD    HD2 3100  -5.423  -0.547  -4.021
  188HSD      C 3101  -5.091  -0.617  -4.377
  188HSD      O 3102  -5.166  -0.682  -4.450
  189ARG      N 3103  -4.994  -0.536  -4.427
  189ARG     HN 3104  -4.939  -0.482  -4.365
  189ARG     CA 3105  -4.959  -0.518  -4.566
  189ARG     HA 3106  -4.871  -0.456  -4.569
  189ARG     CB 3107  -4.931  -0.651  -4.638
  189ARG    HB1 3108  -4.923  -0.631  -4.747
  189ARG    HB2 3109  -5.017  -0.719  -4.620
  189ARG     CG 3110  -4.803  -0.722  -4.593
  189ARG    HG1 3111  -4.790  -0.706  -4.484
  189ARG    HG2 3112  -4.717  -0.677  -4.647
  189ARG     CD 3113  -4.804  -0.873  -4.621
  189ARG    HD1 3114  -4.903  -0.916  -4.596
  189ARG    HD2 3115  -4.724  -0.923  -4.562
  189ARG     NE 3116  -4.777  -0.896  -4.765
  189ARG     HE 3117  -4.731  -0.826  -4.820
  189ARG     CZ 3118  -4.816  -1.013  -4.822
  189ARG    NH1 3119  -4.883  -1.105  -4.748
  189ARG   HH11 3120  -4.917  -1.082  -4.657
  189ARG   HH12 3121  -4.899  -1.197  -4.785
  189ARG    NH2 3122  -4.788  -1.039  -4.953
  189ARG   HH21 3123  -4.739  -0.972  -5.008
  189ARG   HH22 3124  -4.817  -1.126  -4.994
  189ARG      C 3125  -5.062  -0.441  -4.645
  189ARG      O 3126  -5.031  -0.396  -4.755
  190ASP      N 3127  -5.184  -0.418  -4.592
  190ASP     HN 3128  -5.212  -0.449  -4.502
  190ASP     CA 3129  -5.281  -0.344  -4.670
  190ASP     HA 3130  -5.226  -0.279  -4.737
  190ASP     CB 3131  -5.374  -0.436  -4.752
  190ASP    HB1 3132  -5.449  -0.483  -4.684
  190ASP    HB2 3133  -5.314  -0.516  -4.801
  190ASP     CG 3134  -5.445  -0.354  -4.858
  190ASP    OD1 3135  -5.406  -0.236  -4.879
  190ASP    OD2 3136  -5.541  -0.408  -4.919
  190ASP      C 3137  -5.367  -0.265  -4.576
  190ASP      O 3138  -5.486  -0.292  -4.563
  191VAL      N 3139  -5.311  -0.161  -4.510
  191VAL     HN 3140  -5.216  -0.134  -4.523
  191VAL     CA 3141  -5.387  -0.084  -4.415
  191VAL     HA 3142  -5.460  -0.150  -4.371
  191VAL     CB 3143  -5.303  -0.023  -4.307
  191VAL     HB 3144  -5.227   0.044  -4.352
  191VAL    CG1 3145  -5.393   0.058  -4.212
  191VAL   HG11 3146  -5.480  -0.004  -4.180
  191VAL   HG12 3147  -5.431   0.148  -4.264
  191VAL   HG13 3148  -5.336   0.088  -4.122
  191VAL    CG2 3149  -5.223  -0.134  -4.237
  191VAL   HG21 3150  -5.157  -0.186  -4.310
  191VAL   HG22 3151  -5.292  -0.209  -4.193
  191VAL   HG23 3152  -5.159  -0.091  -4.157
  191VAL      C 3153  -5.457   0.028  -4.486
  191VAL      O 3154  -5.393   0.106  -4.558
  192LYS      N 3155  -5.591   0.041  -4.467
  192LYS     HN 3156  -5.643  -0.021  -4.409
  192LYS     CA 3157  -5.665   0.147  -4.531
  192LYS     HA 3158  -5.616   0.240  -4.508
  192LYS     CB 3159  -5.674   0.128  -4.684
  192LYS    HB1 3160  -5.575   0.151  -4.728
  192LYS    HB2 3161  -5.749   0.199  -4.724
  192LYS     CG 3162  -5.713  -0.014  -4.726
  192LYS    HG1 3163  -5.804  -0.043  -4.669
  192LYS    HG2 3164  -5.630  -0.083  -4.699
  192LYS     CD 3165  -5.742  -0.028  -4.875
  192LYS    HD1 3166  -5.651   0.000  -4.932
  192LYS    HD2 3167  -5.824   0.041  -4.903
  192LYS     CE 3168  -5.783  -0.170  -4.916
  192LYS    HE1 3169  -5.863  -0.208  -4.849
  192LYS    HE2 3170  -5.694  -0.238  -4.912
  192LYS     NZ 3171  -5.835  -0.170  -5.055
  192LYS    HZ1 3172  -5.755  -0.170  -5.122
  192LYS    HZ2 3173  -5.894  -0.086  -5.070
  192LYS    HZ3 3174  -5.892  -0.256  -5.070
  192LYS      C 3175  -5.803   0.155  -4.470
  192LYS      O 3176  -5.850   0.061  -4.407
  193PRO      N 3177  -5.870   0.267  -4.487
  193PRO     CD 3178  -5.834   0.366  -4.588
  193PRO    HD1 3179  -5.803   0.315  -4.681
  193PRO    HD2 3180  -5.751   0.429  -4.550
  193PRO     CA 3181  -5.999   0.293  -4.428
  193PRO     HA 3182  -5.992   0.284  -4.320
  193PRO     CB 3183  -6.039   0.432  -4.477
  193PRO    HB1 3184  -6.008   0.510  -4.404
  193PRO    HB2 3185  -6.148   0.439  -4.493
  193PRO     CG 3186  -5.962   0.448  -4.609
  193PRO    HG1 3187  -6.021   0.408  -4.695
  193PRO    HG2 3188  -5.938   0.555  -4.629
  193PRO      C 3189  -6.102   0.189  -4.460
  193PRO      O 3190  -6.199   0.180  -4.385
  194ASP      N 3191  -6.089   0.114  -4.571
  194ASP     HN 3192  -6.013   0.121  -4.635
  194ASP     CA 3193  -6.193   0.018  -4.599
  194ASP     HA 3194  -6.287   0.070  -4.586
  194ASP     CB 3195  -6.189  -0.046  -4.740
  194ASP    HB1 3196  -6.183   0.034  -4.817
  194ASP    HB2 3197  -6.282  -0.105  -4.756
  194ASP     CG 3198  -6.069  -0.136  -4.751
  194ASP    OD1 3199  -5.967  -0.106  -4.685
  194ASP    OD2 3200  -6.078  -0.238  -4.826
  194ASP      C 3201  -6.189  -0.090  -4.495
  194ASP      O 3202  -6.290  -0.151  -4.463
  195ASN      N 3203  -6.068  -0.119  -4.444
  195ASN     HN 3204  -5.988  -0.069  -4.476
  195ASN     CA 3205  -6.036  -0.218  -4.345
  195ASN     HA 3206  -6.099  -0.304  -4.364
  195ASN     CB 3207  -5.888  -0.259  -4.350
  195ASN    HB1 3208  -5.865  -0.330  -4.267
  195ASN    HB2 3209  -5.823  -0.170  -4.340
  195ASN     CG 3210  -5.867  -0.327  -4.484
  195ASN    OD1 3211  -5.951  -0.403  -4.531
  195ASN    ND2 3212  -5.752  -0.297  -4.551
  195ASN   HD21 3213  -5.733  -0.338  -4.640
  195ASN   HD22 3214  -5.686  -0.233  -4.511
  195ASN      C 3215  -6.071  -0.173  -4.207
  195ASN      O 3216  -6.072  -0.254  -4.115
  196MET      N 3217  -6.091  -0.041  -4.185
  196MET     HN 3218  -6.088   0.027  -4.258
  196MET     CA 3219  -6.120   0.008  -4.052
  196MET     HA 3220  -6.080  -0.064  -3.982
  196MET     CB 3221  -6.058   0.146  -4.027
  196MET    HB1 3222  -6.084   0.180  -3.924
  196MET    HB2 3223  -6.100   0.218  -4.100
  196MET     CG 3224  -5.905   0.146  -4.041
  196MET    HG1 3225  -5.879   0.096  -4.137
  196MET    HG2 3226  -5.864   0.086  -3.958
  196MET     SD 3227  -5.828   0.311  -4.038
  196MET     CE 3228  -5.663   0.255  -4.090
  196MET    HE1 3229  -5.663   0.223  -4.196
  196MET    HE2 3230  -5.630   0.169  -4.028
  196MET    HE3 3231  -5.589   0.338  -4.079
  196MET      C 3232  -6.269   0.019  -4.035
  196MET      O 3233  -6.335   0.094  -4.107
  197LEU      N 3234  -6.326  -0.058  -3.938
  197LEU     HN 3235  -6.272  -0.118  -3.881
  197LEU     CA 3236  -6.468  -0.059  -3.911
  197LEU     HA 3237  -6.514   0.010  -3.980
  197LEU     CB 3238  -6.535  -0.197  -3.926
  197LEU    HB1 3239  -6.632  -0.195  -3.872
  197LEU    HB2 3240  -6.469  -0.273  -3.880
  197LEU     CG 3241  -6.562  -0.238  -4.072
  197LEU     HG 3242  -6.592  -0.345  -4.075
  197LEU    CD1 3243  -6.674  -0.153  -4.133
  197LEU   HD11 3244  -6.646  -0.045  -4.131
  197LEU   HD12 3245  -6.768  -0.165  -4.074
  197LEU   HD13 3246  -6.693  -0.183  -4.238
  197LEU    CD2 3247  -6.434  -0.237  -4.157
  197LEU   HD21 3248  -6.349  -0.277  -4.098
  197LEU   HD22 3249  -6.410  -0.133  -4.188
  197LEU   HD23 3250  -6.448  -0.300  -4.247
  197LEU      C 3251  -6.496  -0.008  -3.772
  197LEU      O 3252  -6.407  -0.009  -3.687
  198LEU      N 3253  -6.621   0.039  -3.747
  198LEU     HN 3254  -6.693   0.033  -3.815
  198LEU     CA 3255  -6.657   0.099  -3.621
  198LEU     HA 3256  -6.570   0.097  -3.557
  198LEU     CB 3257  -6.707   0.243  -3.638
  198LEU    HB1 3258  -6.738   0.282  -3.539
  198LEU    HB2 3259  -6.794   0.242  -3.707
  198LEU     CG 3260  -6.600   0.339  -3.697
  198LEU     HG 3261  -6.567   0.301  -3.796
  198LEU    CD1 3262  -6.657   0.481  -3.713
  198LEU   HD11 3263  -6.689   0.520  -3.615
  198LEU   HD12 3264  -6.745   0.479  -3.782
  198LEU   HD13 3265  -6.579   0.548  -3.755
  198LEU    CD2 3266  -6.472   0.339  -3.613
  198LEU   HD21 3267  -6.428   0.237  -3.610
  198LEU   HD22 3268  -6.494   0.371  -3.509
  198LEU   HD23 3269  -6.397   0.408  -3.658
  198LEU      C 3270  -6.768   0.022  -3.555
  198LEU      O 3271  -6.864  -0.020  -3.620
  199ASP      N 3272  -6.758   0.002  -3.421
  199ASP     HN 3273  -6.682   0.038  -3.368
  199ASP     CA 3274  -6.858  -0.071  -3.348
  199ASP     HA 3275  -6.905  -0.139  -3.417
  199ASP     CB 3276  -6.801  -0.151  -3.227
  199ASP    HB1 3277  -6.726  -0.224  -3.264
  199ASP    HB2 3278  -6.885  -0.206  -3.178
  199ASP     CG 3279  -6.736  -0.060  -3.125
  199ASP    OD1 3280  -6.776   0.059  -3.116
  199ASP    OD2 3281  -6.644  -0.109  -3.054
  199ASP      C 3282  -6.970   0.020  -3.306
  199ASP      O 3283  -6.974   0.137  -3.342
  200LYS      N 3284  -7.067  -0.034  -3.230
  200LYS     HN 3285  -7.063  -0.128  -3.196
  200LYS     CA 3286  -7.184   0.042  -3.192
  200LYS     HA 3287  -7.229   0.078  -3.283
  200LYS     CB 3288  -7.286  -0.038  -3.111
  200LYS    HB1 3289  -7.241  -0.068  -3.014
  200LYS    HB2 3290  -7.314  -0.129  -3.168
  200LYS     CG 3291  -7.413   0.043  -3.083
  200LYS    HG1 3292  -7.439   0.100  -3.174
  200LYS    HG2 3293  -7.391   0.115  -3.001
  200LYS     CD 3294  -7.533  -0.043  -3.042
  200LYS    HD1 3295  -7.558  -0.110  -3.127
  200LYS    HD2 3296  -7.619   0.025  -3.024
  200LYS     CE 3297  -7.509  -0.127  -2.917
  200LYS    HE1 3298  -7.484  -0.062  -2.831
  200LYS    HE2 3299  -7.427  -0.200  -2.935
  200LYS     NZ 3300  -7.632  -0.203  -2.885
  200LYS    HZ1 3301  -7.657  -0.265  -2.964
  200LYS    HZ2 3302  -7.710  -0.136  -2.867
  200LYS    HZ3 3303  -7.616  -0.260  -2.800
  200LYS      C 3304  -7.141   0.161  -3.111
  200LYS      O 3305  -7.198   0.269  -3.123
  201SER      N 3306  -7.040   0.141  -3.024
  201SER     HN 3307  -6.997   0.051  -3.016
  201SER     CA 3308  -6.982   0.242  -2.938
  201SER     HA 3309  -7.064   0.290  -2.886
  201SER     CB 3310  -6.883   0.183  -2.836
  201SER    HB1 3311  -6.846   0.264  -2.769
  201SER    HB2 3312  -6.798   0.137  -2.889
  201SER     OG 3313  -6.945   0.084  -2.756
  201SER    HG1 3314  -6.883   0.064  -2.685
  201SER      C 3315  -6.898   0.337  -3.017
  201SER      O 3316  -6.859   0.442  -2.966
  202GLY      N 3317  -6.864   0.302  -3.143
  202GLY     HN 3318  -6.893   0.217  -3.185
  202GLY     CA 3319  -6.782   0.390  -3.222
  202GLY    HA1 3320  -6.801   0.491  -3.190
  202GLY    HA2 3321  -6.810   0.377  -3.326
  202GLY      C 3322  -6.634   0.361  -3.208
  202GLY      O 3323  -6.553   0.450  -3.235
  203HSD      N 3324  -6.592   0.239  -3.168
  203HSD     HN 3325  -6.654   0.164  -3.144
  203HSD     CA 3326  -6.450   0.215  -3.158
  203HSD     HA 3327  -6.401   0.311  -3.169
  203HSD     CB 3328  -6.406   0.151  -3.026
  203HSD    HB1 3329  -6.304   0.109  -3.037
  203HSD    HB2 3330  -6.477   0.069  -2.999
  203HSD    ND1 3331  -6.295   0.325  -2.879
  203HSD    HD1 3332  -6.204   0.319  -2.922
  203HSD     CG 3333  -6.406   0.252  -2.914
  203HSD    CE1 3334  -6.332   0.407  -2.778
  203HSD    HE1 3335  -6.264   0.477  -2.730
  203HSD    NE2 3336  -6.459   0.391  -2.745
  203HSD    CD2 3337  -6.505   0.292  -2.831
  203HSD    HD2 3338  -6.609   0.260  -2.825
  203HSD      C 3339  -6.404   0.129  -3.272
  203HSD      O 3340  -6.477   0.043  -3.321
  204LEU      N 3341  -6.279   0.152  -3.318
  204LEU     HN 3342  -6.220   0.218  -3.272
  204LEU     CA 3343  -6.219   0.089  -3.432
  204LEU     HA 3344  -6.296   0.077  -3.508
  204LEU     CB 3345  -6.102   0.173  -3.487
  204LEU    HB1 3346  -6.028   0.185  -3.405
  204LEU    HB2 3347  -6.142   0.273  -3.514
  204LEU     CG 3348  -6.025   0.120  -3.610
  204LEU     HG 3349  -6.098   0.087  -3.688
  204LEU    CD1 3350  -5.935   0.230  -3.669
  204LEU   HD11 3351  -5.861   0.264  -3.592
  204LEU   HD12 3352  -5.997   0.318  -3.699
  204LEU   HD13 3353  -5.880   0.191  -3.757
  204LEU    CD2 3354  -5.942  -0.004  -3.576
  204LEU   HD21 3355  -5.986  -0.094  -3.625
  204LEU   HD22 3356  -5.940  -0.020  -3.467
  204LEU   HD23 3357  -5.838   0.008  -3.614
  204LEU      C 3358  -6.176  -0.053  -3.405
  204LEU      O 3359  -6.139  -0.088  -3.293
  205LYS      N 3360  -6.188  -0.138  -3.510
  205LYS     HN 3361  -6.229  -0.105  -3.594
  205LYS     CA 3362  -6.148  -0.276  -3.517
  205LYS     HA 3363  -6.066  -0.289  -3.448
  205LYS     CB 3364  -6.261  -0.375  -3.482
  205LYS    HB1 3365  -6.228  -0.478  -3.510
  205LYS    HB2 3366  -6.351  -0.350  -3.542
  205LYS     CG 3367  -6.298  -0.374  -3.333
  205LYS    HG1 3368  -6.305  -0.268  -3.301
  205LYS    HG2 3369  -6.217  -0.424  -3.277
  205LYS     CD 3370  -6.430  -0.443  -3.299
  205LYS    HD1 3371  -6.427  -0.547  -3.339
  205LYS    HD2 3372  -6.513  -0.388  -3.348
  205LYS     CE 3373  -6.457  -0.449  -3.148
  205LYS    HE1 3374  -6.450  -0.347  -3.105
  205LYS    HE2 3375  -6.383  -0.516  -3.099
  205LYS     NZ 3376  -6.592  -0.501  -3.121
  205LYS    HZ1 3377  -6.607  -0.589  -3.174
  205LYS    HZ2 3378  -6.663  -0.431  -3.151
  205LYS    HZ3 3379  -6.602  -0.520  -3.020
  205LYS      C 3380  -6.109  -0.299  -3.661
  205LYS      O 3381  -6.163  -0.234  -3.750
  206LEU      N 3382  -6.013  -0.392  -3.689
  206LEU     HN 3383  -5.971  -0.447  -3.618
  206LEU     CA 3384  -5.966  -0.416  -3.824
  206LEU     HA 3385  -5.994  -0.330  -3.884
  206LEU     CB 3386  -5.814  -0.440  -3.835
  206LEU    HB1 3387  -5.790  -0.468  -3.940
  206LEU    HB2 3388  -5.787  -0.524  -3.767
  206LEU     CG 3389  -5.729  -0.317  -3.797
  206LEU     HG 3390  -5.746  -0.292  -3.690
  206LEU    CD1 3391  -5.579  -0.345  -3.819
  206LEU   HD11 3392  -5.563  -0.387  -3.921
  206LEU   HD12 3393  -5.543  -0.419  -3.744
  206LEU   HD13 3394  -5.521  -0.251  -3.809
  206LEU    CD2 3395  -5.776  -0.190  -3.869
  206LEU   HD21 3396  -5.881  -0.168  -3.843
  206LEU   HD22 3397  -5.770  -0.205  -3.980
  206LEU   HD23 3398  -5.713  -0.104  -3.839
  206LEU      C 3399  -6.034  -0.539  -3.881
  206LEU      O 3400  -6.052  -0.638  -3.810
  207ALA      N 3401  -6.092  -0.526  -4.002
  207ALA     HN 3402  -6.087  -0.438  -4.048
  207ALA     CA 3403  -6.163  -0.626  -4.078
  207ALA     HA 3404  -6.198  -0.702  -4.009
  207ALA     CB 3405  -6.282  -0.564  -4.154
  207ALA    HB1 3406  -6.245  -0.500  -4.236
  207ALA    HB2 3407  -6.343  -0.502  -4.084
  207ALA    HB3 3408  -6.345  -0.645  -4.197
  207ALA      C 3409  -6.096  -0.719  -4.176
  207ALA      O 3410  -6.132  -0.836  -4.183
  208ASP      N 3411  -6.002  -0.671  -4.262
  208ASP     HN 3412  -5.958  -0.582  -4.252
  208ASP     CA 3413  -5.965  -0.755  -4.374
  208ASP     HA 3414  -6.030  -0.841  -4.373
  208ASP     CB 3415  -5.977  -0.683  -4.509
  208ASP    HB1 3416  -5.893  -0.611  -4.521
  208ASP    HB2 3417  -6.073  -0.627  -4.515
  208ASP     CG 3418  -5.971  -0.786  -4.621
  208ASP    OD1 3419  -5.932  -0.902  -4.594
  208ASP    OD2 3420  -6.006  -0.749  -4.736
  208ASP      C 3421  -5.824  -0.804  -4.360
  208ASP      O 3422  -5.728  -0.728  -4.373
  209PHE      N 3423  -5.812  -0.933  -4.328
  209PHE     HN 3424  -5.894  -0.988  -4.319
  209PHE     CA 3425  -5.692  -1.008  -4.304
  209PHE     HA 3426  -5.614  -0.938  -4.280
  209PHE     CB 3427  -5.709  -1.109  -4.190
  209PHE    HB1 3428  -5.615  -1.163  -4.168
  209PHE    HB2 3429  -5.791  -1.181  -4.210
  209PHE     CG 3430  -5.746  -1.020  -4.076
  209PHE    CD1 3431  -5.652  -0.939  -4.016
  209PHE    HD1 3432  -5.550  -0.940  -4.052
  209PHE    CE1 3433  -5.686  -0.857  -3.911
  209PHE    HE1 3434  -5.611  -0.794  -3.865
  209PHE     CZ 3435  -5.815  -0.855  -3.865
  209PHE     HZ 3436  -5.842  -0.790  -3.782
  209PHE    CD2 3437  -5.875  -1.017  -4.029
  209PHE    HD2 3438  -5.950  -1.079  -4.075
  209PHE    CE2 3439  -5.910  -0.935  -3.924
  209PHE    HE2 3440  -6.011  -0.933  -3.888
  209PHE      C 3441  -5.627  -1.071  -4.426
  209PHE      O 3442  -5.522  -1.134  -4.412
  210GLY      N 3443  -5.689  -1.065  -4.545
  210GLY     HN 3444  -5.770  -1.009  -4.559
  210GLY     CA 3445  -5.643  -1.137  -4.661
  210GLY    HA1 3446  -5.703  -1.106  -4.745
  210GLY    HA2 3447  -5.657  -1.243  -4.642
  210GLY      C 3448  -5.497  -1.113  -4.693
  210GLY      O 3449  -5.431  -1.199  -4.751
  211THR      N 3450  -5.448  -0.992  -4.667
  211THR     HN 3451  -5.504  -0.921  -4.626
  211THR     CA 3452  -5.312  -0.952  -4.696
  211THR     HA 3453  -5.282  -1.000  -4.787
  211THR     CB 3454  -5.300  -0.803  -4.709
  211THR     HB 3455  -5.315  -0.755  -4.610
  211THR    OG1 3456  -5.399  -0.755  -4.799
  211THR    HG1 3457  -5.409  -0.662  -4.780
  211THR    CG2 3458  -5.163  -0.774  -4.770
  211THR   HG21 3459  -5.165  -0.790  -4.880
  211THR   HG22 3460  -5.087  -0.842  -4.726
  211THR   HG23 3461  -5.135  -0.669  -4.750
  211THR      C 3462  -5.212  -0.997  -4.591
  211THR      O 3463  -5.091  -0.992  -4.617
  212CYS      N 3464  -5.256  -1.034  -4.469
  212CYS     HN 3465  -5.353  -1.043  -4.449
  212CYS     CA 3466  -5.166  -1.063  -4.360
  212CYS     HA 3467  -5.103  -0.976  -4.347
  212CYS     CB 3468  -5.239  -1.095  -4.227
  212CYS    HB1 3469  -5.163  -1.126  -4.152
  212CYS    HB2 3470  -5.308  -1.180  -4.244
  212CYS     SG 3471  -5.332  -0.952  -4.164
  212CYS    HG1 3472  -5.424  -0.956  -4.259
  212CYS      C 3473  -5.073  -1.177  -4.390
  212CYS      O 3474  -5.111  -1.278  -4.449
  213MET      N 3475  -4.944  -1.161  -4.348
  213MET     HN 3476  -4.917  -1.078  -4.300
  213MET     CA 3477  -4.839  -1.256  -4.369
  213MET     HA 3478  -4.884  -1.347  -4.409
  213MET     CB 3479  -4.732  -1.204  -4.467
  213MET    HB1 3480  -4.681  -1.117  -4.420
  213MET    HB2 3481  -4.783  -1.170  -4.560
  213MET     CG 3482  -4.624  -1.305  -4.507
  213MET    HG1 3483  -4.590  -1.356  -4.415
  213MET    HG2 3484  -4.539  -1.249  -4.550
  213MET     SD 3485  -4.679  -1.430  -4.627
  213MET     CE 3486  -4.684  -1.315  -4.767
  213MET    HE1 3487  -4.602  -1.337  -4.840
  213MET    HE2 3488  -4.671  -1.211  -4.732
  213MET    HE3 3489  -4.781  -1.324  -4.821
  213MET      C 3490  -4.770  -1.276  -4.238
  213MET      O 3491  -4.749  -1.180  -4.164
  214LYS      N 3492  -4.732  -1.401  -4.203
  214LYS     HN 3493  -4.751  -1.481  -4.260
  214LYS     CA 3494  -4.663  -1.423  -4.079
  214LYS     HA 3495  -4.709  -1.360  -4.006
  214LYS     CB 3496  -4.662  -1.568  -4.027
  214LYS    HB1 3497  -4.576  -1.581  -3.959
  214LYS    HB2 3498  -4.650  -1.637  -4.114
  214LYS     CG 3499  -4.790  -1.607  -3.952
  214LYS    HG1 3500  -4.876  -1.592  -4.020
  214LYS    HG2 3501  -4.801  -1.539  -3.865
  214LYS     CD 3502  -4.792  -1.751  -3.902
  214LYS    HD1 3503  -4.698  -1.770  -3.846
  214LYS    HD2 3504  -4.795  -1.819  -3.990
  214LYS     CE 3505  -4.911  -1.782  -3.811
  214LYS    HE1 3506  -5.006  -1.768  -3.866
  214LYS    HE2 3507  -4.908  -1.717  -3.721
  214LYS     NZ 3508  -4.905  -1.923  -3.766
  214LYS    HZ1 3509  -4.817  -1.939  -3.713
  214LYS    HZ2 3510  -4.908  -1.986  -3.848
  214LYS    HZ3 3511  -4.986  -1.943  -3.704
  214LYS      C 3512  -4.521  -1.381  -4.098
  214LYS      O 3513  -4.464  -1.395  -4.206
  215MET      N 3514  -4.462  -1.325  -3.991
  215MET     HN 3515  -4.508  -1.315  -3.903
  215MET     CA 3516  -4.328  -1.276  -4.001
  215MET     HA 3517  -4.312  -1.247  -4.103
  215MET     CB 3518  -4.299  -1.156  -3.908
  215MET    HB1 3519  -4.189  -1.140  -3.904
  215MET    HB2 3520  -4.335  -1.181  -3.805
  215MET     CG 3521  -4.368  -1.028  -3.955
  215MET    HG1 3522  -4.476  -1.050  -3.967
  215MET    HG2 3523  -4.326  -1.002  -4.055
  215MET     SD 3524  -4.349  -0.884  -3.845
  215MET     CE 3525  -4.486  -0.928  -3.735
  215MET    HE1 3526  -4.456  -1.005  -3.661
  215MET    HE2 3527  -4.571  -0.967  -3.793
  215MET    HE3 3528  -4.520  -0.838  -3.678
  215MET      C 3529  -4.229  -1.385  -3.974
  215MET      O 3530  -4.260  -1.487  -3.912
  216ASN      N 3531  -4.108  -1.363  -4.026
  216ASN     HN 3532  -4.093  -1.279  -4.076
  216ASN     CA 3533  -3.990  -1.445  -4.020
  216ASN     HA 3534  -4.018  -1.547  -4.039
  216ASN     CB 3535  -3.891  -1.393  -4.127
  216ASN    HB1 3536  -3.859  -1.291  -4.099
  216ASN    HB2 3537  -3.943  -1.390  -4.225
  216ASN     CG 3538  -3.766  -1.478  -4.142
  216ASN    OD1 3539  -3.674  -1.471  -4.062
  216ASN    ND2 3540  -3.762  -1.557  -4.253
  216ASN   HD21 3541  -3.677  -1.604  -4.277
  216ASN   HD22 3542  -3.843  -1.568  -4.310
  216ASN      C 3543  -3.931  -1.424  -3.883
  216ASN      O 3544  -3.980  -1.343  -3.806
  217LYS      N 3545  -3.823  -1.499  -3.850
  217LYS     HN 3546  -3.783  -1.564  -3.914
  217LYS     CA 3547  -3.758  -1.490  -3.722
  217LYS     HA 3548  -3.829  -1.523  -3.648
  217LYS     CB 3549  -3.631  -1.577  -3.716
  217LYS    HB1 3550  -3.588  -1.570  -3.613
  217LYS    HB2 3551  -3.557  -1.537  -3.788
  217LYS     CG 3552  -3.657  -1.724  -3.747
  217LYS    HG1 3553  -3.740  -1.761  -3.684
  217LYS    HG2 3554  -3.565  -1.783  -3.724
  217LYS     CD 3555  -3.694  -1.746  -3.894
  217LYS    HD1 3556  -3.604  -1.726  -3.956
  217LYS    HD2 3557  -3.773  -1.673  -3.921
  217LYS     CE 3558  -3.745  -1.886  -3.928
  217LYS    HE1 3559  -3.820  -1.919  -3.853
  217LYS    HE2 3560  -3.661  -1.958  -3.932
  217LYS     NZ 3561  -3.811  -1.884  -4.061
  217LYS    HZ1 3562  -3.748  -1.838  -4.130
  217LYS    HZ2 3563  -3.900  -1.831  -4.054
  217LYS    HZ3 3564  -3.830  -1.981  -4.091
  217LYS      C 3565  -3.717  -1.347  -3.705
  217LYS      O 3566  -3.723  -1.292  -3.595
  218GLU      N 3567  -3.671  -1.286  -3.816
  218GLU     HN 3568  -3.664  -1.335  -3.902
  218GLU     CA 3569  -3.630  -1.148  -3.822
  218GLU     HA 3570  -3.567  -1.130  -3.737
  218GLU     CB 3571  -3.553  -1.112  -3.951
  218GLU    HB1 3572  -3.545  -1.001  -3.957
  218GLU    HB2 3573  -3.611  -1.149  -4.038
  218GLU     CG 3574  -3.412  -1.172  -3.958
  218GLU    HG1 3575  -3.369  -1.180  -3.856
  218GLU    HG2 3576  -3.346  -1.107  -4.019
  218GLU     CD 3577  -3.421  -1.309  -4.021
  218GLU    OE1 3578  -3.427  -1.316  -4.147
  218GLU    OE2 3579  -3.421  -1.410  -3.946
  218GLU      C 3580  -3.749  -1.058  -3.813
  218GLU      O 3581  -3.735  -0.940  -3.779
  219GLY      N 3582  -3.870  -1.107  -3.845
  219GLY     HN 3583  -3.886  -1.202  -3.871
  219GLY     CA 3584  -3.983  -1.019  -3.841
  219GLY    HA1 3585  -3.967  -0.943  -3.766
  219GLY    HA2 3586  -4.072  -1.075  -3.817
  219GLY      C 3587  -3.995  -0.956  -3.976
  219GLY      O 3588  -4.032  -0.839  -3.988
  220MET      N 3589  -3.962  -1.033  -4.082
  220MET     HN 3590  -3.933  -1.128  -4.074
  220MET     CA 3591  -3.970  -0.977  -4.213
  220MET     HA 3592  -4.039  -0.895  -4.210
  220MET     CB 3593  -3.833  -0.929  -4.262
  220MET    HB1 3594  -3.842  -0.894  -4.367
  220MET    HB2 3595  -3.761  -1.013  -4.258
  220MET     CG 3596  -3.784  -0.814  -4.174
  220MET    HG1 3597  -3.780  -0.851  -4.070
  220MET    HG2 3598  -3.860  -0.733  -4.180
  220MET     SD 3599  -3.622  -0.744  -4.217
  220MET     CE 3600  -3.530  -0.858  -4.110
  220MET    HE1 3601  -3.560  -0.963  -4.127
  220MET    HE2 3602  -3.549  -0.834  -4.003
  220MET    HE3 3603  -3.421  -0.849  -4.130
  220MET      C 3604  -4.030  -1.076  -4.309
  220MET      O 3605  -4.054  -1.191  -4.274
  221VAL      N 3606  -4.062  -1.029  -4.432
  221VAL     HN 3607  -4.047  -0.934  -4.458
  221VAL     CA 3608  -4.121  -1.113  -4.534
  221VAL     HA 3609  -4.113  -1.214  -4.499
  221VAL     CB 3610  -4.264  -1.083  -4.568
  221VAL     HB 3611  -4.291  -1.134  -4.662
  221VAL    CG1 3612  -4.357  -1.131  -4.456
  221VAL   HG11 3613  -4.320  -1.094  -4.358
  221VAL   HG12 3614  -4.359  -1.242  -4.453
  221VAL   HG13 3615  -4.459  -1.092  -4.473
  221VAL    CG2 3616  -4.274  -0.932  -4.590
  221VAL   HG21 3617  -4.223  -0.904  -4.684
  221VAL   HG22 3618  -4.227  -0.878  -4.506
  221VAL   HG23 3619  -4.381  -0.902  -4.598
  221VAL      C 3620  -4.047  -1.098  -4.665
  221VAL      O 3621  -4.013  -0.988  -4.708
  222ARG      N 3622  -4.023  -1.213  -4.732
  222ARG     HN 3623  -4.046  -1.303  -4.695
  222ARG     CA 3624  -3.964  -1.209  -4.863
  222ARG     HA 3625  -3.908  -1.116  -4.868
  222ARG     CB 3626  -3.870  -1.326  -4.897
  222ARG    HB1 3627  -3.854  -1.325  -5.007
  222ARG    HB2 3628  -3.922  -1.420  -4.869
  222ARG     CG 3629  -3.732  -1.327  -4.830
  222ARG    HG1 3630  -3.743  -1.365  -4.726
  222ARG    HG2 3631  -3.693  -1.223  -4.826
  222ARG     CD 3632  -3.633  -1.415  -4.907
  222ARG    HD1 3633  -3.619  -1.377  -5.010
  222ARG    HD2 3634  -3.668  -1.520  -4.909
  222ARG     NE 3635  -3.501  -1.411  -4.837
  222ARG     HE 3636  -3.437  -1.336  -4.855
  222ARG     CZ 3637  -3.467  -1.510  -4.749
  222ARG    NH1 3638  -3.553  -1.612  -4.724
  222ARG   HH11 3639  -3.641  -1.616  -4.771
  222ARG   HH12 3640  -3.528  -1.684  -4.660
  222ARG    NH2 3641  -3.345  -1.506  -4.686
  222ARG   HH21 3642  -3.281  -1.431  -4.705
  222ARG   HH22 3643  -3.320  -1.578  -4.622
  222ARG      C 3644  -4.077  -1.220  -4.959
  222ARG      O 3645  -4.156  -1.314  -4.951
  223CYS      N 3646  -4.091  -1.124  -5.053
  223CYS     HN 3647  -4.029  -1.046  -5.063
  223CYS     CA 3648  -4.202  -1.135  -5.143
  223CYS     HA 3649  -4.231  -1.238  -5.146
  223CYS     CB 3650  -4.322  -1.047  -5.104
  223CYS    HB1 3651  -4.392  -1.043  -5.190
  223CYS    HB2 3652  -4.286  -0.944  -5.083
  223CYS     SG 3653  -4.411  -1.109  -4.957
  223CYS    HG1 3654  -4.320  -1.199  -4.926
  223CYS      C 3655  -4.161  -1.094  -5.282
  223CYS      O 3656  -4.094  -0.993  -5.302
  224ASP      N 3657  -4.196  -1.180  -5.380
  224ASP     HN 3658  -4.240  -1.267  -5.358
  224ASP     CA 3659  -4.177  -1.157  -5.520
  224ASP     HA 3660  -4.077  -1.117  -5.532
  224ASP     CB 3661  -4.192  -1.285  -5.604
  224ASP    HB1 3662  -4.116  -1.360  -5.574
  224ASP    HB2 3663  -4.179  -1.261  -5.712
  224ASP     CG 3664  -4.331  -1.341  -5.581
  224ASP    OD1 3665  -4.369  -1.360  -5.462
  224ASP    OD2 3666  -4.403  -1.365  -5.681
  224ASP      C 3667  -4.274  -1.055  -5.571
  224ASP      O 3668  -4.235  -0.962  -5.642
  225THR      N 3669  -4.403  -1.069  -5.534
  225THR     HN 3670  -4.432  -1.138  -5.469
  225THR     CA 3671  -4.506  -0.983  -5.585
  225THR     HA 3672  -4.468  -0.935  -5.674
  225THR     CB 3673  -4.632  -1.058  -5.619
  225THR     HB 3674  -4.608  -1.147  -5.681
  225THR    OG1 3675  -4.721  -0.974  -5.692
  225THR    HG1 3676  -4.799  -1.027  -5.710
  225THR    CG2 3677  -4.699  -1.104  -5.488
  225THR   HG21 3678  -4.739  -1.017  -5.433
  225THR   HG22 3679  -4.624  -1.155  -5.424
  225THR   HG23 3680  -4.782  -1.174  -5.510
  225THR      C 3681  -4.541  -0.880  -5.482
  225THR      O 3682  -4.502  -0.891  -5.366
  226ALA      N 3683  -4.617  -0.776  -5.524
  226ALA     HN 3684  -4.648  -0.769  -5.619
  226ALA     CA 3685  -4.658  -0.671  -5.436
  226ALA     HA 3686  -4.598  -0.679  -5.346
  226ALA     CB 3687  -4.644  -0.530  -5.495
  226ALA    HB1 3688  -4.706  -0.521  -5.587
  226ALA    HB2 3689  -4.538  -0.511  -5.522
  226ALA    HB3 3690  -4.678  -0.454  -5.421
  226ALA      C 3691  -4.803  -0.692  -5.402
  226ALA      O 3692  -4.880  -0.744  -5.484
  227VAL      N 3693  -4.843  -0.655  -5.278
  227VAL     HN 3694  -4.782  -0.613  -5.213
  227VAL     CA 3695  -4.979  -0.676  -5.236
  227VAL     HA 3696  -5.036  -0.707  -5.323
  227VAL     CB 3697  -4.991  -0.780  -5.128
  227VAL     HB 3698  -4.932  -0.749  -5.039
  227VAL    CG1 3699  -5.139  -0.791  -5.091
  227VAL   HG11 3700  -5.200  -0.804  -5.183
  227VAL   HG12 3701  -5.173  -0.700  -5.039
  227VAL   HG13 3702  -5.155  -0.880  -5.026
  227VAL    CG2 3703  -4.929  -0.911  -5.174
  227VAL   HG21 3704  -4.818  -0.907  -5.163
  227VAL   HG22 3705  -4.953  -0.929  -5.281
  227VAL   HG23 3706  -4.968  -0.995  -5.113
  227VAL      C 3707  -5.032  -0.549  -5.174
  227VAL      O 3708  -4.957  -0.472  -5.115
  228GLY      N 3709  -5.164  -0.524  -5.186
  228GLY     HN 3710  -5.227  -0.581  -5.239
  228GLY     CA 3711  -5.218  -0.409  -5.119
  228GLY    HA1 3712  -5.136  -0.349  -5.083
  228GLY    HA2 3713  -5.278  -0.443  -5.036
  228GLY      C 3714  -5.303  -0.327  -5.211
  228GLY      O 3715  -5.366  -0.379  -5.303
  229THR      N 3716  -5.307  -0.194  -5.184
  229THR     HN 3717  -5.253  -0.155  -5.110
  229THR     CA 3718  -5.386  -0.099  -5.259
  229THR     HA 3719  -5.439  -0.154  -5.335
  229THR     CB 3720  -5.483  -0.023  -5.173
  229THR     HB 3721  -5.428   0.035  -5.096
  229THR    OG1 3722  -5.572  -0.113  -5.108
  229THR    HG1 3723  -5.519  -0.160  -5.043
  229THR    CG2 3724  -5.563   0.074  -5.262
  229THR   HG21 3725  -5.618   0.017  -5.340
  229THR   HG22 3726  -5.494   0.145  -5.312
  229THR   HG23 3727  -5.636   0.130  -5.201
  229THR      C 3728  -5.292   0.002  -5.321
  229THR      O 3729  -5.189   0.036  -5.265
  230PRO      N 3730  -5.327   0.052  -5.437
  230PRO     CD 3731  -5.415  -0.021  -5.527
  230PRO    HD1 3732  -5.521   0.002  -5.503
  230PRO    HD2 3733  -5.396  -0.130  -5.517
  230PRO     CA 3734  -5.240   0.142  -5.508
  230PRO     HA 3735  -5.140   0.100  -5.512
  230PRO     CB 3736  -5.304   0.162  -5.645
  230PRO    HB1 3737  -5.227   0.179  -5.723
  230PRO    HB2 3738  -5.374   0.248  -5.644
  230PRO     CG 3739  -5.379   0.029  -5.668
  230PRO    HG1 3740  -5.470   0.046  -5.729
  230PRO    HG2 3741  -5.314  -0.044  -5.721
  230PRO      C 3742  -5.204   0.268  -5.436
  230PRO      O 3743  -5.092   0.316  -5.454
  231ASP      N 3744  -5.298   0.328  -5.360
  231ASP     HN 3745  -5.390   0.292  -5.348
  231ASP     CA 3746  -5.267   0.451  -5.291
  231ASP     HA 3747  -5.210   0.513  -5.359
  231ASP     CB 3748  -5.393   0.527  -5.247
  231ASP    HB1 3749  -5.366   0.613  -5.182
  231ASP    HB2 3750  -5.462   0.459  -5.191
  231ASP     CG 3751  -5.461   0.576  -5.373
  231ASP    OD1 3752  -5.461   0.501  -5.474
  231ASP    OD2 3753  -5.512   0.691  -5.372
  231ASP      C 3754  -5.180   0.433  -5.169
  231ASP      O 3755  -5.084   0.507  -5.149
  232TYR      N 3756  -5.216   0.335  -5.084
  232TYR     HN 3757  -5.290   0.273  -5.110
  232TYR     CA 3758  -5.160   0.305  -4.955
  232TYR     HA 3759  -5.137   0.398  -4.906
  232TYR     CB 3760  -5.254   0.221  -4.867
  232TYR    HB1 3761  -5.209   0.201  -4.768
  232TYR    HB2 3762  -5.281   0.126  -4.918
  232TYR     CG 3763  -5.378   0.303  -4.849
  232TYR    CD1 3764  -5.480   0.294  -4.940
  232TYR    HD1 3765  -5.470   0.228  -5.025
  232TYR    CE1 3766  -5.594   0.369  -4.925
  232TYR    HE1 3767  -5.674   0.361  -4.997
  232TYR     CZ 3768  -5.607   0.453  -4.818
  232TYR     OH 3769  -5.725   0.530  -4.802
  232TYR     HH 3770  -5.707   0.618  -4.833
  232TYR    CD2 3771  -5.391   0.389  -4.741
  232TYR    HD2 3772  -5.311   0.397  -4.669
  232TYR    CE2 3773  -5.505   0.463  -4.726
  232TYR    HE2 3774  -5.515   0.530  -4.641
  232TYR      C 3775  -5.026   0.236  -4.957
  232TYR      O 3776  -4.957   0.234  -4.856
  233ILE      N 3777  -4.990   0.168  -5.068
  233ILE     HN 3778  -5.042   0.172  -5.153
  233ILE     CA 3779  -4.872   0.085  -5.067
  233ILE     HA 3780  -4.876   0.025  -4.978
  233ILE     CB 3781  -4.861  -0.004  -5.187
  233ILE     HB 3782  -4.960  -0.050  -5.209
  233ILE    CG2 3783  -4.814   0.079  -5.307
  233ILE   HG21 3784  -4.704   0.094  -5.303
  233ILE   HG22 3785  -4.864   0.179  -5.306
  233ILE   HG23 3786  -4.839   0.026  -5.402
  233ILE    CG1 3787  -4.768  -0.122  -5.155
  233ILE   HG11 3788  -4.790  -0.158  -5.052
  233ILE   HG12 3789  -4.663  -0.086  -5.159
  233ILE     CD 3790  -4.785  -0.237  -5.252
  233ILE    HD1 3791  -4.863  -0.212  -5.328
  233ILE    HD2 3792  -4.817  -0.328  -5.198
  233ILE    HD3 3793  -4.689  -0.256  -5.305
  233ILE      C 3794  -4.744   0.162  -5.053
  233ILE      O 3795  -4.723   0.266  -5.116
  234SER      N 3796  -4.654   0.110  -4.967
  234SER     HN 3797  -4.673   0.026  -4.917
  234SER     CA 3798  -4.527   0.171  -4.940
  234SER     HA 3799  -4.542   0.277  -4.933
  234SER     CB 3800  -4.463   0.120  -4.810
  234SER    HB1 3801  -4.529   0.142  -4.724
  234SER    HB2 3802  -4.364   0.169  -4.794
  234SER     OG 3803  -4.443  -0.021  -4.817
  234SER    HG1 3804  -4.366  -0.040  -4.763
  234SER      C 3805  -4.435   0.141  -5.054
  234SER      O 3806  -4.460   0.050  -5.133
  235PRO      N 3807  -4.329   0.216  -5.067
  235PRO     CD 3808  -4.329   0.354  -5.018
  235PRO    HD1 3809  -4.296   0.356  -4.913
  235PRO    HD2 3810  -4.431   0.396  -5.027
  235PRO     CA 3811  -4.239   0.198  -5.177
  235PRO     HA 3812  -4.295   0.189  -5.269
  235PRO     CB 3813  -4.145   0.317  -5.174
  235PRO    HB1 3814  -4.112   0.346  -5.276
  235PRO    HB2 3815  -4.055   0.296  -5.112
  235PRO     CG 3816  -4.230   0.428  -5.110
  235PRO    HG1 3817  -4.167   0.498  -5.050
  235PRO    HG2 3818  -4.284   0.486  -5.187
  235PRO      C 3819  -4.171   0.065  -5.179
  235PRO      O 3820  -4.141   0.016  -5.288
  236GLU      N 3821  -4.143   0.005  -5.062
  236GLU     HN 3822  -4.168   0.045  -4.974
  236GLU     CA 3823  -4.074  -0.121  -5.056
  236GLU     HA 3824  -3.982  -0.111  -5.113
  236GLU     CB 3825  -4.041  -0.165  -4.913
  236GLU    HB1 3826  -3.980  -0.257  -4.916
  236GLU    HB2 3827  -4.137  -0.187  -4.860
  236GLU     CG 3828  -3.966  -0.059  -4.833
  236GLU    HG1 3829  -3.893  -0.005  -4.898
  236GLU    HG2 3830  -3.911  -0.105  -4.749
  236GLU     CD 3831  -4.070   0.039  -4.780
  236GLU    OE1 3832  -4.151  -0.003  -4.693
  236GLU    OE2 3833  -4.070   0.156  -4.826
  236GLU      C 3834  -4.161  -0.230  -5.112
  236GLU      O 3835  -4.118  -0.307  -5.199
  237VAL      N 3836  -4.287  -0.236  -5.066
  237VAL     HN 3837  -4.323  -0.168  -5.003
  237VAL     CA 3838  -4.378  -0.340  -5.104
  237VAL     HA 3839  -4.332  -0.435  -5.078
  237VAL     CB 3840  -4.512  -0.329  -5.037
  237VAL     HB 3841  -4.556  -0.229  -5.058
  237VAL    CG1 3842  -4.604  -0.440  -5.091
  237VAL   HG11 3843  -4.561  -0.539  -5.070
  237VAL   HG12 3844  -4.616  -0.428  -5.201
  237VAL   HG13 3845  -4.704  -0.433  -5.042
  237VAL    CG2 3846  -4.491  -0.336  -4.885
  237VAL   HG21 3847  -4.425  -0.254  -4.852
  237VAL   HG22 3848  -4.443  -0.433  -4.858
  237VAL   HG23 3849  -4.588  -0.328  -4.833
  237VAL      C 3850  -4.400  -0.332  -5.252
  237VAL      O 3851  -4.418  -0.432  -5.320
  238LEU      N 3852  -4.401  -0.208  -5.304
  238LEU     HN 3853  -4.385  -0.129  -5.246
  238LEU     CA 3854  -4.426  -0.178  -5.442
  238LEU     HA 3855  -4.519  -0.224  -5.471
  238LEU     CB 3856  -4.433  -0.025  -5.458
  238LEU    HB1 3857  -4.332   0.016  -5.438
  238LEU    HB2 3858  -4.504   0.014  -5.382
  238LEU     CG 3859  -4.478   0.028  -5.595
  238LEU     HG 3860  -4.417  -0.020  -5.674
  238LEU    CD1 3861  -4.627  -0.000  -5.622
  238LEU   HD11 3862  -4.671  -0.054  -5.536
  238LEU   HD12 3863  -4.637  -0.064  -5.713
  238LEU   HD13 3864  -4.682   0.095  -5.636
  238LEU    CD2 3865  -4.446   0.178  -5.607
  238LEU   HD21 3866  -4.355   0.202  -5.547
  238LEU   HD22 3867  -4.531   0.238  -5.569
  238LEU   HD23 3868  -4.426   0.203  -5.713
  238LEU      C 3869  -4.315  -0.230  -5.530
  238LEU      O 3870  -4.341  -0.291  -5.634
  239LYS      N 3871  -4.188  -0.210  -5.489
  239LYS     HN 3872  -4.167  -0.172  -5.399
  239LYS     CA 3873  -4.076  -0.242  -5.572
  239LYS     HA 3874  -4.090  -0.193  -5.667
  239LYS     CB 3875  -3.942  -0.196  -5.510
  239LYS    HB1 3876  -3.949  -0.088  -5.487
  239LYS    HB2 3877  -3.862  -0.213  -5.584
  239LYS     CG 3878  -3.906  -0.270  -5.381
  239LYS    HG1 3879  -3.919  -0.379  -5.398
  239LYS    HG2 3880  -3.975  -0.238  -5.300
  239LYS     CD 3881  -3.762  -0.244  -5.335
  239LYS    HD1 3882  -3.749  -0.135  -5.320
  239LYS    HD2 3883  -3.693  -0.278  -5.415
  239LYS     CE 3884  -3.726  -0.317  -5.206
  239LYS    HE1 3885  -3.736  -0.427  -5.220
  239LYS    HE2 3886  -3.792  -0.283  -5.123
  239LYS     NZ 3887  -3.586  -0.288  -5.168
  239LYS    HZ1 3888  -3.578  -0.189  -5.137
  239LYS    HZ2 3889  -3.524  -0.304  -5.250
  239LYS    HZ3 3890  -3.557  -0.350  -5.090
  239LYS      C 3891  -4.065  -0.389  -5.601
  239LYS      O 3892  -4.037  -0.425  -5.715
  240SER      N 3893  -4.086  -0.476  -5.499
  240SER     HN 3894  -4.114  -0.447  -5.409
  240SER     CA 3895  -4.067  -0.618  -5.518
  240SER     HA 3896  -4.114  -0.668  -5.434
  240SER     CB 3897  -4.127  -0.674  -5.649
  240SER    HB1 3898  -4.095  -0.780  -5.663
  240SER    HB2 3899  -4.094  -0.613  -5.735
  240SER     OG 3900  -4.269  -0.671  -5.643
  240SER    HG1 3901  -4.293  -0.578  -5.647
  240SER      C 3902  -3.920  -0.637  -5.514
  240SER      O 3903  -3.853  -0.544  -5.471
  241GLN      N 3904  -3.859  -0.752  -5.552
  241GLN     HN 3905  -3.760  -0.757  -5.546
  241GLN     CA 3906  -3.916  -0.873  -5.603
  241GLN     HA 3907  -4.023  -0.861  -5.602
  241GLN     CB 3908  -3.869  -0.909  -5.745
  241GLN    HB1 3909  -3.902  -1.013  -5.768
  241GLN    HB2 3910  -3.758  -0.905  -5.747
  241GLN     CG 3911  -3.922  -0.817  -5.855
  241GLN    HG1 3912  -3.889  -0.712  -5.836
  241GLN    HG2 3913  -4.033  -0.820  -5.858
  241GLN     CD 3914  -3.864  -0.866  -5.987
  241GLN    OE1 3915  -3.902  -0.819  -6.094
  241GLN    NE2 3916  -3.770  -0.964  -5.979
  241GLN   HE21 3917  -3.729  -1.001  -6.062
  241GLN   HE22 3918  -3.742  -0.999  -5.890
  241GLN      C 3919  -3.868  -0.983  -5.515
  241GLN      O 3920  -3.802  -0.960  -5.413
  242GLY      N 3921  -3.901  -1.108  -5.552
  242GLY     HN 3922  -3.950  -1.125  -5.638
  242GLY     CA 3923  -3.870  -1.224  -5.475
  242GLY    HA1 3924  -3.914  -1.310  -5.523
  242GLY    HA2 3925  -3.913  -1.212  -5.376
  242GLY      C 3926  -3.723  -1.242  -5.464
  242GLY      O 3927  -3.673  -1.276  -5.356
  243GLY      N 3928  -3.648  -1.221  -5.574
  243GLY     HN 3929  -3.685  -1.189  -5.661
  243GLY     CA 3930  -3.507  -1.246  -5.565
  243GLY    HA1 3931  -3.462  -1.226  -5.661
  243GLY    HA2 3932  -3.491  -1.349  -5.537
  243GLY      C 3933  -3.450  -1.155  -5.462
  243GLY      O 3934  -3.378  -1.199  -5.373
  244ASP      N 3935  -3.484  -1.026  -5.471
  244ASP     HN 3936  -3.542  -0.989  -5.543
  244ASP     CA 3937  -3.436  -0.934  -5.373
  244ASP     HA 3938  -3.393  -0.992  -5.293
  244ASP     CB 3939  -3.332  -0.834  -5.425
  244ASP    HB1 3940  -3.314  -0.754  -5.350
  244ASP    HB2 3941  -3.368  -0.787  -5.520
  244ASP     CG 3942  -3.203  -0.910  -5.452
  244ASP    OD1 3943  -3.210  -1.020  -5.511
  244ASP    OD2 3944  -3.095  -0.857  -5.413
  244ASP      C 3945  -3.554  -0.856  -5.326
  244ASP      O 3946  -3.608  -0.772  -5.399
  245GLY      N 3947  -3.599  -0.884  -5.203
  245GLY     HN 3948  -3.557  -0.955  -5.146
  245GLY     CA 3949  -3.710  -0.815  -5.145
  245GLY    HA1 3950  -3.799  -0.836  -5.202
  245GLY    HA2 3951  -3.690  -0.709  -5.145
  245GLY      C 3952  -3.721  -0.866  -5.006
  245GLY      O 3953  -3.700  -0.985  -4.981
  246TYR      N 3954  -3.755  -0.778  -4.911
  246TYR     HN 3955  -3.774  -0.682  -4.928
  246TYR     CA 3956  -3.765  -0.825  -4.777
  246TYR     HA 3957  -3.842  -0.900  -4.772
  246TYR     CB 3958  -3.630  -0.884  -4.732
  246TYR    HB1 3959  -3.562  -0.802  -4.701
  246TYR    HB2 3960  -3.585  -0.942  -4.816
  246TYR     CG 3961  -3.647  -0.976  -4.617
  246TYR    CD1 3962  -3.724  -1.089  -4.630
  246TYR    HD1 3963  -3.773  -1.110  -4.724
  246TYR    CE1 3964  -3.738  -1.177  -4.525
  246TYR    HE1 3965  -3.800  -1.265  -4.537
  246TYR     CZ 3966  -3.674  -1.152  -4.407
  246TYR     OH 3967  -3.689  -1.242  -4.299
  246TYR     HH 3968  -3.604  -1.251  -4.256
  246TYR    CD2 3969  -3.581  -0.953  -4.498
  246TYR    HD2 3970  -3.518  -0.866  -4.487
  246TYR    CE2 3971  -3.595  -1.041  -4.393
  246TYR    HE2 3972  -3.544  -1.022  -4.300
  246TYR      C 3973  -3.797  -0.703  -4.696
  246TYR      O 3974  -3.716  -0.611  -4.688
  247TYR      N 3975  -3.917  -0.699  -4.633
  247TYR     HN 3976  -3.981  -0.775  -4.634
  247TYR     CA 3977  -3.957  -0.581  -4.562
  247TYR     HA 3978  -3.867  -0.524  -4.542
  247TYR     CB 3979  -4.059  -0.494  -4.638
  247TYR    HB1 3980  -4.013  -0.455  -4.731
  247TYR    HB2 3981  -4.092  -0.410  -4.574
  247TYR     CG 3982  -4.179  -0.574  -4.676
  247TYR    CD1 3983  -4.286  -0.589  -4.589
  247TYR    HD1 3984  -4.282  -0.544  -4.492
  247TYR    CE1 3985  -4.396  -0.663  -4.627
  247TYR    HE1 3986  -4.478  -0.674  -4.558
  247TYR     CZ 3987  -4.402  -0.721  -4.751
  247TYR     OH 3988  -4.515  -0.796  -4.789
  247TYR     HH 3989  -4.486  -0.864  -4.850
  247TYR    CD2 3990  -4.186  -0.633  -4.800
  247TYR    HD2 3991  -4.104  -0.621  -4.869
  247TYR    CE2 3992  -4.296  -0.706  -4.838
  247TYR    HE2 3993  -4.300  -0.752  -4.936
  247TYR      C 3994  -4.015  -0.619  -4.429
  247TYR      O 3995  -4.049  -0.735  -4.406
  248GLY      N 3996  -4.021  -0.521  -4.335
  248GLY     HN 3997  -3.991  -0.428  -4.355
  248GLY     CA 3998  -4.070  -0.544  -4.202
  248GLY    HA1 3999  -4.000  -0.500  -4.133
  248GLY    HA2 4000  -4.076  -0.651  -4.187
  248GLY      C 4001  -4.206  -0.483  -4.181
  248GLY      O 4002  -4.282  -0.457  -4.274
  249ARG      N 4003  -4.237  -0.459  -4.052
  249ARG     HN 4004  -4.169  -0.480  -3.982
  249ARG     CA 4005  -4.359  -0.405  -3.997
  249ARG     HA 4006  -4.441  -0.465  -4.034
  249ARG     CB 4007  -4.357  -0.407  -3.843
  249ARG    HB1 4008  -4.445  -0.351  -3.806
  249ARG    HB2 4009  -4.265  -0.356  -3.808
  249ARG     CG 4010  -4.360  -0.548  -3.785
  249ARG    HG1 4011  -4.298  -0.614  -3.849
  249ARG    HG2 4012  -4.465  -0.585  -3.787
  249ARG     CD 4013  -4.309  -0.557  -3.641
  249ARG    HD1 4014  -4.202  -0.588  -3.640
  249ARG    HD2 4015  -4.370  -0.629  -3.582
  249ARG     NE 4016  -4.321  -0.422  -3.580
  249ARG     HE 4017  -4.335  -0.342  -3.637
  249ARG     CZ 4018  -4.312  -0.408  -3.444
  249ARG    NH1 4019  -4.299  -0.519  -3.365
  249ARG   HH11 4020  -4.295  -0.610  -3.406
  249ARG   HH12 4021  -4.293  -0.508  -3.266
  249ARG    NH2 4022  -4.318  -0.284  -3.387
  249ARG   HH21 4023  -4.327  -0.275  -3.288
  249ARG   HH22 4024  -4.313  -0.203  -3.445
  249ARG      C 4025  -4.378  -0.262  -4.039
  249ARG      O 4026  -4.491  -0.217  -4.054
  250GLU      N 4027  -4.268  -0.189  -4.061
  250GLU     HN 4028  -4.177  -0.230  -4.060
  250GLU     CA 4029  -4.270  -0.047  -4.086
  250GLU     HA 4030  -4.318   0.000  -4.002
  250GLU     CB 4031  -4.130   0.016  -4.107
  250GLU    HB1 4032  -4.077   0.013  -4.010
  250GLU    HB2 4033  -4.144   0.122  -4.137
  250GLU     CG 4034  -4.042  -0.053  -4.211
  250GLU    HG1 4035  -3.972   0.021  -4.256
  250GLU    HG2 4036  -4.105  -0.097  -4.292
  250GLU     CD 4037  -3.963  -0.162  -4.141
  250GLU    OE1 4038  -4.016  -0.276  -4.133
  250GLU    OE2 4039  -3.850  -0.134  -4.095
  250GLU      C 4040  -4.356  -0.014  -4.205
  250GLU      O 4041  -4.401   0.099  -4.218
  251CYS      N 4042  -4.377  -0.111  -4.297
  251CYS     HN 4043  -4.339  -0.202  -4.287
  251CYS     CA 4044  -4.456  -0.086  -4.415
  251CYS     HA 4045  -4.411  -0.003  -4.467
  251CYS     CB 4046  -4.465  -0.208  -4.507
  251CYS    HB1 4047  -4.361  -0.240  -4.533
  251CYS    HB2 4048  -4.517  -0.178  -4.600
  251CYS     SG 4049  -4.552  -0.348  -4.431
  251CYS    HG1 4050  -4.666  -0.282  -4.414
  251CYS      C 4051  -4.596  -0.047  -4.376
  251CYS      O 4052  -4.657   0.040  -4.439
  252ASP      N 4053  -4.652  -0.109  -4.270
  252ASP     HN 4054  -4.601  -0.178  -4.218
  252ASP     CA 4055  -4.786  -0.084  -4.223
  252ASP     HA 4056  -4.853  -0.104  -4.305
  252ASP     CB 4057  -4.824  -0.171  -4.101
  252ASP    HB1 4058  -4.921  -0.137  -4.060
  252ASP    HB2 4059  -4.745  -0.163  -4.023
  252ASP     CG 4060  -4.835  -0.316  -4.146
  252ASP    OD1 4061  -4.858  -0.339  -4.268
  252ASP    OD2 4062  -4.822  -0.405  -4.059
  252ASP      C 4063  -4.797   0.059  -4.178
  252ASP      O 4064  -4.904   0.119  -4.188
  253TRP      N 4065  -4.688   0.115  -4.124
  253TRP     HN 4066  -4.602   0.065  -4.117
  253TRP     CA 4067  -4.684   0.250  -4.071
  253TRP     HA 4068  -4.772   0.263  -4.010
  253TRP     CB 4069  -4.557   0.276  -3.988
  253TRP    HB1 4070  -4.559   0.380  -3.951
  253TRP    HB2 4071  -4.468   0.260  -4.051
  253TRP     CG 4072  -4.551   0.182  -3.870
  253TRP    CD1 4073  -4.457   0.089  -3.838
  253TRP    HD1 4074  -4.365   0.072  -3.893
  253TRP    NE1 4075  -4.494   0.020  -3.725
  253TRP    HE1 4076  -4.443  -0.051  -3.682
  253TRP    CE2 4077  -4.616   0.069  -3.683
  253TRP    CD2 4078  -4.655   0.170  -3.770
  253TRP    CE3 4079  -4.773   0.237  -3.755
  253TRP    HE3 4080  -4.804   0.315  -3.822
  253TRP    CZ3 4081  -4.852   0.201  -3.648
  253TRP    HZ3 4082  -4.945   0.252  -3.631
  253TRP    CZ2 4083  -4.695   0.033  -3.577
  253TRP    HZ2 4084  -4.667  -0.046  -3.509
  253TRP    CH2 4085  -4.814   0.101  -3.561
  253TRP    HH2 4086  -4.878   0.075  -3.478
  253TRP      C 4087  -4.695   0.352  -4.181
  253TRP      O 4088  -4.746   0.461  -4.159
  254TRP      N 4089  -4.643   0.320  -4.301
  254TRP     HN 4090  -4.597   0.233  -4.318
  254TRP     CA 4091  -4.652   0.409  -4.414
  254TRP     HA 4092  -4.597   0.499  -4.390
  254TRP     CB 4093  -4.594   0.346  -4.542
  254TRP    HB1 4094  -4.633   0.242  -4.551
  254TRP    HB2 4095  -4.483   0.342  -4.532
  254TRP     CG 4096  -4.626   0.418  -4.671
  254TRP    CD1 4097  -4.734   0.401  -4.752
  254TRP    HD1 4098  -4.816   0.333  -4.733
  254TRP    NE1 4099  -4.725   0.483  -4.862
  254TRP    HE1 4100  -4.790   0.489  -4.935
  254TRP    CE2 4101  -4.608   0.555  -4.852
  254TRP    CD2 4102  -4.544   0.517  -4.735
  254TRP    CE3 4103  -4.424   0.573  -4.698
  254TRP    HE3 4104  -4.373   0.545  -4.607
  254TRP    CZ3 4105  -4.370   0.667  -4.782
  254TRP    HZ3 4106  -4.275   0.713  -4.756
  254TRP    CZ2 4107  -4.554   0.649  -4.936
  254TRP    HZ2 4108  -4.602   0.679  -5.028
  254TRP    CH2 4109  -4.433   0.705  -4.899
  254TRP    HH2 4110  -4.388   0.779  -4.963
  254TRP      C 4111  -4.796   0.434  -4.444
  254TRP      O 4112  -4.837   0.548  -4.467
  255SER      N 4113  -4.876   0.326  -4.443
  255SER     HN 4114  -4.842   0.236  -4.419
  255SER     CA 4115  -5.016   0.332  -4.476
  255SER     HA 4116  -5.024   0.374  -4.575
  255SER     CB 4117  -5.082   0.194  -4.472
  255SER    HB1 4118  -5.190   0.203  -4.495
  255SER    HB2 4119  -5.069   0.148  -4.371
  255SER     OG 4120  -5.022   0.109  -4.569
  255SER    HG1 4121  -5.036   0.151  -4.654
  255SER      C 4122  -5.086   0.420  -4.378
  255SER      O 4123  -5.187   0.481  -4.412
  256VAL      N 4124  -5.037   0.426  -4.253
  256VAL     HN 4125  -4.957   0.372  -4.225
  256VAL     CA 4126  -5.095   0.510  -4.152
  256VAL     HA 4127  -5.201   0.487  -4.148
  256VAL     CB 4128  -5.034   0.491  -4.016
  256VAL     HB 4129  -4.924   0.508  -4.022
  256VAL    CG1 4130  -5.097   0.592  -3.918
  256VAL   HG11 4131  -5.208   0.587  -3.926
  256VAL   HG12 4132  -5.064   0.695  -3.943
  256VAL   HG13 4133  -5.068   0.567  -3.814
  256VAL    CG2 4134  -5.054   0.345  -3.974
  256VAL   HG21 4135  -4.990   0.278  -4.036
  256VAL   HG22 4136  -5.160   0.315  -3.989
  256VAL   HG23 4137  -5.025   0.331  -3.868
  256VAL      C 4138  -5.076   0.653  -4.193
  256VAL      O 4139  -5.166   0.736  -4.177
  257GLY      N 4140  -4.957   0.687  -4.247
  257GLY     HN 4141  -4.884   0.621  -4.262
  257GLY     CA 4142  -4.930   0.823  -4.286
  257GLY    HA1 4143  -4.829   0.828  -4.325
  257GLY    HA2 4144  -4.940   0.887  -4.201
  257GLY      C 4145  -5.027   0.862  -4.393
  257GLY      O 4146  -5.086   0.970  -4.388
  258VAL      N 4147  -5.049   0.772  -4.491
  258VAL     HN 4148  -5.004   0.683  -4.493
  258VAL     CA 4149  -5.139   0.800  -4.599
  258VAL     HA 4150  -5.103   0.889  -4.649
  258VAL     CB 4151  -5.149   0.686  -4.696
  258VAL     HB 4152  -5.180   0.594  -4.643
  258VAL    CG1 4153  -5.253   0.722  -4.804
  258VAL   HG11 4154  -5.232   0.823  -4.846
  258VAL   HG12 4155  -5.355   0.722  -4.760
  258VAL   HG13 4156  -5.248   0.648  -4.887
  258VAL    CG2 4157  -5.008   0.658  -4.751
  258VAL   HG21 4158  -4.939   0.630  -4.668
  258VAL   HG22 4159  -4.968   0.748  -4.802
  258VAL   HG23 4160  -5.012   0.573  -4.824
  258VAL      C 4161  -5.274   0.822  -4.539
  258VAL      O 4162  -5.347   0.913  -4.577
  259PHE      N 4163  -5.309   0.738  -4.439
  259PHE     HN 4164  -5.246   0.668  -4.406
  259PHE     CA 4165  -5.436   0.741  -4.372
  259PHE     HA 4166  -5.513   0.733  -4.448
  259PHE     CB 4167  -5.448   0.626  -4.271
  259PHE    HB1 4168  -5.368   0.634  -4.194
  259PHE    HB2 4169  -5.442   0.528  -4.323
  259PHE     CG 4170  -5.579   0.634  -4.201
  259PHE    CD1 4171  -5.697   0.607  -4.268
  259PHE    HD1 4172  -5.694   0.580  -4.373
  259PHE    CE1 4173  -5.817   0.613  -4.202
  259PHE    HE1 4174  -5.909   0.593  -4.255
  259PHE     CZ 4175  -5.821   0.646  -4.069
  259PHE     HZ 4176  -5.916   0.652  -4.017
  259PHE    CD2 4177  -5.584   0.665  -4.068
  259PHE    HD2 4178  -5.492   0.685  -4.014
  259PHE    CE2 4179  -5.704   0.672  -4.001
  259PHE    HE2 4180  -5.707   0.697  -3.896
  259PHE      C 4181  -5.456   0.873  -4.303
  259PHE      O 4182  -5.564   0.931  -4.310
  260LEU      N 4183  -5.352   0.924  -4.232
  260LEU     HN 4184  -5.264   0.879  -4.226
  260LEU     CA 4185  -5.367   1.048  -4.160
  260LEU     HA 4186  -5.457   1.041  -4.101
  260LEU     CB 4187  -5.246   1.078  -4.068
  260LEU    HB1 4188  -5.162   1.112  -4.132
  260LEU    HB2 4189  -5.217   0.983  -4.018
  260LEU     CG 4190  -5.271   1.185  -3.960
  260LEU     HG 4191  -5.351   1.150  -3.891
  260LEU    CD1 4192  -5.143   1.212  -3.878
  260LEU   HD11 4193  -5.062   1.248  -3.944
  260LEU   HD12 4194  -5.110   1.118  -3.828
  260LEU   HD13 4195  -5.163   1.290  -3.801
  260LEU    CD2 4196  -5.333   1.314  -4.015
  260LEU   HD21 4197  -5.443   1.301  -4.029
  260LEU   HD22 4198  -5.288   1.339  -4.114
  260LEU   HD23 4199  -5.316   1.398  -3.944
  260LEU      C 4200  -5.383   1.159  -4.260
  260LEU      O 4201  -5.469   1.246  -4.246
  261TYR      N 4202  -5.303   1.155  -4.368
  261TYR     HN 4203  -5.241   1.079  -4.385
  261TYR     CA 4204  -5.299   1.259  -4.467
  261TYR     HA 4205  -5.271   1.351  -4.418
  261TYR     CB 4206  -5.199   1.224  -4.579
  261TYR    HB1 4207  -5.232   1.134  -4.633
  261TYR    HB2 4208  -5.098   1.207  -4.535
  261TYR     CG 4209  -5.188   1.336  -4.676
  261TYR    CD1 4210  -5.274   1.345  -4.783
  261TYR    HD1 4211  -5.351   1.270  -4.797
  261TYR    CE1 4212  -5.263   1.448  -4.873
  261TYR    HE1 4213  -5.331   1.455  -4.957
  261TYR     CZ 4214  -5.165   1.544  -4.858
  261TYR     OH 4215  -5.154   1.650  -4.950
  261TYR     HH 4216  -5.062   1.676  -4.954
  261TYR    CD2 4217  -5.090   1.432  -4.661
  261TYR    HD2 4218  -5.022   1.425  -4.578
  261TYR    CE2 4219  -5.078   1.535  -4.751
  261TYR    HE2 4220  -5.002   1.610  -4.738
  261TYR      C 4221  -5.436   1.274  -4.528
  261TYR      O 4222  -5.486   1.385  -4.540
  262GLU      N 4223  -5.501   1.162  -4.565
  262GLU     HN 4224  -5.465   1.070  -4.550
  262GLU     CA 4225  -5.629   1.172  -4.630
  262GLU     HA 4226  -5.616   1.237  -4.715
  262GLU     CB 4227  -5.689   1.038  -4.677
  262GLU    HB1 4228  -5.798   1.052  -4.692
  262GLU    HB2 4229  -5.673   0.963  -4.597
  262GLU     CG 4230  -5.629   0.984  -4.807
  262GLU    HG1 4231  -5.532   0.934  -4.787
  262GLU    HG2 4232  -5.613   1.067  -4.879
  262GLU     CD 4233  -5.729   0.884  -4.863
  262GLU    OE1 4234  -5.848   0.921  -4.880
  262GLU    OE2 4235  -5.687   0.768  -4.889
  262GLU      C 4236  -5.731   1.233  -4.539
  262GLU      O 4237  -5.816   1.309  -4.585
  263MET      N 4238  -5.728   1.200  -4.409
  263MET     HN 4239  -5.658   1.141  -4.369
  263MET     CA 4240  -5.829   1.252  -4.322
  263MET     HA 4241  -5.925   1.226  -4.365
  263MET     CB 4242  -5.820   1.196  -4.179
  263MET    HB1 4243  -5.889   1.255  -4.114
  263MET    HB2 4244  -5.716   1.210  -4.142
  263MET     CG 4245  -5.857   1.048  -4.169
  263MET    HG1 4246  -5.788   0.992  -4.235
  263MET    HG2 4247  -5.961   1.036  -4.208
  263MET     SD 4248  -5.848   0.980  -4.002
  263MET     CE 4249  -5.666   0.983  -3.994
  263MET    HE1 4250  -5.628   1.087  -3.988
  263MET    HE2 4251  -5.623   0.936  -4.085
  263MET    HE3 4252  -5.631   0.928  -3.904
  263MET      C 4253  -5.822   1.402  -4.313
  263MET      O 4254  -5.926   1.469  -4.317
  264LEU      N 4255  -5.701   1.459  -4.296
  264LEU     HN 4256  -5.617   1.407  -4.291
  264LEU     CA 4257  -5.692   1.602  -4.284
  264LEU     HA 4258  -5.772   1.635  -4.220
  264LEU     CB 4259  -5.557   1.647  -4.225
  264LEU    HB1 4260  -5.552   1.758  -4.227
  264LEU    HB2 4261  -5.475   1.607  -4.288
  264LEU     CG 4262  -5.536   1.600  -4.080
  264LEU     HG 4263  -5.537   1.489  -4.078
  264LEU    CD1 4264  -5.403   1.650  -4.022
  264LEU   HD11 4265  -5.408   1.760  -4.006
  264LEU   HD12 4266  -5.320   1.628  -4.093
  264LEU   HD13 4267  -5.383   1.601  -3.925
  264LEU    CD2 4268  -5.657   1.636  -3.991
  264LEU   HD21 4269  -5.745   1.575  -4.019
  264LEU   HD22 4270  -5.682   1.743  -4.005
  264LEU   HD23 4271  -5.632   1.617  -3.885
  264LEU      C 4272  -5.713   1.675  -4.415
  264LEU      O 4273  -5.798   1.764  -4.423
  265VAL      N 4274  -5.637   1.638  -4.520
  265VAL     HN 4275  -5.574   1.561  -4.514
  265VAL     CA 4276  -5.640   1.705  -4.649
  265VAL     HA 4277  -5.642   1.811  -4.629
  265VAL     CB 4278  -5.525   1.673  -4.739
  265VAL     HB 4279  -5.538   1.725  -4.836
  265VAL    CG1 4280  -5.395   1.720  -4.673
  265VAL   HG11 4281  -5.372   1.656  -4.585
  265VAL   HG12 4282  -5.406   1.825  -4.638
  265VAL   HG13 4283  -5.311   1.713  -4.745
  265VAL    CG2 4284  -5.528   1.525  -4.772
  265VAL   HG21 4285  -5.614   1.476  -4.721
  265VAL   HG22 4286  -5.435   1.476  -4.736
  265VAL   HG23 4287  -5.539   1.510  -4.881
  265VAL      C 4288  -5.766   1.676  -4.725
  265VAL      O 4289  -5.815   1.761  -4.799
  266GLY      N 4290  -5.821   1.553  -4.713
  266GLY     HN 4291  -5.782   1.482  -4.656
  266GLY     CA 4292  -5.942   1.522  -4.784
  266GLY    HA1 4293  -5.993   1.614  -4.807
  266GLY    HA2 4294  -6.003   1.459  -4.721
  266GLY      C 4295  -5.910   1.449  -4.911
  266GLY      O 4296  -6.001   1.418  -4.988
  267ASP      N 4297  -5.780   1.423  -4.939
  267ASP     HN 4298  -5.706   1.452  -4.879
  267ASP     CA 4299  -5.742   1.352  -5.058
  267ASP     HA 4300  -5.826   1.289  -5.086
  267ASP     CB 4301  -5.706   1.445  -5.175
  267ASP    HB1 4302  -5.668   1.385  -5.261
  267ASP    HB2 4303  -5.628   1.517  -5.144
  267ASP     CG 4304  -5.833   1.519  -5.216
  267ASP    OD1 4305  -5.937   1.451  -5.239
  267ASP    OD2 4306  -5.827   1.644  -5.222
  267ASP      C 4307  -5.620   1.272  -5.027
  267ASP      O 4308  -5.547   1.304  -4.933
  268THR      N 4309  -5.593   1.163  -5.103
  268THR     HN 4310  -5.652   1.135  -5.178
  268THR     CA 4311  -5.476   1.084  -5.077
  268THR     HA 4312  -5.468   1.071  -4.970
  268THR     CB 4313  -5.482   0.949  -5.144
  268THR     HB 4314  -5.570   0.893  -5.107
  268THR    OG1 4315  -5.365   0.874  -5.116
  268THR    HG1 4316  -5.376   0.790  -5.162
  268THR    CG2 4317  -5.499   0.968  -5.295
  268THR   HG21 4318  -5.401   0.956  -5.346
  268THR   HG22 4319  -5.538   1.070  -5.316
  268THR   HG23 4320  -5.569   0.892  -5.335
  268THR      C 4321  -5.357   1.160  -5.126
  268THR      O 4322  -5.367   1.237  -5.222
  269PRO      N 4323  -5.245   1.147  -5.060
  269PRO     CD 4324  -5.230   1.059  -4.945
  269PRO    HD1 4325  -5.271   0.959  -4.969
  269PRO    HD2 4326  -5.284   1.102  -4.858
  269PRO     CA 4327  -5.124   1.220  -5.091
  269PRO     HA 4328  -5.147   1.325  -5.102
  269PRO     CB 4329  -5.027   1.188  -4.977
  269PRO    HB1 4330  -5.029   1.267  -4.900
  269PRO    HB2 4331  -4.924   1.178  -5.016
  269PRO     CG 4332  -5.078   1.054  -4.920
  269PRO    HG1 4333  -5.032   0.968  -4.973
  269PRO    HG2 4334  -5.056   1.046  -4.812
  269PRO      C 4335  -5.067   1.191  -5.227
  269PRO      O 4336  -5.001   1.279  -5.284
  270PHE      N 4337  -5.081   1.067  -5.274
  270PHE     HN 4338  -5.132   1.000  -5.220
  270PHE     CA 4339  -5.029   1.013  -5.397
  270PHE     HA 4340  -4.948   1.077  -5.429
  270PHE     CB 4341  -4.979   0.869  -5.380
  270PHE    HB1 4342  -4.938   0.828  -5.474
  270PHE    HB2 4343  -5.058   0.802  -5.339
  270PHE     CG 4344  -4.871   0.889  -5.280
  270PHE    CD1 4345  -4.752   0.948  -5.316
  270PHE    HD1 4346  -4.737   0.978  -5.419
  270PHE    CE1 4347  -4.652   0.968  -5.224
  270PHE    HE1 4348  -4.559   1.014  -5.254
  270PHE     CZ 4349  -4.671   0.930  -5.093
  270PHE     HZ 4350  -4.593   0.946  -5.020
  270PHE    CD2 4351  -4.889   0.852  -5.148
  270PHE    HD2 4352  -4.982   0.806  -5.118
  270PHE    CE2 4353  -4.790   0.872  -5.056
  270PHE    HE2 4354  -4.805   0.841  -4.953
  270PHE      C 4355  -5.118   1.027  -5.517
  270PHE      O 4356  -5.074   0.992  -5.627
  271TYR      N 4357  -5.246   1.062  -5.499
  271TYR     HN 4358  -5.279   1.085  -5.408
  271TYR     CA 4359  -5.347   1.072  -5.603
  271TYR     HA 4360  -5.385   0.973  -5.621
  271TYR     CB 4361  -5.463   1.166  -5.562
  271TYR    HB1 4362  -5.425   1.269  -5.545
  271TYR    HB2 4363  -5.513   1.128  -5.471
  271TYR     CG 4364  -5.563   1.172  -5.673
  271TYR    CD1 4365  -5.546   1.258  -5.779
  271TYR    HD1 4366  -5.459   1.321  -5.783
  271TYR    CE1 4367  -5.639   1.263  -5.880
  271TYR    HE1 4368  -5.624   1.330  -5.964
  271TYR     CZ 4369  -5.751   1.184  -5.876
  271TYR     OH 4370  -5.846   1.190  -5.980
  271TYR     HH 4371  -5.898   1.109  -5.978
  271TYR    CD2 4372  -5.676   1.093  -5.668
  271TYR    HD2 4373  -5.692   1.026  -5.585
  271TYR    CE2 4374  -5.769   1.098  -5.769
  271TYR    HE2 4375  -5.857   1.036  -5.765
  271TYR      C 4376  -5.291   1.118  -5.735
  271TYR      O 4377  -5.197   1.197  -5.742
  272ALA      N 4378  -5.345   1.060  -5.845
  272ALA     HN 4379  -5.414   0.988  -5.837
  272ALA     CA 4380  -5.310   1.094  -5.981
  272ALA     HA 4381  -5.284   1.199  -5.981
  272ALA     CB 4382  -5.192   1.013  -6.038
  272ALA    HB1 4383  -5.218   0.905  -6.038
  272ALA    HB2 4384  -5.102   1.028  -5.976
  272ALA    HB3 4385  -5.172   1.044  -6.142
  272ALA      C 4386  -5.430   1.066  -6.065
  272ALA      O 4387  -5.517   0.989  -6.026
  273ASP      N 4388  -5.438   1.130  -6.184
  273ASP     HN 4389  -5.366   1.191  -6.216
  273ASP     CA 4390  -5.550   1.114  -6.273
  273ASP     HA 4391  -5.639   1.137  -6.217
  273ASP     CB 4392  -5.541   1.204  -6.398
  273ASP    HB1 4393  -5.536   1.311  -6.366
  273ASP    HB2 4394  -5.631   1.189  -6.461
  273ASP     CG 4395  -5.416   1.169  -6.478
  273ASP    OD1 4396  -5.310   1.147  -6.415
  273ASP    OD2 4397  -5.426   1.163  -6.603
  273ASP      C 4398  -5.556   0.971  -6.318
  273ASP      O 4399  -5.664   0.913  -6.325
  274SER      N 4400  -5.439   0.911  -6.347
  274SER     HN 4401  -5.352   0.957  -6.338
  274SER     CA 4402  -5.435   0.775  -6.392
  274SER     HA 4403  -5.531   0.753  -6.438
  274SER     CB 4404  -5.322   0.748  -6.493
  274SER    HB1 4405  -5.329   0.644  -6.530
  274SER    HB2 4406  -5.224   0.765  -6.445
  274SER     OG 4407  -5.335   0.837  -6.603
  274SER    HG1 4408  -5.344   0.925  -6.566
  274SER      C 4409  -5.404   0.690  -6.274
  274SER      O 4410  -5.344   0.736  -6.177
  275LEU      N 4411  -5.446   0.562  -6.278
  275LEU     HN 4412  -5.498   0.526  -6.354
  275LEU     CA 4413  -5.418   0.471  -6.171
  275LEU     HA 4414  -5.454   0.516  -6.080
  275LEU     CB 4415  -5.484   0.334  -6.191
  275LEU    HB1 4416  -5.447   0.290  -6.286
  275LEU    HB2 4417  -5.594   0.348  -6.198
  275LEU     CG 4418  -5.453   0.235  -6.076
  275LEU     HG 4419  -5.343   0.225  -6.066
  275LEU    CD1 4420  -5.512   0.285  -5.943
  275LEU   HD11 4421  -5.619   0.313  -5.956
  275LEU   HD12 4422  -5.456   0.374  -5.908
  275LEU   HD13 4423  -5.505   0.205  -5.867
  275LEU    CD2 4424  -5.498   0.093  -6.112
  275LEU   HD21 4425  -5.444   0.058  -6.203
  275LEU   HD22 4426  -5.607   0.091  -6.132
  275LEU   HD23 4427  -5.474   0.024  -6.028
  275LEU      C 4428  -5.270   0.449  -6.167
  275LEU      O 4429  -5.211   0.435  -6.060
  276VAL      N 4430  -5.208   0.443  -6.286
  276VAL     HN 4431  -5.260   0.455  -6.371
  276VAL     CA 4432  -5.068   0.420  -6.306
  276VAL     HA 4433  -5.042   0.329  -6.254
  276VAL     CB 4434  -5.032   0.408  -6.451
  276VAL     HB 4435  -5.083   0.320  -6.495
  276VAL    CG1 4436  -5.077   0.536  -6.524
  276VAL   HG11 4437  -4.995   0.611  -6.523
  276VAL   HG12 4438  -5.166   0.579  -6.473
  276VAL   HG13 4439  -5.102   0.512  -6.630
  276VAL    CG2 4440  -4.881   0.385  -6.462
  276VAL   HG21 4441  -4.850   0.302  -6.394
  276VAL   HG22 4442  -4.826   0.477  -6.432
  276VAL   HG23 4443  -4.854   0.357  -6.566
  276VAL      C 4444  -4.988   0.533  -6.250
  276VAL      O 4445  -4.879   0.513  -6.197
  277GLY      N 4446  -5.042   0.656  -6.261
  277GLY     HN 4447  -5.133   0.670  -6.299
  277GLY     CA 4448  -4.973   0.775  -6.222
  277GLY    HA1 4449  -5.036   0.860  -6.243
  277GLY    HA2 4450  -4.881   0.783  -6.278
  277GLY      C 4451  -4.942   0.771  -6.075
  277GLY      O 4452  -4.841   0.826  -6.031
  278THR      N 4453  -5.030   0.707  -5.996
  278THR     HN 4454  -5.111   0.663  -6.032
  278THR     CA 4455  -5.013   0.700  -5.853
  278THR     HA 4456  -5.007   0.801  -5.816
  278THR     CB 4457  -5.126   0.627  -5.786
  278THR     HB 4458  -5.130   0.522  -5.823
  278THR    OG1 4459  -5.249   0.690  -5.815
  278THR    HG1 4460  -5.314   0.650  -5.757
  278THR    CG2 4461  -5.101   0.627  -5.634
  278THR   HG21 4462  -5.079   0.730  -5.599
  278THR   HG22 4463  -5.015   0.562  -5.609
  278THR   HG23 4464  -5.192   0.590  -5.581
  278THR      C 4465  -4.885   0.627  -5.823
  278THR      O 4466  -4.810   0.667  -5.733
  279TYR      N 4467  -4.855   0.521  -5.899
  279TYR     HN 4468  -4.914   0.492  -5.975
  279TYR     CA 4469  -4.737   0.440  -5.879
  279TYR     HA 4470  -4.745   0.394  -5.782
  279TYR     CB 4471  -4.726   0.331  -5.988
  279TYR    HB1 4472  -4.726   0.378  -6.089
  279TYR    HB2 4473  -4.810   0.259  -5.979
  279TYR     CG 4474  -4.598   0.255  -5.973
  279TYR    CD1 4475  -4.483   0.299  -6.034
  279TYR    HD1 4476  -4.485   0.390  -6.093
  279TYR    CE1 4477  -4.365   0.230  -6.021
  279TYR    HE1 4478  -4.275   0.267  -6.069
  279TYR     CZ 4479  -4.361   0.115  -5.947
  279TYR     OH 4480  -4.240   0.043  -5.933
  279TYR     HH 4481  -4.261  -0.041  -5.892
  279TYR    CD2 4482  -4.593   0.140  -5.899
  279TYR    HD2 4483  -4.683   0.103  -5.851
  279TYR    CE2 4484  -4.475   0.070  -5.886
  279TYR    HE2 4485  -4.473  -0.021  -5.827
  279TYR      C 4486  -4.615   0.526  -5.891
  279TYR      O 4487  -4.526   0.521  -5.807
  280SER      N 4488  -4.609   0.610  -5.997
  280SER     HN 4489  -4.683   0.618  -6.063
  280SER     CA 4490  -4.495   0.695  -6.020
  280SER     HA 4491  -4.408   0.631  -6.026
  280SER     CB 4492  -4.506   0.777  -6.150
  280SER    HB1 4493  -4.528   0.710  -6.235
  280SER    HB2 4494  -4.411   0.831  -6.169
  280SER     OG 4495  -4.610   0.873  -6.138
  280SER    HG1 4496  -4.687   0.824  -6.107
  280SER      C 4497  -4.482   0.792  -5.907
  280SER      O 4498  -4.371   0.821  -5.861
  281LYS      N 4499  -4.596   0.843  -5.859
  281LYS     HN 4500  -4.684   0.813  -5.894
  281LYS     CA 4501  -4.602   0.941  -5.754
  281LYS     HA 4502  -4.548   1.028  -5.788
  281LYS     CB 4503  -4.747   0.978  -5.722
  281LYS    HB1 4504  -4.789   0.900  -5.655
  281LYS    HB2 4505  -4.805   0.979  -5.817
  281LYS     CG 4506  -4.764   1.113  -5.654
  281LYS    HG1 4507  -4.690   1.122  -5.571
  281LYS    HG2 4508  -4.866   1.121  -5.612
  281LYS     CD 4509  -4.742   1.229  -5.752
  281LYS    HD1 4510  -4.633   1.244  -5.766
  281LYS    HD2 4511  -4.786   1.321  -5.710
  281LYS     CE 4512  -4.805   1.202  -5.889
  281LYS    HE1 4513  -4.915   1.188  -5.879
  281LYS    HE2 4514  -4.759   1.112  -5.936
  281LYS     NZ 4515  -4.782   1.317  -5.979
  281LYS    HZ1 4516  -4.680   1.332  -5.991
  281LYS    HZ2 4517  -4.825   1.402  -5.938
  281LYS    HZ3 4518  -4.825   1.298  -6.072
  281LYS      C 4519  -4.545   0.884  -5.628
  281LYS      O 4520  -4.466   0.948  -5.559
  282ILE      N 4521  -4.582   0.758  -5.596
  282ILE     HN 4522  -4.641   0.705  -5.657
  282ILE     CA 4523  -4.543   0.691  -5.475
  282ILE     HA 4524  -4.583   0.747  -5.392
  282ILE     CB 4525  -4.594   0.549  -5.471
  282ILE     HB 4526  -4.565   0.496  -5.563
  282ILE    CG2 4527  -4.533   0.480  -5.348
  282ILE   HG21 4528  -4.530   0.550  -5.262
  282ILE   HG22 4529  -4.429   0.448  -5.371
  282ILE   HG23 4530  -4.594   0.391  -5.320
  282ILE    CG1 4531  -4.748   0.545  -5.473
  282ILE   HG11 4532  -4.780   0.439  -5.480
  282ILE   HG12 4533  -4.783   0.600  -5.563
  282ILE     CD 4534  -4.813   0.607  -5.350
  282ILE    HD1 4535  -4.758   0.699  -5.320
  282ILE    HD2 4536  -4.810   0.535  -5.265
  282ILE    HD3 4537  -4.918   0.635  -5.372
  282ILE      C 4538  -4.394   0.679  -5.473
  282ILE      O 4539  -4.331   0.703  -5.370
  283MET      N 4540  -4.335   0.639  -5.587
  283MET     HN 4541  -4.387   0.621  -5.671
  283MET     CA 4542  -4.194   0.621  -5.594
  283MET     HA 4543  -4.166   0.555  -5.513
  283MET     CB 4544  -4.147   0.560  -5.728
  283MET    HB1 4545  -4.036   0.570  -5.735
  283MET    HB2 4546  -4.193   0.617  -5.811
  283MET     CG 4547  -4.183   0.412  -5.741
  283MET    HG1 4548  -4.149   0.377  -5.841
  283MET    HG2 4549  -4.294   0.403  -5.737
  283MET     SD 4550  -4.110   0.307  -5.612
  283MET     CE 4551  -4.135   0.148  -5.696
  283MET    HE1 4552  -4.068   0.139  -5.785
  283MET    HE2 4553  -4.240   0.140  -5.731
  283MET    HE3 4554  -4.112   0.064  -5.627
  283MET      C 4555  -4.126   0.752  -5.573
  283MET      O 4556  -4.022   0.757  -5.509
  284ASN      N 4557  -4.183   0.862  -5.628
  284ASN     HN 4558  -4.267   0.859  -5.681
  284ASN     CA 4559  -4.120   0.989  -5.609
  284ASN     HA 4560  -4.017   0.971  -5.584
  284ASN     CB 4561  -4.129   1.079  -5.734
  284ASN    HB1 4562  -4.232   1.117  -5.746
  284ASN    HB2 4563  -4.100   1.021  -5.824
  284ASN     CG 4564  -4.033   1.195  -5.714
  284ASN    OD1 4565  -3.969   1.207  -5.610
  284ASN    ND2 4566  -4.023   1.283  -5.816
  284ASN   HD21 4567  -3.961   1.362  -5.809
  284ASN   HD22 4568  -4.077   1.270  -5.899
  284ASN      C 4569  -4.190   1.061  -5.497
  284ASN      O 4570  -4.222   1.179  -5.508
  285HSD      N 4571  -4.206   0.994  -5.381
  285HSD     HN 4572  -4.169   0.902  -5.369
  285HSD     CA 4573  -4.276   1.049  -5.269
  285HSD     HA 4574  -4.374   1.078  -5.303
  285HSD     CB 4575  -4.290   0.950  -5.152
  285HSD    HB1 4576  -4.365   0.874  -5.178
  285HSD    HB2 4577  -4.324   1.006  -5.062
  285HSD    ND1 4578  -4.112   0.774  -5.190
  285HSD    HD1 4579  -4.155   0.733  -5.271
  285HSD     CG 4580  -4.161   0.881  -5.119
  285HSD    CE1 4581  -3.995   0.738  -5.131
  285HSD    HE1 4582  -3.934   0.655  -5.168
  285HSD    NE2 4583  -3.967   0.814  -5.027
  285HSD    CD2 4584  -4.072   0.903  -5.019
  285HSD    HD2 4585  -4.073   0.978  -4.940
  285HSD      C 4586  -4.206   1.173  -5.222
  285HSD      O 4587  -4.271   1.266  -5.174
  286LYS      N 4588  -4.072   1.178  -5.236
  286LYS     HN 4589  -4.020   1.106  -5.280
  286LYS     CA 4590  -3.996   1.290  -5.187
  286LYS     HA 4591  -4.006   1.293  -5.080
  286LYS     CB 4592  -3.847   1.280  -5.225
  286LYS    HB1 4593  -3.795   1.370  -5.187
  286LYS    HB2 4594  -3.839   1.278  -5.336
  286LYS     CG 4595  -3.775   1.157  -5.171
  286LYS    HG1 4596  -3.671   1.156  -5.210
  286LYS    HG2 4597  -3.828   1.066  -5.207
  286LYS     CD 4598  -3.767   1.150  -5.018
  286LYS    HD1 4599  -3.716   1.242  -4.982
  286LYS    HD2 4600  -3.707   1.061  -4.989
  286LYS     CE 4601  -3.904   1.140  -4.950
  286LYS    HE1 4602  -3.968   1.067  -5.002
  286LYS    HE2 4603  -3.953   1.240  -4.948
  286LYS     NZ 4604  -3.887   1.095  -4.810
  286LYS    HZ1 4605  -3.814   1.154  -4.764
  286LYS    HZ2 4606  -3.857   0.996  -4.809
  286LYS    HZ3 4607  -3.977   1.105  -4.759
  286LYS      C 4608  -4.045   1.417  -5.251
  286LYS      O 4609  -4.064   1.518  -5.184
  287ASN      N 4610  -4.062   1.416  -5.385
  287ASN     HN 4611  -4.042   1.335  -5.439
  287ASN     CA 4612  -4.108   1.531  -5.458
  287ASN     HA 4613  -4.068   1.619  -5.410
  287ASN     CB 4614  -4.063   1.527  -5.605
  287ASN    HB1 4615  -4.108   1.611  -5.662
  287ASN    HB2 4616  -4.093   1.431  -5.652
  287ASN     CG 4617  -3.911   1.539  -5.604
  287ASN    OD1 4618  -3.840   1.460  -5.665
  287ASN    ND2 4619  -3.860   1.641  -5.530
  287ASN   HD21 4620  -3.761   1.654  -5.525
  287ASN   HD22 4621  -3.921   1.702  -5.480
  287ASN      C 4622  -4.257   1.548  -5.453
  287ASN      O 4623  -4.307   1.660  -5.457
  288SER      N 4624  -4.332   1.436  -5.451
  288SER     HN 4625  -4.290   1.347  -5.441
  288SER     CA 4626  -4.476   1.433  -5.463
  288SER     HA 4627  -4.505   1.497  -5.545
  288SER     CB 4628  -4.527   1.290  -5.488
  288SER    HB1 4629  -4.637   1.292  -5.504
  288SER    HB2 4630  -4.503   1.226  -5.401
  288SER     OG 4631  -4.466   1.235  -5.603
  288SER    HG1 4632  -4.379   1.205  -5.575
  288SER      C 4633  -4.551   1.477  -5.341
  288SER      O 4634  -4.658   1.536  -5.353
  289LEU      N 4635  -4.499   1.448  -5.220
  289LEU     HN 4636  -4.409   1.408  -5.208
  289LEU     CA 4637  -4.574   1.475  -5.101
  289LEU     HA 4638  -4.677   1.446  -5.120
  289LEU     CB 4639  -4.519   1.397  -4.979
  289LEU    HB1 4640  -4.416   1.432  -4.961
  289LEU    HB2 4641  -4.517   1.289  -5.006
  289LEU     CG 4642  -4.597   1.410  -4.847
  289LEU     HG 4643  -4.558   1.336  -4.774
  289LEU    CD1 4644  -4.584   1.551  -4.786
  289LEU   HD11 4645  -4.654   1.621  -4.837
  289LEU   HD12 4646  -4.481   1.588  -4.799
  289LEU   HD13 4647  -4.610   1.547  -4.678
  289LEU    CD2 4648  -4.743   1.365  -4.863
  289LEU   HD21 4649  -4.747   1.265  -4.912
  289LEU   HD22 4650  -4.799   1.438  -4.926
  289LEU   HD23 4651  -4.792   1.358  -4.763
  289LEU      C 4652  -4.572   1.622  -5.075
  289LEU      O 4653  -4.466   1.681  -5.054
  290THR      N 4654  -4.692   1.685  -5.079
  290THR     HN 4655  -4.777   1.636  -5.095
  290THR     CA 4656  -4.702   1.826  -5.058
  290THR     HA 4657  -4.615   1.857  -5.002
  290THR     CB 4658  -4.709   1.902  -5.187
  290THR     HB 4659  -4.801   1.875  -5.242
  290THR    OG1 4660  -4.597   1.872  -5.269
  290THR    HG1 4661  -4.592   1.776  -5.272
  290THR    CG2 4662  -4.706   2.051  -5.153
  290THR   HG21 4663  -4.649   2.068  -5.059
  290THR   HG22 4664  -4.810   2.089  -5.138
  290THR   HG23 4665  -4.657   2.108  -5.235
  290THR      C 4666  -4.832   1.850  -4.986
  290THR      O 4667  -4.919   1.763  -4.987
  291PHE      N 4668  -4.847   1.967  -4.922
  291PHE     HN 4669  -4.774   2.035  -4.918
  291PHE     CA 4670  -4.969   2.002  -4.854
  291PHE     HA 4671  -5.033   1.915  -4.858
  291PHE     CB 4672  -4.950   2.046  -4.708
  291PHE    HB1 4673  -5.045   2.086  -4.666
  291PHE    HB2 4674  -4.869   2.121  -4.699
  291PHE     CG 4675  -4.911   1.924  -4.629
  291PHE    CD1 4676  -5.007   1.841  -4.575
  291PHE    HD1 4677  -5.111   1.864  -4.590
  291PHE    CE1 4678  -4.971   1.730  -4.503
  291PHE    HE1 4679  -5.047   1.666  -4.462
  291PHE     CZ 4680  -4.838   1.700  -4.484
  291PHE     HZ 4681  -4.809   1.613  -4.428
  291PHE    CD2 4682  -4.778   1.894  -4.610
  291PHE    HD2 4683  -4.702   1.958  -4.651
  291PHE    CE2 4684  -4.742   1.782  -4.538
  291PHE    HE2 4685  -4.637   1.759  -4.524
  291PHE      C 4686  -5.028   2.118  -4.930
  291PHE      O 4687  -4.957   2.191  -4.998
  292PRO      N 4688  -5.157   2.136  -4.921
  292PRO     CD 4689  -5.246   2.039  -4.859
  292PRO    HD1 4690  -5.210   2.015  -4.757
  292PRO    HD2 4691  -5.250   1.947  -4.921
  292PRO     CA 4692  -5.227   2.240  -4.992
  292PRO     HA 4693  -5.193   2.243  -5.094
  292PRO     CB 4694  -5.376   2.208  -4.976
  292PRO    HB1 4695  -5.416   2.159  -5.067
  292PRO    HB2 4696  -5.434   2.300  -4.955
  292PRO     CG 4697  -5.382   2.111  -4.856
  292PRO    HG1 4698  -5.395   2.167  -4.760
  292PRO    HG2 4699  -5.465   2.039  -4.867
  292PRO      C 4700  -5.189   2.375  -4.939
  292PRO      O 4701  -5.144   2.386  -4.825
  293ASP      N 4702  -5.209   2.480  -5.022
  293ASP     HN 4703  -5.253   2.467  -5.111
  293ASP     CA 4704  -5.169   2.614  -4.992
  293ASP     HA 4705  -5.062   2.615  -4.978
  293ASP     CB 4706  -5.207   2.712  -5.105
  293ASP    HB1 4707  -5.185   2.816  -5.074
  293ASP    HB2 4708  -5.315   2.703  -5.129
  293ASP     CG 4709  -5.123   2.675  -5.227
  293ASP    OD1 4710  -5.001   2.651  -5.209
  293ASP    OD2 4711  -5.181   2.668  -5.338
  293ASP      C 4712  -5.237   2.661  -4.868
  293ASP      O 4713  -5.173   2.720  -4.781
  294ASP      N 4714  -5.368   2.636  -4.853
  294ASP     HN 4715  -5.424   2.589  -4.921
  294ASP     CA 4716  -5.431   2.680  -4.732
  294ASP     HA 4717  -5.389   2.776  -4.708
  294ASP     CB 4718  -5.584   2.693  -4.742
  294ASP    HB1 4719  -5.629   2.595  -4.766
  294ASP    HB2 4720  -5.612   2.766  -4.820
  294ASP     CG 4721  -5.636   2.740  -4.606
  294ASP    OD1 4722  -5.553   2.789  -4.524
  294ASP    OD2 4723  -5.759   2.729  -4.583
  294ASP      C 4724  -5.403   2.576  -4.631
  294ASP      O 4725  -5.477   2.478  -4.619
  295ASN      N 4726  -5.294   2.592  -4.553
  295ASN     HN 4727  -5.234   2.671  -4.554
  295ASN     CA 4728  -5.270   2.485  -4.464
  295ASN     HA 4729  -5.342   2.407  -4.487
  295ASN     CB 4730  -5.128   2.426  -4.471
  295ASN    HB1 4731  -5.111   2.383  -4.572
  295ASN    HB2 4732  -5.116   2.346  -4.395
  295ASN     CG 4733  -5.024   2.534  -4.446
  295ASN    OD1 4734  -4.955   2.531  -4.345
  295ASN    ND2 4735  -5.010   2.630  -4.542
  295ASN   HD21 4736  -5.067   2.627  -4.624
  295ASN   HD22 4737  -4.943   2.703  -4.529
  295ASN      C 4738  -5.309   2.519  -4.324
  295ASN      O 4739  -5.238   2.588  -4.250
  296ASP      N 4740  -5.431   2.473  -4.289
  296ASP     HN 4741  -5.487   2.428  -4.357
  296ASP     CA 4742  -5.492   2.480  -4.160
  296ASP     HA 4743  -5.471   2.579  -4.120
  296ASP     CB 4744  -5.644   2.457  -4.165
  296ASP    HB1 4745  -5.693   2.537  -4.225
  296ASP    HB2 4746  -5.686   2.459  -4.062
  296ASP     CG 4747  -5.673   2.322  -4.228
  296ASP    OD1 4748  -5.619   2.297  -4.340
  296ASP    OD2 4749  -5.748   2.242  -4.167
  296ASP      C 4750  -5.430   2.379  -4.068
  296ASP      O 4751  -5.431   2.396  -3.946
  297ILE      N 4752  -5.378   2.269  -4.126
  297ILE     HN 4753  -5.377   2.258  -4.225
  297ILE     CA 4754  -5.320   2.159  -4.053
  297ILE     HA 4755  -5.398   2.116  -3.992
  297ILE     CB 4756  -5.261   2.054  -4.143
  297ILE     HB 4757  -5.188   2.101  -4.213
  297ILE    CG2 4758  -5.190   1.949  -4.056
  297ILE   HG21 4759  -5.251   1.929  -3.965
  297ILE   HG22 4760  -5.090   1.987  -4.025
  297ILE   HG23 4761  -5.179   1.855  -4.113
  297ILE    CG1 4762  -5.370   1.996  -4.235
  297ILE   HG11 4763  -5.430   2.080  -4.276
  297ILE   HG12 4764  -5.436   1.931  -4.175
  297ILE     CD 4765  -5.314   1.915  -4.352
  297ILE    HD1 4766  -5.254   1.829  -4.314
  297ILE    HD2 4767  -5.248   1.978  -4.415
  297ILE    HD3 4768  -5.397   1.875  -4.414
  297ILE      C 4769  -5.208   2.212  -3.967
  297ILE      O 4770  -5.129   2.295  -4.011
  298SER      N 4771  -5.200   2.163  -3.841
  298SER     HN 4772  -5.263   2.093  -3.808
  298SER     CA 4773  -5.102   2.208  -3.747
  298SER     HA 4774  -5.102   2.316  -3.749
  298SER     CB 4775  -5.127   2.160  -3.603
  298SER    HB1 4776  -5.231   2.183  -3.573
  298SER    HB2 4777  -5.057   2.211  -3.533
  298SER     OG 4778  -5.106   2.019  -3.594
  298SER    HG1 4779  -5.184   1.984  -3.550
  298SER      C 4780  -4.967   2.156  -3.786
  298SER      O 4781  -4.955   2.067  -3.869
  299LYS      N 4782  -4.862   2.216  -3.727
  299LYS     HN 4783  -4.876   2.288  -3.659
  299LYS     CA 4784  -4.725   2.183  -3.753
  299LYS     HA 4785  -4.708   2.194  -3.859
  299LYS     CB 4786  -4.631   2.275  -3.673
  299LYS    HB1 4787  -4.638   2.248  -3.566
  299LYS    HB2 4788  -4.665   2.379  -3.687
  299LYS     CG 4789  -4.484   2.267  -3.714
  299LYS    HG1 4790  -4.477   2.273  -3.825
  299LYS    HG2 4791  -4.442   2.170  -3.680
  299LYS     CD 4792  -4.401   2.381  -3.654
  299LYS    HD1 4793  -4.297   2.374  -3.693
  299LYS    HD2 4794  -4.398   2.368  -3.543
  299LYS     CE 4795  -4.456   2.520  -3.685
  299LYS    HE1 4796  -4.561   2.528  -3.650
  299LYS    HE2 4797  -4.450   2.540  -3.794
  299LYS     NZ 4798  -4.377   2.623  -3.614
  299LYS    HZ1 4799  -4.278   2.618  -3.645
  299LYS    HZ2 4800  -4.381   2.607  -3.511
  299LYS    HZ3 4801  -4.415   2.717  -3.636
  299LYS      C 4802  -4.700   2.042  -3.710
  299LYS      O 4803  -4.630   1.966  -3.778
  300GLU      N 4804  -4.756   2.003  -3.593
  300GLU     HN 4805  -4.817   2.065  -3.543
  300GLU     CA 4806  -4.735   1.875  -3.532
  300GLU     HA 4807  -4.628   1.861  -3.523
  300GLU     CB 4808  -4.802   1.864  -3.395
  300GLU    HB1 4809  -4.782   1.763  -3.354
  300GLU    HB2 4810  -4.911   1.877  -3.407
  300GLU     CG 4811  -4.752   1.968  -3.295
  300GLU    HG1 4812  -4.641   1.977  -3.300
  300GLU    HG2 4813  -4.781   1.940  -3.191
  300GLU     CD 4814  -4.816   2.101  -3.332
  300GLU    OE1 4815  -4.933   2.123  -3.291
  300GLU    OE2 4816  -4.749   2.182  -3.402
  300GLU      C 4817  -4.794   1.768  -3.618
  300GLU      O 4818  -4.738   1.659  -3.628
  301ALA      N 4819  -4.911   1.796  -3.678
  301ALA     HN 4820  -4.956   1.885  -3.669
  301ALA     CA 4821  -4.980   1.699  -3.758
  301ALA     HA 4822  -4.992   1.609  -3.699
  301ALA     CB 4823  -5.118   1.748  -3.805
  301ALA    HB1 4824  -5.109   1.849  -3.851
  301ALA    HB2 4825  -5.188   1.754  -3.719
  301ALA    HB3 4826  -5.159   1.679  -3.882
  301ALA      C 4827  -4.900   1.665  -3.881
  301ALA      O 4828  -4.886   1.548  -3.915
  302LYS      N 4829  -4.846   1.767  -3.949
  302LYS     HN 4830  -4.855   1.862  -3.919
  302LYS     CA 4831  -4.772   1.747  -4.071
  302LYS     HA 4832  -4.834   1.689  -4.137
  302LYS     CB 4833  -4.729   1.877  -4.142
  302LYS    HB1 4834  -4.651   1.852  -4.217
  302LYS    HB2 4835  -4.687   1.946  -4.067
  302LYS     CG 4836  -4.844   1.947  -4.214
  302LYS    HG1 4837  -4.929   1.959  -4.143
  302LYS    HG2 4838  -4.877   1.883  -4.299
  302LYS     CD 4839  -4.808   2.085  -4.269
  302LYS    HD1 4840  -4.718   2.076  -4.333
  302LYS    HD2 4841  -4.786   2.153  -4.184
  302LYS     CE 4842  -4.920   2.147  -4.353
  302LYS    HE1 4843  -5.011   2.163  -4.290
  302LYS    HE2 4844  -4.945   2.081  -4.439
  302LYS     NZ 4845  -4.878   2.278  -4.406
  302LYS    HZ1 4846  -4.775   2.278  -4.420
  302LYS    HZ2 4847  -4.903   2.353  -4.338
  302LYS    HZ3 4848  -4.925   2.296  -4.497
  302LYS      C 4849  -4.648   1.670  -4.040
  302LYS      O 4850  -4.600   1.592  -4.122
  303ASN      N 4851  -4.590   1.693  -3.920
  303ASN     HN 4852  -4.630   1.755  -3.853
  303ASN     CA 4853  -4.468   1.628  -3.883
  303ASN     HA 4854  -4.394   1.653  -3.957
  303ASN     CB 4855  -4.419   1.669  -3.744
  303ASN    HB1 4856  -4.486   1.628  -3.665
  303ASN    HB2 4857  -4.416   1.780  -3.735
  303ASN     CG 4858  -4.278   1.612  -3.725
  303ASN    OD1 4859  -4.219   1.557  -3.818
  303ASN    ND2 4860  -4.224   1.626  -3.601
  303ASN   HD21 4861  -4.132   1.590  -3.583
  303ASN   HD22 4862  -4.275   1.671  -3.528
  303ASN      C 4863  -4.490   1.480  -3.879
  303ASN      O 4864  -4.410   1.404  -3.934
  304LEU      N 4865  -4.600   1.435  -3.817
  304LEU     HN 4866  -4.670   1.497  -3.781
  304LEU     CA 4867  -4.625   1.295  -3.797
  304LEU     HA 4868  -4.540   1.254  -3.744
  304LEU     CB 4869  -4.754   1.271  -3.716
  304LEU    HB1 4870  -4.840   1.279  -3.785
  304LEU    HB2 4871  -4.762   1.350  -3.639
  304LEU     CG 4872  -4.759   1.134  -3.647
  304LEU     HG 4873  -4.695   1.137  -3.556
  304LEU    CD1 4874  -4.903   1.097  -3.605
  304LEU   HD11 4875  -4.964   1.075  -3.695
  304LEU   HD12 4876  -4.949   1.181  -3.550
  304LEU   HD13 4877  -4.901   1.006  -3.540
  304LEU    CD2 4878  -4.684   1.026  -3.726
  304LEU   HD21 4879  -4.577   1.055  -3.737
  304LEU   HD22 4880  -4.729   1.016  -3.827
  304LEU   HD23 4881  -4.690   0.929  -3.672
  304LEU      C 4882  -4.640   1.232  -3.932
  304LEU      O 4883  -4.583   1.127  -3.960
  305ILE      N 4884  -4.715   1.299  -4.023
  305ILE     HN 4885  -4.755   1.388  -4.002
  305ILE     CA 4886  -4.742   1.248  -4.154
  305ILE     HA 4887  -4.792   1.153  -4.143
  305ILE     CB 4888  -4.827   1.342  -4.234
  305ILE     HB 4889  -4.782   1.444  -4.233
  305ILE    CG2 4890  -4.835   1.290  -4.379
  305ILE   HG21 4891  -4.862   1.183  -4.379
  305ILE   HG22 4892  -4.736   1.302  -4.428
  305ILE   HG23 4893  -4.912   1.347  -4.435
  305ILE    CG1 4894  -4.964   1.360  -4.166
  305ILE   HG11 4895  -4.947   1.377  -4.058
  305ILE   HG12 4896  -5.022   1.266  -4.180
  305ILE     CD 4897  -5.045   1.476  -4.221
  305ILE    HD1 4898  -5.080   1.453  -4.324
  305ILE    HD2 4899  -4.983   1.568  -4.225
  305ILE    HD3 4900  -5.134   1.494  -4.157
  305ILE      C 4901  -4.611   1.230  -4.226
  305ILE      O 4902  -4.584   1.125  -4.281
  306CYS      N 4903  -4.524   1.333  -4.221
  306CYS     HN 4904  -4.543   1.415  -4.168
  306CYS     CA 4905  -4.398   1.331  -4.290
  306CYS     HA 4906  -4.419   1.309  -4.394
  306CYS     CB 4907  -4.324   1.465  -4.279
  306CYS    HB1 4908  -4.223   1.454  -4.326
  306CYS    HB2 4909  -4.310   1.490  -4.172
  306CYS     SG 4910  -4.414   1.599  -4.362
  306CYS    HG1 4911  -4.512   1.604  -4.273
  306CYS      C 4912  -4.311   1.223  -4.234
  306CYS      O 4913  -4.234   1.161  -4.307
  307ALA      N 4914  -4.320   1.199  -4.102
  307ALA     HN 4915  -4.384   1.248  -4.043
  307ALA     CA 4916  -4.236   1.102  -4.036
  307ALA     HA 4917  -4.134   1.129  -4.056
  307ALA     CB 4918  -4.260   1.095  -3.885
  307ALA    HB1 4919  -4.351   1.035  -3.863
  307ALA    HB2 4920  -4.275   1.197  -3.844
  307ALA    HB3 4921  -4.173   1.047  -3.835
  307ALA      C 4922  -4.264   0.965  -4.093
  307ALA      O 4923  -4.173   0.883  -4.100
  308PHE      N 4924  -4.392   0.933  -4.123
  308PHE     HN 4925  -4.467   0.996  -4.104
  308PHE     CA 4926  -4.432   0.807  -4.184
  308PHE     HA 4927  -4.374   0.729  -4.138
  308PHE     CB 4928  -4.582   0.772  -4.171
  308PHE    HB1 4929  -4.606   0.683  -4.233
  308PHE    HB2 4930  -4.644   0.859  -4.203
  308PHE     CG 4931  -4.618   0.740  -4.030
  308PHE    CD1 4932  -4.548   0.645  -3.959
  308PHE    HD1 4933  -4.465   0.594  -4.006
  308PHE    CE1 4934  -4.583   0.613  -3.830
  308PHE    HE1 4935  -4.525   0.540  -3.775
  308PHE     CZ 4936  -4.690   0.675  -3.770
  308PHE     HZ 4937  -4.717   0.651  -3.668
  308PHE    CD2 4938  -4.727   0.799  -3.971
  308PHE    HD2 4939  -4.786   0.870  -4.026
  308PHE    CE2 4940  -4.763   0.768  -3.841
  308PHE    HE2 4941  -4.848   0.816  -3.796
  308PHE      C 4942  -4.408   0.802  -4.333
  308PHE      O 4943  -4.365   0.700  -4.387
  309LEU      N 4944  -4.436   0.913  -4.403
  309LEU     HN 4945  -4.463   0.996  -4.355
  309LEU     CA 4946  -4.432   0.928  -4.546
  309LEU     HA 4947  -4.480   0.840  -4.587
  309LEU     CB 4948  -4.501   1.054  -4.604
  309LEU    HB1 4949  -4.455   1.077  -4.702
  309LEU    HB2 4950  -4.483   1.138  -4.534
  309LEU     CG 4951  -4.653   1.038  -4.623
  309LEU     HG 4952  -4.694   1.131  -4.669
  309LEU    CD1 4953  -4.684   0.919  -4.714
  309LEU   HD11 4954  -4.661   0.823  -4.662
  309LEU   HD12 4955  -4.622   0.924  -4.806
  309LEU   HD13 4956  -4.792   0.919  -4.742
  309LEU    CD2 4957  -4.732   1.034  -4.492
  309LEU   HD21 4958  -4.702   1.120  -4.427
  309LEU   HD22 4959  -4.711   0.940  -4.438
  309LEU   HD23 4960  -4.841   1.042  -4.513
  309LEU      C 4961  -4.294   0.920  -4.602
  309LEU      O 4962  -4.273   0.965  -4.714
  310THR      N 4963  -4.193   0.882  -4.522
  310THR     HN 4964  -4.207   0.858  -4.427
  310THR     CA 4965  -4.057   0.875  -4.570
  310THR     HA 4966  -4.052   0.927  -4.665
  310THR     CB 4967  -3.964   0.939  -4.471
  310THR     HB 4968  -4.002   1.040  -4.445
  310THR    OG1 4969  -3.833   0.952  -4.524
  310THR    HG1 4970  -3.775   0.962  -4.449
  310THR    CG2 4971  -3.966   0.857  -4.341
  310THR   HG21 4972  -3.951   0.749  -4.364
  310THR   HG22 4973  -4.064   0.868  -4.290
  310THR   HG23 4974  -3.885   0.890  -4.274
  310THR      C 4975  -4.014   0.733  -4.599
  310THR      O 4976  -4.094   0.640  -4.596
  311ASP      N 4977  -3.883   0.714  -4.631
  311ASP     HN 4978  -3.820   0.790  -4.629
  311ASP     CA 4979  -3.823   0.588  -4.670
  311ASP     HA 4980  -3.882   0.547  -4.750
  311ASP     CB 4981  -3.676   0.602  -4.715
  311ASP    HB1 4982  -3.634   0.502  -4.738
  311ASP    HB2 4983  -3.616   0.650  -4.635
  311ASP     CG 4984  -3.672   0.689  -4.840
  311ASP    OD1 4985  -3.763   0.774  -4.857
  311ASP    OD2 4986  -3.577   0.671  -4.921
  311ASP      C 4987  -3.824   0.493  -4.553
  311ASP      O 4988  -3.829   0.535  -4.437
  312ARG      N 4989  -3.813   0.361  -4.582
  312ARG     HN 4990  -3.795   0.332  -4.676
  312ARG     CA 4991  -3.825   0.255  -4.487
  312ARG     HA 4992  -3.926   0.257  -4.448
  312ARG     CB 4993  -3.796   0.116  -4.548
  312ARG    HB1 4994  -3.693   0.116  -4.589
  312ARG    HB2 4995  -3.868   0.099  -4.631
  312ARG     CG 4996  -3.809   0.002  -4.447
  312ARG    HG1 4997  -3.917  -0.022  -4.435
  312ARG    HG2 4998  -3.768   0.036  -4.350
  312ARG     CD 4999  -3.736  -0.125  -4.489
  312ARG    HD1 5000  -3.746  -0.204  -4.411
  312ARG    HD2 5001  -3.628  -0.104  -4.507
  312ARG     NE 5002  -3.797  -0.174  -4.616
  312ARG     HE 5003  -3.896  -0.168  -4.629
  312ARG     CZ 5004  -3.718  -0.227  -4.713
  312ARG    NH1 5005  -3.583  -0.236  -4.694
  312ARG   HH11 5006  -3.527  -0.288  -4.758
  312ARG   HH12 5007  -3.540  -0.190  -4.616
  312ARG    NH2 5008  -3.773  -0.273  -4.829
  312ARG   HH21 5009  -3.864  -0.241  -4.857
  312ARG   HH22 5010  -3.723  -0.337  -4.887
  312ARG      C 5011  -3.726   0.269  -4.376
  312ARG      O 5012  -3.761   0.256  -4.259
  313GLU      N 5013  -3.598   0.297  -4.409
  313GLU     HN 5014  -3.570   0.313  -4.503
  313GLU     CA 5015  -3.496   0.304  -4.308
  313GLU     HA 5016  -3.501   0.214  -4.250
  313GLU     CB 5017  -3.355   0.320  -4.368
  313GLU    HB1 5018  -3.325   0.222  -4.411
  313GLU    HB2 5019  -3.285   0.347  -4.287
  313GLU     CG 5020  -3.346   0.426  -4.477
  313GLU    HG1 5021  -3.241   0.462  -4.487
  313GLU    HG2 5022  -3.412   0.512  -4.453
  313GLU     CD 5023  -3.391   0.362  -4.608
  313GLU    OE1 5024  -3.387   0.236  -4.617
  313GLU    OE2 5025  -3.431   0.438  -4.701
  313GLU      C 5026  -3.521   0.417  -4.212
  313GLU      O 5027  -3.498   0.402  -4.093
  314VAL      N 5028  -3.563   0.535  -4.264
  314VAL     HN 5029  -3.578   0.545  -4.362
  314VAL     CA 5030  -3.588   0.653  -4.185
  314VAL     HA 5031  -3.512   0.658  -4.109
  314VAL     CB 5032  -3.587   0.779  -4.267
  314VAL     HB 5033  -3.619   0.865  -4.205
  314VAL    CG1 5034  -3.444   0.802  -4.319
  314VAL   HG11 5035  -3.411   0.716  -4.382
  314VAL   HG12 5036  -3.374   0.812  -4.233
  314VAL   HG13 5037  -3.441   0.894  -4.381
  314VAL    CG2 5038  -3.689   0.763  -4.380
  314VAL   HG21 5039  -3.791   0.747  -4.337
  314VAL   HG22 5040  -3.663   0.675  -4.443
  314VAL   HG23 5041  -3.691   0.855  -4.443
  314VAL      C 5042  -3.718   0.649  -4.107
  314VAL      O 5043  -3.723   0.703  -3.996
  315ARG      N 5044  -3.824   0.585  -4.160
  315ARG     HN 5045  -3.814   0.529  -4.242
  315ARG     CA 5046  -3.959   0.590  -4.107
  315ARG     HA 5047  -4.000   0.686  -4.135
  315ARG     CB 5048  -4.053   0.479  -4.155
  315ARG    HB1 5049  -4.141   0.477  -4.087
  315ARG    HB2 5050  -3.999   0.382  -4.146
  315ARG     CG 5051  -4.105   0.489  -4.298
  315ARG    HG1 5052  -4.025   0.457  -4.368
  315ARG    HG2 5053  -4.131   0.595  -4.319
  315ARG     CD 5054  -4.229   0.401  -4.318
  315ARG    HD1 5055  -4.316   0.444  -4.265
  315ARG    HD2 5056  -4.209   0.298  -4.283
  315ARG     NE 5057  -4.259   0.397  -4.464
  315ARG     HE 5058  -4.309   0.473  -4.506
  315ARG     CZ 5059  -4.217   0.292  -4.540
  315ARG    NH1 5060  -4.158   0.184  -4.482
  315ARG   HH11 5061  -4.144   0.181  -4.383
  315ARG   HH12 5062  -4.128   0.107  -4.539
  315ARG    NH2 5063  -4.237   0.295  -4.675
  315ARG   HH21 5064  -4.195   0.226  -4.733
  315ARG   HH22 5065  -4.294   0.367  -4.715
  315ARG      C 5066  -3.967   0.578  -3.958
  315ARG      O 5067  -3.889   0.508  -3.893
  316LEU      N 5068  -4.068   0.649  -3.902
  316LEU     HN 5069  -4.127   0.705  -3.960
  316LEU     CA 5070  -4.103   0.653  -3.763
  316LEU     HA 5071  -4.015   0.680  -3.707
  316LEU     CB 5072  -4.216   0.756  -3.739
  316LEU    HB1 5073  -4.307   0.716  -3.788
  316LEU    HB2 5074  -4.186   0.850  -3.789
  316LEU     CG 5075  -4.254   0.791  -3.593
  316LEU     HG 5076  -4.344   0.856  -3.595
  316LEU    CD1 5077  -4.285   0.667  -3.509
  316LEU   HD11 5078  -4.193   0.630  -3.460
  316LEU   HD12 5079  -4.326   0.586  -3.574
  316LEU   HD13 5080  -4.359   0.692  -3.430
  316LEU    CD2 5081  -4.154   0.887  -3.529
  316LEU   HD21 5082  -4.150   0.982  -3.587
  316LEU   HD22 5083  -4.053   0.842  -3.529
  316LEU   HD23 5084  -4.186   0.911  -3.425
  316LEU      C 5085  -4.160   0.518  -3.730
  316LEU      O 5086  -4.251   0.472  -3.798
  317GLY      N 5087  -4.111   0.455  -3.621
  317GLY     HN 5088  -4.039   0.493  -3.564
  317GLY     CA 5089  -4.163   0.326  -3.581
  317GLY    HA1 5090  -4.258   0.311  -3.630
  317GLY    HA2 5091  -4.176   0.326  -3.474
  317GLY      C 5092  -4.068   0.217  -3.621
  317GLY      O 5093  -4.098   0.100  -3.601
  318ARG      N 5094  -3.952   0.252  -3.681
  318ARG     HN 5095  -3.927   0.345  -3.703
  318ARG     CA 5096  -3.860   0.147  -3.714
  318ARG     HA 5097  -3.915   0.072  -3.769
  318ARG     CB 5098  -3.739   0.192  -3.798
  318ARG    HB1 5099  -3.664   0.238  -3.731
  318ARG    HB2 5100  -3.773   0.268  -3.872
  318ARG     CG 5101  -3.675   0.074  -3.872
  318ARG    HG1 5102  -3.752   0.029  -3.938
  318ARG    HG2 5103  -3.644  -0.001  -3.797
  318ARG     CD 5104  -3.554   0.111  -3.957
  318ARG    HD1 5105  -3.543   0.222  -3.964
  318ARG    HD2 5106  -3.562   0.067  -4.058
  318ARG     NE 5107  -3.434   0.055  -3.888
  318ARG     HE 5108  -3.382   0.111  -3.825
  318ARG     CZ 5109  -3.398  -0.074  -3.914
  318ARG    NH1 5110  -3.468  -0.149  -4.004
  318ARG   HH11 5111  -3.433  -0.237  -4.034
  318ARG   HH12 5112  -3.554  -0.114  -4.041
  318ARG    NH2 5113  -3.291  -0.129  -3.849
  318ARG   HH21 5114  -3.240  -0.075  -3.782
  318ARG   HH22 5115  -3.264  -0.224  -3.867
  318ARG      C 5116  -3.809   0.089  -3.586
  318ARG      O 5117  -3.788  -0.032  -3.574
  319ASN      N 5118  -3.786   0.177  -3.487
  319ASN     HN 5119  -3.803   0.274  -3.504
  319ASN     CA 5120  -3.737   0.150  -3.354
  319ASN     HA 5121  -3.654   0.081  -3.363
  319ASN     CB 5122  -3.691   0.278  -3.282
  319ASN    HB1 5123  -3.661   0.255  -3.178
  319ASN    HB2 5124  -3.773   0.353  -3.281
  319ASN     CG 5125  -3.573   0.331  -3.361
  319ASN    OD1 5126  -3.490   0.254  -3.410
  319ASN    ND2 5127  -3.565   0.466  -3.375
  319ASN   HD21 5128  -3.641   0.524  -3.348
  319ASN   HD22 5129  -3.481   0.507  -3.413
  319ASN      C 5130  -3.843   0.085  -3.270
  319ASN      O 5131  -3.813   0.020  -3.170
  320GLY      N 5132  -3.972   0.106  -3.299
  320GLY     HN 5133  -4.004   0.163  -3.375
  320GLY     CA 5134  -4.071   0.042  -3.217
  320GLY    HA1 5135  -4.031   0.028  -3.118
  320GLY    HA2 5136  -4.097  -0.054  -3.260
  320GLY      C 5137  -4.190   0.132  -3.214
  320GLY      O 5138  -4.186   0.244  -3.266
  321VAL      N 5139  -4.300   0.084  -3.153
  321VAL     HN 5140  -4.299  -0.006  -3.111
  321VAL     CA 5141  -4.425   0.155  -3.143
  321VAL     HA 5142  -4.448   0.196  -3.240
  321VAL     CB 5143  -4.538   0.066  -3.098
  321VAL     HB 5144  -4.629   0.127  -3.078
  321VAL    CG1 5145  -4.565  -0.035  -3.210
  321VAL   HG11 5146  -4.503  -0.126  -3.195
  321VAL   HG12 5147  -4.540   0.009  -3.309
  321VAL   HG13 5148  -4.672  -0.065  -3.209
  321VAL    CG2 5149  -4.500   0.001  -2.964
  321VAL   HG21 5150  -4.499   0.077  -2.883
  321VAL   HG22 5151  -4.399  -0.044  -2.971
  321VAL   HG23 5152  -4.574  -0.078  -2.938
  321VAL      C 5153  -4.418   0.272  -3.050
  321VAL      O 5154  -4.489   0.371  -3.070
  322GLU      N 5155  -4.332   0.265  -2.946
  322GLU     HN 5156  -4.270   0.188  -2.934
  322GLU     CA 5157  -4.325   0.369  -2.846
  322GLU     HA 5158  -4.421   0.374  -2.798
  322GLU     CB 5159  -4.215   0.344  -2.742
  322GLU    HB1 5160  -4.202   0.436  -2.681
  322GLU    HB2 5161  -4.120   0.322  -2.796
  322GLU     CG 5162  -4.247   0.228  -2.649
  322GLU    HG1 5163  -4.157   0.202  -2.588
  322GLU    HG2 5164  -4.278   0.139  -2.707
  322GLU     CD 5165  -4.360   0.272  -2.558
  322GLU    OE1 5166  -4.402   0.391  -2.568
  322GLU    OE2 5167  -4.407   0.187  -2.477
  322GLU      C 5168  -4.291   0.498  -2.913
  322GLU      O 5169  -4.340   0.604  -2.874
  323GLU      N 5170  -4.207   0.492  -3.017
  323GLU     HN 5171  -4.170   0.406  -3.051
  323GLU     CA 5172  -4.164   0.610  -3.086
  323GLU     HA 5173  -4.113   0.673  -3.015
  323GLU     CB 5174  -4.071   0.577  -3.204
  323GLU    HB1 5175  -4.130   0.526  -3.282
  323GLU    HB2 5176  -3.992   0.507  -3.168
  323GLU     CG 5177  -4.002   0.698  -3.268
  323GLU    HG1 5178  -3.943   0.753  -3.191
  323GLU    HG2 5179  -4.078   0.767  -3.311
  323GLU     CD 5180  -3.910   0.646  -3.378
  323GLU    OE1 5181  -3.925   0.526  -3.415
  323GLU    OE2 5182  -3.825   0.725  -3.426
  323GLU      C 5183  -4.286   0.679  -3.141
  323GLU      O 5184  -4.293   0.802  -3.139
  324ILE      N 5185  -4.383   0.601  -3.193
  324ILE     HN 5186  -4.375   0.502  -3.195
  324ILE     CA 5187  -4.503   0.656  -3.248
  324ILE     HA 5188  -4.475   0.734  -3.318
  324ILE     CB 5189  -4.588   0.554  -3.318
  324ILE     HB 5190  -4.609   0.469  -3.250
  324ILE    CG2 5191  -4.720   0.621  -3.361
  324ILE   HG21 5192  -4.698   0.716  -3.414
  324ILE   HG22 5193  -4.781   0.643  -3.271
  324ILE   HG23 5194  -4.776   0.553  -3.428
  324ILE    CG1 5195  -4.511   0.492  -3.436
  324ILE   HG11 5196  -4.409   0.465  -3.401
  324ILE   HG12 5197  -4.502   0.569  -3.516
  324ILE     CD 5198  -4.577   0.369  -3.496
  324ILE    HD1 5199  -4.679   0.394  -3.534
  324ILE    HD2 5200  -4.587   0.290  -3.419
  324ILE    HD3 5201  -4.516   0.331  -3.581
  324ILE      C 5202  -4.589   0.719  -3.141
  324ILE      O 5203  -4.641   0.829  -3.160
  325LYS      N 5204  -4.608   0.650  -3.027
  325LYS     HN 5205  -4.561   0.564  -3.010
  325LYS     CA 5206  -4.695   0.697  -2.921
  325LYS     HA 5207  -4.792   0.713  -2.965
  325LYS     CB 5208  -4.706   0.597  -2.804
  325LYS    HB1 5209  -4.770   0.642  -2.726
  325LYS    HB2 5210  -4.604   0.580  -2.763
  325LYS     CG 5211  -4.766   0.461  -2.844
  325LYS    HG1 5212  -4.712   0.424  -2.934
  325LYS    HG2 5213  -4.873   0.476  -2.870
  325LYS     CD 5214  -4.757   0.356  -2.734
  325LYS    HD1 5215  -4.825   0.385  -2.651
  325LYS    HD2 5216  -4.652   0.353  -2.696
  325LYS     CE 5217  -4.795   0.214  -2.780
  325LYS    HE1 5218  -4.782   0.143  -2.696
  325LYS    HE2 5219  -4.732   0.184  -2.866
  325LYS     NZ 5220  -4.936   0.210  -2.823
  325LYS    HZ1 5221  -4.954   0.288  -2.889
  325LYS    HZ2 5222  -4.998   0.221  -2.740
  325LYS    HZ3 5223  -4.956   0.119  -2.869
  325LYS      C 5224  -4.642   0.825  -2.864
  325LYS      O 5225  -4.718   0.914  -2.828
  326ARG      N 5226  -4.508   0.835  -2.857
  326ARG     HN 5227  -4.450   0.763  -2.895
  326ARG     CA 5228  -4.436   0.944  -2.797
  326ARG     HA 5229  -4.474   0.957  -2.697
  326ARG     CB 5230  -4.285   0.913  -2.794
  326ARG    HB1 5231  -4.248   0.910  -2.898
  326ARG    HB2 5232  -4.271   0.814  -2.747
  326ARG     CG 5233  -4.199   1.014  -2.717
  326ARG    HG1 5234  -4.253   1.042  -2.623
  326ARG    HG2 5235  -4.186   1.105  -2.779
  326ARG     CD 5236  -4.061   0.960  -2.680
  326ARG    HD1 5237  -4.067   0.894  -2.590
  326ARG    HD2 5238  -3.990   1.043  -2.661
  326ARG     NE 5239  -4.010   0.879  -2.794
  326ARG     HE 5240  -3.995   0.922  -2.883
  326ARG     CZ 5241  -3.982   0.746  -2.777
  326ARG    NH1 5242  -4.002   0.686  -2.656
  326ARG   HH11 5243  -4.036   0.740  -2.579
  326ARG   HH12 5244  -3.982   0.589  -2.644
  326ARG    NH2 5245  -3.934   0.673  -2.882
  326ARG   HH21 5246  -3.918   0.716  -2.970
  326ARG   HH22 5247  -3.914   0.575  -2.870
  326ARG      C 5248  -4.461   1.072  -2.871
  326ARG      O 5249  -4.451   1.179  -2.813
  327HSD      N 5250  -4.494   1.064  -3.002
  327HSD     HN 5251  -4.508   0.976  -3.047
  327HSD     CA 5252  -4.510   1.181  -3.085
  327HSD     HA 5253  -4.413   1.228  -3.093
  327HSD     CB 5254  -4.564   1.147  -3.225
  327HSD    HB1 5255  -4.674   1.132  -3.218
  327HSD    HB2 5256  -4.516   1.053  -3.259
  327HSD    ND1 5257  -4.601   1.375  -3.332
  327HSD    HD1 5258  -4.673   1.406  -3.269
  327HSD     CG 5259  -4.537   1.253  -3.326
  327HSD    CE1 5260  -4.549   1.442  -3.438
  327HSD    HE1 5261  -4.582   1.542  -3.466
  327HSD    NE2 5262  -4.456   1.372  -3.500
  327HSD    CD2 5263  -4.449   1.253  -3.430
  327HSD    HD2 5264  -4.379   1.176  -3.461
  327HSD      C 5265  -4.604   1.278  -3.019
  327HSD      O 5266  -4.705   1.241  -2.959
  328LEU      N 5267  -4.571   1.408  -3.033
  328LEU     HN 5268  -4.493   1.433  -3.090
  328LEU     CA 5269  -4.637   1.521  -2.973
  328LEU     HA 5270  -4.635   1.507  -2.866
  328LEU     CB 5271  -4.572   1.655  -3.009
  328LEU    HB1 5272  -4.635   1.737  -2.970
  328LEU    HB2 5273  -4.567   1.663  -3.120
  328LEU     CG 5274  -4.429   1.674  -2.954
  328LEU     HG 5275  -4.386   1.768  -2.995
  328LEU    CD1 5276  -4.428   1.682  -2.800
  328LEU   HD11 5277  -4.453   1.582  -2.757
  328LEU   HD12 5278  -4.504   1.755  -2.766
  328LEU   HD13 5279  -4.328   1.713  -2.765
  328LEU    CD2 5280  -4.332   1.568  -3.009
  328LEU   HD21 5281  -4.353   1.549  -3.116
  328LEU   HD22 5282  -4.345   1.473  -2.953
  328LEU   HD23 5283  -4.228   1.604  -2.999
  328LEU      C 5284  -4.780   1.528  -3.020
  328LEU      O 5285  -4.868   1.567  -2.944
  329PHE      N 5286  -4.805   1.488  -3.145
  329PHE     HN 5287  -4.733   1.448  -3.202
  329PHE     CA 5288  -4.934   1.497  -3.208
  329PHE     HA 5289  -4.958   1.602  -3.220
  329PHE     CB 5290  -4.931   1.426  -3.345
  329PHE    HB1 5291  -4.899   1.321  -3.332
  329PHE    HB2 5292  -4.863   1.480  -3.414
  329PHE     CG 5293  -5.067   1.425  -3.407
  329PHE    CD1 5294  -5.116   1.537  -3.471
  329PHE    HD1 5295  -5.056   1.626  -3.476
  329PHE    CE1 5296  -5.240   1.535  -3.529
  329PHE    HE1 5297  -5.278   1.623  -3.578
  329PHE     CZ 5298  -5.317   1.421  -3.524
  329PHE     HZ 5299  -5.415   1.420  -3.570
  329PHE    CD2 5300  -5.144   1.311  -3.404
  329PHE    HD2 5301  -5.106   1.222  -3.355
  329PHE    CE2 5302  -5.269   1.309  -3.462
  329PHE    HE2 5303  -5.328   1.219  -3.458
  329PHE      C 5304  -5.036   1.429  -3.121
  329PHE      O 5305  -5.148   1.476  -3.108
  330PHE      N 5306  -4.998   1.315  -3.059
  330PHE     HN 5307  -4.905   1.281  -3.069
  330PHE     CA 5308  -5.083   1.234  -2.977
  330PHE     HA 5309  -5.176   1.221  -3.030
  330PHE     CB 5310  -5.023   1.096  -2.944
  330PHE    HB1 5311  -5.083   1.043  -2.867
  330PHE    HB2 5312  -4.918   1.105  -2.910
  330PHE     CG 5313  -5.027   1.017  -3.070
  330PHE    CD1 5314  -5.145   0.960  -3.113
  330PHE    HD1 5315  -5.234   0.972  -3.054
  330PHE    CE1 5316  -5.149   0.888  -3.230
  330PHE    HE1 5317  -5.242   0.843  -3.262
  330PHE     CZ 5318  -5.036   0.872  -3.305
  330PHE     HZ 5319  -5.039   0.815  -3.397
  330PHE    CD2 5320  -4.913   1.000  -3.147
  330PHE    HD2 5321  -4.820   1.044  -3.114
  330PHE    CE2 5322  -4.918   0.928  -3.263
  330PHE    HE2 5323  -4.828   0.916  -3.322
  330PHE      C 5324  -5.123   1.300  -2.848
  330PHE      O 5325  -5.227   1.264  -2.792
  331LYS      N 5326  -5.043   1.392  -2.790
  331LYS     HN 5327  -4.958   1.423  -2.832
  331LYS     CA 5328  -5.080   1.448  -2.663
  331LYS     HA 5329  -5.094   1.365  -2.594
  331LYS     CB 5330  -4.975   1.545  -2.605
  331LYS    HB1 5331  -5.021   1.602  -2.522
  331LYS    HB2 5332  -4.944   1.615  -2.685
  331LYS     CG 5333  -4.852   1.472  -2.553
  331LYS    HG1 5334  -4.777   1.547  -2.519
  331LYS    HG2 5335  -4.807   1.412  -2.636
  331LYS     CD 5336  -4.884   1.378  -2.437
  331LYS    HD1 5337  -4.968   1.312  -2.467
  331LYS    HD2 5338  -4.915   1.439  -2.350
  331LYS     CE 5339  -4.766   1.289  -2.395
  331LYS    HE1 5340  -4.679   1.352  -2.369
  331LYS    HE2 5341  -4.741   1.219  -2.476
  331LYS     NZ 5342  -4.803   1.210  -2.275
  331LYS    HZ1 5343  -4.885   1.150  -2.297
  331LYS    HZ2 5344  -4.827   1.275  -2.197
  331LYS    HZ3 5345  -4.723   1.151  -2.247
  331LYS      C 5346  -5.212   1.520  -2.671
  331LYS      O 5347  -5.232   1.603  -2.759
  332ASN      N 5348  -5.306   1.490  -2.578
  332ASN     HN 5349  -5.290   1.423  -2.505
  332ASN     CA 5350  -5.434   1.554  -2.579
  332ASN     HA 5351  -5.417   1.658  -2.603
  332ASN     CB 5352  -5.533   1.493  -2.681
  332ASN    HB1 5353  -5.487   1.492  -2.782
  332ASN    HB2 5354  -5.626   1.553  -2.684
  332ASN     CG 5355  -5.565   1.351  -2.638
  332ASN    OD1 5356  -5.681   1.318  -2.612
  332ASN    ND2 5357  -5.461   1.264  -2.630
  332ASN   HD21 5358  -5.475   1.174  -2.588
  332ASN   HD22 5359  -5.372   1.290  -2.666
  332ASN      C 5360  -5.499   1.548  -2.444
  332ASN      O 5361  -5.454   1.479  -2.353
  333ASP      N 5362  -5.607   1.629  -2.426
  333ASP     HN 5363  -5.638   1.688  -2.500
  333ASP     CA 5364  -5.685   1.641  -2.306
  333ASP     HA 5365  -5.616   1.643  -2.222
  333ASP     CB 5366  -5.774   1.767  -2.303
  333ASP    HB1 5367  -5.711   1.857  -2.316
  333ASP    HB2 5368  -5.827   1.773  -2.206
  333ASP     CG 5369  -5.877   1.761  -2.416
  333ASP    OD1 5370  -5.840   1.714  -2.527
  333ASP    OD2 5371  -5.993   1.802  -2.392
  333ASP      C 5372  -5.774   1.521  -2.280
  333ASP      O 5373  -5.799   1.487  -2.165
  334GLN      N 5374  -5.830   1.460  -2.388
  334GLN     HN 5375  -5.804   1.486  -2.480
  334GLN     CA 5376  -5.929   1.355  -2.378
  334GLN     HA 5377  -6.003   1.387  -2.306
  334GLN     CB 5378  -5.996   1.326  -2.513
  334GLN    HB1 5379  -6.049   1.228  -2.506
  334GLN    HB2 5380  -5.918   1.318  -2.591
  334GLN     CG 5381  -6.097   1.432  -2.557
  334GLN    HG1 5382  -6.118   1.423  -2.666
  334GLN    HG2 5383  -6.057   1.534  -2.536
  334GLN     CD 5384  -6.225   1.409  -2.478
  334GLN    OE1 5385  -6.241   1.307  -2.411
  334GLN    NE2 5386  -6.319   1.507  -2.486
  334GLN   HE21 5387  -6.405   1.497  -2.436
  334GLN   HE22 5388  -6.303   1.588  -2.542
  334GLN      C 5389  -5.881   1.222  -2.327
  334GLN      O 5390  -5.944   1.166  -2.237
  335TRP      N 5391  -5.770   1.167  -2.380
  335TRP     HN 5392  -5.709   1.215  -2.442
  335TRP     CA 5393  -5.738   1.031  -2.346
  335TRP     HA 5394  -5.785   1.009  -2.251
  335TRP     CB 5395  -5.787   0.933  -2.453
  335TRP    HB1 5396  -5.898   0.927  -2.448
  335TRP    HB2 5397  -5.745   0.832  -2.433
  335TRP     CG 5398  -5.748   0.975  -2.593
  335TRP    CD1 5399  -5.821   1.044  -2.685
  335TRP    HD1 5400  -5.923   1.077  -2.671
  335TRP    NE1 5401  -5.746   1.065  -2.799
  335TRP    HE1 5402  -5.776   1.112  -2.879
  335TRP    CE2 5403  -5.622   1.007  -2.781
  335TRP    CD2 5404  -5.620   0.950  -2.654
  335TRP    CE3 5405  -5.509   0.886  -2.607
  335TRP    HE3 5406  -5.504   0.841  -2.509
  335TRP    CZ3 5407  -5.399   0.879  -2.691
  335TRP    HZ3 5408  -5.310   0.828  -2.658
  335TRP    CZ2 5409  -5.514   1.001  -2.864
  335TRP    HZ2 5410  -5.513   1.046  -2.962
  335TRP    CH2 5411  -5.402   0.936  -2.817
  335TRP    HH2 5412  -5.314   0.929  -2.880
  335TRP      C 5413  -5.590   1.011  -2.334
  335TRP      O 5414  -5.510   1.101  -2.359
  336ALA      N 5415  -5.553   0.888  -2.292
  336ALA     HN 5416  -5.622   0.821  -2.265
  336ALA     CA 5417  -5.418   0.840  -2.280
  336ALA     HA 5418  -5.354   0.914  -2.325
  336ALA     CB 5419  -5.374   0.816  -2.134
  336ALA    HB1 5420  -5.427   0.728  -2.092
  336ALA    HB2 5421  -5.398   0.905  -2.072
  336ALA    HB3 5422  -5.265   0.796  -2.131
  336ALA      C 5423  -5.421   0.707  -2.349
  336ALA      O 5424  -5.526   0.643  -2.357
  337TRP      N 5425  -5.305   0.659  -2.398
  337TRP     HN 5426  -5.217   0.703  -2.379
  337TRP     CA 5427  -5.301   0.542  -2.480
  337TRP     HA 5428  -5.359   0.563  -2.569
  337TRP     CB 5429  -5.159   0.501  -2.519
  337TRP    HB1 5430  -5.161   0.398  -2.561
  337TRP    HB2 5431  -5.095   0.502  -2.429
  337TRP     CG 5432  -5.098   0.593  -2.622
  337TRP    CD1 5433  -5.029   0.710  -2.606
  337TRP    HD1 5434  -5.006   0.755  -2.511
  337TRP    NE1 5435  -4.995   0.761  -2.729
  337TRP    HE1 5436  -4.945   0.844  -2.744
  337TRP    CE2 5437  -5.041   0.675  -2.826
  337TRP    CD2 5438  -5.106   0.569  -2.763
  337TRP    CE3 5439  -5.163   0.468  -2.835
  337TRP    HE3 5440  -5.214   0.385  -2.787
  337TRP    CZ3 5441  -5.154   0.474  -2.972
  337TRP    HZ3 5442  -5.198   0.395  -3.031
  337TRP    CZ2 5443  -5.033   0.682  -2.963
  337TRP    HZ2 5444  -4.984   0.763  -3.014
  337TRP    CH2 5445  -5.090   0.579  -3.034
  337TRP    HH2 5446  -5.085   0.581  -3.142
  337TRP      C 5447  -5.366   0.426  -2.413
  337TRP      O 5448  -5.441   0.351  -2.477
  338GLU      N 5449  -5.339   0.404  -2.283
  338GLU     HN 5450  -5.280   0.465  -2.230
  338GLU     CA 5451  -5.394   0.291  -2.213
  338GLU     HA 5452  -5.374   0.204  -2.273
  338GLU     CB 5453  -5.334   0.273  -2.073
  338GLU    HB1 5454  -5.230   0.235  -2.084
  338GLU    HB2 5455  -5.394   0.197  -2.018
  338GLU     CG 5456  -5.330   0.401  -1.989
  338GLU    HG1 5457  -5.323   0.376  -1.881
  338GLU    HG2 5458  -5.422   0.461  -2.007
  338GLU     CD 5459  -5.207   0.479  -2.032
  338GLU    OE1 5460  -5.107   0.414  -2.074
  338GLU    OE2 5461  -5.210   0.605  -2.024
  338GLU      C 5462  -5.544   0.299  -2.201
  338GLU      O 5463  -5.613   0.199  -2.221
  339THR      N 5464  -5.597   0.418  -2.167
  339THR     HN 5465  -5.538   0.497  -2.158
  339THR     CA 5466  -5.737   0.446  -2.141
  339THR     HA 5467  -5.778   0.362  -2.087
  339THR     CB 5468  -5.755   0.572  -2.062
  339THR     HB 5469  -5.691   0.570  -1.972
  339THR    OG1 5470  -5.891   0.584  -2.022
  339THR    HG1 5471  -5.943   0.541  -2.090
  339THR    CG2 5472  -5.714   0.693  -2.148
  339THR   HG21 5473  -5.763   0.687  -2.248
  339THR   HG22 5474  -5.604   0.692  -2.163
  339THR   HG23 5475  -5.745   0.787  -2.099
  339THR      C 5476  -5.820   0.458  -2.266
  339THR      O 5477  -5.943   0.457  -2.258
  340LEU      N 5478  -5.757   0.468  -2.384
  340LEU     HN 5479  -5.660   0.448  -2.393
  340LEU     CA 5480  -5.822   0.510  -2.506
  340LEU     HA 5481  -5.855   0.612  -2.493
  340LEU     CB 5482  -5.727   0.500  -2.626
  340LEU    HB1 5483  -5.692   0.394  -2.635
  340LEU    HB2 5484  -5.639   0.564  -2.607
  340LEU     CG 5485  -5.788   0.541  -2.761
  340LEU     HG 5486  -5.873   0.474  -2.785
  340LEU    CD1 5487  -5.839   0.686  -2.756
  340LEU   HD11 5488  -5.760   0.753  -2.716
  340LEU   HD12 5489  -5.928   0.693  -2.690
  340LEU   HD13 5490  -5.865   0.720  -2.859
  340LEU    CD2 5491  -5.689   0.517  -2.876
  340LEU   HD21 5492  -5.662   0.410  -2.881
  340LEU   HD22 5493  -5.596   0.576  -2.859
  340LEU   HD23 5494  -5.735   0.548  -2.972
  340LEU      C 5495  -5.948   0.435  -2.540
  340LEU      O 5496  -6.049   0.498  -2.570
  341ARG      N 5497  -5.951   0.300  -2.535
  341ARG     HN 5498  -5.875   0.244  -2.503
  341ARG     CA 5499  -6.071   0.232  -2.577
  341ARG     HA 5500  -6.101   0.275  -2.671
  341ARG     CB 5501  -6.055   0.079  -2.593
  341ARG    HB1 5502  -6.055   0.032  -2.493
  341ARG    HB2 5503  -5.958   0.058  -2.643
  341ARG     CG 5504  -6.168   0.017  -2.677
  341ARG    HG1 5505  -6.190   0.085  -2.762
  341ARG    HG2 5506  -6.259   0.009  -2.613
  341ARG     CD 5507  -6.135  -0.121  -2.733
  341ARG    HD1 5508  -6.112  -0.192  -2.651
  341ARG    HD2 5509  -6.048  -0.115  -2.803
  341ARG     NE 5510  -6.253  -0.172  -2.809
  341ARG     HE 5511  -6.320  -0.230  -2.762
  341ARG     CZ 5512  -6.273  -0.140  -2.940
  341ARG    NH1 5513  -6.186  -0.055  -3.003
  341ARG   HH11 5514  -6.191  -0.043  -3.102
  341ARG   HH12 5515  -6.118  -0.004  -2.950
  341ARG    NH2 5516  -6.378  -0.192  -3.009
  341ARG   HH21 5517  -6.449  -0.243  -2.961
  341ARG   HH22 5518  -6.383  -0.181  -3.108
  341ARG      C 5519  -6.185   0.263  -2.483
  341ARG      O 5520  -6.301   0.249  -2.520
  342ASP      N 5521  -6.154   0.297  -2.357
  342ASP     HN 5522  -6.060   0.301  -2.325
  342ASP     CA 5523  -6.254   0.330  -2.259
  342ASP     HA 5524  -6.333   0.256  -2.266
  342ASP     CB 5525  -6.199   0.333  -2.116
  342ASP    HB1 5526  -6.272   0.380  -2.046
  342ASP    HB2 5527  -6.104   0.391  -2.112
  342ASP     CG 5528  -6.173   0.189  -2.075
  342ASP    OD1 5529  -6.242   0.099  -2.129
  342ASP    OD2 5530  -6.083   0.167  -1.989
  342ASP      C 5531  -6.322   0.463  -2.286
  342ASP      O 5532  -6.441   0.478  -2.258
  343THR      N 5533  -6.249   0.562  -2.342
  343THR     HN 5534  -6.156   0.550  -2.373
  343THR     CA 5535  -6.306   0.695  -2.359
  343THR     HA 5536  -6.353   0.722  -2.266
  343THR     CB 5537  -6.204   0.799  -2.396
  343THR     HB 5538  -6.253   0.898  -2.401
  343THR    OG1 5539  -6.147   0.769  -2.523
  343THR    HG1 5540  -6.163   0.675  -2.538
  343THR    CG2 5541  -6.095   0.802  -2.288
  343THR   HG21 5542  -6.023   0.719  -2.304
  343THR   HG22 5543  -6.141   0.790  -2.187
  343THR   HG23 5544  -6.040   0.898  -2.292
  343THR      C 5545  -6.410   0.695  -2.468
  343THR      O 5546  -6.425   0.599  -2.543
  344VAL      N 5547  -6.486   0.807  -2.476
  344VAL     HN 5548  -6.471   0.884  -2.415
  344VAL     CA 5549  -6.593   0.825  -2.571
  344VAL     HA 5550  -6.649   0.732  -2.574
  344VAL     CB 5551  -6.686   0.938  -2.535
  344VAL     HB 5552  -6.729   0.921  -2.434
  344VAL    CG1 5553  -6.605   1.069  -2.537
  344VAL   HG11 5554  -6.577   1.095  -2.641
  344VAL   HG12 5555  -6.512   1.056  -2.477
  344VAL   HG13 5556  -6.666   1.151  -2.494
  344VAL    CG2 5557  -6.804   0.937  -2.634
  344VAL   HG21 5558  -6.847   0.835  -2.641
  344VAL   HG22 5559  -6.769   0.967  -2.735
  344VAL   HG23 5560  -6.883   1.007  -2.599
  344VAL      C 5561  -6.536   0.854  -2.706
  344VAL      O 5562  -6.435   0.924  -2.719
  345ALA      N 5563  -6.600   0.800  -2.812
  345ALA     HN 5564  -6.683   0.747  -2.802
  345ALA     CA 5565  -6.551   0.814  -2.947
  345ALA     HA 5566  -6.444   0.824  -2.942
  345ALA     CB 5567  -6.588   0.695  -3.038
  345ALA    HB1 5568  -6.699   0.684  -3.043
  345ALA    HB2 5569  -6.545   0.602  -2.996
  345ALA    HB3 5570  -6.549   0.712  -3.140
  345ALA      C 5571  -6.603   0.939  -3.013
  345ALA      O 5572  -6.710   0.989  -2.979
  346PRO      N 5573  -6.527   0.993  -3.105
  346PRO     CD 5574  -6.382   0.987  -3.101
  346PRO    HD1 5575  -6.346   0.898  -3.155
  346PRO    HD2 5576  -6.348   0.984  -2.995
  346PRO     CA 5577  -6.575   1.101  -3.186
  346PRO     HA 5578  -6.626   1.172  -3.123
  346PRO     CB 5579  -6.454   1.158  -3.259
  346PRO    HB1 5580  -6.461   1.268  -3.267
  346PRO    HB2 5581  -6.445   1.115  -3.361
  346PRO     CG 5582  -6.335   1.117  -3.170
  346PRO    HG1 5583  -6.244   1.098  -3.231
  346PRO    HG2 5584  -6.312   1.196  -3.095
  346PRO      C 5585  -6.667   1.027  -3.278
  346PRO      O 5586  -6.621   0.935  -3.345
  347VAL      N 5587  -6.793   1.066  -3.291
  347VAL     HN 5588  -6.828   1.147  -3.244
  347VAL     CA 5589  -6.888   0.996  -3.372
  347VAL     HA 5590  -6.974   1.060  -3.382
  347VAL     CB 5591  -6.839   0.957  -3.509
  347VAL     HB 5592  -6.749   0.891  -3.500
  347VAL    CG1 5593  -6.951   0.881  -3.583
  347VAL   HG11 5594  -7.045   0.938  -3.577
  347VAL   HG12 5595  -6.966   0.782  -3.536
  347VAL   HG13 5596  -6.923   0.868  -3.690
  347VAL    CG2 5597  -6.792   1.084  -3.582
  347VAL   HG21 5598  -6.710   1.133  -3.525
  347VAL   HG22 5599  -6.877   1.155  -3.591
  347VAL   HG23 5600  -6.755   1.058  -3.683
  347VAL      C 5601  -6.932   0.873  -3.299
  347VAL      O 5602  -6.874   0.765  -3.312
  348VAL      N 5603  -7.039   0.891  -3.221
  348VAL     HN 5604  -7.079   0.981  -3.205
  348VAL     CA 5605  -7.104   0.781  -3.156
  348VAL     HA 5606  -7.035   0.698  -3.158
  348VAL     CB 5607  -7.144   0.809  -3.014
  348VAL     HB 5608  -7.211   0.898  -3.011
  348VAL    CG1 5609  -7.218   0.686  -2.959
  348VAL   HG11 5610  -7.159   0.595  -2.978
  348VAL   HG12 5611  -7.317   0.676  -3.009
  348VAL   HG13 5612  -7.233   0.697  -2.849
  348VAL    CG2 5613  -7.019   0.848  -2.934
  348VAL   HG21 5614  -6.972   0.939  -2.978
  348VAL   HG22 5615  -6.945   0.765  -2.937
  348VAL   HG23 5616  -7.047   0.870  -2.829
  348VAL      C 5617  -7.228   0.768  -3.238
  348VAL      O 5618  -7.302   0.864  -3.253
  349PRO      N 5619  -7.250   0.653  -3.294
  349PRO     CD 5620  -7.137   0.574  -3.340
  349PRO    HD1 5621  -7.115   0.495  -3.266
  349PRO    HD2 5622  -7.049   0.640  -3.354
  349PRO     CA 5623  -7.364   0.640  -3.379
  349PRO     HA 5624  -7.380   0.731  -3.434
  349PRO     CB 5625  -7.335   0.519  -3.469
  349PRO    HB1 5626  -7.378   0.533  -3.570
  349PRO    HB2 5627  -7.377   0.426  -3.425
  349PRO     CG 5628  -7.182   0.513  -3.474
  349PRO    HG1 5629  -7.147   0.408  -3.484
  349PRO    HG2 5630  -7.143   0.572  -3.560
  349PRO      C 5631  -7.491   0.625  -3.302
  349PRO      O 5632  -7.486   0.606  -3.181
  350ASP      N 5633  -7.605   0.641  -3.372
  350ASP     HN 5634  -7.604   0.670  -3.467
  350ASP     CA 5635  -7.735   0.617  -3.317
  350ASP     HA 5636  -7.721   0.585  -3.215
  350ASP     CB 5637  -7.828   0.739  -3.320
  350ASP    HB1 5638  -7.933   0.709  -3.299
  350ASP    HB2 5639  -7.824   0.787  -3.420
  350ASP     CG 5640  -7.780   0.837  -3.214
  350ASP    OD1 5641  -7.683   0.802  -3.141
  350ASP    OD2 5642  -7.839   0.947  -3.204
  350ASP      C 5643  -7.795   0.512  -3.406
  350ASP      O 5644  -7.813   0.536  -3.525
  351LEU      N 5645  -7.826   0.394  -3.351
  351LEU     HN 5646  -7.818   0.375  -3.253
  351LEU     CA 5647  -7.873   0.287  -3.434
  351LEU     HA 5648  -7.863   0.318  -3.537
  351LEU     CB 5649  -7.796   0.156  -3.411
  351LEU    HB1 5650  -7.834   0.079  -3.481
  351LEU    HB2 5651  -7.814   0.122  -3.307
  351LEU     CG 5652  -7.645   0.173  -3.433
  351LEU     HG 5653  -7.606   0.250  -3.362
  351LEU    CD1 5654  -7.570   0.041  -3.409
  351LEU   HD11 5655  -7.594  -0.031  -3.490
  351LEU   HD12 5656  -7.602  -0.003  -3.312
  351LEU   HD13 5657  -7.461   0.059  -3.408
  351LEU    CD2 5658  -7.614   0.236  -3.569
  351LEU   HD21 5659  -7.661   0.336  -3.577
  351LEU   HD22 5660  -7.654   0.172  -3.651
  351LEU   HD23 5661  -7.504   0.247  -3.582
  351LEU      C 5662  -8.017   0.260  -3.404
  351LEU      O 5663  -8.057   0.249  -3.288
  352SER      N 5664  -8.099   0.249  -3.511
  352SER     HN 5665  -8.064   0.258  -3.604
  352SER     CA 5666  -8.240   0.226  -3.499
  352SER     HA 5667  -8.281   0.304  -3.437
  352SER     CB 5668  -8.310   0.224  -3.635
  352SER    HB1 5669  -8.420   0.214  -3.621
  352SER    HB2 5670  -8.273   0.139  -3.696
  352SER     OG 5671  -8.283   0.345  -3.705
  352SER    HG1 5672  -8.204   0.329  -3.756
  352SER      C 5673  -8.262   0.090  -3.440
  352SER      O 5674  -8.334   0.076  -3.341
  353SER      N 5675  -8.200  -0.013  -3.500
  353SER     HN 5676  -8.135  -0.001  -3.574
  353SER     CA 5677  -8.223  -0.148  -3.457
  353SER     HA 5678  -8.254  -0.146  -3.354
  353SER     CB 5679  -8.331  -0.216  -3.543
  353SER    HB1 5680  -8.430  -0.172  -3.520
  353SER    HB2 5681  -8.333  -0.325  -3.521
  353SER     OG 5682  -8.301  -0.197  -3.680
  353SER    HG1 5683  -8.316  -0.104  -3.698
  353SER      C 5684  -8.096  -0.226  -3.470
  353SER      O 5685  -7.991  -0.172  -3.504
  354ASP      N 5686  -8.103  -0.357  -3.439
  354ASP     HN 5687  -8.189  -0.399  -3.413
  354ASP     CA 5688  -7.989  -0.445  -3.441
  354ASP     HA 5689  -7.914  -0.404  -3.375
  354ASP     CB 5690  -8.028  -0.587  -3.395
  354ASP    HB1 5691  -8.093  -0.635  -3.471
  354ASP    HB2 5692  -8.083  -0.582  -3.298
  354ASP     CG 5693  -7.902  -0.669  -3.378
  354ASP    OD1 5694  -7.792  -0.612  -3.398
  354ASP    OD2 5695  -7.914  -0.790  -3.344
  354ASP      C 5696  -7.937  -0.455  -3.581
  354ASP      O 5697  -7.817  -0.468  -3.604
  355ILE      N 5698  -8.029  -0.456  -3.679
  355ILE     HN 5699  -8.125  -0.452  -3.654
  355ILE     CA 5700  -8.007  -0.461  -3.821
  355ILE     HA 5701  -7.918  -0.521  -3.836
  355ILE     CB 5702  -8.120  -0.520  -3.900
  355ILE     HB 5703  -8.101  -0.508  -4.009
  355ILE    CG2 5704  -8.127  -0.669  -3.863
  355ILE   HG21 5705  -8.127  -0.680  -3.752
  355ILE   HG22 5706  -8.038  -0.722  -3.904
  355ILE   HG23 5707  -8.219  -0.714  -3.904
  355ILE    CG1 5708  -8.252  -0.445  -3.879
  355ILE   HG11 5709  -8.325  -0.478  -3.955
  355ILE   HG12 5710  -8.234  -0.336  -3.891
  355ILE     CD 5711  -8.311  -0.469  -3.740
  355ILE    HD1 5712  -8.248  -0.419  -3.663
  355ILE    HD2 5713  -8.313  -0.578  -3.719
  355ILE    HD3 5714  -8.414  -0.428  -3.735
  355ILE      C 5715  -7.957  -0.333  -3.883
  355ILE      O 5716  -7.913  -0.337  -3.998
  356ASP      N 5717  -7.972  -0.216  -3.818
  356ASP     HN 5718  -8.007  -0.215  -3.724
  356ASP     CA 5719  -7.942  -0.084  -3.872
  356ASP     HA 5720  -8.025  -0.055  -3.934
  356ASP     CB 5721  -7.919   0.022  -3.762
  356ASP    HB1 5722  -7.821   0.003  -3.712
  356ASP    HB2 5723  -8.000   0.017  -3.687
  356ASP     CG 5724  -7.917   0.160  -3.826
  356ASP    OD1 5725  -8.024   0.200  -3.881
  356ASP    OD2 5726  -7.811   0.227  -3.821
  356ASP      C 5727  -7.822  -0.082  -3.963
  356ASP      O 5728  -7.707  -0.095  -3.921
  357THR      N 5729  -7.852  -0.071  -4.095
  357THR     HN 5730  -7.948  -0.065  -4.120
  357THR     CA 5731  -7.767  -0.065  -4.211
  357THR     HA 5732  -7.675  -0.117  -4.187
  357THR     CB 5733  -7.832  -0.126  -4.332
  357THR     HB 5734  -7.914  -0.061  -4.367
  357THR    OG1 5735  -7.886  -0.254  -4.299
  357THR    HG1 5736  -7.866  -0.268  -4.206
  357THR    CG2 5737  -7.723  -0.150  -4.437
  357THR   HG21 5738  -7.625  -0.169  -4.387
  357THR   HG22 5739  -7.713  -0.061  -4.502
  357THR   HG23 5740  -7.748  -0.239  -4.499
  357THR      C 5741  -7.724   0.076  -4.246
  357THR      O 5742  -7.649   0.096  -4.342
  358SER      N 5743  -7.774   0.179  -4.175
  358SER     HN 5744  -7.824   0.164  -4.090
  358SER     CA 5745  -7.760   0.318  -4.214
  358SER     HA 5746  -7.817   0.333  -4.304
  358SER     CB 5747  -7.808   0.415  -4.104
  358SER    HB1 5748  -7.913   0.390  -4.077
  358SER    HB2 5749  -7.803   0.519  -4.142
  358SER     OG 5750  -7.727   0.404  -3.989
  358SER    HG1 5751  -7.767   0.336  -3.934
  358SER      C 5752  -7.619   0.358  -4.249
  358SER      O 5753  -7.599   0.445  -4.334
  359ASN      N 5754  -7.516   0.300  -4.184
  359ASN     HN 5755  -7.534   0.231  -4.115
  359ASN     CA 5756  -7.377   0.330  -4.206
  359ASN     HA 5757  -7.368   0.436  -4.219
  359ASN     CB 5758  -7.290   0.283  -4.088
  359ASN    HB1 5759  -7.182   0.296  -4.111
  359ASN    HB2 5760  -7.310   0.176  -4.065
  359ASN     CG 5761  -7.329   0.370  -3.970
  359ASN    OD1 5762  -7.258   0.463  -3.934
  359ASN    ND2 5763  -7.449   0.342  -3.911
  359ASN   HD21 5764  -7.494   0.411  -3.854
  359ASN   HD22 5765  -7.491   0.252  -3.924
  359ASN      C 5766  -7.323   0.268  -4.332
  359ASN      O 5767  -7.211   0.301  -4.372
  360PHE      N 5768  -7.393   0.170  -4.393
  360PHE     HN 5769  -7.482   0.138  -4.362
  360PHE     CA 5770  -7.337   0.107  -4.510
  360PHE     HA 5771  -7.237   0.145  -4.523
  360PHE     CB 5772  -7.334  -0.047  -4.501
  360PHE    HB1 5773  -7.301  -0.091  -4.597
  360PHE    HB2 5774  -7.434  -0.086  -4.473
  360PHE     CG 5775  -7.237  -0.086  -4.395
  360PHE    CD1 5776  -7.103  -0.100  -4.425
  360PHE    HD1 5777  -7.069  -0.082  -4.526
  360PHE    CE1 5778  -7.013  -0.136  -4.327
  360PHE    HE1 5779  -6.909  -0.146  -4.352
  360PHE     CZ 5780  -7.056  -0.159  -4.199
  360PHE     HZ 5781  -6.986  -0.187  -4.123
  360PHE    CD2 5782  -7.279  -0.108  -4.266
  360PHE    HD2 5783  -7.384  -0.098  -4.241
  360PHE    CE2 5784  -7.189  -0.145  -4.168
  360PHE    HE2 5785  -7.224  -0.162  -4.067
  360PHE      C 5786  -7.421   0.139  -4.630
  360PHE      O 5787  -7.544   0.141  -4.623
  361ASP      N 5788  -7.355   0.166  -4.745
  361ASP     HN 5789  -7.256   0.165  -4.752
  361ASP     CA 5790  -7.430   0.198  -4.863
  361ASP     HA 5791  -7.510   0.263  -4.833
  361ASP     CB 5792  -7.347   0.265  -4.974
  361ASP    HB1 5793  -7.306   0.362  -4.937
  361ASP    HB2 5794  -7.411   0.285  -5.062
  361ASP     CG 5795  -7.232   0.175  -5.014
  361ASP    OD1 5796  -7.197   0.083  -4.935
  361ASP    OD2 5797  -7.176   0.196  -5.126
  361ASP      C 5798  -7.495   0.074  -4.915
  361ASP      O 5799  -7.443  -0.037  -4.904
  362ASP      N 5800  -7.615   0.091  -4.974
  362ASP     HN 5801  -7.657   0.181  -4.985
  362ASP     CA 5802  -7.690  -0.020  -5.025
  362ASP     HA 5803  -7.692  -0.095  -4.948
  362ASP     CB 5804  -7.835   0.019  -5.064
  362ASP    HB1 5805  -7.834   0.072  -5.162
  362ASP    HB2 5806  -7.877   0.087  -4.986
  362ASP     CG 5807  -7.923  -0.105  -5.075
  362ASP    OD1 5808  -7.868  -0.218  -5.085
  362ASP    OD2 5809  -8.048  -0.088  -5.073
  362ASP      C 5810  -7.619  -0.068  -5.147
  362ASP      O 5811  -7.556   0.011  -5.218
  363LEU      N 5812  -7.623  -0.200  -5.173
  363LEU     HN 5813  -7.668  -0.267  -5.115
  363LEU     CA 5814  -7.559  -0.249  -5.292
  363LEU     HA 5815  -7.504  -0.165  -5.334
  363LEU     CB 5816  -7.462  -0.367  -5.273
  363LEU    HB1 5817  -7.444  -0.414  -5.373
  363LEU    HB2 5818  -7.510  -0.442  -5.207
  363LEU     CG 5819  -7.326  -0.327  -5.212
  363LEU     HG 5820  -7.284  -0.243  -5.270
  363LEU    CD1 5821  -7.339  -0.285  -5.065
  363LEU   HD11 5822  -7.292  -0.362  -4.999
  363LEU   HD12 5823  -7.446  -0.275  -5.038
  363LEU   HD13 5824  -7.287  -0.188  -5.049
  363LEU    CD2 5825  -7.221  -0.436  -5.236
  363LEU   HD21 5826  -7.206  -0.452  -5.345
  363LEU   HD22 5827  -7.254  -0.531  -5.190
  363LEU   HD23 5828  -7.124  -0.405  -5.191
  363LEU      C 5829  -7.665  -0.288  -5.389
  363LEU      O 5830  -7.761  -0.356  -5.354
  364GLU      N 5831  -7.649  -0.246  -5.516
  364GLU     HN 5832  -7.571  -0.190  -5.544
  364GLU     CA 5833  -7.744  -0.278  -5.619
  364GLU     HA 5834  -7.840  -0.240  -5.588
  364GLU     CB 5835  -7.705  -0.218  -5.756
  364GLU    HB1 5836  -7.704  -0.108  -5.748
  364GLU    HB2 5837  -7.782  -0.248  -5.831
  364GLU     CG 5838  -7.568  -0.265  -5.806
  364GLU    HG1 5839  -7.568  -0.375  -5.820
  364GLU    HG2 5840  -7.490  -0.237  -5.733
  364GLU     CD 5841  -7.539  -0.198  -5.940
  364GLU    OE1 5842  -7.627  -0.123  -5.991
  364GLU    OE2 5843  -7.427  -0.221  -5.993
  364GLU      C 5844  -7.747  -0.427  -5.631
  364GLU      O 5845  -7.643  -0.492  -5.621
  365GLU      N 5846  -7.867  -0.485  -5.650
  365GLU     HN 5847  -7.953  -0.434  -5.660
  365GLU     CA 5848  -7.872  -0.628  -5.657
  365GLU     HA 5849  -7.772  -0.664  -5.642
  365GLU     CB 5850  -7.967  -0.690  -5.553
  365GLU    HB1 5851  -7.971  -0.800  -5.570
  365GLU    HB2 5852  -8.068  -0.647  -5.567
  365GLU     CG 5853  -7.923  -0.666  -5.408
  365GLU    HG1 5854  -8.004  -0.696  -5.338
  365GLU    HG2 5855  -7.899  -0.558  -5.393
  365GLU     CD 5856  -7.799  -0.750  -5.382
  365GLU    OE1 5857  -7.799  -0.869  -5.423
  365GLU    OE2 5858  -7.702  -0.696  -5.321
  365GLU      C 5859  -7.924  -0.670  -5.791
  365GLU      O 5860  -8.045  -0.680  -5.812
  366ASP      N 5861  -7.832  -0.696  -5.885
  366ASP     HN 5862  -7.735  -0.679  -5.872
  366ASP     CA 5863  -7.870  -0.751  -6.012
  366ASP     HA 5864  -7.975  -0.729  -6.026
  366ASP     CB 5865  -7.790  -0.694  -6.131
  366ASP    HB1 5866  -7.811  -0.754  -6.223
  366ASP    HB2 5867  -7.681  -0.698  -6.109
  366ASP     CG 5868  -7.832  -0.550  -6.153
  366ASP    OD1 5869  -7.956  -0.524  -6.153
  366ASP    OD2 5870  -7.742  -0.464  -6.171
  366ASP      C 5871  -7.838  -0.896  -6.002
  366ASP      O 5872  -7.793  -0.941  -5.897
  367LYS      N 5873  -7.861  -0.974  -6.109
  367LYS     HN 5874  -7.907  -0.945  -6.193
  367LYS     CA 5875  -7.816  -1.109  -6.096
  367LYS     HA 5876  -7.857  -1.147  -6.004
  367LYS     CB 5877  -7.857  -1.203  -6.212
  367LYS    HB1 5878  -7.781  -1.284  -6.218
  367LYS    HB2 5879  -7.854  -1.144  -6.306
  367LYS     CG 5880  -7.995  -1.267  -6.199
  367LYS    HG1 5881  -8.001  -1.316  -6.100
  367LYS    HG2 5882  -8.005  -1.344  -6.278
  367LYS     CD 5883  -8.115  -1.172  -6.212
  367LYS    HD1 5884  -8.106  -1.115  -6.307
  367LYS    HD2 5885  -8.113  -1.100  -6.127
  367LYS     CE 5886  -8.249  -1.246  -6.211
  367LYS    HE1 5887  -8.257  -1.309  -6.120
  367LYS    HE2 5888  -8.259  -1.308  -6.302
  367LYS     NZ 5889  -8.361  -1.149  -6.209
  367LYS    HZ1 5890  -8.356  -1.089  -6.293
  367LYS    HZ2 5891  -8.354  -1.090  -6.124
  367LYS    HZ3 5892  -8.451  -1.201  -6.208
  367LYS      C 5893  -7.668  -1.100  -6.094
  367LYS      O 5894  -7.607  -1.037  -6.181
  368GLY      N 5895  -7.604  -1.161  -5.993
  368GLY     HN 5896  -7.651  -1.214  -5.922
  368GLY     CA 5897  -7.462  -1.152  -5.986
  368GLY    HA1 5898  -7.430  -1.175  -5.885
  368GLY    HA2 5899  -7.431  -1.052  -6.012
  368GLY      C 5900  -7.405  -1.250  -6.082
  368GLY      O 5901  -7.472  -1.345  -6.122
  369GLU      N 5902  -7.278  -1.228  -6.122
  369GLU     HN 5903  -7.224  -1.150  -6.093
  369GLU     CA 5904  -7.217  -1.322  -6.210
  369GLU     HA 5905  -7.285  -1.339  -6.292
  369GLU     CB 5906  -7.082  -1.273  -6.265
  369GLU    HB1 5907  -7.038  -1.353  -6.328
  369GLU    HB2 5908  -7.014  -1.253  -6.180
  369GLU     CG 5909  -7.092  -1.145  -6.349
  369GLU    HG1 5910  -6.991  -1.109  -6.376
  369GLU    HG2 5911  -7.146  -1.067  -6.292
  369GLU     CD 5912  -7.169  -1.178  -6.476
  369GLU    OE1 5913  -7.225  -1.290  -6.486
  369GLU    OE2 5914  -7.174  -1.089  -6.566
  369GLU      C 5915  -7.191  -1.442  -6.127
  369GLU      O 5916  -7.152  -1.431  -6.011
  370GLU      N 5917  -7.214  -1.563  -6.182
  370GLU     HN 5918  -7.245  -1.578  -6.275
  370GLU     CA 5919  -7.190  -1.676  -6.098
  370GLU     HA 5920  -7.137  -1.641  -6.010
  370GLU     CB 5921  -7.320  -1.747  -6.055
  370GLU    HB1 5922  -7.384  -1.674  -6.002
  370GLU    HB2 5923  -7.293  -1.830  -5.985
  370GLU     CG 5924  -7.398  -1.805  -6.173
  370GLU    HG1 5925  -7.337  -1.881  -6.226
  370GLU    HG2 5926  -7.426  -1.725  -6.244
  370GLU     CD 5927  -7.524  -1.871  -6.118
  370GLU    OE1 5928  -7.618  -1.796  -6.080
  370GLU    OE2 5929  -7.528  -1.997  -6.114
  370GLU      C 5930  -7.106  -1.775  -6.171
  370GLU      O 5931  -7.139  -1.816  -6.282
  371GLU      N 5932  -6.993  -1.815  -6.110
  371GLU     HN 5933  -6.962  -1.776  -6.024
  371GLU     CA 5934  -6.912  -1.917  -6.168
  371GLU     HA 5935  -6.965  -1.952  -6.256
  371GLU     CB 5936  -6.770  -1.873  -6.208
  371GLU    HB1 5937  -6.709  -1.965  -6.226
  371GLU    HB2 5938  -6.726  -1.816  -6.124
  371GLU     CG 5939  -6.764  -1.786  -6.334
  371GLU    HG1 5940  -6.804  -1.685  -6.313
  371GLU    HG2 5941  -6.822  -1.833  -6.416
  371GLU     CD 5942  -6.617  -1.776  -6.375
  371GLU    OE1 5943  -6.530  -1.818  -6.295
  371GLU    OE2 5944  -6.591  -1.724  -6.487
  371GLU      C 5945  -6.895  -2.021  -6.063
  371GLU      O 5946  -6.866  -1.990  -5.948
  372THR      N 5947  -6.916  -2.148  -6.100
  372THR     HN 5948  -6.945  -2.175  -6.191
  372THR     CA 5949  -6.895  -2.252  -6.003
  372THR     HA 5950  -6.843  -2.207  -5.920
  372THR     CB 5951  -7.021  -2.316  -5.954
  372THR     HB 5952  -6.996  -2.394  -5.879
  372THR    OG1 5953  -7.091  -2.378  -6.062
  372THR    HG1 5954  -7.111  -2.307  -6.124
  372THR    CG2 5955  -7.109  -2.209  -5.888
  372THR   HG21 5956  -7.120  -2.121  -5.956
  372THR   HG22 5957  -7.063  -2.175  -5.793
  372THR   HG23 5958  -7.210  -2.250  -5.868
  372THR      C 5959  -6.812  -2.355  -6.071
  372THR      O 5960  -6.784  -2.345  -6.190
  373PHE      N 5961  -6.768  -2.457  -5.995
  373PHE     HN 5962  -6.791  -2.467  -5.898
  373PHE     CA 5963  -6.685  -2.557  -6.053
  373PHE     HA 5964  -6.597  -2.507  -6.091
  373PHE     CB 5965  -6.642  -2.669  -5.956
  373PHE    HB1 5966  -6.587  -2.749  -6.010
  373PHE    HB2 5967  -6.732  -2.712  -5.906
  373PHE     CG 5968  -6.552  -2.613  -5.850
  373PHE    CD1 5969  -6.420  -2.588  -5.878
  373PHE    HD1 5970  -6.381  -2.608  -5.977
  373PHE    CE1 5971  -6.337  -2.537  -5.781
  373PHE    HE1 5972  -6.233  -2.517  -5.805
  373PHE     CZ 5973  -6.385  -2.512  -5.655
  373PHE     HZ 5974  -6.320  -2.472  -5.579
  373PHE    CD2 5975  -6.600  -2.589  -5.723
  373PHE    HD2 5976  -6.703  -2.610  -5.700
  373PHE    CE2 5977  -6.517  -2.538  -5.626
  373PHE    HE2 5978  -6.555  -2.519  -5.527
  373PHE      C 5979  -6.763  -2.626  -6.160
  373PHE      O 5980  -6.884  -2.644  -6.150
  374PRO      N 5981  -6.694  -2.662  -6.265
  374PRO     CD 5982  -6.577  -2.588  -6.309
  374PRO    HD1 5983  -6.498  -2.593  -6.231
  374PRO    HD2 5984  -6.605  -2.483  -6.329
  374PRO     CA 5985  -6.755  -2.735  -6.372
  374PRO     HA 5986  -6.857  -2.701  -6.386
  374PRO     CB 5987  -6.666  -2.715  -6.494
  374PRO    HB1 5988  -6.711  -2.642  -6.565
  374PRO    HB2 5989  -6.649  -2.811  -6.548
  374PRO     CG 5990  -6.534  -2.661  -6.437
  374PRO    HG1 5991  -6.463  -2.743  -6.414
  374PRO    HG2 5992  -6.485  -2.590  -6.508
  374PRO      C 5993  -6.768  -2.877  -6.329
  374PRO      O 5994  -6.696  -2.918  -6.237
  375ILE      N 5995  -6.858  -2.955  -6.391
  375ILE     HN 5996  -6.917  -2.922  -6.464
  375ILE     CA 5997  -6.872  -3.093  -6.352
  375ILE     HA 5998  -6.863  -3.097  -6.245
  375ILE     CB 5999  -7.003  -3.153  -6.394
  375ILE     HB 6000  -7.008  -3.260  -6.365
  375ILE    CG2 6001  -7.115  -3.075  -6.324
  375ILE   HG21 6002  -7.123  -2.972  -6.366
  375ILE   HG22 6003  -7.093  -3.066  -6.215
  375ILE   HG23 6004  -7.213  -3.126  -6.338
  375ILE    CG1 6005  -7.016  -3.154  -6.548
  375ILE   HG11 6006  -6.922  -3.194  -6.591
  375ILE   HG12 6007  -7.031  -3.050  -6.583
  375ILE     CD 6008  -7.133  -3.240  -6.598
  375ILE    HD1 6009  -7.229  -3.201  -6.558
  375ILE    HD2 6010  -7.119  -3.345  -6.565
  375ILE    HD3 6011  -7.137  -3.236  -6.709
  375ILE      C 6012  -6.762  -3.169  -6.419
  375ILE      O 6013  -6.739  -3.157  -6.539
  376PRO      N 6014  -6.690  -3.244  -6.339
  376PRO     CD 6015  -6.674  -3.207  -6.200
  376PRO    HD1 6016  -6.770  -3.220  -6.146
  376PRO    HD2 6017  -6.641  -3.101  -6.193
  376PRO     CA 6018  -6.576  -3.317  -6.389
  376PRO     HA 6019  -6.534  -3.264  -6.473
  376PRO     CB 6020  -6.480  -3.332  -6.271
  376PRO    HB1 6021  -6.396  -3.260  -6.279
  376PRO    HB2 6022  -6.439  -3.435  -6.266
  376PRO     CG 6023  -6.566  -3.302  -6.146
  376PRO    HG1 6024  -6.611  -3.395  -6.106
  376PRO    HG2 6025  -6.505  -3.253  -6.067
  376PRO      C 6026  -6.605  -3.447  -6.457
  376PRO      O 6027  -6.707  -3.508  -6.429
  377LYS      N 6028  -6.521  -3.484  -6.556
  377LYS     HN 6029  -6.451  -3.422  -6.593
  377LYS     CA 6030  -6.527  -3.614  -6.615
  377LYS     HA 6031  -6.631  -3.640  -6.628
  377LYS     CB 6032  -6.455  -3.620  -6.751
  377LYS    HB1 6033  -6.451  -3.726  -6.785
  377LYS    HB2 6034  -6.351  -3.583  -6.738
  377LYS     CG 6035  -6.524  -3.536  -6.859
  377LYS    HG1 6036  -6.629  -3.571  -6.870
  377LYS    HG2 6037  -6.471  -3.550  -6.955
  377LYS     CD 6038  -6.525  -3.386  -6.825
  377LYS    HD1 6039  -6.421  -3.354  -6.805
  377LYS    HD2 6040  -6.586  -3.372  -6.734
  377LYS     CE 6041  -6.582  -3.297  -6.936
  377LYS    HE1 6042  -6.609  -3.197  -6.895
  377LYS    HE2 6043  -6.672  -3.345  -6.981
  377LYS     NZ 6044  -6.481  -3.278  -7.042
  377LYS    HZ1 6045  -6.455  -3.371  -7.082
  377LYS    HZ2 6046  -6.397  -3.233  -7.002
  377LYS    HZ3 6047  -6.520  -3.218  -7.117
  377LYS      C 6048  -6.461  -3.712  -6.522
  377LYS      O 6049  -6.521  -3.812  -6.482
  378ALA      N 6050  -6.335  -3.682  -6.483
  378ALA     HN 6051  -6.290  -3.600  -6.516
  378ALA     CA 6052  -6.256  -3.765  -6.395
  378ALA     HA 6053  -6.301  -3.863  -6.395
  378ALA     CB 6054  -6.108  -3.775  -6.435
  378ALA    HB1 6055  -6.061  -3.674  -6.435
  378ALA    HB2 6056  -6.099  -3.818  -6.537
  378ALA    HB3 6057  -6.054  -3.839  -6.362
  378ALA      C 6058  -6.262  -3.704  -6.259
  378ALA      O 6059  -6.314  -3.594  -6.241
  379PHE      N 6060  -6.207  -3.774  -6.158
  379PHE     HN 6061  -6.162  -3.862  -6.173
  379PHE     CA 6062  -6.209  -3.729  -6.021
  379PHE     HA 6063  -6.306  -3.687  -6.001
  379PHE     CB 6064  -6.180  -3.844  -5.924
  379PHE    HB1 6065  -6.083  -3.893  -5.949
  379PHE    HB2 6066  -6.262  -3.919  -5.927
  379PHE     CG 6067  -6.170  -3.792  -5.785
  379PHE    CD1 6068  -6.283  -3.770  -5.710
  379PHE    HD1 6069  -6.380  -3.790  -5.752
  379PHE    CE1 6070  -6.273  -3.722  -5.581
  379PHE    HE1 6071  -6.362  -3.705  -5.523
  379PHE     CZ 6072  -6.150  -3.695  -5.527
  379PHE     HZ 6073  -6.142  -3.657  -5.426
  379PHE    CD2 6074  -6.047  -3.766  -5.730
  379PHE    HD2 6075  -5.957  -3.783  -5.788
  379PHE    CE2 6076  -6.036  -3.717  -5.602
  379PHE    HE2 6077  -5.939  -3.697  -5.559
  379PHE      C 6078  -6.104  -3.622  -6.001
  379PHE      O 6079  -5.985  -3.651  -6.003
  380VAL      N 6080  -6.150  -3.494  -5.991
  380VAL     HN 6081  -6.248  -3.476  -6.000
  380VAL     CA 6082  -6.072  -3.375  -5.967
  380VAL     HA 6083  -5.979  -3.385  -6.021
  380VAL     CB 6084  -6.144  -3.251  -6.011
  380VAL     HB 6085  -6.242  -3.245  -5.960
  380VAL    CG1 6086  -6.058  -3.130  -5.974
  380VAL   HG11 6087  -5.951  -3.152  -5.994
  380VAL   HG12 6088  -6.070  -3.106  -5.866
  380VAL   HG13 6089  -6.088  -3.042  -6.036
  380VAL    CG2 6090  -6.174  -3.263  -6.161
  380VAL   HG21 6091  -6.238  -3.352  -6.180
  380VAL   HG22 6092  -6.079  -3.274  -6.218
  380VAL   HG23 6093  -6.228  -3.172  -6.195
  380VAL      C 6094  -6.032  -3.352  -5.822
  380VAL      O 6095  -5.915  -3.329  -5.793
  381GLY      N 6096  -6.129  -3.360  -5.727
  381GLY     HN 6097  -6.224  -3.382  -5.751
  381GLY     CA 6098  -6.103  -3.338  -5.586
  381GLY    HA1 6099  -6.011  -3.388  -5.561
  381GLY    HA2 6100  -6.185  -3.380  -5.530
  381GLY      C 6101  -6.091  -3.191  -5.553
  381GLY      O 6102  -5.995  -3.150  -5.488
  382ASN      N 6103  -6.188  -3.108  -5.596
  382ASN     HN 6104  -6.267  -3.144  -5.646
  382ASN     CA 6105  -6.190  -2.965  -5.577
  382ASN     HA 6106  -6.093  -2.927  -5.605
  382ASN     CB 6107  -6.299  -2.895  -5.660
  382ASN    HB1 6108  -6.315  -2.791  -5.624
  382ASN    HB2 6109  -6.395  -2.951  -5.654
  382ASN     CG 6110  -6.251  -2.892  -5.805
  382ASN    OD1 6111  -6.132  -2.878  -5.832
  382ASN    ND2 6112  -6.346  -2.905  -5.901
  382ASN   HD21 6113  -6.320  -2.903  -5.998
  382ASN   HD22 6114  -6.442  -2.915  -5.876
  382ASN      C 6115  -6.209  -2.924  -5.434
  382ASN      O 6116  -6.171  -2.814  -5.395
  383GLN      N 6117  -6.275  -3.008  -5.353
  383GLN     HN 6118  -6.308  -3.096  -5.387
  383GLN     CA 6119  -6.306  -2.983  -5.214
  383GLN     HA 6120  -6.338  -2.880  -5.206
  383GLN     CB 6121  -6.416  -3.076  -5.160
  383GLN    HB1 6122  -6.436  -3.050  -5.054
  383GLN    HB2 6123  -6.380  -3.181  -5.165
  383GLN     CG 6124  -6.548  -3.066  -5.238
  383GLN    HG1 6125  -6.622  -3.135  -5.194
  383GLN    HG2 6126  -6.530  -3.094  -5.344
  383GLN     CD 6127  -6.601  -2.923  -5.232
  383GLN    OE1 6128  -6.530  -2.829  -5.197
  383GLN    NE2 6129  -6.731  -2.906  -5.269
  383GLN   HE21 6130  -6.768  -2.814  -5.281
  383GLN   HE22 6131  -6.790  -2.986  -5.283
  383GLN      C 6132  -6.187  -2.996  -5.122
  383GLN      O 6133  -6.190  -2.942  -5.012
  384LEU      N 6134  -6.083  -3.071  -5.162
  384LEU     HN 6135  -6.078  -3.108  -5.255
  384LEU     CA 6136  -5.973  -3.104  -5.076
  384LEU     HA 6137  -6.014  -3.148  -4.986
  384LEU     CB 6138  -5.872  -3.202  -5.140
  384LEU    HB1 6139  -5.782  -3.208  -5.075
  384LEU    HB2 6140  -5.843  -3.163  -5.240
  384LEU     CG 6141  -5.931  -3.343  -5.157
  384LEU     HG 6142  -6.015  -3.339  -5.229
  384LEU    CD1 6143  -5.825  -3.442  -5.209
  384LEU   HD11 6144  -5.740  -3.448  -5.138
  384LEU   HD12 6145  -5.786  -3.407  -5.308
  384LEU   HD13 6146  -5.869  -3.543  -5.220
  384LEU    CD2 6147  -5.998  -3.391  -5.027
  384LEU   HD21 6148  -6.092  -3.333  -5.010
  384LEU   HD22 6149  -5.930  -3.375  -4.941
  384LEU   HD23 6150  -6.024  -3.498  -5.035
  384LEU      C 6151  -5.894  -2.987  -5.023
  384LEU      O 6152  -5.848  -2.994  -4.910
  385PRO      N 6153  -5.870  -2.882  -5.096
  385PRO     CD 6154  -5.860  -2.892  -5.240
  385PRO    HD1 6155  -5.959  -2.874  -5.286
  385PRO    HD2 6156  -5.824  -2.993  -5.268
  385PRO     CA 6157  -5.788  -2.775  -5.043
  385PRO     HA 6158  -5.702  -2.816  -4.993
  385PRO     CB 6159  -5.754  -2.687  -5.163
  385PRO    HB1 6160  -5.654  -2.641  -5.153
  385PRO    HB2 6161  -5.829  -2.605  -5.175
  385PRO     CG 6162  -5.759  -2.784  -5.282
  385PRO    HG1 6163  -5.793  -2.732  -5.375
  385PRO    HG2 6164  -5.659  -2.829  -5.301
  385PRO      C 6165  -5.851  -2.700  -4.929
  385PRO      O 6166  -5.782  -2.623  -4.862
  386PHE      N 6167  -5.984  -2.712  -4.917
  386PHE     HN 6168  -6.033  -2.771  -4.980
  386PHE     CA 6169  -6.071  -2.649  -4.821
  386PHE     HA 6170  -6.024  -2.558  -4.787
  386PHE     CB 6171  -6.208  -2.619  -4.883
  386PHE    HB1 6172  -6.274  -2.564  -4.812
  386PHE    HB2 6173  -6.259  -2.711  -4.918
  386PHE     CG 6174  -6.173  -2.532  -4.998
  386PHE    CD1 6175  -6.122  -2.406  -4.977
  386PHE    HD1 6176  -6.108  -2.370  -4.876
  386PHE    CE1 6177  -6.088  -2.325  -5.082
  386PHE    HE1 6178  -6.048  -2.227  -5.064
  386PHE     CZ 6179  -6.105  -2.369  -5.211
  386PHE     HZ 6180  -6.079  -2.306  -5.295
  386PHE    CD2 6181  -6.190  -2.576  -5.128
  386PHE    HD2 6182  -6.231  -2.674  -5.146
  386PHE    CE2 6183  -6.157  -2.495  -5.234
  386PHE    HE2 6184  -6.171  -2.530  -5.335
  386PHE      C 6185  -6.088  -2.723  -4.691
  386PHE      O 6186  -6.143  -2.664  -4.598
  387VAL      N 6187  -6.045  -2.851  -4.681
  387VAL     HN 6188  -5.980  -2.890  -4.746
  387VAL     CA 6189  -6.089  -2.940  -4.576
  387VAL     HA 6190  -6.192  -2.964  -4.595
  387VAL     CB 6191  -6.008  -3.067  -4.567
  387VAL     HB 6192  -6.041  -3.127  -4.480
  387VAL    CG1 6193  -6.030  -3.147  -4.697
  387VAL   HG11 6194  -6.014  -3.081  -4.785
  387VAL   HG12 6195  -6.134  -3.186  -4.700
  387VAL   HG13 6196  -5.958  -3.231  -4.702
  387VAL    CG2 6197  -5.860  -3.034  -4.541
  387VAL   HG21 6198  -5.841  -3.030  -4.432
  387VAL   HG22 6199  -5.835  -2.935  -4.585
  387VAL   HG23 6200  -5.795  -3.112  -4.585
  387VAL      C 6201  -6.094  -2.878  -4.439
  387VAL      O 6202  -6.201  -2.840  -4.398
  388GLY      N 6203  -5.985  -2.843  -4.374
  388GLY     HN 6204  -5.897  -2.845  -4.420
  388GLY     CA 6205  -5.978  -2.801  -4.235
  388GLY    HA1 6206  -5.873  -2.783  -4.213
  388GLY    HA2 6207  -6.015  -2.883  -4.176
  388GLY      C 6208  -6.055  -2.676  -4.198
  388GLY      O 6209  -6.055  -2.639  -4.081
  389PHE      N 6210  -6.114  -2.602  -4.294
  389PHE     HN 6211  -6.121  -2.635  -4.387
  389PHE     CA 6212  -6.169  -2.471  -4.270
  389PHE     HA 6213  -6.091  -2.407  -4.232
  389PHE     CB 6214  -6.227  -2.413  -4.400
  389PHE    HB1 6215  -6.327  -2.456  -4.421
  389PHE    HB2 6216  -6.158  -2.432  -4.485
  389PHE     CG 6217  -6.241  -2.266  -4.383
  389PHE    CD1 6218  -6.130  -2.186  -4.388
  389PHE    HD1 6219  -6.033  -2.230  -4.404
  389PHE    CE1 6220  -6.141  -2.050  -4.374
  389PHE    HE1 6221  -6.053  -1.987  -4.377
  389PHE     CZ 6222  -6.265  -1.993  -4.354
  389PHE     HZ 6223  -6.274  -1.886  -4.343
  389PHE    CD2 6224  -6.365  -2.209  -4.364
  389PHE    HD2 6225  -6.453  -2.271  -4.361
  389PHE    CE2 6226  -6.377  -2.072  -4.349
  389PHE    HE2 6227  -6.474  -2.028  -4.334
  389PHE      C 6228  -6.275  -2.460  -4.160
  389PHE      O 6229  -6.258  -2.376  -4.072
  390THR      N 6230  -6.383  -2.542  -4.158
  390THR     HN 6231  -6.394  -2.617  -4.222
  390THR     CA 6232  -6.489  -2.524  -4.061
  390THR     HA 6233  -6.534  -2.428  -4.081
  390THR     CB 6234  -6.595  -2.630  -4.061
  390THR     HB 6235  -6.664  -2.614  -3.976
  390THR    OG1 6236  -6.536  -2.759  -4.049
  390THR    HG1 6237  -6.478  -2.768  -4.125
  390THR    CG2 6238  -6.678  -2.618  -4.189
  390THR   HG21 6239  -6.640  -2.534  -4.252
  390THR   HG22 6240  -6.784  -2.598  -4.164
  390THR   HG23 6241  -6.670  -2.712  -4.248
  390THR      C 6242  -6.438  -2.516  -3.920
  390THR      O 6243  -6.350  -2.591  -3.879
  391TYR      N 6244  -6.492  -2.416  -3.845
  391TYR     HN 6245  -6.558  -2.353  -3.884
  391TYR     CA 6246  -6.459  -2.392  -3.707
  391TYR     HA 6247  -6.390  -2.468  -3.674
  391TYR     CB 6248  -6.396  -2.252  -3.697
  391TYR    HB1 6249  -6.470  -2.177  -3.732
  391TYR    HB2 6250  -6.305  -2.248  -3.760
  391TYR     CG 6251  -6.355  -2.211  -3.559
  391TYR    CD1 6252  -6.239  -2.260  -3.504
  391TYR    HD1 6253  -6.178  -2.330  -3.560
  391TYR    CE1 6254  -6.199  -2.221  -3.378
  391TYR    HE1 6255  -6.108  -2.260  -3.336
  391TYR     CZ 6256  -6.276  -2.132  -3.307
  391TYR     OH 6257  -6.236  -2.092  -3.178
  391TYR     HH 6258  -6.292  -2.019  -3.151
  391TYR    CD2 6259  -6.430  -2.121  -3.488
  391TYR    HD2 6260  -6.521  -2.081  -3.530
  391TYR    CE2 6261  -6.391  -2.082  -3.362
  391TYR    HE2 6262  -6.451  -2.011  -3.306
  391TYR      C 6263  -6.590  -2.395  -3.633
  391TYR      O 6264  -6.633  -2.292  -3.580
  392TYR      N 6265  -6.667  -2.506  -3.645
  392TYR     HN 6266  -6.640  -2.580  -3.706
  392TYR     CA 6267  -6.790  -2.526  -3.574
  392TYR     HA 6268  -6.829  -2.430  -3.543
  392TYR     CB 6269  -6.890  -2.598  -3.667
  392TYR    HB1 6270  -6.850  -2.698  -3.694
  392TYR    HB2 6271  -6.907  -2.537  -3.758
  392TYR     CG 6272  -7.023  -2.619  -3.603
  392TYR    CD1 6273  -7.115  -2.517  -3.596
  392TYR    HD1 6274  -7.090  -2.420  -3.636
  392TYR    CE1 6275  -7.238  -2.537  -3.538
  392TYR    HE1 6276  -7.309  -2.455  -3.532
  392TYR     CZ 6277  -7.272  -2.660  -3.487
  392TYR     OH 6278  -7.398  -2.681  -3.428
  392TYR     HH 6279  -7.461  -2.622  -3.471
  392TYR    CD2 6280  -7.058  -2.743  -3.553
  392TYR    HD2 6281  -6.988  -2.825  -3.559
  392TYR    CE2 6282  -7.181  -2.764  -3.495
  392TYR    HE2 6283  -7.207  -2.861  -3.456
  392TYR      C 6284  -6.781  -2.603  -3.444
  392TYR      O 6285  -6.812  -2.553  -3.336
  393SER      N 6286  -6.734  -2.730  -3.454
  393SER     HN 6287  -6.697  -2.766  -3.539
  393SER     CA 6288  -6.735  -2.822  -3.343
  393SER     HA 6289  -6.827  -2.805  -3.289
  393SER     CB 6290  -6.726  -2.971  -3.384
  393SER    HB1 6291  -6.807  -2.994  -3.456
  393SER    HB2 6292  -6.736  -3.035  -3.294
  393SER     OG 6293  -6.601  -2.999  -3.446
  393SER    HG1 6294  -6.603  -2.955  -3.531
  393SER      C 6295  -6.626  -2.793  -3.247
  393SER      O 6296  -6.647  -2.792  -3.125
  394ASN      N 6297  -6.504  -2.770  -3.298
  394ASN     HN 6298  -6.486  -2.762  -3.396
  394ASN     CA 6299  -6.393  -2.756  -3.209
  394ASN     HA 6300  -6.424  -2.792  -3.112
  394ASN     CB 6301  -6.269  -2.834  -3.257
  394ASN    HB1 6302  -6.188  -2.827  -3.181
  394ASN    HB2 6303  -6.233  -2.792  -3.353
  394ASN     CG 6304  -6.308  -2.980  -3.277
  394ASN    OD1 6305  -6.355  -3.046  -3.185
  394ASN    ND2 6306  -6.289  -3.031  -3.401
  394ASN   HD21 6307  -6.251  -2.973  -3.474
  394ASN   HD22 6308  -6.313  -3.126  -3.421
  394ASN      C 6309  -6.351  -2.613  -3.209
  394ASN      O 6310  -6.273  -2.572  -3.295
  395ARG      N 6311  -6.400  -2.534  -3.112
  395ARG     HN 6312  -6.462  -2.566  -3.040
  395ARG     CA 6313  -6.362  -2.397  -3.109
  395ARG     HA 6314  -6.272  -2.387  -3.167
  395ARG     CB 6315  -6.469  -2.301  -3.163
  395ARG    HB1 6316  -6.482  -2.322  -3.271
  395ARG    HB2 6317  -6.432  -2.197  -3.150
  395ARG     CG 6318  -6.607  -2.309  -3.098
  395ARG    HG1 6319  -6.601  -2.273  -2.993
  395ARG    HG2 6320  -6.641  -2.414  -3.097
  395ARG     CD 6321  -6.709  -2.223  -3.174
  395ARG    HD1 6322  -6.713  -2.255  -3.281
  395ARG    HD2 6323  -6.682  -2.116  -3.167
  395ARG     NE 6324  -6.844  -2.242  -3.115
  395ARG     HE 6325  -6.864  -2.322  -3.059
  395ARG     CZ 6326  -6.940  -2.148  -3.138
  395ARG    NH1 6327  -6.910  -2.036  -3.211
  395ARG   HH11 6328  -6.823  -2.031  -3.260
  395ARG   HH12 6329  -6.975  -1.961  -3.216
  395ARG    NH2 6330  -7.066  -2.164  -3.089
  395ARG   HH21 6331  -7.088  -2.245  -3.035
  395ARG   HH22 6332  -7.136  -2.095  -3.106
  395ARG      C 6333  -6.327  -2.360  -2.968
  395ARG      O 6334  -6.355  -2.435  -2.874
  396ARG      N 6335  -6.259  -2.245  -2.953
  396ARG     HN 6336  -6.234  -2.187  -3.030
  396ARG     CA 6337  -6.218  -2.201  -2.823
  396ARG     HA 6338  -6.169  -2.284  -2.774
  396ARG     CB 6339  -6.122  -2.080  -2.830
  396ARG    HB1 6340  -6.110  -2.039  -2.728
  396ARG    HB2 6341  -6.167  -2.003  -2.895
  396ARG     CG 6342  -5.985  -2.119  -2.885
  396ARG    HG1 6343  -5.998  -2.161  -2.987
  396ARG    HG2 6344  -5.942  -2.197  -2.819
  396ARG     CD 6345  -5.887  -2.003  -2.893
  396ARG    HD1 6346  -5.885  -1.946  -2.798
  396ARG    HD2 6347  -5.912  -1.935  -2.978
  396ARG     NE 6348  -5.752  -2.061  -2.917
  396ARG     HE 6349  -5.744  -2.157  -2.944
  396ARG     CZ 6350  -5.640  -1.984  -2.904
  396ARG    NH1 6351  -5.652  -1.851  -2.877
  396ARG   HH11 6352  -5.742  -1.809  -2.867
  396ARG   HH12 6353  -5.570  -1.795  -2.867
  396ARG    NH2 6354  -5.517  -2.041  -2.916
  396ARG   HH21 6355  -5.508  -2.138  -2.936
  396ARG   HH22 6356  -5.435  -1.984  -2.906
  396ARG      C 6357  -6.342  -2.160  -2.746
  396ARG    OT1 6358  -6.454  -2.171  -2.804
  396ARG    OT2 6359  -6.327  -2.117  -2.629
   5.56970   8.06590   5.23560
