# Supplementary material for: Designing of the N-ethyl-4-(pyridin-4-yl)benzamide based potent ROCK1 inhibitors using docking, molecular dynamics, and 3D-QSAR
Source: PeerJ. 2021 Aug 9;9:e11951. doi: 10.7717/peerj.11951 (PMC8359802; doi:10.7717/peerj.11951)
Supplement: Supplemental Information 2 [file peerj-09-11951-s002.zip › Supplementary_Files/ROCK-Coordinates/MD/ROCK1-Cpd_C11/c11.gro]

Gromacs Runs On Most of All Computer Systems
   58
    1c11     N1    1  -6.425  -0.741  -4.746
    1c11     N2    2  -6.875  -0.547  -3.937
    1c11     N3    3  -5.881  -1.105  -4.969
    1c11     C1    4  -6.393  -0.787  -4.624
    1c11     C2    5  -6.335  -0.769  -4.856
    1c11     C3    6  -6.369  -0.893  -4.939
    1c11     C4    7  -6.501  -0.953  -4.939
    1c11     C5    8  -6.516  -1.071  -5.021
    1c11     C6    9  -6.421  -1.129  -5.100
    1c11     C7   10  -6.297  -1.076  -5.092
    1c11     C8   11  -6.263  -0.959  -5.015
    1c11     C9   12  -6.484  -0.769  -4.504
    1c11    C10   13  -6.477  -0.845  -4.385
    1c11    C11   14  -6.571  -0.814  -4.281
    1c11    C12   15  -6.649  -0.695  -4.278
    1c11    C13   16  -6.643  -0.618  -4.401
    1c11    C14   17  -6.563  -0.661  -4.506
    1c11    C15   18  -6.723  -0.646  -4.160
    1c11    C16   19  -6.834  -0.559  -4.173
    1c11    C17   20  -6.922  -0.526  -4.063
    1c11    C18   21  -6.785  -0.642  -3.914
    1c11    C19   22  -6.703  -0.694  -4.022
    1c11    C20   23  -6.064  -1.092  -5.133
    1c11    C21   24  -6.009  -1.165  -5.009
    1c11    C22   25  -5.886  -0.960  -4.939
    1c11    C23   26  -5.749  -0.912  -4.885
    1c11    C24   27  -5.636  -1.084  -5.004
    1c11    C25   28  -5.770  -1.135  -5.063
    1c11     O1   29  -6.296  -0.860  -4.617
    1c11     O2   30  -6.195  -1.138  -5.162
    1c11     O3   31  -5.644  -0.943  -4.978
    1c11      H   32  -6.509  -0.690  -4.765
    1c11     H1   33  -6.234  -0.782  -4.815
    1c11     H2   34  -6.336  -0.682  -4.924
    1c11     H3   35  -6.583  -0.913  -4.881
    1c11     H4   36  -6.614  -1.119  -5.020
    1c11     H5   37  -6.443  -1.213  -5.166
    1c11     H6   38  -6.161  -0.921  -5.014
    1c11     H7   39  -6.403  -0.923  -4.372
    1c11     H8   40  -6.583  -0.885  -4.200
    1c11     H9   41  -6.701  -0.528  -4.411
    1c11    H10   42  -6.563  -0.602  -4.597
    1c11    H11   43  -6.854  -0.515  -4.270
    1c11    H12   44  -7.021  -0.485  -4.081
    1c11    H13   45  -6.773  -0.680  -3.814
    1c11    H14   46  -6.627  -0.768  -4.001
    1c11    H15   47  -5.998  -1.111  -5.219
    1c11    H16   48  -6.067  -0.984  -5.113
    1c11    H17   49  -5.995  -1.271  -5.033
    1c11    H18   50  -6.081  -1.156  -4.926
    1c11    H19   51  -5.963  -0.941  -4.864
    1c11    H20   52  -5.910  -0.905  -5.031
    1c11    H21   53  -5.728  -0.962  -4.789
    1c11    H22   54  -5.752  -0.803  -4.869
    1c11    H23   55  -5.555  -1.103  -5.077
    1c11    H24   56  -5.614  -1.137  -4.911
    1c11    H25   57  -5.789  -1.086  -5.159
    1c11    H26   58  -5.763  -1.244  -5.078
   0.00000   0.00000   0.00000
