# Supplementary material for: Designing of the N-ethyl-4-(pyridin-4-yl)benzamide based potent ROCK1 inhibitors using docking, molecular dynamics, and 3D-QSAR
Source: PeerJ. 2021 Aug 9;9:e11951. doi: 10.7717/peerj.11951 (PMC8359802; doi:10.7717/peerj.11951)
Supplement: Supplemental Information 2 [file peerj-09-11951-s002.zip › Supplementary_Files/ROCK-Coordinates/MD/ROCK1-Cpd_C11/c11.itp]

; Created by cgenff_charmm2gmx.py

[ moleculetype ]
; Name			   nrexcl
c11				 3

[ atoms ]
;	 nr		  type	resnr residue  atom   cgnr	   charge		mass  typeB    chargeB		massB
; residue	 1 c11 rtp c11 q	qsum
     1      NG2S1      1    c11     N1      1     -0.499     14.007   ;
     2     NG2R60      1    c11     N2      2     -0.602     14.007   ;
     3      NG301      1    c11     N3      3     -0.651     14.007   ;
     4      CG2O1      1    c11     C1      4      0.580     12.011   ;
     5      CG321      1    c11     C2      5     -0.022     12.011   ;
     6     CG2R61      1    c11     C3      6      0.000     12.011   ;
     7     CG2R61      1    c11     C4      7     -0.117     12.011   ;
     8     CG2R61      1    c11     C5      8     -0.110     12.011   ;
     9     CG2R61      1    c11     C6      9     -0.114     12.011   ;
    10     CG2R61      1    c11     C7     10      0.219     12.011   ;
    11     CG2R61      1    c11     C8     11     -0.116     12.011   ;
    12     CG2R61      1    c11     C9     12     -0.149     12.011   ;
    13     CG2R61      1    c11    C10     13     -0.099     12.011   ;
    14     CG2R61      1    c11    C11     14     -0.116     12.011   ;
    15     CG2R67      1    c11    C12     15      0.002     12.011   ;
    16     CG2R61      1    c11    C13     16     -0.116     12.011   ;
    17     CG2R61      1    c11    C14     17     -0.099     12.011   ;
    18     CG2R67      1    c11    C15     18     -0.000     12.011   ;
    19     CG2R61      1    c11    C16     19     -0.138     12.011   ;
    20     CG2R61      1    c11    C17     20      0.203     12.011   ;
    21     CG2R61      1    c11    C18     21      0.203     12.011   ;
    22     CG2R61      1    c11    C19     22     -0.138     12.011   ;
    23      CG321      1    c11    C20     23     -0.011     12.011   ;
    24      CG321      1    c11    C21     24      0.036     12.011   ;
    25      CG321      1    c11    C22     25      0.039     12.011   ;
    26      CG321      1    c11    C23     26      0.018     12.011   ;
    27      CG321      1    c11    C24     27      0.018     12.011   ;
    28      CG321      1    c11    C25     28      0.039     12.011   ;
    29      OG2D1      1    c11     O1     29     -0.459     15.999   ;
    30      OG301      1    c11     O2     30     -0.387     15.999   ;
    31     OG3C61      1    c11     O3     31     -0.400     15.999   ;
    32       HGP1      1    c11      H     32      0.334      1.008   ;
    33       HGA2      1    c11     H1     33      0.090      1.008   ;
    34       HGA2      1    c11     H2     34      0.090      1.008   ;
    35      HGR61      1    c11     H3     35      0.115      1.008   ;
    36      HGR61      1    c11     H4     36      0.115      1.008   ;
    37      HGR61      1    c11     H5     37      0.115      1.008   ;
    38      HGR61      1    c11     H6     38      0.115      1.008   ;
    39      HGR61      1    c11     H7     39      0.115      1.008   ;
    40      HGR61      1    c11     H8     40      0.115      1.008   ;
    41      HGR61      1    c11     H9     41      0.115      1.008   ;
    42      HGR61      1    c11    H10     42      0.115      1.008   ;
    43      HGR61      1    c11    H11     43      0.115      1.008   ;
    44      HGR62      1    c11    H12     44      0.121      1.008   ;
    45      HGR62      1    c11    H13     45      0.121      1.008   ;
    46      HGR61      1    c11    H14     46      0.115      1.008   ;
    47       HGA2      1    c11    H15     47      0.090      1.008   ;
    48       HGA2      1    c11    H16     48      0.090      1.008   ;
    49       HGA2      1    c11    H17     49      0.090      1.008   ;
    50       HGA2      1    c11    H18     50      0.090      1.008   ;
    51       HGA2      1    c11    H19     51      0.090      1.008   ;
    52       HGA2      1    c11    H20     52      0.090      1.008   ;
    53       HGA2      1    c11    H21     53      0.090      1.008   ;
    54       HGA2      1    c11    H22     54      0.090      1.008   ;
    55       HGA2      1    c11    H23     55      0.090      1.008   ;
    56       HGA2      1    c11    H24     56      0.090      1.008   ;
    57       HGA2      1    c11    H25     57      0.090      1.008   ;
    58       HGA2      1    c11    H26     58      0.090      1.008   ;

[ bonds ]
;	ai	  aj funct			  c0			c1			  c2			c3
    1     4	 1
    1     5	 1
    1    32	 1
    2    21	 1
    2    20	 1
    3    25	 1
    3    28	 1
    3    24	 1
    4    12	 1
    4    29	 1
    5     6	 1
    5    33	 1
    5    34	 1
    6     7	 1
    6    11	 1
    7     8	 1
    7    35	 1
    8     9	 1
    8    36	 1
    9    10	 1
    9    37	 1
   10    11	 1
   10    30	 1
   11    38	 1
   12    13	 1
   12    17	 1
   13    14	 1
   13    39	 1
   14    15	 1
   14    40	 1
   15    16	 1
   15    18	 1
   16    17	 1
   16    41	 1
   17    42	 1
   18    19	 1
   18    22	 1
   19    20	 1
   19    43	 1
   20    44	 1
   21    22	 1
   21    45	 1
   22    46	 1
   23    24	 1
   23    30	 1
   23    47	 1
   23    48	 1
   24    49	 1
   24    50	 1
   25    26	 1
   25    51	 1
   25    52	 1
   26    31	 1
   26    53	 1
   26    54	 1
   27    28	 1
   27    31	 1
   27    55	 1
   27    56	 1
   28    57	 1
   28    58	 1

[ pairs ]
;	ai	  aj funct			  c0			c1			  c2			c3
    1    13	 1
    1    17	 1
    1     7	 1
    1    11	 1
    2    18	 1
    2    43	 1
    2    46	 1
    3    30	 1
    3    47	 1
    3    48	 1
    3    31	 1
    3    53	 1
    3    54	 1
    3    55	 1
    3    56	 1
    4     6	 1
    4    33	 1
    4    34	 1
    4    14	 1
    4    39	 1
    4    16	 1
    4    42	 1
    5    12	 1
    5    29	 1
    5     8	 1
    5    35	 1
    5    10	 1
    5    38	 1
    6    32	 1
    6     9	 1
    6    36	 1
    6    30	 1
    7    33	 1
    7    34	 1
    7    10	 1
    7    38	 1
    7    37	 1
    8    11	 1
    8    30	 1
    9    35	 1
    9    38	 1
    9    23	 1
   10    36	 1
   10    24	 1
   10    47	 1
   10    48	 1
   11    33	 1
   11    34	 1
   11    35	 1
   11    37	 1
   11    23	 1
   12    32	 1
   12    15	 1
   12    40	 1
   12    41	 1
   13    29	 1
   13    16	 1
   13    42	 1
   13    18	 1
   14    17	 1
   14    41	 1
   14    19	 1
   14    22	 1
   15    39	 1
   15    42	 1
   15    20	 1
   15    43	 1
   15    21	 1
   15    46	 1
   16    40	 1
   16    19	 1
   16    22	 1
   17    29	 1
   17    39	 1
   17    18	 1
   18    40	 1
   18    41	 1
   18    44	 1
   18    45	 1
   19    21	 1
   19    46	 1
   20    22	 1
   20    45	 1
   21    44	 1
   22    43	 1
   23    25	 1
   23    28	 1
   24    26	 1
   24    51	 1
   24    52	 1
   24    27	 1
   24    57	 1
   24    58	 1
   25    27	 1
   25    57	 1
   25    58	 1
   25    49	 1
   25    50	 1
   26    28	 1
   26    55	 1
   26    56	 1
   27    53	 1
   27    54	 1
   28    51	 1
   28    52	 1
   28    49	 1
   28    50	 1
   29    32	 1
   30    37	 1
   30    38	 1
   30    49	 1
   30    50	 1
   31    51	 1
   31    52	 1
   31    57	 1
   31    58	 1
   32    33	 1
   32    34	 1
   35    36	 1
   36    37	 1
   39    40	 1
   41    42	 1
   43    44	 1
   45    46	 1
   47    49	 1
   47    50	 1
   48    49	 1
   48    50	 1
   51    53	 1
   51    54	 1
   52    53	 1
   52    54	 1
   55    57	 1
   55    58	 1
   56    57	 1
   56    58	 1

[ angles ]
;	ai	  aj	ak funct			c0			  c1			c2			  c3
    4     1     5	5
    4     1    32	5
    5     1    32	5
   21     2    20	5
   25     3    28	5
   25     3    24	5
   28     3    24	5
    1     4    12	5
    1     4    29	5
   12     4    29	5
    1     5     6	5
    1     5    33	5
    1     5    34	5
    6     5    33	5
    6     5    34	5
   33     5    34	5
    5     6     7	5
    5     6    11	5
    7     6    11	5
    6     7     8	5
    6     7    35	5
    8     7    35	5
    7     8     9	5
    7     8    36	5
    9     8    36	5
    8     9    10	5
    8     9    37	5
   10     9    37	5
    9    10    11	5
    9    10    30	5
   11    10    30	5
    6    11    10	5
    6    11    38	5
   10    11    38	5
    4    12    13	5
    4    12    17	5
   13    12    17	5
   12    13    14	5
   12    13    39	5
   14    13    39	5
   13    14    15	5
   13    14    40	5
   15    14    40	5
   14    15    16	5
   14    15    18	5
   16    15    18	5
   15    16    17	5
   15    16    41	5
   17    16    41	5
   12    17    16	5
   12    17    42	5
   16    17    42	5
   15    18    19	5
   15    18    22	5
   19    18    22	5
   18    19    20	5
   18    19    43	5
   20    19    43	5
   19    20     2	5
   19    20    44	5
    2    20    44	5
    2    21    22	5
    2    21    45	5
   22    21    45	5
   18    22    21	5
   18    22    46	5
   21    22    46	5
   24    23    30	5
   24    23    47	5
   24    23    48	5
   30    23    47	5
   30    23    48	5
   47    23    48	5
   23    24     3	5
   23    24    49	5
   23    24    50	5
    3    24    49	5
    3    24    50	5
   49    24    50	5
    3    25    26	5
    3    25    51	5
    3    25    52	5
   26    25    51	5
   26    25    52	5
   51    25    52	5
   25    26    31	5
   25    26    53	5
   25    26    54	5
   31    26    53	5
   31    26    54	5
   53    26    54	5
   28    27    31	5
   28    27    55	5
   28    27    56	5
   31    27    55	5
   31    27    56	5
   55    27    56	5
    3    28    27	5
    3    28    57	5
    3    28    58	5
   27    28    57	5
   27    28    58	5
   57    28    58	5
   10    30    23	5
   26    31    27	5

[ dihedrals ]
;	ai	  aj	ak	  al funct			  c0			c1			  c2			c3			  c4			c5
    5     1     4    12	 9
    5     1     4    29	 9
   32     1     4    12	 9
   32     1     4    29	 9
    4     1     5     6	 9
    4     1     5    33	 9
    4     1     5    34	 9
   32     1     5     6	 9
   32     1     5    33	 9
   32     1     5    34	 9
   20     2    21    22	 9
   20     2    21    45	 9
   21     2    20    19	 9
   21     2    20    44	 9
   28     3    25    26	 9
   28     3    25    51	 9
   28     3    25    52	 9
   24     3    25    26	 9
   24     3    25    51	 9
   24     3    25    52	 9
   25     3    28    27	 9
   25     3    28    57	 9
   25     3    28    58	 9
   24     3    28    27	 9
   24     3    28    57	 9
   24     3    28    58	 9
   25     3    24    23	 9
   25     3    24    49	 9
   25     3    24    50	 9
   28     3    24    23	 9
   28     3    24    49	 9
   28     3    24    50	 9
    1     4    12    13	 9
    1     4    12    17	 9
   29     4    12    13	 9
   29     4    12    17	 9
    1     5     6     7	 9
    1     5     6    11	 9
   33     5     6     7	 9
   33     5     6    11	 9
   34     5     6     7	 9
   34     5     6    11	 9
    5     6     7     8	 9
    5     6     7    35	 9
   11     6     7     8	 9
   11     6     7    35	 9
    5     6    11    10	 9
    5     6    11    38	 9
    7     6    11    10	 9
    7     6    11    38	 9
    6     7     8     9	 9
    6     7     8    36	 9
   35     7     8     9	 9
   35     7     8    36	 9
    7     8     9    10	 9
    7     8     9    37	 9
   36     8     9    10	 9
   36     8     9    37	 9
    8     9    10    11	 9
    8     9    10    30	 9
   37     9    10    11	 9
   37     9    10    30	 9
    9    10    11     6	 9
    9    10    11    38	 9
   30    10    11     6	 9
   30    10    11    38	 9
    9    10    30    23	 9
   11    10    30    23	 9
    4    12    13    14	 9
    4    12    13    39	 9
   17    12    13    14	 9
   17    12    13    39	 9
    4    12    17    16	 9
    4    12    17    42	 9
   13    12    17    16	 9
   13    12    17    42	 9
   12    13    14    15	 9
   12    13    14    40	 9
   39    13    14    15	 9
   39    13    14    40	 9
   13    14    15    16	 9
   13    14    15    18	 9
   40    14    15    16	 9
   40    14    15    18	 9
   14    15    16    17	 9
   14    15    16    41	 9
   18    15    16    17	 9
   18    15    16    41	 9
   14    15    18    19	 9
   14    15    18    22	 9
   16    15    18    19	 9
   16    15    18    22	 9
   15    16    17    12	 9
   15    16    17    42	 9
   41    16    17    12	 9
   41    16    17    42	 9
   15    18    19    20	 9
   15    18    19    43	 9
   22    18    19    20	 9
   22    18    19    43	 9
   15    18    22    21	 9
   15    18    22    46	 9
   19    18    22    21	 9
   19    18    22    46	 9
   18    19    20     2	 9
   18    19    20    44	 9
   43    19    20     2	 9
   43    19    20    44	 9
    2    21    22    18	 9
    2    21    22    46	 9
   45    21    22    18	 9
   45    21    22    46	 9
   30    23    24     3	 9
   30    23    24    49	 9
   30    23    24    50	 9
   47    23    24     3	 9
   47    23    24    49	 9
   47    23    24    50	 9
   48    23    24     3	 9
   48    23    24    49	 9
   48    23    24    50	 9
   24    23    30    10	 9
   47    23    30    10	 9
   48    23    30    10	 9
    3    25    26    31	 9
    3    25    26    53	 9
    3    25    26    54	 9
   51    25    26    31	 9
   51    25    26    53	 9
   51    25    26    54	 9
   52    25    26    31	 9
   52    25    26    53	 9
   52    25    26    54	 9
   25    26    31    27	 9
   53    26    31    27	 9
   54    26    31    27	 9
   31    27    28     3	 9
   31    27    28    57	 9
   31    27    28    58	 9
   55    27    28     3	 9
   55    27    28    57	 9
   55    27    28    58	 9
   56    27    28     3	 9
   56    27    28    57	 9
   56    27    28    58	 9
   28    27    31    26	 9
   55    27    31    26	 9
   56    27    31    26	 9

[ dihedrals ]
;	ai	  aj	ak	  al funct			  c0			c1			  c2			c3
    4    12     1    29	 2
