# Supplementary material for: Designing of the N-ethyl-4-(pyridin-4-yl)benzamide based potent ROCK1 inhibitors using docking, molecular dynamics, and 3D-QSAR
Source: PeerJ. 2021 Aug 9;9:e11951. doi: 10.7717/peerj.11951 (PMC8359802; doi:10.7717/peerj.11951)
Supplement: Supplemental Information 2 [file peerj-09-11951-s002.zip › Supplementary_Files/ROCK-Coordinates/MD/ROCK1-Cpd_C11/C11DC.mol2]

#	Name:			c11
#	Creating user name:	Swapnil
#	Creation time:		Mon Dec 21 11:36:44 2020

#	Modifying user name:	Swapnil
#	Modification time:	Mon Dec 21 11:38:15 2020

@<TRIPOS>MOLECULE
c11
   58    61     1     0     0
SMALL
USER_CHARGES
INVALID_CHARGES

@<TRIPOS>ATOM
      1 N         -64.2456   -7.4063  -47.4591 N.am      1 UNNAMED    -0.3070 
      2 N         -68.7541   -5.4691  -39.3744 N.ar      1 UNNAMED    -0.2630 
      3 N         -58.8097  -11.0550  -49.6898 N.3       1 UNNAMED    -0.2960 
      4 C         -63.9346   -7.8743  -46.2371 C.2       1 UNNAMED     0.2440 
      5 C         -63.3497   -7.6906  -48.5632 C.3       1 UNNAMED     0.1390 
      6 C         -63.6855   -8.9280  -49.3888 C.ar      1 UNNAMED    -0.0280 
      7 C         -65.0085   -9.5330  -49.3878 C.ar      1 UNNAMED     0.0050 
      8 C         -65.1625  -10.7130  -50.2098 C.ar      1 UNNAMED     0.0030 
      9 C         -64.2075  -11.2930  -51.0018 C.ar      1 UNNAMED     0.0320 
     10 C         -62.9745  -10.7570  -50.9168 C.ar      1 UNNAMED     0.0770 
     11 C         -62.6255   -9.5890  -50.1518 C.ar      1 UNNAMED     0.0380 
     12 C         -64.8430   -7.6932  -45.0446 C.ar      1 UNNAMED     0.0370 
     13 C         -64.7680   -8.4502  -43.8456 C.ar      1 UNNAMED     0.0140 
     14 C         -65.7110   -8.1382  -42.8076 C.ar      1 UNNAMED     0.0090 
     15 C         -66.4900   -6.9542  -42.7776 C.ar      1 UNNAMED    -0.0180 
     16 C         -66.4270   -6.1852  -44.0126 C.ar      1 UNNAMED     0.0090 
     17 C         -65.6260   -6.6102  -45.0606 C.ar      1 UNNAMED     0.0140 
     18 C         -67.2351   -6.4641  -41.5964 C.ar      1 UNNAMED    -0.0150 
     19 C         -68.3421   -5.5911  -41.7304 C.ar      1 UNNAMED     0.0280 
     20 C         -69.2171   -5.2571  -40.6354 C.ar      1 UNNAMED     0.1110 
     21 C         -67.8511   -6.4171  -39.1424 C.ar      1 UNNAMED     0.1110 
     22 C         -67.0331   -6.9381  -40.2194 C.ar      1 UNNAMED     0.0280 
     23 C         -60.6360  -10.9160  -51.3300 C.3       1 UNNAMED     0.1830 
     24 C         -60.0930  -11.6501  -50.0899 C.3       1 UNNAMED     0.1130 
     25 C         -58.8567   -9.6010  -49.3898 C.3       1 UNNAMED     0.1130 
     26 C         -57.4877   -9.1200  -48.8468 C.3       1 UNNAMED     0.1740 
     27 C         -56.3577  -10.8400  -50.0448 C.3       1 UNNAMED     0.1740 
     28 C         -57.6977  -11.3550  -50.6258 C.3       1 UNNAMED     0.1130 
     29 O         -62.9587   -8.6032  -46.1671 O.2       1 UNNAMED    -0.2700 
     30 O         -61.9549  -11.3843  -51.6232 O.3       1 UNNAMED    -0.3430 
     31 O         -56.4407   -9.4270  -49.7848 O.3       1 UNNAMED    -0.3770 
     32 H         -65.0866   -6.8983  -47.6451 H         1 UNNAMED     0.1490 
     33 H1        -62.3384   -7.8239  -48.1515 H         1 UNNAMED     0.0000 
     34 H2        -63.3594   -6.8219  -49.2380 H         1 UNNAMED     0.0000 
     35 H3        -65.8278   -9.1248  -48.8072 H         1 UNNAMED     0.0000 
     36 H4        -66.1366  -11.1885  -50.1978 H         1 UNNAMED     0.0000 
     37 H5        -64.4294  -12.1293  -51.6548 H         1 UNNAMED     0.0000 
     38 H6        -61.6097   -9.2107  -50.1410 H         1 UNNAMED     0.0000 
     39 H7        -64.0285   -9.2325  -43.7185 H         1 UNNAMED     0.0000 
     40 H8        -65.8341   -8.8502  -41.9996 H         1 UNNAMED     0.0000 
     41 H9        -67.0092   -5.2763  -44.1126 H         1 UNNAMED     0.0000 
     42 H10       -65.6352   -6.0159  -45.9671 H         1 UNNAMED     0.0000 
     43 H11       -68.5404   -5.1537  -42.7022 H         1 UNNAMED     0.0000 
     44 H12       -70.2072   -4.8521  -40.8102 H         1 UNNAMED     0.0000 
     45 H13       -67.7254   -6.8042  -38.1377 H         1 UNNAMED     0.0000 
     46 H14       -66.2704   -7.6792  -40.0092 H         1 UNNAMED     0.0000 
     47 H15       -59.9780  -11.1123  -52.1894 H         1 UNNAMED     0.0000 
     48 H16       -60.6670   -9.8345  -51.1313 H         1 UNNAMED     0.0000 
     49 H17       -59.9450  -12.7135  -50.3290 H         1 UNNAMED     0.0000 
     50 H18       -60.8135  -11.5567  -49.2640 H         1 UNNAMED     0.0000 
     51 H19       -59.6337   -9.4111  -48.6347 H         1 UNNAMED     0.0000 
     52 H20       -59.0967   -9.0480  -50.3100 H         1 UNNAMED     0.0000 
     53 H21       -57.2787   -9.6249  -47.8922 H         1 UNNAMED     0.0000 
     54 H22       -57.5232   -8.0323  -48.6864 H         1 UNNAMED     0.0000 
     55 H23       -55.5509  -11.0298  -50.7680 H         1 UNNAMED     0.0000 
     56 H24       -56.1408  -11.3703  -49.1058 H         1 UNNAMED     0.0000 
     57 H25       -57.8901  -10.8605  -51.5894 H         1 UNNAMED     0.0000 
     58 H26       -57.6339  -12.4425  -50.7780 H         1 UNNAMED     0.0000 
@<TRIPOS>BOND
     1    1    4 am   
     2    5    1 1    
     3    1   32 1    
     4   21    2 ar   
     5    3   25 1    
     6    3   28 1    
     7    4   12 1    
     8    4   29 2    
     9    6    5 1    
    10    6    7 ar   
    11   11    6 ar   
    12    8    7 ar   
    13    9    8 ar   
    14   10    9 ar   
    15   10   11 ar   
    16   30   10 1    
    17   12   13 ar   
    18   12   17 ar   
    19   13   14 ar   
    20   14   15 ar   
    21   16   15 ar   
    22   15   18 1    
    23   17   16 ar   
    24   18   19 ar   
    25   18   22 ar   
    26   19   20 ar   
    27   20    2 ar   
    28   22   21 ar   
    29   23   24 1    
    30   24    3 1    
    31   25   26 1    
    32   26   31 1    
    33   28   27 1    
    34   23   30 1    
    35   27   31 1    
    36    5   33 1    
    37    5   34 1    
    38    7   35 1    
    39    8   36 1    
    40    9   37 1    
    41   11   38 1    
    42   13   39 1    
    43   14   40 1    
    44   16   41 1    
    45   17   42 1    
    46   19   43 1    
    47   20   44 1    
    48   21   45 1    
    49   22   46 1    
    50   23   47 1    
    51   23   48 1    
    52   24   49 1    
    53   24   50 1    
    54   25   51 1    
    55   25   52 1    
    56   26   53 1    
    57   26   54 1    
    58   27   55 1    
    59   27   56 1    
    60   28   57 1    
    61   28   58 1    
@<TRIPOS>SUBSTRUCTURE
     1 UNNAMED     1 GROUP             1 D     ****    0 ROOT 
