# Supplementary material for: Designing of the N-ethyl-4-(pyridin-4-yl)benzamide based potent ROCK1 inhibitors using docking, molecular dynamics, and 3D-QSAR
Source: PeerJ. 2021 Aug 9;9:e11951. doi: 10.7717/peerj.11951 (PMC8359802; doi:10.7717/peerj.11951)
Supplement: Supplemental Information 2 [file peerj-09-11951-s002.zip › Supplementary_Files/ROCK-Coordinates/MD/ROCK1-Cpd_C11/MD_C11_OUT.pdb]

ATOM      1  N   THR     9      34.960  36.690  21.390  1.00  0.00           N  
ATOM      2  CA  THR     9      36.430  36.990  21.040  1.00  0.00           C  
ATOM      3  C   THR     9      36.650  38.230  20.110  1.00  0.00           C  
ATOM      4  O   THR     9      35.860  38.600  19.230  1.00  0.00           O  
ATOM      5  CB  THR     9      37.160  35.730  20.530  1.00  0.00           C  
ATOM      6  CG2 THR     9      37.020  34.550  21.500  1.00  0.00           C  
ATOM      7  OG1 THR     9      36.600  35.300  19.300  1.00  0.00           O  
ATOM      8  HA  THR     9      36.910  37.300  21.950  1.00  0.00           H  
ATOM      9  HB  THR     9      38.230  35.930  20.340  1.00  0.00           H  
ATOM     10  HG1 THR     9      36.980  34.410  19.270  1.00  0.00           H  
ATOM     11 1HG2 THR     9      37.500  34.850  22.450  1.00  0.00           H  
ATOM     12 2HG2 THR     9      37.630  33.670  21.210  1.00  0.00           H  
ATOM     13 3HG2 THR     9      35.990  34.170  21.660  1.00  0.00           H  
ATOM     14  H1  THR     9      34.330  37.500  21.520  1.00  0.00           H  
ATOM     15  H2  THR     9      34.960  36.120  22.260  1.00  0.00           H  
ATOM     16  H3  THR     9      34.540  36.200  20.570  1.00  0.00           H  
ATOM     17  N   ARG    10      37.750  38.940  20.390  1.00  0.00           N  
ATOM     18  CA  ARG    10      38.260  40.140  19.610  1.00  0.00           C  
ATOM     19  C   ARG    10      39.580  39.670  19.010  1.00  0.00           C  
ATOM     20  O   ARG    10      40.360  40.520  18.570  1.00  0.00           O  
ATOM     21  CB  ARG    10      38.430  41.380  20.480  1.00  0.00           C  
ATOM     22  CG  ARG    10      39.340  41.230  21.770  1.00  0.00           C  
ATOM     23  CD  ARG    10      39.470  42.580  22.510  1.00  0.00           C  
ATOM     24  NE  ARG    10      40.290  42.350  23.750  1.00  0.00           N  
ATOM     25  CZ  ARG    10      40.700  43.240  24.590  1.00  0.00           C  
ATOM     26  NH1 ARG    10      40.350  44.510  24.600  1.00  0.00           N1+
ATOM     27  NH2 ARG    10      41.570  42.900  25.550  1.00  0.00           N  
ATOM     28  HN  ARG    10      38.240  38.810  21.240  1.00  0.00           H  
ATOM     29  HA  ARG    10      37.450  40.230  18.900  1.00  0.00           H  
ATOM     30  HB1 ARG    10      37.420  41.560  20.900  1.00  0.00           H  
ATOM     31  HB2 ARG    10      38.780  42.250  19.880  1.00  0.00           H  
ATOM     32  HG1 ARG    10      40.370  41.050  21.380  1.00  0.00           H  
ATOM     33  HG2 ARG    10      39.100  40.440  22.520  1.00  0.00           H  
ATOM     34  HD1 ARG    10      38.470  42.990  22.760  1.00  0.00           H  
ATOM     35  HD2 ARG    10      39.950  43.220  21.740  1.00  0.00           H  
ATOM     36  HE  ARG    10      40.670  41.440  23.940  1.00  0.00           H  
ATOM     37 1HH1 ARG    10      39.580  44.750  24.000  1.00  0.00           H  
ATOM     38 2HH1 ARG    10      40.480  44.950  25.480  1.00  0.00           H  
ATOM     39 1HH2 ARG    10      41.910  41.960  25.480  1.00  0.00           H  
ATOM     40 2HH2 ARG    10      41.990  43.550  26.180  1.00  0.00           H  
ATOM     41  N   PHE    11      39.880  38.370  18.920  1.00  0.00           N  
ATOM     42  CA  PHE    11      41.120  37.770  18.330  1.00  0.00           C  
ATOM     43  C   PHE    11      40.770  36.420  17.730  1.00  0.00           C  
ATOM     44  O   PHE    11      39.780  35.810  18.040  1.00  0.00           O  
ATOM     45  CB  PHE    11      42.380  37.550  19.200  1.00  0.00           C  
ATOM     46  CG  PHE    11      43.000  38.900  19.540  1.00  0.00           C  
ATOM     47  CD1 PHE    11      42.830  39.560  20.750  1.00  0.00           C  
ATOM     48  CD2 PHE    11      43.750  39.560  18.530  1.00  0.00           C  
ATOM     49  CE1 PHE    11      43.360  40.780  20.930  1.00  0.00           C  
ATOM     50  CE2 PHE    11      44.310  40.870  18.720  1.00  0.00           C  
ATOM     51  CZ  PHE    11      44.260  41.470  20.030  1.00  0.00           C  
ATOM     52  HN  PHE    11      39.150  37.740  19.170  1.00  0.00           H  
ATOM     53  HA  PHE    11      41.430  38.440  17.530  1.00  0.00           H  
ATOM     54  HB1 PHE    11      43.140  36.990  18.620  1.00  0.00           H  
ATOM     55  HB2 PHE    11      42.140  37.070  20.170  1.00  0.00           H  
ATOM     56  HD1 PHE    11      42.140  39.120  21.450  1.00  0.00           H  
ATOM     57  HD2 PHE    11      43.830  38.990  17.610  1.00  0.00           H  
ATOM     58  HE1 PHE    11      43.100  41.200  21.890  1.00  0.00           H  
ATOM     59  HE2 PHE    11      44.860  41.380  17.940  1.00  0.00           H  
ATOM     60  HZ  PHE    11      44.780  42.410  20.180  1.00  0.00           H  
ATOM     61  N   GLU    12      41.570  35.880  16.840  1.00  0.00           N  
ATOM     62  CA  GLU    12      41.220  34.630  16.080  1.00  0.00           C  
ATOM     63  C   GLU    12      42.390  33.750  16.120  1.00  0.00           C  
ATOM     64  O   GLU    12      42.230  32.540  16.310  1.00  0.00           O  
ATOM     65  CB  GLU    12      40.920  35.000  14.600  1.00  0.00           C  
ATOM     66  CG  GLU    12      39.670  35.900  14.480  1.00  0.00           C  
ATOM     67  CD  GLU    12      39.740  36.310  13.030  1.00  0.00           C  
ATOM     68  OE1 GLU    12      40.760  36.940  12.650  1.00  0.00           O  
ATOM     69  OE2 GLU    12      38.710  36.070  12.310  1.00  0.00           O1-
ATOM     70  HN  GLU    12      42.260  36.520  16.510  1.00  0.00           H  
ATOM     71  HA  GLU    12      40.400  34.050  16.470  1.00  0.00           H  
ATOM     72  HB1 GLU    12      40.780  34.020  14.090  1.00  0.00           H  
ATOM     73  HB2 GLU    12      41.830  35.530  14.230  1.00  0.00           H  
ATOM     74  HG1 GLU    12      39.800  36.810  15.100  1.00  0.00           H  
ATOM     75  HG2 GLU    12      38.720  35.340  14.670  1.00  0.00           H  
ATOM     76  N   LYS    13      43.590  34.360  15.930  1.00  0.00           N  
ATOM     77  CA  LYS    13      44.880  33.590  15.860  1.00  0.00           C  
ATOM     78  C   LYS    13      45.430  33.260  17.240  1.00  0.00           C  
ATOM     79  O   LYS    13      45.690  34.140  18.040  1.00  0.00           O  
ATOM     80  CB  LYS    13      45.900  34.350  15.020  1.00  0.00           C  
ATOM     81  CG  LYS    13      45.560  34.440  13.500  1.00  0.00           C  
ATOM     82  CD  LYS    13      45.350  33.050  12.840  1.00  0.00           C  
ATOM     83  CE  LYS    13      44.820  33.040  11.410  1.00  0.00           C  
ATOM     84  NZ  LYS    13      44.710  31.620  11.020  1.00  0.00           N1+
ATOM     85  HN  LYS    13      43.680  35.340  15.800  1.00  0.00           H  
ATOM     86  HA  LYS    13      44.630  32.620  15.470  1.00  0.00           H  
ATOM     87  HB1 LYS    13      46.830  33.760  15.160  1.00  0.00           H  
ATOM     88  HB2 LYS    13      46.020  35.340  15.520  1.00  0.00           H  
ATOM     89  HG1 LYS    13      46.510  34.900  13.130  1.00  0.00           H  
ATOM     90  HG2 LYS    13      44.620  35.010  13.360  1.00  0.00           H  
ATOM     91  HD1 LYS    13      44.720  32.460  13.550  1.00  0.00           H  
ATOM     92  HD2 LYS    13      46.400  32.680  12.840  1.00  0.00           H  
ATOM     93  HE1 LYS    13      45.510  33.480  10.670  1.00  0.00           H  
ATOM     94  HE2 LYS    13      43.820  33.510  11.460  1.00  0.00           H  
ATOM     95  HZ1 LYS    13      44.730  31.440  10.000  1.00  0.00           H  
ATOM     96  HZ2 LYS    13      43.870  31.210  11.480  1.00  0.00           H  
ATOM     97  HZ3 LYS    13      45.500  31.110  11.480  1.00  0.00           H  
ATOM     98  N   MET    14      45.500  31.950  17.580  1.00  0.00           N  
ATOM     99  CA  MET    14      45.770  31.470  18.990  1.00  0.00           C  
ATOM    100  C   MET    14      46.870  32.090  19.820  1.00  0.00           C  
ATOM    101  O   MET    14      46.650  32.340  20.980  1.00  0.00           O  
ATOM    102  CB  MET    14      45.820  29.930  19.060  1.00  0.00           C  
ATOM    103  CG  MET    14      44.430  29.240  18.970  1.00  0.00           C  
ATOM    104  SD  MET    14      43.210  29.780  20.130  1.00  0.00           S  
ATOM    105  CE  MET    14      43.860  28.940  21.580  1.00  0.00           C  
ATOM    106  HN  MET    14      45.430  31.150  17.000  1.00  0.00           H  
ATOM    107  HA  MET    14      44.840  31.740  19.480  1.00  0.00           H  
ATOM    108  HB1 MET    14      46.180  29.640  20.070  1.00  0.00           H  
ATOM    109  HB2 MET    14      46.580  29.530  18.360  1.00  0.00           H  
ATOM    110  HG1 MET    14      44.560  28.150  19.140  1.00  0.00           H  
ATOM    111  HG2 MET    14      43.990  29.500  17.980  1.00  0.00           H  
ATOM    112  HE1 MET    14      44.970  28.970  21.660  1.00  0.00           H  
ATOM    113  HE2 MET    14      43.600  27.870  21.460  1.00  0.00           H  
ATOM    114  HE3 MET    14      43.490  29.280  22.570  1.00  0.00           H  
ATOM    115  N   ASP    15      48.010  32.410  19.210  1.00  0.00           N  
ATOM    116  CA  ASP    15      49.100  33.050  19.980  1.00  0.00           C  
ATOM    117  C   ASP    15      48.810  34.420  20.660  1.00  0.00           C  
ATOM    118  O   ASP    15      49.230  34.760  21.770  1.00  0.00           O  
ATOM    119  CB  ASP    15      50.430  33.260  19.170  1.00  0.00           C  
ATOM    120  CG  ASP    15      50.760  32.130  18.140  1.00  0.00           C  
ATOM    121  OD1 ASP    15      51.520  32.420  17.190  1.00  0.00           O  
ATOM    122  OD2 ASP    15      50.400  30.930  18.330  1.00  0.00           O1-
ATOM    123  HN  ASP    15      48.030  32.290  18.220  1.00  0.00           H  
ATOM    124  HA  ASP    15      49.320  32.420  20.830  1.00  0.00           H  
ATOM    125  HB1 ASP    15      51.280  33.380  19.890  1.00  0.00           H  
ATOM    126  HB2 ASP    15      50.470  34.210  18.600  1.00  0.00           H  
ATOM    127  N   ASN    16      47.990  35.290  20.010  1.00  0.00           N  
ATOM    128  CA  ASN    16      47.420  36.510  20.560  1.00  0.00           C  
ATOM    129  C   ASN    16      46.200  36.330  21.400  1.00  0.00           C  
ATOM    130  O   ASN    16      46.010  36.930  22.460  1.00  0.00           O  
ATOM    131  CB  ASN    16      47.000  37.510  19.540  1.00  0.00           C  
ATOM    132  CG  ASN    16      47.260  38.990  19.910  1.00  0.00           C  
ATOM    133  ND2 ASN    16      46.790  39.400  21.140  1.00  0.00           N  
ATOM    134  OD1 ASN    16      47.710  39.760  19.080  1.00  0.00           O  
ATOM    135  HN  ASN    16      47.610  34.940  19.150  1.00  0.00           H  
ATOM    136  HA  ASN    16      48.160  36.960  21.200  1.00  0.00           H  
ATOM    137  HB1 ASN    16      46.000  37.460  19.050  1.00  0.00           H  
ATOM    138  HB2 ASN    16      47.710  37.340  18.700  1.00  0.00           H  
ATOM    139 1HD2 ASN    16      46.180  38.830  21.690  1.00  0.00           H  
ATOM    140 2HD2 ASN    16      46.880  40.370  21.370  1.00  0.00           H  
ATOM    141  N   LEU    17      45.360  35.380  20.970  1.00  0.00           N  
ATOM    142  CA  LEU    17      44.180  35.140  21.750  1.00  0.00           C  
ATOM    143  C   LEU    17      44.390  34.400  23.130  1.00  0.00           C  
ATOM    144  O   LEU    17      43.600  34.620  24.050  1.00  0.00           O  
ATOM    145  CB  LEU    17      43.180  34.240  20.900  1.00  0.00           C  
ATOM    146  CG  LEU    17      41.830  33.880  21.550  1.00  0.00           C  
ATOM    147  CD1 LEU    17      41.040  35.120  21.760  1.00  0.00           C  
ATOM    148  CD2 LEU    17      41.000  32.940  20.690  1.00  0.00           C  
ATOM    149  HN  LEU    17      45.510  34.940  20.090  1.00  0.00           H  
ATOM    150  HA  LEU    17      43.800  36.110  22.030  1.00  0.00           H  
ATOM    151  HB1 LEU    17      43.830  33.350  20.790  1.00  0.00           H  
ATOM    152  HB2 LEU    17      43.140  34.600  19.850  1.00  0.00           H  
ATOM    153  HG  LEU    17      41.910  33.380  22.540  1.00  0.00           H  
ATOM    154 1HD1 LEU    17      40.170  34.800  22.380  1.00  0.00           H  
ATOM    155 2HD1 LEU    17      40.720  35.570  20.800  1.00  0.00           H  
ATOM    156 3HD1 LEU    17      41.580  35.920  22.310  1.00  0.00           H  
ATOM    157 1HD2 LEU    17      41.530  31.970  20.810  1.00  0.00           H  
ATOM    158 2HD2 LEU    17      40.840  33.280  19.640  1.00  0.00           H  
ATOM    159 3HD2 LEU    17      39.980  32.820  21.110  1.00  0.00           H  
ATOM    160  N   LEU    18      45.490  33.610  23.310  1.00  0.00           N  
ATOM    161  CA  LEU    18      45.960  33.030  24.590  1.00  0.00           C  
ATOM    162  C   LEU    18      46.520  34.160  25.430  1.00  0.00           C  
ATOM    163  O   LEU    18      46.600  34.180  26.680  1.00  0.00           O  
ATOM    164  CB  LEU    18      46.950  31.800  24.520  1.00  0.00           C  
ATOM    165  CG  LEU    18      46.380  30.500  23.750  1.00  0.00           C  
ATOM    166  CD1 LEU    18      47.460  29.530  23.240  1.00  0.00           C  
ATOM    167  CD2 LEU    18      45.430  29.800  24.640  1.00  0.00           C  
ATOM    168  HN  LEU    18      45.980  33.380  22.470  1.00  0.00           H  
ATOM    169  HA  LEU    18      45.060  32.660  25.050  1.00  0.00           H  
ATOM    170  HB1 LEU    18      47.190  31.420  25.540  1.00  0.00           H  
ATOM    171  HB2 LEU    18      47.890  32.110  24.010  1.00  0.00           H  
ATOM    172  HG  LEU    18      45.870  30.880  22.840  1.00  0.00           H  
ATOM    173 1HD1 LEU    18      48.270  29.490  24.000  1.00  0.00           H  
ATOM    174 2HD1 LEU    18      47.760  29.830  22.210  1.00  0.00           H  
ATOM    175 3HD1 LEU    18      47.020  28.530  23.040  1.00  0.00           H  
ATOM    176 1HD2 LEU    18      45.940  29.620  25.610  1.00  0.00           H  
ATOM    177 2HD2 LEU    18      44.940  28.890  24.230  1.00  0.00           H  
ATOM    178 3HD2 LEU    18      44.570  30.480  24.790  1.00  0.00           H  
ATOM    179  N   ARG    19      47.020  35.310  24.790  1.00  0.00           N  
ATOM    180  CA  ARG    19      47.770  36.420  25.390  1.00  0.00           C  
ATOM    181  C   ARG    19      46.870  37.580  25.710  1.00  0.00           C  
ATOM    182  O   ARG    19      47.210  38.360  26.590  1.00  0.00           O  
ATOM    183  CB  ARG    19      48.940  36.820  24.440  1.00  0.00           C  
ATOM    184  CG  ARG    19      49.840  38.010  24.940  1.00  0.00           C  
ATOM    185  CD  ARG    19      50.300  37.890  26.380  1.00  0.00           C  
ATOM    186  NE  ARG    19      51.240  38.970  26.620  1.00  0.00           N  
ATOM    187  CZ  ARG    19      52.060  39.150  27.610  1.00  0.00           C  
ATOM    188  NH1 ARG    19      52.100  38.350  28.660  1.00  0.00           N1+
ATOM    189  NH2 ARG    19      52.940  40.120  27.530  1.00  0.00           N  
ATOM    190  HN  ARG    19      47.060  35.380  23.800  1.00  0.00           H  
ATOM    191  HA  ARG    19      48.140  35.960  26.300  1.00  0.00           H  
ATOM    192  HB1 ARG    19      48.420  36.930  23.460  1.00  0.00           H  
ATOM    193  HB2 ARG    19      49.660  35.990  24.280  1.00  0.00           H  
ATOM    194  HG1 ARG    19      49.180  38.860  24.630  1.00  0.00           H  
ATOM    195  HG2 ARG    19      50.690  37.990  24.220  1.00  0.00           H  
ATOM    196  HD1 ARG    19      50.840  36.930  26.530  1.00  0.00           H  
ATOM    197  HD2 ARG    19      49.440  38.080  27.060  1.00  0.00           H  
ATOM    198  HE  ARG    19      51.450  39.590  25.860  1.00  0.00           H  
ATOM    199 1HH1 ARG    19      51.360  37.670  28.690  1.00  0.00           H  
ATOM    200 2HH1 ARG    19      52.440  38.670  29.540  1.00  0.00           H  
ATOM    201 1HH2 ARG    19      52.960  40.600  26.650  1.00  0.00           H  
ATOM    202 2HH2 ARG    19      53.710  40.060  28.160  1.00  0.00           H  
ATOM    203  N   ASP    20      45.690  37.790  25.140  1.00  0.00           N  
ATOM    204  CA  ASP    20      44.700  38.800  25.450  1.00  0.00           C  
ATOM    205  C   ASP    20      44.310  38.770  26.900  1.00  0.00           C  
ATOM    206  O   ASP    20      43.860  37.710  27.440  1.00  0.00           O  
ATOM    207  CB  ASP    20      43.440  38.530  24.510  1.00  0.00           C  
ATOM    208  CG  ASP    20      42.150  39.310  24.690  1.00  0.00           C  
ATOM    209  OD1 ASP    20      42.030  40.170  25.600  1.00  0.00           O  
ATOM    210  OD2 ASP    20      41.250  39.220  23.800  1.00  0.00           O1-
ATOM    211  HN  ASP    20      45.390  37.180  24.420  1.00  0.00           H  
ATOM    212  HA  ASP    20      45.200  39.720  25.200  1.00  0.00           H  
ATOM    213  HB1 ASP    20      43.290  37.430  24.450  1.00  0.00           H  
ATOM    214  HB2 ASP    20      43.820  38.780  23.490  1.00  0.00           H  
ATOM    215  N   PRO    21      44.360  39.890  27.680  1.00  0.00           N  
ATOM    216  CA  PRO    21      44.140  39.780  29.080  1.00  0.00           C  
ATOM    217  C   PRO    21      42.670  39.650  29.450  1.00  0.00           C  
ATOM    218  O   PRO    21      42.360  39.340  30.600  1.00  0.00           O  
ATOM    219  CB  PRO    21      44.690  41.010  29.720  1.00  0.00           C  
ATOM    220  CG  PRO    21      44.620  42.000  28.490  1.00  0.00           C  
ATOM    221  CD  PRO    21      44.950  41.160  27.330  1.00  0.00           C  
ATOM    222  HA  PRO    21      44.670  38.910  29.460  1.00  0.00           H  
ATOM    223  HB1 PRO    21      45.750  40.950  30.020  1.00  0.00           H  
ATOM    224  HB2 PRO    21      44.110  41.370  30.600  1.00  0.00           H  
ATOM    225  HG1 PRO    21      43.550  42.310  28.430  1.00  0.00           H  
ATOM    226  HG2 PRO    21      45.280  42.890  28.490  1.00  0.00           H  
ATOM    227  HD1 PRO    21      44.380  41.500  26.430  1.00  0.00           H  
ATOM    228  HD2 PRO    21      46.040  41.200  27.110  1.00  0.00           H  
ATOM    229  N   LYS    22      41.810  39.860  28.410  1.00  0.00           N  
ATOM    230  CA  LYS    22      40.350  39.840  28.570  1.00  0.00           C  
ATOM    231  C   LYS    22      39.750  38.610  27.800  1.00  0.00           C  
ATOM    232  O   LYS    22      38.580  38.310  27.860  1.00  0.00           O  
ATOM    233  CB  LYS    22      39.770  41.210  28.180  1.00  0.00           C  
ATOM    234  CG  LYS    22      40.110  42.370  29.130  1.00  0.00           C  
ATOM    235  CD  LYS    22      39.450  42.130  30.580  1.00  0.00           C  
ATOM    236  CE  LYS    22      39.880  43.270  31.440  1.00  0.00           C  
ATOM    237  NZ  LYS    22      38.910  43.340  32.560  1.00  0.00           N1+
ATOM    238  HN  LYS    22      42.140  40.100  27.500  1.00  0.00           H  
ATOM    239  HA  LYS    22      40.110  39.640  29.610  1.00  0.00           H  
ATOM    240  HB1 LYS    22      38.660  41.170  28.070  1.00  0.00           H  
ATOM    241  HB2 LYS    22      39.980  41.560  27.150  1.00  0.00           H  
ATOM    242  HG1 LYS    22      39.660  43.280  28.680  1.00  0.00           H  
ATOM    243  HG2 LYS    22      41.210  42.490  29.250  1.00  0.00           H  
ATOM    244  HD1 LYS    22      39.960  41.240  31.020  1.00  0.00           H  
ATOM    245  HD2 LYS    22      38.360  42.060  30.400  1.00  0.00           H  
ATOM    246  HE1 LYS    22      39.860  44.230  30.880  1.00  0.00           H  
ATOM    247  HE2 LYS    22      40.890  43.160  31.900  1.00  0.00           H  
ATOM    248  HZ1 LYS    22      37.960  43.570  32.200  1.00  0.00           H  
ATOM    249  HZ2 LYS    22      39.210  44.140  33.160  1.00  0.00           H  
ATOM    250  HZ3 LYS    22      38.760  42.460  33.090  1.00  0.00           H  
ATOM    251  N   SER    23      40.630  37.860  27.150  1.00  0.00           N  
ATOM    252  CA  SER    23      40.200  36.520  26.750  1.00  0.00           C  
ATOM    253  C   SER    23      40.030  35.620  28.000  1.00  0.00           C  
ATOM    254  O   SER    23      40.700  35.770  29.060  1.00  0.00           O  
ATOM    255  CB  SER    23      41.320  35.980  25.830  1.00  0.00           C  
ATOM    256  OG  SER    23      41.120  34.690  25.310  1.00  0.00           O  
ATOM    257  HN  SER    23      41.590  38.120  27.160  1.00  0.00           H  
ATOM    258  HA  SER    23      39.280  36.420  26.190  1.00  0.00           H  
ATOM    259  HB1 SER    23      42.340  36.040  26.270  1.00  0.00           H  
ATOM    260  HB2 SER    23      41.400  36.660  24.960  1.00  0.00           H  
ATOM    261  HG1 SER    23      41.810  34.530  24.660  1.00  0.00           H  
ATOM    262  N   GLU    24      39.190  34.550  27.860  1.00  0.00           N  
ATOM    263  CA  GLU    24      38.930  33.530  28.890  1.00  0.00           C  
ATOM    264  C   GLU    24      39.830  32.280  28.680  1.00  0.00           C  
ATOM    265  O   GLU    24      39.880  31.420  29.520  1.00  0.00           O  
ATOM    266  CB  GLU    24      37.430  33.210  28.830  1.00  0.00           C  
ATOM    267  CG  GLU    24      36.570  34.380  29.230  1.00  0.00           C  
ATOM    268  CD  GLU    24      35.110  34.010  29.590  1.00  0.00           C  
ATOM    269  OE1 GLU    24      34.650  34.530  30.650  1.00  0.00           O  
ATOM    270  OE2 GLU    24      34.420  33.260  28.900  1.00  0.00           O1-
ATOM    271  HN  GLU    24      38.700  34.460  26.990  1.00  0.00           H  
ATOM    272  HA  GLU    24      39.200  33.920  29.860  1.00  0.00           H  
ATOM    273  HB1 GLU    24      37.250  32.470  29.640  1.00  0.00           H  
ATOM    274  HB2 GLU    24      37.250  32.820  27.810  1.00  0.00           H  
ATOM    275  HG1 GLU    24      36.490  35.090  28.380  1.00  0.00           H  
ATOM    276  HG2 GLU    24      37.120  34.890  30.050  1.00  0.00           H  
ATOM    277  N   VAL    25      40.620  32.360  27.600  1.00  0.00           N  
ATOM    278  CA  VAL    25      41.540  31.250  27.350  1.00  0.00           C  
ATOM    279  C   VAL    25      42.930  31.670  27.700  1.00  0.00           C  
ATOM    280  O   VAL    25      43.910  31.000  27.400  1.00  0.00           O  
ATOM    281  CB  VAL    25      41.500  30.590  25.890  1.00  0.00           C  
ATOM    282  CG1 VAL    25      40.100  29.890  25.610  1.00  0.00           C  
ATOM    283  CG2 VAL    25      41.780  31.590  24.820  1.00  0.00           C  
ATOM    284  HN  VAL    25      40.470  33.030  26.880  1.00  0.00           H  
ATOM    285  HA  VAL    25      41.380  30.470  28.080  1.00  0.00           H  
ATOM    286  HB  VAL    25      42.240  29.770  25.790  1.00  0.00           H  
ATOM    287 1HG1 VAL    25      40.070  29.430  24.600  1.00  0.00           H  
ATOM    288 2HG1 VAL    25      39.260  30.610  25.610  1.00  0.00           H  
ATOM    289 3HG1 VAL    25      39.830  29.160  26.410  1.00  0.00           H  
ATOM    290 1HG2 VAL    25      42.720  32.180  24.940  1.00  0.00           H  
ATOM    291 2HG2 VAL    25      41.010  32.380  24.910  1.00  0.00           H  
ATOM    292 3HG2 VAL    25      41.830  31.210  23.770  1.00  0.00           H  
ATOM    293  N   ASN    26      43.020  32.780  28.440  1.00  0.00           N  
ATOM    294  CA  ASN    26      44.240  33.330  29.060  1.00  0.00           C  
ATOM    295  C   ASN    26      44.620  32.390  30.240  1.00  0.00           C  
ATOM    296  O   ASN    26      43.840  32.040  31.090  1.00  0.00           O  
ATOM    297  CB  ASN    26      43.890  34.770  29.460  1.00  0.00           C  
ATOM    298  CG  ASN    26      45.100  35.480  29.980  1.00  0.00           C  
ATOM    299  ND2 ASN    26      45.870  36.170  29.110  1.00  0.00           N  
ATOM    300  OD1 ASN    26      45.440  35.450  31.160  1.00  0.00           O  
ATOM    301  HN  ASN    26      42.240  33.220  28.890  1.00  0.00           H  
ATOM    302  HA  ASN    26      44.990  33.360  28.290  1.00  0.00           H  
ATOM    303  HB1 ASN    26      43.080  34.760  30.220  1.00  0.00           H  
ATOM    304  HB2 ASN    26      43.500  35.320  28.580  1.00  0.00           H  
ATOM    305 1HD2 ASN    26      46.780  36.470  29.380  1.00  0.00           H  
ATOM    306 2HD2 ASN    26      45.480  36.300  28.190  1.00  0.00           H  
ATOM    307  N   SER    27      45.940  32.190  30.300  1.00  0.00           N  
ATOM    308  CA  SER    27      46.670  31.370  31.260  1.00  0.00           C  
ATOM    309  C   SER    27      46.500  31.740  32.730  1.00  0.00           C  
ATOM    310  O   SER    27      46.100  30.870  33.490  1.00  0.00           O  
ATOM    311  CB  SER    27      48.220  31.200  31.010  1.00  0.00           C  
ATOM    312  OG  SER    27      48.900  32.490  30.870  1.00  0.00           O  
ATOM    313  HN  SER    27      46.550  32.530  29.590  1.00  0.00           H  
ATOM    314  HA  SER    27      46.220  30.400  31.360  1.00  0.00           H  
ATOM    315  HB1 SER    27      48.280  30.610  30.080  1.00  0.00           H  
ATOM    316  HB2 SER    27      48.700  30.640  31.840  1.00  0.00           H  
ATOM    317  HG1 SER    27      48.820  32.600  29.920  1.00  0.00           H  
ATOM    318  N   ASP    28      46.570  33.040  33.090  1.00  0.00           N  
ATOM    319  CA  ASP    28      46.230  33.570  34.430  1.00  0.00           C  
ATOM    320  C   ASP    28      44.770  33.410  34.870  1.00  0.00           C  
ATOM    321  O   ASP    28      44.530  32.890  35.970  1.00  0.00           O  
ATOM    322  CB  ASP    28      46.640  35.070  34.690  1.00  0.00           C  
ATOM    323  CG  ASP    28      48.110  35.320  34.690  1.00  0.00           C  
ATOM    324  OD1 ASP    28      48.850  34.440  35.190  1.00  0.00           O  
ATOM    325  OD2 ASP    28      48.580  36.460  34.430  1.00  0.00           O1-
ATOM    326  HN  ASP    28      46.860  33.660  32.370  1.00  0.00           H  
ATOM    327  HA  ASP    28      46.880  32.980  35.070  1.00  0.00           H  
ATOM    328  HB1 ASP    28      46.240  35.490  35.640  1.00  0.00           H  
ATOM    329  HB2 ASP    28      46.080  35.590  33.880  1.00  0.00           H  
ATOM    330  N   CYS    29      43.820  33.700  33.920  1.00  0.00           N  
ATOM    331  CA  CYS    29      42.340  33.510  34.030  1.00  0.00           C  
ATOM    332  C   CYS    29      42.050  32.010  34.260  1.00  0.00           C  
ATOM    333  O   CYS    29      41.460  31.540  35.210  1.00  0.00           O  
ATOM    334  CB  CYS    29      41.550  34.120  32.870  1.00  0.00           C  
ATOM    335  SG  CYS    29      39.750  34.000  33.050  1.00  0.00           S  
ATOM    336  HN  CYS    29      44.150  34.000  33.030  1.00  0.00           H  
ATOM    337  HA  CYS    29      41.970  34.000  34.920  1.00  0.00           H  
ATOM    338  HB1 CYS    29      41.880  33.600  31.960  1.00  0.00           H  
ATOM    339  HB2 CYS    29      41.830  35.180  32.700  1.00  0.00           H  
ATOM    340  HG1 CYS    29      39.620  34.710  34.160  1.00  0.00           H  
ATOM    341  N   LEU    30      42.680  31.160  33.410  1.00  0.00           N  
ATOM    342  CA  LEU    30      42.590  29.660  33.450  1.00  0.00           C  
ATOM    343  C   LEU    30      43.060  29.110  34.820  1.00  0.00           C  
ATOM    344  O   LEU    30      42.500  28.140  35.360  1.00  0.00           O  
ATOM    345  CB  LEU    30      43.180  28.950  32.240  1.00  0.00           C  
ATOM    346  CG  LEU    30      42.500  29.180  30.890  1.00  0.00           C  
ATOM    347  CD1 LEU    30      43.180  28.280  29.900  1.00  0.00           C  
ATOM    348  CD2 LEU    30      41.020  28.680  30.960  1.00  0.00           C  
ATOM    349  HN  LEU    30      43.200  31.520  32.630  1.00  0.00           H  
ATOM    350  HA  LEU    30      41.540  29.400  33.440  1.00  0.00           H  
ATOM    351  HB1 LEU    30      43.050  27.860  32.430  1.00  0.00           H  
ATOM    352  HB2 LEU    30      44.270  29.180  32.260  1.00  0.00           H  
ATOM    353  HG  LEU    30      42.510  30.270  30.700  1.00  0.00           H  
ATOM    354 1HD1 LEU    30      42.630  28.130  28.940  1.00  0.00           H  
ATOM    355 2HD1 LEU    30      43.350  27.300  30.390  1.00  0.00           H  
ATOM    356 3HD1 LEU    30      44.160  28.710  29.620  1.00  0.00           H  
ATOM    357 1HD2 LEU    30      41.050  27.630  31.330  1.00  0.00           H  
ATOM    358 2HD2 LEU    30      40.480  28.660  29.980  1.00  0.00           H  
ATOM    359 3HD2 LEU    30      40.390  29.280  31.660  1.00  0.00           H  
ATOM    360  N   LEU    31      44.230  29.620  35.260  1.00  0.00           N  
ATOM    361  CA  LEU    31      44.670  29.260  36.590  1.00  0.00           C  
ATOM    362  C   LEU    31      43.840  29.760  37.730  1.00  0.00           C  
ATOM    363  O   LEU    31      43.740  29.030  38.710  1.00  0.00           O  
ATOM    364  CB  LEU    31      46.130  29.750  36.790  1.00  0.00           C  
ATOM    365  CG  LEU    31      47.160  28.800  36.000  1.00  0.00           C  
ATOM    366  CD1 LEU    31      48.570  29.400  35.910  1.00  0.00           C  
ATOM    367  CD2 LEU    31      47.180  27.380  36.570  1.00  0.00           C  
ATOM    368  HN  LEU    31      44.770  30.260  34.710  1.00  0.00           H  
ATOM    369  HA  LEU    31      44.540  28.190  36.570  1.00  0.00           H  
ATOM    370  HB1 LEU    31      46.430  29.680  37.860  1.00  0.00           H  
ATOM    371  HB2 LEU    31      46.340  30.780  36.420  1.00  0.00           H  
ATOM    372  HG  LEU    31      46.750  28.760  34.970  1.00  0.00           H  
ATOM    373 1HD1 LEU    31      48.570  30.270  35.230  1.00  0.00           H  
ATOM    374 2HD1 LEU    31      49.310  28.620  35.630  1.00  0.00           H  
ATOM    375 3HD1 LEU    31      48.860  29.640  36.960  1.00  0.00           H  
ATOM    376 1HD2 LEU    31      47.920  26.670  36.140  1.00  0.00           H  
ATOM    377 2HD2 LEU    31      46.180  26.920  36.400  1.00  0.00           H  
ATOM    378 3HD2 LEU    31      47.460  27.340  37.640  1.00  0.00           H  
ATOM    379  N   ASP    32      43.240  30.940  37.540  1.00  0.00           N  
ATOM    380  CA  ASP    32      42.300  31.460  38.590  1.00  0.00           C  
ATOM    381  C   ASP    32      41.130  30.550  38.780  1.00  0.00           C  
ATOM    382  O   ASP    32      40.700  30.300  39.920  1.00  0.00           O  
ATOM    383  CB  ASP    32      41.740  32.960  38.290  1.00  0.00           C  
ATOM    384  CG  ASP    32      42.730  33.940  38.690  1.00  0.00           C  
ATOM    385  OD1 ASP    32      42.410  35.190  38.580  1.00  0.00           O  
ATOM    386  OD2 ASP    32      43.770  33.570  39.360  1.00  0.00           O1-
ATOM    387  HN  ASP    32      43.420  31.450  36.710  1.00  0.00           H  
ATOM    388  HA  ASP    32      42.900  31.420  39.480  1.00  0.00           H  
ATOM    389  HB1 ASP    32      40.820  33.110  38.890  1.00  0.00           H  
ATOM    390  HB2 ASP    32      41.500  33.110  37.220  1.00  0.00           H  
ATOM    391  N   GLY    33      40.620  29.950  37.600  1.00  0.00           N  
ATOM    392  CA  GLY    33      39.490  29.030  37.520  1.00  0.00           C  
ATOM    393  C   GLY    33      39.660  27.780  38.400  1.00  0.00           C  
ATOM    394  O   GLY    33      38.820  27.450  39.190  1.00  0.00           O  
ATOM    395  HN  GLY    33      40.990  30.200  36.700  1.00  0.00           H  
ATOM    396  HA1 GLY    33      39.430  28.670  36.500  1.00  0.00           H  
ATOM    397  HA2 GLY    33      38.590  29.550  37.790  1.00  0.00           H  
ATOM    398  N   LEU    34      40.820  27.130  38.220  1.00  0.00           N  
ATOM    399  CA  LEU    34      41.280  25.960  38.960  1.00  0.00           C  
ATOM    400  C   LEU    34      41.580  26.270  40.370  1.00  0.00           C  
ATOM    401  O   LEU    34      41.360  25.470  41.240  1.00  0.00           O  
ATOM    402  CB  LEU    34      42.600  25.390  38.350  1.00  0.00           C  
ATOM    403  CG  LEU    34      43.070  24.110  39.010  1.00  0.00           C  
ATOM    404  CD1 LEU    34      42.040  22.960  38.960  1.00  0.00           C  
ATOM    405  CD2 LEU    34      44.420  23.670  38.380  1.00  0.00           C  
ATOM    406  HN  LEU    34      41.460  27.460  37.540  1.00  0.00           H  
ATOM    407  HA  LEU    34      40.490  25.230  38.970  1.00  0.00           H  
ATOM    408  HB1 LEU    34      43.410  26.150  38.420  1.00  0.00           H  
ATOM    409  HB2 LEU    34      42.330  25.250  37.290  1.00  0.00           H  
ATOM    410  HG  LEU    34      43.290  24.140  40.100  1.00  0.00           H  
ATOM    411 1HD1 LEU    34      41.210  23.210  39.660  1.00  0.00           H  
ATOM    412 2HD1 LEU    34      42.470  22.000  39.310  1.00  0.00           H  
ATOM    413 3HD1 LEU    34      41.630  22.790  37.950  1.00  0.00           H  
ATOM    414 1HD2 LEU    34      45.180  24.480  38.320  1.00  0.00           H  
ATOM    415 2HD2 LEU    34      44.200  23.270  37.370  1.00  0.00           H  
ATOM    416 3HD2 LEU    34      44.830  22.850  39.010  1.00  0.00           H  
ATOM    417  N   ASP    35      42.170  27.460  40.700  1.00  0.00           N  
ATOM    418  CA  ASP    35      42.460  27.960  42.080  1.00  0.00           C  
ATOM    419  C   ASP    35      41.070  28.150  42.840  1.00  0.00           C  
ATOM    420  O   ASP    35      40.860  27.620  43.900  1.00  0.00           O  
ATOM    421  CB  ASP    35      43.290  29.220  41.820  1.00  0.00           C  
ATOM    422  CG  ASP    35      43.920  29.860  43.050  1.00  0.00           C  
ATOM    423  OD1 ASP    35      44.140  29.310  44.120  1.00  0.00           O  
ATOM    424  OD2 ASP    35      44.280  31.070  42.860  1.00  0.00           O1-
ATOM    425  HN  ASP    35      42.640  27.890  39.940  1.00  0.00           H  
ATOM    426  HA  ASP    35      43.040  27.270  42.690  1.00  0.00           H  
ATOM    427  HB1 ASP    35      42.540  29.890  41.360  1.00  0.00           H  
ATOM    428  HB2 ASP    35      44.060  29.170  41.020  1.00  0.00           H  
ATOM    429  N   ALA    36      40.090  28.820  42.200  1.00  0.00           N  
ATOM    430  CA  ALA    36      38.700  28.950  42.630  1.00  0.00           C  
ATOM    431  C   ALA    36      37.940  27.650  42.790  1.00  0.00           C  
ATOM    432  O   ALA    36      37.140  27.580  43.700  1.00  0.00           O  
ATOM    433  CB  ALA    36      37.880  29.930  41.700  1.00  0.00           C  
ATOM    434  HN  ALA    36      40.330  29.170  41.300  1.00  0.00           H  
ATOM    435  HA  ALA    36      38.700  29.520  43.540  1.00  0.00           H  
ATOM    436  HB1 ALA    36      37.910  29.520  40.660  1.00  0.00           H  
ATOM    437  HB2 ALA    36      38.360  30.910  41.900  1.00  0.00           H  
ATOM    438  HB3 ALA    36      36.880  29.970  42.170  1.00  0.00           H  
ATOM    439  N   LEU    37      38.090  26.670  41.810  1.00  0.00           N  
ATOM    440  CA  LEU    37      37.540  25.320  41.900  1.00  0.00           C  
ATOM    441  C   LEU    37      37.990  24.460  43.130  1.00  0.00           C  
ATOM    442  O   LEU    37      37.160  23.980  43.920  1.00  0.00           O  
ATOM    443  CB  LEU    37      37.750  24.630  40.520  1.00  0.00           C  
ATOM    444  CG  LEU    37      37.330  23.160  40.380  1.00  0.00           C  
ATOM    445  CD1 LEU    37      35.950  22.920  40.990  1.00  0.00           C  
ATOM    446  CD2 LEU    37      37.220  22.740  38.850  1.00  0.00           C  
ATOM    447  HN  LEU    37      38.570  26.900  40.970  1.00  0.00           H  
ATOM    448  HA  LEU    37      36.460  25.300  42.010  1.00  0.00           H  
ATOM    449  HB1 LEU    37      38.860  24.670  40.370  1.00  0.00           H  
ATOM    450  HB2 LEU    37      37.250  25.280  39.780  1.00  0.00           H  
ATOM    451  HG  LEU    37      38.120  22.610  40.930  1.00  0.00           H  
ATOM    452 1HD1 LEU    37      35.210  23.610  40.520  1.00  0.00           H  
ATOM    453 2HD1 LEU    37      35.880  23.080  42.090  1.00  0.00           H  
ATOM    454 3HD1 LEU    37      35.540  21.920  40.770  1.00  0.00           H  
ATOM    455 1HD2 LEU    37      38.140  23.010  38.280  1.00  0.00           H  
ATOM    456 2HD2 LEU    37      36.370  23.240  38.340  1.00  0.00           H  
ATOM    457 3HD2 LEU    37      37.130  21.640  38.780  1.00  0.00           H  
ATOM    458  N   VAL    38      39.360  24.430  43.360  1.00  0.00           N  
ATOM    459  CA  VAL    38      39.850  23.740  44.570  1.00  0.00           C  
ATOM    460  C   VAL    38      39.360  24.280  45.830  1.00  0.00           C  
ATOM    461  O   VAL    38      38.980  23.580  46.720  1.00  0.00           O  
ATOM    462  CB  VAL    38      41.270  23.300  44.590  1.00  0.00           C  
ATOM    463  CG1 VAL    38      41.800  22.400  43.440  1.00  0.00           C  
ATOM    464  CG2 VAL    38      42.300  24.370  44.680  1.00  0.00           C  
ATOM    465  HN  VAL    38      40.040  24.770  42.730  1.00  0.00           H  
ATOM    466  HA  VAL    38      39.410  22.750  44.510  1.00  0.00           H  
ATOM    467  HB  VAL    38      41.360  22.600  45.450  1.00  0.00           H  
ATOM    468 1HG1 VAL    38      41.890  22.940  42.470  1.00  0.00           H  
ATOM    469 2HG1 VAL    38      41.060  21.580  43.310  1.00  0.00           H  
ATOM    470 3HG1 VAL    38      42.740  21.950  43.820  1.00  0.00           H  
ATOM    471 1HG2 VAL    38      42.260  25.000  43.760  1.00  0.00           H  
ATOM    472 2HG2 VAL    38      43.300  23.900  44.740  1.00  0.00           H  
ATOM    473 3HG2 VAL    38      42.050  25.060  45.520  1.00  0.00           H  
ATOM    474  N   TYR    39      39.190  25.580  45.910  1.00  0.00           N  
ATOM    475  CA  TYR    39      38.580  26.200  47.030  1.00  0.00           C  
ATOM    476  C   TYR    39      37.160  25.770  47.220  1.00  0.00           C  
ATOM    477  O   TYR    39      36.750  25.340  48.310  1.00  0.00           O  
ATOM    478  CB  TYR    39      38.590  27.750  46.900  1.00  0.00           C  
ATOM    479  CG  TYR    39      39.970  28.340  47.100  1.00  0.00           C  
ATOM    480  CD1 TYR    39      40.840  28.020  48.180  1.00  0.00           C  
ATOM    481  CD2 TYR    39      40.260  29.480  46.320  1.00  0.00           C  
ATOM    482  CE1 TYR    39      42.050  28.750  48.290  1.00  0.00           C  
ATOM    483  CE2 TYR    39      41.480  30.140  46.420  1.00  0.00           C  
ATOM    484  CZ  TYR    39      42.410  29.710  47.370  1.00  0.00           C  
ATOM    485  OH  TYR    39      43.710  30.280  47.400  1.00  0.00           O  
ATOM    486  HN  TYR    39      39.680  26.180  45.280  1.00  0.00           H  
ATOM    487  HA  TYR    39      39.140  25.900  47.900  1.00  0.00           H  
ATOM    488  HB1 TYR    39      38.080  27.970  47.850  1.00  0.00           H  
ATOM    489  HB2 TYR    39      38.060  28.150  46.010  1.00  0.00           H  
ATOM    490  HD1 TYR    39      40.590  27.290  48.940  1.00  0.00           H  
ATOM    491  HD2 TYR    39      39.550  29.780  45.570  1.00  0.00           H  
ATOM    492  HE1 TYR    39      42.790  28.480  49.030  1.00  0.00           H  
ATOM    493  HE2 TYR    39      41.720  31.010  45.820  1.00  0.00           H  
ATOM    494  HH  TYR    39      43.850  30.880  46.660  1.00  0.00           H  
ATOM    495  N   ASP    40      36.290  25.790  46.160  1.00  0.00           N  
ATOM    496  CA  ASP    40      34.790  25.570  46.280  1.00  0.00           C  
ATOM    497  C   ASP    40      34.430  24.090  46.420  1.00  0.00           C  
ATOM    498  O   ASP    40      33.310  23.740  46.800  1.00  0.00           O  
ATOM    499  CB  ASP    40      34.090  26.300  45.090  1.00  0.00           C  
ATOM    500  CG  ASP    40      34.230  27.780  45.200  1.00  0.00           C  
ATOM    501  OD1 ASP    40      34.350  28.300  46.310  1.00  0.00           O  
ATOM    502  OD2 ASP    40      34.020  28.490  44.200  1.00  0.00           O1-
ATOM    503  HN  ASP    40      36.730  25.890  45.270  1.00  0.00           H  
ATOM    504  HA  ASP    40      34.500  26.020  47.220  1.00  0.00           H  
ATOM    505  HB1 ASP    40      32.990  26.200  45.150  1.00  0.00           H  
ATOM    506  HB2 ASP    40      34.500  25.990  44.100  1.00  0.00           H  
ATOM    507  N   LEU    41      35.330  23.170  46.100  1.00  0.00           N  
ATOM    508  CA  LEU    41      35.090  21.800  46.060  1.00  0.00           C  
ATOM    509  C   LEU    41      35.590  20.970  47.290  1.00  0.00           C  
ATOM    510  O   LEU    41      35.150  19.890  47.510  1.00  0.00           O  
ATOM    511  CB  LEU    41      35.740  21.270  44.730  1.00  0.00           C  
ATOM    512  CG  LEU    41      35.520  19.710  44.620  1.00  0.00           C  
ATOM    513  CD1 LEU    41      34.050  19.360  44.520  1.00  0.00           C  
ATOM    514  CD2 LEU    41      36.150  19.240  43.330  1.00  0.00           C  
ATOM    515  HN  LEU    41      36.160  23.430  45.610  1.00  0.00           H  
ATOM    516  HA  LEU    41      34.020  21.670  46.020  1.00  0.00           H  
ATOM    517  HB1 LEU    41      36.830  21.450  44.770  1.00  0.00           H  
ATOM    518  HB2 LEU    41      35.350  21.760  43.800  1.00  0.00           H  
ATOM    519  HG  LEU    41      35.940  19.050  45.420  1.00  0.00           H  
ATOM    520 1HD1 LEU    41      33.770  18.310  44.300  1.00  0.00           H  
ATOM    521 2HD1 LEU    41      33.600  19.910  43.670  1.00  0.00           H  
ATOM    522 3HD1 LEU    41      33.410  19.690  45.380  1.00  0.00           H  
ATOM    523 1HD2 LEU    41      35.560  19.540  42.430  1.00  0.00           H  
ATOM    524 2HD2 LEU    41      36.220  18.130  43.210  1.00  0.00           H  
ATOM    525 3HD2 LEU    41      37.160  19.690  43.340  1.00  0.00           H  
ATOM    526  N   ASP    42      36.450  21.670  48.130  1.00  0.00           N  
ATOM    527  CA  ASP    42      37.000  21.080  49.320  1.00  0.00           C  
ATOM    528  C   ASP    42      36.320  21.410  50.590  1.00  0.00           C  
ATOM    529  O   ASP    42      36.910  21.870  51.620  1.00  0.00           O  
ATOM    530  CB  ASP    42      38.490  21.640  49.310  1.00  0.00           C  
ATOM    531  CG  ASP    42      39.260  20.940  50.390  1.00  0.00           C  
ATOM    532  OD1 ASP    42      38.930  19.780  50.810  1.00  0.00           O  
ATOM    533  OD2 ASP    42      40.400  21.420  50.590  1.00  0.00           O1-
ATOM    534  HN  ASP    42      36.780  22.600  48.000  1.00  0.00           H  
ATOM    535  HA  ASP    42      37.060  20.000  49.300  1.00  0.00           H  
ATOM    536  HB1 ASP    42      38.440  22.740  49.460  1.00  0.00           H  
ATOM    537  HB2 ASP    42      38.880  21.460  48.280  1.00  0.00           H  
ATOM    538  N   PHE    43      35.010  21.030  50.600  1.00  0.00           N  
ATOM    539  CA  PHE    43      34.150  20.990  51.760  1.00  0.00           C  
ATOM    540  C   PHE    43      33.620  19.560  51.940  1.00  0.00           C  
ATOM    541  O   PHE    43      33.370  18.870  50.910  1.00  0.00           O  
ATOM    542  CB  PHE    43      33.070  22.070  51.680  1.00  0.00           C  
ATOM    543  CG  PHE    43      33.630  23.410  51.650  1.00  0.00           C  
ATOM    544  CD1 PHE    43      33.940  24.130  52.840  1.00  0.00           C  
ATOM    545  CD2 PHE    43      33.950  24.040  50.410  1.00  0.00           C  
ATOM    546  CE1 PHE    43      34.300  25.520  52.740  1.00  0.00           C  
ATOM    547  CE2 PHE    43      34.390  25.340  50.300  1.00  0.00           C  
ATOM    548  CZ  PHE    43      34.590  26.140  51.430  1.00  0.00           C  
ATOM    549  HN  PHE    43      34.600  20.660  49.760  1.00  0.00           H  
ATOM    550  HA  PHE    43      34.770  21.220  52.600  1.00  0.00           H  
ATOM    551  HB1 PHE    43      32.340  22.010  52.520  1.00  0.00           H  
ATOM    552  HB2 PHE    43      32.430  21.920  50.780  1.00  0.00           H  
ATOM    553  HD1 PHE    43      33.750  23.740  53.830  1.00  0.00           H  
ATOM    554  HD2 PHE    43      33.730  23.500  49.510  1.00  0.00           H  
ATOM    555  HE1 PHE    43      34.430  26.190  53.580  1.00  0.00           H  
ATOM    556  HE2 PHE    43      34.540  25.700  49.290  1.00  0.00           H  
ATOM    557  HZ  PHE    43      34.850  27.190  51.370  1.00  0.00           H  
ATOM    558  N   PRO    44      33.440  19.030  53.230  1.00  0.00           N  
ATOM    559  CA  PRO    44      33.450  17.630  53.570  1.00  0.00           C  
ATOM    560  C   PRO    44      32.290  16.860  53.000  1.00  0.00           C  
ATOM    561  O   PRO    44      32.340  15.580  52.880  1.00  0.00           O  
ATOM    562  CB  PRO    44      33.430  17.550  55.060  1.00  0.00           C  
ATOM    563  CG  PRO    44      33.090  18.950  55.540  1.00  0.00           C  
ATOM    564  CD  PRO    44      33.640  19.850  54.420  1.00  0.00           C  
ATOM    565  HA  PRO    44      34.230  17.120  53.030  1.00  0.00           H  
ATOM    566  HB1 PRO    44      34.490  17.410  55.340  1.00  0.00           H  
ATOM    567  HB2 PRO    44      32.820  16.700  55.450  1.00  0.00           H  
ATOM    568  HG1 PRO    44      31.980  18.950  55.590  1.00  0.00           H  
ATOM    569  HG2 PRO    44      33.520  19.200  56.540  1.00  0.00           H  
ATOM    570  HD1 PRO    44      32.950  20.720  54.360  1.00  0.00           H  
ATOM    571  HD2 PRO    44      34.720  20.040  54.540  1.00  0.00           H  
ATOM    572  N   ALA    45      31.260  17.600  52.580  1.00  0.00           N  
ATOM    573  CA  ALA    45      30.060  17.060  52.050  1.00  0.00           C  
ATOM    574  C   ALA    45      30.100  16.920  50.590  1.00  0.00           C  
ATOM    575  O   ALA    45      29.180  16.330  50.040  1.00  0.00           O  
ATOM    576  CB  ALA    45      28.880  17.920  52.420  1.00  0.00           C  
ATOM    577  HN  ALA    45      31.200  18.600  52.650  1.00  0.00           H  
ATOM    578  HA  ALA    45      30.100  16.060  52.440  1.00  0.00           H  
ATOM    579  HB1 ALA    45      28.010  17.500  51.870  1.00  0.00           H  
ATOM    580  HB2 ALA    45      28.950  18.930  51.960  1.00  0.00           H  
ATOM    581  HB3 ALA    45      28.680  17.950  53.510  1.00  0.00           H  
ATOM    582  N   LEU    46      31.100  17.530  49.950  1.00  0.00           N  
ATOM    583  CA  LEU    46      31.180  17.540  48.550  1.00  0.00           C  
ATOM    584  C   LEU    46      32.330  16.590  48.150  1.00  0.00           C  
ATOM    585  O   LEU    46      32.450  16.240  46.980  1.00  0.00           O  
ATOM    586  CB  LEU    46      31.530  19.020  48.120  1.00  0.00           C  
ATOM    587  CG  LEU    46      30.540  20.260  48.310  1.00  0.00           C  
ATOM    588  CD1 LEU    46      29.980  20.440  49.740  1.00  0.00           C  
ATOM    589  CD2 LEU    46      31.180  21.580  47.710  1.00  0.00           C  
ATOM    590  HN  LEU    46      31.760  18.050  50.480  1.00  0.00           H  
ATOM    591  HA  LEU    46      30.240  17.300  48.070  1.00  0.00           H  
ATOM    592  HB1 LEU    46      31.810  19.070  47.050  1.00  0.00           H  
ATOM    593  HB2 LEU    46      32.460  19.320  48.650  1.00  0.00           H  
ATOM    594  HG  LEU    46      29.680  20.090  47.630  1.00  0.00           H  
ATOM    595 1HD1 LEU    46      29.550  21.460  49.840  1.00  0.00           H  
ATOM    596 2HD1 LEU    46      30.860  20.350  50.410  1.00  0.00           H  
ATOM    597 3HD1 LEU    46      29.230  19.660  50.020  1.00  0.00           H  
ATOM    598 1HD2 LEU    46      30.350  22.310  47.840  1.00  0.00           H  
ATOM    599 2HD2 LEU    46      31.500  21.480  46.650  1.00  0.00           H  
ATOM    600 3HD2 LEU    46      32.050  21.910  48.300  1.00  0.00           H  
ATOM    601  N   ARG    47      33.140  16.150  49.080  1.00  0.00           N  
ATOM    602  CA  ARG    47      34.350  15.350  48.740  1.00  0.00           C  
ATOM    603  C   ARG    47      34.330  13.960  49.410  1.00  0.00           C  
ATOM    604  O   ARG    47      35.240  13.170  49.390  1.00  0.00           O  
ATOM    605  CB  ARG    47      35.620  16.170  49.150  1.00  0.00           C  
ATOM    606  CG  ARG    47      35.940  16.120  50.700  1.00  0.00           C  
ATOM    607  CD  ARG    47      36.830  17.270  51.150  1.00  0.00           C  
ATOM    608  NE  ARG    47      36.930  17.090  52.650  1.00  0.00           N  
ATOM    609  CZ  ARG    47      37.150  18.150  53.450  1.00  0.00           C  
ATOM    610  NH1 ARG    47      37.450  19.340  53.010  1.00  0.00           N1+
ATOM    611  NH2 ARG    47      36.970  17.950  54.670  1.00  0.00           N  
ATOM    612  HN  ARG    47      33.010  16.420  50.030  1.00  0.00           H  
ATOM    613  HA  ARG    47      34.310  15.250  47.660  1.00  0.00           H  
ATOM    614  HB1 ARG    47      35.310  17.210  48.910  1.00  0.00           H  
ATOM    615  HB2 ARG    47      36.490  15.950  48.500  1.00  0.00           H  
ATOM    616  HG1 ARG    47      36.370  15.140  50.970  1.00  0.00           H  
ATOM    617  HG2 ARG    47      34.910  16.300  51.090  1.00  0.00           H  
ATOM    618  HD1 ARG    47      36.310  18.200  50.850  1.00  0.00           H  
ATOM    619  HD2 ARG    47      37.850  17.250  50.730  1.00  0.00           H  
ATOM    620  HE  ARG    47      36.630  16.250  53.090  1.00  0.00           H  
ATOM    621 1HH1 ARG    47      37.900  19.390  52.120  1.00  0.00           H  
ATOM    622 2HH1 ARG    47      37.770  20.010  53.680  1.00  0.00           H  
ATOM    623 1HH2 ARG    47      36.830  17.020  55.020  1.00  0.00           H  
ATOM    624 2HH2 ARG    47      37.020  18.740  55.290  1.00  0.00           H  
ATOM    625  N   LYS    48      33.190  13.660  49.970  1.00  0.00           N  
ATOM    626  CA  LYS    48      32.890  12.460  50.730  1.00  0.00           C  
ATOM    627  C   LYS    48      33.000  11.170  49.850  1.00  0.00           C  
ATOM    628  O   LYS    48      33.290  10.040  50.360  1.00  0.00           O  
ATOM    629  CB  LYS    48      31.500  12.530  51.380  1.00  0.00           C  
ATOM    630  CG  LYS    48      30.280  13.030  50.500  1.00  0.00           C  
ATOM    631  CD  LYS    48      28.920  12.690  51.170  1.00  0.00           C  
ATOM    632  CE  LYS    48      27.690  12.780  50.260  1.00  0.00           C  
ATOM    633  NZ  LYS    48      26.450  12.650  50.990  1.00  0.00           N1+
ATOM    634  HN  LYS    48      32.380  14.210  49.790  1.00  0.00           H  
ATOM    635  HA  LYS    48      33.590  12.350  51.540  1.00  0.00           H  
ATOM    636  HB1 LYS    48      31.570  13.290  52.180  1.00  0.00           H  
ATOM    637  HB2 LYS    48      31.200  11.530  51.770  1.00  0.00           H  
ATOM    638  HG1 LYS    48      30.320  12.410  49.580  1.00  0.00           H  
ATOM    639  HG2 LYS    48      30.300  14.080  50.130  1.00  0.00           H  
ATOM    640  HD1 LYS    48      28.820  13.370  52.040  1.00  0.00           H  
ATOM    641  HD2 LYS    48      28.900  11.650  51.550  1.00  0.00           H  
ATOM    642  HE1 LYS    48      27.770  12.000  49.480  1.00  0.00           H  
ATOM    643  HE2 LYS    48      27.720  13.790  49.790  1.00  0.00           H  
ATOM    644  HZ1 LYS    48      26.360  11.730  51.470  1.00  0.00           H  
ATOM    645  HZ2 LYS    48      25.570  12.910  50.490  1.00  0.00           H  
ATOM    646  HZ3 LYS    48      26.510  13.380  51.720  1.00  0.00           H  
ATOM    647  N   ASN    49      32.680  11.330  48.570  1.00  0.00           N  
ATOM    648  CA  ASN    49      32.620  10.200  47.640  1.00  0.00           C  
ATOM    649  C   ASN    49      33.980  10.050  47.010  1.00  0.00           C  
ATOM    650  O   ASN    49      34.550  10.990  46.460  1.00  0.00           O  
ATOM    651  CB  ASN    49      31.480  10.410  46.520  1.00  0.00           C  
ATOM    652  CG  ASN    49      29.990  10.330  47.000  1.00  0.00           C  
ATOM    653  ND2 ASN    49      29.070  10.850  46.220  1.00  0.00           N  
ATOM    654  OD1 ASN    49      29.680   9.960  48.180  1.00  0.00           O  
ATOM    655  HN  ASN    49      32.380  12.240  48.320  1.00  0.00           H  
ATOM    656  HA  ASN    49      32.330   9.380  48.280  1.00  0.00           H  
ATOM    657  HB1 ASN    49      31.540   9.600  45.750  1.00  0.00           H  
ATOM    658  HB2 ASN    49      31.610  11.390  46.010  1.00  0.00           H  
ATOM    659 1HD2 ASN    49      29.440  11.520  45.570  1.00  0.00           H  
ATOM    660 2HD2 ASN    49      28.100  10.760  46.460  1.00  0.00           H  
ATOM    661  N   LYS    50      34.550   8.830  47.090  1.00  0.00           N  
ATOM    662  CA  LYS    50      35.910   8.660  46.600  1.00  0.00           C  
ATOM    663  C   LYS    50      36.300   9.020  45.170  1.00  0.00           C  
ATOM    664  O   LYS    50      37.460   9.370  44.900  1.00  0.00           O  
ATOM    665  CB  LYS    50      36.480   7.210  47.030  1.00  0.00           C  
ATOM    666  CG  LYS    50      36.140   7.030  48.570  1.00  0.00           C  
ATOM    667  CD  LYS    50      36.820   8.110  49.550  1.00  0.00           C  
ATOM    668  CE  LYS    50      36.920   7.680  51.000  1.00  0.00           C  
ATOM    669  NZ  LYS    50      35.620   7.380  51.700  1.00  0.00           N1+
ATOM    670  HN  LYS    50      34.110   8.000  47.430  1.00  0.00           H  
ATOM    671  HA  LYS    50      36.400   9.440  47.170  1.00  0.00           H  
ATOM    672  HB1 LYS    50      37.580   7.100  46.910  1.00  0.00           H  
ATOM    673  HB2 LYS    50      36.030   6.380  46.450  1.00  0.00           H  
ATOM    674  HG1 LYS    50      36.420   6.000  48.860  1.00  0.00           H  
ATOM    675  HG2 LYS    50      35.040   6.960  48.580  1.00  0.00           H  
ATOM    676  HD1 LYS    50      36.220   9.030  49.400  1.00  0.00           H  
ATOM    677  HD2 LYS    50      37.890   8.300  49.300  1.00  0.00           H  
ATOM    678  HE1 LYS    50      37.410   8.410  51.680  1.00  0.00           H  
ATOM    679  HE2 LYS    50      37.480   6.720  50.970  1.00  0.00           H  
ATOM    680  HZ1 LYS    50      35.010   6.840  51.060  1.00  0.00           H  
ATOM    681  HZ2 LYS    50      35.160   8.220  52.120  1.00  0.00           H  
ATOM    682  HZ3 LYS    50      35.870   6.700  52.440  1.00  0.00           H  
ATOM    683  N   ASN    51      35.410   8.950  44.170  1.00  0.00           N  
ATOM    684  CA  ASN    51      35.710   9.620  42.900  1.00  0.00           C  
ATOM    685  C   ASN    51      35.950  11.150  42.950  1.00  0.00           C  
ATOM    686  O   ASN    51      36.750  11.650  42.220  1.00  0.00           O  
ATOM    687  CB  ASN    51      34.820   9.280  41.680  1.00  0.00           C  
ATOM    688  CG  ASN    51      33.350   9.870  41.720  1.00  0.00           C  
ATOM    689  ND2 ASN    51      32.980  10.370  40.520  1.00  0.00           N  
ATOM    690  OD1 ASN    51      32.660  10.020  42.740  1.00  0.00           O  
ATOM    691  HN  ASN    51      34.500   8.560  44.310  1.00  0.00           H  
ATOM    692  HA  ASN    51      36.690   9.250  42.630  1.00  0.00           H  
ATOM    693  HB1 ASN    51      34.800   8.170  41.640  1.00  0.00           H  
ATOM    694  HB2 ASN    51      35.290   9.740  40.790  1.00  0.00           H  
ATOM    695 1HD2 ASN    51      32.190  10.990  40.520  1.00  0.00           H  
ATOM    696 2HD2 ASN    51      33.370  10.080  39.650  1.00  0.00           H  
ATOM    697  N   ILE    52      35.240  11.900  43.870  1.00  0.00           N  
ATOM    698  CA  ILE    52      35.500  13.310  43.990  1.00  0.00           C  
ATOM    699  C   ILE    52      36.710  13.620  44.860  1.00  0.00           C  
ATOM    700  O   ILE    52      37.530  14.550  44.620  1.00  0.00           O  
ATOM    701  CB  ILE    52      34.300  14.160  44.410  1.00  0.00           C  
ATOM    702  CG1 ILE    52      32.970  13.850  43.640  1.00  0.00           C  
ATOM    703  CG2 ILE    52      34.610  15.700  44.290  1.00  0.00           C  
ATOM    704  CD  ILE    52      33.080  13.810  42.130  1.00  0.00           C  
ATOM    705  HN  ILE    52      34.510  11.530  44.450  1.00  0.00           H  
ATOM    706  HA  ILE    52      35.880  13.670  43.050  1.00  0.00           H  
ATOM    707  HB  ILE    52      34.130  13.830  45.450  1.00  0.00           H  
ATOM    708 1HG1 ILE    52      32.190  14.590  43.890  1.00  0.00           H  
ATOM    709 2HG1 ILE    52      32.670  12.880  44.080  1.00  0.00           H  
ATOM    710 1HG2 ILE    52      35.280  16.010  45.130  1.00  0.00           H  
ATOM    711 2HG2 ILE    52      33.650  16.250  44.430  1.00  0.00           H  
ATOM    712 3HG2 ILE    52      35.040  15.890  43.290  1.00  0.00           H  
ATOM    713  HD1 ILE    52      33.790  13.000  41.900  1.00  0.00           H  
ATOM    714  HD2 ILE    52      33.410  14.790  41.710  1.00  0.00           H  
ATOM    715  HD3 ILE    52      32.140  13.490  41.630  1.00  0.00           H  
ATOM    716  N   ASP    53      37.010  12.710  45.810  1.00  0.00           N  
ATOM    717  CA  ASP    53      38.300  12.650  46.470  1.00  0.00           C  
ATOM    718  C   ASP    53      39.480  12.590  45.460  1.00  0.00           C  
ATOM    719  O   ASP    53      40.520  13.280  45.510  1.00  0.00           O  
ATOM    720  CB  ASP    53      38.330  11.610  47.650  1.00  0.00           C  
ATOM    721  CG  ASP    53      39.560  11.670  48.480  1.00  0.00           C  
ATOM    722  OD1 ASP    53      40.030  12.740  48.830  1.00  0.00           O  
ATOM    723  OD2 ASP    53      40.060  10.510  48.840  1.00  0.00           O1-
ATOM    724  HN  ASP    53      36.370  11.950  45.910  1.00  0.00           H  
ATOM    725  HA  ASP    53      38.430  13.630  46.910  1.00  0.00           H  
ATOM    726  HB1 ASP    53      38.220  10.600  47.210  1.00  0.00           H  
ATOM    727  HB2 ASP    53      37.460  11.870  48.300  1.00  0.00           H  
ATOM    728  N   ASN    54      39.390  11.680  44.490  1.00  0.00           N  
ATOM    729  CA  ASN    54      40.370  11.570  43.430  1.00  0.00           C  
ATOM    730  C   ASN    54      40.590  12.790  42.510  1.00  0.00           C  
ATOM    731  O   ASN    54      41.650  13.290  42.190  1.00  0.00           O  
ATOM    732  CB  ASN    54      40.100  10.230  42.630  1.00  0.00           C  
ATOM    733  CG  ASN    54      41.220   9.910  41.570  1.00  0.00           C  
ATOM    734  ND2 ASN    54      42.410   9.470  42.030  1.00  0.00           N  
ATOM    735  OD1 ASN    54      41.060   9.910  40.360  1.00  0.00           O  
ATOM    736  HN  ASN    54      38.580  11.100  44.520  1.00  0.00           H  
ATOM    737  HA  ASN    54      41.330  11.470  43.910  1.00  0.00           H  
ATOM    738  HB1 ASN    54      39.160  10.390  42.070  1.00  0.00           H  
ATOM    739  HB2 ASN    54      40.070   9.400  43.360  1.00  0.00           H  
ATOM    740 1HD2 ASN    54      43.050   9.110  41.350  1.00  0.00           H  
ATOM    741 2HD2 ASN    54      42.500   9.460  43.020  1.00  0.00           H  
ATOM    742  N   PHE    55      39.510  13.330  42.080  1.00  0.00           N  
ATOM    743  CA  PHE    55      39.440  14.530  41.290  1.00  0.00           C  
ATOM    744  C   PHE    55      40.050  15.710  42.010  1.00  0.00           C  
ATOM    745  O   PHE    55      40.930  16.330  41.470  1.00  0.00           O  
ATOM    746  CB  PHE    55      38.030  14.870  40.870  1.00  0.00           C  
ATOM    747  CG  PHE    55      37.400  13.680  40.010  1.00  0.00           C  
ATOM    748  CD1 PHE    55      36.040  13.730  39.870  1.00  0.00           C  
ATOM    749  CD2 PHE    55      38.090  12.610  39.320  1.00  0.00           C  
ATOM    750  CE1 PHE    55      35.320  12.780  39.170  1.00  0.00           C  
ATOM    751  CE2 PHE    55      37.390  11.600  38.660  1.00  0.00           C  
ATOM    752  CZ  PHE    55      35.980  11.720  38.540  1.00  0.00           C  
ATOM    753  HN  PHE    55      38.650  12.870  42.240  1.00  0.00           H  
ATOM    754  HA  PHE    55      40.080  14.370  40.430  1.00  0.00           H  
ATOM    755  HB1 PHE    55      37.970  15.790  40.260  1.00  0.00           H  
ATOM    756  HB2 PHE    55      37.380  14.920  41.770  1.00  0.00           H  
ATOM    757  HD1 PHE    55      35.570  14.540  40.400  1.00  0.00           H  
ATOM    758  HD2 PHE    55      39.160  12.540  39.270  1.00  0.00           H  
ATOM    759  HE1 PHE    55      34.260  12.960  39.110  1.00  0.00           H  
ATOM    760  HE2 PHE    55      38.000  10.850  38.180  1.00  0.00           H  
ATOM    761  HZ  PHE    55      35.600  10.990  37.850  1.00  0.00           H  
ATOM    762  N   LEU    56      39.610  15.930  43.260  1.00  0.00           N  
ATOM    763  CA  LEU    56      40.110  16.970  44.160  1.00  0.00           C  
ATOM    764  C   LEU    56      41.570  16.850  44.470  1.00  0.00           C  
ATOM    765  O   LEU    56      42.350  17.800  44.400  1.00  0.00           O  
ATOM    766  CB  LEU    56      39.250  16.980  45.400  1.00  0.00           C  
ATOM    767  CG  LEU    56      39.560  18.010  46.540  1.00  0.00           C  
ATOM    768  CD1 LEU    56      39.460  19.450  46.170  1.00  0.00           C  
ATOM    769  CD2 LEU    56      38.700  17.810  47.760  1.00  0.00           C  
ATOM    770  HN  LEU    56      38.870  15.400  43.670  1.00  0.00           H  
ATOM    771  HA  LEU    56      39.870  17.930  43.730  1.00  0.00           H  
ATOM    772  HB1 LEU    56      39.260  16.030  45.970  1.00  0.00           H  
ATOM    773  HB2 LEU    56      38.180  17.160  45.130  1.00  0.00           H  
ATOM    774  HG  LEU    56      40.600  17.790  46.880  1.00  0.00           H  
ATOM    775 1HD1 LEU    56      38.400  19.770  46.080  1.00  0.00           H  
ATOM    776 2HD1 LEU    56      40.080  19.640  45.260  1.00  0.00           H  
ATOM    777 3HD1 LEU    56      39.880  20.050  47.000  1.00  0.00           H  
ATOM    778 1HD2 LEU    56      38.860  18.630  48.500  1.00  0.00           H  
ATOM    779 2HD2 LEU    56      38.820  16.770  48.130  1.00  0.00           H  
ATOM    780 3HD2 LEU    56      37.630  17.880  47.490  1.00  0.00           H  
ATOM    781  N   SER    57      41.950  15.620  44.730  1.00  0.00           N  
ATOM    782  CA  SER    57      43.330  15.300  44.920  1.00  0.00           C  
ATOM    783  C   SER    57      44.200  15.600  43.710  1.00  0.00           C  
ATOM    784  O   SER    57      45.300  16.150  43.820  1.00  0.00           O  
ATOM    785  CB  SER    57      43.560  13.800  45.420  1.00  0.00           C  
ATOM    786  OG  SER    57      44.880  13.460  45.900  1.00  0.00           O  
ATOM    787  HN  SER    57      41.300  14.870  44.840  1.00  0.00           H  
ATOM    788  HA  SER    57      43.620  15.850  45.800  1.00  0.00           H  
ATOM    789  HB1 SER    57      43.330  13.030  44.660  1.00  0.00           H  
ATOM    790  HB2 SER    57      42.920  13.740  46.330  1.00  0.00           H  
ATOM    791  HG1 SER    57      44.900  12.520  46.090  1.00  0.00           H  
ATOM    792  N   ARG    58      43.750  15.180  42.540  1.00  0.00           N  
ATOM    793  CA  ARG    58      44.470  15.360  41.180  1.00  0.00           C  
ATOM    794  C   ARG    58      44.490  16.820  40.760  1.00  0.00           C  
ATOM    795  O   ARG    58      45.460  17.440  40.310  1.00  0.00           O  
ATOM    796  CB  ARG    58      43.880  14.410  40.070  1.00  0.00           C  
ATOM    797  CG  ARG    58      44.240  12.900  40.280  1.00  0.00           C  
ATOM    798  CD  ARG    58      43.250  12.020  39.510  1.00  0.00           C  
ATOM    799  NE  ARG    58      43.070  12.540  38.120  1.00  0.00           N  
ATOM    800  CZ  ARG    58      42.230  11.960  37.310  1.00  0.00           C  
ATOM    801  NH1 ARG    58      41.370  11.010  37.600  1.00  0.00           N1+
ATOM    802  NH2 ARG    58      42.290  12.360  36.040  1.00  0.00           N  
ATOM    803  HN  ARG    58      42.830  14.800  42.490  1.00  0.00           H  
ATOM    804  HA  ARG    58      45.470  14.960  41.300  1.00  0.00           H  
ATOM    805  HB1 ARG    58      44.170  14.880  39.100  1.00  0.00           H  
ATOM    806  HB2 ARG    58      42.790  14.630  40.100  1.00  0.00           H  
ATOM    807  HG1 ARG    58      44.080  12.650  41.350  1.00  0.00           H  
ATOM    808  HG2 ARG    58      45.260  12.760  39.860  1.00  0.00           H  
ATOM    809  HD1 ARG    58      42.240  12.090  39.970  1.00  0.00           H  
ATOM    810  HD2 ARG    58      43.630  10.980  39.430  1.00  0.00           H  
ATOM    811  HE  ARG    58      43.800  13.070  37.690  1.00  0.00           H  
ATOM    812 1HH1 ARG    58      41.330  10.560  38.500  1.00  0.00           H  
ATOM    813 2HH1 ARG    58      41.140  10.490  36.790  1.00  0.00           H  
ATOM    814 1HH2 ARG    58      42.820  13.210  36.040  1.00  0.00           H  
ATOM    815 2HH2 ARG    58      41.550  12.110  35.410  1.00  0.00           H  
ATOM    816  N   TYR    59      43.430  17.570  41.050  1.00  0.00           N  
ATOM    817  CA  TYR    59      43.440  19.040  41.030  1.00  0.00           C  
ATOM    818  C   TYR    59      44.370  19.730  42.020  1.00  0.00           C  
ATOM    819  O   TYR    59      45.020  20.740  41.710  1.00  0.00           O  
ATOM    820  CB  TYR    59      41.930  19.520  41.320  1.00  0.00           C  
ATOM    821  CG  TYR    59      40.760  19.160  40.430  1.00  0.00           C  
ATOM    822  CD1 TYR    59      39.520  18.830  40.910  1.00  0.00           C  
ATOM    823  CD2 TYR    59      41.030  19.230  39.050  1.00  0.00           C  
ATOM    824  CE1 TYR    59      38.480  18.530  40.070  1.00  0.00           C  
ATOM    825  CE2 TYR    59      40.000  19.010  38.150  1.00  0.00           C  
ATOM    826  CZ  TYR    59      38.720  18.690  38.670  1.00  0.00           C  
ATOM    827  OH  TYR    59      37.650  18.480  37.780  1.00  0.00           O  
ATOM    828  HN  TYR    59      42.670  17.160  41.540  1.00  0.00           H  
ATOM    829  HA  TYR    59      43.670  19.330  40.010  1.00  0.00           H  
ATOM    830  HB1 TYR    59      41.840  20.620  41.370  1.00  0.00           H  
ATOM    831  HB2 TYR    59      41.590  19.230  42.340  1.00  0.00           H  
ATOM    832  HD1 TYR    59      39.340  18.790  41.970  1.00  0.00           H  
ATOM    833  HD2 TYR    59      42.020  19.490  38.720  1.00  0.00           H  
ATOM    834  HE1 TYR    59      37.450  18.470  40.390  1.00  0.00           H  
ATOM    835  HE2 TYR    59      40.140  19.140  37.090  1.00  0.00           H  
ATOM    836  HH  TYR    59      37.580  19.240  37.200  1.00  0.00           H  
ATOM    837  N   LYS    60      44.420  19.270  43.270  1.00  0.00           N  
ATOM    838  CA  LYS    60      45.490  19.690  44.200  1.00  0.00           C  
ATOM    839  C   LYS    60      46.910  19.320  43.820  1.00  0.00           C  
ATOM    840  O   LYS    60      47.840  20.120  43.960  1.00  0.00           O  
ATOM    841  CB  LYS    60      45.260  19.150  45.660  1.00  0.00           C  
ATOM    842  CG  LYS    60      44.260  20.030  46.480  1.00  0.00           C  
ATOM    843  CD  LYS    60      43.940  19.520  47.910  1.00  0.00           C  
ATOM    844  CE  LYS    60      43.020  20.530  48.680  1.00  0.00           C  
ATOM    845  NZ  LYS    60      42.520  19.980  49.910  1.00  0.00           N1+
ATOM    846  HN  LYS    60      43.750  18.590  43.570  1.00  0.00           H  
ATOM    847  HA  LYS    60      45.510  20.770  44.240  1.00  0.00           H  
ATOM    848  HB1 LYS    60      46.230  19.040  46.190  1.00  0.00           H  
ATOM    849  HB2 LYS    60      44.940  18.090  45.590  1.00  0.00           H  
ATOM    850  HG1 LYS    60      43.350  20.110  45.860  1.00  0.00           H  
ATOM    851  HG2 LYS    60      44.690  21.050  46.640  1.00  0.00           H  
ATOM    852  HD1 LYS    60      44.880  19.470  48.500  1.00  0.00           H  
ATOM    853  HD2 LYS    60      43.530  18.490  47.850  1.00  0.00           H  
ATOM    854  HE1 LYS    60      42.090  20.770  48.130  1.00  0.00           H  
ATOM    855  HE2 LYS    60      43.550  21.450  48.990  1.00  0.00           H  
ATOM    856  HZ1 LYS    60      41.930  20.670  50.420  1.00  0.00           H  
ATOM    857  HZ2 LYS    60      43.340  19.640  50.460  1.00  0.00           H  
ATOM    858  HZ3 LYS    60      41.970  19.110  49.760  1.00  0.00           H  
ATOM    859  N   ASP    61      47.100  18.100  43.220  1.00  0.00           N  
ATOM    860  CA  ASP    61      48.370  17.690  42.580  1.00  0.00           C  
ATOM    861  C   ASP    61      48.880  18.660  41.440  1.00  0.00           C  
ATOM    862  O   ASP    61      50.070  18.960  41.330  1.00  0.00           O  
ATOM    863  CB  ASP    61      48.250  16.260  41.920  1.00  0.00           C  
ATOM    864  CG  ASP    61      48.350  15.170  42.920  1.00  0.00           C  
ATOM    865  OD1 ASP    61      47.880  14.050  42.590  1.00  0.00           O  
ATOM    866  OD2 ASP    61      48.960  15.320  43.990  1.00  0.00           O1-
ATOM    867  HN  ASP    61      46.370  17.430  43.190  1.00  0.00           H  
ATOM    868  HA  ASP    61      49.190  17.780  43.280  1.00  0.00           H  
ATOM    869  HB1 ASP    61      49.130  16.060  41.280  1.00  0.00           H  
ATOM    870  HB2 ASP    61      47.310  16.230  41.320  1.00  0.00           H  
ATOM    871  N   THR    62      47.960  19.070  40.530  1.00  0.00           N  
ATOM    872  CA  THR    62      48.160  20.050  39.520  1.00  0.00           C  
ATOM    873  C   THR    62      48.610  21.470  39.970  1.00  0.00           C  
ATOM    874  O   THR    62      49.390  22.120  39.310  1.00  0.00           O  
ATOM    875  CB  THR    62      46.930  20.150  38.710  1.00  0.00           C  
ATOM    876  CG2 THR    62      47.230  20.790  37.360  1.00  0.00           C  
ATOM    877  OG1 THR    62      46.450  18.880  38.440  1.00  0.00           O  
ATOM    878  HN  THR    62      47.040  18.690  40.600  1.00  0.00           H  
ATOM    879  HA  THR    62      48.930  19.650  38.880  1.00  0.00           H  
ATOM    880  HB  THR    62      46.260  20.900  39.180  1.00  0.00           H  
ATOM    881  HG1 THR    62      45.770  18.620  39.060  1.00  0.00           H  
ATOM    882 1HG2 THR    62      47.990  21.600  37.330  1.00  0.00           H  
ATOM    883 2HG2 THR    62      46.290  21.200  36.940  1.00  0.00           H  
ATOM    884 3HG2 THR    62      47.570  20.040  36.620  1.00  0.00           H  
ATOM    885  N   ILE    63      48.100  22.030  41.070  1.00  0.00           N  
ATOM    886  CA  ILE    63      48.260  23.460  41.360  1.00  0.00           C  
ATOM    887  C   ILE    63      49.330  23.830  42.370  1.00  0.00           C  
ATOM    888  O   ILE    63      49.650  24.980  42.660  1.00  0.00           O  
ATOM    889  CB  ILE    63      46.880  24.090  41.770  1.00  0.00           C  
ATOM    890  CG1 ILE    63      46.820  25.610  41.770  1.00  0.00           C  
ATOM    891  CG2 ILE    63      46.430  23.620  43.130  1.00  0.00           C  
ATOM    892  CD  ILE    63      47.130  26.290  40.450  1.00  0.00           C  
ATOM    893  HN  ILE    63      47.490  21.490  41.650  1.00  0.00           H  
ATOM    894  HA  ILE    63      48.530  23.950  40.430  1.00  0.00           H  
ATOM    895  HB  ILE    63      46.140  23.860  40.970  1.00  0.00           H  
ATOM    896 1HG1 ILE    63      47.470  26.060  42.550  1.00  0.00           H  
ATOM    897 2HG1 ILE    63      45.860  25.920  42.230  1.00  0.00           H  
ATOM    898 1HG2 ILE    63      45.530  24.210  43.380  1.00  0.00           H  
ATOM    899 2HG2 ILE    63      47.000  23.940  44.030  1.00  0.00           H  
ATOM    900 3HG2 ILE    63      46.190  22.540  43.240  1.00  0.00           H  
ATOM    901  HD1 ILE    63      46.390  25.980  39.670  1.00  0.00           H  
ATOM    902  HD2 ILE    63      48.140  26.090  40.030  1.00  0.00           H  
ATOM    903  HD3 ILE    63      47.080  27.400  40.520  1.00  0.00           H  
ATOM    904  N   ASN    64      49.970  22.860  43.050  1.00  0.00           N  
ATOM    905  CA  ASN    64      50.800  22.960  44.190  1.00  0.00           C  
ATOM    906  C   ASN    64      52.070  23.810  44.120  1.00  0.00           C  
ATOM    907  O   ASN    64      52.590  24.560  44.990  1.00  0.00           O  
ATOM    908  CB  ASN    64      51.130  21.490  44.560  1.00  0.00           C  
ATOM    909  CG  ASN    64      51.890  21.350  45.830  1.00  0.00           C  
ATOM    910  ND2 ASN    64      51.340  21.820  46.990  1.00  0.00           N  
ATOM    911  OD1 ASN    64      52.930  20.770  45.880  1.00  0.00           O  
ATOM    912  HN  ASN    64      49.840  21.930  42.700  1.00  0.00           H  
ATOM    913  HA  ASN    64      50.220  23.420  44.970  1.00  0.00           H  
ATOM    914  HB1 ASN    64      51.750  21.100  43.730  1.00  0.00           H  
ATOM    915  HB2 ASN    64      50.190  20.900  44.570  1.00  0.00           H  
ATOM    916 1HD2 ASN    64      50.440  22.260  46.990  1.00  0.00           H  
ATOM    917 2HD2 ASN    64      51.790  21.850  47.880  1.00  0.00           H  
ATOM    918  N   LYS    65      52.810  23.680  42.950  1.00  0.00           N  
ATOM    919  CA  LYS    65      54.040  24.370  42.690  1.00  0.00           C  
ATOM    920  C   LYS    65      53.680  25.670  42.030  1.00  0.00           C  
ATOM    921  O   LYS    65      54.500  26.620  41.980  1.00  0.00           O  
ATOM    922  CB  LYS    65      54.930  23.430  41.930  1.00  0.00           C  
ATOM    923  CG  LYS    65      54.980  22.010  42.510  1.00  0.00           C  
ATOM    924  CD  LYS    65      55.680  21.890  43.910  1.00  0.00           C  
ATOM    925  CE  LYS    65      56.140  20.490  44.340  1.00  0.00           C  
ATOM    926  NZ  LYS    65      54.940  19.690  44.480  1.00  0.00           N1+
ATOM    927  HN  LYS    65      52.490  23.010  42.280  1.00  0.00           H  
ATOM    928  HA  LYS    65      54.410  24.580  43.680  1.00  0.00           H  
ATOM    929  HB1 LYS    65      55.950  23.880  42.020  1.00  0.00           H  
ATOM    930  HB2 LYS    65      54.690  23.420  40.850  1.00  0.00           H  
ATOM    931  HG1 LYS    65      55.520  21.270  41.880  1.00  0.00           H  
ATOM    932  HG2 LYS    65      54.030  21.440  42.420  1.00  0.00           H  
ATOM    933  HD1 LYS    65      55.150  22.440  44.710  1.00  0.00           H  
ATOM    934  HD2 LYS    65      56.660  22.430  43.860  1.00  0.00           H  
ATOM    935  HE1 LYS    65      56.620  20.550  45.330  1.00  0.00           H  
ATOM    936  HE2 LYS    65      56.750  20.010  43.550  1.00  0.00           H  
ATOM    937  HZ1 LYS    65      54.340  19.630  43.630  1.00  0.00           H  
ATOM    938  HZ2 LYS    65      54.360  20.130  45.230  1.00  0.00           H  
ATOM    939  HZ3 LYS    65      55.110  18.710  44.780  1.00  0.00           H  
ATOM    940  N   ILE    66      52.440  25.800  41.460  1.00  0.00           N  
ATOM    941  CA  ILE    66      52.050  27.000  40.590  1.00  0.00           C  
ATOM    942  C   ILE    66      51.780  28.270  41.300  1.00  0.00           C  
ATOM    943  O   ILE    66      51.780  29.330  40.720  1.00  0.00           O  
ATOM    944  CB  ILE    66      50.880  26.620  39.720  1.00  0.00           C  
ATOM    945  CG1 ILE    66      51.040  25.180  39.190  1.00  0.00           C  
ATOM    946  CG2 ILE    66      50.780  27.570  38.500  1.00  0.00           C  
ATOM    947  CD  ILE    66      52.360  25.020  38.440  1.00  0.00           C  
ATOM    948  HN  ILE    66      51.710  25.210  41.810  1.00  0.00           H  
ATOM    949  HA  ILE    66      52.830  27.220  39.870  1.00  0.00           H  
ATOM    950  HB  ILE    66      49.950  26.560  40.320  1.00  0.00           H  
ATOM    951 1HG1 ILE    66      50.190  24.900  38.520  1.00  0.00           H  
ATOM    952 2HG1 ILE    66      51.030  24.490  40.060  1.00  0.00           H  
ATOM    953 1HG2 ILE    66      51.720  27.670  37.930  1.00  0.00           H  
ATOM    954 2HG2 ILE    66      50.720  28.660  38.690  1.00  0.00           H  
ATOM    955 3HG2 ILE    66      49.960  27.280  37.800  1.00  0.00           H  
ATOM    956  HD1 ILE    66      52.730  23.980  38.380  1.00  0.00           H  
ATOM    957  HD2 ILE    66      53.190  25.430  39.050  1.00  0.00           H  
ATOM    958  HD3 ILE    66      52.460  25.480  37.430  1.00  0.00           H  
ATOM    959  N   ARG    67      51.750  28.140  42.600  1.00  0.00           N  
ATOM    960  CA  ARG    67      51.910  29.300  43.560  1.00  0.00           C  
ATOM    961  C   ARG    67      53.150  30.160  43.260  1.00  0.00           C  
ATOM    962  O   ARG    67      53.190  31.330  43.570  1.00  0.00           O  
ATOM    963  CB  ARG    67      51.840  28.770  45.100  1.00  0.00           C  
ATOM    964  CG  ARG    67      50.710  27.910  45.420  1.00  0.00           C  
ATOM    965  CD  ARG    67      49.380  28.260  44.790  1.00  0.00           C  
ATOM    966  NE  ARG    67      48.390  27.210  45.160  1.00  0.00           N  
ATOM    967  CZ  ARG    67      47.100  27.440  45.060  1.00  0.00           C  
ATOM    968  NH1 ARG    67      46.650  28.480  44.440  1.00  0.00           N1+
ATOM    969  NH2 ARG    67      46.310  26.410  45.400  1.00  0.00           N  
ATOM    970  HN  ARG    67      51.930  27.270  43.040  1.00  0.00           H  
ATOM    971  HA  ARG    67      51.000  29.870  43.410  1.00  0.00           H  
ATOM    972  HB1 ARG    67      51.830  29.680  45.730  1.00  0.00           H  
ATOM    973  HB2 ARG    67      52.790  28.230  45.240  1.00  0.00           H  
ATOM    974  HG1 ARG    67      50.590  27.790  46.510  1.00  0.00           H  
ATOM    975  HG2 ARG    67      51.050  26.890  45.130  1.00  0.00           H  
ATOM    976  HD1 ARG    67      49.500  28.270  43.690  1.00  0.00           H  
ATOM    977  HD2 ARG    67      49.020  29.260  45.110  1.00  0.00           H  
ATOM    978  HE  ARG    67      48.620  26.330  45.570  1.00  0.00           H  
ATOM    979 1HH1 ARG    67      47.300  29.240  44.430  1.00  0.00           H  
ATOM    980 2HH1 ARG    67      45.700  28.750  44.240  1.00  0.00           H  
ATOM    981 1HH2 ARG    67      46.760  25.620  45.800  1.00  0.00           H  
ATOM    982 2HH2 ARG    67      45.390  26.780  45.580  1.00  0.00           H  
ATOM    983  N   ASP    68      54.250  29.610  42.720  1.00  0.00           N  
ATOM    984  CA  ASP    68      55.510  30.380  42.630  1.00  0.00           C  
ATOM    985  C   ASP    68      55.690  31.020  41.270  1.00  0.00           C  
ATOM    986  O   ASP    68      56.580  31.820  41.060  1.00  0.00           O  
ATOM    987  CB  ASP    68      56.660  29.440  42.780  1.00  0.00           C  
ATOM    988  CG  ASP    68      56.700  28.820  44.120  1.00  0.00           C  
ATOM    989  OD1 ASP    68      57.500  27.790  44.310  1.00  0.00           O  
ATOM    990  OD2 ASP    68      56.150  29.370  45.130  1.00  0.00           O1-
ATOM    991  HN  ASP    68      54.320  28.660  42.420  1.00  0.00           H  
ATOM    992  HA  ASP    68      55.490  31.200  43.330  1.00  0.00           H  
ATOM    993  HB1 ASP    68      57.590  30.000  42.590  1.00  0.00           H  
ATOM    994  HB2 ASP    68      56.680  28.700  41.950  1.00  0.00           H  
ATOM    995  N   LEU    69      54.840  30.630  40.310  1.00  0.00           N  
ATOM    996  CA  LEU    69      54.680  31.170  38.950  1.00  0.00           C  
ATOM    997  C   LEU    69      53.590  32.280  39.000  1.00  0.00           C  
ATOM    998  O   LEU    69      52.950  32.600  37.990  1.00  0.00           O  
ATOM    999  CB  LEU    69      54.170  30.140  37.940  1.00  0.00           C  
ATOM   1000  CG  LEU    69      54.850  28.770  37.990  1.00  0.00           C  
ATOM   1001  CD1 LEU    69      54.400  27.910  36.830  1.00  0.00           C  
ATOM   1002  CD2 LEU    69      56.440  28.920  38.020  1.00  0.00           C  
ATOM   1003  HN  LEU    69      54.140  29.990  40.620  1.00  0.00           H  
ATOM   1004  HA  LEU    69      55.650  31.420  38.550  1.00  0.00           H  
ATOM   1005  HB1 LEU    69      54.440  30.470  36.920  1.00  0.00           H  
ATOM   1006  HB2 LEU    69      53.080  30.000  38.110  1.00  0.00           H  
ATOM   1007  HG  LEU    69      54.700  28.180  38.920  1.00  0.00           H  
ATOM   1008 1HD1 LEU    69      53.360  28.170  36.540  1.00  0.00           H  
ATOM   1009 2HD1 LEU    69      54.560  26.830  36.990  1.00  0.00           H  
ATOM   1010 3HD1 LEU    69      55.020  28.160  35.940  1.00  0.00           H  
ATOM   1011 1HD2 LEU    69      56.760  29.450  38.940  1.00  0.00           H  
ATOM   1012 2HD2 LEU    69      56.750  29.460  37.090  1.00  0.00           H  
ATOM   1013 3HD2 LEU    69      56.970  27.950  38.070  1.00  0.00           H  
ATOM   1014  N   ARG    70      53.430  32.900  40.150  1.00  0.00           N  
ATOM   1015  CA  ARG    70      52.580  34.150  40.240  1.00  0.00           C  
ATOM   1016  C   ARG    70      53.090  34.890  41.430  1.00  0.00           C  
ATOM   1017  O   ARG    70      53.910  34.430  42.190  1.00  0.00           O  
ATOM   1018  CB  ARG    70      51.070  33.820  40.250  1.00  0.00           C  
ATOM   1019  CG  ARG    70      50.610  32.380  40.690  1.00  0.00           C  
ATOM   1020  CD  ARG    70      49.130  32.170  40.780  1.00  0.00           C  
ATOM   1021  NE  ARG    70      48.400  32.430  39.460  1.00  0.00           N  
ATOM   1022  CZ  ARG    70      47.110  32.640  39.320  1.00  0.00           C  
ATOM   1023  NH1 ARG    70      46.300  32.730  40.330  1.00  0.00           N1+
ATOM   1024  NH2 ARG    70      46.660  33.040  38.130  1.00  0.00           N  
ATOM   1025  HN  ARG    70      54.040  32.750  40.920  1.00  0.00           H  
ATOM   1026  HA  ARG    70      52.860  34.730  39.370  1.00  0.00           H  
ATOM   1027  HB1 ARG    70      50.700  34.040  39.230  1.00  0.00           H  
ATOM   1028  HB2 ARG    70      50.510  34.580  40.850  1.00  0.00           H  
ATOM   1029  HG1 ARG    70      51.030  32.220  41.700  1.00  0.00           H  
ATOM   1030  HG2 ARG    70      51.030  31.700  39.910  1.00  0.00           H  
ATOM   1031  HD1 ARG    70      48.750  32.850  41.570  1.00  0.00           H  
ATOM   1032  HD2 ARG    70      48.870  31.130  41.060  1.00  0.00           H  
ATOM   1033  HE  ARG    70      48.940  32.420  38.620  1.00  0.00           H  
ATOM   1034 1HH1 ARG    70      46.570  32.300  41.190  1.00  0.00           H  
ATOM   1035 2HH1 ARG    70      45.360  33.030  40.180  1.00  0.00           H  
ATOM   1036 1HH2 ARG    70      47.330  32.780  37.430  1.00  0.00           H  
ATOM   1037 2HH2 ARG    70      45.700  33.270  37.970  1.00  0.00           H  
ATOM   1038  N   MET    71      52.640  36.120  41.540  1.00  0.00           N  
ATOM   1039  CA  MET    71      53.030  37.020  42.660  1.00  0.00           C  
ATOM   1040  C   MET    71      52.030  36.860  43.800  1.00  0.00           C  
ATOM   1041  O   MET    71      50.850  36.860  43.490  1.00  0.00           O  
ATOM   1042  CB  MET    71      53.190  38.480  42.260  1.00  0.00           C  
ATOM   1043  CG  MET    71      53.750  39.300  43.400  1.00  0.00           C  
ATOM   1044  SD  MET    71      55.320  38.900  44.130  1.00  0.00           S  
ATOM   1045  CE  MET    71      56.170  39.830  42.800  1.00  0.00           C  
ATOM   1046  HN  MET    71      52.120  36.520  40.790  1.00  0.00           H  
ATOM   1047  HA  MET    71      53.900  36.570  43.110  1.00  0.00           H  
ATOM   1048  HB1 MET    71      52.250  38.910  41.830  1.00  0.00           H  
ATOM   1049  HB2 MET    71      53.940  38.530  41.440  1.00  0.00           H  
ATOM   1050  HG1 MET    71      53.010  39.300  44.240  1.00  0.00           H  
ATOM   1051  HG2 MET    71      53.890  40.390  43.210  1.00  0.00           H  
ATOM   1052  HE1 MET    71      57.260  39.790  43.040  1.00  0.00           H  
ATOM   1053  HE2 MET    71      55.990  40.910  42.610  1.00  0.00           H  
ATOM   1054  HE3 MET    71      55.980  39.290  41.850  1.00  0.00           H  
ATOM   1055  N   LYS    72      52.590  36.700  45.000  1.00  0.00           N  
ATOM   1056  CA  LYS    72      51.830  36.450  46.230  1.00  0.00           C  
ATOM   1057  C   LYS    72      52.310  37.330  47.400  1.00  0.00           C  
ATOM   1058  O   LYS    72      53.430  37.870  47.410  1.00  0.00           O  
ATOM   1059  CB  LYS    72      51.730  34.930  46.530  1.00  0.00           C  
ATOM   1060  CG  LYS    72      53.100  34.320  46.450  1.00  0.00           C  
ATOM   1061  CD  LYS    72      53.230  32.850  46.870  1.00  0.00           C  
ATOM   1062  CE  LYS    72      54.630  32.240  46.630  1.00  0.00           C  
ATOM   1063  NZ  LYS    72      55.650  33.120  47.120  1.00  0.00           N1+
ATOM   1064  HN  LYS    72      53.560  36.530  45.070  1.00  0.00           H  
ATOM   1065  HA  LYS    72      50.820  36.830  46.120  1.00  0.00           H  
ATOM   1066  HB1 LYS    72      51.050  34.510  45.760  1.00  0.00           H  
ATOM   1067  HB2 LYS    72      51.270  34.850  47.530  1.00  0.00           H  
ATOM   1068  HG1 LYS    72      53.840  34.940  47.010  1.00  0.00           H  
ATOM   1069  HG2 LYS    72      53.420  34.430  45.390  1.00  0.00           H  
ATOM   1070  HD1 LYS    72      52.400  32.360  46.320  1.00  0.00           H  
ATOM   1071  HD2 LYS    72      52.920  32.730  47.930  1.00  0.00           H  
ATOM   1072  HE1 LYS    72      54.680  31.920  45.570  1.00  0.00           H  
ATOM   1073  HE2 LYS    72      54.570  31.280  47.190  1.00  0.00           H  
ATOM   1074  HZ1 LYS    72      55.630  34.090  46.740  1.00  0.00           H  
ATOM   1075  HZ2 LYS    72      56.540  32.640  46.850  1.00  0.00           H  
ATOM   1076  HZ3 LYS    72      55.580  33.230  48.150  1.00  0.00           H  
ATOM   1077  N   ALA    73      51.410  37.610  48.340  1.00  0.00           N  
ATOM   1078  CA  ALA    73      51.500  38.420  49.550  1.00  0.00           C  
ATOM   1079  C   ALA    73      52.780  38.080  50.250  1.00  0.00           C  
ATOM   1080  O   ALA    73      53.440  39.000  50.730  1.00  0.00           O  
ATOM   1081  CB  ALA    73      50.350  38.110  50.540  1.00  0.00           C  
ATOM   1082  HN  ALA    73      50.580  37.060  48.290  1.00  0.00           H  
ATOM   1083  HA  ALA    73      51.620  39.460  49.280  1.00  0.00           H  
ATOM   1084  HB1 ALA    73      50.170  37.040  50.760  1.00  0.00           H  
ATOM   1085  HB2 ALA    73      49.460  38.460  49.970  1.00  0.00           H  
ATOM   1086  HB3 ALA    73      50.360  38.660  51.500  1.00  0.00           H  
ATOM   1087  N   GLU    74      53.240  36.790  50.290  1.00  0.00           N  
ATOM   1088  CA  GLU    74      54.420  36.420  51.070  1.00  0.00           C  
ATOM   1089  C   GLU    74      55.740  36.660  50.460  1.00  0.00           C  
ATOM   1090  O   GLU    74      56.790  36.190  50.900  1.00  0.00           O  
ATOM   1091  CB  GLU    74      54.360  34.940  51.460  1.00  0.00           C  
ATOM   1092  CG  GLU    74      53.450  34.600  52.650  1.00  0.00           C  
ATOM   1093  CD  GLU    74      53.070  33.070  52.650  1.00  0.00           C  
ATOM   1094  OE1 GLU    74      53.340  32.220  51.780  1.00  0.00           O  
ATOM   1095  OE2 GLU    74      52.390  32.730  53.670  1.00  0.00           O1-
ATOM   1096  HN  GLU    74      52.590  36.090  50.000  1.00  0.00           H  
ATOM   1097  HA  GLU    74      54.450  36.960  52.000  1.00  0.00           H  
ATOM   1098  HB1 GLU    74      55.310  34.380  51.520  1.00  0.00           H  
ATOM   1099  HB2 GLU    74      53.980  34.510  50.500  1.00  0.00           H  
ATOM   1100  HG1 GLU    74      52.480  35.080  52.400  1.00  0.00           H  
ATOM   1101  HG2 GLU    74      53.840  35.010  53.610  1.00  0.00           H  
ATOM   1102  N   ASP    75      55.720  37.330  49.380  1.00  0.00           N  
ATOM   1103  CA  ASP    75      56.900  37.900  48.790  1.00  0.00           C  
ATOM   1104  C   ASP    75      56.960  39.370  49.040  1.00  0.00           C  
ATOM   1105  O   ASP    75      57.960  39.990  48.650  1.00  0.00           O  
ATOM   1106  CB  ASP    75      56.840  37.620  47.290  1.00  0.00           C  
ATOM   1107  CG  ASP    75      56.640  36.150  47.000  1.00  0.00           C  
ATOM   1108  OD1 ASP    75      55.900  35.800  46.040  1.00  0.00           O  
ATOM   1109  OD2 ASP    75      57.400  35.300  47.610  1.00  0.00           O1-
ATOM   1110  HN  ASP    75      54.820  37.530  49.000  1.00  0.00           H  
ATOM   1111  HA  ASP    75      57.730  37.440  49.310  1.00  0.00           H  
ATOM   1112  HB1 ASP    75      57.760  38.010  46.810  1.00  0.00           H  
ATOM   1113  HB2 ASP    75      55.970  38.110  46.800  1.00  0.00           H  
ATOM   1114  N   TYR    76      56.010  39.910  49.760  1.00  0.00           N  
ATOM   1115  CA  TYR    76      56.040  41.280  50.320  1.00  0.00           C  
ATOM   1116  C   TYR    76      56.150  41.230  51.820  1.00  0.00           C  
ATOM   1117  O   TYR    76      55.920  40.170  52.430  1.00  0.00           O  
ATOM   1118  CB  TYR    76      54.700  42.020  49.940  1.00  0.00           C  
ATOM   1119  CG  TYR    76      54.650  42.250  48.430  1.00  0.00           C  
ATOM   1120  CD1 TYR    76      55.400  43.290  47.790  1.00  0.00           C  
ATOM   1121  CD2 TYR    76      53.850  41.350  47.650  1.00  0.00           C  
ATOM   1122  CE1 TYR    76      55.330  43.430  46.390  1.00  0.00           C  
ATOM   1123  CE2 TYR    76      53.800  41.520  46.270  1.00  0.00           C  
ATOM   1124  CZ  TYR    76      54.470  42.570  45.640  1.00  0.00           C  
ATOM   1125  OH  TYR    76      54.490  42.830  44.240  1.00  0.00           O  
ATOM   1126  HN  TYR    76      55.310  39.320  50.160  1.00  0.00           H  
ATOM   1127  HA  TYR    76      56.930  41.800  49.980  1.00  0.00           H  
ATOM   1128  HB1 TYR    76      54.490  42.920  50.560  1.00  0.00           H  
ATOM   1129  HB2 TYR    76      53.910  41.270  50.200  1.00  0.00           H  
ATOM   1130  HD1 TYR    76      55.970  43.930  48.450  1.00  0.00           H  
ATOM   1131  HD2 TYR    76      53.310  40.520  48.090  1.00  0.00           H  
ATOM   1132  HE1 TYR    76      55.750  44.350  46.010  1.00  0.00           H  
ATOM   1133  HE2 TYR    76      53.140  40.910  45.680  1.00  0.00           H  
ATOM   1134  HH  TYR    76      55.230  43.400  44.030  1.00  0.00           H  
ATOM   1135  N   GLU    77      56.630  42.320  52.460  1.00  0.00           N  
ATOM   1136  CA  GLU    77      56.670  42.410  53.930  1.00  0.00           C  
ATOM   1137  C   GLU    77      56.120  43.750  54.310  1.00  0.00           C  
ATOM   1138  O   GLU    77      56.690  44.810  53.930  1.00  0.00           O  
ATOM   1139  CB  GLU    77      58.140  42.300  54.330  1.00  0.00           C  
ATOM   1140  CG  GLU    77      58.390  42.420  55.870  1.00  0.00           C  
ATOM   1141  CD  GLU    77      59.810  42.040  56.070  1.00  0.00           C  
ATOM   1142  OE1 GLU    77      60.640  42.910  56.580  1.00  0.00           O  
ATOM   1143  OE2 GLU    77      60.160  40.860  55.830  1.00  0.00           O1-
ATOM   1144  HN  GLU    77      57.130  43.050  52.010  1.00  0.00           H  
ATOM   1145  HA  GLU    77      56.060  41.690  54.460  1.00  0.00           H  
ATOM   1146  HB1 GLU    77      58.690  43.130  53.840  1.00  0.00           H  
ATOM   1147  HB2 GLU    77      58.540  41.320  54.000  1.00  0.00           H  
ATOM   1148  HG1 GLU    77      57.730  41.730  56.440  1.00  0.00           H  
ATOM   1149  HG2 GLU    77      58.220  43.470  56.180  1.00  0.00           H  
ATOM   1150  N   VAL    78      54.950  43.780  55.040  1.00  0.00           N  
ATOM   1151  CA  VAL    78      54.310  45.040  55.400  1.00  0.00           C  
ATOM   1152  C   VAL    78      55.200  45.900  56.320  1.00  0.00           C  
ATOM   1153  O   VAL    78      55.920  45.400  57.200  1.00  0.00           O  
ATOM   1154  CB  VAL    78      52.800  44.930  55.870  1.00  0.00           C  
ATOM   1155  CG1 VAL    78      52.740  43.880  56.990  1.00  0.00           C  
ATOM   1156  CG2 VAL    78      52.230  46.290  56.360  1.00  0.00           C  
ATOM   1157  HN  VAL    78      54.550  42.900  55.310  1.00  0.00           H  
ATOM   1158  HA  VAL    78      54.220  45.630  54.500  1.00  0.00           H  
ATOM   1159  HB  VAL    78      52.200  44.630  54.990  1.00  0.00           H  
ATOM   1160 1HG1 VAL    78      53.560  43.980  57.740  1.00  0.00           H  
ATOM   1161 2HG1 VAL    78      52.990  42.910  56.510  1.00  0.00           H  
ATOM   1162 3HG1 VAL    78      51.810  43.910  57.600  1.00  0.00           H  
ATOM   1163 1HG2 VAL    78      51.170  46.070  56.620  1.00  0.00           H  
ATOM   1164 2HG2 VAL    78      52.200  47.160  55.680  1.00  0.00           H  
ATOM   1165 3HG2 VAL    78      52.850  46.560  57.250  1.00  0.00           H  
ATOM   1166  N   VAL    79      55.260  47.260  56.190  1.00  0.00           N  
ATOM   1167  CA  VAL    79      55.910  48.190  57.050  1.00  0.00           C  
ATOM   1168  C   VAL    79      54.840  48.870  57.870  1.00  0.00           C  
ATOM   1169  O   VAL    79      55.040  49.010  59.110  1.00  0.00           O  
ATOM   1170  CB  VAL    79      56.790  49.190  56.390  1.00  0.00           C  
ATOM   1171  CG1 VAL    79      57.570  49.980  57.510  1.00  0.00           C  
ATOM   1172  CG2 VAL    79      57.770  48.380  55.480  1.00  0.00           C  
ATOM   1173  HN  VAL    79      54.620  47.570  55.490  1.00  0.00           H  
ATOM   1174  HA  VAL    79      56.560  47.580  57.670  1.00  0.00           H  
ATOM   1175  HB  VAL    79      56.160  49.830  55.730  1.00  0.00           H  
ATOM   1176 1HG1 VAL    79      58.440  50.440  56.990  1.00  0.00           H  
ATOM   1177 2HG1 VAL    79      57.890  49.350  58.370  1.00  0.00           H  
ATOM   1178 3HG1 VAL    79      56.920  50.820  57.840  1.00  0.00           H  
ATOM   1179 1HG2 VAL    79      57.200  47.670  54.850  1.00  0.00           H  
ATOM   1180 2HG2 VAL    79      58.640  48.000  56.060  1.00  0.00           H  
ATOM   1181 3HG2 VAL    79      58.170  49.130  54.770  1.00  0.00           H  
ATOM   1182  N   LYS    80      53.740  49.390  57.320  1.00  0.00           N  
ATOM   1183  CA  LYS    80      52.800  50.170  58.120  1.00  0.00           C  
ATOM   1184  C   LYS    80      51.520  50.290  57.340  1.00  0.00           C  
ATOM   1185  O   LYS    80      51.490  50.150  56.120  1.00  0.00           O  
ATOM   1186  CB  LYS    80      53.370  51.560  58.460  1.00  0.00           C  
ATOM   1187  CG  LYS    80      52.590  52.570  59.310  1.00  0.00           C  
ATOM   1188  CD  LYS    80      52.200  51.850  60.630  1.00  0.00           C  
ATOM   1189  CE  LYS    80      51.360  52.700  61.570  1.00  0.00           C  
ATOM   1190  NZ  LYS    80      51.880  54.110  61.580  1.00  0.00           N1+
ATOM   1191  HN  LYS    80      53.650  49.430  56.330  1.00  0.00           H  
ATOM   1192  HA  LYS    80      52.490  49.560  58.950  1.00  0.00           H  
ATOM   1193  HB1 LYS    80      53.740  52.030  57.520  1.00  0.00           H  
ATOM   1194  HB2 LYS    80      54.340  51.330  58.950  1.00  0.00           H  
ATOM   1195  HG1 LYS    80      51.660  52.990  58.880  1.00  0.00           H  
ATOM   1196  HG2 LYS    80      53.240  53.440  59.560  1.00  0.00           H  
ATOM   1197  HD1 LYS    80      53.030  51.410  61.230  1.00  0.00           H  
ATOM   1198  HD2 LYS    80      51.590  50.990  60.300  1.00  0.00           H  
ATOM   1199  HE1 LYS    80      51.430  52.300  62.600  1.00  0.00           H  
ATOM   1200  HE2 LYS    80      50.320  52.690  61.200  1.00  0.00           H  
ATOM   1201  HZ1 LYS    80      51.930  54.500  60.620  1.00  0.00           H  
ATOM   1202  HZ2 LYS    80      52.750  54.170  62.140  1.00  0.00           H  
ATOM   1203  HZ3 LYS    80      51.180  54.580  62.190  1.00  0.00           H  
ATOM   1204  N   VAL    81      50.320  50.410  57.970  1.00  0.00           N  
ATOM   1205  CA  VAL    81      49.020  50.740  57.340  1.00  0.00           C  
ATOM   1206  C   VAL    81      48.930  52.240  57.040  1.00  0.00           C  
ATOM   1207  O   VAL    81      49.110  53.080  57.910  1.00  0.00           O  
ATOM   1208  CB  VAL    81      47.970  50.420  58.400  1.00  0.00           C  
ATOM   1209  CG1 VAL    81      46.550  50.570  57.780  1.00  0.00           C  
ATOM   1210  CG2 VAL    81      48.030  48.980  58.790  1.00  0.00           C  
ATOM   1211  HN  VAL    81      50.450  50.380  58.960  1.00  0.00           H  
ATOM   1212  HA  VAL    81      48.800  50.220  56.420  1.00  0.00           H  
ATOM   1213  HB  VAL    81      48.000  51.050  59.310  1.00  0.00           H  
ATOM   1214 1HG1 VAL    81      45.640  50.410  58.400  1.00  0.00           H  
ATOM   1215 2HG1 VAL    81      46.540  49.860  56.930  1.00  0.00           H  
ATOM   1216 3HG1 VAL    81      46.410  51.550  57.280  1.00  0.00           H  
ATOM   1217 1HG2 VAL    81      47.180  48.840  59.480  1.00  0.00           H  
ATOM   1218 2HG2 VAL    81      48.970  48.620  59.270  1.00  0.00           H  
ATOM   1219 3HG2 VAL    81      47.870  48.230  58.000  1.00  0.00           H  
ATOM   1220  N   ILE    82      48.860  52.560  55.780  1.00  0.00           N  
ATOM   1221  CA  ILE    82      48.800  53.980  55.300  1.00  0.00           C  
ATOM   1222  C   ILE    82      47.410  54.400  54.830  1.00  0.00           C  
ATOM   1223  O   ILE    82      47.270  55.600  54.490  1.00  0.00           O  
ATOM   1224  CB  ILE    82      49.850  54.080  54.170  1.00  0.00           C  
ATOM   1225  CG1 ILE    82      49.640  53.190  52.870  1.00  0.00           C  
ATOM   1226  CG2 ILE    82      51.240  54.000  54.820  1.00  0.00           C  
ATOM   1227  CD  ILE    82      50.560  53.470  51.660  1.00  0.00           C  
ATOM   1228  HN  ILE    82      48.890  52.000  54.960  1.00  0.00           H  
ATOM   1229  HA  ILE    82      49.130  54.690  56.040  1.00  0.00           H  
ATOM   1230  HB  ILE    82      49.660  55.100  53.770  1.00  0.00           H  
ATOM   1231 1HG1 ILE    82      48.600  53.370  52.500  1.00  0.00           H  
ATOM   1232 2HG1 ILE    82      49.720  52.120  53.130  1.00  0.00           H  
ATOM   1233 1HG2 ILE    82      51.930  54.310  54.010  1.00  0.00           H  
ATOM   1234 2HG2 ILE    82      51.430  52.930  55.030  1.00  0.00           H  
ATOM   1235 3HG2 ILE    82      51.330  54.570  55.770  1.00  0.00           H  
ATOM   1236  HD1 ILE    82      50.120  52.920  50.810  1.00  0.00           H  
ATOM   1237  HD2 ILE    82      51.580  53.080  51.870  1.00  0.00           H  
ATOM   1238  HD3 ILE    82      50.630  54.570  51.510  1.00  0.00           H  
ATOM   1239  N   GLY    83      46.420  53.480  54.890  1.00  0.00           N  
ATOM   1240  CA  GLY    83      45.060  53.970  54.670  1.00  0.00           C  
ATOM   1241  C   GLY    83      44.050  52.900  55.000  1.00  0.00           C  
ATOM   1242  O   GLY    83      44.340  51.670  55.130  1.00  0.00           O  
ATOM   1243  HN  GLY    83      46.500  52.520  55.110  1.00  0.00           H  
ATOM   1244  HA1 GLY    83      44.990  54.290  53.640  1.00  0.00           H  
ATOM   1245  HA2 GLY    83      44.970  54.780  55.380  1.00  0.00           H  
ATOM   1246  N   ARG    84      42.800  53.340  55.080  1.00  0.00           N  
ATOM   1247  CA  ARG    84      41.650  52.510  55.130  1.00  0.00           C  
ATOM   1248  C   ARG    84      40.470  53.210  54.460  1.00  0.00           C  
ATOM   1249  O   ARG    84      40.280  54.460  54.410  1.00  0.00           O  
ATOM   1250  CB  ARG    84      41.190  52.080  56.620  1.00  0.00           C  
ATOM   1251  CG  ARG    84      42.150  51.060  57.250  1.00  0.00           C  
ATOM   1252  CD  ARG    84      41.760  50.450  58.680  1.00  0.00           C  
ATOM   1253  NE  ARG    84      42.920  49.620  59.200  1.00  0.00           N  
ATOM   1254  CZ  ARG    84      43.540  49.800  60.330  1.00  0.00           C  
ATOM   1255  NH1 ARG    84      43.350  50.850  61.170  1.00  0.00           N1+
ATOM   1256  NH2 ARG    84      44.270  48.790  60.730  1.00  0.00           N  
ATOM   1257  HN  ARG    84      42.550  54.300  54.950  1.00  0.00           H  
ATOM   1258  HA  ARG    84      41.920  51.600  54.620  1.00  0.00           H  
ATOM   1259  HB1 ARG    84      40.130  51.770  56.510  1.00  0.00           H  
ATOM   1260  HB2 ARG    84      41.190  52.960  57.290  1.00  0.00           H  
ATOM   1261  HG1 ARG    84      43.110  51.620  57.360  1.00  0.00           H  
ATOM   1262  HG2 ARG    84      42.170  50.300  56.430  1.00  0.00           H  
ATOM   1263  HD1 ARG    84      40.870  49.780  58.740  1.00  0.00           H  
ATOM   1264  HD2 ARG    84      41.440  51.250  59.370  1.00  0.00           H  
ATOM   1265  HE  ARG    84      43.130  48.690  58.910  1.00  0.00           H  
ATOM   1266 1HH1 ARG    84      42.600  51.480  61.000  1.00  0.00           H  
ATOM   1267 2HH1 ARG    84      43.590  50.850  62.140  1.00  0.00           H  
ATOM   1268 1HH2 ARG    84      44.510  48.100  60.040  1.00  0.00           H  
ATOM   1269 2HH2 ARG    84      44.620  48.900  61.660  1.00  0.00           H  
ATOM   1270  N   GLY    85      39.690  52.380  53.780  1.00  0.00           N  
ATOM   1271  CA  GLY    85      38.390  52.810  53.340  1.00  0.00           C  
ATOM   1272  C   GLY    85      37.310  52.350  54.350  1.00  0.00           C  
ATOM   1273  O   GLY    85      37.550  51.880  55.470  1.00  0.00           O  
ATOM   1274  HN  GLY    85      39.940  51.430  53.610  1.00  0.00           H  
ATOM   1275  HA1 GLY    85      38.230  52.220  52.450  1.00  0.00           H  
ATOM   1276  HA2 GLY    85      38.210  53.870  53.240  1.00  0.00           H  
ATOM   1277  N   ALA    86      36.030  52.440  53.940  1.00  0.00           N  
ATOM   1278  CA  ALA    86      34.950  51.940  54.800  1.00  0.00           C  
ATOM   1279  C   ALA    86      35.030  50.540  55.190  1.00  0.00           C  
ATOM   1280  O   ALA    86      34.770  50.160  56.290  1.00  0.00           O  
ATOM   1281  CB  ALA    86      33.560  52.220  54.190  1.00  0.00           C  
ATOM   1282  HN  ALA    86      35.720  52.890  53.110  1.00  0.00           H  
ATOM   1283  HA  ALA    86      35.030  52.600  55.650  1.00  0.00           H  
ATOM   1284  HB1 ALA    86      32.770  52.060  54.960  1.00  0.00           H  
ATOM   1285  HB2 ALA    86      33.470  51.630  53.250  1.00  0.00           H  
ATOM   1286  HB3 ALA    86      33.580  53.300  53.920  1.00  0.00           H  
ATOM   1287  N   PHE    87      35.410  49.760  54.200  1.00  0.00           N  
ATOM   1288  CA  PHE    87      35.930  48.490  54.400  1.00  0.00           C  
ATOM   1289  C   PHE    87      37.280  48.420  53.590  1.00  0.00           C  
ATOM   1290  O   PHE    87      37.590  49.200  52.700  1.00  0.00           O  
ATOM   1291  CB  PHE    87      34.960  47.350  54.120  1.00  0.00           C  
ATOM   1292  CG  PHE    87      34.210  47.350  52.820  1.00  0.00           C  
ATOM   1293  CD1 PHE    87      33.140  48.210  52.710  1.00  0.00           C  
ATOM   1294  CD2 PHE    87      34.430  46.410  51.780  1.00  0.00           C  
ATOM   1295  CE1 PHE    87      32.230  48.140  51.600  1.00  0.00           C  
ATOM   1296  CE2 PHE    87      33.570  46.330  50.660  1.00  0.00           C  
ATOM   1297  CZ  PHE    87      32.520  47.210  50.550  1.00  0.00           C  
ATOM   1298  HN  PHE    87      35.490  50.170  53.300  1.00  0.00           H  
ATOM   1299  HA  PHE    87      36.290  48.370  55.410  1.00  0.00           H  
ATOM   1300  HB1 PHE    87      34.120  47.270  54.840  1.00  0.00           H  
ATOM   1301  HB2 PHE    87      35.670  46.490  54.120  1.00  0.00           H  
ATOM   1302  HD1 PHE    87      32.920  49.000  53.410  1.00  0.00           H  
ATOM   1303  HD2 PHE    87      35.280  45.760  51.900  1.00  0.00           H  
ATOM   1304  HE1 PHE    87      31.390  48.820  51.570  1.00  0.00           H  
ATOM   1305  HE2 PHE    87      33.800  45.600  49.900  1.00  0.00           H  
ATOM   1306  HZ  PHE    87      31.920  47.190  49.650  1.00  0.00           H  
ATOM   1307  N   GLY    88      38.270  47.590  53.970  1.00  0.00           N  
ATOM   1308  CA  GLY    88      39.490  47.460  53.290  1.00  0.00           C  
ATOM   1309  C   GLY    88      40.600  48.430  53.660  1.00  0.00           C  
ATOM   1310  O   GLY    88      40.370  49.540  54.270  1.00  0.00           O  
ATOM   1311  HN  GLY    88      38.160  46.900  54.680  1.00  0.00           H  
ATOM   1312  HA1 GLY    88      39.430  47.620  52.220  1.00  0.00           H  
ATOM   1313  HA2 GLY    88      39.850  46.470  53.510  1.00  0.00           H  
ATOM   1314  N   GLU    89      41.750  47.970  53.340  1.00  0.00           N  
ATOM   1315  CA  GLU    89      42.980  48.510  53.920  1.00  0.00           C  
ATOM   1316  C   GLU    89      44.020  48.770  52.850  1.00  0.00           C  
ATOM   1317  O   GLU    89      44.060  48.100  51.840  1.00  0.00           O  
ATOM   1318  CB  GLU    89      43.470  47.430  54.950  1.00  0.00           C  
ATOM   1319  CG  GLU    89      44.370  47.960  56.090  1.00  0.00           C  
ATOM   1320  CD  GLU    89      44.510  47.040  57.250  1.00  0.00           C  
ATOM   1321  OE1 GLU    89      45.170  45.910  57.160  1.00  0.00           O  
ATOM   1322  OE2 GLU    89      43.930  47.340  58.340  1.00  0.00           O1-
ATOM   1323  HN  GLU    89      41.790  47.110  52.830  1.00  0.00           H  
ATOM   1324  HA  GLU    89      42.740  49.400  54.490  1.00  0.00           H  
ATOM   1325  HB1 GLU    89      43.950  46.530  54.510  1.00  0.00           H  
ATOM   1326  HB2 GLU    89      42.510  47.140  55.420  1.00  0.00           H  
ATOM   1327  HG1 GLU    89      43.910  48.850  56.590  1.00  0.00           H  
ATOM   1328  HG2 GLU    89      45.370  48.310  55.760  1.00  0.00           H  
ATOM   1329  N   VAL    90      44.890  49.810  53.120  1.00  0.00           N  
ATOM   1330  CA  VAL    90      45.860  50.200  52.110  1.00  0.00           C  
ATOM   1331  C   VAL    90      47.200  50.130  52.950  1.00  0.00           C  
ATOM   1332  O   VAL    90      47.250  50.730  54.050  1.00  0.00           O  
ATOM   1333  CB  VAL    90      45.640  51.600  51.540  1.00  0.00           C  
ATOM   1334  CG1 VAL    90      46.780  51.830  50.540  1.00  0.00           C  
ATOM   1335  CG2 VAL    90      44.250  51.660  50.830  1.00  0.00           C  
ATOM   1336  HN  VAL    90      44.700  50.360  53.930  1.00  0.00           H  
ATOM   1337  HA  VAL    90      45.870  49.430  51.360  1.00  0.00           H  
ATOM   1338  HB  VAL    90      45.700  52.390  52.310  1.00  0.00           H  
ATOM   1339 1HG1 VAL    90      47.820  51.850  50.910  1.00  0.00           H  
ATOM   1340 2HG1 VAL    90      46.670  52.840  50.090  1.00  0.00           H  
ATOM   1341 3HG1 VAL    90      46.770  51.160  49.650  1.00  0.00           H  
ATOM   1342 1HG2 VAL    90      44.190  52.280  49.910  1.00  0.00           H  
ATOM   1343 2HG2 VAL    90      43.430  51.980  51.500  1.00  0.00           H  
ATOM   1344 3HG2 VAL    90      44.120  50.650  50.370  1.00  0.00           H  
ATOM   1345  N   GLN    91      48.300  49.500  52.470  1.00  0.00           N  
ATOM   1346  CA  GLN    91      49.490  49.320  53.300  1.00  0.00           C  
ATOM   1347  C   GLN    91      50.780  49.710  52.550  1.00  0.00           C  
ATOM   1348  O   GLN    91      50.820  49.900  51.310  1.00  0.00           O  
ATOM   1349  CB  GLN    91      49.650  47.830  53.740  1.00  0.00           C  
ATOM   1350  CG  GLN    91      48.450  47.330  54.630  1.00  0.00           C  
ATOM   1351  CD  GLN    91      48.650  45.870  54.930  1.00  0.00           C  
ATOM   1352  NE2 GLN    91      47.820  45.330  55.820  1.00  0.00           N  
ATOM   1353  OE1 GLN    91      49.470  45.200  54.250  1.00  0.00           O  
ATOM   1354  HN  GLN    91      48.270  49.160  51.540  1.00  0.00           H  
ATOM   1355  HA  GLN    91      49.440  49.980  54.160  1.00  0.00           H  
ATOM   1356  HB1 GLN    91      50.550  47.640  54.350  1.00  0.00           H  
ATOM   1357  HB2 GLN    91      49.860  47.260  52.810  1.00  0.00           H  
ATOM   1358  HG1 GLN    91      47.510  47.490  54.050  1.00  0.00           H  
ATOM   1359  HG2 GLN    91      48.410  47.930  55.570  1.00  0.00           H  
ATOM   1360 1HE2 GLN    91      47.010  45.870  56.030  1.00  0.00           H  
ATOM   1361 2HE2 GLN    91      48.200  44.620  56.420  1.00  0.00           H  
ATOM   1362  N   LEU    92      51.860  49.930  53.280  1.00  0.00           N  
ATOM   1363  CA  LEU    92      53.170  50.330  52.780  1.00  0.00           C  
ATOM   1364  C   LEU    92      53.870  49.020  52.880  1.00  0.00           C  
ATOM   1365  O   LEU    92      53.900  48.470  53.980  1.00  0.00           O  
ATOM   1366  CB  LEU    92      53.900  51.460  53.570  1.00  0.00           C  
ATOM   1367  CG  LEU    92      55.390  51.650  53.190  1.00  0.00           C  
ATOM   1368  CD1 LEU    92      55.450  52.360  51.840  1.00  0.00           C  
ATOM   1369  CD2 LEU    92      56.120  52.580  54.150  1.00  0.00           C  
ATOM   1370  HN  LEU    92      51.820  49.840  54.270  1.00  0.00           H  
ATOM   1371  HA  LEU    92      53.080  50.640  51.750  1.00  0.00           H  
ATOM   1372  HB1 LEU    92      53.850  51.190  54.650  1.00  0.00           H  
ATOM   1373  HB2 LEU    92      53.350  52.410  53.440  1.00  0.00           H  
ATOM   1374  HG  LEU    92      55.970  50.700  53.130  1.00  0.00           H  
ATOM   1375 1HD1 LEU    92      56.490  52.630  51.540  1.00  0.00           H  
ATOM   1376 2HD1 LEU    92      54.900  53.330  51.800  1.00  0.00           H  
ATOM   1377 3HD1 LEU    92      55.080  51.630  51.090  1.00  0.00           H  
ATOM   1378 1HD2 LEU    92      56.090  52.140  55.170  1.00  0.00           H  
ATOM   1379 2HD2 LEU    92      55.650  53.580  54.260  1.00  0.00           H  
ATOM   1380 3HD2 LEU    92      57.170  52.690  53.790  1.00  0.00           H  
ATOM   1381  N   VAL    93      54.480  48.510  51.810  1.00  0.00           N  
ATOM   1382  CA  VAL    93      55.110  47.220  51.930  1.00  0.00           C  
ATOM   1383  C   VAL    93      56.510  47.410  51.290  1.00  0.00           C  
ATOM   1384  O   VAL    93      56.830  48.320  50.560  1.00  0.00           O  
ATOM   1385  CB  VAL    93      54.280  46.090  51.240  1.00  0.00           C  
ATOM   1386  CG1 VAL    93      52.820  45.980  51.780  1.00  0.00           C  
ATOM   1387  CG2 VAL    93      54.350  46.350  49.750  1.00  0.00           C  
ATOM   1388  HN  VAL    93      54.360  48.910  50.900  1.00  0.00           H  
ATOM   1389  HA  VAL    93      55.250  46.880  52.940  1.00  0.00           H  
ATOM   1390  HB  VAL    93      54.720  45.090  51.410  1.00  0.00           H  
ATOM   1391 1HG1 VAL    93      52.080  46.790  51.570  1.00  0.00           H  
ATOM   1392 2HG1 VAL    93      52.770  45.690  52.850  1.00  0.00           H  
ATOM   1393 3HG1 VAL    93      52.320  45.100  51.310  1.00  0.00           H  
ATOM   1394 1HG2 VAL    93      54.170  47.420  49.520  1.00  0.00           H  
ATOM   1395 2HG2 VAL    93      53.710  45.670  49.140  1.00  0.00           H  
ATOM   1396 3HG2 VAL    93      55.350  46.140  49.320  1.00  0.00           H  
ATOM   1397  N   ARG    94      57.380  46.450  51.570  1.00  0.00           N  
ATOM   1398  CA  ARG    94      58.620  46.330  50.930  1.00  0.00           C  
ATOM   1399  C   ARG    94      58.760  44.900  50.400  1.00  0.00           C  
ATOM   1400  O   ARG    94      58.380  43.980  51.110  1.00  0.00           O  
ATOM   1401  CB  ARG    94      59.740  46.800  51.860  1.00  0.00           C  
ATOM   1402  CG  ARG    94      59.960  45.930  53.040  1.00  0.00           C  
ATOM   1403  CD  ARG    94      61.100  46.460  53.910  1.00  0.00           C  
ATOM   1404  NE  ARG    94      61.180  45.660  55.170  1.00  0.00           N  
ATOM   1405  CZ  ARG    94      61.370  46.220  56.360  1.00  0.00           C  
ATOM   1406  NH1 ARG    94      61.670  47.480  56.670  1.00  0.00           N1+
ATOM   1407  NH2 ARG    94      61.060  45.480  57.390  1.00  0.00           N  
ATOM   1408  HN  ARG    94      57.150  45.820  52.300  1.00  0.00           H  
ATOM   1409  HA  ARG    94      58.600  46.940  50.040  1.00  0.00           H  
ATOM   1410  HB1 ARG    94      59.590  47.860  52.170  1.00  0.00           H  
ATOM   1411  HB2 ARG    94      60.740  46.850  51.370  1.00  0.00           H  
ATOM   1412  HG1 ARG    94      60.260  44.940  52.620  1.00  0.00           H  
ATOM   1413  HG2 ARG    94      59.030  45.680  53.610  1.00  0.00           H  
ATOM   1414  HD1 ARG    94      60.820  47.510  54.090  1.00  0.00           H  
ATOM   1415  HD2 ARG    94      62.080  46.340  53.390  1.00  0.00           H  
ATOM   1416  HE  ARG    94      60.630  44.830  55.310  1.00  0.00           H  
ATOM   1417 1HH1 ARG    94      61.790  47.770  57.620  1.00  0.00           H  
ATOM   1418 2HH1 ARG    94      61.940  48.160  55.990  1.00  0.00           H  
ATOM   1419 1HH2 ARG    94      61.020  44.490  57.240  1.00  0.00           H  
ATOM   1420 2HH2 ARG    94      61.310  45.810  58.300  1.00  0.00           H  
ATOM   1421  N   HSD    95      59.190  44.660  49.120  1.00  0.00           N  
ATOM   1422  CA  HSD    95      59.290  43.330  48.530  1.00  0.00           C  
ATOM   1423  C   HSD    95      60.530  42.580  49.090  1.00  0.00           C  
ATOM   1424  O   HSD    95      61.660  43.120  49.260  1.00  0.00           O  
ATOM   1425  CB  HSD    95      59.230  43.270  47.010  1.00  0.00           C  
ATOM   1426  CG  HSD    95      59.230  41.890  46.360  1.00  0.00           C  
ATOM   1427  CD2 HSD    95      60.250  41.100  45.860  1.00  0.00           C  
ATOM   1428  ND1 HSD    95      58.090  41.140  46.210  1.00  0.00           N  
ATOM   1429  CE1 HSD    95      58.450  39.980  45.570  1.00  0.00           C  
ATOM   1430  NE2 HSD    95      59.780  39.930  45.350  1.00  0.00           N  
ATOM   1431  HN  HSD    95      59.420  45.480  48.610  1.00  0.00           H  
ATOM   1432  HA  HSD    95      58.370  42.890  48.880  1.00  0.00           H  
ATOM   1433  HB1 HSD    95      60.020  43.930  46.590  1.00  0.00           H  
ATOM   1434  HB2 HSD    95      58.220  43.720  46.870  1.00  0.00           H  
ATOM   1435  HD1 HSD    95      57.170  41.350  46.530  1.00  0.00           H  
ATOM   1436  HD2 HSD    95      61.280  41.410  45.770  1.00  0.00           H  
ATOM   1437  HE1 HSD    95      57.680  39.300  45.210  1.00  0.00           H  
ATOM   1438  N   LYS    96      60.410  41.360  49.570  1.00  0.00           N  
ATOM   1439  CA  LYS    96      61.400  40.650  50.310  1.00  0.00           C  
ATOM   1440  C   LYS    96      62.870  40.570  49.880  1.00  0.00           C  
ATOM   1441  O   LYS    96      63.810  41.090  50.540  1.00  0.00           O  
ATOM   1442  CB  LYS    96      60.930  39.300  50.890  1.00  0.00           C  
ATOM   1443  CG  LYS    96      60.150  39.550  52.150  1.00  0.00           C  
ATOM   1444  CD  LYS    96      59.450  38.230  52.520  1.00  0.00           C  
ATOM   1445  CE  LYS    96      58.430  38.390  53.610  1.00  0.00           C  
ATOM   1446  NZ  LYS    96      59.100  38.560  54.890  1.00  0.00           N1+
ATOM   1447  HN  LYS    96      59.630  40.800  49.310  1.00  0.00           H  
ATOM   1448  HA  LYS    96      61.570  41.210  51.210  1.00  0.00           H  
ATOM   1449  HB1 LYS    96      61.740  38.590  51.170  1.00  0.00           H  
ATOM   1450  HB2 LYS    96      60.390  38.750  50.100  1.00  0.00           H  
ATOM   1451  HG1 LYS    96      59.320  40.280  52.070  1.00  0.00           H  
ATOM   1452  HG2 LYS    96      60.810  39.960  52.940  1.00  0.00           H  
ATOM   1453  HD1 LYS    96      60.220  37.490  52.830  1.00  0.00           H  
ATOM   1454  HD2 LYS    96      58.860  37.840  51.660  1.00  0.00           H  
ATOM   1455  HE1 LYS    96      57.800  37.470  53.550  1.00  0.00           H  
ATOM   1456  HE2 LYS    96      57.730  39.230  53.440  1.00  0.00           H  
ATOM   1457  HZ1 LYS    96      59.930  37.950  55.050  1.00  0.00           H  
ATOM   1458  HZ2 LYS    96      58.440  38.290  55.660  1.00  0.00           H  
ATOM   1459  HZ3 LYS    96      59.420  39.530  55.080  1.00  0.00           H  
ATOM   1460  N   SER    97      63.150  39.860  48.730  1.00  0.00           N  
ATOM   1461  CA  SER    97      64.480  39.730  48.150  1.00  0.00           C  
ATOM   1462  C   SER    97      65.090  41.050  47.770  1.00  0.00           C  
ATOM   1463  O   SER    97      66.350  41.170  47.770  1.00  0.00           O  
ATOM   1464  CB  SER    97      64.670  38.830  46.860  1.00  0.00           C  
ATOM   1465  OG  SER    97      63.590  39.000  45.920  1.00  0.00           O  
ATOM   1466  HN  SER    97      62.380  39.470  48.230  1.00  0.00           H  
ATOM   1467  HA  SER    97      65.150  39.400  48.930  1.00  0.00           H  
ATOM   1468  HB1 SER    97      64.630  37.750  47.140  1.00  0.00           H  
ATOM   1469  HB2 SER    97      65.630  38.940  46.310  1.00  0.00           H  
ATOM   1470  HG1 SER    97      62.750  38.610  46.160  1.00  0.00           H  
ATOM   1471  N   THR    98      64.370  42.110  47.280  1.00  0.00           N  
ATOM   1472  CA  THR    98      64.950  43.270  46.620  1.00  0.00           C  
ATOM   1473  C   THR    98      64.910  44.550  47.480  1.00  0.00           C  
ATOM   1474  O   THR    98      65.660  45.480  47.230  1.00  0.00           O  
ATOM   1475  CB  THR    98      64.120  43.660  45.360  1.00  0.00           C  
ATOM   1476  CG2 THR    98      64.620  42.760  44.240  1.00  0.00           C  
ATOM   1477  OG1 THR    98      62.710  43.580  45.590  1.00  0.00           O  
ATOM   1478  HN  THR    98      63.370  42.090  47.230  1.00  0.00           H  
ATOM   1479  HA  THR    98      65.960  43.180  46.240  1.00  0.00           H  
ATOM   1480  HB  THR    98      64.290  44.670  44.930  1.00  0.00           H  
ATOM   1481  HG1 THR    98      62.320  43.680  44.720  1.00  0.00           H  
ATOM   1482 1HG2 THR    98      65.610  43.190  43.980  1.00  0.00           H  
ATOM   1483 2HG2 THR    98      63.960  42.960  43.370  1.00  0.00           H  
ATOM   1484 3HG2 THR    98      64.710  41.700  44.560  1.00  0.00           H  
ATOM   1485  N   ARG    99      63.980  44.550  48.500  1.00  0.00           N  
ATOM   1486  CA  ARG    99      63.900  45.620  49.460  1.00  0.00           C  
ATOM   1487  C   ARG    99      63.160  46.840  48.760  1.00  0.00           C  
ATOM   1488  O   ARG    99      63.070  47.970  49.300  1.00  0.00           O  
ATOM   1489  CB  ARG    99      65.200  46.090  50.080  1.00  0.00           C  
ATOM   1490  CG  ARG    99      66.170  45.040  50.580  1.00  0.00           C  
ATOM   1491  CD  ARG    99      65.530  43.970  51.520  1.00  0.00           C  
ATOM   1492  NE  ARG    99      64.800  44.440  52.800  1.00  0.00           N  
ATOM   1493  CZ  ARG    99      64.300  43.680  53.720  1.00  0.00           C  
ATOM   1494  NH1 ARG    99      63.710  42.530  53.520  1.00  0.00           N1+
ATOM   1495  NH2 ARG    99      64.100  44.220  54.870  1.00  0.00           N  
ATOM   1496  HN  ARG    99      63.410  43.750  48.640  1.00  0.00           H  
ATOM   1497  HA  ARG    99      63.320  45.250  50.290  1.00  0.00           H  
ATOM   1498  HB1 ARG    99      64.930  46.680  50.980  1.00  0.00           H  
ATOM   1499  HB2 ARG    99      65.860  46.710  49.440  1.00  0.00           H  
ATOM   1500  HG1 ARG    99      66.980  45.600  51.090  1.00  0.00           H  
ATOM   1501  HG2 ARG    99      66.660  44.490  49.750  1.00  0.00           H  
ATOM   1502  HD1 ARG    99      66.350  43.310  51.870  1.00  0.00           H  
ATOM   1503  HD2 ARG    99      64.760  43.390  50.960  1.00  0.00           H  
ATOM   1504  HE  ARG    99      65.020  45.360  53.150  1.00  0.00           H  
ATOM   1505 1HH1 ARG    99      63.870  42.170  52.600  1.00  0.00           H  
ATOM   1506 2HH1 ARG    99      63.420  41.960  54.280  1.00  0.00           H  
ATOM   1507 1HH2 ARG    99      64.150  45.220  54.850  1.00  0.00           H  
ATOM   1508 2HH2 ARG    99      63.590  43.720  55.570  1.00  0.00           H  
ATOM   1509  N   LYS   100      62.580  46.660  47.540  1.00  0.00           N  
ATOM   1510  CA  LYS   100      61.910  47.650  46.740  1.00  0.00           C  
ATOM   1511  C   LYS   100      60.500  47.960  47.230  1.00  0.00           C  
ATOM   1512  O   LYS   100      59.670  47.060  47.480  1.00  0.00           O  
ATOM   1513  CB  LYS   100      61.950  47.220  45.260  1.00  0.00           C  
ATOM   1514  CG  LYS   100      63.300  47.350  44.540  1.00  0.00           C  
ATOM   1515  CD  LYS   100      63.790  48.800  44.500  1.00  0.00           C  
ATOM   1516  CE  LYS   100      64.740  49.120  43.270  1.00  0.00           C  
ATOM   1517  NZ  LYS   100      64.870  50.560  43.030  1.00  0.00           N1+
ATOM   1518  HN  LYS   100      62.570  45.730  47.160  1.00  0.00           H  
ATOM   1519  HA  LYS   100      62.590  48.490  46.830  1.00  0.00           H  
ATOM   1520  HB1 LYS   100      61.160  47.810  44.760  1.00  0.00           H  
ATOM   1521  HB2 LYS   100      61.640  46.150  45.180  1.00  0.00           H  
ATOM   1522  HG1 LYS   100      63.030  47.010  43.510  1.00  0.00           H  
ATOM   1523  HG2 LYS   100      64.000  46.640  45.020  1.00  0.00           H  
ATOM   1524  HD1 LYS   100      64.230  49.060  45.480  1.00  0.00           H  
ATOM   1525  HD2 LYS   100      62.960  49.530  44.380  1.00  0.00           H  
ATOM   1526  HE1 LYS   100      64.300  48.690  42.350  1.00  0.00           H  
ATOM   1527  HE2 LYS   100      65.740  48.640  43.320  1.00  0.00           H  
ATOM   1528  HZ1 LYS   100      65.350  51.100  43.780  1.00  0.00           H  
ATOM   1529  HZ2 LYS   100      63.980  51.070  42.850  1.00  0.00           H  
ATOM   1530  HZ3 LYS   100      65.400  50.650  42.140  1.00  0.00           H  
ATOM   1531  N   VAL   101      60.270  49.370  47.400  1.00  0.00           N  
ATOM   1532  CA  VAL   101      59.130  49.850  48.210  1.00  0.00           C  
ATOM   1533  C   VAL   101      57.900  50.250  47.360  1.00  0.00           C  
ATOM   1534  O   VAL   101      58.020  50.930  46.340  1.00  0.00           O  
ATOM   1535  CB  VAL   101      59.650  51.080  49.050  1.00  0.00           C  
ATOM   1536  CG1 VAL   101      58.500  51.750  49.810  1.00  0.00           C  
ATOM   1537  CG2 VAL   101      60.790  50.730  50.060  1.00  0.00           C  
ATOM   1538  HN  VAL   101      60.990  50.030  47.160  1.00  0.00           H  
ATOM   1539  HA  VAL   101      58.770  49.100  48.900  1.00  0.00           H  
ATOM   1540  HB  VAL   101      60.030  51.830  48.320  1.00  0.00           H  
ATOM   1541 1HG1 VAL   101      58.880  52.360  50.660  1.00  0.00           H  
ATOM   1542 2HG1 VAL   101      57.850  51.040  50.350  1.00  0.00           H  
ATOM   1543 3HG1 VAL   101      57.790  52.260  49.120  1.00  0.00           H  
ATOM   1544 1HG2 VAL   101      60.530  49.910  50.750  1.00  0.00           H  
ATOM   1545 2HG2 VAL   101      61.120  51.670  50.550  1.00  0.00           H  
ATOM   1546 3HG2 VAL   101      61.700  50.390  49.520  1.00  0.00           H  
ATOM   1547  N   TYR   102      56.700  49.800  47.820  1.00  0.00           N  
ATOM   1548  CA  TYR   102      55.460  49.830  47.070  1.00  0.00           C  
ATOM   1549  C   TYR   102      54.240  50.060  47.930  1.00  0.00           C  
ATOM   1550  O   TYR   102      54.290  49.850  49.120  1.00  0.00           O  
ATOM   1551  CB  TYR   102      55.110  48.450  46.290  1.00  0.00           C  
ATOM   1552  CG  TYR   102      56.250  48.030  45.340  1.00  0.00           C  
ATOM   1553  CD1 TYR   102      56.250  48.700  44.130  1.00  0.00           C  
ATOM   1554  CD2 TYR   102      57.240  47.070  45.580  1.00  0.00           C  
ATOM   1555  CE1 TYR   102      57.260  48.400  43.210  1.00  0.00           C  
ATOM   1556  CE2 TYR   102      58.230  46.750  44.670  1.00  0.00           C  
ATOM   1557  CZ  TYR   102      58.220  47.380  43.380  1.00  0.00           C  
ATOM   1558  OH  TYR   102      59.150  46.980  42.440  1.00  0.00           O  
ATOM   1559  HN  TYR   102      56.670  49.220  48.630  1.00  0.00           H  
ATOM   1560  HA  TYR   102      55.400  50.630  46.340  1.00  0.00           H  
ATOM   1561  HB1 TYR   102      54.240  48.540  45.610  1.00  0.00           H  
ATOM   1562  HB2 TYR   102      54.960  47.630  47.030  1.00  0.00           H  
ATOM   1563  HD1 TYR   102      55.570  49.520  43.930  1.00  0.00           H  
ATOM   1564  HD2 TYR   102      57.210  46.680  46.590  1.00  0.00           H  
ATOM   1565  HE1 TYR   102      57.150  48.960  42.290  1.00  0.00           H  
ATOM   1566  HE2 TYR   102      59.020  46.050  44.900  1.00  0.00           H  
ATOM   1567  HH  TYR   102      59.560  47.720  41.990  1.00  0.00           H  
ATOM   1568  N   ALA   103      53.060  50.350  47.350  1.00  0.00           N  
ATOM   1569  CA  ALA   103      51.800  50.360  48.080  1.00  0.00           C  
ATOM   1570  C   ALA   103      50.920  49.230  47.660  1.00  0.00           C  
ATOM   1571  O   ALA   103      50.850  48.930  46.450  1.00  0.00           O  
ATOM   1572  CB  ALA   103      51.080  51.690  47.780  1.00  0.00           C  
ATOM   1573  HN  ALA   103      53.000  50.420  46.360  1.00  0.00           H  
ATOM   1574  HA  ALA   103      51.930  50.240  49.150  1.00  0.00           H  
ATOM   1575  HB1 ALA   103      51.710  52.490  48.220  1.00  0.00           H  
ATOM   1576  HB2 ALA   103      50.120  51.740  48.340  1.00  0.00           H  
ATOM   1577  HB3 ALA   103      51.000  51.770  46.680  1.00  0.00           H  
ATOM   1578  N   MET   104      50.320  48.550  48.680  1.00  0.00           N  
ATOM   1579  CA  MET   104      49.370  47.410  48.510  1.00  0.00           C  
ATOM   1580  C   MET   104      48.000  47.830  49.020  1.00  0.00           C  
ATOM   1581  O   MET   104      47.840  48.530  50.010  1.00  0.00           O  
ATOM   1582  CB  MET   104      49.820  46.200  49.340  1.00  0.00           C  
ATOM   1583  CG  MET   104      48.820  45.040  49.480  1.00  0.00           C  
ATOM   1584  SD  MET   104      49.550  43.830  50.670  1.00  0.00           S  
ATOM   1585  CE  MET   104      50.930  43.040  49.690  1.00  0.00           C  
ATOM   1586  HN  MET   104      50.420  48.850  49.630  1.00  0.00           H  
ATOM   1587  HA  MET   104      49.300  47.200  47.450  1.00  0.00           H  
ATOM   1588  HB1 MET   104      50.090  46.540  50.360  1.00  0.00           H  
ATOM   1589  HB2 MET   104      50.780  45.900  48.880  1.00  0.00           H  
ATOM   1590  HG1 MET   104      48.710  44.550  48.490  1.00  0.00           H  
ATOM   1591  HG2 MET   104      47.790  45.410  49.690  1.00  0.00           H  
ATOM   1592  HE1 MET   104      51.230  43.520  48.730  1.00  0.00           H  
ATOM   1593  HE2 MET   104      50.710  42.000  49.370  1.00  0.00           H  
ATOM   1594  HE3 MET   104      51.790  43.020  50.390  1.00  0.00           H  
ATOM   1595  N   LYS   105      46.910  47.520  48.240  1.00  0.00           N  
ATOM   1596  CA  LYS   105      45.490  47.670  48.610  1.00  0.00           C  
ATOM   1597  C   LYS   105      44.880  46.300  48.760  1.00  0.00           C  
ATOM   1598  O   LYS   105      45.090  45.470  47.870  1.00  0.00           O  
ATOM   1599  CB  LYS   105      44.680  48.490  47.560  1.00  0.00           C  
ATOM   1600  CG  LYS   105      43.140  48.720  47.930  1.00  0.00           C  
ATOM   1601  CD  LYS   105      42.720  49.840  46.970  1.00  0.00           C  
ATOM   1602  CE  LYS   105      41.330  50.440  47.140  1.00  0.00           C  
ATOM   1603  NZ  LYS   105      40.940  51.330  46.040  1.00  0.00           N1+
ATOM   1604  HN  LYS   105      47.060  47.000  47.400  1.00  0.00           H  
ATOM   1605  HA  LYS   105      45.390  48.140  49.580  1.00  0.00           H  
ATOM   1606  HB1 LYS   105      44.710  48.080  46.530  1.00  0.00           H  
ATOM   1607  HB2 LYS   105      45.200  49.460  47.450  1.00  0.00           H  
ATOM   1608  HG1 LYS   105      43.080  49.140  48.960  1.00  0.00           H  
ATOM   1609  HG2 LYS   105      42.520  47.800  47.920  1.00  0.00           H  
ATOM   1610  HD1 LYS   105      42.740  49.510  45.910  1.00  0.00           H  
ATOM   1611  HD2 LYS   105      43.450  50.660  47.130  1.00  0.00           H  
ATOM   1612  HE1 LYS   105      41.270  51.000  48.090  1.00  0.00           H  
ATOM   1613  HE2 LYS   105      40.530  49.660  47.190  1.00  0.00           H  
ATOM   1614  HZ1 LYS   105      39.960  51.650  46.210  1.00  0.00           H  
ATOM   1615  HZ2 LYS   105      41.050  50.810  45.150  1.00  0.00           H  
ATOM   1616  HZ3 LYS   105      41.560  52.160  45.960  1.00  0.00           H  
ATOM   1617  N   LEU   106      44.190  46.120  49.890  1.00  0.00           N  
ATOM   1618  CA  LEU   106      43.660  44.900  50.410  1.00  0.00           C  
ATOM   1619  C   LEU   106      42.180  44.930  50.620  1.00  0.00           C  
ATOM   1620  O   LEU   106      41.700  45.730  51.360  1.00  0.00           O  
ATOM   1621  CB  LEU   106      44.330  44.620  51.830  1.00  0.00           C  
ATOM   1622  CG  LEU   106      45.920  44.510  51.870  1.00  0.00           C  
ATOM   1623  CD1 LEU   106      46.560  45.880  51.950  1.00  0.00           C  
ATOM   1624  CD2 LEU   106      46.430  43.630  53.090  1.00  0.00           C  
ATOM   1625  HN  LEU   106      44.310  46.860  50.540  1.00  0.00           H  
ATOM   1626  HA  LEU   106      43.830  44.210  49.600  1.00  0.00           H  
ATOM   1627  HB1 LEU   106      44.010  43.640  52.250  1.00  0.00           H  
ATOM   1628  HB2 LEU   106      43.980  45.370  52.570  1.00  0.00           H  
ATOM   1629  HG  LEU   106      46.200  44.040  50.900  1.00  0.00           H  
ATOM   1630 1HD1 LEU   106      46.490  46.330  50.940  1.00  0.00           H  
ATOM   1631 2HD1 LEU   106      47.560  45.940  52.420  1.00  0.00           H  
ATOM   1632 3HD1 LEU   106      45.970  46.650  52.500  1.00  0.00           H  
ATOM   1633 1HD2 LEU   106      47.490  43.310  53.020  1.00  0.00           H  
ATOM   1634 2HD2 LEU   106      45.830  42.700  53.030  1.00  0.00           H  
ATOM   1635 3HD2 LEU   106      46.100  44.120  54.030  1.00  0.00           H  
ATOM   1636  N   LEU   107      41.420  44.060  50.010  1.00  0.00           N  
ATOM   1637  CA  LEU   107      39.980  43.960  50.140  1.00  0.00           C  
ATOM   1638  C   LEU   107      39.740  42.510  50.490  1.00  0.00           C  
ATOM   1639  O   LEU   107      40.100  41.600  49.720  1.00  0.00           O  
ATOM   1640  CB  LEU   107      39.150  44.270  48.890  1.00  0.00           C  
ATOM   1641  CG  LEU   107      39.580  45.420  48.000  1.00  0.00           C  
ATOM   1642  CD1 LEU   107      38.840  45.410  46.640  1.00  0.00           C  
ATOM   1643  CD2 LEU   107      39.390  46.790  48.770  1.00  0.00           C  
ATOM   1644  HN  LEU   107      41.770  43.330  49.420  1.00  0.00           H  
ATOM   1645  HA  LEU   107      39.540  44.630  50.870  1.00  0.00           H  
ATOM   1646  HB1 LEU   107      38.140  44.500  49.300  1.00  0.00           H  
ATOM   1647  HB2 LEU   107      39.120  43.340  48.300  1.00  0.00           H  
ATOM   1648  HG  LEU   107      40.670  45.410  47.800  1.00  0.00           H  
ATOM   1649 1HD1 LEU   107      37.780  45.660  46.850  1.00  0.00           H  
ATOM   1650 2HD1 LEU   107      38.810  44.380  46.210  1.00  0.00           H  
ATOM   1651 3HD1 LEU   107      39.240  46.120  45.890  1.00  0.00           H  
ATOM   1652 1HD2 LEU   107      38.320  47.040  48.900  1.00  0.00           H  
ATOM   1653 2HD2 LEU   107      39.660  47.570  48.020  1.00  0.00           H  
ATOM   1654 3HD2 LEU   107      39.870  46.900  49.760  1.00  0.00           H  
ATOM   1655  N   SER   108      38.960  42.240  51.620  1.00  0.00           N  
ATOM   1656  CA  SER   108      38.530  40.920  51.950  1.00  0.00           C  
ATOM   1657  C   SER   108      37.350  40.480  51.100  1.00  0.00           C  
ATOM   1658  O   SER   108      36.510  41.400  50.780  1.00  0.00           O  
ATOM   1659  CB  SER   108      38.260  40.760  53.470  1.00  0.00           C  
ATOM   1660  OG  SER   108      37.920  39.400  53.740  1.00  0.00           O  
ATOM   1661  HN  SER   108      38.630  42.960  52.230  1.00  0.00           H  
ATOM   1662  HA  SER   108      39.330  40.280  51.620  1.00  0.00           H  
ATOM   1663  HB1 SER   108      37.340  41.310  53.750  1.00  0.00           H  
ATOM   1664  HB2 SER   108      39.120  41.140  54.060  1.00  0.00           H  
ATOM   1665  HG1 SER   108      38.690  38.940  53.400  1.00  0.00           H  
ATOM   1666  N   LYS   109      37.270  39.180  50.670  1.00  0.00           N  
ATOM   1667  CA  LYS   109      36.360  38.620  49.740  1.00  0.00           C  
ATOM   1668  C   LYS   109      34.930  38.520  50.280  1.00  0.00           C  
ATOM   1669  O   LYS   109      34.040  39.000  49.620  1.00  0.00           O  
ATOM   1670  CB  LYS   109      36.820  37.320  49.100  1.00  0.00           C  
ATOM   1671  CG  LYS   109      38.020  37.600  48.140  1.00  0.00           C  
ATOM   1672  CD  LYS   109      38.630  36.310  47.660  1.00  0.00           C  
ATOM   1673  CE  LYS   109      39.190  36.330  46.230  1.00  0.00           C  
ATOM   1674  NZ  LYS   109      39.530  34.980  45.690  1.00  0.00           N1+
ATOM   1675  HN  LYS   109      38.020  38.550  50.890  1.00  0.00           H  
ATOM   1676  HA  LYS   109      36.300  39.360  48.950  1.00  0.00           H  
ATOM   1677  HB1 LYS   109      35.960  36.880  48.540  1.00  0.00           H  
ATOM   1678  HB2 LYS   109      37.130  36.560  49.850  1.00  0.00           H  
ATOM   1679  HG1 LYS   109      38.780  38.260  48.610  1.00  0.00           H  
ATOM   1680  HG2 LYS   109      37.630  38.220  47.320  1.00  0.00           H  
ATOM   1681  HD1 LYS   109      37.850  35.510  47.600  1.00  0.00           H  
ATOM   1682  HD2 LYS   109      39.420  36.070  48.400  1.00  0.00           H  
ATOM   1683  HE1 LYS   109      40.050  37.020  46.110  1.00  0.00           H  
ATOM   1684  HE2 LYS   109      38.360  36.780  45.650  1.00  0.00           H  
ATOM   1685  HZ1 LYS   109      40.390  34.560  46.120  1.00  0.00           H  
ATOM   1686  HZ2 LYS   109      39.780  34.920  44.680  1.00  0.00           H  
ATOM   1687  HZ3 LYS   109      38.740  34.330  45.870  1.00  0.00           H  
ATOM   1688  N   PHE   110      34.790  38.010  51.450  1.00  0.00           N  
ATOM   1689  CA  PHE   110      33.600  37.910  52.260  1.00  0.00           C  
ATOM   1690  C   PHE   110      33.040  39.230  52.510  1.00  0.00           C  
ATOM   1691  O   PHE   110      31.850  39.500  52.270  1.00  0.00           O  
ATOM   1692  CB  PHE   110      33.860  37.170  53.610  1.00  0.00           C  
ATOM   1693  CG  PHE   110      32.620  37.060  54.480  1.00  0.00           C  
ATOM   1694  CD1 PHE   110      31.430  36.530  53.950  1.00  0.00           C  
ATOM   1695  CD2 PHE   110      32.630  37.660  55.750  1.00  0.00           C  
ATOM   1696  CE1 PHE   110      30.220  36.610  54.770  1.00  0.00           C  
ATOM   1697  CE2 PHE   110      31.470  37.720  56.500  1.00  0.00           C  
ATOM   1698  CZ  PHE   110      30.180  37.260  55.990  1.00  0.00           C  
ATOM   1699  HN  PHE   110      35.540  37.480  51.840  1.00  0.00           H  
ATOM   1700  HA  PHE   110      32.880  37.270  51.760  1.00  0.00           H  
ATOM   1701  HB1 PHE   110      34.560  37.820  54.170  1.00  0.00           H  
ATOM   1702  HB2 PHE   110      34.270  36.160  53.420  1.00  0.00           H  
ATOM   1703  HD1 PHE   110      31.400  35.990  53.020  1.00  0.00           H  
ATOM   1704  HD2 PHE   110      33.550  38.060  56.160  1.00  0.00           H  
ATOM   1705  HE1 PHE   110      29.250  36.280  54.420  1.00  0.00           H  
ATOM   1706  HE2 PHE   110      31.530  38.170  57.480  1.00  0.00           H  
ATOM   1707  HZ  PHE   110      29.300  37.230  56.600  1.00  0.00           H  
ATOM   1708  N   GLU   111      33.900  40.160  52.950  1.00  0.00           N  
ATOM   1709  CA  GLU   111      33.570  41.510  53.200  1.00  0.00           C  
ATOM   1710  C   GLU   111      33.010  42.280  52.000  1.00  0.00           C  
ATOM   1711  O   GLU   111      32.000  43.000  52.110  1.00  0.00           O  
ATOM   1712  CB  GLU   111      34.570  42.370  53.920  1.00  0.00           C  
ATOM   1713  CG  GLU   111      34.890  42.160  55.440  1.00  0.00           C  
ATOM   1714  CD  GLU   111      35.310  43.370  56.200  1.00  0.00           C  
ATOM   1715  OE1 GLU   111      36.480  43.850  56.080  1.00  0.00           O  
ATOM   1716  OE2 GLU   111      34.480  43.800  57.070  1.00  0.00           O1-
ATOM   1717  HN  GLU   111      34.860  39.920  53.050  1.00  0.00           H  
ATOM   1718  HA  GLU   111      32.780  41.550  53.930  1.00  0.00           H  
ATOM   1719  HB1 GLU   111      34.120  43.390  53.940  1.00  0.00           H  
ATOM   1720  HB2 GLU   111      35.530  42.500  53.360  1.00  0.00           H  
ATOM   1721  HG1 GLU   111      35.700  41.400  55.410  1.00  0.00           H  
ATOM   1722  HG2 GLU   111      34.110  41.640  56.040  1.00  0.00           H  
ATOM   1723  N   MET   112      33.620  42.040  50.760  1.00  0.00           N  
ATOM   1724  CA  MET   112      33.010  42.580  49.570  1.00  0.00           C  
ATOM   1725  C   MET   112      31.540  42.070  49.340  1.00  0.00           C  
ATOM   1726  O   MET   112      30.650  42.880  49.090  1.00  0.00           O  
ATOM   1727  CB  MET   112      33.880  42.090  48.350  1.00  0.00           C  
ATOM   1728  CG  MET   112      33.470  42.750  47.010  1.00  0.00           C  
ATOM   1729  SD  MET   112      33.490  44.600  47.140  1.00  0.00           S  
ATOM   1730  CE  MET   112      35.200  44.910  47.700  1.00  0.00           C  
ATOM   1731  HN  MET   112      34.480  41.550  50.620  1.00  0.00           H  
ATOM   1732  HA  MET   112      32.890  43.650  49.700  1.00  0.00           H  
ATOM   1733  HB1 MET   112      33.880  40.980  48.420  1.00  0.00           H  
ATOM   1734  HB2 MET   112      34.930  42.380  48.560  1.00  0.00           H  
ATOM   1735  HG1 MET   112      32.460  42.360  46.770  1.00  0.00           H  
ATOM   1736  HG2 MET   112      34.160  42.390  46.210  1.00  0.00           H  
ATOM   1737  HE1 MET   112      35.960  44.400  47.060  1.00  0.00           H  
ATOM   1738  HE2 MET   112      35.330  44.410  48.680  1.00  0.00           H  
ATOM   1739  HE3 MET   112      35.360  46.000  47.700  1.00  0.00           H  
ATOM   1740  N   ILE   113      31.340  40.730  49.420  1.00  0.00           N  
ATOM   1741  CA  ILE   113      29.990  40.190  48.990  1.00  0.00           C  
ATOM   1742  C   ILE   113      28.980  40.630  49.990  1.00  0.00           C  
ATOM   1743  O   ILE   113      27.840  41.010  49.700  1.00  0.00           O  
ATOM   1744  CB  ILE   113      30.030  38.650  48.610  1.00  0.00           C  
ATOM   1745  CG1 ILE   113      31.190  38.430  47.610  1.00  0.00           C  
ATOM   1746  CG2 ILE   113      28.690  38.160  48.220  1.00  0.00           C  
ATOM   1747  CD  ILE   113      31.080  39.270  46.250  1.00  0.00           C  
ATOM   1748  HN  ILE   113      32.040  40.050  49.630  1.00  0.00           H  
ATOM   1749  HA  ILE   113      29.640  40.800  48.170  1.00  0.00           H  
ATOM   1750  HB  ILE   113      30.370  38.130  49.530  1.00  0.00           H  
ATOM   1751 1HG1 ILE   113      31.250  37.330  47.430  1.00  0.00           H  
ATOM   1752 2HG1 ILE   113      32.080  38.820  48.140  1.00  0.00           H  
ATOM   1753 1HG2 ILE   113      28.080  38.340  49.130  1.00  0.00           H  
ATOM   1754 2HG2 ILE   113      28.670  37.060  48.060  1.00  0.00           H  
ATOM   1755 3HG2 ILE   113      28.210  38.620  47.330  1.00  0.00           H  
ATOM   1756  HD1 ILE   113      32.030  39.160  45.690  1.00  0.00           H  
ATOM   1757  HD2 ILE   113      30.920  40.320  46.580  1.00  0.00           H  
ATOM   1758  HD3 ILE   113      30.300  38.790  45.620  1.00  0.00           H  
ATOM   1759  N   LYS   114      29.430  40.800  51.250  1.00  0.00           N  
ATOM   1760  CA  LYS   114      28.650  41.340  52.350  1.00  0.00           C  
ATOM   1761  C   LYS   114      28.350  42.890  52.270  1.00  0.00           C  
ATOM   1762  O   LYS   114      27.190  43.350  52.260  1.00  0.00           O  
ATOM   1763  CB  LYS   114      29.370  40.990  53.680  1.00  0.00           C  
ATOM   1764  CG  LYS   114      28.970  41.750  54.940  1.00  0.00           C  
ATOM   1765  CD  LYS   114      29.230  40.980  56.260  1.00  0.00           C  
ATOM   1766  CE  LYS   114      28.630  41.730  57.510  1.00  0.00           C  
ATOM   1767  NZ  LYS   114      29.200  41.110  58.680  1.00  0.00           N1+
ATOM   1768  HN  LYS   114      30.300  40.390  51.530  1.00  0.00           H  
ATOM   1769  HA  LYS   114      27.660  40.900  52.360  1.00  0.00           H  
ATOM   1770  HB1 LYS   114      30.430  41.290  53.480  1.00  0.00           H  
ATOM   1771  HB2 LYS   114      29.520  39.900  53.750  1.00  0.00           H  
ATOM   1772  HG1 LYS   114      27.870  41.870  54.880  1.00  0.00           H  
ATOM   1773  HG2 LYS   114      29.480  42.740  55.010  1.00  0.00           H  
ATOM   1774  HD1 LYS   114      30.330  40.880  56.360  1.00  0.00           H  
ATOM   1775  HD2 LYS   114      28.700  40.020  56.080  1.00  0.00           H  
ATOM   1776  HE1 LYS   114      27.530  41.570  57.640  1.00  0.00           H  
ATOM   1777  HE2 LYS   114      28.990  42.780  57.520  1.00  0.00           H  
ATOM   1778  HZ1 LYS   114      30.240  41.040  58.670  1.00  0.00           H  
ATOM   1779  HZ2 LYS   114      28.930  40.110  58.810  1.00  0.00           H  
ATOM   1780  HZ3 LYS   114      28.970  41.670  59.520  1.00  0.00           H  
ATOM   1781  N   ARG   115      29.350  43.760  52.030  1.00  0.00           N  
ATOM   1782  CA  ARG   115      29.100  45.170  52.200  1.00  0.00           C  
ATOM   1783  C   ARG   115      28.750  45.840  50.940  1.00  0.00           C  
ATOM   1784  O   ARG   115      28.400  47.010  50.920  1.00  0.00           O  
ATOM   1785  CB  ARG   115      30.250  45.860  52.990  1.00  0.00           C  
ATOM   1786  CG  ARG   115      30.410  45.380  54.440  1.00  0.00           C  
ATOM   1787  CD  ARG   115      31.190  46.260  55.390  1.00  0.00           C  
ATOM   1788  NE  ARG   115      30.570  47.590  55.410  1.00  0.00           N  
ATOM   1789  CZ  ARG   115      30.980  48.630  56.080  1.00  0.00           C  
ATOM   1790  NH1 ARG   115      32.080  48.580  56.770  1.00  0.00           N1+
ATOM   1791  NH2 ARG   115      30.320  49.760  55.990  1.00  0.00           N  
ATOM   1792  HN  ARG   115      30.220  43.310  51.840  1.00  0.00           H  
ATOM   1793  HA  ARG   115      28.280  45.180  52.900  1.00  0.00           H  
ATOM   1794  HB1 ARG   115      30.050  46.950  52.970  1.00  0.00           H  
ATOM   1795  HB2 ARG   115      31.170  45.510  52.480  1.00  0.00           H  
ATOM   1796  HG1 ARG   115      30.880  44.370  54.470  1.00  0.00           H  
ATOM   1797  HG2 ARG   115      29.410  45.090  54.850  1.00  0.00           H  
ATOM   1798  HD1 ARG   115      32.250  46.190  55.070  1.00  0.00           H  
ATOM   1799  HD2 ARG   115      31.130  45.830  56.410  1.00  0.00           H  
ATOM   1800  HE  ARG   115      29.680  47.680  54.950  1.00  0.00           H  
ATOM   1801 1HH1 ARG   115      32.360  47.680  57.120  1.00  0.00           H  
ATOM   1802 2HH1 ARG   115      32.310  49.330  57.390  1.00  0.00           H  
ATOM   1803 1HH2 ARG   115      29.840  49.940  55.130  1.00  0.00           H  
ATOM   1804 2HH2 ARG   115      30.580  50.580  56.490  1.00  0.00           H  
ATOM   1805  N   SER   116      28.780  45.060  49.790  1.00  0.00           N  
ATOM   1806  CA  SER   116      28.300  45.680  48.580  1.00  0.00           C  
ATOM   1807  C   SER   116      27.770  44.570  47.640  1.00  0.00           C  
ATOM   1808  O   SER   116      28.240  43.450  47.550  1.00  0.00           O  
ATOM   1809  CB  SER   116      29.200  46.760  48.020  1.00  0.00           C  
ATOM   1810  OG  SER   116      28.500  47.630  47.070  1.00  0.00           O  
ATOM   1811  HN  SER   116      29.230  44.180  49.880  1.00  0.00           H  
ATOM   1812  HA  SER   116      27.440  46.230  48.930  1.00  0.00           H  
ATOM   1813  HB1 SER   116      30.100  46.260  47.580  1.00  0.00           H  
ATOM   1814  HB2 SER   116      29.490  47.390  48.890  1.00  0.00           H  
ATOM   1815  HG1 SER   116      29.140  48.090  46.520  1.00  0.00           H  
ATOM   1816  N   ASP   117      26.730  44.910  46.890  1.00  0.00           N  
ATOM   1817  CA  ASP   117      26.060  44.170  45.800  1.00  0.00           C  
ATOM   1818  C   ASP   117      26.560  44.560  44.410  1.00  0.00           C  
ATOM   1819  O   ASP   117      25.940  44.200  43.360  1.00  0.00           O  
ATOM   1820  CB  ASP   117      24.550  44.380  45.980  1.00  0.00           C  
ATOM   1821  CG  ASP   117      24.010  45.850  45.750  1.00  0.00           C  
ATOM   1822  OD1 ASP   117      22.750  45.850  45.630  1.00  0.00           O  
ATOM   1823  OD2 ASP   117      24.710  46.860  45.840  1.00  0.00           O1-
ATOM   1824  HN  ASP   117      26.510  45.850  47.110  1.00  0.00           H  
ATOM   1825  HA  ASP   117      26.240  43.110  45.920  1.00  0.00           H  
ATOM   1826  HB1 ASP   117      24.250  44.250  47.040  1.00  0.00           H  
ATOM   1827  HB2 ASP   117      24.070  43.640  45.310  1.00  0.00           H  
ATOM   1828  N   SER   118      27.660  45.290  44.290  1.00  0.00           N  
ATOM   1829  CA  SER   118      28.110  45.890  43.050  1.00  0.00           C  
ATOM   1830  C   SER   118      29.520  45.440  42.770  1.00  0.00           C  
ATOM   1831  O   SER   118      30.260  44.850  43.610  1.00  0.00           O  
ATOM   1832  CB  SER   118      28.050  47.490  43.080  1.00  0.00           C  
ATOM   1833  OG  SER   118      29.070  48.220  42.290  1.00  0.00           O  
ATOM   1834  HN  SER   118      28.150  45.440  45.140  1.00  0.00           H  
ATOM   1835  HA  SER   118      27.570  45.570  42.180  1.00  0.00           H  
ATOM   1836  HB1 SER   118      27.920  47.910  44.100  1.00  0.00           H  
ATOM   1837  HB2 SER   118      27.120  47.740  42.530  1.00  0.00           H  
ATOM   1838  HG1 SER   118      29.020  49.160  42.490  1.00  0.00           H  
ATOM   1839  N   ALA   119      29.900  45.530  41.470  1.00  0.00           N  
ATOM   1840  CA  ALA   119      31.120  44.990  40.850  1.00  0.00           C  
ATOM   1841  C   ALA   119      32.210  46.040  40.500  1.00  0.00           C  
ATOM   1842  O   ALA   119      33.130  45.860  39.700  1.00  0.00           O  
ATOM   1843  CB  ALA   119      30.630  44.240  39.590  1.00  0.00           C  
ATOM   1844  HN  ALA   119      29.290  45.990  40.820  1.00  0.00           H  
ATOM   1845  HA  ALA   119      31.420  44.190  41.520  1.00  0.00           H  
ATOM   1846  HB1 ALA   119      31.370  43.530  39.170  1.00  0.00           H  
ATOM   1847  HB2 ALA   119      30.480  45.010  38.800  1.00  0.00           H  
ATOM   1848  HB3 ALA   119      29.690  43.660  39.760  1.00  0.00           H  
ATOM   1849  N   PHE   120      32.110  47.130  41.280  1.00  0.00           N  
ATOM   1850  CA  PHE   120      32.870  48.430  41.160  1.00  0.00           C  
ATOM   1851  C   PHE   120      34.400  48.310  41.050  1.00  0.00           C  
ATOM   1852  O   PHE   120      35.110  49.040  40.340  1.00  0.00           O  
ATOM   1853  CB  PHE   120      32.490  49.410  42.360  1.00  0.00           C  
ATOM   1854  CG  PHE   120      32.890  48.910  43.670  1.00  0.00           C  
ATOM   1855  CD1 PHE   120      34.000  49.460  44.260  1.00  0.00           C  
ATOM   1856  CD2 PHE   120      32.120  47.890  44.340  1.00  0.00           C  
ATOM   1857  CE1 PHE   120      34.310  49.040  45.590  1.00  0.00           C  
ATOM   1858  CE2 PHE   120      32.480  47.490  45.620  1.00  0.00           C  
ATOM   1859  CZ  PHE   120      33.670  47.990  46.220  1.00  0.00           C  
ATOM   1860  HN  PHE   120      31.370  47.280  41.930  1.00  0.00           H  
ATOM   1861  HA  PHE   120      32.560  48.850  40.220  1.00  0.00           H  
ATOM   1862  HB1 PHE   120      31.380  49.510  42.420  1.00  0.00           H  
ATOM   1863  HB2 PHE   120      32.880  50.430  42.140  1.00  0.00           H  
ATOM   1864  HD1 PHE   120      34.560  50.190  43.700  1.00  0.00           H  
ATOM   1865  HD2 PHE   120      31.190  47.520  43.920  1.00  0.00           H  
ATOM   1866  HE1 PHE   120      35.240  49.290  46.090  1.00  0.00           H  
ATOM   1867  HE2 PHE   120      31.770  46.840  46.110  1.00  0.00           H  
ATOM   1868  HZ  PHE   120      34.010  47.660  47.190  1.00  0.00           H  
ATOM   1869  N   PHE   121      34.990  47.330  41.840  1.00  0.00           N  
ATOM   1870  CA  PHE   121      36.400  47.080  41.970  1.00  0.00           C  
ATOM   1871  C   PHE   121      37.040  46.500  40.710  1.00  0.00           C  
ATOM   1872  O   PHE   121      38.240  46.630  40.480  1.00  0.00           O  
ATOM   1873  CB  PHE   121      36.780  46.110  43.240  1.00  0.00           C  
ATOM   1874  CG  PHE   121      35.940  44.870  43.280  1.00  0.00           C  
ATOM   1875  CD1 PHE   121      34.600  44.970  43.660  1.00  0.00           C  
ATOM   1876  CD2 PHE   121      36.530  43.630  42.980  1.00  0.00           C  
ATOM   1877  CE1 PHE   121      33.840  43.810  43.830  1.00  0.00           C  
ATOM   1878  CE2 PHE   121      35.790  42.450  43.090  1.00  0.00           C  
ATOM   1879  CZ  PHE   121      34.490  42.530  43.630  1.00  0.00           C  
ATOM   1880  HN  PHE   121      34.430  46.670  42.340  1.00  0.00           H  
ATOM   1881  HA  PHE   121      36.780  48.040  42.260  1.00  0.00           H  
ATOM   1882  HB1 PHE   121      36.670  46.800  44.110  1.00  0.00           H  
ATOM   1883  HB2 PHE   121      37.840  45.790  43.200  1.00  0.00           H  
ATOM   1884  HD1 PHE   121      34.240  45.970  43.820  1.00  0.00           H  
ATOM   1885  HD2 PHE   121      37.540  43.760  42.590  1.00  0.00           H  
ATOM   1886  HE1 PHE   121      32.800  43.860  44.090  1.00  0.00           H  
ATOM   1887  HE2 PHE   121      36.200  41.470  42.910  1.00  0.00           H  
ATOM   1888  HZ  PHE   121      33.940  41.620  43.810  1.00  0.00           H  
ATOM   1889  N   TRP   122      36.250  45.830  39.860  1.00  0.00           N  
ATOM   1890  CA  TRP   122      36.610  45.230  38.580  1.00  0.00           C  
ATOM   1891  C   TRP   122      37.080  46.250  37.520  1.00  0.00           C  
ATOM   1892  O   TRP   122      38.080  45.980  36.860  1.00  0.00           O  
ATOM   1893  CB  TRP   122      35.490  44.220  38.000  1.00  0.00           C  
ATOM   1894  CG  TRP   122      35.400  42.930  38.750  1.00  0.00           C  
ATOM   1895  CD1 TRP   122      34.390  42.530  39.640  1.00  0.00           C  
ATOM   1896  CD2 TRP   122      36.090  41.720  38.450  1.00  0.00           C  
ATOM   1897  CE2 TRP   122      35.460  40.660  39.220  1.00  0.00           C  
ATOM   1898  CE3 TRP   122      37.120  41.310  37.470  1.00  0.00           C  
ATOM   1899  NE1 TRP   122      34.480  41.200  39.910  1.00  0.00           N  
ATOM   1900  CZ2 TRP   122      35.910  39.330  39.060  1.00  0.00           C  
ATOM   1901  CZ3 TRP   122      37.580  39.980  37.470  1.00  0.00           C  
ATOM   1902  CH2 TRP   122      36.910  38.990  38.180  1.00  0.00           C  
ATOM   1903  HN  TRP   122      35.280  45.710  40.030  1.00  0.00           H  
ATOM   1904  HA  TRP   122      37.500  44.640  38.750  1.00  0.00           H  
ATOM   1905  HB1 TRP   122      35.720  44.010  36.930  1.00  0.00           H  
ATOM   1906  HB2 TRP   122      34.530  44.780  38.030  1.00  0.00           H  
ATOM   1907  HD1 TRP   122      33.580  43.230  39.820  1.00  0.00           H  
ATOM   1908  HE1 TRP   122      33.890  40.820  40.580  1.00  0.00           H  
ATOM   1909  HE3 TRP   122      37.540  42.060  36.820  1.00  0.00           H  
ATOM   1910  HZ2 TRP   122      35.410  38.610  39.690  1.00  0.00           H  
ATOM   1911  HZ3 TRP   122      38.290  39.630  36.740  1.00  0.00           H  
ATOM   1912  HH2 TRP   122      37.280  37.970  38.120  1.00  0.00           H  
ATOM   1913  N   GLU   123      36.300  47.350  37.380  1.00  0.00           N  
ATOM   1914  CA  GLU   123      36.670  48.430  36.530  1.00  0.00           C  
ATOM   1915  C   GLU   123      37.860  49.190  37.110  1.00  0.00           C  
ATOM   1916  O   GLU   123      38.750  49.660  36.370  1.00  0.00           O  
ATOM   1917  CB  GLU   123      35.550  49.480  36.470  1.00  0.00           C  
ATOM   1918  CG  GLU   123      34.270  49.140  35.770  1.00  0.00           C  
ATOM   1919  CD  GLU   123      34.320  49.050  34.250  1.00  0.00           C  
ATOM   1920  OE1 GLU   123      33.230  48.950  33.630  1.00  0.00           O  
ATOM   1921  OE2 GLU   123      35.420  48.860  33.650  1.00  0.00           O1-
ATOM   1922  HN  GLU   123      35.360  47.330  37.690  1.00  0.00           H  
ATOM   1923  HA  GLU   123      36.900  48.100  35.530  1.00  0.00           H  
ATOM   1924  HB1 GLU   123      35.890  50.500  36.170  1.00  0.00           H  
ATOM   1925  HB2 GLU   123      35.250  49.530  37.540  1.00  0.00           H  
ATOM   1926  HG1 GLU   123      33.560  49.980  35.940  1.00  0.00           H  
ATOM   1927  HG2 GLU   123      33.930  48.140  36.120  1.00  0.00           H  
ATOM   1928  N   GLU   124      37.960  49.400  38.470  1.00  0.00           N  
ATOM   1929  CA  GLU   124      39.040  50.140  39.130  1.00  0.00           C  
ATOM   1930  C   GLU   124      40.410  49.560  38.810  1.00  0.00           C  
ATOM   1931  O   GLU   124      41.270  50.340  38.400  1.00  0.00           O  
ATOM   1932  CB  GLU   124      38.790  50.230  40.670  1.00  0.00           C  
ATOM   1933  CG  GLU   124      40.050  50.710  41.460  1.00  0.00           C  
ATOM   1934  CD  GLU   124      39.880  51.090  42.890  1.00  0.00           C  
ATOM   1935  OE1 GLU   124      39.140  52.100  43.200  1.00  0.00           O  
ATOM   1936  OE2 GLU   124      40.600  50.430  43.710  1.00  0.00           O1-
ATOM   1937  HN  GLU   124      37.280  49.020  39.100  1.00  0.00           H  
ATOM   1938  HA  GLU   124      38.940  51.140  38.730  1.00  0.00           H  
ATOM   1939  HB1 GLU   124      38.590  49.170  40.950  1.00  0.00           H  
ATOM   1940  HB2 GLU   124      37.970  50.950  40.870  1.00  0.00           H  
ATOM   1941  HG1 GLU   124      40.430  51.640  41.000  1.00  0.00           H  
ATOM   1942  HG2 GLU   124      40.860  49.950  41.370  1.00  0.00           H  
ATOM   1943  N   ARG   125      40.560  48.280  38.900  1.00  0.00           N  
ATOM   1944  CA  ARG   125      41.670  47.420  38.610  1.00  0.00           C  
ATOM   1945  C   ARG   125      42.170  47.480  37.220  1.00  0.00           C  
ATOM   1946  O   ARG   125      43.390  47.660  37.060  1.00  0.00           O  
ATOM   1947  CB  ARG   125      41.280  45.880  38.940  1.00  0.00           C  
ATOM   1948  CG  ARG   125      42.480  44.890  38.850  1.00  0.00           C  
ATOM   1949  CD  ARG   125      42.200  43.490  38.350  1.00  0.00           C  
ATOM   1950  NE  ARG   125      41.490  43.560  37.060  1.00  0.00           N  
ATOM   1951  CZ  ARG   125      41.660  42.580  36.150  1.00  0.00           C  
ATOM   1952  NH1 ARG   125      42.380  41.510  36.340  1.00  0.00           N1+
ATOM   1953  NH2 ARG   125      40.970  42.610  35.050  1.00  0.00           N  
ATOM   1954  HN  ARG   125      39.800  47.790  39.300  1.00  0.00           H  
ATOM   1955  HA  ARG   125      42.510  47.720  39.230  1.00  0.00           H  
ATOM   1956  HB1 ARG   125      40.390  45.660  38.320  1.00  0.00           H  
ATOM   1957  HB2 ARG   125      40.810  45.840  39.950  1.00  0.00           H  
ATOM   1958  HG1 ARG   125      42.860  44.850  39.890  1.00  0.00           H  
ATOM   1959  HG2 ARG   125      43.210  45.290  38.120  1.00  0.00           H  
ATOM   1960  HD1 ARG   125      41.480  42.960  39.010  1.00  0.00           H  
ATOM   1961  HD2 ARG   125      43.130  42.890  38.310  1.00  0.00           H  
ATOM   1962  HE  ARG   125      41.130  44.380  36.620  1.00  0.00           H  
ATOM   1963 1HH1 ARG   125      42.770  41.280  37.230  1.00  0.00           H  
ATOM   1964 2HH1 ARG   125      42.120  40.740  35.770  1.00  0.00           H  
ATOM   1965 1HH2 ARG   125      40.680  43.510  34.740  1.00  0.00           H  
ATOM   1966 2HH2 ARG   125      41.080  41.880  34.370  1.00  0.00           H  
ATOM   1967  N   ASP   126      41.220  47.480  36.250  1.00  0.00           N  
ATOM   1968  CA  ASP   126      41.510  47.580  34.830  1.00  0.00           C  
ATOM   1969  C   ASP   126      42.080  48.920  34.320  1.00  0.00           C  
ATOM   1970  O   ASP   126      42.990  48.880  33.440  1.00  0.00           O  
ATOM   1971  CB  ASP   126      40.210  47.450  34.060  1.00  0.00           C  
ATOM   1972  CG  ASP   126      39.600  46.080  33.940  1.00  0.00           C  
ATOM   1973  OD1 ASP   126      38.470  45.980  33.420  1.00  0.00           O  
ATOM   1974  OD2 ASP   126      40.280  45.050  34.260  1.00  0.00           O1-
ATOM   1975  HN  ASP   126      40.280  47.390  36.540  1.00  0.00           H  
ATOM   1976  HA  ASP   126      42.180  46.770  34.570  1.00  0.00           H  
ATOM   1977  HB1 ASP   126      40.350  47.710  32.990  1.00  0.00           H  
ATOM   1978  HB2 ASP   126      39.440  48.180  34.390  1.00  0.00           H  
ATOM   1979  N   ILE   127      41.640  49.990  34.900  1.00  0.00           N  
ATOM   1980  CA  ILE   127      42.160  51.320  34.550  1.00  0.00           C  
ATOM   1981  C   ILE   127      43.630  51.520  34.920  1.00  0.00           C  
ATOM   1982  O   ILE   127      44.260  52.080  34.020  1.00  0.00           O  
ATOM   1983  CB  ILE   127      41.270  52.500  35.060  1.00  0.00           C  
ATOM   1984  CG1 ILE   127      39.780  52.450  34.710  1.00  0.00           C  
ATOM   1985  CG2 ILE   127      41.880  53.870  34.780  1.00  0.00           C  
ATOM   1986  CD  ILE   127      38.950  53.110  35.830  1.00  0.00           C  
ATOM   1987  HN  ILE   127      41.060  49.940  35.720  1.00  0.00           H  
ATOM   1988  HA  ILE   127      42.180  51.400  33.470  1.00  0.00           H  
ATOM   1989  HB  ILE   127      41.330  52.240  36.140  1.00  0.00           H  
ATOM   1990 1HG1 ILE   127      39.470  51.380  34.620  1.00  0.00           H  
ATOM   1991 2HG1 ILE   127      39.660  52.980  33.740  1.00  0.00           H  
ATOM   1992 1HG2 ILE   127      41.850  54.170  33.710  1.00  0.00           H  
ATOM   1993 2HG2 ILE   127      42.860  54.090  35.250  1.00  0.00           H  
ATOM   1994 3HG2 ILE   127      41.120  54.570  35.200  1.00  0.00           H  
ATOM   1995  HD1 ILE   127      39.160  54.190  36.020  1.00  0.00           H  
ATOM   1996  HD2 ILE   127      39.190  52.560  36.760  1.00  0.00           H  
ATOM   1997  HD3 ILE   127      37.870  52.950  35.660  1.00  0.00           H  
ATOM   1998  N   MET   128      44.050  51.110  36.120  1.00  0.00           N  
ATOM   1999  CA  MET   128      45.480  51.050  36.520  1.00  0.00           C  
ATOM   2000  C   MET   128      46.310  49.990  35.690  1.00  0.00           C  
ATOM   2001  O   MET   128      47.470  50.220  35.310  1.00  0.00           O  
ATOM   2002  CB  MET   128      45.570  50.730  38.030  1.00  0.00           C  
ATOM   2003  CG  MET   128      44.850  51.700  39.020  1.00  0.00           C  
ATOM   2004  SD  MET   128      44.990  51.370  40.730  1.00  0.00           S  
ATOM   2005  CE  MET   128      44.100  49.770  40.790  1.00  0.00           C  
ATOM   2006  HN  MET   128      43.400  50.720  36.770  1.00  0.00           H  
ATOM   2007  HA  MET   128      45.940  52.020  36.410  1.00  0.00           H  
ATOM   2008  HB1 MET   128      46.660  50.680  38.270  1.00  0.00           H  
ATOM   2009  HB2 MET   128      45.180  49.710  38.240  1.00  0.00           H  
ATOM   2010  HG1 MET   128      43.750  51.680  38.840  1.00  0.00           H  
ATOM   2011  HG2 MET   128      45.250  52.700  38.760  1.00  0.00           H  
ATOM   2012  HE1 MET   128      43.590  49.610  41.770  1.00  0.00           H  
ATOM   2013  HE2 MET   128      44.800  48.940  40.570  1.00  0.00           H  
ATOM   2014  HE3 MET   128      43.280  49.710  40.040  1.00  0.00           H  
ATOM   2015  N   ALA   129      45.670  48.880  35.350  1.00  0.00           N  
ATOM   2016  CA  ALA   129      46.210  47.780  34.570  1.00  0.00           C  
ATOM   2017  C   ALA   129      46.660  48.140  33.160  1.00  0.00           C  
ATOM   2018  O   ALA   129      47.760  47.660  32.820  1.00  0.00           O  
ATOM   2019  CB  ALA   129      45.140  46.650  34.530  1.00  0.00           C  
ATOM   2020  HN  ALA   129      44.730  48.710  35.640  1.00  0.00           H  
ATOM   2021  HA  ALA   129      47.040  47.450  35.180  1.00  0.00           H  
ATOM   2022  HB1 ALA   129      45.580  45.720  34.100  1.00  0.00           H  
ATOM   2023  HB2 ALA   129      44.210  46.940  34.000  1.00  0.00           H  
ATOM   2024  HB3 ALA   129      44.870  46.570  35.600  1.00  0.00           H  
ATOM   2025  N   PHE   130      45.880  48.850  32.290  1.00  0.00           N  
ATOM   2026  CA  PHE   130      46.090  49.090  30.890  1.00  0.00           C  
ATOM   2027  C   PHE   130      46.520  50.500  30.610  1.00  0.00           C  
ATOM   2028  O   PHE   130      46.520  50.940  29.410  1.00  0.00           O  
ATOM   2029  CB  PHE   130      44.720  48.800  30.120  1.00  0.00           C  
ATOM   2030  CG  PHE   130      44.240  47.360  30.330  1.00  0.00           C  
ATOM   2031  CD1 PHE   130      45.170  46.200  30.290  1.00  0.00           C  
ATOM   2032  CD2 PHE   130      42.930  47.040  30.490  1.00  0.00           C  
ATOM   2033  CE1 PHE   130      44.730  44.900  30.690  1.00  0.00           C  
ATOM   2034  CE2 PHE   130      42.460  45.750  30.780  1.00  0.00           C  
ATOM   2035  CZ  PHE   130      43.390  44.700  30.940  1.00  0.00           C  
ATOM   2036  HN  PHE   130      44.950  49.110  32.550  1.00  0.00           H  
ATOM   2037  HA  PHE   130      46.820  48.460  30.400  1.00  0.00           H  
ATOM   2038  HB1 PHE   130      44.740  49.040  29.040  1.00  0.00           H  
ATOM   2039  HB2 PHE   130      43.950  49.480  30.540  1.00  0.00           H  
ATOM   2040  HD1 PHE   130      46.150  46.510  29.960  1.00  0.00           H  
ATOM   2041  HD2 PHE   130      42.210  47.820  30.300  1.00  0.00           H  
ATOM   2042  HE1 PHE   130      45.470  44.120  30.690  1.00  0.00           H  
ATOM   2043  HE2 PHE   130      41.400  45.590  30.880  1.00  0.00           H  
ATOM   2044  HZ  PHE   130      43.120  43.730  31.320  1.00  0.00           H  
ATOM   2045  N   ALA   131      46.740  51.320  31.660  1.00  0.00           N  
ATOM   2046  CA  ALA   131      46.830  52.690  31.790  1.00  0.00           C  
ATOM   2047  C   ALA   131      47.620  53.510  30.740  1.00  0.00           C  
ATOM   2048  O   ALA   131      48.660  53.230  30.220  1.00  0.00           O  
ATOM   2049  CB  ALA   131      47.280  53.260  33.150  1.00  0.00           C  
ATOM   2050  HN  ALA   131      46.690  50.900  32.560  1.00  0.00           H  
ATOM   2051  HA  ALA   131      45.820  52.980  31.550  1.00  0.00           H  
ATOM   2052  HB1 ALA   131      46.950  54.310  33.280  1.00  0.00           H  
ATOM   2053  HB2 ALA   131      48.390  53.310  33.230  1.00  0.00           H  
ATOM   2054  HB3 ALA   131      46.920  52.610  33.980  1.00  0.00           H  
ATOM   2055  N   ASN   132      47.090  54.630  30.270  1.00  0.00           N  
ATOM   2056  CA  ASN   132      47.820  55.600  29.500  1.00  0.00           C  
ATOM   2057  C   ASN   132      47.870  57.000  30.020  1.00  0.00           C  
ATOM   2058  O   ASN   132      48.930  57.630  30.090  1.00  0.00           O  
ATOM   2059  CB  ASN   132      47.310  55.590  28.030  1.00  0.00           C  
ATOM   2060  CG  ASN   132      47.810  54.350  27.320  1.00  0.00           C  
ATOM   2061  ND2 ASN   132      46.950  53.340  27.160  1.00  0.00           N  
ATOM   2062  OD1 ASN   132      48.920  54.330  26.840  1.00  0.00           O  
ATOM   2063  HN  ASN   132      46.120  54.760  30.470  1.00  0.00           H  
ATOM   2064  HA  ASN   132      48.890  55.470  29.480  1.00  0.00           H  
ATOM   2065  HB1 ASN   132      47.690  56.470  27.460  1.00  0.00           H  
ATOM   2066  HB2 ASN   132      46.210  55.730  28.120  1.00  0.00           H  
ATOM   2067 1HD2 ASN   132      46.130  53.350  27.720  1.00  0.00           H  
ATOM   2068 2HD2 ASN   132      47.160  52.510  26.640  1.00  0.00           H  
ATOM   2069  N   SER   133      46.810  57.460  30.610  1.00  0.00           N  
ATOM   2070  CA  SER   133      46.730  58.830  31.100  1.00  0.00           C  
ATOM   2071  C   SER   133      47.480  59.090  32.370  1.00  0.00           C  
ATOM   2072  O   SER   133      47.360  58.270  33.310  1.00  0.00           O  
ATOM   2073  CB  SER   133      45.210  59.160  31.260  1.00  0.00           C  
ATOM   2074  OG  SER   133      45.070  60.370  32.010  1.00  0.00           O  
ATOM   2075  HN  SER   133      45.950  56.950  30.580  1.00  0.00           H  
ATOM   2076  HA  SER   133      47.200  59.430  30.340  1.00  0.00           H  
ATOM   2077  HB1 SER   133      44.840  58.410  31.990  1.00  0.00           H  
ATOM   2078  HB2 SER   133      44.580  59.150  30.350  1.00  0.00           H  
ATOM   2079  HG1 SER   133      45.070  61.140  31.440  1.00  0.00           H  
ATOM   2080  N   PRO   134      48.210  60.210  32.420  1.00  0.00           N  
ATOM   2081  CA  PRO   134      49.250  60.400  33.420  1.00  0.00           C  
ATOM   2082  C   PRO   134      48.840  60.710  34.830  1.00  0.00           C  
ATOM   2083  O   PRO   134      49.710  61.210  35.620  1.00  0.00           O  
ATOM   2084  CB  PRO   134      50.130  61.560  32.860  1.00  0.00           C  
ATOM   2085  CG  PRO   134      49.200  62.380  32.030  1.00  0.00           C  
ATOM   2086  CD  PRO   134      48.240  61.280  31.470  1.00  0.00           C  
ATOM   2087  HA  PRO   134      49.760  59.450  33.550  1.00  0.00           H  
ATOM   2088  HB1 PRO   134      50.870  61.030  32.210  1.00  0.00           H  
ATOM   2089  HB2 PRO   134      50.720  62.000  33.690  1.00  0.00           H  
ATOM   2090  HG1 PRO   134      48.640  63.080  32.690  1.00  0.00           H  
ATOM   2091  HG2 PRO   134      49.670  63.100  31.330  1.00  0.00           H  
ATOM   2092  HD1 PRO   134      47.160  61.510  31.360  1.00  0.00           H  
ATOM   2093  HD2 PRO   134      48.610  61.000  30.470  1.00  0.00           H  
ATOM   2094  N   TRP   135      47.550  60.550  35.130  1.00  0.00           N  
ATOM   2095  CA  TRP   135      46.900  60.740  36.450  1.00  0.00           C  
ATOM   2096  C   TRP   135      46.540  59.480  37.230  1.00  0.00           C  
ATOM   2097  O   TRP   135      46.070  59.570  38.350  1.00  0.00           O  
ATOM   2098  CB  TRP   135      45.580  61.600  36.150  1.00  0.00           C  
ATOM   2099  CG  TRP   135      45.770  63.010  35.690  1.00  0.00           C  
ATOM   2100  CD1 TRP   135      45.840  63.560  34.450  1.00  0.00           C  
ATOM   2101  CD2 TRP   135      45.890  64.160  36.580  1.00  0.00           C  
ATOM   2102  CE2 TRP   135      46.100  65.320  35.810  1.00  0.00           C  
ATOM   2103  CE3 TRP   135      45.960  64.290  37.970  1.00  0.00           C  
ATOM   2104  NE1 TRP   135      46.010  64.940  34.510  1.00  0.00           N  
ATOM   2105  CZ2 TRP   135      46.150  66.570  36.300  1.00  0.00           C  
ATOM   2106  CZ3 TRP   135      46.110  65.610  38.510  1.00  0.00           C  
ATOM   2107  CH2 TRP   135      46.150  66.690  37.670  1.00  0.00           C  
ATOM   2108  HN  TRP   135      47.050  60.200  34.340  1.00  0.00           H  
ATOM   2109  HA  TRP   135      47.550  61.330  37.080  1.00  0.00           H  
ATOM   2110  HB1 TRP   135      45.020  61.570  37.110  1.00  0.00           H  
ATOM   2111  HB2 TRP   135      44.930  61.090  35.400  1.00  0.00           H  
ATOM   2112  HD1 TRP   135      45.900  63.060  33.490  1.00  0.00           H  
ATOM   2113  HE1 TRP   135      46.220  65.600  33.830  1.00  0.00           H  
ATOM   2114  HE3 TRP   135      45.890  63.460  38.650  1.00  0.00           H  
ATOM   2115  HZ2 TRP   135      46.060  67.460  35.700  1.00  0.00           H  
ATOM   2116  HZ3 TRP   135      46.250  65.790  39.570  1.00  0.00           H  
ATOM   2117  HH2 TRP   135      46.340  67.660  38.100  1.00  0.00           H  
ATOM   2118  N   VAL   136      46.670  58.280  36.540  1.00  0.00           N  
ATOM   2119  CA  VAL   136      46.240  57.060  37.200  1.00  0.00           C  
ATOM   2120  C   VAL   136      47.420  56.390  37.840  1.00  0.00           C  
ATOM   2121  O   VAL   136      48.410  56.230  37.100  1.00  0.00           O  
ATOM   2122  CB  VAL   136      45.630  56.180  36.070  1.00  0.00           C  
ATOM   2123  CG1 VAL   136      45.230  54.820  36.610  1.00  0.00           C  
ATOM   2124  CG2 VAL   136      44.440  56.940  35.350  1.00  0.00           C  
ATOM   2125  HN  VAL   136      46.840  58.240  35.560  1.00  0.00           H  
ATOM   2126  HA  VAL   136      45.440  57.240  37.920  1.00  0.00           H  
ATOM   2127  HB  VAL   136      46.440  55.950  35.350  1.00  0.00           H  
ATOM   2128 1HG1 VAL   136      46.110  54.370  37.120  1.00  0.00           H  
ATOM   2129 2HG1 VAL   136      44.930  54.230  35.710  1.00  0.00           H  
ATOM   2130 3HG1 VAL   136      44.410  54.900  37.350  1.00  0.00           H  
ATOM   2131 1HG2 VAL   136      43.620  57.130  36.080  1.00  0.00           H  
ATOM   2132 2HG2 VAL   136      44.110  56.240  34.560  1.00  0.00           H  
ATOM   2133 3HG2 VAL   136      44.830  57.820  34.800  1.00  0.00           H  
ATOM   2134  N   VAL   137      47.370  56.130  39.130  1.00  0.00           N  
ATOM   2135  CA  VAL   137      48.540  55.480  39.780  1.00  0.00           C  
ATOM   2136  C   VAL   137      48.810  54.080  39.180  1.00  0.00           C  
ATOM   2137  O   VAL   137      47.880  53.430  38.720  1.00  0.00           O  
ATOM   2138  CB  VAL   137      48.280  55.430  41.270  1.00  0.00           C  
ATOM   2139  CG1 VAL   137      47.090  54.500  41.640  1.00  0.00           C  
ATOM   2140  CG2 VAL   137      49.510  54.940  42.070  1.00  0.00           C  
ATOM   2141  HN  VAL   137      46.550  56.420  39.630  1.00  0.00           H  
ATOM   2142  HA  VAL   137      49.410  56.090  39.600  1.00  0.00           H  
ATOM   2143  HB  VAL   137      48.060  56.480  41.550  1.00  0.00           H  
ATOM   2144 1HG1 VAL   137      47.230  53.450  41.310  1.00  0.00           H  
ATOM   2145 2HG1 VAL   137      46.130  54.790  41.170  1.00  0.00           H  
ATOM   2146 3HG1 VAL   137      46.940  54.380  42.740  1.00  0.00           H  
ATOM   2147 1HG2 VAL   137      49.660  53.840  41.960  1.00  0.00           H  
ATOM   2148 2HG2 VAL   137      49.460  55.210  43.150  1.00  0.00           H  
ATOM   2149 3HG2 VAL   137      50.340  55.560  41.680  1.00  0.00           H  
ATOM   2150  N   GLN   138      50.090  53.710  39.040  1.00  0.00           N  
ATOM   2151  CA  GLN   138      50.390  52.640  38.240  1.00  0.00           C  
ATOM   2152  C   GLN   138      50.420  51.260  39.030  1.00  0.00           C  
ATOM   2153  O   GLN   138      51.340  51.030  39.740  1.00  0.00           O  
ATOM   2154  CB  GLN   138      51.780  52.770  37.620  1.00  0.00           C  
ATOM   2155  CG  GLN   138      52.090  51.670  36.670  1.00  0.00           C  
ATOM   2156  CD  GLN   138      50.930  51.500  35.660  1.00  0.00           C  
ATOM   2157  NE2 GLN   138      50.420  50.270  35.450  1.00  0.00           N  
ATOM   2158  OE1 GLN   138      50.510  52.480  35.000  1.00  0.00           O  
ATOM   2159  HN  GLN   138      50.860  54.280  39.310  1.00  0.00           H  
ATOM   2160  HA  GLN   138      49.600  52.550  37.500  1.00  0.00           H  
ATOM   2161  HB1 GLN   138      52.430  52.860  38.520  1.00  0.00           H  
ATOM   2162  HB2 GLN   138      51.930  53.730  37.080  1.00  0.00           H  
ATOM   2163  HG1 GLN   138      52.250  50.710  37.210  1.00  0.00           H  
ATOM   2164  HG2 GLN   138      53.090  51.820  36.210  1.00  0.00           H  
ATOM   2165 1HE2 GLN   138      49.500  50.180  35.070  1.00  0.00           H  
ATOM   2166 2HE2 GLN   138      50.800  49.490  35.950  1.00  0.00           H  
ATOM   2167  N   LEU   139      49.450  50.380  38.760  1.00  0.00           N  
ATOM   2168  CA  LEU   139      49.390  49.000  39.160  1.00  0.00           C  
ATOM   2169  C   LEU   139      50.410  48.190  38.460  1.00  0.00           C  
ATOM   2170  O   LEU   139      50.660  48.270  37.270  1.00  0.00           O  
ATOM   2171  CB  LEU   139      47.980  48.440  38.940  1.00  0.00           C  
ATOM   2172  CG  LEU   139      47.720  47.030  39.420  1.00  0.00           C  
ATOM   2173  CD1 LEU   139      46.360  46.950  40.150  1.00  0.00           C  
ATOM   2174  CD2 LEU   139      47.600  46.120  38.180  1.00  0.00           C  
ATOM   2175  HN  LEU   139      48.710  50.730  38.190  1.00  0.00           H  
ATOM   2176  HA  LEU   139      49.610  49.100  40.220  1.00  0.00           H  
ATOM   2177  HB1 LEU   139      47.630  48.600  37.900  1.00  0.00           H  
ATOM   2178  HB2 LEU   139      47.360  49.040  39.640  1.00  0.00           H  
ATOM   2179  HG  LEU   139      48.450  46.720  40.200  1.00  0.00           H  
ATOM   2180 1HD1 LEU   139      46.210  47.380  41.170  1.00  0.00           H  
ATOM   2181 2HD1 LEU   139      46.090  45.920  40.470  1.00  0.00           H  
ATOM   2182 3HD1 LEU   139      45.550  47.380  39.530  1.00  0.00           H  
ATOM   2183 1HD2 LEU   139      48.320  46.530  37.440  1.00  0.00           H  
ATOM   2184 2HD2 LEU   139      46.590  46.230  37.720  1.00  0.00           H  
ATOM   2185 3HD2 LEU   139      47.750  45.080  38.550  1.00  0.00           H  
ATOM   2186  N   PHE   140      51.070  47.290  39.260  1.00  0.00           N  
ATOM   2187  CA  PHE   140      52.080  46.450  38.840  1.00  0.00           C  
ATOM   2188  C   PHE   140      51.560  45.030  38.800  1.00  0.00           C  
ATOM   2189  O   PHE   140      51.790  44.360  37.820  1.00  0.00           O  
ATOM   2190  CB  PHE   140      53.360  46.570  39.710  1.00  0.00           C  
ATOM   2191  CG  PHE   140      53.910  47.940  39.710  1.00  0.00           C  
ATOM   2192  CD1 PHE   140      54.170  48.630  38.520  1.00  0.00           C  
ATOM   2193  CD2 PHE   140      54.140  48.690  40.900  1.00  0.00           C  
ATOM   2194  CE1 PHE   140      54.760  49.940  38.490  1.00  0.00           C  
ATOM   2195  CE2 PHE   140      54.810  49.960  40.900  1.00  0.00           C  
ATOM   2196  CZ  PHE   140      54.960  50.670  39.720  1.00  0.00           C  
ATOM   2197  HN  PHE   140      50.910  47.300  40.240  1.00  0.00           H  
ATOM   2198  HA  PHE   140      52.270  46.670  37.800  1.00  0.00           H  
ATOM   2199  HB1 PHE   140      54.140  45.850  39.400  1.00  0.00           H  
ATOM   2200  HB2 PHE   140      52.990  46.350  40.740  1.00  0.00           H  
ATOM   2201  HD1 PHE   140      53.830  48.210  37.580  1.00  0.00           H  
ATOM   2202  HD2 PHE   140      53.970  48.270  41.880  1.00  0.00           H  
ATOM   2203  HE1 PHE   140      54.960  50.350  37.510  1.00  0.00           H  
ATOM   2204  HE2 PHE   140      54.890  50.470  41.850  1.00  0.00           H  
ATOM   2205  HZ  PHE   140      55.380  51.660  39.660  1.00  0.00           H  
ATOM   2206  N   TYR   141      50.840  44.610  39.780  1.00  0.00           N  
ATOM   2207  CA  TYR   141      50.290  43.280  39.860  1.00  0.00           C  
ATOM   2208  C   TYR   141      49.050  43.270  40.600  1.00  0.00           C  
ATOM   2209  O   TYR   141      48.760  44.140  41.440  1.00  0.00           O  
ATOM   2210  CB  TYR   141      51.210  42.230  40.610  1.00  0.00           C  
ATOM   2211  CG  TYR   141      52.530  42.070  39.930  1.00  0.00           C  
ATOM   2212  CD1 TYR   141      52.440  41.450  38.640  1.00  0.00           C  
ATOM   2213  CD2 TYR   141      53.810  42.300  40.420  1.00  0.00           C  
ATOM   2214  CE1 TYR   141      53.540  41.210  37.970  1.00  0.00           C  
ATOM   2215  CE2 TYR   141      54.950  41.980  39.670  1.00  0.00           C  
ATOM   2216  CZ  TYR   141      54.810  41.440  38.380  1.00  0.00           C  
ATOM   2217  OH  TYR   141      55.990  41.290  37.580  1.00  0.00           O  
ATOM   2218  HN  TYR   141      50.600  45.130  40.590  1.00  0.00           H  
ATOM   2219  HA  TYR   141      50.020  42.850  38.910  1.00  0.00           H  
ATOM   2220  HB1 TYR   141      50.670  41.260  40.580  1.00  0.00           H  
ATOM   2221  HB2 TYR   141      51.390  42.640  41.620  1.00  0.00           H  
ATOM   2222  HD1 TYR   141      51.520  41.150  38.150  1.00  0.00           H  
ATOM   2223  HD2 TYR   141      53.960  42.840  41.340  1.00  0.00           H  
ATOM   2224  HE1 TYR   141      53.370  40.790  36.990  1.00  0.00           H  
ATOM   2225  HE2 TYR   141      55.880  42.380  40.040  1.00  0.00           H  
ATOM   2226  HH  TYR   141      55.680  40.760  36.840  1.00  0.00           H  
ATOM   2227  N   ALA   142      48.140  42.290  40.310  1.00  0.00           N  
ATOM   2228  CA  ALA   142      46.880  42.210  41.030  1.00  0.00           C  
ATOM   2229  C   ALA   142      46.690  40.700  41.240  1.00  0.00           C  
ATOM   2230  O   ALA   142      46.960  39.830  40.410  1.00  0.00           O  
ATOM   2231  CB  ALA   142      45.660  42.810  40.400  1.00  0.00           C  
ATOM   2232  HN  ALA   142      48.300  41.630  39.580  1.00  0.00           H  
ATOM   2233  HA  ALA   142      47.010  42.610  42.030  1.00  0.00           H  
ATOM   2234  HB1 ALA   142      44.670  42.390  40.710  1.00  0.00           H  
ATOM   2235  HB2 ALA   142      45.680  42.730  39.300  1.00  0.00           H  
ATOM   2236  HB3 ALA   142      45.560  43.890  40.630  1.00  0.00           H  
ATOM   2237  N   PHE   143      46.220  40.330  42.410  1.00  0.00           N  
ATOM   2238  CA  PHE   143      46.330  38.920  42.840  1.00  0.00           C  
ATOM   2239  C   PHE   143      45.280  38.600  43.850  1.00  0.00           C  
ATOM   2240  O   PHE   143      44.550  39.410  44.410  1.00  0.00           O  
ATOM   2241  CB  PHE   143      47.750  38.380  43.250  1.00  0.00           C  
ATOM   2242  CG  PHE   143      48.390  39.310  44.280  1.00  0.00           C  
ATOM   2243  CD1 PHE   143      49.000  40.530  43.960  1.00  0.00           C  
ATOM   2244  CD2 PHE   143      48.530  38.880  45.580  1.00  0.00           C  
ATOM   2245  CE1 PHE   143      49.590  41.330  44.920  1.00  0.00           C  
ATOM   2246  CE2 PHE   143      49.240  39.590  46.570  1.00  0.00           C  
ATOM   2247  CZ  PHE   143      49.790  40.800  46.260  1.00  0.00           C  
ATOM   2248  HN  PHE   143      45.820  40.910  43.120  1.00  0.00           H  
ATOM   2249  HA  PHE   143      46.030  38.210  42.080  1.00  0.00           H  
ATOM   2250  HB1 PHE   143      48.530  38.450  42.460  1.00  0.00           H  
ATOM   2251  HB2 PHE   143      47.680  37.370  43.720  1.00  0.00           H  
ATOM   2252  HD1 PHE   143      49.040  40.890  42.940  1.00  0.00           H  
ATOM   2253  HD2 PHE   143      48.190  37.890  45.850  1.00  0.00           H  
ATOM   2254  HE1 PHE   143      49.980  42.330  44.810  1.00  0.00           H  
ATOM   2255  HE2 PHE   143      49.370  39.080  47.510  1.00  0.00           H  
ATOM   2256  HZ  PHE   143      50.330  41.390  46.980  1.00  0.00           H  
ATOM   2257  N   GLN   144      45.130  37.350  44.270  1.00  0.00           N  
ATOM   2258  CA  GLN   144      44.180  36.920  45.240  1.00  0.00           C  
ATOM   2259  C   GLN   144      44.540  35.670  45.960  1.00  0.00           C  
ATOM   2260  O   GLN   144      45.430  34.950  45.550  1.00  0.00           O  
ATOM   2261  CB  GLN   144      42.770  36.870  44.530  1.00  0.00           C  
ATOM   2262  CG  GLN   144      42.790  36.260  43.130  1.00  0.00           C  
ATOM   2263  CD  GLN   144      41.350  36.170  42.530  1.00  0.00           C  
ATOM   2264  NE2 GLN   144      41.160  35.740  41.290  1.00  0.00           N  
ATOM   2265  OE1 GLN   144      40.480  36.430  43.360  1.00  0.00           O  
ATOM   2266  HN  GLN   144      45.730  36.630  43.930  1.00  0.00           H  
ATOM   2267  HA  GLN   144      44.120  37.590  46.080  1.00  0.00           H  
ATOM   2268  HB1 GLN   144      42.290  37.870  44.570  1.00  0.00           H  
ATOM   2269  HB2 GLN   144      42.130  36.200  45.150  1.00  0.00           H  
ATOM   2270  HG1 GLN   144      43.130  35.210  43.050  1.00  0.00           H  
ATOM   2271  HG2 GLN   144      43.390  36.860  42.420  1.00  0.00           H  
ATOM   2272 1HE2 GLN   144      40.200  35.640  41.010  1.00  0.00           H  
ATOM   2273 2HE2 GLN   144      41.950  35.400  40.780  1.00  0.00           H  
ATOM   2274  N   ASP   145      43.710  35.400  47.020  1.00  0.00           N  
ATOM   2275  CA  ASP   145      43.770  34.280  47.930  1.00  0.00           C  
ATOM   2276  C   ASP   145      42.330  34.120  48.360  1.00  0.00           C  
ATOM   2277  O   ASP   145      41.510  35.030  48.210  1.00  0.00           O  
ATOM   2278  CB  ASP   145      44.560  34.720  49.110  1.00  0.00           C  
ATOM   2279  CG  ASP   145      45.190  33.500  49.790  1.00  0.00           C  
ATOM   2280  OD1 ASP   145      44.940  32.350  49.400  1.00  0.00           O  
ATOM   2281  OD2 ASP   145      45.910  33.700  50.790  1.00  0.00           O1-
ATOM   2282  HN  ASP   145      42.990  36.050  47.270  1.00  0.00           H  
ATOM   2283  HA  ASP   145      44.120  33.420  47.370  1.00  0.00           H  
ATOM   2284  HB1 ASP   145      44.060  35.340  49.890  1.00  0.00           H  
ATOM   2285  HB2 ASP   145      45.420  35.320  48.750  1.00  0.00           H  
ATOM   2286  N   ASP   146      41.870  32.940  48.880  1.00  0.00           N  
ATOM   2287  CA  ASP   146      40.550  32.760  49.400  1.00  0.00           C  
ATOM   2288  C   ASP   146      40.030  33.870  50.310  1.00  0.00           C  
ATOM   2289  O   ASP   146      38.910  34.300  50.100  1.00  0.00           O  
ATOM   2290  CB  ASP   146      40.270  31.400  49.940  1.00  0.00           C  
ATOM   2291  CG  ASP   146      40.900  30.930  51.230  1.00  0.00           C  
ATOM   2292  OD1 ASP   146      41.950  31.500  51.660  1.00  0.00           O  
ATOM   2293  OD2 ASP   146      40.370  29.960  51.850  1.00  0.00           O1-
ATOM   2294  HN  ASP   146      42.560  32.280  49.180  1.00  0.00           H  
ATOM   2295  HA  ASP   146      39.880  32.800  48.560  1.00  0.00           H  
ATOM   2296  HB1 ASP   146      40.570  30.670  49.160  1.00  0.00           H  
ATOM   2297  HB2 ASP   146      39.160  31.330  50.040  1.00  0.00           H  
ATOM   2298  N   ARG   147      40.830  34.410  51.230  1.00  0.00           N  
ATOM   2299  CA  ARG   147      40.440  35.450  52.150  1.00  0.00           C  
ATOM   2300  C   ARG   147      40.450  36.820  51.540  1.00  0.00           C  
ATOM   2301  O   ARG   147      39.740  37.730  52.020  1.00  0.00           O  
ATOM   2302  CB  ARG   147      41.270  35.520  53.450  1.00  0.00           C  
ATOM   2303  CG  ARG   147      40.960  34.250  54.320  1.00  0.00           C  
ATOM   2304  CD  ARG   147      41.850  34.080  55.590  1.00  0.00           C  
ATOM   2305  NE  ARG   147      43.120  33.740  55.050  1.00  0.00           N  
ATOM   2306  CZ  ARG   147      44.170  33.400  55.810  1.00  0.00           C  
ATOM   2307  NH1 ARG   147      44.080  33.450  57.140  1.00  0.00           N1+
ATOM   2308  NH2 ARG   147      45.340  33.130  55.340  1.00  0.00           N  
ATOM   2309  HN  ARG   147      41.680  33.890  51.310  1.00  0.00           H  
ATOM   2310  HA  ARG   147      39.460  35.250  52.550  1.00  0.00           H  
ATOM   2311  HB1 ARG   147      40.860  36.320  54.110  1.00  0.00           H  
ATOM   2312  HB2 ARG   147      42.360  35.620  53.250  1.00  0.00           H  
ATOM   2313  HG1 ARG   147      40.840  33.360  53.660  1.00  0.00           H  
ATOM   2314  HG2 ARG   147      39.950  34.440  54.740  1.00  0.00           H  
ATOM   2315  HD1 ARG   147      41.490  33.210  56.180  1.00  0.00           H  
ATOM   2316  HD2 ARG   147      41.870  35.010  56.200  1.00  0.00           H  
ATOM   2317  HE  ARG   147      43.220  33.640  54.060  1.00  0.00           H  
ATOM   2318 1HH1 ARG   147      43.280  33.930  57.500  1.00  0.00           H  
ATOM   2319 2HH1 ARG   147      44.970  33.550  57.570  1.00  0.00           H  
ATOM   2320 1HH2 ARG   147      45.480  33.120  54.350  1.00  0.00           H  
ATOM   2321 2HH2 ARG   147      46.070  32.830  55.960  1.00  0.00           H  
ATOM   2322  N   TYR   148      41.310  37.090  50.520  1.00  0.00           N  
ATOM   2323  CA  TYR   148      41.570  38.410  50.020  1.00  0.00           C  
ATOM   2324  C   TYR   148      41.640  38.560  48.520  1.00  0.00           C  
ATOM   2325  O   TYR   148      42.130  37.720  47.820  1.00  0.00           O  
ATOM   2326  CB  TYR   148      42.940  38.980  50.620  1.00  0.00           C  
ATOM   2327  CG  TYR   148      42.860  39.390  52.090  1.00  0.00           C  
ATOM   2328  CD1 TYR   148      42.440  40.650  52.510  1.00  0.00           C  
ATOM   2329  CD2 TYR   148      43.250  38.440  53.030  1.00  0.00           C  
ATOM   2330  CE1 TYR   148      42.420  41.020  53.870  1.00  0.00           C  
ATOM   2331  CE2 TYR   148      43.340  38.770  54.390  1.00  0.00           C  
ATOM   2332  CZ  TYR   148      42.920  40.080  54.790  1.00  0.00           C  
ATOM   2333  OH  TYR   148      43.070  40.350  56.140  1.00  0.00           O  
ATOM   2334  HN  TYR   148      41.850  36.370  50.080  1.00  0.00           H  
ATOM   2335  HA  TYR   148      40.790  39.090  50.360  1.00  0.00           H  
ATOM   2336  HB1 TYR   148      43.170  39.920  50.080  1.00  0.00           H  
ATOM   2337  HB2 TYR   148      43.720  38.190  50.550  1.00  0.00           H  
ATOM   2338  HD1 TYR   148      42.210  41.370  51.740  1.00  0.00           H  
ATOM   2339  HD2 TYR   148      43.550  37.480  52.650  1.00  0.00           H  
ATOM   2340  HE1 TYR   148      42.120  42.020  54.150  1.00  0.00           H  
ATOM   2341  HE2 TYR   148      43.620  38.030  55.130  1.00  0.00           H  
ATOM   2342  HH  TYR   148      43.330  39.520  56.550  1.00  0.00           H  
ATOM   2343  N   LEU   149      41.310  39.850  48.080  1.00  0.00           N  
ATOM   2344  CA  LEU   149      41.780  40.400  46.800  1.00  0.00           C  
ATOM   2345  C   LEU   149      42.990  41.290  47.160  1.00  0.00           C  
ATOM   2346  O   LEU   149      42.970  41.980  48.160  1.00  0.00           O  
ATOM   2347  CB  LEU   149      40.820  41.300  46.070  1.00  0.00           C  
ATOM   2348  CG  LEU   149      39.520  40.600  45.660  1.00  0.00           C  
ATOM   2349  CD1 LEU   149      38.350  41.490  45.280  1.00  0.00           C  
ATOM   2350  CD2 LEU   149      39.850  39.630  44.500  1.00  0.00           C  
ATOM   2351  HN  LEU   149      40.870  40.530  48.650  1.00  0.00           H  
ATOM   2352  HA  LEU   149      42.200  39.610  46.200  1.00  0.00           H  
ATOM   2353  HB1 LEU   149      41.250  41.930  45.270  1.00  0.00           H  
ATOM   2354  HB2 LEU   149      40.460  42.040  46.810  1.00  0.00           H  
ATOM   2355  HG  LEU   149      39.130  39.990  46.500  1.00  0.00           H  
ATOM   2356 1HD1 LEU   149      38.370  42.010  44.290  1.00  0.00           H  
ATOM   2357 2HD1 LEU   149      38.130  42.260  46.040  1.00  0.00           H  
ATOM   2358 3HD1 LEU   149      37.460  40.840  45.270  1.00  0.00           H  
ATOM   2359 1HD2 LEU   149      40.250  40.170  43.620  1.00  0.00           H  
ATOM   2360 2HD2 LEU   149      38.960  39.020  44.250  1.00  0.00           H  
ATOM   2361 3HD2 LEU   149      40.620  38.920  44.880  1.00  0.00           H  
ATOM   2362  N   TYR   150      44.060  41.300  46.340  1.00  0.00           N  
ATOM   2363  CA  TYR   150      45.140  42.160  46.550  1.00  0.00           C  
ATOM   2364  C   TYR   150      45.500  42.870  45.180  1.00  0.00           C  
ATOM   2365  O   TYR   150      45.410  42.360  44.090  1.00  0.00           O  
ATOM   2366  CB  TYR   150      46.480  41.480  47.030  1.00  0.00           C  
ATOM   2367  CG  TYR   150      46.330  40.690  48.310  1.00  0.00           C  
ATOM   2368  CD1 TYR   150      46.110  39.260  48.270  1.00  0.00           C  
ATOM   2369  CD2 TYR   150      46.570  41.270  49.520  1.00  0.00           C  
ATOM   2370  CE1 TYR   150      46.180  38.520  49.420  1.00  0.00           C  
ATOM   2371  CE2 TYR   150      46.650  40.540  50.700  1.00  0.00           C  
ATOM   2372  CZ  TYR   150      46.440  39.150  50.660  1.00  0.00           C  
ATOM   2373  OH  TYR   150      46.450  38.390  51.820  1.00  0.00           O  
ATOM   2374  HN  TYR   150      44.100  40.740  45.510  1.00  0.00           H  
ATOM   2375  HA  TYR   150      44.890  42.930  47.270  1.00  0.00           H  
ATOM   2376  HB1 TYR   150      47.320  42.200  47.170  1.00  0.00           H  
ATOM   2377  HB2 TYR   150      46.790  40.750  46.250  1.00  0.00           H  
ATOM   2378  HD1 TYR   150      45.960  38.690  47.360  1.00  0.00           H  
ATOM   2379  HD2 TYR   150      46.840  42.310  49.680  1.00  0.00           H  
ATOM   2380  HE1 TYR   150      46.010  37.450  49.390  1.00  0.00           H  
ATOM   2381  HE2 TYR   150      47.000  41.050  51.590  1.00  0.00           H  
ATOM   2382  HH  TYR   150      46.100  38.870  52.570  1.00  0.00           H  
ATOM   2383  N   MET   151      45.970  44.100  45.320  1.00  0.00           N  
ATOM   2384  CA  MET   151      46.440  44.970  44.300  1.00  0.00           C  
ATOM   2385  C   MET   151      47.760  45.670  44.760  1.00  0.00           C  
ATOM   2386  O   MET   151      47.800  46.040  45.950  1.00  0.00           O  
ATOM   2387  CB  MET   151      45.410  46.120  43.900  1.00  0.00           C  
ATOM   2388  CG  MET   151      44.190  45.570  43.170  1.00  0.00           C  
ATOM   2389  SD  MET   151      43.160  46.750  42.360  1.00  0.00           S  
ATOM   2390  CE  MET   151      42.370  47.190  43.930  1.00  0.00           C  
ATOM   2391  HN  MET   151      45.920  44.650  46.150  1.00  0.00           H  
ATOM   2392  HA  MET   151      46.640  44.440  43.380  1.00  0.00           H  
ATOM   2393  HB1 MET   151      45.980  46.910  43.360  1.00  0.00           H  
ATOM   2394  HB2 MET   151      45.110  46.540  44.880  1.00  0.00           H  
ATOM   2395  HG1 MET   151      43.640  44.960  43.920  1.00  0.00           H  
ATOM   2396  HG2 MET   151      44.520  44.850  42.390  1.00  0.00           H  
ATOM   2397  HE1 MET   151      43.170  47.380  44.680  1.00  0.00           H  
ATOM   2398  HE2 MET   151      41.600  46.510  44.340  1.00  0.00           H  
ATOM   2399  HE3 MET   151      41.760  48.110  43.790  1.00  0.00           H  
ATOM   2400  N   VAL   152      48.770  45.830  43.840  1.00  0.00           N  
ATOM   2401  CA  VAL   152      50.030  46.510  44.140  1.00  0.00           C  
ATOM   2402  C   VAL   152      50.330  47.590  43.100  1.00  0.00           C  
ATOM   2403  O   VAL   152      50.210  47.330  41.880  1.00  0.00           O  
ATOM   2404  CB  VAL   152      51.120  45.480  44.250  1.00  0.00           C  
ATOM   2405  CG1 VAL   152      52.580  45.960  44.040  1.00  0.00           C  
ATOM   2406  CG2 VAL   152      51.070  44.800  45.660  1.00  0.00           C  
ATOM   2407  HN  VAL   152      48.730  45.430  42.930  1.00  0.00           H  
ATOM   2408  HA  VAL   152      50.020  47.030  45.090  1.00  0.00           H  
ATOM   2409  HB  VAL   152      50.930  44.730  43.460  1.00  0.00           H  
ATOM   2410 1HG1 VAL   152      52.790  46.680  44.870  1.00  0.00           H  
ATOM   2411 2HG1 VAL   152      52.890  46.410  43.070  1.00  0.00           H  
ATOM   2412 3HG1 VAL   152      53.290  45.120  44.180  1.00  0.00           H  
ATOM   2413 1HG2 VAL   152      50.070  44.460  46.010  1.00  0.00           H  
ATOM   2414 2HG2 VAL   152      51.470  45.530  46.400  1.00  0.00           H  
ATOM   2415 3HG2 VAL   152      51.800  43.990  45.840  1.00  0.00           H  
ATOM   2416  N   MET   153      50.770  48.800  43.560  1.00  0.00           N  
ATOM   2417  CA  MET   153      50.900  49.970  42.740  1.00  0.00           C  
ATOM   2418  C   MET   153      52.030  50.780  43.280  1.00  0.00           C  
ATOM   2419  O   MET   153      52.570  50.590  44.410  1.00  0.00           O  
ATOM   2420  CB  MET   153      49.610  50.770  42.710  1.00  0.00           C  
ATOM   2421  CG  MET   153      48.990  51.290  44.090  1.00  0.00           C  
ATOM   2422  SD  MET   153      47.920  50.100  45.030  1.00  0.00           S  
ATOM   2423  CE  MET   153      46.370  50.660  44.230  1.00  0.00           C  
ATOM   2424  HN  MET   153      50.870  48.950  44.540  1.00  0.00           H  
ATOM   2425  HA  MET   153      51.250  49.660  41.760  1.00  0.00           H  
ATOM   2426  HB1 MET   153      48.800  50.080  42.370  1.00  0.00           H  
ATOM   2427  HB2 MET   153      49.770  51.630  42.030  1.00  0.00           H  
ATOM   2428  HG1 MET   153      48.560  52.310  43.950  1.00  0.00           H  
ATOM   2429  HG2 MET   153      49.810  51.470  44.810  1.00  0.00           H  
ATOM   2430  HE1 MET   153      46.260  51.760  44.310  1.00  0.00           H  
ATOM   2431  HE2 MET   153      45.450  50.230  44.690  1.00  0.00           H  
ATOM   2432  HE3 MET   153      46.410  50.340  43.170  1.00  0.00           H  
ATOM   2433  N   GLU   154      52.460  51.730  42.450  1.00  0.00           N  
ATOM   2434  CA  GLU   154      53.380  52.730  42.770  1.00  0.00           C  
ATOM   2435  C   GLU   154      52.990  53.620  43.920  1.00  0.00           C  
ATOM   2436  O   GLU   154      51.900  54.210  43.970  1.00  0.00           O  
ATOM   2437  CB  GLU   154      53.630  53.560  41.530  1.00  0.00           C  
ATOM   2438  CG  GLU   154      54.660  54.690  41.730  1.00  0.00           C  
ATOM   2439  CD  GLU   154      55.070  55.530  40.490  1.00  0.00           C  
ATOM   2440  OE1 GLU   154      55.860  56.520  40.720  1.00  0.00           O  
ATOM   2441  OE2 GLU   154      54.580  55.280  39.380  1.00  0.00           O1-
ATOM   2442  HN  GLU   154      52.080  51.770  41.530  1.00  0.00           H  
ATOM   2443  HA  GLU   154      54.280  52.220  43.080  1.00  0.00           H  
ATOM   2444  HB1 GLU   154      52.670  53.880  41.060  1.00  0.00           H  
ATOM   2445  HB2 GLU   154      54.090  52.930  40.730  1.00  0.00           H  
ATOM   2446  HG1 GLU   154      55.600  54.260  42.150  1.00  0.00           H  
ATOM   2447  HG2 GLU   154      54.240  55.450  42.420  1.00  0.00           H  
ATOM   2448  N   TYR   155      53.930  53.700  44.860  1.00  0.00           N  
ATOM   2449  CA  TYR   155      53.760  54.410  46.160  1.00  0.00           C  
ATOM   2450  C   TYR   155      54.050  55.900  46.000  1.00  0.00           C  
ATOM   2451  O   TYR   155      54.920  56.380  45.230  1.00  0.00           O  
ATOM   2452  CB  TYR   155      54.540  53.640  47.290  1.00  0.00           C  
ATOM   2453  CG  TYR   155      54.870  54.450  48.470  1.00  0.00           C  
ATOM   2454  CD1 TYR   155      53.880  54.840  49.380  1.00  0.00           C  
ATOM   2455  CD2 TYR   155      56.220  54.820  48.750  1.00  0.00           C  
ATOM   2456  CE1 TYR   155      54.150  55.580  50.530  1.00  0.00           C  
ATOM   2457  CE2 TYR   155      56.550  55.450  49.950  1.00  0.00           C  
ATOM   2458  CZ  TYR   155      55.490  55.860  50.850  1.00  0.00           C  
ATOM   2459  OH  TYR   155      55.840  56.530  51.990  1.00  0.00           O  
ATOM   2460  HN  TYR   155      54.670  53.040  44.760  1.00  0.00           H  
ATOM   2461  HA  TYR   155      52.730  54.220  46.430  1.00  0.00           H  
ATOM   2462  HB1 TYR   155      55.470  53.240  46.820  1.00  0.00           H  
ATOM   2463  HB2 TYR   155      53.980  52.740  47.630  1.00  0.00           H  
ATOM   2464  HD1 TYR   155      52.890  54.490  49.130  1.00  0.00           H  
ATOM   2465  HD2 TYR   155      57.030  54.590  48.080  1.00  0.00           H  
ATOM   2466  HE1 TYR   155      53.330  55.860  51.180  1.00  0.00           H  
ATOM   2467  HE2 TYR   155      57.590  55.600  50.180  1.00  0.00           H  
ATOM   2468  HH  TYR   155      56.790  56.600  51.900  1.00  0.00           H  
ATOM   2469  N   MET   156      53.320  56.820  46.640  1.00  0.00           N  
ATOM   2470  CA  MET   156      53.410  58.290  46.650  1.00  0.00           C  
ATOM   2471  C   MET   156      54.230  58.860  47.850  1.00  0.00           C  
ATOM   2472  O   MET   156      53.950  58.610  49.000  1.00  0.00           O  
ATOM   2473  CB  MET   156      51.990  59.000  46.660  1.00  0.00           C  
ATOM   2474  CG  MET   156      51.340  58.850  45.320  1.00  0.00           C  
ATOM   2475  SD  MET   156      51.900  59.820  44.000  1.00  0.00           S  
ATOM   2476  CE  MET   156      51.870  58.410  42.890  1.00  0.00           C  
ATOM   2477  HN  MET   156      52.610  56.580  47.300  1.00  0.00           H  
ATOM   2478  HA  MET   156      53.950  58.600  45.770  1.00  0.00           H  
ATOM   2479  HB1 MET   156      52.140  60.080  46.900  1.00  0.00           H  
ATOM   2480  HB2 MET   156      51.520  58.570  47.570  1.00  0.00           H  
ATOM   2481  HG1 MET   156      50.250  59.040  45.390  1.00  0.00           H  
ATOM   2482  HG2 MET   156      51.480  57.780  45.040  1.00  0.00           H  
ATOM   2483  HE1 MET   156      50.820  58.100  42.700  1.00  0.00           H  
ATOM   2484  HE2 MET   156      52.370  57.530  43.350  1.00  0.00           H  
ATOM   2485  HE3 MET   156      52.350  58.640  41.920  1.00  0.00           H  
ATOM   2486  N   PRO   157      55.370  59.560  47.630  1.00  0.00           N  
ATOM   2487  CA  PRO   157      56.170  60.100  48.770  1.00  0.00           C  
ATOM   2488  C   PRO   157      55.670  61.370  49.420  1.00  0.00           C  
ATOM   2489  O   PRO   157      56.130  61.670  50.510  1.00  0.00           O  
ATOM   2490  CB  PRO   157      57.520  60.230  48.120  1.00  0.00           C  
ATOM   2491  CG  PRO   157      57.180  60.640  46.690  1.00  0.00           C  
ATOM   2492  CD  PRO   157      56.010  59.810  46.320  1.00  0.00           C  
ATOM   2493  HA  PRO   157      56.180  59.400  49.590  1.00  0.00           H  
ATOM   2494  HB1 PRO   157      58.010  59.230  48.150  1.00  0.00           H  
ATOM   2495  HB2 PRO   157      58.020  61.050  48.680  1.00  0.00           H  
ATOM   2496  HG1 PRO   157      56.930  61.730  46.730  1.00  0.00           H  
ATOM   2497  HG2 PRO   157      58.110  60.450  46.110  1.00  0.00           H  
ATOM   2498  HD1 PRO   157      55.210  60.250  45.690  1.00  0.00           H  
ATOM   2499  HD2 PRO   157      56.390  58.810  46.020  1.00  0.00           H  
ATOM   2500  N   GLY   158      54.780  62.190  48.720  1.00  0.00           N  
ATOM   2501  CA  GLY   158      54.430  63.480  49.200  1.00  0.00           C  
ATOM   2502  C   GLY   158      53.140  63.350  49.980  1.00  0.00           C  
ATOM   2503  O   GLY   158      52.790  64.270  50.660  1.00  0.00           O  
ATOM   2504  HN  GLY   158      54.450  61.890  47.830  1.00  0.00           H  
ATOM   2505  HA1 GLY   158      54.340  64.140  48.350  1.00  0.00           H  
ATOM   2506  HA2 GLY   158      55.130  63.910  49.900  1.00  0.00           H  
ATOM   2507  N   GLY   159      52.480  62.230  49.960  1.00  0.00           N  
ATOM   2508  CA  GLY   159      51.310  61.990  50.780  1.00  0.00           C  
ATOM   2509  C   GLY   159      50.050  62.530  50.230  1.00  0.00           C  
ATOM   2510  O   GLY   159      49.940  63.000  49.130  1.00  0.00           O  
ATOM   2511  HN  GLY   159      52.920  61.480  49.470  1.00  0.00           H  
ATOM   2512  HA1 GLY   159      51.350  62.490  51.740  1.00  0.00           H  
ATOM   2513  HA2 GLY   159      51.220  60.910  50.810  1.00  0.00           H  
ATOM   2514  N   ASP   160      49.000  62.360  50.940  1.00  0.00           N  
ATOM   2515  CA  ASP   160      47.750  62.850  50.370  1.00  0.00           C  
ATOM   2516  C   ASP   160      47.570  64.340  50.480  1.00  0.00           C  
ATOM   2517  O   ASP   160      48.320  65.070  51.190  1.00  0.00           O  
ATOM   2518  CB  ASP   160      46.530  62.110  51.020  1.00  0.00           C  
ATOM   2519  CG  ASP   160      46.160  62.490  52.460  1.00  0.00           C  
ATOM   2520  OD1 ASP   160      46.790  63.300  53.210  1.00  0.00           O  
ATOM   2521  OD2 ASP   160      45.140  61.770  52.870  1.00  0.00           O1-
ATOM   2522  HN  ASP   160      49.040  61.850  51.800  1.00  0.00           H  
ATOM   2523  HA  ASP   160      47.690  62.640  49.310  1.00  0.00           H  
ATOM   2524  HB1 ASP   160      46.770  61.030  51.010  1.00  0.00           H  
ATOM   2525  HB2 ASP   160      45.640  62.230  50.360  1.00  0.00           H  
ATOM   2526  N   LEU   161      46.540  64.870  49.790  1.00  0.00           N  
ATOM   2527  CA  LEU   161      46.320  66.330  49.740  1.00  0.00           C  
ATOM   2528  C   LEU   161      45.720  66.860  51.080  1.00  0.00           C  
ATOM   2529  O   LEU   161      45.890  68.090  51.350  1.00  0.00           O  
ATOM   2530  CB  LEU   161      45.380  66.610  48.510  1.00  0.00           C  
ATOM   2531  CG  LEU   161      45.080  68.040  48.180  1.00  0.00           C  
ATOM   2532  CD1 LEU   161      46.270  69.040  48.170  1.00  0.00           C  
ATOM   2533  CD2 LEU   161      44.250  68.080  46.890  1.00  0.00           C  
ATOM   2534  HN  LEU   161      45.910  64.290  49.280  1.00  0.00           H  
ATOM   2535  HA  LEU   161      47.270  66.820  49.690  1.00  0.00           H  
ATOM   2536  HB1 LEU   161      44.490  65.970  48.670  1.00  0.00           H  
ATOM   2537  HB2 LEU   161      45.850  66.140  47.620  1.00  0.00           H  
ATOM   2538  HG  LEU   161      44.450  68.440  49.000  1.00  0.00           H  
ATOM   2539 1HD1 LEU   161      46.000  70.110  48.090  1.00  0.00           H  
ATOM   2540 2HD1 LEU   161      47.030  68.660  47.460  1.00  0.00           H  
ATOM   2541 3HD1 LEU   161      46.700  69.030  49.200  1.00  0.00           H  
ATOM   2542 1HD2 LEU   161      43.400  67.360  46.850  1.00  0.00           H  
ATOM   2543 2HD2 LEU   161      44.970  67.870  46.070  1.00  0.00           H  
ATOM   2544 3HD2 LEU   161      43.940  69.110  46.610  1.00  0.00           H  
ATOM   2545  N   VAL   162      45.120  65.940  51.910  1.00  0.00           N  
ATOM   2546  CA  VAL   162      44.610  66.120  53.290  1.00  0.00           C  
ATOM   2547  C   VAL   162      45.760  66.590  54.200  1.00  0.00           C  
ATOM   2548  O   VAL   162      45.520  67.520  54.980  1.00  0.00           O  
ATOM   2549  CB  VAL   162      43.800  64.940  53.770  1.00  0.00           C  
ATOM   2550  CG1 VAL   162      43.310  64.980  55.240  1.00  0.00           C  
ATOM   2551  CG2 VAL   162      42.460  64.940  52.890  1.00  0.00           C  
ATOM   2552  HN  VAL   162      45.070  65.040  51.470  1.00  0.00           H  
ATOM   2553  HA  VAL   162      43.930  66.960  53.270  1.00  0.00           H  
ATOM   2554  HB  VAL   162      44.400  64.020  53.710  1.00  0.00           H  
ATOM   2555 1HG1 VAL   162      42.910  66.000  55.430  1.00  0.00           H  
ATOM   2556 2HG1 VAL   162      44.040  64.620  56.000  1.00  0.00           H  
ATOM   2557 3HG1 VAL   162      42.370  64.390  55.310  1.00  0.00           H  
ATOM   2558 1HG2 VAL   162      41.780  65.800  53.040  1.00  0.00           H  
ATOM   2559 2HG2 VAL   162      41.850  64.050  53.140  1.00  0.00           H  
ATOM   2560 3HG2 VAL   162      42.660  64.940  51.790  1.00  0.00           H  
ATOM   2561  N   ASN   163      46.960  65.950  54.150  1.00  0.00           N  
ATOM   2562  CA  ASN   163      48.040  66.270  55.050  1.00  0.00           C  
ATOM   2563  C   ASN   163      48.550  67.710  54.940  1.00  0.00           C  
ATOM   2564  O   ASN   163      48.710  68.470  55.940  1.00  0.00           O  
ATOM   2565  CB  ASN   163      49.160  65.280  54.540  1.00  0.00           C  
ATOM   2566  CG  ASN   163      50.520  65.500  55.170  1.00  0.00           C  
ATOM   2567  ND2 ASN   163      51.500  66.020  54.420  1.00  0.00           N  
ATOM   2568  OD1 ASN   163      50.730  65.370  56.430  1.00  0.00           O  
ATOM   2569  HN  ASN   163      47.120  65.160  53.560  1.00  0.00           H  
ATOM   2570  HA  ASN   163      47.770  66.030  56.070  1.00  0.00           H  
ATOM   2571  HB1 ASN   163      49.280  65.370  53.440  1.00  0.00           H  
ATOM   2572  HB2 ASN   163      48.820  64.230  54.720  1.00  0.00           H  
ATOM   2573 1HD2 ASN   163      51.320  66.260  53.470  1.00  0.00           H  
ATOM   2574 2HD2 ASN   163      52.420  66.090  54.820  1.00  0.00           H  
ATOM   2575  N   LEU   164      48.750  68.180  53.690  1.00  0.00           N  
ATOM   2576  CA  LEU   164      49.270  69.510  53.560  1.00  0.00           C  
ATOM   2577  C   LEU   164      48.350  70.630  54.150  1.00  0.00           C  
ATOM   2578  O   LEU   164      48.740  71.550  54.890  1.00  0.00           O  
ATOM   2579  CB  LEU   164      49.550  69.670  52.060  1.00  0.00           C  
ATOM   2580  CG  LEU   164      50.150  71.050  51.660  1.00  0.00           C  
ATOM   2581  CD1 LEU   164      50.980  70.950  50.320  1.00  0.00           C  
ATOM   2582  CD2 LEU   164      49.230  72.170  51.310  1.00  0.00           C  
ATOM   2583  HN  LEU   164      48.630  67.780  52.790  1.00  0.00           H  
ATOM   2584  HA  LEU   164      50.160  69.520  54.170  1.00  0.00           H  
ATOM   2585  HB1 LEU   164      48.650  69.490  51.430  1.00  0.00           H  
ATOM   2586  HB2 LEU   164      50.340  68.910  51.860  1.00  0.00           H  
ATOM   2587  HG  LEU   164      50.800  71.360  52.510  1.00  0.00           H  
ATOM   2588 1HD1 LEU   164      50.240  70.850  49.500  1.00  0.00           H  
ATOM   2589 2HD1 LEU   164      51.680  70.080  50.370  1.00  0.00           H  
ATOM   2590 3HD1 LEU   164      51.570  71.880  50.170  1.00  0.00           H  
ATOM   2591 1HD2 LEU   164      48.700  72.380  52.260  1.00  0.00           H  
ATOM   2592 2HD2 LEU   164      48.430  72.030  50.550  1.00  0.00           H  
ATOM   2593 3HD2 LEU   164      49.830  73.060  51.010  1.00  0.00           H  
ATOM   2594  N   MET   165      47.010  70.560  53.790  1.00  0.00           N  
ATOM   2595  CA  MET   165      45.990  71.560  54.190  1.00  0.00           C  
ATOM   2596  C   MET   165      45.750  71.550  55.730  1.00  0.00           C  
ATOM   2597  O   MET   165      45.440  72.530  56.390  1.00  0.00           O  
ATOM   2598  CB  MET   165      44.670  71.240  53.590  1.00  0.00           C  
ATOM   2599  CG  MET   165      44.800  71.040  52.040  1.00  0.00           C  
ATOM   2600  SD  MET   165      43.270  70.210  51.340  1.00  0.00           S  
ATOM   2601  CE  MET   165      42.120  71.570  51.860  1.00  0.00           C  
ATOM   2602  HN  MET   165      46.690  69.780  53.250  1.00  0.00           H  
ATOM   2603  HA  MET   165      46.260  72.570  53.910  1.00  0.00           H  
ATOM   2604  HB1 MET   165      43.890  72.010  53.790  1.00  0.00           H  
ATOM   2605  HB2 MET   165      44.300  70.310  54.070  1.00  0.00           H  
ATOM   2606  HG1 MET   165      45.570  70.270  51.860  1.00  0.00           H  
ATOM   2607  HG2 MET   165      45.110  71.880  51.390  1.00  0.00           H  
ATOM   2608  HE1 MET   165      42.620  72.560  51.790  1.00  0.00           H  
ATOM   2609  HE2 MET   165      41.760  71.440  52.900  1.00  0.00           H  
ATOM   2610  HE3 MET   165      41.200  71.520  51.240  1.00  0.00           H  
ATOM   2611  N   SER   166      45.910  70.340  56.410  1.00  0.00           N  
ATOM   2612  CA  SER   166      45.870  70.160  57.840  1.00  0.00           C  
ATOM   2613  C   SER   166      47.070  70.880  58.510  1.00  0.00           C  
ATOM   2614  O   SER   166      46.940  71.570  59.550  1.00  0.00           O  
ATOM   2615  CB  SER   166      45.800  68.660  58.250  1.00  0.00           C  
ATOM   2616  OG  SER   166      45.870  68.430  59.690  1.00  0.00           O  
ATOM   2617  HN  SER   166      45.980  69.530  55.840  1.00  0.00           H  
ATOM   2618  HA  SER   166      44.950  70.610  58.180  1.00  0.00           H  
ATOM   2619  HB1 SER   166      46.570  68.040  57.750  1.00  0.00           H  
ATOM   2620  HB2 SER   166      44.810  68.320  57.880  1.00  0.00           H  
ATOM   2621  HG1 SER   166      45.070  68.720  60.130  1.00  0.00           H  
ATOM   2622  N   ASN   167      48.270  70.800  57.890  1.00  0.00           N  
ATOM   2623  CA  ASN   167      49.500  71.180  58.620  1.00  0.00           C  
ATOM   2624  C   ASN   167      50.140  72.480  58.300  1.00  0.00           C  
ATOM   2625  O   ASN   167      50.990  72.860  59.120  1.00  0.00           O  
ATOM   2626  CB  ASN   167      50.530  69.970  58.530  1.00  0.00           C  
ATOM   2627  CG  ASN   167      50.090  68.730  59.280  1.00  0.00           C  
ATOM   2628  ND2 ASN   167      49.280  67.890  58.650  1.00  0.00           N  
ATOM   2629  OD1 ASN   167      50.600  68.460  60.350  1.00  0.00           O  
ATOM   2630  HN  ASN   167      48.360  70.460  56.960  1.00  0.00           H  
ATOM   2631  HA  ASN   167      49.330  71.350  59.680  1.00  0.00           H  
ATOM   2632  HB1 ASN   167      51.520  70.120  59.010  1.00  0.00           H  
ATOM   2633  HB2 ASN   167      50.740  69.640  57.490  1.00  0.00           H  
ATOM   2634 1HD2 ASN   167      49.170  67.010  59.110  1.00  0.00           H  
ATOM   2635 2HD2 ASN   167      49.020  68.090  57.710  1.00  0.00           H  
ATOM   2636  N   TYR   168      49.860  73.120  57.160  1.00  0.00           N  
ATOM   2637  CA  TYR   168      50.370  74.400  56.800  1.00  0.00           C  
ATOM   2638  C   TYR   168      49.240  75.340  56.340  1.00  0.00           C  
ATOM   2639  O   TYR   168      48.250  74.940  55.710  1.00  0.00           O  
ATOM   2640  CB  TYR   168      51.400  74.310  55.630  1.00  0.00           C  
ATOM   2641  CG  TYR   168      52.500  73.410  56.030  1.00  0.00           C  
ATOM   2642  CD1 TYR   168      53.440  73.850  56.920  1.00  0.00           C  
ATOM   2643  CD2 TYR   168      52.580  72.060  55.560  1.00  0.00           C  
ATOM   2644  CE1 TYR   168      54.460  73.060  57.370  1.00  0.00           C  
ATOM   2645  CE2 TYR   168      53.670  71.220  55.990  1.00  0.00           C  
ATOM   2646  CZ  TYR   168      54.570  71.720  56.920  1.00  0.00           C  
ATOM   2647  OH  TYR   168      55.500  70.790  57.450  1.00  0.00           O  
ATOM   2648  HN  TYR   168      49.220  72.690  56.520  1.00  0.00           H  
ATOM   2649  HA  TYR   168      50.900  74.930  57.570  1.00  0.00           H  
ATOM   2650  HB1 TYR   168      51.850  75.310  55.460  1.00  0.00           H  
ATOM   2651  HB2 TYR   168      50.880  73.920  54.740  1.00  0.00           H  
ATOM   2652  HD1 TYR   168      53.330  74.810  57.400  1.00  0.00           H  
ATOM   2653  HD2 TYR   168      51.770  71.710  54.940  1.00  0.00           H  
ATOM   2654  HE1 TYR   168      55.170  73.600  57.980  1.00  0.00           H  
ATOM   2655  HE2 TYR   168      53.660  70.170  55.740  1.00  0.00           H  
ATOM   2656  HH  TYR   168      55.500  70.010  56.880  1.00  0.00           H  
ATOM   2657  N   ASP   169      49.430  76.670  56.570  1.00  0.00           N  
ATOM   2658  CA  ASP   169      48.590  77.680  55.930  1.00  0.00           C  
ATOM   2659  C   ASP   169      48.830  77.710  54.410  1.00  0.00           C  
ATOM   2660  O   ASP   169      49.960  77.670  53.990  1.00  0.00           O  
ATOM   2661  CB  ASP   169      48.720  79.040  56.590  1.00  0.00           C  
ATOM   2662  CG  ASP   169      48.450  79.110  58.070  1.00  0.00           C  
ATOM   2663  OD1 ASP   169      47.780  78.160  58.690  1.00  0.00           O  
ATOM   2664  OD2 ASP   169      48.870  80.090  58.730  1.00  0.00           O1-
ATOM   2665  HN  ASP   169      50.180  76.990  57.130  1.00  0.00           H  
ATOM   2666  HA  ASP   169      47.580  77.360  56.130  1.00  0.00           H  
ATOM   2667  HB1 ASP   169      48.170  79.820  56.020  1.00  0.00           H  
ATOM   2668  HB2 ASP   169      49.750  79.440  56.580  1.00  0.00           H  
ATOM   2669  N   VAL   170      47.760  77.780  53.590  1.00  0.00           N  
ATOM   2670  CA  VAL   170      47.870  77.760  52.110  1.00  0.00           C  
ATOM   2671  C   VAL   170      47.870  79.260  51.510  1.00  0.00           C  
ATOM   2672  O   VAL   170      46.760  79.890  51.540  1.00  0.00           O  
ATOM   2673  CB  VAL   170      46.700  76.930  51.540  1.00  0.00           C  
ATOM   2674  CG1 VAL   170      46.930  76.800  49.980  1.00  0.00           C  
ATOM   2675  CG2 VAL   170      46.500  75.540  52.130  1.00  0.00           C  
ATOM   2676  HN  VAL   170      46.840  77.910  53.940  1.00  0.00           H  
ATOM   2677  HA  VAL   170      48.730  77.150  51.860  1.00  0.00           H  
ATOM   2678  HB  VAL   170      45.770  77.510  51.700  1.00  0.00           H  
ATOM   2679 1HG1 VAL   170      47.030  77.850  49.630  1.00  0.00           H  
ATOM   2680 2HG1 VAL   170      46.060  76.320  49.470  1.00  0.00           H  
ATOM   2681 3HG1 VAL   170      47.860  76.250  49.720  1.00  0.00           H  
ATOM   2682 1HG2 VAL   170      45.690  75.010  51.600  1.00  0.00           H  
ATOM   2683 2HG2 VAL   170      46.240  75.670  53.200  1.00  0.00           H  
ATOM   2684 3HG2 VAL   170      47.410  74.910  52.010  1.00  0.00           H  
ATOM   2685  N   PRO   171      48.990  79.780  50.970  1.00  0.00           N  
ATOM   2686  CA  PRO   171      49.060  80.950  50.110  1.00  0.00           C  
ATOM   2687  C   PRO   171      48.090  80.900  48.940  1.00  0.00           C  
ATOM   2688  O   PRO   171      47.810  79.810  48.470  1.00  0.00           O  
ATOM   2689  CB  PRO   171      50.520  80.970  49.730  1.00  0.00           C  
ATOM   2690  CG  PRO   171      51.280  80.400  50.960  1.00  0.00           C  
ATOM   2691  CD  PRO   171      50.270  79.470  51.610  1.00  0.00           C  
ATOM   2692  HA  PRO   171      48.730  81.840  50.630  1.00  0.00           H  
ATOM   2693  HB1 PRO   171      50.920  82.000  49.590  1.00  0.00           H  
ATOM   2694  HB2 PRO   171      50.850  80.270  48.940  1.00  0.00           H  
ATOM   2695  HG1 PRO   171      52.250  79.950  50.650  1.00  0.00           H  
ATOM   2696  HG2 PRO   171      51.540  81.240  51.640  1.00  0.00           H  
ATOM   2697  HD1 PRO   171      50.590  78.410  51.470  1.00  0.00           H  
ATOM   2698  HD2 PRO   171      50.270  79.700  52.690  1.00  0.00           H  
ATOM   2699  N   GLU   172      47.590  82.030  48.440  1.00  0.00           N  
ATOM   2700  CA  GLU   172      46.660  82.020  47.280  1.00  0.00           C  
ATOM   2701  C   GLU   172      47.380  81.440  46.010  1.00  0.00           C  
ATOM   2702  O   GLU   172      46.860  80.610  45.260  1.00  0.00           O  
ATOM   2703  CB  GLU   172      46.180  83.490  47.020  1.00  0.00           C  
ATOM   2704  CG  GLU   172      45.320  84.030  48.140  1.00  0.00           C  
ATOM   2705  CD  GLU   172      44.700  85.400  47.830  1.00  0.00           C  
ATOM   2706  OE1 GLU   172      44.000  85.490  46.770  1.00  0.00           O  
ATOM   2707  OE2 GLU   172      44.830  86.300  48.710  1.00  0.00           O1-
ATOM   2708  HN  GLU   172      47.650  82.900  48.930  1.00  0.00           H  
ATOM   2709  HA  GLU   172      45.820  81.370  47.460  1.00  0.00           H  
ATOM   2710  HB1 GLU   172      45.540  83.380  46.110  1.00  0.00           H  
ATOM   2711  HB2 GLU   172      47.080  84.110  46.820  1.00  0.00           H  
ATOM   2712  HG1 GLU   172      45.960  84.080  49.060  1.00  0.00           H  
ATOM   2713  HG2 GLU   172      44.500  83.320  48.380  1.00  0.00           H  
ATOM   2714  N   LYS   173      48.690  81.700  45.790  1.00  0.00           N  
ATOM   2715  CA  LYS   173      49.510  80.960  44.770  1.00  0.00           C  
ATOM   2716  C   LYS   173      49.480  79.420  44.940  1.00  0.00           C  
ATOM   2717  O   LYS   173      49.290  78.630  44.020  1.00  0.00           O  
ATOM   2718  CB  LYS   173      50.970  81.530  44.760  1.00  0.00           C  
ATOM   2719  CG  LYS   173      51.830  81.270  46.010  1.00  0.00           C  
ATOM   2720  CD  LYS   173      52.970  82.300  46.050  1.00  0.00           C  
ATOM   2721  CE  LYS   173      53.960  81.990  47.210  1.00  0.00           C  
ATOM   2722  NZ  LYS   173      55.020  83.000  47.280  1.00  0.00           N1+
ATOM   2723  HN  LYS   173      49.180  82.410  46.300  1.00  0.00           H  
ATOM   2724  HA  LYS   173      49.080  81.200  43.810  1.00  0.00           H  
ATOM   2725  HB1 LYS   173      50.890  82.610  44.510  1.00  0.00           H  
ATOM   2726  HB2 LYS   173      51.500  81.040  43.920  1.00  0.00           H  
ATOM   2727  HG1 LYS   173      52.170  80.220  46.140  1.00  0.00           H  
ATOM   2728  HG2 LYS   173      51.230  81.570  46.900  1.00  0.00           H  
ATOM   2729  HD1 LYS   173      52.330  83.210  46.050  1.00  0.00           H  
ATOM   2730  HD2 LYS   173      53.400  82.280  45.020  1.00  0.00           H  
ATOM   2731  HE1 LYS   173      54.490  81.040  46.980  1.00  0.00           H  
ATOM   2732  HE2 LYS   173      53.440  81.870  48.180  1.00  0.00           H  
ATOM   2733  HZ1 LYS   173      55.320  83.300  46.340  1.00  0.00           H  
ATOM   2734  HZ2 LYS   173      55.800  82.620  47.860  1.00  0.00           H  
ATOM   2735  HZ3 LYS   173      54.760  83.900  47.740  1.00  0.00           H  
ATOM   2736  N   TRP   174      49.630  78.860  46.200  1.00  0.00           N  
ATOM   2737  CA  TRP   174      49.450  77.430  46.390  1.00  0.00           C  
ATOM   2738  C   TRP   174      48.010  76.960  46.110  1.00  0.00           C  
ATOM   2739  O   TRP   174      47.720  76.040  45.340  1.00  0.00           O  
ATOM   2740  CB  TRP   174      49.850  76.970  47.770  1.00  0.00           C  
ATOM   2741  CG  TRP   174      51.330  76.990  48.220  1.00  0.00           C  
ATOM   2742  CD1 TRP   174      52.420  77.520  47.620  1.00  0.00           C  
ATOM   2743  CD2 TRP   174      51.860  76.540  49.520  1.00  0.00           C  
ATOM   2744  CE2 TRP   174      53.230  76.890  49.560  1.00  0.00           C  
ATOM   2745  CE3 TRP   174      51.310  76.010  50.620  1.00  0.00           C  
ATOM   2746  NE1 TRP   174      53.500  77.590  48.440  1.00  0.00           N  
ATOM   2747  CZ2 TRP   174      54.040  76.580  50.620  1.00  0.00           C  
ATOM   2748  CZ3 TRP   174      52.120  75.640  51.740  1.00  0.00           C  
ATOM   2749  CH2 TRP   174      53.470  75.780  51.610  1.00  0.00           C  
ATOM   2750  HN  TRP   174      49.530  79.380  47.040  1.00  0.00           H  
ATOM   2751  HA  TRP   174      50.000  76.850  45.670  1.00  0.00           H  
ATOM   2752  HB1 TRP   174      49.520  75.920  47.890  1.00  0.00           H  
ATOM   2753  HB2 TRP   174      49.210  77.560  48.460  1.00  0.00           H  
ATOM   2754  HD1 TRP   174      52.470  77.940  46.630  1.00  0.00           H  
ATOM   2755  HE1 TRP   174      54.400  77.780  48.100  1.00  0.00           H  
ATOM   2756  HE3 TRP   174      50.280  75.720  50.750  1.00  0.00           H  
ATOM   2757  HZ2 TRP   174      55.100  76.820  50.620  1.00  0.00           H  
ATOM   2758  HZ3 TRP   174      51.620  75.220  52.610  1.00  0.00           H  
ATOM   2759  HH2 TRP   174      54.070  75.530  52.470  1.00  0.00           H  
ATOM   2760  N   ALA   175      46.960  77.630  46.620  1.00  0.00           N  
ATOM   2761  CA  ALA   175      45.520  77.250  46.590  1.00  0.00           C  
ATOM   2762  C   ALA   175      45.040  77.210  45.080  1.00  0.00           C  
ATOM   2763  O   ALA   175      44.390  76.260  44.660  1.00  0.00           O  
ATOM   2764  CB  ALA   175      44.730  78.370  47.280  1.00  0.00           C  
ATOM   2765  HN  ALA   175      47.140  78.510  47.070  1.00  0.00           H  
ATOM   2766  HA  ALA   175      45.310  76.280  46.990  1.00  0.00           H  
ATOM   2767  HB1 ALA   175      43.650  78.150  47.170  1.00  0.00           H  
ATOM   2768  HB2 ALA   175      44.890  79.410  46.920  1.00  0.00           H  
ATOM   2769  HB3 ALA   175      44.860  78.430  48.380  1.00  0.00           H  
ATOM   2770  N   ARG   176      45.480  78.210  44.210  1.00  0.00           N  
ATOM   2771  CA  ARG   176      45.110  78.050  42.810  1.00  0.00           C  
ATOM   2772  C   ARG   176      45.790  77.000  42.030  1.00  0.00           C  
ATOM   2773  O   ARG   176      45.070  76.380  41.190  1.00  0.00           O  
ATOM   2774  CB  ARG   176      45.230  79.370  42.030  1.00  0.00           C  
ATOM   2775  CG  ARG   176      46.740  79.790  41.660  1.00  0.00           C  
ATOM   2776  CD  ARG   176      46.960  81.300  41.430  1.00  0.00           C  
ATOM   2777  NE  ARG   176      48.400  81.570  41.090  1.00  0.00           N  
ATOM   2778  CZ  ARG   176      49.010  82.660  41.460  1.00  0.00           C  
ATOM   2779  NH1 ARG   176      48.450  83.770  41.910  1.00  0.00           N1+
ATOM   2780  NH2 ARG   176      50.310  82.650  41.350  1.00  0.00           N  
ATOM   2781  HN  ARG   176      45.970  79.030  44.480  1.00  0.00           H  
ATOM   2782  HA  ARG   176      44.040  77.890  42.840  1.00  0.00           H  
ATOM   2783  HB1 ARG   176      44.720  80.200  42.560  1.00  0.00           H  
ATOM   2784  HB2 ARG   176      44.670  79.350  41.070  1.00  0.00           H  
ATOM   2785  HG1 ARG   176      47.210  79.330  40.770  1.00  0.00           H  
ATOM   2786  HG2 ARG   176      47.360  79.410  42.500  1.00  0.00           H  
ATOM   2787  HD1 ARG   176      46.620  81.710  42.400  1.00  0.00           H  
ATOM   2788  HD2 ARG   176      46.270  81.630  40.630  1.00  0.00           H  
ATOM   2789  HE  ARG   176      49.030  80.830  40.890  1.00  0.00           H  
ATOM   2790 1HH1 ARG   176      47.460  83.850  41.780  1.00  0.00           H  
ATOM   2791 2HH1 ARG   176      49.010  84.580  42.090  1.00  0.00           H  
ATOM   2792 1HH2 ARG   176      50.760  81.860  40.930  1.00  0.00           H  
ATOM   2793 2HH2 ARG   176      50.710  83.560  41.480  1.00  0.00           H  
ATOM   2794  N   PHE   177      47.070  76.660  42.300  1.00  0.00           N  
ATOM   2795  CA  PHE   177      47.790  75.490  41.800  1.00  0.00           C  
ATOM   2796  C   PHE   177      47.060  74.220  42.270  1.00  0.00           C  
ATOM   2797  O   PHE   177      46.710  73.370  41.450  1.00  0.00           O  
ATOM   2798  CB  PHE   177      49.310  75.420  42.360  1.00  0.00           C  
ATOM   2799  CG  PHE   177      50.050  74.130  41.970  1.00  0.00           C  
ATOM   2800  CD1 PHE   177      50.460  73.840  40.680  1.00  0.00           C  
ATOM   2801  CD2 PHE   177      50.410  73.240  42.980  1.00  0.00           C  
ATOM   2802  CE1 PHE   177      51.130  72.580  40.330  1.00  0.00           C  
ATOM   2803  CE2 PHE   177      50.990  71.980  42.660  1.00  0.00           C  
ATOM   2804  CZ  PHE   177      51.310  71.630  41.370  1.00  0.00           C  
ATOM   2805  HN  PHE   177      47.550  77.000  43.100  1.00  0.00           H  
ATOM   2806  HA  PHE   177      47.850  75.500  40.720  1.00  0.00           H  
ATOM   2807  HB1 PHE   177      49.300  75.470  43.470  1.00  0.00           H  
ATOM   2808  HB2 PHE   177      49.780  76.310  41.890  1.00  0.00           H  
ATOM   2809  HD1 PHE   177      50.150  74.500  39.880  1.00  0.00           H  
ATOM   2810  HD2 PHE   177      50.130  73.440  44.000  1.00  0.00           H  
ATOM   2811  HE1 PHE   177      51.430  72.440  39.310  1.00  0.00           H  
ATOM   2812  HE2 PHE   177      51.170  71.350  43.520  1.00  0.00           H  
ATOM   2813  HZ  PHE   177      51.720  70.640  41.260  1.00  0.00           H  
ATOM   2814  N   TYR   178      46.740  74.080  43.560  1.00  0.00           N  
ATOM   2815  CA  TYR   178      46.090  72.850  44.070  1.00  0.00           C  
ATOM   2816  C   TYR   178      44.740  72.630  43.420  1.00  0.00           C  
ATOM   2817  O   TYR   178      44.460  71.520  42.970  1.00  0.00           O  
ATOM   2818  CB  TYR   178      46.110  72.570  45.610  1.00  0.00           C  
ATOM   2819  CG  TYR   178      47.540  72.410  46.170  1.00  0.00           C  
ATOM   2820  CD1 TYR   178      48.370  71.430  45.620  1.00  0.00           C  
ATOM   2821  CD2 TYR   178      48.030  73.240  47.180  1.00  0.00           C  
ATOM   2822  CE1 TYR   178      49.690  71.300  46.040  1.00  0.00           C  
ATOM   2823  CE2 TYR   178      49.400  73.150  47.600  1.00  0.00           C  
ATOM   2824  CZ  TYR   178      50.240  72.210  46.990  1.00  0.00           C  
ATOM   2825  OH  TYR   178      51.580  72.170  47.420  1.00  0.00           O  
ATOM   2826  HN  TYR   178      46.860  74.820  44.220  1.00  0.00           H  
ATOM   2827  HA  TYR   178      46.580  71.970  43.690  1.00  0.00           H  
ATOM   2828  HB1 TYR   178      45.590  71.600  45.730  1.00  0.00           H  
ATOM   2829  HB2 TYR   178      45.620  73.380  46.190  1.00  0.00           H  
ATOM   2830  HD1 TYR   178      47.980  70.830  44.810  1.00  0.00           H  
ATOM   2831  HD2 TYR   178      47.450  74.060  47.570  1.00  0.00           H  
ATOM   2832  HE1 TYR   178      50.350  70.550  45.620  1.00  0.00           H  
ATOM   2833  HE2 TYR   178      49.830  73.860  48.300  1.00  0.00           H  
ATOM   2834  HH  TYR   178      52.080  71.670  46.770  1.00  0.00           H  
ATOM   2835  N   THR   179      43.900  73.650  43.260  1.00  0.00           N  
ATOM   2836  CA  THR   179      42.620  73.580  42.500  1.00  0.00           C  
ATOM   2837  C   THR   179      42.690  73.070  41.090  1.00  0.00           C  
ATOM   2838  O   THR   179      42.050  72.140  40.620  1.00  0.00           O  
ATOM   2839  CB  THR   179      41.960  74.920  42.580  1.00  0.00           C  
ATOM   2840  CG2 THR   179      40.550  74.670  42.040  1.00  0.00           C  
ATOM   2841  OG1 THR   179      41.790  75.220  43.970  1.00  0.00           O  
ATOM   2842  HN  THR   179      44.190  74.560  43.550  1.00  0.00           H  
ATOM   2843  HA  THR   179      41.970  72.840  42.950  1.00  0.00           H  
ATOM   2844  HB  THR   179      42.530  75.770  42.140  1.00  0.00           H  
ATOM   2845  HG1 THR   179      42.640  75.500  44.310  1.00  0.00           H  
ATOM   2846 1HG2 THR   179      40.210  73.730  42.520  1.00  0.00           H  
ATOM   2847 2HG2 THR   179      40.640  74.480  40.950  1.00  0.00           H  
ATOM   2848 3HG2 THR   179      39.830  75.480  42.270  1.00  0.00           H  
ATOM   2849  N   ALA   180      43.540  73.780  40.240  1.00  0.00           N  
ATOM   2850  CA  ALA   180      43.790  73.580  38.770  1.00  0.00           C  
ATOM   2851  C   ALA   180      44.130  72.210  38.340  1.00  0.00           C  
ATOM   2852  O   ALA   180      43.570  71.670  37.350  1.00  0.00           O  
ATOM   2853  CB  ALA   180      44.860  74.640  38.310  1.00  0.00           C  
ATOM   2854  HN  ALA   180      44.120  74.490  40.640  1.00  0.00           H  
ATOM   2855  HA  ALA   180      42.850  73.860  38.320  1.00  0.00           H  
ATOM   2856  HB1 ALA   180      44.960  74.610  37.200  1.00  0.00           H  
ATOM   2857  HB2 ALA   180      45.850  74.740  38.820  1.00  0.00           H  
ATOM   2858  HB3 ALA   180      44.430  75.660  38.460  1.00  0.00           H  
ATOM   2859  N   GLU   181      45.010  71.630  39.170  1.00  0.00           N  
ATOM   2860  CA  GLU   181      45.310  70.170  39.050  1.00  0.00           C  
ATOM   2861  C   GLU   181      44.060  69.300  39.230  1.00  0.00           C  
ATOM   2862  O   GLU   181      43.790  68.460  38.430  1.00  0.00           O  
ATOM   2863  CB  GLU   181      46.420  69.650  39.950  1.00  0.00           C  
ATOM   2864  CG  GLU   181      47.810  69.960  39.370  1.00  0.00           C  
ATOM   2865  CD  GLU   181      48.790  68.820  38.950  1.00  0.00           C  
ATOM   2866  OE1 GLU   181      49.010  67.880  39.740  1.00  0.00           O  
ATOM   2867  OE2 GLU   181      49.160  68.780  37.750  1.00  0.00           O1-
ATOM   2868  HN  GLU   181      45.390  72.120  39.950  1.00  0.00           H  
ATOM   2869  HA  GLU   181      45.640  70.030  38.030  1.00  0.00           H  
ATOM   2870  HB1 GLU   181      46.230  68.580  40.220  1.00  0.00           H  
ATOM   2871  HB2 GLU   181      46.370  70.260  40.870  1.00  0.00           H  
ATOM   2872  HG1 GLU   181      48.430  70.540  40.090  1.00  0.00           H  
ATOM   2873  HG2 GLU   181      47.670  70.660  38.520  1.00  0.00           H  
ATOM   2874  N   VAL   182      43.280  69.540  40.320  1.00  0.00           N  
ATOM   2875  CA  VAL   182      41.990  68.860  40.590  1.00  0.00           C  
ATOM   2876  C   VAL   182      41.080  68.930  39.410  1.00  0.00           C  
ATOM   2877  O   VAL   182      40.620  67.910  38.850  1.00  0.00           O  
ATOM   2878  CB  VAL   182      41.290  69.190  41.960  1.00  0.00           C  
ATOM   2879  CG1 VAL   182      39.920  68.560  42.010  1.00  0.00           C  
ATOM   2880  CG2 VAL   182      42.190  68.730  43.090  1.00  0.00           C  
ATOM   2881  HN  VAL   182      43.340  70.360  40.880  1.00  0.00           H  
ATOM   2882  HA  VAL   182      42.300  67.830  40.740  1.00  0.00           H  
ATOM   2883  HB  VAL   182      41.220  70.290  42.110  1.00  0.00           H  
ATOM   2884 1HG1 VAL   182      39.290  68.980  41.200  1.00  0.00           H  
ATOM   2885 2HG1 VAL   182      39.390  68.470  42.990  1.00  0.00           H  
ATOM   2886 3HG1 VAL   182      40.090  67.480  41.780  1.00  0.00           H  
ATOM   2887 1HG2 VAL   182      42.240  67.620  43.060  1.00  0.00           H  
ATOM   2888 2HG2 VAL   182      41.690  69.040  44.030  1.00  0.00           H  
ATOM   2889 3HG2 VAL   182      43.170  69.240  43.020  1.00  0.00           H  
ATOM   2890  N   VAL   183      40.870  70.140  38.750  1.00  0.00           N  
ATOM   2891  CA  VAL   183      40.130  70.340  37.510  1.00  0.00           C  
ATOM   2892  C   VAL   183      40.690  69.530  36.350  1.00  0.00           C  
ATOM   2893  O   VAL   183      40.020  68.760  35.670  1.00  0.00           O  
ATOM   2894  CB  VAL   183      40.030  71.830  37.230  1.00  0.00           C  
ATOM   2895  CG1 VAL   183      39.140  71.940  35.950  1.00  0.00           C  
ATOM   2896  CG2 VAL   183      39.350  72.710  38.330  1.00  0.00           C  
ATOM   2897  HN  VAL   183      41.270  70.910  39.240  1.00  0.00           H  
ATOM   2898  HA  VAL   183      39.150  70.020  37.800  1.00  0.00           H  
ATOM   2899  HB  VAL   183      41.000  72.220  36.860  1.00  0.00           H  
ATOM   2900 1HG1 VAL   183      39.720  71.500  35.110  1.00  0.00           H  
ATOM   2901 2HG1 VAL   183      38.930  72.990  35.670  1.00  0.00           H  
ATOM   2902 3HG1 VAL   183      38.180  71.380  36.070  1.00  0.00           H  
ATOM   2903 1HG2 VAL   183      39.980  72.630  39.250  1.00  0.00           H  
ATOM   2904 2HG2 VAL   183      38.370  72.220  38.540  1.00  0.00           H  
ATOM   2905 3HG2 VAL   183      39.180  73.740  37.960  1.00  0.00           H  
ATOM   2906  N   LEU   184      41.980  69.340  36.150  1.00  0.00           N  
ATOM   2907  CA  LEU   184      42.630  68.570  35.080  1.00  0.00           C  
ATOM   2908  C   LEU   184      42.630  67.060  35.400  1.00  0.00           C  
ATOM   2909  O   LEU   184      42.580  66.260  34.490  1.00  0.00           O  
ATOM   2910  CB  LEU   184      43.980  69.100  34.760  1.00  0.00           C  
ATOM   2911  CG  LEU   184      44.080  70.510  34.070  1.00  0.00           C  
ATOM   2912  CD1 LEU   184      45.430  70.690  33.380  1.00  0.00           C  
ATOM   2913  CD2 LEU   184      42.910  70.900  33.090  1.00  0.00           C  
ATOM   2914  HN  LEU   184      42.680  69.750  36.730  1.00  0.00           H  
ATOM   2915  HA  LEU   184      42.130  68.710  34.140  1.00  0.00           H  
ATOM   2916  HB1 LEU   184      44.590  68.440  34.110  1.00  0.00           H  
ATOM   2917  HB2 LEU   184      44.520  69.170  35.730  1.00  0.00           H  
ATOM   2918  HG  LEU   184      44.030  71.270  34.880  1.00  0.00           H  
ATOM   2919 1HD1 LEU   184      45.590  71.750  33.080  1.00  0.00           H  
ATOM   2920 2HD1 LEU   184      45.570  70.090  32.460  1.00  0.00           H  
ATOM   2921 3HD1 LEU   184      46.210  70.530  34.150  1.00  0.00           H  
ATOM   2922 1HD2 LEU   184      42.820  70.100  32.330  1.00  0.00           H  
ATOM   2923 2HD2 LEU   184      43.150  71.820  32.520  1.00  0.00           H  
ATOM   2924 3HD2 LEU   184      41.920  71.090  33.550  1.00  0.00           H  
ATOM   2925  N   ALA   185      42.500  66.700  36.690  1.00  0.00           N  
ATOM   2926  CA  ALA   185      42.300  65.380  37.230  1.00  0.00           C  
ATOM   2927  C   ALA   185      40.930  64.790  36.860  1.00  0.00           C  
ATOM   2928  O   ALA   185      40.820  63.670  36.290  1.00  0.00           O  
ATOM   2929  CB  ALA   185      42.450  65.340  38.760  1.00  0.00           C  
ATOM   2930  HN  ALA   185      42.740  67.440  37.300  1.00  0.00           H  
ATOM   2931  HA  ALA   185      43.100  64.770  36.830  1.00  0.00           H  
ATOM   2932  HB1 ALA   185      42.310  64.330  39.200  1.00  0.00           H  
ATOM   2933  HB2 ALA   185      41.750  66.030  39.280  1.00  0.00           H  
ATOM   2934  HB3 ALA   185      43.460  65.680  39.080  1.00  0.00           H  
ATOM   2935  N   LEU   186      39.930  65.640  37.120  1.00  0.00           N  
ATOM   2936  CA  LEU   186      38.570  65.630  36.630  1.00  0.00           C  
ATOM   2937  C   LEU   186      38.400  65.580  35.120  1.00  0.00           C  
ATOM   2938  O   LEU   186      37.690  64.670  34.670  1.00  0.00           O  
ATOM   2939  CB  LEU   186      37.740  66.700  37.380  1.00  0.00           C  
ATOM   2940  CG  LEU   186      37.300  66.210  38.800  1.00  0.00           C  
ATOM   2941  CD1 LEU   186      36.870  67.390  39.660  1.00  0.00           C  
ATOM   2942  CD2 LEU   186      36.240  65.170  38.700  1.00  0.00           C  
ATOM   2943  HN  LEU   186      40.240  66.490  37.550  1.00  0.00           H  
ATOM   2944  HA  LEU   186      38.260  64.620  36.860  1.00  0.00           H  
ATOM   2945  HB1 LEU   186      36.830  66.860  36.760  1.00  0.00           H  
ATOM   2946  HB2 LEU   186      38.250  67.680  37.390  1.00  0.00           H  
ATOM   2947  HG  LEU   186      38.120  65.770  39.410  1.00  0.00           H  
ATOM   2948 1HD1 LEU   186      36.060  67.950  39.140  1.00  0.00           H  
ATOM   2949 2HD1 LEU   186      37.720  68.080  39.820  1.00  0.00           H  
ATOM   2950 3HD1 LEU   186      36.570  66.970  40.650  1.00  0.00           H  
ATOM   2951 1HD2 LEU   186      35.440  65.560  38.030  1.00  0.00           H  
ATOM   2952 2HD2 LEU   186      35.820  64.930  39.710  1.00  0.00           H  
ATOM   2953 3HD2 LEU   186      36.730  64.290  38.240  1.00  0.00           H  
ATOM   2954  N   ASP   187      39.060  66.380  34.330  1.00  0.00           N  
ATOM   2955  CA  ASP   187      39.000  66.260  32.850  1.00  0.00           C  
ATOM   2956  C   ASP   187      39.720  65.030  32.310  1.00  0.00           C  
ATOM   2957  O   ASP   187      39.360  64.430  31.320  1.00  0.00           O  
ATOM   2958  CB  ASP   187      39.370  67.720  32.270  1.00  0.00           C  
ATOM   2959  CG  ASP   187      39.120  67.860  30.790  1.00  0.00           C  
ATOM   2960  OD1 ASP   187      39.950  68.560  30.150  1.00  0.00           O  
ATOM   2961  OD2 ASP   187      38.100  67.380  30.220  1.00  0.00           O1-
ATOM   2962  HN  ASP   187      39.570  67.190  34.610  1.00  0.00           H  
ATOM   2963  HA  ASP   187      37.970  66.050  32.580  1.00  0.00           H  
ATOM   2964  HB1 ASP   187      40.470  67.850  32.390  1.00  0.00           H  
ATOM   2965  HB2 ASP   187      38.730  68.510  32.730  1.00  0.00           H  
ATOM   2966  N   ALA   188      40.800  64.480  33.000  1.00  0.00           N  
ATOM   2967  CA  ALA   188      41.370  63.220  32.640  1.00  0.00           C  
ATOM   2968  C   ALA   188      40.400  62.040  32.910  1.00  0.00           C  
ATOM   2969  O   ALA   188      40.270  61.220  31.990  1.00  0.00           O  
ATOM   2970  CB  ALA   188      42.640  62.980  33.470  1.00  0.00           C  
ATOM   2971  HN  ALA   188      41.260  64.890  33.790  1.00  0.00           H  
ATOM   2972  HA  ALA   188      41.640  63.290  31.600  1.00  0.00           H  
ATOM   2973  HB1 ALA   188      43.410  63.750  33.270  1.00  0.00           H  
ATOM   2974  HB2 ALA   188      43.040  61.980  33.210  1.00  0.00           H  
ATOM   2975  HB3 ALA   188      42.500  62.910  34.570  1.00  0.00           H  
ATOM   2976  N   ILE   189      39.620  62.000  34.000  1.00  0.00           N  
ATOM   2977  CA  ILE   189      38.500  61.040  34.230  1.00  0.00           C  
ATOM   2978  C   ILE   189      37.420  61.050  33.130  1.00  0.00           C  
ATOM   2979  O   ILE   189      37.110  60.030  32.490  1.00  0.00           O  
ATOM   2980  CB  ILE   189      37.910  61.390  35.580  1.00  0.00           C  
ATOM   2981  CG1 ILE   189      38.780  60.770  36.740  1.00  0.00           C  
ATOM   2982  CG2 ILE   189      36.410  61.070  35.820  1.00  0.00           C  
ATOM   2983  CD  ILE   189      38.690  59.210  36.820  1.00  0.00           C  
ATOM   2984  HN  ILE   189      39.810  62.610  34.770  1.00  0.00           H  
ATOM   2985  HA  ILE   189      38.950  60.060  34.270  1.00  0.00           H  
ATOM   2986  HB  ILE   189      37.990  62.480  35.750  1.00  0.00           H  
ATOM   2987 1HG1 ILE   189      38.460  61.220  37.700  1.00  0.00           H  
ATOM   2988 2HG1 ILE   189      39.820  61.160  36.630  1.00  0.00           H  
ATOM   2989 1HG2 ILE   189      36.060  61.230  36.860  1.00  0.00           H  
ATOM   2990 2HG2 ILE   189      36.120  60.010  35.670  1.00  0.00           H  
ATOM   2991 3HG2 ILE   189      35.750  61.830  35.350  1.00  0.00           H  
ATOM   2992  HD1 ILE   189      38.960  58.710  35.860  1.00  0.00           H  
ATOM   2993  HD2 ILE   189      37.650  58.860  37.020  1.00  0.00           H  
ATOM   2994  HD3 ILE   189      39.330  58.870  37.660  1.00  0.00           H  
ATOM   2995  N   HSD   190      37.010  62.280  32.750  1.00  0.00           N  
ATOM   2996  CA  HSD   190      36.130  62.390  31.570  1.00  0.00           C  
ATOM   2997  C   HSD   190      36.740  62.000  30.210  1.00  0.00           C  
ATOM   2998  O   HSD   190      36.000  61.770  29.240  1.00  0.00           O  
ATOM   2999  CB  HSD   190      35.380  63.720  31.460  1.00  0.00           C  
ATOM   3000  CG  HSD   190      34.480  64.130  32.700  1.00  0.00           C  
ATOM   3001  CD2 HSD   190      34.470  65.160  33.580  1.00  0.00           C  
ATOM   3002  ND1 HSD   190      33.460  63.290  33.090  1.00  0.00           N  
ATOM   3003  CE1 HSD   190      32.870  63.790  34.130  1.00  0.00           C  
ATOM   3004  NE2 HSD   190      33.460  64.900  34.500  1.00  0.00           N  
ATOM   3005  HN  HSD   190      37.050  63.020  33.410  1.00  0.00           H  
ATOM   3006  HA  HSD   190      35.440  61.570  31.700  1.00  0.00           H  
ATOM   3007  HB1 HSD   190      34.670  63.760  30.610  1.00  0.00           H  
ATOM   3008  HB2 HSD   190      36.110  64.540  31.310  1.00  0.00           H  
ATOM   3009  HD1 HSD   190      33.200  62.400  32.700  1.00  0.00           H  
ATOM   3010  HD2 HSD   190      35.080  66.040  33.650  1.00  0.00           H  
ATOM   3011  HE1 HSD   190      32.010  63.290  34.590  1.00  0.00           H  
ATOM   3012  N   SER   191      38.130  61.990  30.070  1.00  0.00           N  
ATOM   3013  CA  SER   191      38.630  61.620  28.760  1.00  0.00           C  
ATOM   3014  C   SER   191      38.780  60.050  28.740  1.00  0.00           C  
ATOM   3015  O   SER   191      38.860  59.450  27.680  1.00  0.00           O  
ATOM   3016  CB  SER   191      40.030  62.130  28.530  1.00  0.00           C  
ATOM   3017  OG  SER   191      40.610  61.710  27.340  1.00  0.00           O  
ATOM   3018  HN  SER   191      38.640  62.320  30.850  1.00  0.00           H  
ATOM   3019  HA  SER   191      38.030  61.840  27.890  1.00  0.00           H  
ATOM   3020  HB1 SER   191      40.600  61.820  29.430  1.00  0.00           H  
ATOM   3021  HB2 SER   191      40.000  63.240  28.520  1.00  0.00           H  
ATOM   3022  HG1 SER   191      40.010  61.980  26.630  1.00  0.00           H  
ATOM   3023  N   MET   192      38.650  59.460  29.950  1.00  0.00           N  
ATOM   3024  CA  MET   192      38.550  57.990  29.870  1.00  0.00           C  
ATOM   3025  C   MET   192      37.080  57.490  29.750  1.00  0.00           C  
ATOM   3026  O   MET   192      36.890  56.350  29.330  1.00  0.00           O  
ATOM   3027  CB  MET   192      39.320  57.330  31.100  1.00  0.00           C  
ATOM   3028  CG  MET   192      40.830  57.380  31.000  1.00  0.00           C  
ATOM   3029  SD  MET   192      41.580  56.730  32.490  1.00  0.00           S  
ATOM   3030  CE  MET   192      41.810  58.350  33.270  1.00  0.00           C  
ATOM   3031  HN  MET   192      38.870  59.960  30.790  1.00  0.00           H  
ATOM   3032  HA  MET   192      39.000  57.610  28.970  1.00  0.00           H  
ATOM   3033  HB1 MET   192      38.920  56.300  31.110  1.00  0.00           H  
ATOM   3034  HB2 MET   192      39.000  57.830  32.040  1.00  0.00           H  
ATOM   3035  HG1 MET   192      41.020  58.480  30.920  1.00  0.00           H  
ATOM   3036  HG2 MET   192      41.160  56.840  30.090  1.00  0.00           H  
ATOM   3037  HE1 MET   192      41.960  58.270  34.370  1.00  0.00           H  
ATOM   3038  HE2 MET   192      40.930  59.000  33.080  1.00  0.00           H  
ATOM   3039  HE3 MET   192      42.660  58.920  32.830  1.00  0.00           H  
ATOM   3040  N   GLY   193      36.110  58.260  30.110  1.00  0.00           N  
ATOM   3041  CA  GLY   193      34.600  57.970  29.830  1.00  0.00           C  
ATOM   3042  C   GLY   193      33.890  57.680  31.080  1.00  0.00           C  
ATOM   3043  O   GLY   193      32.780  57.130  31.090  1.00  0.00           O  
ATOM   3044  HN  GLY   193      36.270  59.200  30.400  1.00  0.00           H  
ATOM   3045  HA1 GLY   193      34.490  57.110  29.190  1.00  0.00           H  
ATOM   3046  HA2 GLY   193      34.080  58.870  29.530  1.00  0.00           H  
ATOM   3047  N   PHE   194      34.480  58.050  32.200  1.00  0.00           N  
ATOM   3048  CA  PHE   194      33.880  58.000  33.540  1.00  0.00           C  
ATOM   3049  C   PHE   194      33.360  59.270  33.930  1.00  0.00           C  
ATOM   3050  O   PHE   194      33.620  60.310  33.300  1.00  0.00           O  
ATOM   3051  CB  PHE   194      34.910  57.620  34.620  1.00  0.00           C  
ATOM   3052  CG  PHE   194      35.440  56.290  34.340  1.00  0.00           C  
ATOM   3053  CD1 PHE   194      36.730  56.160  33.710  1.00  0.00           C  
ATOM   3054  CD2 PHE   194      34.740  55.070  34.540  1.00  0.00           C  
ATOM   3055  CE1 PHE   194      37.300  54.880  33.410  1.00  0.00           C  
ATOM   3056  CE2 PHE   194      35.360  53.810  34.340  1.00  0.00           C  
ATOM   3057  CZ  PHE   194      36.580  53.740  33.660  1.00  0.00           C  
ATOM   3058  HN  PHE   194      35.330  58.560  32.120  1.00  0.00           H  
ATOM   3059  HA  PHE   194      33.060  57.300  33.460  1.00  0.00           H  
ATOM   3060  HB1 PHE   194      34.540  57.670  35.660  1.00  0.00           H  
ATOM   3061  HB2 PHE   194      35.750  58.340  34.480  1.00  0.00           H  
ATOM   3062  HD1 PHE   194      37.230  57.090  33.480  1.00  0.00           H  
ATOM   3063  HD2 PHE   194      33.810  55.140  35.080  1.00  0.00           H  
ATOM   3064  HE1 PHE   194      38.290  54.840  32.980  1.00  0.00           H  
ATOM   3065  HE2 PHE   194      34.800  52.930  34.630  1.00  0.00           H  
ATOM   3066  HZ  PHE   194      37.050  52.810  33.390  1.00  0.00           H  
ATOM   3067  N   ILE   195      32.560  59.270  35.080  1.00  0.00           N  
ATOM   3068  CA  ILE   195      32.340  60.300  36.110  1.00  0.00           C  
ATOM   3069  C   ILE   195      32.880  59.750  37.410  1.00  0.00           C  
ATOM   3070  O   ILE   195      32.700  58.570  37.750  1.00  0.00           O  
ATOM   3071  CB  ILE   195      30.900  60.560  36.290  1.00  0.00           C  
ATOM   3072  CG1 ILE   195      30.280  61.170  35.060  1.00  0.00           C  
ATOM   3073  CG2 ILE   195      30.630  61.560  37.520  1.00  0.00           C  
ATOM   3074  CD  ILE   195      28.730  60.850  35.050  1.00  0.00           C  
ATOM   3075  HN  ILE   195      32.260  58.340  35.310  1.00  0.00           H  
ATOM   3076  HA  ILE   195      32.840  61.230  35.880  1.00  0.00           H  
ATOM   3077  HB  ILE   195      30.380  59.610  36.510  1.00  0.00           H  
ATOM   3078 1HG1 ILE   195      30.720  60.610  34.200  1.00  0.00           H  
ATOM   3079 2HG1 ILE   195      30.490  62.240  34.840  1.00  0.00           H  
ATOM   3080 1HG2 ILE   195      31.050  62.560  37.240  1.00  0.00           H  
ATOM   3081 2HG2 ILE   195      31.050  61.180  38.470  1.00  0.00           H  
ATOM   3082 3HG2 ILE   195      29.550  61.700  37.700  1.00  0.00           H  
ATOM   3083  HD1 ILE   195      28.420  60.470  36.050  1.00  0.00           H  
ATOM   3084  HD2 ILE   195      28.570  60.120  34.230  1.00  0.00           H  
ATOM   3085  HD3 ILE   195      28.030  61.680  34.780  1.00  0.00           H  
ATOM   3086  N   HSD   196      33.610  60.640  38.240  1.00  0.00           N  
ATOM   3087  CA  HSD   196      34.240  60.290  39.500  1.00  0.00           C  
ATOM   3088  C   HSD   196      33.210  59.880  40.630  1.00  0.00           C  
ATOM   3089  O   HSD   196      33.310  58.930  41.320  1.00  0.00           O  
ATOM   3090  CB  HSD   196      35.000  61.450  40.110  1.00  0.00           C  
ATOM   3091  CG  HSD   196      36.210  60.960  40.810  1.00  0.00           C  
ATOM   3092  CD2 HSD   196      37.460  61.540  40.900  1.00  0.00           C  
ATOM   3093  ND1 HSD   196      36.320  59.800  41.570  1.00  0.00           N  
ATOM   3094  CE1 HSD   196      37.560  59.710  42.040  1.00  0.00           C  
ATOM   3095  NE2 HSD   196      38.310  60.750  41.680  1.00  0.00           N  
ATOM   3096  HN  HSD   196      33.630  61.590  37.920  1.00  0.00           H  
ATOM   3097  HA  HSD   196      34.860  59.410  39.380  1.00  0.00           H  
ATOM   3098  HB1 HSD   196      34.480  62.140  40.800  1.00  0.00           H  
ATOM   3099  HB2 HSD   196      35.440  62.040  39.280  1.00  0.00           H  
ATOM   3100  HD1 HSD   196      35.630  59.090  41.580  1.00  0.00           H  
ATOM   3101  HD2 HSD   196      37.740  62.560  40.670  1.00  0.00           H  
ATOM   3102  HE1 HSD   196      38.000  58.890  42.620  1.00  0.00           H  
ATOM   3103  N   ARG   197      32.100  60.650  40.750  1.00  0.00           N  
ATOM   3104  CA  ARG   197      30.920  60.310  41.460  1.00  0.00           C  
ATOM   3105  C   ARG   197      31.120  60.460  43.000  1.00  0.00           C  
ATOM   3106  O   ARG   197      30.400  59.820  43.760  1.00  0.00           O  
ATOM   3107  CB  ARG   197      30.240  59.000  41.030  1.00  0.00           C  
ATOM   3108  CG  ARG   197      29.430  59.210  39.760  1.00  0.00           C  
ATOM   3109  CD  ARG   197      28.610  58.070  39.230  1.00  0.00           C  
ATOM   3110  NE  ARG   197      27.460  57.880  40.170  1.00  0.00           N  
ATOM   3111  CZ  ARG   197      27.310  56.890  41.050  1.00  0.00           C  
ATOM   3112  NH1 ARG   197      28.210  56.030  41.350  1.00  0.00           N1+
ATOM   3113  NH2 ARG   197      26.160  56.590  41.610  1.00  0.00           N  
ATOM   3114  HN  ARG   197      32.100  61.580  40.390  1.00  0.00           H  
ATOM   3115  HA  ARG   197      30.190  61.110  41.400  1.00  0.00           H  
ATOM   3116  HB1 ARG   197      29.610  58.650  41.880  1.00  0.00           H  
ATOM   3117  HB2 ARG   197      31.090  58.310  40.810  1.00  0.00           H  
ATOM   3118  HG1 ARG   197      30.100  59.450  38.910  1.00  0.00           H  
ATOM   3119  HG2 ARG   197      28.840  60.160  39.820  1.00  0.00           H  
ATOM   3120  HD1 ARG   197      29.380  57.270  39.150  1.00  0.00           H  
ATOM   3121  HD2 ARG   197      28.250  58.320  38.210  1.00  0.00           H  
ATOM   3122  HE  ARG   197      26.580  58.170  39.800  1.00  0.00           H  
ATOM   3123 1HH1 ARG   197      29.160  56.100  41.060  1.00  0.00           H  
ATOM   3124 2HH1 ARG   197      27.880  55.390  42.040  1.00  0.00           H  
ATOM   3125 1HH2 ARG   197      25.360  57.110  41.310  1.00  0.00           H  
ATOM   3126 2HH2 ARG   197      26.130  55.740  42.140  1.00  0.00           H  
ATOM   3127  N   ASP   198      32.210  61.200  43.470  1.00  0.00           N  
ATOM   3128  CA  ASP   198      32.540  61.500  44.880  1.00  0.00           C  
ATOM   3129  C   ASP   198      33.970  61.970  44.800  1.00  0.00           C  
ATOM   3130  O   ASP   198      34.820  61.300  45.430  1.00  0.00           O  
ATOM   3131  CB  ASP   198      32.390  60.330  45.910  1.00  0.00           C  
ATOM   3132  CG  ASP   198      32.670  60.660  47.350  1.00  0.00           C  
ATOM   3133  OD1 ASP   198      32.870  61.760  47.780  1.00  0.00           O  
ATOM   3134  OD2 ASP   198      32.700  59.610  48.070  1.00  0.00           O1-
ATOM   3135  HN  ASP   198      32.820  61.500  42.750  1.00  0.00           H  
ATOM   3136  HA  ASP   198      32.090  62.430  45.210  1.00  0.00           H  
ATOM   3137  HB1 ASP   198      33.030  59.450  45.670  1.00  0.00           H  
ATOM   3138  HB2 ASP   198      31.310  60.050  45.880  1.00  0.00           H  
ATOM   3139  N   VAL   199      34.280  63.090  44.180  1.00  0.00           N  
ATOM   3140  CA  VAL   199      35.640  63.600  44.220  1.00  0.00           C  
ATOM   3141  C   VAL   199      35.910  64.400  45.540  1.00  0.00           C  
ATOM   3142  O   VAL   199      34.980  65.010  46.040  1.00  0.00           O  
ATOM   3143  CB  VAL   199      35.910  64.350  42.910  1.00  0.00           C  
ATOM   3144  CG1 VAL   199      35.040  65.620  42.880  1.00  0.00           C  
ATOM   3145  CG2 VAL   199      37.380  64.810  42.890  1.00  0.00           C  
ATOM   3146  HN  VAL   199      33.540  63.530  43.680  1.00  0.00           H  
ATOM   3147  HA  VAL   199      36.300  62.750  44.180  1.00  0.00           H  
ATOM   3148  HB  VAL   199      35.660  63.760  42.000  1.00  0.00           H  
ATOM   3149 1HG1 VAL   199      33.980  65.350  43.100  1.00  0.00           H  
ATOM   3150 2HG1 VAL   199      35.100  66.100  41.880  1.00  0.00           H  
ATOM   3151 3HG1 VAL   199      35.410  66.390  43.590  1.00  0.00           H  
ATOM   3152 1HG2 VAL   199      38.140  64.010  42.740  1.00  0.00           H  
ATOM   3153 2HG2 VAL   199      37.710  65.410  43.770  1.00  0.00           H  
ATOM   3154 3HG2 VAL   199      37.540  65.490  42.030  1.00  0.00           H  
ATOM   3155  N   LYS   200      37.060  64.240  46.190  1.00  0.00           N  
ATOM   3156  CA  LYS   200      37.390  64.820  47.470  1.00  0.00           C  
ATOM   3157  C   LYS   200      38.930  64.920  47.570  1.00  0.00           C  
ATOM   3158  O   LYS   200      39.540  64.240  46.760  1.00  0.00           O  
ATOM   3159  CB  LYS   200      36.840  63.830  48.570  1.00  0.00           C  
ATOM   3160  CG  LYS   200      37.040  62.290  48.380  1.00  0.00           C  
ATOM   3161  CD  LYS   200      36.310  61.470  49.490  1.00  0.00           C  
ATOM   3162  CE  LYS   200      36.260  59.980  49.170  1.00  0.00           C  
ATOM   3163  NZ  LYS   200      35.440  59.640  48.020  1.00  0.00           N1+
ATOM   3164  HN  LYS   200      37.770  63.630  45.840  1.00  0.00           H  
ATOM   3165  HA  LYS   200      36.910  65.790  47.520  1.00  0.00           H  
ATOM   3166  HB1 LYS   200      35.750  64.020  48.640  1.00  0.00           H  
ATOM   3167  HB2 LYS   200      37.210  64.090  49.590  1.00  0.00           H  
ATOM   3168  HG1 LYS   200      38.130  62.100  48.390  1.00  0.00           H  
ATOM   3169  HG2 LYS   200      36.550  62.190  47.390  1.00  0.00           H  
ATOM   3170  HD1 LYS   200      35.310  61.920  49.690  1.00  0.00           H  
ATOM   3171  HD2 LYS   200      36.760  61.630  50.490  1.00  0.00           H  
ATOM   3172  HE1 LYS   200      35.840  59.510  50.080  1.00  0.00           H  
ATOM   3173  HE2 LYS   200      37.270  59.550  48.970  1.00  0.00           H  
ATOM   3174  HZ1 LYS   200      34.430  59.750  48.260  1.00  0.00           H  
ATOM   3175  HZ2 LYS   200      35.650  58.670  47.700  1.00  0.00           H  
ATOM   3176  HZ3 LYS   200      35.680  60.280  47.250  1.00  0.00           H  
ATOM   3177  N   PRO   201      39.610  65.670  48.500  1.00  0.00           N  
ATOM   3178  CA  PRO   201      41.080  65.740  48.680  1.00  0.00           C  
ATOM   3179  C   PRO   201      41.720  64.430  49.270  1.00  0.00           C  
ATOM   3180  O   PRO   201      42.970  64.300  49.360  1.00  0.00           O  
ATOM   3181  CB  PRO   201      41.310  66.900  49.670  1.00  0.00           C  
ATOM   3182  CG  PRO   201      39.940  67.070  50.390  1.00  0.00           C  
ATOM   3183  CD  PRO   201      38.920  66.750  49.220  1.00  0.00           C  
ATOM   3184  HA  PRO   201      41.520  65.870  47.700  1.00  0.00           H  
ATOM   3185  HB1 PRO   201      41.550  67.850  49.150  1.00  0.00           H  
ATOM   3186  HB2 PRO   201      42.130  66.640  50.370  1.00  0.00           H  
ATOM   3187  HG1 PRO   201      39.790  66.450  51.290  1.00  0.00           H  
ATOM   3188  HG2 PRO   201      39.740  68.120  50.670  1.00  0.00           H  
ATOM   3189  HD1 PRO   201      37.910  66.440  49.570  1.00  0.00           H  
ATOM   3190  HD2 PRO   201      38.770  67.640  48.570  1.00  0.00           H  
ATOM   3191  N   ASP   202      40.920  63.450  49.700  1.00  0.00           N  
ATOM   3192  CA  ASP   202      41.360  62.120  50.160  1.00  0.00           C  
ATOM   3193  C   ASP   202      41.900  61.330  49.020  1.00  0.00           C  
ATOM   3194  O   ASP   202      42.770  60.420  49.120  1.00  0.00           O  
ATOM   3195  CB  ASP   202      40.080  61.370  50.670  1.00  0.00           C  
ATOM   3196  CG  ASP   202      39.230  62.140  51.720  1.00  0.00           C  
ATOM   3197  OD1 ASP   202      39.270  63.420  51.790  1.00  0.00           O  
ATOM   3198  OD2 ASP   202      38.350  61.440  52.330  1.00  0.00           O1-
ATOM   3199  HN  ASP   202      39.970  63.750  49.740  1.00  0.00           H  
ATOM   3200  HA  ASP   202      42.090  62.190  50.960  1.00  0.00           H  
ATOM   3201  HB1 ASP   202      40.520  60.480  51.170  1.00  0.00           H  
ATOM   3202  HB2 ASP   202      39.430  61.060  49.820  1.00  0.00           H  
ATOM   3203  N   ASN   203      41.330  61.560  47.820  1.00  0.00           N  
ATOM   3204  CA  ASN   203      41.470  60.700  46.620  1.00  0.00           C  
ATOM   3205  C   ASN   203      42.810  61.050  45.910  1.00  0.00           C  
ATOM   3206  O   ASN   203      43.330  60.230  45.170  1.00  0.00           O  
ATOM   3207  CB  ASN   203      40.250  60.940  45.580  1.00  0.00           C  
ATOM   3208  CG  ASN   203      38.850  60.510  45.980  1.00  0.00           C  
ATOM   3209  ND2 ASN   203      37.820  60.670  45.060  1.00  0.00           N  
ATOM   3210  OD1 ASN   203      38.650  60.010  47.070  1.00  0.00           O  
ATOM   3211  HN  ASN   203      40.790  62.400  47.750  1.00  0.00           H  
ATOM   3212  HA  ASN   203      41.640  59.690  46.960  1.00  0.00           H  
ATOM   3213  HB1 ASN   203      40.450  60.170  44.810  1.00  0.00           H  
ATOM   3214  HB2 ASN   203      40.250  61.990  45.220  1.00  0.00           H  
ATOM   3215 1HD2 ASN   203      36.890  60.390  45.280  1.00  0.00           H  
ATOM   3216 2HD2 ASN   203      38.050  60.840  44.100  1.00  0.00           H  
ATOM   3217  N   MET   204      43.400  62.220  46.240  1.00  0.00           N  
ATOM   3218  CA  MET   204      44.480  62.830  45.450  1.00  0.00           C  
ATOM   3219  C   MET   204      45.750  62.820  46.210  1.00  0.00           C  
ATOM   3220  O   MET   204      45.790  63.130  47.380  1.00  0.00           O  
ATOM   3221  CB  MET   204      44.120  64.300  45.080  1.00  0.00           C  
ATOM   3222  CG  MET   204      42.680  64.490  44.480  1.00  0.00           C  
ATOM   3223  SD  MET   204      42.690  64.330  42.720  1.00  0.00           S  
ATOM   3224  CE  MET   204      40.990  64.840  42.520  1.00  0.00           C  
ATOM   3225  HN  MET   204      43.030  62.770  46.980  1.00  0.00           H  
ATOM   3226  HA  MET   204      44.650  62.240  44.560  1.00  0.00           H  
ATOM   3227  HB1 MET   204      44.810  64.820  44.390  1.00  0.00           H  
ATOM   3228  HB2 MET   204      44.170  64.750  46.100  1.00  0.00           H  
ATOM   3229  HG1 MET   204      42.310  65.520  44.700  1.00  0.00           H  
ATOM   3230  HG2 MET   204      41.950  63.820  44.970  1.00  0.00           H  
ATOM   3231  HE1 MET   204      40.680  65.610  43.250  1.00  0.00           H  
ATOM   3232  HE2 MET   204      40.300  63.980  42.610  1.00  0.00           H  
ATOM   3233  HE3 MET   204      40.880  65.330  41.520  1.00  0.00           H  
ATOM   3234  N   LEU   205      46.900  62.460  45.620  1.00  0.00           N  
ATOM   3235  CA  LEU   205      48.070  62.110  46.370  1.00  0.00           C  
ATOM   3236  C   LEU   205      49.280  62.770  45.650  1.00  0.00           C  
ATOM   3237  O   LEU   205      49.370  62.820  44.440  1.00  0.00           O  
ATOM   3238  CB  LEU   205      48.330  60.550  46.340  1.00  0.00           C  
ATOM   3239  CG  LEU   205      47.080  59.730  46.780  1.00  0.00           C  
ATOM   3240  CD1 LEU   205      47.480  58.310  46.740  1.00  0.00           C  
ATOM   3241  CD2 LEU   205      46.540  60.080  48.170  1.00  0.00           C  
ATOM   3242  HN  LEU   205      46.940  62.340  44.630  1.00  0.00           H  
ATOM   3243  HA  LEU   205      47.960  62.390  47.410  1.00  0.00           H  
ATOM   3244  HB1 LEU   205      49.310  60.300  46.800  1.00  0.00           H  
ATOM   3245  HB2 LEU   205      48.540  60.340  45.270  1.00  0.00           H  
ATOM   3246  HG  LEU   205      46.300  59.830  46.000  1.00  0.00           H  
ATOM   3247 1HD1 LEU   205      46.570  57.730  46.980  1.00  0.00           H  
ATOM   3248 2HD1 LEU   205      48.290  58.030  47.450  1.00  0.00           H  
ATOM   3249 3HD1 LEU   205      47.840  57.940  45.750  1.00  0.00           H  
ATOM   3250 1HD2 LEU   205      46.020  61.060  48.180  1.00  0.00           H  
ATOM   3251 2HD2 LEU   205      47.400  60.170  48.860  1.00  0.00           H  
ATOM   3252 3HD2 LEU   205      45.800  59.350  48.560  1.00  0.00           H  
ATOM   3253  N   LEU   206      50.180  63.350  46.400  1.00  0.00           N  
ATOM   3254  CA  LEU   206      51.310  64.080  45.990  1.00  0.00           C  
ATOM   3255  C   LEU   206      52.530  63.180  45.490  1.00  0.00           C  
ATOM   3256  O   LEU   206      53.120  62.430  46.240  1.00  0.00           O  
ATOM   3257  CB  LEU   206      51.860  65.120  47.010  1.00  0.00           C  
ATOM   3258  CG  LEU   206      51.130  66.470  47.010  1.00  0.00           C  
ATOM   3259  CD1 LEU   206      49.910  66.360  47.880  1.00  0.00           C  
ATOM   3260  CD2 LEU   206      52.030  67.580  47.560  1.00  0.00           C  
ATOM   3261  HN  LEU   206      50.110  63.380  47.390  1.00  0.00           H  
ATOM   3262  HA  LEU   206      50.980  64.720  45.180  1.00  0.00           H  
ATOM   3263  HB1 LEU   206      52.870  65.350  46.600  1.00  0.00           H  
ATOM   3264  HB2 LEU   206      52.000  64.620  47.990  1.00  0.00           H  
ATOM   3265  HG  LEU   206      50.890  66.680  45.940  1.00  0.00           H  
ATOM   3266 1HD1 LEU   206      50.220  66.340  48.950  1.00  0.00           H  
ATOM   3267 2HD1 LEU   206      49.310  65.430  47.810  1.00  0.00           H  
ATOM   3268 3HD1 LEU   206      49.160  67.160  47.650  1.00  0.00           H  
ATOM   3269 1HD2 LEU   206      51.560  68.590  47.540  1.00  0.00           H  
ATOM   3270 2HD2 LEU   206      53.010  67.650  47.030  1.00  0.00           H  
ATOM   3271 3HD2 LEU   206      52.290  67.420  48.630  1.00  0.00           H  
ATOM   3272  N   ASP   207      52.810  63.350  44.190  1.00  0.00           N  
ATOM   3273  CA  ASP   207      53.820  62.750  43.480  1.00  0.00           C  
ATOM   3274  C   ASP   207      55.170  63.370  43.880  1.00  0.00           C  
ATOM   3275  O   ASP   207      55.340  64.440  44.410  1.00  0.00           O  
ATOM   3276  CB  ASP   207      53.440  62.890  41.940  1.00  0.00           C  
ATOM   3277  CG  ASP   207      54.380  62.230  40.990  1.00  0.00           C  
ATOM   3278  OD1 ASP   207      54.570  60.990  41.040  1.00  0.00           O  
ATOM   3279  OD2 ASP   207      55.160  62.950  40.290  1.00  0.00           O1-
ATOM   3280  HN  ASP   207      52.320  64.050  43.670  1.00  0.00           H  
ATOM   3281  HA  ASP   207      53.820  61.710  43.770  1.00  0.00           H  
ATOM   3282  HB1 ASP   207      53.320  63.910  41.510  1.00  0.00           H  
ATOM   3283  HB2 ASP   207      52.460  62.400  41.750  1.00  0.00           H  
ATOM   3284  N   LYS   208      56.220  62.620  43.650  1.00  0.00           N  
ATOM   3285  CA  LYS   208      57.630  62.990  43.840  1.00  0.00           C  
ATOM   3286  C   LYS   208      57.990  64.290  43.110  1.00  0.00           C  
ATOM   3287  O   LYS   208      58.880  65.000  43.450  1.00  0.00           O  
ATOM   3288  CB  LYS   208      58.450  61.760  43.330  1.00  0.00           C  
ATOM   3289  CG  LYS   208      59.920  62.100  43.400  1.00  0.00           C  
ATOM   3290  CD  LYS   208      60.440  62.220  44.790  1.00  0.00           C  
ATOM   3291  CE  LYS   208      61.880  62.700  44.950  1.00  0.00           C  
ATOM   3292  NZ  LYS   208      62.100  63.970  44.240  1.00  0.00           N1+
ATOM   3293  HN  LYS   208      56.080  61.700  43.300  1.00  0.00           H  
ATOM   3294  HA  LYS   208      57.720  63.180  44.900  1.00  0.00           H  
ATOM   3295  HB1 LYS   208      58.160  61.500  42.290  1.00  0.00           H  
ATOM   3296  HB2 LYS   208      58.180  60.960  44.050  1.00  0.00           H  
ATOM   3297  HG1 LYS   208      60.050  63.040  42.820  1.00  0.00           H  
ATOM   3298  HG2 LYS   208      60.500  61.310  42.890  1.00  0.00           H  
ATOM   3299  HD1 LYS   208      60.430  61.240  45.320  1.00  0.00           H  
ATOM   3300  HD2 LYS   208      59.800  62.850  45.440  1.00  0.00           H  
ATOM   3301  HE1 LYS   208      62.590  62.060  44.380  1.00  0.00           H  
ATOM   3302  HE2 LYS   208      62.170  62.820  46.020  1.00  0.00           H  
ATOM   3303  HZ1 LYS   208      61.830  64.750  44.870  1.00  0.00           H  
ATOM   3304  HZ2 LYS   208      61.600  63.980  43.330  1.00  0.00           H  
ATOM   3305  HZ3 LYS   208      63.130  63.970  44.070  1.00  0.00           H  
ATOM   3306  N   SER   209      57.320  64.550  41.980  1.00  0.00           N  
ATOM   3307  CA  SER   209      57.470  65.810  41.200  1.00  0.00           C  
ATOM   3308  C   SER   209      56.750  67.050  41.840  1.00  0.00           C  
ATOM   3309  O   SER   209      57.080  68.190  41.540  1.00  0.00           O  
ATOM   3310  CB  SER   209      57.050  65.750  39.670  1.00  0.00           C  
ATOM   3311  OG  SER   209      55.670  65.460  39.500  1.00  0.00           O  
ATOM   3312  HN  SER   209      56.690  63.880  41.600  1.00  0.00           H  
ATOM   3313  HA  SER   209      58.520  66.070  41.210  1.00  0.00           H  
ATOM   3314  HB1 SER   209      57.610  64.900  39.230  1.00  0.00           H  
ATOM   3315  HB2 SER   209      57.340  66.710  39.190  1.00  0.00           H  
ATOM   3316  HG1 SER   209      55.410  64.540  39.600  1.00  0.00           H  
ATOM   3317  N   GLY   210      55.860  66.840  42.820  1.00  0.00           N  
ATOM   3318  CA  GLY   210      55.060  67.830  43.510  1.00  0.00           C  
ATOM   3319  C   GLY   210      53.630  67.930  42.980  1.00  0.00           C  
ATOM   3320  O   GLY   210      52.820  68.750  43.410  1.00  0.00           O  
ATOM   3321  HN  GLY   210      55.820  65.920  43.220  1.00  0.00           H  
ATOM   3322  HA1 GLY   210      55.530  68.790  43.320  1.00  0.00           H  
ATOM   3323  HA2 GLY   210      54.910  67.610  44.560  1.00  0.00           H  
ATOM   3324  N   HSD   211      53.290  67.040  42.060  1.00  0.00           N  
ATOM   3325  CA  HSD   211      52.010  67.130  41.390  1.00  0.00           C  
ATOM   3326  C   HSD   211      51.060  66.090  41.990  1.00  0.00           C  
ATOM   3327  O   HSD   211      51.510  65.120  42.610  1.00  0.00           O  
ATOM   3328  CB  HSD   211      52.260  66.860  39.900  1.00  0.00           C  
ATOM   3329  CG  HSD   211      52.940  67.980  39.090  1.00  0.00           C  
ATOM   3330  CD2 HSD   211      54.210  68.240  38.780  1.00  0.00           C  
ATOM   3331  ND1 HSD   211      52.170  68.950  38.540  1.00  0.00           N  
ATOM   3332  CE1 HSD   211      53.070  69.750  37.930  1.00  0.00           C  
ATOM   3333  NE2 HSD   211      54.300  69.400  38.060  1.00  0.00           N  
ATOM   3334  HN  HSD   211      53.980  66.340  41.860  1.00  0.00           H  
ATOM   3335  HA  HSD   211      51.540  68.090  41.560  1.00  0.00           H  
ATOM   3336  HB1 HSD   211      51.280  66.600  39.450  1.00  0.00           H  
ATOM   3337  HB2 HSD   211      52.860  65.930  39.890  1.00  0.00           H  
ATOM   3338  HD1 HSD   211      51.180  69.130  38.580  1.00  0.00           H  
ATOM   3339  HD2 HSD   211      55.140  67.710  38.960  1.00  0.00           H  
ATOM   3340  HE1 HSD   211      52.660  70.640  37.440  1.00  0.00           H  
ATOM   3341  N   LEU   212      49.750  66.270  41.780  1.00  0.00           N  
ATOM   3342  CA  LEU   212      48.750  65.340  42.320  1.00  0.00           C  
ATOM   3343  C   LEU   212      48.640  64.160  41.350  1.00  0.00           C  
ATOM   3344  O   LEU   212      48.770  64.210  40.100  1.00  0.00           O  
ATOM   3345  CB  LEU   212      47.380  66.130  42.430  1.00  0.00           C  
ATOM   3346  CG  LEU   212      47.390  67.410  43.400  1.00  0.00           C  
ATOM   3347  CD1 LEU   212      46.060  68.120  43.450  1.00  0.00           C  
ATOM   3348  CD2 LEU   212      47.800  67.000  44.810  1.00  0.00           C  
ATOM   3349  HN  LEU   212      49.450  66.970  41.140  1.00  0.00           H  
ATOM   3350  HA  LEU   212      49.040  65.060  43.330  1.00  0.00           H  
ATOM   3351  HB1 LEU   212      46.590  65.410  42.760  1.00  0.00           H  
ATOM   3352  HB2 LEU   212      47.090  66.510  41.430  1.00  0.00           H  
ATOM   3353  HG  LEU   212      48.010  68.200  42.930  1.00  0.00           H  
ATOM   3354 1HD1 LEU   212      46.020  68.950  44.190  1.00  0.00           H  
ATOM   3355 2HD1 LEU   212      45.220  67.460  43.760  1.00  0.00           H  
ATOM   3356 3HD1 LEU   212      45.820  68.560  42.460  1.00  0.00           H  
ATOM   3357 1HD2 LEU   212      47.140  66.180  45.150  1.00  0.00           H  
ATOM   3358 2HD2 LEU   212      47.710  67.840  45.530  1.00  0.00           H  
ATOM   3359 3HD2 LEU   212      48.860  66.640  44.830  1.00  0.00           H  
ATOM   3360  N   LYS   213      48.340  62.910  41.850  1.00  0.00           N  
ATOM   3361  CA  LYS   213      47.860  61.880  40.990  1.00  0.00           C  
ATOM   3362  C   LYS   213      46.590  61.260  41.670  1.00  0.00           C  
ATOM   3363  O   LYS   213      46.430  61.560  42.880  1.00  0.00           O  
ATOM   3364  CB  LYS   213      48.900  60.830  40.570  1.00  0.00           C  
ATOM   3365  CG  LYS   213      49.830  61.310  39.460  1.00  0.00           C  
ATOM   3366  CD  LYS   213      50.620  60.180  38.830  1.00  0.00           C  
ATOM   3367  CE  LYS   213      52.020  60.640  38.410  1.00  0.00           C  
ATOM   3368  NZ  LYS   213      52.710  59.600  37.630  1.00  0.00           N1+
ATOM   3369  HN  LYS   213      48.450  62.660  42.810  1.00  0.00           H  
ATOM   3370  HA  LYS   213      47.520  62.280  40.050  1.00  0.00           H  
ATOM   3371  HB1 LYS   213      48.380  59.870  40.330  1.00  0.00           H  
ATOM   3372  HB2 LYS   213      49.570  60.650  41.430  1.00  0.00           H  
ATOM   3373  HG1 LYS   213      50.560  62.020  39.900  1.00  0.00           H  
ATOM   3374  HG2 LYS   213      49.290  61.920  38.700  1.00  0.00           H  
ATOM   3375  HD1 LYS   213      50.050  59.770  37.960  1.00  0.00           H  
ATOM   3376  HD2 LYS   213      50.750  59.370  39.580  1.00  0.00           H  
ATOM   3377  HE1 LYS   213      52.630  60.840  39.320  1.00  0.00           H  
ATOM   3378  HE2 LYS   213      52.020  61.570  37.810  1.00  0.00           H  
ATOM   3379  HZ1 LYS   213      53.620  59.260  38.000  1.00  0.00           H  
ATOM   3380  HZ2 LYS   213      52.780  59.810  36.620  1.00  0.00           H  
ATOM   3381  HZ3 LYS   213      52.100  58.760  37.530  1.00  0.00           H  
ATOM   3382  N   LEU   214      45.680  60.510  41.000  1.00  0.00           N  
ATOM   3383  CA  LEU   214      44.500  59.800  41.590  1.00  0.00           C  
ATOM   3384  C   LEU   214      44.640  58.290  41.610  1.00  0.00           C  
ATOM   3385  O   LEU   214      44.910  57.680  40.580  1.00  0.00           O  
ATOM   3386  CB  LEU   214      43.300  60.290  40.720  1.00  0.00           C  
ATOM   3387  CG  LEU   214      41.900  59.690  40.880  1.00  0.00           C  
ATOM   3388  CD1 LEU   214      41.420  59.820  42.310  1.00  0.00           C  
ATOM   3389  CD2 LEU   214      40.910  60.400  39.970  1.00  0.00           C  
ATOM   3390  HN  LEU   214      45.860  60.320  40.040  1.00  0.00           H  
ATOM   3391  HA  LEU   214      44.420  60.120  42.620  1.00  0.00           H  
ATOM   3392  HB1 LEU   214      43.620  60.250  39.660  1.00  0.00           H  
ATOM   3393  HB2 LEU   214      43.230  61.360  41.010  1.00  0.00           H  
ATOM   3394  HG  LEU   214      41.950  58.630  40.560  1.00  0.00           H  
ATOM   3395 1HD1 LEU   214      41.460  60.900  42.600  1.00  0.00           H  
ATOM   3396 2HD1 LEU   214      42.030  59.330  43.100  1.00  0.00           H  
ATOM   3397 3HD1 LEU   214      40.360  59.540  42.470  1.00  0.00           H  
ATOM   3398 1HD2 LEU   214      40.680  61.370  40.460  1.00  0.00           H  
ATOM   3399 2HD2 LEU   214      39.920  59.890  39.950  1.00  0.00           H  
ATOM   3400 3HD2 LEU   214      41.350  60.490  38.960  1.00  0.00           H  
ATOM   3401  N   ALA   215      44.450  57.750  42.800  1.00  0.00           N  
ATOM   3402  CA  ALA   215      44.370  56.290  43.110  1.00  0.00           C  
ATOM   3403  C   ALA   215      43.040  55.600  43.220  1.00  0.00           C  
ATOM   3404  O   ALA   215      42.920  54.370  43.140  1.00  0.00           O  
ATOM   3405  CB  ALA   215      45.070  55.910  44.410  1.00  0.00           C  
ATOM   3406  HN  ALA   215      44.300  58.250  43.650  1.00  0.00           H  
ATOM   3407  HA  ALA   215      44.850  55.720  42.330  1.00  0.00           H  
ATOM   3408  HB1 ALA   215      44.890  54.850  44.700  1.00  0.00           H  
ATOM   3409  HB2 ALA   215      44.640  56.550  45.210  1.00  0.00           H  
ATOM   3410  HB3 ALA   215      46.160  56.150  44.400  1.00  0.00           H  
ATOM   3411  N   ASP   216      41.900  56.360  43.310  1.00  0.00           N  
ATOM   3412  CA  ASP   216      40.580  55.860  43.580  1.00  0.00           C  
ATOM   3413  C   ASP   216      39.640  55.950  42.380  1.00  0.00           C  
ATOM   3414  O   ASP   216      39.220  57.040  41.970  1.00  0.00           O  
ATOM   3415  CB  ASP   216      40.000  56.510  44.810  1.00  0.00           C  
ATOM   3416  CG  ASP   216      38.640  56.010  45.310  1.00  0.00           C  
ATOM   3417  OD1 ASP   216      38.250  56.400  46.440  1.00  0.00           O  
ATOM   3418  OD2 ASP   216      37.850  55.410  44.540  1.00  0.00           O1-
ATOM   3419  HN  ASP   216      41.980  57.360  43.330  1.00  0.00           H  
ATOM   3420  HA  ASP   216      40.620  54.830  43.920  1.00  0.00           H  
ATOM   3421  HB1 ASP   216      39.860  57.600  44.670  1.00  0.00           H  
ATOM   3422  HB2 ASP   216      40.730  56.460  45.640  1.00  0.00           H  
ATOM   3423  N   PHE   217      39.130  54.870  41.780  1.00  0.00           N  
ATOM   3424  CA  PHE   217      38.190  54.910  40.640  1.00  0.00           C  
ATOM   3425  C   PHE   217      36.880  54.170  40.990  1.00  0.00           C  
ATOM   3426  O   PHE   217      36.000  53.760  40.200  1.00  0.00           O  
ATOM   3427  CB  PHE   217      38.880  54.190  39.470  1.00  0.00           C  
ATOM   3428  CG  PHE   217      40.210  54.900  39.190  1.00  0.00           C  
ATOM   3429  CD1 PHE   217      40.120  56.130  38.580  1.00  0.00           C  
ATOM   3430  CD2 PHE   217      41.460  54.370  39.450  1.00  0.00           C  
ATOM   3431  CE1 PHE   217      41.300  56.900  38.300  1.00  0.00           C  
ATOM   3432  CE2 PHE   217      42.610  55.100  39.170  1.00  0.00           C  
ATOM   3433  CZ  PHE   217      42.540  56.390  38.670  1.00  0.00           C  
ATOM   3434  HN  PHE   217      39.320  53.950  42.090  1.00  0.00           H  
ATOM   3435  HA  PHE   217      37.960  55.940  40.400  1.00  0.00           H  
ATOM   3436  HB1 PHE   217      38.270  54.160  38.540  1.00  0.00           H  
ATOM   3437  HB2 PHE   217      39.130  53.170  39.830  1.00  0.00           H  
ATOM   3438  HD1 PHE   217      39.190  56.560  38.250  1.00  0.00           H  
ATOM   3439  HD2 PHE   217      41.620  53.420  39.940  1.00  0.00           H  
ATOM   3440  HE1 PHE   217      41.290  57.900  37.880  1.00  0.00           H  
ATOM   3441  HE2 PHE   217      43.570  54.650  39.330  1.00  0.00           H  
ATOM   3442  HZ  PHE   217      43.440  56.970  38.610  1.00  0.00           H  
ATOM   3443  N   GLY   218      36.740  53.840  42.290  1.00  0.00           N  
ATOM   3444  CA  GLY   218      35.690  53.050  42.900  1.00  0.00           C  
ATOM   3445  C   GLY   218      34.310  53.600  42.890  1.00  0.00           C  
ATOM   3446  O   GLY   218      33.370  52.910  42.740  1.00  0.00           O  
ATOM   3447  HN  GLY   218      37.560  54.030  42.830  1.00  0.00           H  
ATOM   3448  HA1 GLY   218      35.960  52.740  43.900  1.00  0.00           H  
ATOM   3449  HA2 GLY   218      35.620  52.160  42.300  1.00  0.00           H  
ATOM   3450  N   THR   219      34.070  54.950  43.090  1.00  0.00           N  
ATOM   3451  CA  THR   219      32.770  55.470  43.020  1.00  0.00           C  
ATOM   3452  C   THR   219      32.320  55.710  41.580  1.00  0.00           C  
ATOM   3453  O   THR   219      31.080  55.780  41.370  1.00  0.00           O  
ATOM   3454  CB  THR   219      32.620  56.750  43.830  1.00  0.00           C  
ATOM   3455  CG2 THR   219      32.480  56.310  45.280  1.00  0.00           C  
ATOM   3456  OG1 THR   219      33.820  57.530  43.840  1.00  0.00           O  
ATOM   3457  HN  THR   219      34.820  55.610  43.100  1.00  0.00           H  
ATOM   3458  HA  THR   219      32.080  54.740  43.410  1.00  0.00           H  
ATOM   3459  HB  THR   219      31.730  57.350  43.550  1.00  0.00           H  
ATOM   3460  HG1 THR   219      33.800  58.030  43.030  1.00  0.00           H  
ATOM   3461 1HG2 THR   219      32.990  55.370  45.550  1.00  0.00           H  
ATOM   3462 2HG2 THR   219      31.400  56.060  45.380  1.00  0.00           H  
ATOM   3463 3HG2 THR   219      32.800  57.060  46.040  1.00  0.00           H  
ATOM   3464  N   CYS   220      33.220  55.730  40.580  1.00  0.00           N  
ATOM   3465  CA  CYS   220      32.880  55.910  39.260  1.00  0.00           C  
ATOM   3466  C   CYS   220      31.630  55.220  38.640  1.00  0.00           C  
ATOM   3467  O   CYS   220      31.280  54.090  39.040  1.00  0.00           O  
ATOM   3468  CB  CYS   220      34.060  55.800  38.310  1.00  0.00           C  
ATOM   3469  SG  CYS   220      35.340  57.050  38.540  1.00  0.00           S  
ATOM   3470  HN  CYS   220      34.190  55.590  40.750  1.00  0.00           H  
ATOM   3471  HA  CYS   220      32.720  56.970  39.280  1.00  0.00           H  
ATOM   3472  HB1 CYS   220      33.770  55.840  37.240  1.00  0.00           H  
ATOM   3473  HB2 CYS   220      34.390  54.780  38.590  1.00  0.00           H  
ATOM   3474  HG1 CYS   220      34.550  58.110  38.400  1.00  0.00           H  
ATOM   3475  N   MET   221      31.040  55.800  37.580  1.00  0.00           N  
ATOM   3476  CA  MET   221      30.170  55.120  36.600  1.00  0.00           C  
ATOM   3477  C   MET   221      30.550  55.680  35.230  1.00  0.00           C  
ATOM   3478  O   MET   221      31.080  56.760  35.240  1.00  0.00           O  
ATOM   3479  CB  MET   221      28.670  55.320  36.890  1.00  0.00           C  
ATOM   3480  CG  MET   221      28.140  54.610  38.050  1.00  0.00           C  
ATOM   3481  SD  MET   221      26.340  54.780  38.320  1.00  0.00           S  
ATOM   3482  CE  MET   221      26.190  53.360  39.390  1.00  0.00           C  
ATOM   3483  HN  MET   221      31.260  56.760  37.450  1.00  0.00           H  
ATOM   3484  HA  MET   221      30.330  54.060  36.460  1.00  0.00           H  
ATOM   3485  HB1 MET   221      28.150  54.820  36.050  1.00  0.00           H  
ATOM   3486  HB2 MET   221      28.500  56.420  36.890  1.00  0.00           H  
ATOM   3487  HG1 MET   221      28.670  55.000  38.950  1.00  0.00           H  
ATOM   3488  HG2 MET   221      28.420  53.550  37.880  1.00  0.00           H  
ATOM   3489  HE1 MET   221      25.240  52.790  39.310  1.00  0.00           H  
ATOM   3490  HE2 MET   221      26.290  53.660  40.450  1.00  0.00           H  
ATOM   3491  HE3 MET   221      27.080  52.780  39.080  1.00  0.00           H  
ATOM   3492  N   LYS   222      30.400  54.960  34.100  1.00  0.00           N  
ATOM   3493  CA  LYS   222      30.770  55.470  32.770  1.00  0.00           C  
ATOM   3494  C   LYS   222      29.720  56.520  32.270  1.00  0.00           C  
ATOM   3495  O   LYS   222      28.550  56.350  32.450  1.00  0.00           O  
ATOM   3496  CB  LYS   222      30.950  54.260  31.760  1.00  0.00           C  
ATOM   3497  CG  LYS   222      32.180  53.350  32.170  1.00  0.00           C  
ATOM   3498  CD  LYS   222      32.340  52.110  31.290  1.00  0.00           C  
ATOM   3499  CE  LYS   222      33.740  51.460  31.420  1.00  0.00           C  
ATOM   3500  NZ  LYS   222      34.050  50.420  30.300  1.00  0.00           N1+
ATOM   3501  HN  LYS   222      30.030  54.040  34.040  1.00  0.00           H  
ATOM   3502  HA  LYS   222      31.750  55.930  32.770  1.00  0.00           H  
ATOM   3503  HB1 LYS   222      31.090  54.610  30.710  1.00  0.00           H  
ATOM   3504  HB2 LYS   222      29.970  53.740  31.680  1.00  0.00           H  
ATOM   3505  HG1 LYS   222      32.080  53.160  33.260  1.00  0.00           H  
ATOM   3506  HG2 LYS   222      33.060  54.010  31.990  1.00  0.00           H  
ATOM   3507  HD1 LYS   222      32.210  52.460  30.240  1.00  0.00           H  
ATOM   3508  HD2 LYS   222      31.520  51.370  31.440  1.00  0.00           H  
ATOM   3509  HE1 LYS   222      33.690  50.970  32.420  1.00  0.00           H  
ATOM   3510  HE2 LYS   222      34.520  52.250  31.340  1.00  0.00           H  
ATOM   3511  HZ1 LYS   222      33.790  50.720  29.340  1.00  0.00           H  
ATOM   3512  HZ2 LYS   222      33.580  49.530  30.570  1.00  0.00           H  
ATOM   3513  HZ3 LYS   222      35.050  50.140  30.230  1.00  0.00           H  
ATOM   3514  N   MET   223      30.180  57.610  31.780  1.00  0.00           N  
ATOM   3515  CA  MET   223      29.310  58.700  31.340  1.00  0.00           C  
ATOM   3516  C   MET   223      28.450  58.350  30.160  1.00  0.00           C  
ATOM   3517  O   MET   223      28.890  57.730  29.230  1.00  0.00           O  
ATOM   3518  CB  MET   223      30.210  59.980  31.190  1.00  0.00           C  
ATOM   3519  CG  MET   223      30.870  60.140  29.840  1.00  0.00           C  
ATOM   3520  SD  MET   223      32.140  61.490  29.870  1.00  0.00           S  
ATOM   3521  CE  MET   223      32.480  61.380  28.090  1.00  0.00           C  
ATOM   3522  HN  MET   223      31.160  57.640  31.640  1.00  0.00           H  
ATOM   3523  HA  MET   223      28.700  58.940  32.200  1.00  0.00           H  
ATOM   3524  HB1 MET   223      30.950  60.040  32.020  1.00  0.00           H  
ATOM   3525  HB2 MET   223      29.520  60.850  31.280  1.00  0.00           H  
ATOM   3526  HG1 MET   223      30.070  60.410  29.130  1.00  0.00           H  
ATOM   3527  HG2 MET   223      31.440  59.220  29.590  1.00  0.00           H  
ATOM   3528  HE1 MET   223      32.000  62.090  27.380  1.00  0.00           H  
ATOM   3529  HE2 MET   223      32.520  60.340  27.720  1.00  0.00           H  
ATOM   3530  HE3 MET   223      33.530  61.750  28.010  1.00  0.00           H  
ATOM   3531  N   ASN   224      27.190  58.790  30.260  1.00  0.00           N  
ATOM   3532  CA  ASN   224      26.140  58.690  29.170  1.00  0.00           C  
ATOM   3533  C   ASN   224      26.040  60.090  28.520  1.00  0.00           C  
ATOM   3534  O   ASN   224      25.920  61.110  29.170  1.00  0.00           O  
ATOM   3535  CB  ASN   224      24.660  58.360  29.750  1.00  0.00           C  
ATOM   3536  CG  ASN   224      24.670  57.020  30.470  1.00  0.00           C  
ATOM   3537  ND2 ASN   224      23.460  56.570  30.900  1.00  0.00           N  
ATOM   3538  OD1 ASN   224      25.640  56.300  30.580  1.00  0.00           O  
ATOM   3539  HN  ASN   224      26.930  59.250  31.100  1.00  0.00           H  
ATOM   3540  HA  ASN   224      26.430  57.990  28.400  1.00  0.00           H  
ATOM   3541  HB1 ASN   224      24.060  58.290  28.820  1.00  0.00           H  
ATOM   3542  HB2 ASN   224      24.440  59.210  30.420  1.00  0.00           H  
ATOM   3543 1HD2 ASN   224      23.500  55.750  31.460  1.00  0.00           H  
ATOM   3544 2HD2 ASN   224      22.710  57.220  30.740  1.00  0.00           H  
ATOM   3545  N   LYS   225      26.180  60.130  27.220  1.00  0.00           N  
ATOM   3546  CA  LYS   225      25.910  61.420  26.580  1.00  0.00           C  
ATOM   3547  C   LYS   225      24.440  61.890  26.670  1.00  0.00           C  
ATOM   3548  O   LYS   225      24.140  63.050  27.040  1.00  0.00           O  
ATOM   3549  CB  LYS   225      26.360  61.430  25.090  1.00  0.00           C  
ATOM   3550  CG  LYS   225      27.910  61.250  24.810  1.00  0.00           C  
ATOM   3551  CD  LYS   225      28.730  62.490  25.270  1.00  0.00           C  
ATOM   3552  CE  LYS   225      30.260  62.260  25.330  1.00  0.00           C  
ATOM   3553  NZ  LYS   225      30.800  61.700  24.000  1.00  0.00           N1+
ATOM   3554  HN  LYS   225      26.270  59.290  26.680  1.00  0.00           H  
ATOM   3555  HA  LYS   225      26.520  62.120  27.130  1.00  0.00           H  
ATOM   3556  HB1 LYS   225      26.100  62.380  24.590  1.00  0.00           H  
ATOM   3557  HB2 LYS   225      25.900  60.590  24.530  1.00  0.00           H  
ATOM   3558  HG1 LYS   225      28.040  61.150  23.710  1.00  0.00           H  
ATOM   3559  HG2 LYS   225      28.230  60.350  25.370  1.00  0.00           H  
ATOM   3560  HD1 LYS   225      28.350  62.650  26.300  1.00  0.00           H  
ATOM   3561  HD2 LYS   225      28.380  63.310  24.600  1.00  0.00           H  
ATOM   3562  HE1 LYS   225      30.510  61.510  26.110  1.00  0.00           H  
ATOM   3563  HE2 LYS   225      30.870  63.130  25.650  1.00  0.00           H  
ATOM   3564  HZ1 LYS   225      30.720  62.400  23.240  1.00  0.00           H  
ATOM   3565  HZ2 LYS   225      30.340  60.840  23.640  1.00  0.00           H  
ATOM   3566  HZ3 LYS   225      31.830  61.540  24.030  1.00  0.00           H  
ATOM   3567  N   GLU   226      23.560  60.890  26.330  1.00  0.00           N  
ATOM   3568  CA  GLU   226      22.120  60.850  26.580  1.00  0.00           C  
ATOM   3569  C   GLU   226      21.710  60.660  28.080  1.00  0.00           C  
ATOM   3570  O   GLU   226      22.140  59.660  28.680  1.00  0.00           O  
ATOM   3571  CB  GLU   226      21.450  59.660  25.760  1.00  0.00           C  
ATOM   3572  CG  GLU   226      22.000  59.370  24.280  1.00  0.00           C  
ATOM   3573  CD  GLU   226      21.340  58.190  23.610  1.00  0.00           C  
ATOM   3574  OE1 GLU   226      20.240  58.350  23.020  1.00  0.00           O  
ATOM   3575  OE2 GLU   226      21.960  57.100  23.600  1.00  0.00           O1-
ATOM   3576  HN  GLU   226      23.820  60.030  25.880  1.00  0.00           H  
ATOM   3577  HA  GLU   226      21.730  61.820  26.310  1.00  0.00           H  
ATOM   3578  HB1 GLU   226      20.340  59.760  25.740  1.00  0.00           H  
ATOM   3579  HB2 GLU   226      21.520  58.650  26.230  1.00  0.00           H  
ATOM   3580  HG1 GLU   226      23.070  59.090  24.380  1.00  0.00           H  
ATOM   3581  HG2 GLU   226      21.910  60.280  23.640  1.00  0.00           H  
ATOM   3582  N   GLY   227      20.820  61.490  28.620  1.00  0.00           N  
ATOM   3583  CA  GLY   227      20.240  61.220  29.950  1.00  0.00           C  
ATOM   3584  C   GLY   227      21.190  61.330  31.080  1.00  0.00           C  
ATOM   3585  O   GLY   227      22.410  61.670  31.030  1.00  0.00           O  
ATOM   3586  HN  GLY   227      20.590  62.330  28.140  1.00  0.00           H  
ATOM   3587  HA1 GLY   227      19.940  60.190  29.980  1.00  0.00           H  
ATOM   3588  HA2 GLY   227      19.410  61.890  30.150  1.00  0.00           H  
ATOM   3589  N   MET   228      20.600  61.110  32.350  1.00  0.00           N  
ATOM   3590  CA  MET   228      21.330  61.050  33.640  1.00  0.00           C  
ATOM   3591  C   MET   228      21.660  59.600  33.850  1.00  0.00           C  
ATOM   3592  O   MET   228      21.270  58.710  33.140  1.00  0.00           O  
ATOM   3593  CB  MET   228      20.670  61.710  34.840  1.00  0.00           C  
ATOM   3594  CG  MET   228      20.580  63.200  34.570  1.00  0.00           C  
ATOM   3595  SD  MET   228      20.470  64.320  35.980  1.00  0.00           S  
ATOM   3596  CE  MET   228      18.660  64.550  36.060  1.00  0.00           C  
ATOM   3597  HN  MET   228      19.610  61.040  32.430  1.00  0.00           H  
ATOM   3598  HA  MET   228      22.290  61.540  33.650  1.00  0.00           H  
ATOM   3599  HB1 MET   228      21.400  61.530  35.660  1.00  0.00           H  
ATOM   3600  HB2 MET   228      19.650  61.340  35.080  1.00  0.00           H  
ATOM   3601  HG1 MET   228      19.690  63.370  33.940  1.00  0.00           H  
ATOM   3602  HG2 MET   228      21.520  63.390  34.000  1.00  0.00           H  
ATOM   3603  HE1 MET   228      18.130  64.690  35.100  1.00  0.00           H  
ATOM   3604  HE2 MET   228      18.470  65.500  36.620  1.00  0.00           H  
ATOM   3605  HE3 MET   228      18.110  63.740  36.580  1.00  0.00           H  
ATOM   3606  N   VAL   229      22.570  59.300  34.760  1.00  0.00           N  
ATOM   3607  CA  VAL   229      23.100  57.990  35.020  1.00  0.00           C  
ATOM   3608  C   VAL   229      22.430  57.420  36.260  1.00  0.00           C  
ATOM   3609  O   VAL   229      22.530  57.990  37.360  1.00  0.00           O  
ATOM   3610  CB  VAL   229      24.560  58.150  35.210  1.00  0.00           C  
ATOM   3611  CG1 VAL   229      25.170  56.800  35.590  1.00  0.00           C  
ATOM   3612  CG2 VAL   229      25.150  58.620  33.890  1.00  0.00           C  
ATOM   3613  HN  VAL   229      23.040  59.980  35.320  1.00  0.00           H  
ATOM   3614  HA  VAL   229      22.940  57.290  34.220  1.00  0.00           H  
ATOM   3615  HB  VAL   229      24.850  58.960  35.920  1.00  0.00           H  
ATOM   3616 1HG1 VAL   229      24.900  56.460  36.620  1.00  0.00           H  
ATOM   3617 2HG1 VAL   229      26.250  56.950  35.420  1.00  0.00           H  
ATOM   3618 3HG1 VAL   229      24.880  56.010  34.860  1.00  0.00           H  
ATOM   3619 1HG2 VAL   229      26.220  58.890  33.990  1.00  0.00           H  
ATOM   3620 2HG2 VAL   229      24.690  59.560  33.530  1.00  0.00           H  
ATOM   3621 3HG2 VAL   229      25.110  57.800  33.140  1.00  0.00           H  
ATOM   3622  N   ARG   230      21.710  56.330  36.180  1.00  0.00           N  
ATOM   3623  CA  ARG   230      21.230  55.660  37.360  1.00  0.00           C  
ATOM   3624  C   ARG   230      22.290  55.140  38.370  1.00  0.00           C  
ATOM   3625  O   ARG   230      22.940  54.190  38.080  1.00  0.00           O  
ATOM   3626  CB  ARG   230      20.170  54.550  36.970  1.00  0.00           C  
ATOM   3627  CG  ARG   230      18.750  55.050  36.730  1.00  0.00           C  
ATOM   3628  CD  ARG   230      18.120  55.720  37.920  1.00  0.00           C  
ATOM   3629  NE  ARG   230      16.790  56.160  37.360  1.00  0.00           N  
ATOM   3630  CZ  ARG   230      15.800  56.750  38.000  1.00  0.00           C  
ATOM   3631  NH1 ARG   230      15.790  56.960  39.320  1.00  0.00           N1+
ATOM   3632  NH2 ARG   230      14.760  57.300  37.400  1.00  0.00           N  
ATOM   3633  HN  ARG   230      21.550  55.920  35.280  1.00  0.00           H  
ATOM   3634  HA  ARG   230      20.650  56.380  37.920  1.00  0.00           H  
ATOM   3635  HB1 ARG   230      20.170  53.850  37.830  1.00  0.00           H  
ATOM   3636  HB2 ARG   230      20.520  54.020  36.050  1.00  0.00           H  
ATOM   3637  HG1 ARG   230      18.240  54.090  36.530  1.00  0.00           H  
ATOM   3638  HG2 ARG   230      18.610  55.720  35.850  1.00  0.00           H  
ATOM   3639  HD1 ARG   230      18.710  56.630  38.190  1.00  0.00           H  
ATOM   3640  HD2 ARG   230      18.070  55.030  38.790  1.00  0.00           H  
ATOM   3641  HE  ARG   230      16.790  56.240  36.360  1.00  0.00           H  
ATOM   3642 1HH1 ARG   230      16.550  56.720  39.930  1.00  0.00           H  
ATOM   3643 2HH1 ARG   230      14.990  57.400  39.720  1.00  0.00           H  
ATOM   3644 1HH2 ARG   230      14.780  57.530  36.430  1.00  0.00           H  
ATOM   3645 2HH2 ARG   230      14.050  57.740  37.960  1.00  0.00           H  
ATOM   3646  N   CYS   231      22.200  55.620  39.610  1.00  0.00           N  
ATOM   3647  CA  CYS   231      22.870  55.130  40.810  1.00  0.00           C  
ATOM   3648  C   CYS   231      22.440  53.730  41.270  1.00  0.00           C  
ATOM   3649  O   CYS   231      21.220  53.440  41.130  1.00  0.00           O  
ATOM   3650  CB  CYS   231      22.470  56.150  41.870  1.00  0.00           C  
ATOM   3651  SG  CYS   231      23.340  56.050  43.460  1.00  0.00           S  
ATOM   3652  HN  CYS   231      21.770  56.480  39.850  1.00  0.00           H  
ATOM   3653  HA  CYS   231      23.920  55.000  40.610  1.00  0.00           H  
ATOM   3654  HB1 CYS   231      21.380  56.050  42.080  1.00  0.00           H  
ATOM   3655  HB2 CYS   231      22.540  57.160  41.410  1.00  0.00           H  
ATOM   3656  HG1 CYS   231      22.200  56.550  43.900  1.00  0.00           H  
ATOM   3657  N   ASP   232      23.370  52.950  41.870  1.00  0.00           N  
ATOM   3658  CA  ASP   232      23.140  51.520  41.990  1.00  0.00           C  
ATOM   3659  C   ASP   232      23.250  51.050  43.450  1.00  0.00           C  
ATOM   3660  O   ASP   232      22.790  49.960  43.800  1.00  0.00           O  
ATOM   3661  CB  ASP   232      24.020  50.700  41.020  1.00  0.00           C  
ATOM   3662  CG  ASP   232      25.480  50.850  41.220  1.00  0.00           C  
ATOM   3663  OD1 ASP   232      26.280  50.300  40.400  1.00  0.00           O  
ATOM   3664  OD2 ASP   232      25.880  51.570  42.110  1.00  0.00           O1-
ATOM   3665  HN  ASP   232      24.330  53.240  41.890  1.00  0.00           H  
ATOM   3666  HA  ASP   232      22.130  51.230  41.720  1.00  0.00           H  
ATOM   3667  HB1 ASP   232      23.780  51.040  40.000  1.00  0.00           H  
ATOM   3668  HB2 ASP   232      23.730  49.640  41.170  1.00  0.00           H  
ATOM   3669  N   THR   233      23.750  51.910  44.320  1.00  0.00           N  
ATOM   3670  CA  THR   233      23.720  51.730  45.760  1.00  0.00           C  
ATOM   3671  C   THR   233      24.010  53.140  46.180  1.00  0.00           C  
ATOM   3672  O   THR   233      24.560  53.900  45.350  1.00  0.00           O  
ATOM   3673  CB  THR   233      24.630  50.670  46.340  1.00  0.00           C  
ATOM   3674  CG2 THR   233      26.130  50.720  45.930  1.00  0.00           C  
ATOM   3675  OG1 THR   233      24.640  50.800  47.800  1.00  0.00           O  
ATOM   3676  HN  THR   233      23.960  52.830  43.990  1.00  0.00           H  
ATOM   3677  HA  THR   233      22.700  51.520  46.020  1.00  0.00           H  
ATOM   3678  HB  THR   233      24.250  49.670  46.050  1.00  0.00           H  
ATOM   3679  HG1 THR   233      25.200  50.070  48.090  1.00  0.00           H  
ATOM   3680 1HG2 THR   233      26.620  50.010  46.640  1.00  0.00           H  
ATOM   3681 2HG2 THR   233      26.680  51.670  46.110  1.00  0.00           H  
ATOM   3682 3HG2 THR   233      26.340  50.370  44.900  1.00  0.00           H  
ATOM   3683  N   ALA   234      23.630  53.610  47.420  1.00  0.00           N  
ATOM   3684  CA  ALA   234      23.920  54.980  47.880  1.00  0.00           C  
ATOM   3685  C   ALA   234      25.410  55.140  48.150  1.00  0.00           C  
ATOM   3686  O   ALA   234      26.050  54.260  48.700  1.00  0.00           O  
ATOM   3687  CB  ALA   234      23.060  55.270  49.100  1.00  0.00           C  
ATOM   3688  HN  ALA   234      23.200  52.950  48.040  1.00  0.00           H  
ATOM   3689  HA  ALA   234      23.680  55.750  47.150  1.00  0.00           H  
ATOM   3690  HB1 ALA   234      23.030  54.430  49.830  1.00  0.00           H  
ATOM   3691  HB2 ALA   234      22.020  55.360  48.710  1.00  0.00           H  
ATOM   3692  HB3 ALA   234      23.310  56.260  49.530  1.00  0.00           H  
ATOM   3693  N   VAL   235      26.050  56.230  47.660  1.00  0.00           N  
ATOM   3694  CA  VAL   235      27.520  56.370  47.570  1.00  0.00           C  
ATOM   3695  C   VAL   235      27.720  57.890  47.850  1.00  0.00           C  
ATOM   3696  O   VAL   235      26.760  58.600  47.980  1.00  0.00           O  
ATOM   3697  CB  VAL   235      28.020  55.940  46.180  1.00  0.00           C  
ATOM   3698  CG1 VAL   235      28.140  54.370  46.210  1.00  0.00           C  
ATOM   3699  CG2 VAL   235      27.190  56.520  45.030  1.00  0.00           C  
ATOM   3700  HN  VAL   235      25.510  57.060  47.490  1.00  0.00           H  
ATOM   3701  HA  VAL   235      28.000  55.770  48.330  1.00  0.00           H  
ATOM   3702  HB  VAL   235      28.990  56.450  46.010  1.00  0.00           H  
ATOM   3703 1HG1 VAL   235      28.760  54.040  45.350  1.00  0.00           H  
ATOM   3704 2HG1 VAL   235      27.160  53.870  46.100  1.00  0.00           H  
ATOM   3705 3HG1 VAL   235      28.600  54.080  47.180  1.00  0.00           H  
ATOM   3706 1HG2 VAL   235      26.140  56.160  45.080  1.00  0.00           H  
ATOM   3707 2HG2 VAL   235      27.570  56.090  44.080  1.00  0.00           H  
ATOM   3708 3HG2 VAL   235      27.320  57.630  44.980  1.00  0.00           H  
ATOM   3709  N   GLY   236      28.930  58.460  47.930  1.00  0.00           N  
ATOM   3710  CA  GLY   236      29.170  59.860  48.250  1.00  0.00           C  
ATOM   3711  C   GLY   236      29.400  60.150  49.660  1.00  0.00           C  
ATOM   3712  O   GLY   236      28.830  59.480  50.580  1.00  0.00           O  
ATOM   3713  HN  GLY   236      29.810  57.970  47.950  1.00  0.00           H  
ATOM   3714  HA1 GLY   236      28.350  60.490  47.950  1.00  0.00           H  
ATOM   3715  HA2 GLY   236      30.110  60.090  47.770  1.00  0.00           H  
ATOM   3716  N   THR   237      30.270  61.210  49.910  1.00  0.00           N  
ATOM   3717  CA  THR   237      30.730  61.360  51.240  1.00  0.00           C  
ATOM   3718  C   THR   237      29.950  62.580  51.870  1.00  0.00           C  
ATOM   3719  O   THR   237      29.690  63.550  51.170  1.00  0.00           O  
ATOM   3720  CB  THR   237      32.220  61.560  51.100  1.00  0.00           C  
ATOM   3721  CG2 THR   237      33.000  62.020  52.350  1.00  0.00           C  
ATOM   3722  OG1 THR   237      32.840  60.380  50.640  1.00  0.00           O  
ATOM   3723  HN  THR   237      30.640  61.770  49.170  1.00  0.00           H  
ATOM   3724  HA  THR   237      30.600  60.530  51.920  1.00  0.00           H  
ATOM   3725  HB  THR   237      32.360  62.390  50.390  1.00  0.00           H  
ATOM   3726  HG1 THR   237      32.550  60.240  49.740  1.00  0.00           H  
ATOM   3727 1HG2 THR   237      32.580  63.010  52.660  1.00  0.00           H  
ATOM   3728 2HG2 THR   237      34.070  62.090  52.090  1.00  0.00           H  
ATOM   3729 3HG2 THR   237      32.980  61.390  53.260  1.00  0.00           H  
ATOM   3730  N   PRO   238      29.570  62.510  53.170  1.00  0.00           N  
ATOM   3731  CA  PRO   238      28.700  63.430  53.830  1.00  0.00           C  
ATOM   3732  C   PRO   238      28.790  64.910  53.550  1.00  0.00           C  
ATOM   3733  O   PRO   238      27.930  65.580  53.010  1.00  0.00           O  
ATOM   3734  CB  PRO   238      28.720  63.000  55.310  1.00  0.00           C  
ATOM   3735  CG  PRO   238      28.880  61.530  55.310  1.00  0.00           C  
ATOM   3736  CD  PRO   238      29.750  61.340  54.080  1.00  0.00           C  
ATOM   3737  HA  PRO   238      27.710  63.220  53.450  1.00  0.00           H  
ATOM   3738  HB1 PRO   238      27.890  63.330  55.980  1.00  0.00           H  
ATOM   3739  HB2 PRO   238      29.590  63.480  55.800  1.00  0.00           H  
ATOM   3740  HG1 PRO   238      29.270  61.140  56.270  1.00  0.00           H  
ATOM   3741  HG2 PRO   238      27.900  61.010  55.190  1.00  0.00           H  
ATOM   3742  HD1 PRO   238      30.810  61.140  54.340  1.00  0.00           H  
ATOM   3743  HD2 PRO   238      29.380  60.460  53.510  1.00  0.00           H  
ATOM   3744  N   ASP   239      30.000  65.420  53.750  1.00  0.00           N  
ATOM   3745  CA  ASP   239      30.240  66.800  53.610  1.00  0.00           C  
ATOM   3746  C   ASP   239      30.180  67.340  52.160  1.00  0.00           C  
ATOM   3747  O   ASP   239      30.030  68.570  52.020  1.00  0.00           O  
ATOM   3748  CB  ASP   239      31.520  67.320  54.340  1.00  0.00           C  
ATOM   3749  CG  ASP   239      31.430  67.030  55.840  1.00  0.00           C  
ATOM   3750  OD1 ASP   239      30.480  67.390  56.500  1.00  0.00           O  
ATOM   3751  OD2 ASP   239      32.440  66.440  56.350  1.00  0.00           O1-
ATOM   3752  HN  ASP   239      30.740  64.990  54.260  1.00  0.00           H  
ATOM   3753  HA  ASP   239      29.540  67.360  54.200  1.00  0.00           H  
ATOM   3754  HB1 ASP   239      31.490  68.430  54.260  1.00  0.00           H  
ATOM   3755  HB2 ASP   239      32.480  66.910  53.970  1.00  0.00           H  
ATOM   3756  N   TYR   240      30.250  66.400  51.190  1.00  0.00           N  
ATOM   3757  CA  TYR   240      30.360  66.780  49.750  1.00  0.00           C  
ATOM   3758  C   TYR   240      29.090  66.500  49.050  1.00  0.00           C  
ATOM   3759  O   TYR   240      29.000  66.580  47.800  1.00  0.00           O  
ATOM   3760  CB  TYR   240      31.700  66.250  49.090  1.00  0.00           C  
ATOM   3761  CG  TYR   240      32.980  66.880  49.580  1.00  0.00           C  
ATOM   3762  CD1 TYR   240      33.650  67.930  48.920  1.00  0.00           C  
ATOM   3763  CD2 TYR   240      33.550  66.350  50.780  1.00  0.00           C  
ATOM   3764  CE1 TYR   240      34.750  68.500  49.560  1.00  0.00           C  
ATOM   3765  CE2 TYR   240      34.660  66.980  51.410  1.00  0.00           C  
ATOM   3766  CZ  TYR   240      35.210  68.030  50.710  1.00  0.00           C  
ATOM   3767  OH  TYR   240      36.360  68.560  51.220  1.00  0.00           O  
ATOM   3768  HN  TYR   240      30.290  65.410  51.330  1.00  0.00           H  
ATOM   3769  HA  TYR   240      30.450  67.860  49.720  1.00  0.00           H  
ATOM   3770  HB1 TYR   240      31.660  66.480  48.010  1.00  0.00           H  
ATOM   3771  HB2 TYR   240      31.770  65.150  49.250  1.00  0.00           H  
ATOM   3772  HD1 TYR   240      33.280  68.420  48.030  1.00  0.00           H  
ATOM   3773  HD2 TYR   240      33.060  65.520  51.270  1.00  0.00           H  
ATOM   3774  HE1 TYR   240      35.240  69.390  49.180  1.00  0.00           H  
ATOM   3775  HE2 TYR   240      34.940  66.570  52.370  1.00  0.00           H  
ATOM   3776  HH  TYR   240      36.630  68.020  51.960  1.00  0.00           H  
ATOM   3777  N   ILE   241      27.950  66.200  49.700  1.00  0.00           N  
ATOM   3778  CA  ILE   241      26.750  65.720  49.030  1.00  0.00           C  
ATOM   3779  C   ILE   241      26.020  66.810  48.260  1.00  0.00           C  
ATOM   3780  O   ILE   241      25.760  67.860  48.830  1.00  0.00           O  
ATOM   3781  CB  ILE   241      25.860  64.810  49.870  1.00  0.00           C  
ATOM   3782  CG1 ILE   241      26.420  63.380  49.880  1.00  0.00           C  
ATOM   3783  CG2 ILE   241      24.390  64.810  49.440  1.00  0.00           C  
ATOM   3784  CD  ILE   241      26.330  62.490  48.560  1.00  0.00           C  
ATOM   3785  HN  ILE   241      27.980  66.050  50.680  1.00  0.00           H  
ATOM   3786  HA  ILE   241      27.090  65.120  48.210  1.00  0.00           H  
ATOM   3787  HB  ILE   241      25.910  65.220  50.900  1.00  0.00           H  
ATOM   3788 1HG1 ILE   241      25.870  62.860  50.700  1.00  0.00           H  
ATOM   3789 2HG1 ILE   241      27.480  63.480  50.200  1.00  0.00           H  
ATOM   3790 1HG2 ILE   241      24.130  64.400  48.440  1.00  0.00           H  
ATOM   3791 2HG2 ILE   241      23.940  65.810  49.610  1.00  0.00           H  
ATOM   3792 3HG2 ILE   241      23.850  64.120  50.120  1.00  0.00           H  
ATOM   3793  HD1 ILE   241      26.390  61.450  48.930  1.00  0.00           H  
ATOM   3794  HD2 ILE   241      27.170  62.760  47.890  1.00  0.00           H  
ATOM   3795  HD3 ILE   241      25.310  62.640  48.130  1.00  0.00           H  
ATOM   3796  N   SER   242      25.560  66.630  47.030  1.00  0.00           N  
ATOM   3797  CA  SER   242      24.800  67.610  46.280  1.00  0.00           C  
ATOM   3798  C   SER   242      23.330  67.470  46.600  1.00  0.00           C  
ATOM   3799  O   SER   242      22.900  66.410  47.040  1.00  0.00           O  
ATOM   3800  CB  SER   242      25.030  67.520  44.760  1.00  0.00           C  
ATOM   3801  OG  SER   242      24.570  66.260  44.230  1.00  0.00           O  
ATOM   3802  HN  SER   242      25.800  65.860  46.450  1.00  0.00           H  
ATOM   3803  HA  SER   242      25.100  68.570  46.660  1.00  0.00           H  
ATOM   3804  HB1 SER   242      26.100  67.690  44.520  1.00  0.00           H  
ATOM   3805  HB2 SER   242      24.450  68.260  44.180  1.00  0.00           H  
ATOM   3806  HG1 SER   242      24.990  65.610  44.800  1.00  0.00           H  
ATOM   3807  N   PRO   243      22.570  68.510  46.510  1.00  0.00           N  
ATOM   3808  CA  PRO   243      21.220  68.520  47.090  1.00  0.00           C  
ATOM   3809  C   PRO   243      20.240  67.750  46.260  1.00  0.00           C  
ATOM   3810  O   PRO   243      19.320  67.130  46.790  1.00  0.00           O  
ATOM   3811  CB  PRO   243      20.820  69.980  47.120  1.00  0.00           C  
ATOM   3812  CG  PRO   243      21.750  70.690  46.150  1.00  0.00           C  
ATOM   3813  CD  PRO   243      23.060  69.860  46.360  1.00  0.00           C  
ATOM   3814  HA  PRO   243      21.210  67.980  48.020  1.00  0.00           H  
ATOM   3815  HB1 PRO   243      21.070  70.470  48.090  1.00  0.00           H  
ATOM   3816  HB2 PRO   243      19.750  70.290  47.060  1.00  0.00           H  
ATOM   3817  HG1 PRO   243      21.490  70.520  45.080  1.00  0.00           H  
ATOM   3818  HG2 PRO   243      21.890  71.770  46.350  1.00  0.00           H  
ATOM   3819  HD1 PRO   243      23.730  70.000  45.490  1.00  0.00           H  
ATOM   3820  HD2 PRO   243      23.530  70.210  47.310  1.00  0.00           H  
ATOM   3821  N   GLU   244      20.470  67.690  44.900  1.00  0.00           N  
ATOM   3822  CA  GLU   244      19.730  66.730  44.080  1.00  0.00           C  
ATOM   3823  C   GLU   244      19.800  65.250  44.450  1.00  0.00           C  
ATOM   3824  O   GLU   244      18.780  64.570  44.600  1.00  0.00           O  
ATOM   3825  CB  GLU   244      20.090  66.860  42.580  1.00  0.00           C  
ATOM   3826  CG  GLU   244      19.750  68.230  42.070  1.00  0.00           C  
ATOM   3827  CD  GLU   244      20.900  69.250  42.180  1.00  0.00           C  
ATOM   3828  OE1 GLU   244      22.010  68.980  42.670  1.00  0.00           O  
ATOM   3829  OE2 GLU   244      20.560  70.410  41.790  1.00  0.00           O1-
ATOM   3830  HN  GLU   244      21.160  68.330  44.560  1.00  0.00           H  
ATOM   3831  HA  GLU   244      18.690  67.020  44.100  1.00  0.00           H  
ATOM   3832  HB1 GLU   244      19.530  66.130  41.950  1.00  0.00           H  
ATOM   3833  HB2 GLU   244      21.180  66.670  42.450  1.00  0.00           H  
ATOM   3834  HG1 GLU   244      18.800  68.640  42.470  1.00  0.00           H  
ATOM   3835  HG2 GLU   244      19.670  68.230  40.960  1.00  0.00           H  
ATOM   3836  N   VAL   245      20.990  64.690  44.650  1.00  0.00           N  
ATOM   3837  CA  VAL   245      21.190  63.390  45.190  1.00  0.00           C  
ATOM   3838  C   VAL   245      20.650  63.140  46.590  1.00  0.00           C  
ATOM   3839  O   VAL   245      20.030  62.110  46.850  1.00  0.00           O  
ATOM   3840  CB  VAL   245      22.650  63.070  45.240  1.00  0.00           C  
ATOM   3841  CG1 VAL   245      22.920  61.660  45.920  1.00  0.00           C  
ATOM   3842  CG2 VAL   245      23.130  63.040  43.740  1.00  0.00           C  
ATOM   3843  HN  VAL   245      21.800  65.260  44.510  1.00  0.00           H  
ATOM   3844  HA  VAL   245      20.750  62.680  44.500  1.00  0.00           H  
ATOM   3845  HB  VAL   245      23.190  63.850  45.810  1.00  0.00           H  
ATOM   3846 1HG1 VAL   245      22.810  61.730  47.030  1.00  0.00           H  
ATOM   3847 2HG1 VAL   245      23.880  61.170  45.620  1.00  0.00           H  
ATOM   3848 3HG1 VAL   245      22.070  61.070  45.520  1.00  0.00           H  
ATOM   3849 1HG2 VAL   245      24.140  62.580  43.730  1.00  0.00           H  
ATOM   3850 2HG2 VAL   245      23.020  63.950  43.110  1.00  0.00           H  
ATOM   3851 3HG2 VAL   245      22.400  62.400  43.210  1.00  0.00           H  
ATOM   3852  N   LEU   246      20.700  64.170  47.500  1.00  0.00           N  
ATOM   3853  CA  LEU   246      20.050  64.110  48.710  1.00  0.00           C  
ATOM   3854  C   LEU   246      18.530  63.940  48.680  1.00  0.00           C  
ATOM   3855  O   LEU   246      17.930  63.230  49.520  1.00  0.00           O  
ATOM   3856  CB  LEU   246      20.550  65.340  49.510  1.00  0.00           C  
ATOM   3857  CG  LEU   246      20.250  65.320  50.980  1.00  0.00           C  
ATOM   3858  CD1 LEU   246      20.890  64.090  51.540  1.00  0.00           C  
ATOM   3859  CD2 LEU   246      20.940  66.490  51.740  1.00  0.00           C  
ATOM   3860  HN  LEU   246      21.180  65.010  47.250  1.00  0.00           H  
ATOM   3861  HA  LEU   246      20.450  63.230  49.190  1.00  0.00           H  
ATOM   3862  HB1 LEU   246      20.130  66.210  48.960  1.00  0.00           H  
ATOM   3863  HB2 LEU   246      21.650  65.370  49.350  1.00  0.00           H  
ATOM   3864  HG  LEU   246      19.190  65.280  51.310  1.00  0.00           H  
ATOM   3865 1HD1 LEU   246      21.880  63.910  51.070  1.00  0.00           H  
ATOM   3866 2HD1 LEU   246      20.290  63.170  51.360  1.00  0.00           H  
ATOM   3867 3HD1 LEU   246      20.870  64.080  52.650  1.00  0.00           H  
ATOM   3868 1HD2 LEU   246      22.040  66.420  51.570  1.00  0.00           H  
ATOM   3869 2HD2 LEU   246      20.550  66.490  52.780  1.00  0.00           H  
ATOM   3870 3HD2 LEU   246      20.610  67.470  51.350  1.00  0.00           H  
ATOM   3871  N   LYS   247      17.840  64.660  47.770  1.00  0.00           N  
ATOM   3872  CA  LYS   247      16.370  64.810  47.640  1.00  0.00           C  
ATOM   3873  C   LYS   247      15.730  63.880  46.800  1.00  0.00           C  
ATOM   3874  O   LYS   247      14.510  63.740  46.790  1.00  0.00           O  
ATOM   3875  CB  LYS   247      15.970  66.250  47.280  1.00  0.00           C  
ATOM   3876  CG  LYS   247      16.450  66.610  45.890  1.00  0.00           C  
ATOM   3877  CD  LYS   247      16.550  68.120  45.580  1.00  0.00           C  
ATOM   3878  CE  LYS   247      15.140  68.860  45.760  1.00  0.00           C  
ATOM   3879  NZ  LYS   247      15.090  70.240  45.210  1.00  0.00           N1+
ATOM   3880  HN  LYS   247      18.240  65.400  47.220  1.00  0.00           H  
ATOM   3881  HA  LYS   247      16.030  64.530  48.630  1.00  0.00           H  
ATOM   3882  HB1 LYS   247      16.270  67.080  47.950  1.00  0.00           H  
ATOM   3883  HB2 LYS   247      14.870  66.380  47.230  1.00  0.00           H  
ATOM   3884  HG1 LYS   247      15.900  65.990  45.150  1.00  0.00           H  
ATOM   3885  HG2 LYS   247      17.470  66.230  45.670  1.00  0.00           H  
ATOM   3886  HD1 LYS   247      16.790  68.180  44.500  1.00  0.00           H  
ATOM   3887  HD2 LYS   247      17.360  68.680  46.090  1.00  0.00           H  
ATOM   3888  HE1 LYS   247      14.930  68.990  46.840  1.00  0.00           H  
ATOM   3889  HE2 LYS   247      14.250  68.400  45.260  1.00  0.00           H  
ATOM   3890  HZ1 LYS   247      14.200  70.720  45.470  1.00  0.00           H  
ATOM   3891  HZ2 LYS   247      15.080  70.360  44.170  1.00  0.00           H  
ATOM   3892  HZ3 LYS   247      15.890  70.800  45.570  1.00  0.00           H  
ATOM   3893  N   SER   248      16.530  63.080  45.970  1.00  0.00           N  
ATOM   3894  CA  SER   248      16.030  62.110  45.030  1.00  0.00           C  
ATOM   3895  C   SER   248      14.950  61.120  45.490  1.00  0.00           C  
ATOM   3896  O   SER   248      13.810  61.110  45.000  1.00  0.00           O  
ATOM   3897  CB  SER   248      16.970  61.500  44.010  1.00  0.00           C  
ATOM   3898  OG  SER   248      17.490  62.550  43.140  1.00  0.00           O  
ATOM   3899  HN  SER   248      17.520  63.210  45.970  1.00  0.00           H  
ATOM   3900  HA  SER   248      15.430  62.640  44.300  1.00  0.00           H  
ATOM   3901  HB1 SER   248      16.480  60.760  43.340  1.00  0.00           H  
ATOM   3902  HB2 SER   248      17.860  61.150  44.570  1.00  0.00           H  
ATOM   3903  HG1 SER   248      18.060  63.140  43.630  1.00  0.00           H  
ATOM   3904  N   GLN   249      15.140  60.250  46.480  1.00  0.00           N  
ATOM   3905  CA  GLN   249      16.280  60.070  47.410  1.00  0.00           C  
ATOM   3906  C   GLN   249      17.390  59.250  46.710  1.00  0.00           C  
ATOM   3907  O   GLN   249      17.150  58.570  45.670  1.00  0.00           O  
ATOM   3908  CB  GLN   249      15.860  59.470  48.850  1.00  0.00           C  
ATOM   3909  CG  GLN   249      15.020  60.370  49.710  1.00  0.00           C  
ATOM   3910  CD  GLN   249      14.400  59.680  50.910  1.00  0.00           C  
ATOM   3911  NE2 GLN   249      13.070  59.310  50.810  1.00  0.00           N  
ATOM   3912  OE1 GLN   249      14.970  59.390  51.970  1.00  0.00           O  
ATOM   3913  HN  GLN   249      14.530  59.480  46.670  1.00  0.00           H  
ATOM   3914  HA  GLN   249      16.780  61.000  47.620  1.00  0.00           H  
ATOM   3915  HB1 GLN   249      16.800  59.220  49.400  1.00  0.00           H  
ATOM   3916  HB2 GLN   249      15.360  58.490  48.700  1.00  0.00           H  
ATOM   3917  HG1 GLN   249      14.230  60.820  49.070  1.00  0.00           H  
ATOM   3918  HG2 GLN   249      15.780  61.060  50.130  1.00  0.00           H  
ATOM   3919 1HE2 GLN   249      12.380  59.480  50.100  1.00  0.00           H  
ATOM   3920 2HE2 GLN   249      12.780  58.800  51.620  1.00  0.00           H  
ATOM   3921  N   GLY   250      18.610  59.310  47.240  1.00  0.00           N  
ATOM   3922  CA  GLY   250      19.840  59.010  46.430  1.00  0.00           C  
ATOM   3923  C   GLY   250      20.300  57.650  45.920  1.00  0.00           C  
ATOM   3924  O   GLY   250      20.930  57.530  44.890  1.00  0.00           O  
ATOM   3925  HN  GLY   250      18.840  59.680  48.140  1.00  0.00           H  
ATOM   3926  HA1 GLY   250      20.630  59.370  47.080  1.00  0.00           H  
ATOM   3927  HA2 GLY   250      19.810  59.670  45.570  1.00  0.00           H  
ATOM   3928  N   GLY   251      19.930  56.560  46.680  1.00  0.00           N  
ATOM   3929  CA  GLY   251      20.160  55.160  46.440  1.00  0.00           C  
ATOM   3930  C   GLY   251      19.830  54.720  45.020  1.00  0.00           C  
ATOM   3931  O   GLY   251      20.520  53.950  44.370  1.00  0.00           O  
ATOM   3932  HN  GLY   251      19.580  56.820  47.570  1.00  0.00           H  
ATOM   3933  HA1 GLY   251      19.460  54.670  47.100  1.00  0.00           H  
ATOM   3934  HA2 GLY   251      21.180  54.900  46.710  1.00  0.00           H  
ATOM   3935  N   ASP   252      18.710  55.230  44.450  1.00  0.00           N  
ATOM   3936  CA  ASP   252      18.340  54.890  43.070  1.00  0.00           C  
ATOM   3937  C   ASP   252      18.330  56.190  42.200  1.00  0.00           C  
ATOM   3938  O   ASP   252      17.880  56.130  41.040  1.00  0.00           O  
ATOM   3939  CB  ASP   252      16.870  54.330  43.080  1.00  0.00           C  
ATOM   3940  CG  ASP   252      16.840  52.930  43.650  1.00  0.00           C  
ATOM   3941  OD1 ASP   252      17.650  52.100  43.120  1.00  0.00           O  
ATOM   3942  OD2 ASP   252      15.970  52.580  44.470  1.00  0.00           O1-
ATOM   3943  HN  ASP   252      18.060  55.770  44.990  1.00  0.00           H  
ATOM   3944  HA  ASP   252      19.050  54.200  42.630  1.00  0.00           H  
ATOM   3945  HB1 ASP   252      16.520  54.190  42.040  1.00  0.00           H  
ATOM   3946  HB2 ASP   252      16.160  55.000  43.610  1.00  0.00           H  
ATOM   3947  N   GLY   253      18.870  57.340  42.680  1.00  0.00           N  
ATOM   3948  CA  GLY   253      18.950  58.670  42.100  1.00  0.00           C  
ATOM   3949  C   GLY   253      19.460  58.620  40.660  1.00  0.00           C  
ATOM   3950  O   GLY   253      20.180  57.660  40.270  1.00  0.00           O  
ATOM   3951  HN  GLY   253      19.510  57.220  43.430  1.00  0.00           H  
ATOM   3952  HA1 GLY   253      19.700  59.220  42.660  1.00  0.00           H  
ATOM   3953  HA2 GLY   253      17.970  59.130  42.070  1.00  0.00           H  
ATOM   3954  N   TYR   254      19.100  59.630  39.920  1.00  0.00           N  
ATOM   3955  CA  TYR   254      19.510  59.770  38.560  1.00  0.00           C  
ATOM   3956  C   TYR   254      20.440  61.030  38.680  1.00  0.00           C  
ATOM   3957  O   TYR   254      19.940  62.070  39.110  1.00  0.00           O  
ATOM   3958  CB  TYR   254      18.200  60.100  37.810  1.00  0.00           C  
ATOM   3959  CG  TYR   254      18.180  59.770  36.330  1.00  0.00           C  
ATOM   3960  CD1 TYR   254      17.360  60.560  35.510  1.00  0.00           C  
ATOM   3961  CD2 TYR   254      18.870  58.680  35.710  1.00  0.00           C  
ATOM   3962  CE1 TYR   254      17.210  60.300  34.100  1.00  0.00           C  
ATOM   3963  CE2 TYR   254      18.590  58.290  34.340  1.00  0.00           C  
ATOM   3964  CZ  TYR   254      17.730  59.110  33.580  1.00  0.00           C  
ATOM   3965  OH  TYR   254      17.550  58.910  32.180  1.00  0.00           O  
ATOM   3966  HN  TYR   254      18.430  60.280  40.260  1.00  0.00           H  
ATOM   3967  HA  TYR   254      20.120  58.960  38.190  1.00  0.00           H  
ATOM   3968  HB1 TYR   254      17.940  61.160  38.000  1.00  0.00           H  
ATOM   3969  HB2 TYR   254      17.410  59.440  38.220  1.00  0.00           H  
ATOM   3970  HD1 TYR   254      16.870  61.440  35.880  1.00  0.00           H  
ATOM   3971  HD2 TYR   254      19.550  58.060  36.270  1.00  0.00           H  
ATOM   3972  HE1 TYR   254      16.640  60.960  33.460  1.00  0.00           H  
ATOM   3973  HE2 TYR   254      18.940  57.350  33.920  1.00  0.00           H  
ATOM   3974  HH  TYR   254      18.190  58.260  31.900  1.00  0.00           H  
ATOM   3975  N   TYR   255      21.710  60.990  38.310  1.00  0.00           N  
ATOM   3976  CA  TYR   255      22.550  62.180  38.400  1.00  0.00           C  
ATOM   3977  C   TYR   255      23.710  61.940  37.410  1.00  0.00           C  
ATOM   3978  O   TYR   255      23.790  60.820  36.850  1.00  0.00           O  
ATOM   3979  CB  TYR   255      23.120  62.420  39.790  1.00  0.00           C  
ATOM   3980  CG  TYR   255      23.750  61.280  40.540  1.00  0.00           C  
ATOM   3981  CD1 TYR   255      22.970  60.460  41.380  1.00  0.00           C  
ATOM   3982  CD2 TYR   255      25.140  61.110  40.680  1.00  0.00           C  
ATOM   3983  CE1 TYR   255      23.510  59.580  42.350  1.00  0.00           C  
ATOM   3984  CE2 TYR   255      25.730  60.360  41.710  1.00  0.00           C  
ATOM   3985  CZ  TYR   255      24.900  59.590  42.620  1.00  0.00           C  
ATOM   3986  OH  TYR   255      25.340  58.870  43.760  1.00  0.00           O  
ATOM   3987  HN  TYR   255      22.140  60.150  37.990  1.00  0.00           H  
ATOM   3988  HA  TYR   255      22.010  63.090  38.210  1.00  0.00           H  
ATOM   3989  HB1 TYR   255      22.410  62.890  40.500  1.00  0.00           H  
ATOM   3990  HB2 TYR   255      23.860  63.240  39.830  1.00  0.00           H  
ATOM   3991  HD1 TYR   255      21.900  60.630  41.340  1.00  0.00           H  
ATOM   3992  HD2 TYR   255      25.720  61.800  40.080  1.00  0.00           H  
ATOM   3993  HE1 TYR   255      22.860  58.870  42.840  1.00  0.00           H  
ATOM   3994  HE2 TYR   255      26.800  60.440  41.830  1.00  0.00           H  
ATOM   3995  HH  TYR   255      26.170  59.270  44.050  1.00  0.00           H  
ATOM   3996  N   GLY   256      24.460  62.950  37.110  1.00  0.00           N  
ATOM   3997  CA  GLY   256      25.610  63.030  36.150  1.00  0.00           C  
ATOM   3998  C   GLY   256      26.890  63.530  36.650  1.00  0.00           C  
ATOM   3999  O   GLY   256      27.300  63.120  37.710  1.00  0.00           O  
ATOM   4000  HN  GLY   256      24.180  63.840  37.470  1.00  0.00           H  
ATOM   4001  HA1 GLY   256      25.340  63.730  35.380  1.00  0.00           H  
ATOM   4002  HA2 GLY   256      25.730  62.020  35.770  1.00  0.00           H  
ATOM   4003  N   ARG   257      27.560  64.350  35.870  1.00  0.00           N  
ATOM   4004  CA  ARG   257      28.880  64.910  36.220  1.00  0.00           C  
ATOM   4005  C   ARG   257      28.780  66.120  37.160  1.00  0.00           C  
ATOM   4006  O   ARG   257      29.790  66.540  37.640  1.00  0.00           O  
ATOM   4007  CB  ARG   257      29.610  65.360  34.950  1.00  0.00           C  
ATOM   4008  CG  ARG   257      28.940  66.410  34.060  1.00  0.00           C  
ATOM   4009  CD  ARG   257      29.660  66.900  32.830  1.00  0.00           C  
ATOM   4010  NE  ARG   257      29.730  65.790  31.860  1.00  0.00           N  
ATOM   4011  CZ  ARG   257      30.620  65.730  30.930  1.00  0.00           C  
ATOM   4012  NH1 ARG   257      31.600  66.560  30.730  1.00  0.00           N1+
ATOM   4013  NH2 ARG   257      30.620  64.800  29.960  1.00  0.00           N  
ATOM   4014  HN  ARG   257      27.080  64.620  35.040  1.00  0.00           H  
ATOM   4015  HA  ARG   257      29.480  64.140  36.680  1.00  0.00           H  
ATOM   4016  HB1 ARG   257      29.790  64.470  34.310  1.00  0.00           H  
ATOM   4017  HB2 ARG   257      30.580  65.730  35.340  1.00  0.00           H  
ATOM   4018  HG1 ARG   257      28.590  67.190  34.760  1.00  0.00           H  
ATOM   4019  HG2 ARG   257      27.930  66.000  33.850  1.00  0.00           H  
ATOM   4020  HD1 ARG   257      30.690  67.210  33.110  1.00  0.00           H  
ATOM   4021  HD2 ARG   257      29.120  67.770  32.400  1.00  0.00           H  
ATOM   4022  HE  ARG   257      29.030  65.090  31.750  1.00  0.00           H  
ATOM   4023 1HH1 ARG   257      31.530  67.480  31.100  1.00  0.00           H  
ATOM   4024 2HH1 ARG   257      32.290  66.320  30.040  1.00  0.00           H  
ATOM   4025 1HH2 ARG   257      31.460  64.880  29.420  1.00  0.00           H  
ATOM   4026 2HH2 ARG   257      29.890  64.120  29.990  1.00  0.00           H  
ATOM   4027  N   GLU   258      27.580  66.680  37.360  1.00  0.00           N  
ATOM   4028  CA  GLU   258      27.470  67.900  38.110  1.00  0.00           C  
ATOM   4029  C   GLU   258      27.750  67.850  39.630  1.00  0.00           C  
ATOM   4030  O   GLU   258      28.000  68.900  40.250  1.00  0.00           O  
ATOM   4031  CB  GLU   258      26.060  68.450  37.820  1.00  0.00           C  
ATOM   4032  CG  GLU   258      24.870  67.590  38.300  1.00  0.00           C  
ATOM   4033  CD  GLU   258      24.450  66.530  37.310  1.00  0.00           C  
ATOM   4034  OE1 GLU   258      23.630  65.710  37.690  1.00  0.00           O  
ATOM   4035  OE2 GLU   258      24.950  66.530  36.170  1.00  0.00           O1-
ATOM   4036  HN  GLU   258      26.750  66.380  36.900  1.00  0.00           H  
ATOM   4037  HA  GLU   258      28.180  68.550  37.620  1.00  0.00           H  
ATOM   4038  HB1 GLU   258      26.070  68.590  36.720  1.00  0.00           H  
ATOM   4039  HB2 GLU   258      25.960  69.440  38.310  1.00  0.00           H  
ATOM   4040  HG1 GLU   258      24.080  68.370  38.380  1.00  0.00           H  
ATOM   4041  HG2 GLU   258      24.910  67.160  39.320  1.00  0.00           H  
ATOM   4042  N   CYS   259      27.720  66.670  40.210  1.00  0.00           N  
ATOM   4043  CA  CYS   259      28.000  66.320  41.550  1.00  0.00           C  
ATOM   4044  C   CYS   259      29.430  66.650  41.920  1.00  0.00           C  
ATOM   4045  O   CYS   259      29.760  67.190  42.970  1.00  0.00           O  
ATOM   4046  CB  CYS   259      27.600  64.850  41.920  1.00  0.00           C  
ATOM   4047  SG  CYS   259      25.880  64.470  41.610  1.00  0.00           S  
ATOM   4048  HN  CYS   259      27.640  65.800  39.720  1.00  0.00           H  
ATOM   4049  HA  CYS   259      27.360  66.940  42.170  1.00  0.00           H  
ATOM   4050  HB1 CYS   259      27.840  64.770  43.000  1.00  0.00           H  
ATOM   4051  HB2 CYS   259      28.260  64.120  41.400  1.00  0.00           H  
ATOM   4052  HG1 CYS   259      25.260  64.940  42.680  1.00  0.00           H  
ATOM   4053  N   ASP   260      30.340  66.220  41.030  1.00  0.00           N  
ATOM   4054  CA  ASP   260      31.750  66.400  41.280  1.00  0.00           C  
ATOM   4055  C   ASP   260      32.210  67.840  41.160  1.00  0.00           C  
ATOM   4056  O   ASP   260      33.030  68.310  41.900  1.00  0.00           O  
ATOM   4057  CB  ASP   260      32.550  65.650  40.210  1.00  0.00           C  
ATOM   4058  CG  ASP   260      32.430  64.220  40.560  1.00  0.00           C  
ATOM   4059  OD1 ASP   260      32.440  63.810  41.740  1.00  0.00           O  
ATOM   4060  OD2 ASP   260      32.290  63.420  39.640  1.00  0.00           O1-
ATOM   4061  HN  ASP   260      30.040  65.720  40.220  1.00  0.00           H  
ATOM   4062  HA  ASP   260      31.940  66.080  42.290  1.00  0.00           H  
ATOM   4063  HB1 ASP   260      33.640  65.850  40.280  1.00  0.00           H  
ATOM   4064  HB2 ASP   260      32.210  65.830  39.170  1.00  0.00           H  
ATOM   4065  N   TRP   261      31.590  68.630  40.320  1.00  0.00           N  
ATOM   4066  CA  TRP   261      31.800  70.060  40.220  1.00  0.00           C  
ATOM   4067  C   TRP   261      31.190  70.770  41.490  1.00  0.00           C  
ATOM   4068  O   TRP   261      31.780  71.700  42.030  1.00  0.00           O  
ATOM   4069  CB  TRP   261      31.170  70.590  38.910  1.00  0.00           C  
ATOM   4070  CG  TRP   261      31.990  70.100  37.670  1.00  0.00           C  
ATOM   4071  CD1 TRP   261      31.550  69.130  36.790  1.00  0.00           C  
ATOM   4072  CD2 TRP   261      33.400  70.130  37.540  1.00  0.00           C  
ATOM   4073  CE2 TRP   261      33.710  69.150  36.590  1.00  0.00           C  
ATOM   4074  CE3 TRP   261      34.430  70.800  38.210  1.00  0.00           C  
ATOM   4075  NE1 TRP   261      32.590  68.550  36.130  1.00  0.00           N  
ATOM   4076  CZ2 TRP   261      34.980  68.890  36.270  1.00  0.00           C  
ATOM   4077  CZ3 TRP   261      35.730  70.510  37.840  1.00  0.00           C  
ATOM   4078  CH2 TRP   261      35.980  69.590  36.820  1.00  0.00           C  
ATOM   4079  HN  TRP   261      31.020  68.140  39.660  1.00  0.00           H  
ATOM   4080  HA  TRP   261      32.880  70.170  40.270  1.00  0.00           H  
ATOM   4081  HB1 TRP   261      31.250  71.690  38.810  1.00  0.00           H  
ATOM   4082  HB2 TRP   261      30.080  70.410  38.820  1.00  0.00           H  
ATOM   4083  HD1 TRP   261      30.510  68.930  36.580  1.00  0.00           H  
ATOM   4084  HE1 TRP   261      32.690  67.590  35.980  1.00  0.00           H  
ATOM   4085  HE3 TRP   261      34.350  71.510  39.020  1.00  0.00           H  
ATOM   4086  HZ2 TRP   261      35.200  68.200  35.470  1.00  0.00           H  
ATOM   4087  HZ3 TRP   261      36.550  71.060  38.280  1.00  0.00           H  
ATOM   4088  HH2 TRP   261      36.990  69.360  36.520  1.00  0.00           H  
ATOM   4089  N   TRP   262      30.070  70.260  42.110  1.00  0.00           N  
ATOM   4090  CA  TRP   262      29.580  70.770  43.470  1.00  0.00           C  
ATOM   4091  C   TRP   262      30.620  70.530  44.580  1.00  0.00           C  
ATOM   4092  O   TRP   262      31.020  71.480  45.300  1.00  0.00           O  
ATOM   4093  CB  TRP   262      28.220  70.090  43.800  1.00  0.00           C  
ATOM   4094  CG  TRP   262      27.660  70.280  45.180  1.00  0.00           C  
ATOM   4095  CD1 TRP   262      28.120  69.580  46.310  1.00  0.00           C  
ATOM   4096  CD2 TRP   262      26.650  71.210  45.650  1.00  0.00           C  
ATOM   4097  CE2 TRP   262      26.650  71.090  47.060  1.00  0.00           C  
ATOM   4098  CE3 TRP   262      25.720  72.030  45.000  1.00  0.00           C  
ATOM   4099  NE1 TRP   262      27.460  70.090  47.420  1.00  0.00           N  
ATOM   4100  CZ2 TRP   262      25.800  71.970  47.860  1.00  0.00           C  
ATOM   4101  CZ3 TRP   262      24.910  72.860  45.750  1.00  0.00           C  
ATOM   4102  CH2 TRP   262      24.940  72.900  47.150  1.00  0.00           C  
ATOM   4103  HN  TRP   262      29.620  69.540  41.580  1.00  0.00           H  
ATOM   4104  HA  TRP   262      29.520  71.850  43.380  1.00  0.00           H  
ATOM   4105  HB1 TRP   262      28.200  69.000  43.570  1.00  0.00           H  
ATOM   4106  HB2 TRP   262      27.550  70.520  43.030  1.00  0.00           H  
ATOM   4107  HD1 TRP   262      28.790  68.740  46.270  1.00  0.00           H  
ATOM   4108  HE1 TRP   262      27.810  69.970  48.330  1.00  0.00           H  
ATOM   4109  HE3 TRP   262      25.760  72.130  43.930  1.00  0.00           H  
ATOM   4110  HZ2 TRP   262      25.840  72.000  48.940  1.00  0.00           H  
ATOM   4111  HZ3 TRP   262      24.270  73.550  45.240  1.00  0.00           H  
ATOM   4112  HH2 TRP   262      24.410  73.710  47.620  1.00  0.00           H  
ATOM   4113  N   SER   263      31.100  69.270  44.720  1.00  0.00           N  
ATOM   4114  CA  SER   263      32.190  68.790  45.510  1.00  0.00           C  
ATOM   4115  C   SER   263      33.450  69.620  45.340  1.00  0.00           C  
ATOM   4116  O   SER   263      34.040  70.010  46.370  1.00  0.00           O  
ATOM   4117  CB  SER   263      32.620  67.330  45.200  1.00  0.00           C  
ATOM   4118  OG  SER   263      31.470  66.440  45.340  1.00  0.00           O  
ATOM   4119  HN  SER   263      30.740  68.600  44.070  1.00  0.00           H  
ATOM   4120  HA  SER   263      31.950  68.940  46.550  1.00  0.00           H  
ATOM   4121  HB1 SER   263      33.390  67.000  45.930  1.00  0.00           H  
ATOM   4122  HB2 SER   263      33.060  67.300  44.180  1.00  0.00           H  
ATOM   4123  HG1 SER   263      31.740  65.670  45.850  1.00  0.00           H  
ATOM   4124  N   VAL   264      33.870  69.940  44.130  1.00  0.00           N  
ATOM   4125  CA  VAL   264      35.030  70.850  43.830  1.00  0.00           C  
ATOM   4126  C   VAL   264      34.800  72.240  44.450  1.00  0.00           C  
ATOM   4127  O   VAL   264      35.730  72.790  45.070  1.00  0.00           O  
ATOM   4128  CB  VAL   264      35.380  70.980  42.330  1.00  0.00           C  
ATOM   4129  CG1 VAL   264      36.440  72.010  42.100  1.00  0.00           C  
ATOM   4130  CG2 VAL   264      35.940  69.710  41.770  1.00  0.00           C  
ATOM   4131  HN  VAL   264      33.400  69.470  43.380  1.00  0.00           H  
ATOM   4132  HA  VAL   264      35.940  70.440  44.240  1.00  0.00           H  
ATOM   4133  HB  VAL   264      34.560  71.370  41.690  1.00  0.00           H  
ATOM   4134 1HG1 VAL   264      36.190  73.090  42.190  1.00  0.00           H  
ATOM   4135 2HG1 VAL   264      36.920  71.730  41.130  1.00  0.00           H  
ATOM   4136 3HG1 VAL   264      37.260  71.840  42.830  1.00  0.00           H  
ATOM   4137 1HG2 VAL   264      35.420  68.800  42.150  1.00  0.00           H  
ATOM   4138 2HG2 VAL   264      36.980  69.660  42.170  1.00  0.00           H  
ATOM   4139 3HG2 VAL   264      35.910  69.670  40.660  1.00  0.00           H  
ATOM   4140  N   GLY   265      33.610  72.750  44.390  1.00  0.00           N  
ATOM   4141  CA  GLY   265      33.130  73.910  45.150  1.00  0.00           C  
ATOM   4142  C   GLY   265      33.110  73.940  46.590  1.00  0.00           C  
ATOM   4143  O   GLY   265      33.440  74.920  47.230  1.00  0.00           O  
ATOM   4144  HN  GLY   265      32.830  72.240  44.030  1.00  0.00           H  
ATOM   4145  HA1 GLY   265      32.130  74.010  44.760  1.00  0.00           H  
ATOM   4146  HA2 GLY   265      33.680  74.800  44.890  1.00  0.00           H  
ATOM   4147  N   VAL   266      32.670  72.870  47.220  1.00  0.00           N  
ATOM   4148  CA  VAL   266      32.780  72.630  48.690  1.00  0.00           C  
ATOM   4149  C   VAL   266      34.320  72.550  49.000  1.00  0.00           C  
ATOM   4150  O   VAL   266      34.770  73.110  50.010  1.00  0.00           O  
ATOM   4151  CB  VAL   266      32.170  71.390  49.250  1.00  0.00           C  
ATOM   4152  CG1 VAL   266      32.660  70.900  50.640  1.00  0.00           C  
ATOM   4153  CG2 VAL   266      30.600  71.450  49.170  1.00  0.00           C  
ATOM   4154  HN  VAL   266      32.210  72.170  46.670  1.00  0.00           H  
ATOM   4155  HA  VAL   266      32.440  73.500  49.240  1.00  0.00           H  
ATOM   4156  HB  VAL   266      32.400  70.530  48.580  1.00  0.00           H  
ATOM   4157 1HG1 VAL   266      32.120  69.950  50.840  1.00  0.00           H  
ATOM   4158 2HG1 VAL   266      32.390  71.590  51.470  1.00  0.00           H  
ATOM   4159 3HG1 VAL   266      33.740  70.690  50.710  1.00  0.00           H  
ATOM   4160 1HG2 VAL   266      30.190  72.110  49.960  1.00  0.00           H  
ATOM   4161 2HG2 VAL   266      30.240  70.430  49.410  1.00  0.00           H  
ATOM   4162 3HG2 VAL   266      30.270  71.710  48.140  1.00  0.00           H  
ATOM   4163  N   PHE   267      35.190  71.820  48.230  1.00  0.00           N  
ATOM   4164  CA  PHE   267      36.620  71.670  48.380  1.00  0.00           C  
ATOM   4165  C   PHE   267      37.400  73.010  48.280  1.00  0.00           C  
ATOM   4166  O   PHE   267      38.390  73.280  49.050  1.00  0.00           O  
ATOM   4167  CB  PHE   267      37.090  70.590  47.320  1.00  0.00           C  
ATOM   4168  CG  PHE   267      38.550  70.790  46.790  1.00  0.00           C  
ATOM   4169  CD1 PHE   267      38.950  71.310  45.510  1.00  0.00           C  
ATOM   4170  CD2 PHE   267      39.520  70.400  47.700  1.00  0.00           C  
ATOM   4171  CE1 PHE   267      40.230  71.490  45.210  1.00  0.00           C  
ATOM   4172  CE2 PHE   267      40.880  70.600  47.380  1.00  0.00           C  
ATOM   4173  CZ  PHE   267      41.250  71.230  46.150  1.00  0.00           C  
ATOM   4174  HN  PHE   267      34.780  71.390  47.430  1.00  0.00           H  
ATOM   4175  HA  PHE   267      36.800  71.420  49.410  1.00  0.00           H  
ATOM   4176  HB1 PHE   267      36.510  70.610  46.380  1.00  0.00           H  
ATOM   4177  HB2 PHE   267      36.980  69.580  47.770  1.00  0.00           H  
ATOM   4178  HD1 PHE   267      38.190  71.490  44.770  1.00  0.00           H  
ATOM   4179  HD2 PHE   267      39.320  70.050  48.700  1.00  0.00           H  
ATOM   4180  HE1 PHE   267      40.550  71.830  44.230  1.00  0.00           H  
ATOM   4181  HE2 PHE   267      41.640  70.370  48.120  1.00  0.00           H  
ATOM   4182  HZ  PHE   267      42.290  71.320  45.860  1.00  0.00           H  
ATOM   4183  N   LEU   268      37.010  73.940  47.390  1.00  0.00           N  
ATOM   4184  CA  LEU   268      37.770  75.120  47.170  1.00  0.00           C  
ATOM   4185  C   LEU   268      37.410  76.130  48.260  1.00  0.00           C  
ATOM   4186  O   LEU   268      38.280  76.840  48.750  1.00  0.00           O  
ATOM   4187  CB  LEU   268      37.330  75.690  45.710  1.00  0.00           C  
ATOM   4188  CG  LEU   268      37.560  77.190  45.420  1.00  0.00           C  
ATOM   4189  CD1 LEU   268      39.040  77.580  45.520  1.00  0.00           C  
ATOM   4190  CD2 LEU   268      37.210  77.620  44.010  1.00  0.00           C  
ATOM   4191  HN  LEU   268      36.390  73.720  46.650  1.00  0.00           H  
ATOM   4192  HA  LEU   268      38.840  74.990  47.230  1.00  0.00           H  
ATOM   4193  HB1 LEU   268      36.210  75.650  45.730  1.00  0.00           H  
ATOM   4194  HB2 LEU   268      37.700  74.930  44.990  1.00  0.00           H  
ATOM   4195  HG  LEU   268      37.070  77.870  46.150  1.00  0.00           H  
ATOM   4196 1HD1 LEU   268      39.580  77.180  44.630  1.00  0.00           H  
ATOM   4197 2HD1 LEU   268      39.510  77.040  46.370  1.00  0.00           H  
ATOM   4198 3HD1 LEU   268      39.270  78.640  45.720  1.00  0.00           H  
ATOM   4199 1HD2 LEU   268      37.150  78.730  43.870  1.00  0.00           H  
ATOM   4200 2HD2 LEU   268      36.210  77.330  43.620  1.00  0.00           H  
ATOM   4201 3HD2 LEU   268      37.870  77.130  43.270  1.00  0.00           H  
ATOM   4202  N   TYR   269      36.170  76.150  48.800  1.00  0.00           N  
ATOM   4203  CA  TYR   269      35.820  76.870  49.980  1.00  0.00           C  
ATOM   4204  C   TYR   269      36.630  76.350  51.120  1.00  0.00           C  
ATOM   4205  O   TYR   269      37.170  77.190  51.860  1.00  0.00           O  
ATOM   4206  CB  TYR   269      34.270  76.570  50.310  1.00  0.00           C  
ATOM   4207  CG  TYR   269      33.770  77.210  51.530  1.00  0.00           C  
ATOM   4208  CD1 TYR   269      33.950  76.670  52.790  1.00  0.00           C  
ATOM   4209  CD2 TYR   269      32.850  78.210  51.470  1.00  0.00           C  
ATOM   4210  CE1 TYR   269      33.440  77.210  53.940  1.00  0.00           C  
ATOM   4211  CE2 TYR   269      32.230  78.750  52.670  1.00  0.00           C  
ATOM   4212  CZ  TYR   269      32.570  78.280  53.880  1.00  0.00           C  
ATOM   4213  OH  TYR   269      31.880  78.830  55.030  1.00  0.00           O  
ATOM   4214  HN  TYR   269      35.500  75.660  48.240  1.00  0.00           H  
ATOM   4215  HA  TYR   269      36.060  77.910  49.840  1.00  0.00           H  
ATOM   4216  HB1 TYR   269      34.110  75.470  50.380  1.00  0.00           H  
ATOM   4217  HB2 TYR   269      33.700  76.980  49.450  1.00  0.00           H  
ATOM   4218  HD1 TYR   269      34.570  75.780  52.870  1.00  0.00           H  
ATOM   4219  HD2 TYR   269      32.530  78.590  50.510  1.00  0.00           H  
ATOM   4220  HE1 TYR   269      33.550  76.670  54.870  1.00  0.00           H  
ATOM   4221  HE2 TYR   269      31.500  79.530  52.510  1.00  0.00           H  
ATOM   4222  HH  TYR   269      31.160  79.360  54.680  1.00  0.00           H  
ATOM   4223  N   GLU   270      36.790  75.060  51.360  1.00  0.00           N  
ATOM   4224  CA  GLU   270      37.700  74.560  52.420  1.00  0.00           C  
ATOM   4225  C   GLU   270      39.130  74.990  52.240  1.00  0.00           C  
ATOM   4226  O   GLU   270      39.760  75.510  53.130  1.00  0.00           O  
ATOM   4227  CB  GLU   270      37.590  73.030  52.750  1.00  0.00           C  
ATOM   4228  CG  GLU   270      38.480  72.670  53.980  1.00  0.00           C  
ATOM   4229  CD  GLU   270      38.590  71.150  54.220  1.00  0.00           C  
ATOM   4230  OE1 GLU   270      39.700  70.610  54.460  1.00  0.00           O  
ATOM   4231  OE2 GLU   270      37.520  70.520  54.280  1.00  0.00           O1-
ATOM   4232  HN  GLU   270      36.370  74.370  50.780  1.00  0.00           H  
ATOM   4233  HA  GLU   270      37.440  75.010  53.370  1.00  0.00           H  
ATOM   4234  HB1 GLU   270      37.870  72.370  51.890  1.00  0.00           H  
ATOM   4235  HB2 GLU   270      36.510  72.850  52.950  1.00  0.00           H  
ATOM   4236  HG1 GLU   270      38.110  73.170  54.890  1.00  0.00           H  
ATOM   4237  HG2 GLU   270      39.530  72.970  53.780  1.00  0.00           H  
ATOM   4238  N   MET   271      39.630  74.970  51.030  1.00  0.00           N  
ATOM   4239  CA  MET   271      40.910  75.610  50.730  1.00  0.00           C  
ATOM   4240  C   MET   271      41.150  77.060  51.130  1.00  0.00           C  
ATOM   4241  O   MET   271      42.220  77.460  51.660  1.00  0.00           O  
ATOM   4242  CB  MET   271      41.070  75.420  49.210  1.00  0.00           C  
ATOM   4243  CG  MET   271      42.470  75.600  48.590  1.00  0.00           C  
ATOM   4244  SD  MET   271      43.750  74.620  49.370  1.00  0.00           S  
ATOM   4245  CE  MET   271      43.130  72.980  48.810  1.00  0.00           C  
ATOM   4246  HN  MET   271      38.990  74.610  50.350  1.00  0.00           H  
ATOM   4247  HA  MET   271      41.670  75.020  51.210  1.00  0.00           H  
ATOM   4248  HB1 MET   271      40.410  76.130  48.670  1.00  0.00           H  
ATOM   4249  HB2 MET   271      40.820  74.350  49.050  1.00  0.00           H  
ATOM   4250  HG1 MET   271      42.730  76.680  48.660  1.00  0.00           H  
ATOM   4251  HG2 MET   271      42.470  75.390  47.500  1.00  0.00           H  
ATOM   4252  HE1 MET   271      43.090  72.970  47.700  1.00  0.00           H  
ATOM   4253  HE2 MET   271      42.120  72.740  49.210  1.00  0.00           H  
ATOM   4254  HE3 MET   271      43.800  72.170  49.160  1.00  0.00           H  
ATOM   4255  N   LEU   272      40.140  77.940  50.970  1.00  0.00           N  
ATOM   4256  CA  LEU   272      40.360  79.310  51.300  1.00  0.00           C  
ATOM   4257  C   LEU   272      39.700  79.660  52.650  1.00  0.00           C  
ATOM   4258  O   LEU   272      39.750  80.810  53.020  1.00  0.00           O  
ATOM   4259  CB  LEU   272      39.690  80.160  50.220  1.00  0.00           C  
ATOM   4260  CG  LEU   272      40.490  79.990  48.870  1.00  0.00           C  
ATOM   4261  CD1 LEU   272      39.640  80.620  47.740  1.00  0.00           C  
ATOM   4262  CD2 LEU   272      41.840  80.680  48.890  1.00  0.00           C  
ATOM   4263  HN  LEU   272      39.240  77.640  50.650  1.00  0.00           H  
ATOM   4264  HA  LEU   272      41.390  79.630  51.410  1.00  0.00           H  
ATOM   4265  HB1 LEU   272      39.770  81.220  50.550  1.00  0.00           H  
ATOM   4266  HB2 LEU   272      38.650  79.830  50.030  1.00  0.00           H  
ATOM   4267  HG  LEU   272      40.640  78.970  48.460  1.00  0.00           H  
ATOM   4268 1HD1 LEU   272      38.690  80.040  47.810  1.00  0.00           H  
ATOM   4269 2HD1 LEU   272      40.120  80.520  46.750  1.00  0.00           H  
ATOM   4270 3HD1 LEU   272      39.380  81.660  48.040  1.00  0.00           H  
ATOM   4271 1HD2 LEU   272      41.810  81.760  49.160  1.00  0.00           H  
ATOM   4272 2HD2 LEU   272      42.380  80.570  47.930  1.00  0.00           H  
ATOM   4273 3HD2 LEU   272      42.390  80.120  49.680  1.00  0.00           H  
ATOM   4274  N   VAL   273      39.050  78.780  53.320  1.00  0.00           N  
ATOM   4275  CA  VAL   273      38.420  79.040  54.600  1.00  0.00           C  
ATOM   4276  C   VAL   273      39.130  78.290  55.690  1.00  0.00           C  
ATOM   4277  O   VAL   273      39.300  78.810  56.760  1.00  0.00           O  
ATOM   4278  CB  VAL   273      36.930  78.750  54.550  1.00  0.00           C  
ATOM   4279  CG1 VAL   273      36.330  78.830  55.980  1.00  0.00           C  
ATOM   4280  CG2 VAL   273      36.200  79.820  53.620  1.00  0.00           C  
ATOM   4281  HN  VAL   273      38.770  77.930  52.870  1.00  0.00           H  
ATOM   4282  HA  VAL   273      38.540  80.070  54.880  1.00  0.00           H  
ATOM   4283  HB  VAL   273      36.810  77.710  54.170  1.00  0.00           H  
ATOM   4284 1HG1 VAL   273      36.600  79.810  56.430  1.00  0.00           H  
ATOM   4285 2HG1 VAL   273      36.750  78.060  56.660  1.00  0.00           H  
ATOM   4286 3HG1 VAL   273      35.230  78.710  55.880  1.00  0.00           H  
ATOM   4287 1HG2 VAL   273      35.110  79.620  53.690  1.00  0.00           H  
ATOM   4288 2HG2 VAL   273      36.490  79.810  52.550  1.00  0.00           H  
ATOM   4289 3HG2 VAL   273      36.410  80.830  54.010  1.00  0.00           H  
ATOM   4290  N   GLY   274      39.430  76.980  55.470  1.00  0.00           N  
ATOM   4291  CA  GLY   274      39.820  76.060  56.540  1.00  0.00           C  
ATOM   4292  C   GLY   274      38.750  75.300  57.330  1.00  0.00           C  
ATOM   4293  O   GLY   274      39.000  74.830  58.470  1.00  0.00           O  
ATOM   4294  HN  GLY   274      39.280  76.590  54.570  1.00  0.00           H  
ATOM   4295  HA1 GLY   274      40.400  76.610  57.270  1.00  0.00           H  
ATOM   4296  HA2 GLY   274      40.350  75.260  56.060  1.00  0.00           H  
ATOM   4297  N   ASP   275      37.630  75.190  56.660  1.00  0.00           N  
ATOM   4298  CA  ASP   275      36.420  74.560  57.220  1.00  0.00           C  
ATOM   4299  C   ASP   275      35.480  74.190  56.100  1.00  0.00           C  
ATOM   4300  O   ASP   275      35.760  74.590  54.980  1.00  0.00           O  
ATOM   4301  CB  ASP   275      35.680  75.410  58.230  1.00  0.00           C  
ATOM   4302  CG  ASP   275      34.960  74.620  59.250  1.00  0.00           C  
ATOM   4303  OD1 ASP   275      34.510  75.300  60.240  1.00  0.00           O  
ATOM   4304  OD2 ASP   275      34.700  73.400  59.020  1.00  0.00           O1-
ATOM   4305  HN  ASP   275      37.650  75.430  55.690  1.00  0.00           H  
ATOM   4306  HA  ASP   275      36.800  73.620  57.610  1.00  0.00           H  
ATOM   4307  HB1 ASP   275      35.020  76.180  57.770  1.00  0.00           H  
ATOM   4308  HB2 ASP   275      36.470  76.030  58.720  1.00  0.00           H  
ATOM   4309  N   THR   276      34.330  73.520  56.360  1.00  0.00           N  
ATOM   4310  CA  THR   276      33.320  72.970  55.440  1.00  0.00           C  
ATOM   4311  C   THR   276      32.080  73.820  55.570  1.00  0.00           C  
ATOM   4312  O   THR   276      31.730  74.330  56.670  1.00  0.00           O  
ATOM   4313  CB  THR   276      33.060  71.450  55.670  1.00  0.00           C  
ATOM   4314  CG2 THR   276      31.970  71.150  56.650  1.00  0.00           C  
ATOM   4315  OG1 THR   276      32.730  70.730  54.500  1.00  0.00           O  
ATOM   4316  HN  THR   276      34.100  73.330  57.310  1.00  0.00           H  
ATOM   4317  HA  THR   276      33.720  73.030  54.440  1.00  0.00           H  
ATOM   4318  HB  THR   276      34.020  71.060  56.080  1.00  0.00           H  
ATOM   4319  HG1 THR   276      33.530  70.820  53.990  1.00  0.00           H  
ATOM   4320 1HG2 THR   276      32.020  70.050  56.790  1.00  0.00           H  
ATOM   4321 2HG2 THR   276      30.990  71.440  56.220  1.00  0.00           H  
ATOM   4322 3HG2 THR   276      32.300  71.610  57.600  1.00  0.00           H  
ATOM   4323  N   PRO   277      31.350  74.130  54.400  1.00  0.00           N  
ATOM   4324  CA  PRO   277      30.310  75.060  54.430  1.00  0.00           C  
ATOM   4325  C   PRO   277      28.980  74.670  55.020  1.00  0.00           C  
ATOM   4326  O   PRO   277      28.290  75.570  55.530  1.00  0.00           O  
ATOM   4327  CB  PRO   277      30.100  75.530  53.030  1.00  0.00           C  
ATOM   4328  CG  PRO   277      30.760  74.440  52.150  1.00  0.00           C  
ATOM   4329  CD  PRO   277      31.780  73.820  53.050  1.00  0.00           C  
ATOM   4330  HA  PRO   277      30.660  75.860  55.060  1.00  0.00           H  
ATOM   4331  HB1 PRO   277      30.630  76.500  52.870  1.00  0.00           H  
ATOM   4332  HB2 PRO   277      29.070  75.730  52.660  1.00  0.00           H  
ATOM   4333  HG1 PRO   277      30.050  73.640  51.840  1.00  0.00           H  
ATOM   4334  HG2 PRO   277      31.270  74.950  51.310  1.00  0.00           H  
ATOM   4335  HD1 PRO   277      31.780  72.720  52.900  1.00  0.00           H  
ATOM   4336  HD2 PRO   277      32.800  74.240  52.900  1.00  0.00           H  
ATOM   4337  N   PHE   278      28.600  73.420  55.000  1.00  0.00           N  
ATOM   4338  CA  PHE   278      27.250  72.940  55.410  1.00  0.00           C  
ATOM   4339  C   PHE   278      27.200  72.260  56.750  1.00  0.00           C  
ATOM   4340  O   PHE   278      26.370  71.450  57.110  1.00  0.00           O  
ATOM   4341  CB  PHE   278      26.670  72.000  54.320  1.00  0.00           C  
ATOM   4342  CG  PHE   278      26.600  72.700  52.990  1.00  0.00           C  
ATOM   4343  CD1 PHE   278      26.020  73.990  52.970  1.00  0.00           C  
ATOM   4344  CD2 PHE   278      27.260  72.290  51.870  1.00  0.00           C  
ATOM   4345  CE1 PHE   278      26.060  74.770  51.800  1.00  0.00           C  
ATOM   4346  CE2 PHE   278      27.440  73.110  50.780  1.00  0.00           C  
ATOM   4347  CZ  PHE   278      26.730  74.340  50.690  1.00  0.00           C  
ATOM   4348  HN  PHE   278      29.140  72.700  54.570  1.00  0.00           H  
ATOM   4349  HA  PHE   278      26.570  73.780  55.440  1.00  0.00           H  
ATOM   4350  HB1 PHE   278      25.620  71.720  54.530  1.00  0.00           H  
ATOM   4351  HB2 PHE   278      27.300  71.080  54.350  1.00  0.00           H  
ATOM   4352  HD1 PHE   278      25.570  74.500  53.810  1.00  0.00           H  
ATOM   4353  HD2 PHE   278      27.820  71.370  51.790  1.00  0.00           H  
ATOM   4354  HE1 PHE   278      25.680  75.780  51.720  1.00  0.00           H  
ATOM   4355  HE2 PHE   278      28.010  72.720  49.950  1.00  0.00           H  
ATOM   4356  HZ  PHE   278      26.890  74.820  49.730  1.00  0.00           H  
ATOM   4357  N   TYR   279      28.220  72.620  57.460  1.00  0.00           N  
ATOM   4358  CA  TYR   279      28.490  72.180  58.840  1.00  0.00           C  
ATOM   4359  C   TYR   279      27.310  72.380  59.750  1.00  0.00           C  
ATOM   4360  O   TYR   279      26.470  73.260  59.560  1.00  0.00           O  
ATOM   4361  CB  TYR   279      29.840  72.700  59.390  1.00  0.00           C  
ATOM   4362  CG  TYR   279      30.220  72.180  60.730  1.00  0.00           C  
ATOM   4363  CD1 TYR   279      30.230  70.750  61.010  1.00  0.00           C  
ATOM   4364  CD2 TYR   279      30.540  73.110  61.770  1.00  0.00           C  
ATOM   4365  CE1 TYR   279      30.600  70.380  62.280  1.00  0.00           C  
ATOM   4366  CE2 TYR   279      30.730  72.680  63.070  1.00  0.00           C  
ATOM   4367  CZ  TYR   279      30.750  71.290  63.360  1.00  0.00           C  
ATOM   4368  OH  TYR   279      31.120  70.820  64.650  1.00  0.00           O  
ATOM   4369  HN  TYR   279      28.920  73.240  57.100  1.00  0.00           H  
ATOM   4370  HA  TYR   279      28.690  71.120  58.780  1.00  0.00           H  
ATOM   4371  HB1 TYR   279      29.800  73.810  59.380  1.00  0.00           H  
ATOM   4372  HB2 TYR   279      30.600  72.470  58.610  1.00  0.00           H  
ATOM   4373  HD1 TYR   279      30.060  70.040  60.220  1.00  0.00           H  
ATOM   4374  HD2 TYR   279      30.620  74.130  61.450  1.00  0.00           H  
ATOM   4375  HE1 TYR   279      30.560  69.370  62.670  1.00  0.00           H  
ATOM   4376  HE2 TYR   279      31.060  73.390  63.810  1.00  0.00           H  
ATOM   4377  HH  TYR   279      30.660  69.980  64.760  1.00  0.00           H  
ATOM   4378  N   ALA   280      27.160  71.440  60.700  1.00  0.00           N  
ATOM   4379  CA  ALA   280      26.150  71.480  61.730  1.00  0.00           C  
ATOM   4380  C   ALA   280      26.630  70.540  62.840  1.00  0.00           C  
ATOM   4381  O   ALA   280      27.560  69.780  62.610  1.00  0.00           O  
ATOM   4382  CB  ALA   280      24.730  70.910  61.300  1.00  0.00           C  
ATOM   4383  HN  ALA   280      27.880  70.750  60.790  1.00  0.00           H  
ATOM   4384  HA  ALA   280      26.060  72.440  62.230  1.00  0.00           H  
ATOM   4385  HB1 ALA   280      24.040  71.300  62.070  1.00  0.00           H  
ATOM   4386  HB2 ALA   280      24.740  69.800  61.350  1.00  0.00           H  
ATOM   4387  HB3 ALA   280      24.460  71.250  60.270  1.00  0.00           H  
ATOM   4388  N   ASP   281      25.900  70.570  63.980  1.00  0.00           N  
ATOM   4389  CA  ASP   281      26.290  69.790  65.100  1.00  0.00           C  
ATOM   4390  C   ASP   281      25.570  68.410  65.120  1.00  0.00           C  
ATOM   4391  O   ASP   281      25.820  67.490  65.910  1.00  0.00           O  
ATOM   4392  CB  ASP   281      25.920  70.640  66.370  1.00  0.00           C  
ATOM   4393  CG  ASP   281      26.720  71.880  66.590  1.00  0.00           C  
ATOM   4394  OD1 ASP   281      26.180  72.790  67.260  1.00  0.00           O  
ATOM   4395  OD2 ASP   281      27.930  71.860  66.210  1.00  0.00           O1-
ATOM   4396  HN  ASP   281      25.270  71.320  64.190  1.00  0.00           H  
ATOM   4397  HA  ASP   281      27.350  69.620  65.110  1.00  0.00           H  
ATOM   4398  HB1 ASP   281      26.170  70.030  67.260  1.00  0.00           H  
ATOM   4399  HB2 ASP   281      24.830  70.860  66.460  1.00  0.00           H  
ATOM   4400  N   SER   282      24.710  68.120  64.120  1.00  0.00           N  
ATOM   4401  CA  SER   282      24.100  66.880  63.840  1.00  0.00           C  
ATOM   4402  C   SER   282      24.210  66.520  62.400  1.00  0.00           C  
ATOM   4403  O   SER   282      24.100  67.370  61.540  1.00  0.00           O  
ATOM   4404  CB  SER   282      22.550  66.870  64.230  1.00  0.00           C  
ATOM   4405  OG  SER   282      21.940  68.140  63.870  1.00  0.00           O  
ATOM   4406  HN  SER   282      24.520  68.870  63.490  1.00  0.00           H  
ATOM   4407  HA  SER   282      24.590  66.050  64.340  1.00  0.00           H  
ATOM   4408  HB1 SER   282      22.560  66.870  65.340  1.00  0.00           H  
ATOM   4409  HB2 SER   282      22.160  65.910  63.830  1.00  0.00           H  
ATOM   4410  HG1 SER   282      22.210  68.750  64.570  1.00  0.00           H  
ATOM   4411  N   LEU   283      24.390  65.200  62.070  1.00  0.00           N  
ATOM   4412  CA  LEU   283      24.410  64.740  60.660  1.00  0.00           C  
ATOM   4413  C   LEU   283      23.160  65.150  59.910  1.00  0.00           C  
ATOM   4414  O   LEU   283      23.230  65.530  58.780  1.00  0.00           O  
ATOM   4415  CB  LEU   283      24.630  63.210  60.550  1.00  0.00           C  
ATOM   4416  CG  LEU   283      24.920  62.710  59.130  1.00  0.00           C  
ATOM   4417  CD1 LEU   283      26.360  63.020  58.640  1.00  0.00           C  
ATOM   4418  CD2 LEU   283      24.580  61.210  58.990  1.00  0.00           C  
ATOM   4419  HN  LEU   283      24.720  64.460  62.650  1.00  0.00           H  
ATOM   4420  HA  LEU   283      25.220  65.200  60.120  1.00  0.00           H  
ATOM   4421  HB1 LEU   283      23.770  62.690  61.030  1.00  0.00           H  
ATOM   4422  HB2 LEU   283      25.520  62.960  61.160  1.00  0.00           H  
ATOM   4423  HG  LEU   283      24.250  63.310  58.470  1.00  0.00           H  
ATOM   4424 1HD1 LEU   283      27.170  62.410  59.090  1.00  0.00           H  
ATOM   4425 2HD1 LEU   283      26.560  64.090  58.860  1.00  0.00           H  
ATOM   4426 3HD1 LEU   283      26.450  62.910  57.540  1.00  0.00           H  
ATOM   4427 1HD2 LEU   283      23.590  61.060  59.470  1.00  0.00           H  
ATOM   4428 2HD2 LEU   283      25.370  60.620  59.490  1.00  0.00           H  
ATOM   4429 3HD2 LEU   283      24.580  60.970  57.900  1.00  0.00           H  
ATOM   4430  N   VAL   284      21.910  65.010  60.570  1.00  0.00           N  
ATOM   4431  CA  VAL   284      20.650  65.330  59.900  1.00  0.00           C  
ATOM   4432  C   VAL   284      20.530  66.850  59.820  1.00  0.00           C  
ATOM   4433  O   VAL   284      20.140  67.430  58.830  1.00  0.00           O  
ATOM   4434  CB  VAL   284      19.420  64.700  60.680  1.00  0.00           C  
ATOM   4435  CG1 VAL   284      18.110  65.350  60.320  1.00  0.00           C  
ATOM   4436  CG2 VAL   284      19.360  63.200  60.330  1.00  0.00           C  
ATOM   4437  HN  VAL   284      21.830  64.510  61.430  1.00  0.00           H  
ATOM   4438  HA  VAL   284      20.650  65.000  58.870  1.00  0.00           H  
ATOM   4439  HB  VAL   284      19.630  64.880  61.760  1.00  0.00           H  
ATOM   4440 1HG1 VAL   284      17.260  64.800  60.780  1.00  0.00           H  
ATOM   4441 2HG1 VAL   284      18.040  65.430  59.210  1.00  0.00           H  
ATOM   4442 3HG1 VAL   284      18.090  66.370  60.770  1.00  0.00           H  
ATOM   4443 1HG2 VAL   284      18.400  62.930  60.830  1.00  0.00           H  
ATOM   4444 2HG2 VAL   284      20.210  62.550  60.620  1.00  0.00           H  
ATOM   4445 3HG2 VAL   284      19.190  62.990  59.260  1.00  0.00           H  
ATOM   4446  N   GLY   285      21.090  67.580  60.830  1.00  0.00           N  
ATOM   4447  CA  GLY   285      21.280  69.050  60.680  1.00  0.00           C  
ATOM   4448  C   GLY   285      22.170  69.510  59.550  1.00  0.00           C  
ATOM   4449  O   GLY   285      21.820  70.550  58.940  1.00  0.00           O  
ATOM   4450  HN  GLY   285      21.410  67.230  61.710  1.00  0.00           H  
ATOM   4451  HA1 GLY   285      21.710  69.410  61.610  1.00  0.00           H  
ATOM   4452  HA2 GLY   285      20.270  69.430  60.610  1.00  0.00           H  
ATOM   4453  N   THR   286      23.300  68.800  59.230  1.00  0.00           N  
ATOM   4454  CA  THR   286      24.060  68.970  57.970  1.00  0.00           C  
ATOM   4455  C   THR   286      23.280  68.590  56.710  1.00  0.00           C  
ATOM   4456  O   THR   286      23.180  69.400  55.750  1.00  0.00           O  
ATOM   4457  CB  THR   286      25.470  68.280  58.090  1.00  0.00           C  
ATOM   4458  CG2 THR   286      26.060  67.750  56.750  1.00  0.00           C  
ATOM   4459  OG1 THR   286      26.480  69.000  58.710  1.00  0.00           O  
ATOM   4460  HN  THR   286      23.680  68.100  59.830  1.00  0.00           H  
ATOM   4461  HA  THR   286      24.270  70.030  57.990  1.00  0.00           H  
ATOM   4462  HB  THR   286      25.310  67.400  58.750  1.00  0.00           H  
ATOM   4463  HG1 THR   286      26.520  69.830  58.230  1.00  0.00           H  
ATOM   4464 1HG2 THR   286      27.040  67.260  56.940  1.00  0.00           H  
ATOM   4465 2HG2 THR   286      26.300  68.640  56.130  1.00  0.00           H  
ATOM   4466 3HG2 THR   286      25.350  66.970  56.400  1.00  0.00           H  
ATOM   4467  N   TYR   287      22.470  67.450  56.580  1.00  0.00           N  
ATOM   4468  CA  TYR   287      21.500  67.170  55.450  1.00  0.00           C  
ATOM   4469  C   TYR   287      20.500  68.280  55.380  1.00  0.00           C  
ATOM   4470  O   TYR   287      20.360  68.760  54.240  1.00  0.00           O  
ATOM   4471  CB  TYR   287      20.770  65.810  55.460  1.00  0.00           C  
ATOM   4472  CG  TYR   287      21.760  64.650  55.510  1.00  0.00           C  
ATOM   4473  CD1 TYR   287      22.920  64.670  54.740  1.00  0.00           C  
ATOM   4474  CD2 TYR   287      21.340  63.550  56.240  1.00  0.00           C  
ATOM   4475  CE1 TYR   287      23.700  63.490  54.760  1.00  0.00           C  
ATOM   4476  CE2 TYR   287      22.160  62.370  56.230  1.00  0.00           C  
ATOM   4477  CZ  TYR   287      23.340  62.350  55.460  1.00  0.00           C  
ATOM   4478  OH  TYR   287      24.130  61.230  55.390  1.00  0.00           O  
ATOM   4479  HN  TYR   287      22.350  66.880  57.390  1.00  0.00           H  
ATOM   4480  HA  TYR   287      22.120  67.340  54.580  1.00  0.00           H  
ATOM   4481  HB1 TYR   287      20.160  65.600  54.560  1.00  0.00           H  
ATOM   4482  HB2 TYR   287      20.060  65.800  56.320  1.00  0.00           H  
ATOM   4483  HD1 TYR   287      23.310  65.490  54.150  1.00  0.00           H  
ATOM   4484  HD2 TYR   287      20.430  63.470  56.820  1.00  0.00           H  
ATOM   4485  HE1 TYR   287      24.540  63.380  54.080  1.00  0.00           H  
ATOM   4486  HE2 TYR   287      21.920  61.470  56.790  1.00  0.00           H  
ATOM   4487  HH  TYR   287      24.870  61.450  54.830  1.00  0.00           H  
ATOM   4488  N   SER   288      20.010  68.840  56.470  1.00  0.00           N  
ATOM   4489  CA  SER   288      19.160  70.030  56.460  1.00  0.00           C  
ATOM   4490  C   SER   288      19.860  71.330  55.860  1.00  0.00           C  
ATOM   4491  O   SER   288      19.250  72.030  55.060  1.00  0.00           O  
ATOM   4492  CB  SER   288      18.560  70.330  57.870  1.00  0.00           C  
ATOM   4493  OG  SER   288      17.750  71.520  57.830  1.00  0.00           O  
ATOM   4494  HN  SER   288      20.340  68.590  57.370  1.00  0.00           H  
ATOM   4495  HA  SER   288      18.430  69.890  55.680  1.00  0.00           H  
ATOM   4496  HB1 SER   288      19.390  70.480  58.590  1.00  0.00           H  
ATOM   4497  HB2 SER   288      17.950  69.480  58.240  1.00  0.00           H  
ATOM   4498  HG1 SER   288      16.990  71.360  57.270  1.00  0.00           H  
ATOM   4499  N   LYS   289      21.160  71.520  56.140  1.00  0.00           N  
ATOM   4500  CA  LYS   289      21.980  72.580  55.530  1.00  0.00           C  
ATOM   4501  C   LYS   289      22.280  72.490  54.040  1.00  0.00           C  
ATOM   4502  O   LYS   289      22.120  73.530  53.370  1.00  0.00           O  
ATOM   4503  CB  LYS   289      23.290  72.880  56.240  1.00  0.00           C  
ATOM   4504  CG  LYS   289      23.040  73.320  57.710  1.00  0.00           C  
ATOM   4505  CD  LYS   289      23.730  74.690  58.000  1.00  0.00           C  
ATOM   4506  CE  LYS   289      23.570  75.150  59.490  1.00  0.00           C  
ATOM   4507  NZ  LYS   289      22.160  75.280  59.790  1.00  0.00           N1+
ATOM   4508  HN  LYS   289      21.630  70.900  56.760  1.00  0.00           H  
ATOM   4509  HA  LYS   289      21.290  73.410  55.600  1.00  0.00           H  
ATOM   4510  HB1 LYS   289      23.920  73.640  55.730  1.00  0.00           H  
ATOM   4511  HB2 LYS   289      23.850  71.930  56.370  1.00  0.00           H  
ATOM   4512  HG1 LYS   289      23.350  72.460  58.330  1.00  0.00           H  
ATOM   4513  HG2 LYS   289      21.950  73.460  57.890  1.00  0.00           H  
ATOM   4514  HD1 LYS   289      23.270  75.490  57.380  1.00  0.00           H  
ATOM   4515  HD2 LYS   289      24.810  74.600  57.760  1.00  0.00           H  
ATOM   4516  HE1 LYS   289      24.080  76.130  59.630  1.00  0.00           H  
ATOM   4517  HE2 LYS   289      24.150  74.540  60.210  1.00  0.00           H  
ATOM   4518  HZ1 LYS   289      21.770  74.350  60.050  1.00  0.00           H  
ATOM   4519  HZ2 LYS   289      21.530  75.760  59.110  1.00  0.00           H  
ATOM   4520  HZ3 LYS   289      22.050  75.910  60.610  1.00  0.00           H  
ATOM   4521  N   ILE   290      22.530  71.220  53.490  1.00  0.00           N  
ATOM   4522  CA  ILE   290      22.690  70.960  52.050  1.00  0.00           C  
ATOM   4523  C   ILE   290      21.380  71.260  51.340  1.00  0.00           C  
ATOM   4524  O   ILE   290      21.390  71.900  50.270  1.00  0.00           O  
ATOM   4525  CB  ILE   290      23.240  69.490  51.900  1.00  0.00           C  
ATOM   4526  CG1 ILE   290      24.550  69.380  52.650  1.00  0.00           C  
ATOM   4527  CG2 ILE   290      23.510  69.360  50.380  1.00  0.00           C  
ATOM   4528  CD  ILE   290      25.130  67.950  52.660  1.00  0.00           C  
ATOM   4529  HN  ILE   290      22.560  70.440  54.110  1.00  0.00           H  
ATOM   4530  HA  ILE   290      23.440  71.590  51.600  1.00  0.00           H  
ATOM   4531  HB  ILE   290      22.580  68.680  52.270  1.00  0.00           H  
ATOM   4532 1HG1 ILE   290      24.450  69.620  53.730  1.00  0.00           H  
ATOM   4533 2HG1 ILE   290      25.330  70.010  52.170  1.00  0.00           H  
ATOM   4534 1HG2 ILE   290      24.510  69.780  50.140  1.00  0.00           H  
ATOM   4535 2HG2 ILE   290      22.840  69.900  49.680  1.00  0.00           H  
ATOM   4536 3HG2 ILE   290      23.580  68.270  50.190  1.00  0.00           H  
ATOM   4537  HD1 ILE   290      25.600  67.600  51.710  1.00  0.00           H  
ATOM   4538  HD2 ILE   290      24.450  67.210  53.120  1.00  0.00           H  
ATOM   4539  HD3 ILE   290      26.010  68.090  53.330  1.00  0.00           H  
ATOM   4540  N   MET   291      20.220  70.930  51.990  1.00  0.00           N  
ATOM   4541  CA  MET   291      18.910  71.160  51.410  1.00  0.00           C  
ATOM   4542  C   MET   291      18.530  72.640  51.360  1.00  0.00           C  
ATOM   4543  O   MET   291      17.590  72.970  50.620  1.00  0.00           O  
ATOM   4544  CB  MET   291      17.760  70.330  51.960  1.00  0.00           C  
ATOM   4545  CG  MET   291      17.820  68.800  51.650  1.00  0.00           C  
ATOM   4546  SD  MET   291      17.620  68.560  49.880  1.00  0.00           S  
ATOM   4547  CE  MET   291      15.830  68.910  49.860  1.00  0.00           C  
ATOM   4548  HN  MET   291      20.300  70.410  52.830  1.00  0.00           H  
ATOM   4549  HA  MET   291      19.020  70.850  50.380  1.00  0.00           H  
ATOM   4550  HB1 MET   291      16.840  70.890  51.710  1.00  0.00           H  
ATOM   4551  HB2 MET   291      17.770  70.370  53.070  1.00  0.00           H  
ATOM   4552  HG1 MET   291      17.060  68.300  52.290  1.00  0.00           H  
ATOM   4553  HG2 MET   291      18.710  68.340  52.140  1.00  0.00           H  
ATOM   4554  HE1 MET   291      15.300  68.690  48.900  1.00  0.00           H  
ATOM   4555  HE2 MET   291      15.600  69.960  50.120  1.00  0.00           H  
ATOM   4556  HE3 MET   291      15.240  68.270  50.550  1.00  0.00           H  
ATOM   4557  N   ASN   292      19.220  73.570  52.090  1.00  0.00           N  
ATOM   4558  CA  ASN   292      18.800  74.960  52.110  1.00  0.00           C  
ATOM   4559  C   ASN   292      20.060  75.800  51.610  1.00  0.00           C  
ATOM   4560  O   ASN   292      20.200  76.950  51.980  1.00  0.00           O  
ATOM   4561  CB  ASN   292      18.590  75.320  53.640  1.00  0.00           C  
ATOM   4562  CG  ASN   292      18.190  76.810  53.880  1.00  0.00           C  
ATOM   4563  ND2 ASN   292      18.470  77.370  55.060  1.00  0.00           N  
ATOM   4564  OD1 ASN   292      17.710  77.550  53.030  1.00  0.00           O  
ATOM   4565  HN  ASN   292      20.070  73.340  52.560  1.00  0.00           H  
ATOM   4566  HA  ASN   292      18.000  75.160  51.410  1.00  0.00           H  
ATOM   4567  HB1 ASN   292      19.530  75.150  54.220  1.00  0.00           H  
ATOM   4568  HB2 ASN   292      17.820  74.710  54.150  1.00  0.00           H  
ATOM   4569 1HD2 ASN   292      18.540  76.840  55.910  1.00  0.00           H  
ATOM   4570 2HD2 ASN   292      18.210  78.320  55.270  1.00  0.00           H  
ATOM   4571  N   HSD   293      21.000  75.210  50.850  1.00  0.00           N  
ATOM   4572  CA  HSD   293      22.350  75.730  50.600  1.00  0.00           C  
ATOM   4573  C   HSD   293      22.490  77.250  50.340  1.00  0.00           C  
ATOM   4574  O   HSD   293      23.430  77.820  50.950  1.00  0.00           O  
ATOM   4575  CB  HSD   293      23.000  74.930  49.380  1.00  0.00           C  
ATOM   4576  CG  HSD   293      22.020  74.790  48.220  1.00  0.00           C  
ATOM   4577  CD2 HSD   293      22.130  75.430  47.050  1.00  0.00           C  
ATOM   4578  ND1 HSD   293      21.080  73.810  48.080  1.00  0.00           N  
ATOM   4579  CE1 HSD   293      20.630  73.970  46.780  1.00  0.00           C  
ATOM   4580  NE2 HSD   293      21.300  74.890  46.130  1.00  0.00           N  
ATOM   4581  HN  HSD   293      20.970  74.250  50.620  1.00  0.00           H  
ATOM   4582  HA  HSD   293      22.980  75.500  51.450  1.00  0.00           H  
ATOM   4583  HB1 HSD   293      23.190  73.870  49.670  1.00  0.00           H  
ATOM   4584  HB2 HSD   293      23.870  75.560  49.090  1.00  0.00           H  
ATOM   4585  HD1 HSD   293      20.890  73.060  48.710  1.00  0.00           H  
ATOM   4586  HD2 HSD   293      22.830  76.210  46.760  1.00  0.00           H  
ATOM   4587  HE1 HSD   293      19.900  73.280  46.360  1.00  0.00           H  
ATOM   4588  N   LYS   294      21.640  77.920  49.510  1.00  0.00           N  
ATOM   4589  CA  LYS   294      21.720  79.260  49.140  1.00  0.00           C  
ATOM   4590  C   LYS   294      21.670  80.180  50.260  1.00  0.00           C  
ATOM   4591  O   LYS   294      22.200  81.310  50.320  1.00  0.00           O  
ATOM   4592  CB  LYS   294      20.610  79.500  48.070  1.00  0.00           C  
ATOM   4593  CG  LYS   294      20.800  78.520  46.900  1.00  0.00           C  
ATOM   4594  CD  LYS   294      20.000  78.850  45.600  1.00  0.00           C  
ATOM   4595  CE  LYS   294      20.120  77.770  44.470  1.00  0.00           C  
ATOM   4596  NZ  LYS   294      19.320  76.560  44.820  1.00  0.00           N1+
ATOM   4597  HN  LYS   294      20.870  77.440  49.100  1.00  0.00           H  
ATOM   4598  HA  LYS   294      22.700  79.380  48.690  1.00  0.00           H  
ATOM   4599  HB1 LYS   294      20.580  80.570  47.780  1.00  0.00           H  
ATOM   4600  HB2 LYS   294      19.580  79.370  48.460  1.00  0.00           H  
ATOM   4601  HG1 LYS   294      20.480  77.480  47.150  1.00  0.00           H  
ATOM   4602  HG2 LYS   294      21.880  78.370  46.650  1.00  0.00           H  
ATOM   4603  HD1 LYS   294      20.380  79.830  45.250  1.00  0.00           H  
ATOM   4604  HD2 LYS   294      18.990  79.290  45.750  1.00  0.00           H  
ATOM   4605  HE1 LYS   294      21.150  77.360  44.410  1.00  0.00           H  
ATOM   4606  HE2 LYS   294      19.890  78.170  43.470  1.00  0.00           H  
ATOM   4607  HZ1 LYS   294      19.820  75.900  45.450  1.00  0.00           H  
ATOM   4608  HZ2 LYS   294      19.130  76.110  43.900  1.00  0.00           H  
ATOM   4609  HZ3 LYS   294      18.410  76.860  45.230  1.00  0.00           H  
ATOM   4610  N   ASN   295      21.030  79.810  51.400  1.00  0.00           N  
ATOM   4611  CA  ASN   295      20.990  80.550  52.660  1.00  0.00           C  
ATOM   4612  C   ASN   295      21.610  79.700  53.820  1.00  0.00           C  
ATOM   4613  O   ASN   295      21.240  79.690  55.010  1.00  0.00           O  
ATOM   4614  CB  ASN   295      19.440  80.640  53.050  1.00  0.00           C  
ATOM   4615  CG  ASN   295      18.820  81.540  52.020  1.00  0.00           C  
ATOM   4616  ND2 ASN   295      19.040  82.860  52.070  1.00  0.00           N  
ATOM   4617  OD1 ASN   295      18.250  81.120  51.040  1.00  0.00           O  
ATOM   4618  HN  ASN   295      20.590  78.920  51.430  1.00  0.00           H  
ATOM   4619  HA  ASN   295      21.650  81.400  52.550  1.00  0.00           H  
ATOM   4620  HB1 ASN   295      19.230  81.110  54.040  1.00  0.00           H  
ATOM   4621  HB2 ASN   295      18.920  79.660  52.980  1.00  0.00           H  
ATOM   4622 1HD2 ASN   295      18.520  83.380  51.390  1.00  0.00           H  
ATOM   4623 2HD2 ASN   295      19.490  83.290  52.850  1.00  0.00           H  
ATOM   4624  N   SER   296      22.620  78.820  53.380  1.00  0.00           N  
ATOM   4625  CA  SER   296      23.450  78.010  54.320  1.00  0.00           C  
ATOM   4626  C   SER   296      24.980  78.160  54.100  1.00  0.00           C  
ATOM   4627  O   SER   296      25.730  78.120  55.100  1.00  0.00           O  
ATOM   4628  CB  SER   296      23.160  76.520  54.370  1.00  0.00           C  
ATOM   4629  OG  SER   296      21.770  76.490  54.800  1.00  0.00           O  
ATOM   4630  HN  SER   296      22.860  78.730  52.410  1.00  0.00           H  
ATOM   4631  HA  SER   296      23.260  78.280  55.350  1.00  0.00           H  
ATOM   4632  HB1 SER   296      23.690  75.880  55.100  1.00  0.00           H  
ATOM   4633  HB2 SER   296      23.350  76.170  53.330  1.00  0.00           H  
ATOM   4634  HG1 SER   296      21.210  76.680  54.050  1.00  0.00           H  
ATOM   4635  N   LEU   297      25.390  78.450  52.880  1.00  0.00           N  
ATOM   4636  CA  LEU   297      26.730  78.930  52.490  1.00  0.00           C  
ATOM   4637  C   LEU   297      27.010  80.410  52.830  1.00  0.00           C  
ATOM   4638  O   LEU   297      26.320  81.350  52.310  1.00  0.00           O  
ATOM   4639  CB  LEU   297      26.660  78.820  50.930  1.00  0.00           C  
ATOM   4640  CG  LEU   297      27.970  79.060  50.180  1.00  0.00           C  
ATOM   4641  CD1 LEU   297      29.200  78.110  50.370  1.00  0.00           C  
ATOM   4642  CD2 LEU   297      27.700  79.040  48.690  1.00  0.00           C  
ATOM   4643  HN  LEU   297      24.700  78.570  52.170  1.00  0.00           H  
ATOM   4644  HA  LEU   297      27.450  78.220  52.880  1.00  0.00           H  
ATOM   4645  HB1 LEU   297      25.910  79.540  50.540  1.00  0.00           H  
ATOM   4646  HB2 LEU   297      26.410  77.800  50.570  1.00  0.00           H  
ATOM   4647  HG  LEU   297      28.320  80.070  50.480  1.00  0.00           H  
ATOM   4648 1HD1 LEU   297      28.820  77.100  50.630  1.00  0.00           H  
ATOM   4649 2HD1 LEU   297      29.770  78.490  51.240  1.00  0.00           H  
ATOM   4650 3HD1 LEU   297      29.830  78.090  49.450  1.00  0.00           H  
ATOM   4651 1HD2 LEU   297      28.590  79.450  48.170  1.00  0.00           H  
ATOM   4652 2HD2 LEU   297      26.840  79.640  48.320  1.00  0.00           H  
ATOM   4653 3HD2 LEU   297      27.340  78.020  48.420  1.00  0.00           H  
ATOM   4654  N   THR   298      28.020  80.670  53.740  1.00  0.00           N  
ATOM   4655  CA  THR   298      28.370  82.020  54.080  1.00  0.00           C  
ATOM   4656  C   THR   298      29.820  82.060  54.260  1.00  0.00           C  
ATOM   4657  O   THR   298      30.470  81.060  54.530  1.00  0.00           O  
ATOM   4658  CB  THR   298      27.570  82.430  55.280  1.00  0.00           C  
ATOM   4659  CG2 THR   298      28.070  81.920  56.580  1.00  0.00           C  
ATOM   4660  OG1 THR   298      27.340  83.810  55.450  1.00  0.00           O  
ATOM   4661  HN  THR   298      28.550  79.930  54.130  1.00  0.00           H  
ATOM   4662  HA  THR   298      28.170  82.660  53.230  1.00  0.00           H  
ATOM   4663  HB  THR   298      26.550  82.030  55.110  1.00  0.00           H  
ATOM   4664  HG1 THR   298      26.790  84.050  54.700  1.00  0.00           H  
ATOM   4665 1HG2 THR   298      27.230  81.980  57.310  1.00  0.00           H  
ATOM   4666 2HG2 THR   298      28.960  82.470  56.940  1.00  0.00           H  
ATOM   4667 3HG2 THR   298      28.280  80.840  56.420  1.00  0.00           H  
ATOM   4668  N   PHE   299      30.390  83.230  54.110  1.00  0.00           N  
ATOM   4669  CA  PHE   299      31.760  83.470  54.200  1.00  0.00           C  
ATOM   4670  C   PHE   299      32.080  84.430  55.360  1.00  0.00           C  
ATOM   4671  O   PHE   299      31.530  85.560  55.440  1.00  0.00           O  
ATOM   4672  CB  PHE   299      32.210  84.250  52.880  1.00  0.00           C  
ATOM   4673  CG  PHE   299      32.230  83.340  51.700  1.00  0.00           C  
ATOM   4674  CD1 PHE   299      33.220  82.450  51.470  1.00  0.00           C  
ATOM   4675  CD2 PHE   299      31.180  83.410  50.740  1.00  0.00           C  
ATOM   4676  CE1 PHE   299      33.260  81.630  50.330  1.00  0.00           C  
ATOM   4677  CE2 PHE   299      31.240  82.730  49.530  1.00  0.00           C  
ATOM   4678  CZ  PHE   299      32.270  81.760  49.330  1.00  0.00           C  
ATOM   4679  HN  PHE   299      29.800  84.020  53.940  1.00  0.00           H  
ATOM   4680  HA  PHE   299      32.240  82.510  54.240  1.00  0.00           H  
ATOM   4681  HB1 PHE   299      33.260  84.620  53.010  1.00  0.00           H  
ATOM   4682  HB2 PHE   299      31.570  85.130  52.710  1.00  0.00           H  
ATOM   4683  HD1 PHE   299      34.080  82.340  52.110  1.00  0.00           H  
ATOM   4684  HD2 PHE   299      30.280  83.970  50.950  1.00  0.00           H  
ATOM   4685  HE1 PHE   299      34.040  80.890  50.240  1.00  0.00           H  
ATOM   4686  HE2 PHE   299      30.420  82.990  48.880  1.00  0.00           H  
ATOM   4687  HZ  PHE   299      32.380  81.150  48.450  1.00  0.00           H  
ATOM   4688  N   PRO   300      32.940  84.120  56.360  1.00  0.00           N  
ATOM   4689  CA  PRO   300      33.570  85.160  57.240  1.00  0.00           C  
ATOM   4690  C   PRO   300      34.430  86.220  56.470  1.00  0.00           C  
ATOM   4691  O   PRO   300      34.990  86.020  55.380  1.00  0.00           O  
ATOM   4692  CB  PRO   300      34.530  84.370  58.200  1.00  0.00           C  
ATOM   4693  CG  PRO   300      34.910  83.050  57.480  1.00  0.00           C  
ATOM   4694  CD  PRO   300      33.780  82.890  56.430  1.00  0.00           C  
ATOM   4695  HA  PRO   300      32.760  85.650  57.740  1.00  0.00           H  
ATOM   4696  HB1 PRO   300      33.910  84.120  59.090  1.00  0.00           H  
ATOM   4697  HB2 PRO   300      35.410  84.990  58.470  1.00  0.00           H  
ATOM   4698  HG1 PRO   300      35.820  83.170  56.860  1.00  0.00           H  
ATOM   4699  HG2 PRO   300      34.980  82.210  58.200  1.00  0.00           H  
ATOM   4700  HD1 PRO   300      34.240  82.690  55.440  1.00  0.00           H  
ATOM   4701  HD2 PRO   300      33.180  82.030  56.770  1.00  0.00           H  
ATOM   4702  N   ASP   301      34.560  87.400  57.220  1.00  0.00           N  
ATOM   4703  CA  ASP   301      35.270  88.580  56.790  1.00  0.00           C  
ATOM   4704  C   ASP   301      36.770  88.440  56.860  1.00  0.00           C  
ATOM   4705  O   ASP   301      37.520  89.040  56.090  1.00  0.00           O  
ATOM   4706  CB  ASP   301      34.720  89.750  57.630  1.00  0.00           C  
ATOM   4707  CG  ASP   301      33.430  90.190  57.090  1.00  0.00           C  
ATOM   4708  OD1 ASP   301      33.020  89.760  56.000  1.00  0.00           O  
ATOM   4709  OD2 ASP   301      32.810  91.050  57.820  1.00  0.00           O1-
ATOM   4710  HN  ASP   301      34.100  87.480  58.090  1.00  0.00           H  
ATOM   4711  HA  ASP   301      35.200  88.730  55.720  1.00  0.00           H  
ATOM   4712  HB1 ASP   301      35.430  90.610  57.620  1.00  0.00           H  
ATOM   4713  HB2 ASP   301      34.680  89.550  58.720  1.00  0.00           H  
ATOM   4714  N   ASP   302      37.310  87.630  57.850  1.00  0.00           N  
ATOM   4715  CA  ASP   302      38.710  87.680  58.110  1.00  0.00           C  
ATOM   4716  C   ASP   302      39.530  86.860  57.160  1.00  0.00           C  
ATOM   4717  O   ASP   302      39.070  85.960  56.500  1.00  0.00           O  
ATOM   4718  CB  ASP   302      38.900  87.140  59.510  1.00  0.00           C  
ATOM   4719  CG  ASP   302      38.260  87.880  60.640  1.00  0.00           C  
ATOM   4720  OD1 ASP   302      37.750  87.170  61.500  1.00  0.00           O  
ATOM   4721  OD2 ASP   302      38.270  89.160  60.580  1.00  0.00           O1-
ATOM   4722  HN  ASP   302      36.800  87.030  58.450  1.00  0.00           H  
ATOM   4723  HA  ASP   302      39.200  88.650  58.180  1.00  0.00           H  
ATOM   4724  HB1 ASP   302      39.910  86.810  59.830  1.00  0.00           H  
ATOM   4725  HB2 ASP   302      38.390  86.160  59.440  1.00  0.00           H  
ATOM   4726  N   ASN   303      40.780  87.150  57.040  1.00  0.00           N  
ATOM   4727  CA  ASN   303      41.720  86.500  56.090  1.00  0.00           C  
ATOM   4728  C   ASN   303      41.380  86.590  54.520  1.00  0.00           C  
ATOM   4729  O   ASN   303      41.920  85.860  53.720  1.00  0.00           O  
ATOM   4730  CB  ASN   303      42.110  85.100  56.470  1.00  0.00           C  
ATOM   4731  CG  ASN   303      42.480  84.950  57.970  1.00  0.00           C  
ATOM   4732  ND2 ASN   303      41.950  83.890  58.620  1.00  0.00           N  
ATOM   4733  OD1 ASN   303      43.330  85.610  58.560  1.00  0.00           O  
ATOM   4734  HN  ASN   303      41.170  87.850  57.620  1.00  0.00           H  
ATOM   4735  HA  ASN   303      42.600  87.120  56.090  1.00  0.00           H  
ATOM   4736  HB1 ASN   303      43.080  84.780  56.030  1.00  0.00           H  
ATOM   4737  HB2 ASN   303      41.370  84.330  56.190  1.00  0.00           H  
ATOM   4738 1HD2 ASN   303      41.530  83.180  58.060  1.00  0.00           H  
ATOM   4739 2HD2 ASN   303      42.090  83.630  59.570  1.00  0.00           H  
ATOM   4740  N   ASP   304      40.580  87.650  54.180  1.00  0.00           N  
ATOM   4741  CA  ASP   304      40.140  88.210  52.910  1.00  0.00           C  
ATOM   4742  C   ASP   304      40.110  87.240  51.670  1.00  0.00           C  
ATOM   4743  O   ASP   304      40.940  87.350  50.760  1.00  0.00           O  
ATOM   4744  CB  ASP   304      41.140  89.280  52.450  1.00  0.00           C  
ATOM   4745  CG  ASP   304      41.490  90.270  53.570  1.00  0.00           C  
ATOM   4746  OD1 ASP   304      40.530  90.740  54.280  1.00  0.00           O  
ATOM   4747  OD2 ASP   304      42.640  90.760  53.680  1.00  0.00           O1-
ATOM   4748  HN  ASP   304      40.110  88.190  54.880  1.00  0.00           H  
ATOM   4749  HA  ASP   304      39.080  88.360  53.070  1.00  0.00           H  
ATOM   4750  HB1 ASP   304      40.800  89.940  51.630  1.00  0.00           H  
ATOM   4751  HB2 ASP   304      42.120  89.010  52.010  1.00  0.00           H  
ATOM   4752  N   ILE   305      38.980  86.500  51.550  1.00  0.00           N  
ATOM   4753  CA  ILE   305      38.380  85.820  50.420  1.00  0.00           C  
ATOM   4754  C   ILE   305      38.270  86.720  49.220  1.00  0.00           C  
ATOM   4755  O   ILE   305      37.770  87.850  49.350  1.00  0.00           O  
ATOM   4756  CB  ILE   305      37.120  85.030  50.750  1.00  0.00           C  
ATOM   4757  CG1 ILE   305      36.550  84.180  49.670  1.00  0.00           C  
ATOM   4758  CG2 ILE   305      35.960  86.040  51.080  1.00  0.00           C  
ATOM   4759  CD  ILE   305      37.430  82.930  49.380  1.00  0.00           C  
ATOM   4760  HN  ILE   305      38.460  86.430  52.400  1.00  0.00           H  
ATOM   4761  HA  ILE   305      39.170  85.130  50.170  1.00  0.00           H  
ATOM   4762  HB  ILE   305      37.340  84.470  51.680  1.00  0.00           H  
ATOM   4763 1HG1 ILE   305      36.460  84.770  48.730  1.00  0.00           H  
ATOM   4764 2HG1 ILE   305      35.490  83.890  49.840  1.00  0.00           H  
ATOM   4765 1HG2 ILE   305      35.110  85.470  51.520  1.00  0.00           H  
ATOM   4766 2HG2 ILE   305      35.570  86.540  50.170  1.00  0.00           H  
ATOM   4767 3HG2 ILE   305      36.340  86.850  51.740  1.00  0.00           H  
ATOM   4768  HD1 ILE   305      36.850  82.210  48.760  1.00  0.00           H  
ATOM   4769  HD2 ILE   305      37.510  82.400  50.360  1.00  0.00           H  
ATOM   4770  HD3 ILE   305      38.450  83.260  49.100  1.00  0.00           H  
ATOM   4771  N   SER   306      38.810  86.290  48.040  1.00  0.00           N  
ATOM   4772  CA  SER   306      38.540  86.920  46.740  1.00  0.00           C  
ATOM   4773  C   SER   306      37.150  86.930  46.260  1.00  0.00           C  
ATOM   4774  O   SER   306      36.510  85.870  46.290  1.00  0.00           O  
ATOM   4775  CB  SER   306      39.400  86.350  45.650  1.00  0.00           C  
ATOM   4776  OG  SER   306      39.160  86.820  44.310  1.00  0.00           O  
ATOM   4777  HN  SER   306      39.320  85.430  48.100  1.00  0.00           H  
ATOM   4778  HA  SER   306      38.740  87.980  46.840  1.00  0.00           H  
ATOM   4779  HB1 SER   306      39.350  85.250  45.690  1.00  0.00           H  
ATOM   4780  HB2 SER   306      40.470  86.530  45.900  1.00  0.00           H  
ATOM   4781  HG1 SER   306      39.880  86.500  43.750  1.00  0.00           H  
ATOM   4782  N   LYS   307      36.650  87.990  45.690  1.00  0.00           N  
ATOM   4783  CA  LYS   307      35.360  88.140  44.990  1.00  0.00           C  
ATOM   4784  C   LYS   307      35.140  87.150  43.910  1.00  0.00           C  
ATOM   4785  O   LYS   307      34.110  86.450  43.780  1.00  0.00           O  
ATOM   4786  CB  LYS   307      34.920  89.570  44.580  1.00  0.00           C  
ATOM   4787  CG  LYS   307      34.440  90.370  45.810  1.00  0.00           C  
ATOM   4788  CD  LYS   307      35.560  91.000  46.660  1.00  0.00           C  
ATOM   4789  CE  LYS   307      35.100  91.900  47.810  1.00  0.00           C  
ATOM   4790  NZ  LYS   307      36.320  92.450  48.460  1.00  0.00           N1+
ATOM   4791  HN  LYS   307      37.170  88.840  45.720  1.00  0.00           H  
ATOM   4792  HA  LYS   307      34.640  87.900  45.750  1.00  0.00           H  
ATOM   4793  HB1 LYS   307      34.140  89.500  43.790  1.00  0.00           H  
ATOM   4794  HB2 LYS   307      35.770  90.110  44.120  1.00  0.00           H  
ATOM   4795  HG1 LYS   307      33.810  89.660  46.390  1.00  0.00           H  
ATOM   4796  HG2 LYS   307      33.750  91.150  45.440  1.00  0.00           H  
ATOM   4797  HD1 LYS   307      36.160  91.640  45.990  1.00  0.00           H  
ATOM   4798  HD2 LYS   307      36.310  90.230  46.920  1.00  0.00           H  
ATOM   4799  HE1 LYS   307      34.480  91.320  48.520  1.00  0.00           H  
ATOM   4800  HE2 LYS   307      34.500  92.750  47.430  1.00  0.00           H  
ATOM   4801  HZ1 LYS   307      36.020  93.210  49.100  1.00  0.00           H  
ATOM   4802  HZ2 LYS   307      36.750  92.920  47.640  1.00  0.00           H  
ATOM   4803  HZ3 LYS   307      37.000  91.770  48.860  1.00  0.00           H  
ATOM   4804  N   GLU   308      36.130  87.010  43.040  1.00  0.00           N  
ATOM   4805  CA  GLU   308      36.200  86.180  41.920  1.00  0.00           C  
ATOM   4806  C   GLU   308      36.090  84.680  42.360  1.00  0.00           C  
ATOM   4807  O   GLU   308      35.360  83.860  41.840  1.00  0.00           O  
ATOM   4808  CB  GLU   308      37.530  86.370  41.230  1.00  0.00           C  
ATOM   4809  CG  GLU   308      37.820  87.910  40.810  1.00  0.00           C  
ATOM   4810  CD  GLU   308      36.970  88.450  39.650  1.00  0.00           C  
ATOM   4811  OE1 GLU   308      36.180  87.680  38.920  1.00  0.00           O  
ATOM   4812  OE2 GLU   308      36.880  89.700  39.530  1.00  0.00           O1-
ATOM   4813  HN  GLU   308      36.960  87.540  43.190  1.00  0.00           H  
ATOM   4814  HA  GLU   308      35.370  86.490  41.300  1.00  0.00           H  
ATOM   4815  HB1 GLU   308      37.610  85.720  40.330  1.00  0.00           H  
ATOM   4816  HB2 GLU   308      38.440  86.090  41.810  1.00  0.00           H  
ATOM   4817  HG1 GLU   308      38.860  87.890  40.420  1.00  0.00           H  
ATOM   4818  HG2 GLU   308      37.590  88.640  41.620  1.00  0.00           H  
ATOM   4819  N   ALA   309      36.750  84.330  43.480  1.00  0.00           N  
ATOM   4820  CA  ALA   309      36.620  83.020  44.100  1.00  0.00           C  
ATOM   4821  C   ALA   309      35.300  82.750  44.690  1.00  0.00           C  
ATOM   4822  O   ALA   309      34.770  81.650  44.550  1.00  0.00           O  
ATOM   4823  CB  ALA   309      37.710  82.810  45.190  1.00  0.00           C  
ATOM   4824  HN  ALA   309      37.420  84.970  43.840  1.00  0.00           H  
ATOM   4825  HA  ALA   309      36.870  82.300  43.330  1.00  0.00           H  
ATOM   4826  HB1 ALA   309      38.750  83.040  44.890  1.00  0.00           H  
ATOM   4827  HB2 ALA   309      37.650  81.830  45.700  1.00  0.00           H  
ATOM   4828  HB3 ALA   309      37.480  83.570  45.970  1.00  0.00           H  
ATOM   4829  N   LYS   310      34.620  83.740  45.290  1.00  0.00           N  
ATOM   4830  CA  LYS   310      33.210  83.650  45.750  1.00  0.00           C  
ATOM   4831  C   LYS   310      32.210  83.370  44.600  1.00  0.00           C  
ATOM   4832  O   LYS   310      31.390  82.500  44.730  1.00  0.00           O  
ATOM   4833  CB  LYS   310      32.870  85.020  46.470  1.00  0.00           C  
ATOM   4834  CG  LYS   310      33.660  85.250  47.780  1.00  0.00           C  
ATOM   4835  CD  LYS   310      32.930  86.160  48.790  1.00  0.00           C  
ATOM   4836  CE  LYS   310      32.680  87.600  48.240  1.00  0.00           C  
ATOM   4837  NZ  LYS   310      32.330  88.460  49.400  1.00  0.00           N1+
ATOM   4838  HN  LYS   310      35.030  84.630  45.470  1.00  0.00           H  
ATOM   4839  HA  LYS   310      33.040  82.840  46.440  1.00  0.00           H  
ATOM   4840  HB1 LYS   310      31.840  84.840  46.870  1.00  0.00           H  
ATOM   4841  HB2 LYS   310      32.980  85.850  45.740  1.00  0.00           H  
ATOM   4842  HG1 LYS   310      34.680  85.640  47.570  1.00  0.00           H  
ATOM   4843  HG2 LYS   310      33.790  84.290  48.320  1.00  0.00           H  
ATOM   4844  HD1 LYS   310      33.520  86.210  49.730  1.00  0.00           H  
ATOM   4845  HD2 LYS   310      32.010  85.690  49.200  1.00  0.00           H  
ATOM   4846  HE1 LYS   310      31.780  87.500  47.600  1.00  0.00           H  
ATOM   4847  HE2 LYS   310      33.580  88.020  47.740  1.00  0.00           H  
ATOM   4848  HZ1 LYS   310      33.130  88.530  50.070  1.00  0.00           H  
ATOM   4849  HZ2 LYS   310      31.460  88.170  49.890  1.00  0.00           H  
ATOM   4850  HZ3 LYS   310      32.160  89.430  49.050  1.00  0.00           H  
ATOM   4851  N   ASN   311      32.360  84.060  43.540  1.00  0.00           N  
ATOM   4852  CA  ASN   311      31.570  83.870  42.320  1.00  0.00           C  
ATOM   4853  C   ASN   311      31.690  82.440  41.730  1.00  0.00           C  
ATOM   4854  O   ASN   311      30.710  81.770  41.350  1.00  0.00           O  
ATOM   4855  CB  ASN   311      32.110  84.840  41.270  1.00  0.00           C  
ATOM   4856  CG  ASN   311      31.930  86.330  41.710  1.00  0.00           C  
ATOM   4857  ND2 ASN   311      32.720  87.180  41.060  1.00  0.00           N  
ATOM   4858  OD1 ASN   311      31.060  86.760  42.500  1.00  0.00           O  
ATOM   4859  HN  ASN   311      33.010  84.810  43.480  1.00  0.00           H  
ATOM   4860  HA  ASN   311      30.530  84.050  42.550  1.00  0.00           H  
ATOM   4861  HB1 ASN   311      31.600  84.690  40.300  1.00  0.00           H  
ATOM   4862  HB2 ASN   311      33.200  84.660  41.220  1.00  0.00           H  
ATOM   4863 1HD2 ASN   311      32.570  88.150  41.200  1.00  0.00           H  
ATOM   4864 2HD2 ASN   311      33.100  86.890  40.180  1.00  0.00           H  
ATOM   4865  N   LEU   312      32.930  81.920  41.680  1.00  0.00           N  
ATOM   4866  CA  LEU   312      33.300  80.550  41.270  1.00  0.00           C  
ATOM   4867  C   LEU   312      32.760  79.510  42.230  1.00  0.00           C  
ATOM   4868  O   LEU   312      32.090  78.610  41.760  1.00  0.00           O  
ATOM   4869  CB  LEU   312      34.830  80.420  41.020  1.00  0.00           C  
ATOM   4870  CG  LEU   312      35.360  79.090  40.650  1.00  0.00           C  
ATOM   4871  CD1 LEU   312      34.640  78.760  39.310  1.00  0.00           C  
ATOM   4872  CD2 LEU   312      36.870  79.030  40.410  1.00  0.00           C  
ATOM   4873  HN  LEU   312      33.630  82.600  41.920  1.00  0.00           H  
ATOM   4874  HA  LEU   312      32.830  80.310  40.330  1.00  0.00           H  
ATOM   4875  HB1 LEU   312      35.310  80.840  41.930  1.00  0.00           H  
ATOM   4876  HB2 LEU   312      35.010  81.190  40.240  1.00  0.00           H  
ATOM   4877  HG  LEU   312      35.100  78.400  41.480  1.00  0.00           H  
ATOM   4878 1HD1 LEU   312      35.100  78.020  38.610  1.00  0.00           H  
ATOM   4879 2HD1 LEU   312      34.590  79.730  38.760  1.00  0.00           H  
ATOM   4880 3HD1 LEU   312      33.600  78.440  39.490  1.00  0.00           H  
ATOM   4881 1HD2 LEU   312      37.190  78.060  39.970  1.00  0.00           H  
ATOM   4882 2HD2 LEU   312      37.350  79.150  41.400  1.00  0.00           H  
ATOM   4883 3HD2 LEU   312      37.020  79.840  39.660  1.00  0.00           H  
ATOM   4884  N   ILE   313      32.880  79.700  43.560  1.00  0.00           N  
ATOM   4885  CA  ILE   313      32.250  78.820  44.610  1.00  0.00           C  
ATOM   4886  C   ILE   313      30.660  78.860  44.530  1.00  0.00           C  
ATOM   4887  O   ILE   313      30.010  77.880  44.570  1.00  0.00           O  
ATOM   4888  CB  ILE   313      32.740  79.200  46.050  1.00  0.00           C  
ATOM   4889  CG1 ILE   313      34.230  78.810  46.190  1.00  0.00           C  
ATOM   4890  CG2 ILE   313      31.910  78.400  47.130  1.00  0.00           C  
ATOM   4891  CD  ILE   313      34.710  79.570  47.370  1.00  0.00           C  
ATOM   4892  HN  ILE   313      33.410  80.480  43.890  1.00  0.00           H  
ATOM   4893  HA  ILE   313      32.580  77.810  44.450  1.00  0.00           H  
ATOM   4894  HB  ILE   313      32.550  80.280  46.270  1.00  0.00           H  
ATOM   4895 1HG1 ILE   313      34.930  79.040  45.360  1.00  0.00           H  
ATOM   4896 2HG1 ILE   313      34.410  77.730  46.350  1.00  0.00           H  
ATOM   4897 1HG2 ILE   313      32.220  78.660  48.160  1.00  0.00           H  
ATOM   4898 2HG2 ILE   313      32.110  77.330  46.880  1.00  0.00           H  
ATOM   4899 3HG2 ILE   313      30.810  78.520  46.980  1.00  0.00           H  
ATOM   4900  HD1 ILE   313      35.820  79.590  47.470  1.00  0.00           H  
ATOM   4901  HD2 ILE   313      34.330  79.240  48.370  1.00  0.00           H  
ATOM   4902  HD3 ILE   313      34.460  80.650  47.330  1.00  0.00           H  
ATOM   4903  N   CYS   314      30.040  80.040  44.190  1.00  0.00           N  
ATOM   4904  CA  CYS   314      28.540  80.000  44.200  1.00  0.00           C  
ATOM   4905  C   CYS   314      27.990  79.660  42.810  1.00  0.00           C  
ATOM   4906  O   CYS   314      26.800  79.360  42.610  1.00  0.00           O  
ATOM   4907  CB  CYS   314      27.950  81.420  44.470  1.00  0.00           C  
ATOM   4908  SG  CYS   314      28.460  82.020  46.090  1.00  0.00           S  
ATOM   4909  HN  CYS   314      30.580  80.870  44.190  1.00  0.00           H  
ATOM   4910  HA  CYS   314      28.140  79.290  44.900  1.00  0.00           H  
ATOM   4911  HB1 CYS   314      26.850  81.320  44.460  1.00  0.00           H  
ATOM   4912  HB2 CYS   314      28.240  82.100  43.640  1.00  0.00           H  
ATOM   4913  HG1 CYS   314      29.730  82.140  45.720  1.00  0.00           H  
ATOM   4914  N   ALA   315      28.810  79.720  41.790  1.00  0.00           N  
ATOM   4915  CA  ALA   315      28.590  79.130  40.470  1.00  0.00           C  
ATOM   4916  C   ALA   315      28.660  77.630  40.440  1.00  0.00           C  
ATOM   4917  O   ALA   315      28.010  76.940  39.690  1.00  0.00           O  
ATOM   4918  CB  ALA   315      29.650  79.640  39.520  1.00  0.00           C  
ATOM   4919  HN  ALA   315      29.730  80.110  41.810  1.00  0.00           H  
ATOM   4920  HA  ALA   315      27.590  79.510  40.330  1.00  0.00           H  
ATOM   4921  HB1 ALA   315      30.630  79.220  39.820  1.00  0.00           H  
ATOM   4922  HB2 ALA   315      29.700  80.750  39.510  1.00  0.00           H  
ATOM   4923  HB3 ALA   315      29.420  79.270  38.500  1.00  0.00           H  
ATOM   4924  N   PHE   316      29.640  76.980  41.170  1.00  0.00           N  
ATOM   4925  CA  PHE   316      29.560  75.530  41.420  1.00  0.00           C  
ATOM   4926  C   PHE   316      28.350  75.080  42.340  1.00  0.00           C  
ATOM   4927  O   PHE   316      27.710  74.070  42.080  1.00  0.00           O  
ATOM   4928  CB  PHE   316      30.830  74.950  42.110  1.00  0.00           C  
ATOM   4929  CG  PHE   316      32.070  75.090  41.220  1.00  0.00           C  
ATOM   4930  CD1 PHE   316      32.040  74.330  40.040  1.00  0.00           C  
ATOM   4931  CD2 PHE   316      33.260  75.670  41.660  1.00  0.00           C  
ATOM   4932  CE1 PHE   316      33.180  74.200  39.240  1.00  0.00           C  
ATOM   4933  CE2 PHE   316      34.430  75.530  40.850  1.00  0.00           C  
ATOM   4934  CZ  PHE   316      34.380  74.770  39.690  1.00  0.00           C  
ATOM   4935  HN  PHE   316      30.420  77.410  41.610  1.00  0.00           H  
ATOM   4936  HA  PHE   316      29.320  74.970  40.520  1.00  0.00           H  
ATOM   4937  HB1 PHE   316      30.700  73.910  42.480  1.00  0.00           H  
ATOM   4938  HB2 PHE   316      30.910  75.520  43.060  1.00  0.00           H
[truncated: 120,945 more chars]
