# Supplementary material for: Designing of the N-ethyl-4-(pyridin-4-yl)benzamide based potent ROCK1 inhibitors using docking, molecular dynamics, and 3D-QSAR
Source: PeerJ. 2021 Aug 9;9:e11951. doi: 10.7717/peerj.11951 (PMC8359802; doi:10.7717/peerj.11951)
Supplement: Supplemental Information 2 [file peerj-09-11951-s002.zip › Supplementary_Files/ROCK-Coordinates/MD/ROCK1-Cpd_C13/c13.gro]

Gravel Rubs Often Many Awfully Cauterized Sores
   45
    1C13      N    1  -6.513  -0.732  -4.791
    1C13      C    2  -6.586  -0.620  -4.776
    1C13      O    3  -6.584  -0.541  -4.869
    1C13     C1    4  -6.449  -0.757  -4.919
    1C13     N1    5  -6.950  -0.547  -3.987
    1C13     C2    6  -6.450  -0.902  -4.967
    1C13     C3    7  -6.553  -0.996  -4.928
    1C13     C4    8  -6.539  -1.130  -4.981
    1C13     C5    9  -6.440  -1.176  -5.064
    1C13     C6   10  -6.341  -1.088  -5.091
    1C13     C7   11  -6.338  -0.951  -5.048
    1C13    C10   12  -6.650  -0.583  -4.644
    1C13    C11   13  -6.773  -0.513  -4.631
    1C13    C12   14  -6.820  -0.486  -4.498
    1C13    C13   15  -6.768  -0.549  -4.382
    1C13    C14   16  -6.648  -0.627  -4.407
    1C13    C15   17  -6.596  -0.637  -4.535
    1C13    C16   18  -6.833  -0.547  -4.249
    1C13    C17   19  -6.778  -0.616  -4.138
    1C13    C18   20  -6.825  -0.599  -4.003
    1C13    C19   21  -7.001  -0.465  -4.078
    1C13    C20   22  -6.948  -0.463  -4.213
    1C13    C28   23  -6.302  -0.711  -4.907
    1C13    O31   24  -6.234  -1.134  -5.167
    1C13    C33   25  -6.112  -1.102  -5.100
    1C13    F42   26  -6.750  -0.634  -3.899
    1C13     H1   27  -6.504  -0.798  -4.716
    1C13     H2   28  -6.500  -0.696  -4.995
    1C13     H3   29  -6.636  -0.968  -4.864
    1C13     H4   30  -6.614  -1.203  -4.950
    1C13     H5   31  -6.441  -1.275  -5.106
    1C13     H6   32  -6.256  -0.886  -5.075
    1C13     H7   33  -6.830  -0.482  -4.718
    1C13     H8   34  -6.899  -0.414  -4.486
    1C13     H9   35  -6.598  -0.677  -4.324
    1C13    H10   36  -6.505  -0.694  -4.547
    1C13    H11   37  -6.695  -0.684  -4.156
    1C13    H12   38  -7.083  -0.399  -4.051
    1C13    H13   39  -6.994  -0.398  -4.287
    1C13    H14   40  -6.240  -0.796  -4.875
    1C13    H15   41  -6.295  -0.630  -4.834
    1C13    H16   42  -6.267  -0.676  -5.005
    1C13    H17   43  -6.068  -1.193  -5.058
    1C13    H18   44  -6.132  -1.030  -5.019
    1C13    H19   45  -6.041  -1.057  -5.172
   0.00000   0.00000   0.00000
