# Supplementary material for: Designing of the N-ethyl-4-(pyridin-4-yl)benzamide based potent ROCK1 inhibitors using docking, molecular dynamics, and 3D-QSAR
Source: PeerJ. 2021 Aug 9;9:e11951. doi: 10.7717/peerj.11951 (PMC8359802; doi:10.7717/peerj.11951)
Supplement: Supplemental Information 2 [file peerj-09-11951-s002.zip › Supplementary_Files/ROCK-Coordinates/MD/ROCK1-Cpd_C13/c13.itp]

; Created by cgenff_charmm2gmx.py

[ moleculetype ]
; Name			   nrexcl
C13				 3

[ atoms ]
;	 nr		  type	resnr residue  atom   cgnr	   charge		mass  typeB    chargeB		massB
; residue	 1 C13 rtp C13 q	qsum
     1      NG2S1      1    C13      N      1     -0.491     14.007   ;
     2      CG2O1      1    C13      C      2      0.570     12.011   ;
     3      OG2D1      1    C13      O      3     -0.458     15.999   ;
     4      CG311      1    C13     C1      4      0.056     12.011   ;
     5     NG2R60      1    C13     N1      5     -0.669     14.007   ;
     6     CG2R61      1    C13     C2      6     -0.004     12.011   ;
     7     CG2R61      1    C13     C3      7     -0.102     12.011   ;
     8     CG2R61      1    C13     C4      8     -0.115     12.011   ;
     9     CG2R61      1    C13     C5      9     -0.114     12.011   ;
    10     CG2R61      1    C13     C6     10      0.216     12.011   ;
    11     CG2R61      1    C13     C7     11     -0.101     12.011   ;
    12     CG2R61      1    C13    C10     12     -0.149     12.011   ;
    13     CG2R61      1    C13    C11     13     -0.099     12.011   ;
    14     CG2R61      1    C13    C12     14     -0.116     12.011   ;
    15     CG2R67      1    C13    C13     15      0.002     12.011   ;
    16     CG2R61      1    C13    C14     16     -0.116     12.011   ;
    17     CG2R61      1    C13    C15     17     -0.099     12.011   ;
    18     CG2R67      1    C13    C16     18     -0.065     12.011   ;
    19     CG2R61      1    C13    C17     19     -0.175     12.011   ;
    20     CG2R66      1    C13    C18     20      0.649     12.011   ;
    21     CG2R61      1    C13    C19     21      0.184     12.011   ;
    22     CG2R61      1    C13    C20     22     -0.138     12.011   ;
    23      CG331      1    C13    C28     23     -0.273     12.011   ;
    24      OG301      1    C13    O31     24     -0.392     15.999   ;
    25      CG331      1    C13    C33     25     -0.099     12.011   ;
    26       FGR1      1    C13    F42     26     -0.207     18.998   ;
    27       HGP1      1    C13     H1     27      0.334      1.008   ;
    28       HGA1      1    C13     H2     28      0.090      1.008   ;
    29      HGR61      1    C13     H3     29      0.115      1.008   ;
    30      HGR61      1    C13     H4     30      0.115      1.008   ;
    31      HGR61      1    C13     H5     31      0.115      1.008   ;
    32      HGR61      1    C13     H6     32      0.115      1.008   ;
    33      HGR61      1    C13     H7     33      0.115      1.008   ;
    34      HGR61      1    C13     H8     34      0.115      1.008   ;
    35      HGR61      1    C13     H9     35      0.115      1.008   ;
    36      HGR61      1    C13    H10     36      0.115      1.008   ;
    37      HGR62      1    C13    H11     37      0.185      1.008   ;
    38      HGR62      1    C13    H12     38      0.121      1.008   ;
    39      HGR61      1    C13    H13     39      0.115      1.008   ;
    40       HGA3      1    C13    H14     40      0.090      1.008   ;
    41       HGA3      1    C13    H15     41      0.090      1.008   ;
    42       HGA3      1    C13    H16     42      0.090      1.008   ;
    43       HGA3      1    C13    H17     43      0.090      1.008   ;
    44       HGA3      1    C13    H18     44      0.090      1.008   ;
    45       HGA3      1    C13    H19     45      0.090      1.008   ;

[ bonds ]
;	ai	  aj funct			  c0			c1			  c2			c3
    1     2	 1
    1     4	 1
    1    27	 1
    2     3	 1
    2    12	 1
    4     6	 1
    4    23	 1
    4    28	 1
    5    21	 1
    5    20	 1
    6     7	 1
    6    11	 1
    7     8	 1
    7    29	 1
    8     9	 1
    8    30	 1
    9    10	 1
    9    31	 1
   10    11	 1
   10    24	 1
   11    32	 1
   12    13	 1
   12    17	 1
   13    14	 1
   13    33	 1
   14    15	 1
   14    34	 1
   15    16	 1
   15    18	 1
   16    17	 1
   16    35	 1
   17    36	 1
   18    19	 1
   18    22	 1
   19    20	 1
   19    37	 1
   20    26	 1
   21    22	 1
   21    38	 1
   22    39	 1
   23    40	 1
   23    41	 1
   23    42	 1
   24    25	 1
   25    43	 1
   25    44	 1
   25    45	 1

[ pairs ]
;	ai	  aj funct			  c0			c1			  c2			c3
    1    13	 1
    1    17	 1
    1     7	 1
    1    11	 1
    1    40	 1
    1    41	 1
    1    42	 1
    2     6	 1
    2    23	 1
    2    28	 1
    2    14	 1
    2    33	 1
    2    16	 1
    2    36	 1
    3     4	 1
    3    27	 1
    3    13	 1
    3    17	 1
    4    12	 1
    4     8	 1
    4    29	 1
    4    10	 1
    4    32	 1
    5    18	 1
    5    37	 1
    5    39	 1
    6    27	 1
    6    40	 1
    6    41	 1
    6    42	 1
    6     9	 1
    6    30	 1
    6    24	 1
    7    23	 1
    7    28	 1
    7    10	 1
    7    32	 1
    7    31	 1
    8    11	 1
    8    24	 1
    9    29	 1
    9    32	 1
    9    25	 1
   10    30	 1
   10    43	 1
   10    44	 1
   10    45	 1
   11    23	 1
   11    28	 1
   11    29	 1
   11    31	 1
   11    25	 1
   12    27	 1
   12    15	 1
   12    34	 1
   12    35	 1
   13    16	 1
   13    36	 1
   13    18	 1
   14    17	 1
   14    35	 1
   14    19	 1
   14    22	 1
   15    33	 1
   15    36	 1
   15    20	 1
   15    37	 1
   15    21	 1
   15    39	 1
   16    34	 1
   16    19	 1
   16    22	 1
   17    33	 1
   17    18	 1
   18    34	 1
   18    35	 1
   18    26	 1
   18    38	 1
   19    21	 1
   19    39	 1
   20    22	 1
   20    38	 1
   21    26	 1
   22    37	 1
   23    27	 1
   24    31	 1
   24    32	 1
   26    37	 1
   27    28	 1
   28    40	 1
   28    41	 1
   28    42	 1
   29    30	 1
   30    31	 1
   33    34	 1
   35    36	 1
   38    39	 1

[ angles ]
;	ai	  aj	ak funct			c0			  c1			c2			  c3
    2     1     4	5
    2     1    27	5
    4     1    27	5
    1     2     3	5
    1     2    12	5
    3     2    12	5
    1     4     6	5
    1     4    23	5
    1     4    28	5
    6     4    23	5
    6     4    28	5
   23     4    28	5
   21     5    20	5
    4     6     7	5
    4     6    11	5
    7     6    11	5
    6     7     8	5
    6     7    29	5
    8     7    29	5
    7     8     9	5
    7     8    30	5
    9     8    30	5
    8     9    10	5
    8     9    31	5
   10     9    31	5
    9    10    11	5
    9    10    24	5
   11    10    24	5
    6    11    10	5
    6    11    32	5
   10    11    32	5
    2    12    13	5
    2    12    17	5
   13    12    17	5
   12    13    14	5
   12    13    33	5
   14    13    33	5
   13    14    15	5
   13    14    34	5
   15    14    34	5
   14    15    16	5
   14    15    18	5
   16    15    18	5
   15    16    17	5
   15    16    35	5
   17    16    35	5
   12    17    16	5
   12    17    36	5
   16    17    36	5
   15    18    19	5
   15    18    22	5
   19    18    22	5
   18    19    20	5
   18    19    37	5
   20    19    37	5
   19    20     5	5
   19    20    26	5
    5    20    26	5
    5    21    22	5
    5    21    38	5
   22    21    38	5
   18    22    21	5
   18    22    39	5
   21    22    39	5
    4    23    40	5
    4    23    41	5
    4    23    42	5
   40    23    41	5
   40    23    42	5
   41    23    42	5
   10    24    25	5
   24    25    43	5
   24    25    44	5
   24    25    45	5
   43    25    44	5
   43    25    45	5
   44    25    45	5

[ dihedrals ]
;	ai	  aj	ak	  al funct			  c0			c1			  c2			c3			  c4			c5
    4     1     2     3	 9
    4     1     2    12	 9
   27     1     2     3	 9
   27     1     2    12	 9
    2     1     4     6	 9
    2     1     4    23	 9
    2     1     4    28	 9
   27     1     4     6	 9
   27     1     4    23	 9
   27     1     4    28	 9
    1     2    12    13	 9
    1     2    12    17	 9
    3     2    12    13	 9
    3     2    12    17	 9
    1     4     6     7	 9
    1     4     6    11	 9
   23     4     6     7	 9
   23     4     6    11	 9
   28     4     6     7	 9
   28     4     6    11	 9
    1     4    23    40	 9
    1     4    23    41	 9
    1     4    23    42	 9
    6     4    23    40	 9
    6     4    23    41	 9
    6     4    23    42	 9
   28     4    23    40	 9
   28     4    23    41	 9
   28     4    23    42	 9
   20     5    21    22	 9
   20     5    21    38	 9
   21     5    20    19	 9
   21     5    20    26	 9
    4     6     7     8	 9
    4     6     7    29	 9
   11     6     7     8	 9
   11     6     7    29	 9
    4     6    11    10	 9
    4     6    11    32	 9
    7     6    11    10	 9
    7     6    11    32	 9
    6     7     8     9	 9
    6     7     8    30	 9
   29     7     8     9	 9
   29     7     8    30	 9
    7     8     9    10	 9
    7     8     9    31	 9
   30     8     9    10	 9
   30     8     9    31	 9
    8     9    10    11	 9
    8     9    10    24	 9
   31     9    10    11	 9
   31     9    10    24	 9
    9    10    11     6	 9
    9    10    11    32	 9
   24    10    11     6	 9
   24    10    11    32	 9
    9    10    24    25	 9
   11    10    24    25	 9
    2    12    13    14	 9
    2    12    13    33	 9
   17    12    13    14	 9
   17    12    13    33	 9
    2    12    17    16	 9
    2    12    17    36	 9
   13    12    17    16	 9
   13    12    17    36	 9
   12    13    14    15	 9
   12    13    14    34	 9
   33    13    14    15	 9
   33    13    14    34	 9
   13    14    15    16	 9
   13    14    15    18	 9
   34    14    15    16	 9
   34    14    15    18	 9
   14    15    16    17	 9
   14    15    16    35	 9
   18    15    16    17	 9
   18    15    16    35	 9
   14    15    18    19	 9
   14    15    18    22	 9
   16    15    18    19	 9
   16    15    18    22	 9
   15    16    17    12	 9
   15    16    17    36	 9
   35    16    17    12	 9
   35    16    17    36	 9
   15    18    19    20	 9
   15    18    19    37	 9
   22    18    19    20	 9
   22    18    19    37	 9
   15    18    22    21	 9
   15    18    22    39	 9
   19    18    22    21	 9
   19    18    22    39	 9
   18    19    20     5	 9
   18    19    20    26	 9
   37    19    20     5	 9
   37    19    20    26	 9
    5    21    22    18	 9
    5    21    22    39	 9
   38    21    22    18	 9
   38    21    22    39	 9
   10    24    25    43	 9
   10    24    25    44	 9
   10    24    25    45	 9

[ dihedrals ]
;	ai	  aj	ak	  al funct			  c0			c1			  c2			c3
    2    12     1     3	 2
