# Supplementary material for: Designing of the N-ethyl-4-(pyridin-4-yl)benzamide based potent ROCK1 inhibitors using docking, molecular dynamics, and 3D-QSAR
Source: PeerJ. 2021 Aug 9;9:e11951. doi: 10.7717/peerj.11951 (PMC8359802; doi:10.7717/peerj.11951)
Supplement: Supplemental Information 2 [file peerj-09-11951-s002.zip › Supplementary_Files/ROCK-Coordinates/MD/ROCK1-Cpd_C13/C13DC.mol2]

#	Name:			C13
#	Creating user name:	Swapnil
#	Creation time:		Sat Jan 16 15:19:43 2021

#	Modifying user name:	Swapnil
#	Modification time:	Sat Jan 16 15:21:08 2021

@<TRIPOS>MOLECULE
C13
   45    47     1     0     0
SMALL
USER_CHARGES
INVALID_CHARGES

@<TRIPOS>ATOM
      1 N         -65.1310   -7.3231  -47.9111 N.pl3     1 C13     -0.3490 
      2 C         -65.8580   -6.2021  -47.7571 C.2       1 C13      0.2520 
      3 O         -65.8390   -5.4101  -48.6851 O.2       1 C13     -0.2680 
      4 C1        -64.4900   -7.5681  -49.1871 C.3       1 C13      0.1140 
      5 N1        -69.4980   -5.4700  -39.8660 N.ar      1 C13     -0.2330 
      6 C2        -64.4960   -9.0159  -49.6660 C.ar      1 C13     -0.0330 
      7 C3        -65.5320   -9.9629  -49.2820 C.ar      1 C13      0.0090 
      8 C4        -65.3860  -11.3029  -49.8050 C.ar      1 C13      0.0030 
      9 C5        -64.4010  -11.7549  -50.6410 C.ar      1 C13      0.0370 
     10 C6        -63.4140  -10.8779  -50.9090 C.ar      1 C13      0.0680 
     11 C7        -63.3810   -9.5059  -50.4780 C.ar      1 C13      0.0460 
     12 C10       -66.5001   -5.8270  -46.4429 C.ar      1 C13      0.0320 
     13 C11       -67.7331   -5.1340  -46.3129 C.ar      1 C13      0.0180 
     14 C12       -68.1991   -4.8640  -44.9809 C.ar      1 C13      0.0130 
     15 C13       -67.6851   -5.4940  -43.8199 C.ar      1 C13     -0.0260 
     16 C14       -66.4781   -6.2700  -44.0669 C.ar      1 C13      0.0130 
     17 C15       -65.9611   -6.3720  -45.3479 C.ar      1 C13      0.0180 
     18 C16       -68.3320   -5.4690  -42.4890 C.ar      1 C13     -0.0200 
     19 C17       -67.7760   -6.1570  -41.3830 C.ar      1 C13      0.0750 
     20 C18       -68.2520   -5.9920  -40.0340 C.ar      1 C13      0.2100 
     21 C19       -70.0080   -4.6500  -40.7790 C.ar      1 C13      0.1200 
     22 C20       -69.4820   -4.6260  -42.1290 C.ar      1 C13      0.0310 
     23 C28       -63.0220   -7.1151  -49.0731 C.3       1 C13      0.0370 
     24 O31       -62.3423  -11.3357  -51.6668 O.3       1 C13     -0.3560 
     25 C33       -61.1183  -11.0167  -50.9997 C.3       1 C13      0.2100 
     26 F42       -67.5026   -6.3362  -38.9905 F         1 C13     -0.1840 
     27 H1        -65.0370   -7.9761  -47.1591 H         1 C13      0.1630 
     28 H2        -65.0039   -6.9593  -49.9455 H         1 C13      0.0000 
     29 H3        -66.3615   -9.6812  -48.6436 H         1 C13      0.0000 
     30 H4        -66.1354  -12.0256  -49.5033 H         1 C13      0.0000 
     31 H5        -64.4141  -12.7543  -51.0606 H         1 C13      0.0000 
     32 H6        -62.5564   -8.8553  -50.7461 H         1 C13      0.0000 
     33 H7        -68.2992   -4.8216  -47.1829 H         1 C13      0.0000 
     34 H8        -68.9913   -4.1347  -44.8564 H         1 C13      0.0000 
     35 H9        -65.9813   -6.7707  -43.2437 H         1 C13      0.0000 
     36 H10       -65.0458   -6.9394  -45.4723 H         1 C13      0.0000 
     37 H11       -66.9532   -6.8401  -41.5603 H         1 C13      0.0000 
     38 H12       -70.8265   -3.9918  -40.5109 H         1 C13      0.0000 
     39 H13       -69.9373   -3.9851  -42.8754 H         1 C13      0.0000 
     40 H14       -62.4011   -7.9623  -48.7463 H         1 C13      0.0000 
     41 H15       -62.9458   -6.2998  -48.3385 H         1 C13      0.0000 
     42 H16       -62.6708   -6.7596  -50.0531 H         1 C13      0.0000 
     43 H17       -60.6821  -11.9332  -50.5758 H         1 C13      0.0000 
     44 H18       -61.3178  -10.2977  -50.1915 H         1 C13      0.0000 
     45 H19       -60.4136  -10.5738  -51.7189 H         1 C13      0.0000 
@<TRIPOS>BOND
     1    2    1 1    
     2    1    4 1    
     3    1   27 1    
     4    2    3 2    
     5   12    2 1    
     6    4    6 1    
     7    4   23 1    
     8    5   21 ar   
     9    6    7 ar   
    10    6   11 ar   
    11    7    8 ar   
    12    8    9 ar   
    13   10    9 ar   
    14   11   10 ar   
    15   10   24 1    
    16   13   12 ar   
    17   17   12 ar   
    18   14   13 ar   
    19   15   14 ar   
    20   15   16 ar   
    21   18   15 1    
    22   16   17 ar   
    23   19   18 ar   
    24   18   22 ar   
    25   20   19 ar   
    26    5   20 ar   
    27   20   26 1    
    28   21   22 ar   
    29   24   25 1    
    30    4   28 1    
    31    7   29 1    
    32    8   30 1    
    33    9   31 1    
    34   11   32 1    
    35   13   33 1    
    36   14   34 1    
    37   16   35 1    
    38   17   36 1    
    39   19   37 1    
    40   21   38 1    
    41   22   39 1    
    42   23   40 1    
    43   23   41 1    
    44   23   42 1    
    45   25   43 1    
    46   25   44 1    
    47   25   45 1    
@<TRIPOS>SUBSTRUCTURE
     1 C13      1 GROUP             1 A     J0P     0 ROOT 
