# Supplementary material for: Designing of the N-ethyl-4-(pyridin-4-yl)benzamide based potent ROCK1 inhibitors using docking, molecular dynamics, and 3D-QSAR
Source: PeerJ. 2021 Aug 9;9:e11951. doi: 10.7717/peerj.11951 (PMC8359802; doi:10.7717/peerj.11951)
Supplement: Supplemental Information 2 [file peerj-09-11951-s002.zip › Supplementary_Files/ROCK-Coordinates/MD/ROCK1-Cpd_C13/MD_C13_OUT.pdb]

ATOM      1  N   THR     9      24.590  21.890  18.360  1.00  0.00           N  
ATOM      2  CA  THR     9      24.200  23.240  18.960  1.00  0.00           C  
ATOM      3  C   THR     9      25.430  23.830  19.630  1.00  0.00           C  
ATOM      4  O   THR     9      26.470  23.250  19.870  1.00  0.00           O  
ATOM      5  CB  THR     9      23.030  23.040  20.030  1.00  0.00           C  
ATOM      6  CG2 THR     9      21.790  22.440  19.490  1.00  0.00           C  
ATOM      7  OG1 THR     9      23.440  22.510  21.300  1.00  0.00           O  
ATOM      8  HA  THR     9      23.900  23.910  18.160  1.00  0.00           H  
ATOM      9  HB  THR     9      22.690  24.080  20.200  1.00  0.00           H  
ATOM     10  HG1 THR     9      22.660  22.000  21.510  1.00  0.00           H  
ATOM     11 1HG2 THR     9      21.880  21.360  19.230  1.00  0.00           H  
ATOM     12 2HG2 THR     9      21.390  23.030  18.640  1.00  0.00           H  
ATOM     13 3HG2 THR     9      20.920  22.340  20.170  1.00  0.00           H  
ATOM     14  H1  THR     9      23.920  21.710  17.580  1.00  0.00           H  
ATOM     15  H2  THR     9      24.580  21.060  18.990  1.00  0.00           H  
ATOM     16  H3  THR     9      25.490  21.920  17.840  1.00  0.00           H  
ATOM     17  N   ARG    10      25.300  25.100  20.090  1.00  0.00           N  
ATOM     18  CA  ARG    10      26.160  25.780  21.070  1.00  0.00           C  
ATOM     19  C   ARG    10      26.200  25.090  22.410  1.00  0.00           C  
ATOM     20  O   ARG    10      27.280  24.900  22.970  1.00  0.00           O  
ATOM     21  CB  ARG    10      25.630  27.240  21.240  1.00  0.00           C  
ATOM     22  CG  ARG    10      26.010  28.020  19.940  1.00  0.00           C  
ATOM     23  CD  ARG    10      27.510  28.410  19.680  1.00  0.00           C  
ATOM     24  NE  ARG    10      27.880  29.190  20.880  1.00  0.00           N  
ATOM     25  CZ  ARG    10      28.980  29.040  21.640  1.00  0.00           C  
ATOM     26  NH1 ARG    10      29.900  28.200  21.440  1.00  0.00           N1+
ATOM     27  NH2 ARG    10      29.090  29.820  22.700  1.00  0.00           N  
ATOM     28  HN  ARG    10      24.410  25.430  19.790  1.00  0.00           H  
ATOM     29  HA  ARG    10      27.140  25.820  20.620  1.00  0.00           H  
ATOM     30  HB1 ARG    10      25.960  27.710  22.190  1.00  0.00           H  
ATOM     31  HB2 ARG    10      24.530  27.130  21.260  1.00  0.00           H  
ATOM     32  HG1 ARG    10      25.340  28.900  19.860  1.00  0.00           H  
ATOM     33  HG2 ARG    10      25.760  27.330  19.110  1.00  0.00           H  
ATOM     34  HD1 ARG    10      27.540  29.160  18.860  1.00  0.00           H  
ATOM     35  HD2 ARG    10      28.120  27.500  19.480  1.00  0.00           H  
ATOM     36  HE  ARG    10      27.180  29.790  21.260  1.00  0.00           H  
ATOM     37 1HH1 ARG    10      30.080  27.910  20.500  1.00  0.00           H  
ATOM     38 2HH1 ARG    10      30.650  28.150  22.100  1.00  0.00           H  
ATOM     39 1HH2 ARG    10      28.360  30.500  22.780  1.00  0.00           H  
ATOM     40 2HH2 ARG    10      29.950  29.620  23.180  1.00  0.00           H  
ATOM     41  N   PHE    11      25.010  24.690  22.910  1.00  0.00           N  
ATOM     42  CA  PHE    11      24.810  24.140  24.220  1.00  0.00           C  
ATOM     43  C   PHE    11      25.720  22.880  24.330  1.00  0.00           C  
ATOM     44  O   PHE    11      26.350  22.680  25.390  1.00  0.00           O  
ATOM     45  CB  PHE    11      23.330  23.850  24.490  1.00  0.00           C  
ATOM     46  CG  PHE    11      23.010  23.230  25.820  1.00  0.00           C  
ATOM     47  CD1 PHE    11      23.380  21.900  25.900  1.00  0.00           C  
ATOM     48  CD2 PHE    11      22.640  23.940  26.930  1.00  0.00           C  
ATOM     49  CE1 PHE    11      23.400  21.240  27.110  1.00  0.00           C  
ATOM     50  CE2 PHE    11      22.560  23.260  28.130  1.00  0.00           C  
ATOM     51  CZ  PHE    11      23.060  21.930  28.250  1.00  0.00           C  
ATOM     52  HN  PHE    11      24.170  24.870  22.410  1.00  0.00           H  
ATOM     53  HA  PHE    11      25.200  24.870  24.910  1.00  0.00           H  
ATOM     54  HB1 PHE    11      22.870  23.190  23.730  1.00  0.00           H  
ATOM     55  HB2 PHE    11      22.720  24.770  24.470  1.00  0.00           H  
ATOM     56  HD1 PHE    11      23.740  21.360  25.040  1.00  0.00           H  
ATOM     57  HD2 PHE    11      22.330  24.960  26.820  1.00  0.00           H  
ATOM     58  HE1 PHE    11      23.800  20.240  27.130  1.00  0.00           H  
ATOM     59  HE2 PHE    11      22.500  23.810  29.060  1.00  0.00           H  
ATOM     60  HZ  PHE    11      23.140  21.470  29.230  1.00  0.00           H  
ATOM     61  N   GLU    12      25.830  22.030  23.310  1.00  0.00           N  
ATOM     62  CA  GLU    12      26.530  20.740  23.460  1.00  0.00           C  
ATOM     63  C   GLU    12      28.030  20.950  23.590  1.00  0.00           C  
ATOM     64  O   GLU    12      28.750  20.240  24.320  1.00  0.00           O  
ATOM     65  CB  GLU    12      26.420  19.820  22.160  1.00  0.00           C  
ATOM     66  CG  GLU    12      24.950  19.350  21.920  1.00  0.00           C  
ATOM     67  CD  GLU    12      24.750  18.770  20.540  1.00  0.00           C  
ATOM     68  OE1 GLU    12      25.160  19.490  19.600  1.00  0.00           O  
ATOM     69  OE2 GLU    12      24.390  17.590  20.370  1.00  0.00           O1-
ATOM     70  HN  GLU    12      25.270  22.220  22.510  1.00  0.00           H  
ATOM     71  HA  GLU    12      26.200  20.130  24.290  1.00  0.00           H  
ATOM     72  HB1 GLU    12      27.000  18.890  22.350  1.00  0.00           H  
ATOM     73  HB2 GLU    12      26.790  20.340  21.250  1.00  0.00           H  
ATOM     74  HG1 GLU    12      24.340  20.250  22.150  1.00  0.00           H  
ATOM     75  HG2 GLU    12      24.690  18.560  22.660  1.00  0.00           H  
ATOM     76  N   LYS    13      28.570  22.030  22.900  1.00  0.00           N  
ATOM     77  CA  LYS    13      29.950  22.420  23.060  1.00  0.00           C  
ATOM     78  C   LYS    13      30.250  22.790  24.480  1.00  0.00           C  
ATOM     79  O   LYS    13      31.230  22.340  25.070  1.00  0.00           O  
ATOM     80  CB  LYS    13      30.260  23.590  22.060  1.00  0.00           C  
ATOM     81  CG  LYS    13      29.820  23.300  20.610  1.00  0.00           C  
ATOM     82  CD  LYS    13      30.410  22.070  20.020  1.00  0.00           C  
ATOM     83  CE  LYS    13      29.810  21.770  18.610  1.00  0.00           C  
ATOM     84  NZ  LYS    13      30.510  20.580  18.000  1.00  0.00           N1+
ATOM     85  HN  LYS    13      28.090  22.560  22.200  1.00  0.00           H  
ATOM     86  HA  LYS    13      30.490  21.530  22.780  1.00  0.00           H  
ATOM     87  HB1 LYS    13      31.320  23.920  22.040  1.00  0.00           H  
ATOM     88  HB2 LYS    13      29.720  24.510  22.350  1.00  0.00           H  
ATOM     89  HG1 LYS    13      30.090  24.190  20.020  1.00  0.00           H  
ATOM     90  HG2 LYS    13      28.720  23.170  20.630  1.00  0.00           H  
ATOM     91  HD1 LYS    13      30.150  21.170  20.620  1.00  0.00           H  
ATOM     92  HD2 LYS    13      31.510  22.200  20.040  1.00  0.00           H  
ATOM     93  HE1 LYS    13      29.810  22.620  17.900  1.00  0.00           H  
ATOM     94  HE2 LYS    13      28.730  21.520  18.600  1.00  0.00           H  
ATOM     95  HZ1 LYS    13      31.520  20.780  17.830  1.00  0.00           H  
ATOM     96  HZ2 LYS    13      30.000  20.190  17.180  1.00  0.00           H  
ATOM     97  HZ3 LYS    13      30.370  19.840  18.720  1.00  0.00           H  
ATOM     98  N   MET    14      29.310  23.520  25.110  1.00  0.00           N  
ATOM     99  CA  MET    14      29.560  23.960  26.440  1.00  0.00           C  
ATOM    100  C   MET    14      29.410  22.900  27.490  1.00  0.00           C  
ATOM    101  O   MET    14      30.250  22.860  28.380  1.00  0.00           O  
ATOM    102  CB  MET    14      28.780  25.230  26.730  1.00  0.00           C  
ATOM    103  CG  MET    14      29.330  26.460  25.970  1.00  0.00           C  
ATOM    104  SD  MET    14      28.610  28.090  26.330  1.00  0.00           S  
ATOM    105  CE  MET    14      27.180  27.910  25.280  1.00  0.00           C  
ATOM    106  HN  MET    14      28.550  23.990  24.670  1.00  0.00           H  
ATOM    107  HA  MET    14      30.580  24.280  26.550  1.00  0.00           H  
ATOM    108  HB1 MET    14      28.790  25.430  27.820  1.00  0.00           H  
ATOM    109  HB2 MET    14      27.720  25.100  26.440  1.00  0.00           H  
ATOM    110  HG1 MET    14      29.310  26.240  24.890  1.00  0.00           H  
ATOM    111  HG2 MET    14      30.410  26.500  26.240  1.00  0.00           H  
ATOM    112  HE1 MET    14      26.590  28.850  25.190  1.00  0.00           H  
ATOM    113  HE2 MET    14      26.490  27.110  25.620  1.00  0.00           H  
ATOM    114  HE3 MET    14      27.470  27.740  24.220  1.00  0.00           H  
ATOM    115  N   ASP    15      28.400  22.030  27.260  1.00  0.00           N  
ATOM    116  CA  ASP    15      28.260  20.780  28.040  1.00  0.00           C  
ATOM    117  C   ASP    15      29.550  19.910  27.960  1.00  0.00           C  
ATOM    118  O   ASP    15      30.100  19.530  28.960  1.00  0.00           O  
ATOM    119  CB  ASP    15      27.070  19.970  27.420  1.00  0.00           C  
ATOM    120  CG  ASP    15      26.290  19.160  28.410  1.00  0.00           C  
ATOM    121  OD1 ASP    15      26.250  19.370  29.640  1.00  0.00           O  
ATOM    122  OD2 ASP    15      25.460  18.400  27.880  1.00  0.00           O1-
ATOM    123  HN  ASP    15      27.850  22.080  26.420  1.00  0.00           H  
ATOM    124  HA  ASP    15      28.090  21.090  29.060  1.00  0.00           H  
ATOM    125  HB1 ASP    15      27.310  19.390  26.510  1.00  0.00           H  
ATOM    126  HB2 ASP    15      26.310  20.560  26.860  1.00  0.00           H  
ATOM    127  N   ASN    16      30.110  19.670  26.760  1.00  0.00           N  
ATOM    128  CA  ASN    16      31.360  18.820  26.630  1.00  0.00           C  
ATOM    129  C   ASN    16      32.590  19.420  27.350  1.00  0.00           C  
ATOM    130  O   ASN    16      33.360  18.770  28.020  1.00  0.00           O  
ATOM    131  CB  ASN    16      31.710  18.720  25.130  1.00  0.00           C  
ATOM    132  CG  ASN    16      30.740  17.820  24.300  1.00  0.00           C  
ATOM    133  ND2 ASN    16      30.450  18.200  23.030  1.00  0.00           N  
ATOM    134  OD1 ASN    16      30.280  16.790  24.780  1.00  0.00           O  
ATOM    135  HN  ASN    16      29.700  20.080  25.950  1.00  0.00           H  
ATOM    136  HA  ASN    16      31.030  17.880  27.050  1.00  0.00           H  
ATOM    137  HB1 ASN    16      32.710  18.250  25.040  1.00  0.00           H  
ATOM    138  HB2 ASN    16      31.770  19.710  24.640  1.00  0.00           H  
ATOM    139 1HD2 ASN    16      29.770  17.680  22.520  1.00  0.00           H  
ATOM    140 2HD2 ASN    16      30.820  18.990  22.550  1.00  0.00           H  
ATOM    141  N   LEU    17      32.750  20.750  27.260  1.00  0.00           N  
ATOM    142  CA  LEU    17      33.850  21.450  27.890  1.00  0.00           C  
ATOM    143  C   LEU    17      33.630  21.770  29.420  1.00  0.00           C  
ATOM    144  O   LEU    17      34.560  22.200  30.020  1.00  0.00           O  
ATOM    145  CB  LEU    17      34.280  22.810  27.230  1.00  0.00           C  
ATOM    146  CG  LEU    17      34.660  22.570  25.720  1.00  0.00           C  
ATOM    147  CD1 LEU    17      34.820  23.960  25.070  1.00  0.00           C  
ATOM    148  CD2 LEU    17      36.030  21.870  25.470  1.00  0.00           C  
ATOM    149  HN  LEU    17      32.020  21.260  26.830  1.00  0.00           H  
ATOM    150  HA  LEU    17      34.740  20.830  27.850  1.00  0.00           H  
ATOM    151  HB1 LEU    17      35.140  23.320  27.710  1.00  0.00           H  
ATOM    152  HB2 LEU    17      33.430  23.520  27.300  1.00  0.00           H  
ATOM    153  HG  LEU    17      33.770  22.110  25.250  1.00  0.00           H  
ATOM    154 1HD1 LEU    17      33.870  24.440  24.760  1.00  0.00           H  
ATOM    155 2HD1 LEU    17      35.500  23.890  24.190  1.00  0.00           H  
ATOM    156 3HD1 LEU    17      35.240  24.670  25.820  1.00  0.00           H  
ATOM    157 1HD2 LEU    17      36.870  22.520  25.800  1.00  0.00           H  
ATOM    158 2HD2 LEU    17      36.130  21.550  24.410  1.00  0.00           H  
ATOM    159 3HD2 LEU    17      36.020  20.930  26.070  1.00  0.00           H  
ATOM    160  N   LEU    18      32.410  21.620  30.010  1.00  0.00           N  
ATOM    161  CA  LEU    18      32.150  21.820  31.420  1.00  0.00           C  
ATOM    162  C   LEU    18      32.240  20.370  32.060  1.00  0.00           C  
ATOM    163  O   LEU    18      32.450  20.230  33.290  1.00  0.00           O  
ATOM    164  CB  LEU    18      30.780  22.480  31.730  1.00  0.00           C  
ATOM    165  CG  LEU    18      30.690  23.980  31.300  1.00  0.00           C  
ATOM    166  CD1 LEU    18      29.220  24.500  30.990  1.00  0.00           C  
ATOM    167  CD2 LEU    18      31.210  24.890  32.530  1.00  0.00           C  
ATOM    168  HN  LEU    18      31.650  21.240  29.500  1.00  0.00           H  
ATOM    169  HA  LEU    18      32.900  22.470  31.860  1.00  0.00           H  
ATOM    170  HB1 LEU    18      30.510  22.230  32.780  1.00  0.00           H  
ATOM    171  HB2 LEU    18      29.930  22.050  31.160  1.00  0.00           H  
ATOM    172  HG  LEU    18      31.270  24.070  30.360  1.00  0.00           H  
ATOM    173 1HD1 LEU    18      29.230  25.420  30.370  1.00  0.00           H  
ATOM    174 2HD1 LEU    18      28.590  24.610  31.900  1.00  0.00           H  
ATOM    175 3HD1 LEU    18      28.730  23.760  30.310  1.00  0.00           H  
ATOM    176 1HD2 LEU    18      31.410  25.910  32.150  1.00  0.00           H  
ATOM    177 2HD2 LEU    18      32.150  24.460  32.940  1.00  0.00           H  
ATOM    178 3HD2 LEU    18      30.470  25.000  33.350  1.00  0.00           H  
ATOM    179  N   ARG    19      32.360  19.340  31.220  1.00  0.00           N  
ATOM    180  CA  ARG    19      32.510  17.970  31.660  1.00  0.00           C  
ATOM    181  C   ARG    19      33.990  17.380  31.500  1.00  0.00           C  
ATOM    182  O   ARG    19      34.330  16.290  32.020  1.00  0.00           O  
ATOM    183  CB  ARG    19      31.400  17.070  30.970  1.00  0.00           C  
ATOM    184  CG  ARG    19      29.980  17.420  31.430  1.00  0.00           C  
ATOM    185  CD  ARG    19      28.880  16.700  30.680  1.00  0.00           C  
ATOM    186  NE  ARG    19      27.570  17.230  31.060  1.00  0.00           N  
ATOM    187  CZ  ARG    19      26.860  16.920  32.100  1.00  0.00           C  
ATOM    188  NH1 ARG    19      27.220  16.160  33.120  1.00  0.00           N1+
ATOM    189  NH2 ARG    19      25.700  17.430  32.300  1.00  0.00           N  
ATOM    190  HN  ARG    19      32.250  19.380  30.230  1.00  0.00           H  
ATOM    191  HA  ARG    19      32.420  17.900  32.730  1.00  0.00           H  
ATOM    192  HB1 ARG    19      31.600  16.010  31.260  1.00  0.00           H  
ATOM    193  HB2 ARG    19      31.480  17.060  29.860  1.00  0.00           H  
ATOM    194  HG1 ARG    19      29.960  18.530  31.330  1.00  0.00           H  
ATOM    195  HG2 ARG    19      29.920  17.320  32.540  1.00  0.00           H  
ATOM    196  HD1 ARG    19      28.920  15.620  30.940  1.00  0.00           H  
ATOM    197  HD2 ARG    19      29.050  16.790  29.590  1.00  0.00           H  
ATOM    198  HE  ARG    19      27.130  18.000  30.610  1.00  0.00           H  
ATOM    199 1HH1 ARG    19      28.150  15.810  33.050  1.00  0.00           H  
ATOM    200 2HH1 ARG    19      26.900  16.490  34.010  1.00  0.00           H  
ATOM    201 1HH2 ARG    19      25.320  18.080  31.640  1.00  0.00           H  
ATOM    202 2HH2 ARG    19      25.180  17.340  33.140  1.00  0.00           H  
ATOM    203  N   ASP    20      34.940  18.140  30.880  1.00  0.00           N  
ATOM    204  CA  ASP    20      36.330  17.790  30.660  1.00  0.00           C  
ATOM    205  C   ASP    20      37.120  18.490  31.770  1.00  0.00           C  
ATOM    206  O   ASP    20      37.450  19.720  31.580  1.00  0.00           O  
ATOM    207  CB  ASP    20      36.790  18.350  29.280  1.00  0.00           C  
ATOM    208  CG  ASP    20      38.200  17.910  28.900  1.00  0.00           C  
ATOM    209  OD1 ASP    20      38.700  18.380  27.850  1.00  0.00           O  
ATOM    210  OD2 ASP    20      38.760  17.080  29.670  1.00  0.00           O1-
ATOM    211  HN  ASP    20      34.780  19.080  30.590  1.00  0.00           H  
ATOM    212  HA  ASP    20      36.460  16.720  30.770  1.00  0.00           H  
ATOM    213  HB1 ASP    20      36.680  19.460  29.290  1.00  0.00           H  
ATOM    214  HB2 ASP    20      36.100  17.890  28.540  1.00  0.00           H  
ATOM    215  N   PRO    21      37.460  17.940  32.880  1.00  0.00           N  
ATOM    216  CA  PRO    21      37.980  18.660  34.050  1.00  0.00           C  
ATOM    217  C   PRO    21      39.440  19.140  33.850  1.00  0.00           C  
ATOM    218  O   PRO    21      39.950  19.780  34.800  1.00  0.00           O  
ATOM    219  CB  PRO    21      37.780  17.610  35.160  1.00  0.00           C  
ATOM    220  CG  PRO    21      38.100  16.280  34.470  1.00  0.00           C  
ATOM    221  CD  PRO    21      37.510  16.460  33.090  1.00  0.00           C  
ATOM    222  HA  PRO    21      37.350  19.510  34.260  1.00  0.00           H  
ATOM    223  HB1 PRO    21      36.720  17.560  35.470  1.00  0.00           H  
ATOM    224  HB2 PRO    21      38.530  17.790  35.950  1.00  0.00           H  
ATOM    225  HG1 PRO    21      39.210  16.190  34.360  1.00  0.00           H  
ATOM    226  HG2 PRO    21      37.770  15.350  34.980  1.00  0.00           H  
ATOM    227  HD1 PRO    21      38.150  15.960  32.320  1.00  0.00           H  
ATOM    228  HD2 PRO    21      36.480  16.060  33.130  1.00  0.00           H  
ATOM    229  N   LYS    22      40.130  18.810  32.720  1.00  0.00           N  
ATOM    230  CA  LYS    22      41.370  19.350  32.450  1.00  0.00           C  
ATOM    231  C   LYS    22      41.400  20.360  31.330  1.00  0.00           C  
ATOM    232  O   LYS    22      42.480  20.870  30.990  1.00  0.00           O  
ATOM    233  CB  LYS    22      42.400  18.200  32.280  1.00  0.00           C  
ATOM    234  CG  LYS    22      41.970  17.030  31.350  1.00  0.00           C  
ATOM    235  CD  LYS    22      41.960  17.400  29.860  1.00  0.00           C  
ATOM    236  CE  LYS    22      42.060  16.250  28.800  1.00  0.00           C  
ATOM    237  NZ  LYS    22      40.730  15.860  28.350  1.00  0.00           N1+
ATOM    238  HN  LYS    22      39.740  18.190  32.050  1.00  0.00           H  
ATOM    239  HA  LYS    22      41.830  19.950  33.220  1.00  0.00           H  
ATOM    240  HB1 LYS    22      42.570  17.720  33.270  1.00  0.00           H  
ATOM    241  HB2 LYS    22      43.310  18.790  32.010  1.00  0.00           H  
ATOM    242  HG1 LYS    22      41.060  16.470  31.670  1.00  0.00           H  
ATOM    243  HG2 LYS    22      42.640  16.150  31.320  1.00  0.00           H  
ATOM    244  HD1 LYS    22      42.910  17.950  29.670  1.00  0.00           H  
ATOM    245  HD2 LYS    22      41.110  18.050  29.560  1.00  0.00           H  
ATOM    246  HE1 LYS    22      42.600  15.330  29.120  1.00  0.00           H  
ATOM    247  HE2 LYS    22      42.650  16.650  27.950  1.00  0.00           H  
ATOM    248  HZ1 LYS    22      40.060  16.420  28.920  1.00  0.00           H  
ATOM    249  HZ2 LYS    22      40.590  14.890  28.700  1.00  0.00           H  
ATOM    250  HZ3 LYS    22      40.770  15.930  27.320  1.00  0.00           H  
ATOM    251  N   SER    23      40.290  20.810  30.750  1.00  0.00           N  
ATOM    252  CA  SER    23      40.270  21.760  29.620  1.00  0.00           C  
ATOM    253  C   SER    23      40.740  23.110  29.930  1.00  0.00           C  
ATOM    254  O   SER    23      40.350  23.560  31.000  1.00  0.00           O  
ATOM    255  CB  SER    23      38.810  21.750  28.990  1.00  0.00           C  
ATOM    256  OG  SER    23      38.640  22.870  28.130  1.00  0.00           O  
ATOM    257  HN  SER    23      39.440  20.680  31.260  1.00  0.00           H  
ATOM    258  HA  SER    23      41.060  21.450  28.960  1.00  0.00           H  
ATOM    259  HB1 SER    23      38.160  22.030  29.850  1.00  0.00           H  
ATOM    260  HB2 SER    23      38.430  20.810  28.550  1.00  0.00           H  
ATOM    261  HG1 SER    23      37.870  23.260  28.550  1.00  0.00           H  
ATOM    262  N   GLU    24      41.550  23.750  29.120  1.00  0.00           N  
ATOM    263  CA  GLU    24      42.080  25.130  29.340  1.00  0.00           C  
ATOM    264  C   GLU    24      41.100  26.270  29.540  1.00  0.00           C  
ATOM    265  O   GLU    24      41.330  27.210  30.270  1.00  0.00           O  
ATOM    266  CB  GLU    24      42.960  25.430  28.080  1.00  0.00           C  
ATOM    267  CG  GLU    24      44.160  24.460  27.960  1.00  0.00           C  
ATOM    268  CD  GLU    24      44.740  24.640  26.590  1.00  0.00           C  
ATOM    269  OE1 GLU    24      44.370  23.950  25.680  1.00  0.00           O  
ATOM    270  OE2 GLU    24      45.470  25.670  26.420  1.00  0.00           O1-
ATOM    271  HN  GLU    24      41.800  23.360  28.230  1.00  0.00           H  
ATOM    272  HA  GLU    24      42.710  25.120  30.220  1.00  0.00           H  
ATOM    273  HB1 GLU    24      43.310  26.480  28.010  1.00  0.00           H  
ATOM    274  HB2 GLU    24      42.390  25.210  27.160  1.00  0.00           H  
ATOM    275  HG1 GLU    24      43.930  23.410  28.220  1.00  0.00           H  
ATOM    276  HG2 GLU    24      44.880  24.940  28.660  1.00  0.00           H  
ATOM    277  N   VAL    25      39.800  26.180  28.970  1.00  0.00           N  
ATOM    278  CA  VAL    25      38.800  27.250  29.070  1.00  0.00           C  
ATOM    279  C   VAL    25      38.280  27.470  30.480  1.00  0.00           C  
ATOM    280  O   VAL    25      38.170  26.540  31.250  1.00  0.00           O  
ATOM    281  CB  VAL    25      37.670  26.990  28.100  1.00  0.00           C  
ATOM    282  CG1 VAL    25      36.830  28.260  27.980  1.00  0.00           C  
ATOM    283  CG2 VAL    25      38.290  26.670  26.670  1.00  0.00           C  
ATOM    284  HN  VAL    25      39.510  25.360  28.490  1.00  0.00           H  
ATOM    285  HA  VAL    25      39.270  28.170  28.770  1.00  0.00           H  
ATOM    286  HB  VAL    25      37.020  26.180  28.500  1.00  0.00           H  
ATOM    287 1HG1 VAL    25      36.330  28.550  28.930  1.00  0.00           H  
ATOM    288 2HG1 VAL    25      36.090  28.150  27.160  1.00  0.00           H  
ATOM    289 3HG1 VAL    25      37.470  29.100  27.640  1.00  0.00           H  
ATOM    290 1HG2 VAL    25      39.090  25.900  26.670  1.00  0.00           H  
ATOM    291 2HG2 VAL    25      38.640  27.640  26.250  1.00  0.00           H  
ATOM    292 3HG2 VAL    25      37.460  26.300  26.030  1.00  0.00           H  
ATOM    293  N   ASN    26      38.050  28.770  30.860  1.00  0.00           N  
ATOM    294  CA  ASN    26      37.460  29.160  32.070  1.00  0.00           C  
ATOM    295  C   ASN    26      35.970  28.800  32.100  1.00  0.00           C  
ATOM    296  O   ASN    26      35.230  29.320  31.310  1.00  0.00           O  
ATOM    297  CB  ASN    26      37.780  30.660  32.280  1.00  0.00           C  
ATOM    298  CG  ASN    26      37.240  31.230  33.570  1.00  0.00           C  
ATOM    299  ND2 ASN    26      37.360  32.560  33.710  1.00  0.00           N  
ATOM    300  OD1 ASN    26      36.710  30.540  34.440  1.00  0.00           O  
ATOM    301  HN  ASN    26      38.180  29.530  30.240  1.00  0.00           H  
ATOM    302  HA  ASN    26      37.950  28.610  32.860  1.00  0.00           H  
ATOM    303  HB1 ASN    26      37.330  31.230  31.430  1.00  0.00           H  
ATOM    304  HB2 ASN    26      38.880  30.850  32.290  1.00  0.00           H  
ATOM    305 1HD2 ASN    26      37.040  33.060  34.510  1.00  0.00           H  
ATOM    306 2HD2 ASN    26      37.850  33.080  33.010  1.00  0.00           H  
ATOM    307  N   SER    27      35.530  27.980  33.070  1.00  0.00           N  
ATOM    308  CA  SER    27      34.090  27.700  33.360  1.00  0.00           C  
ATOM    309  C   SER    27      33.150  28.840  33.590  1.00  0.00           C  
ATOM    310  O   SER    27      32.040  28.850  33.070  1.00  0.00           O  
ATOM    311  CB  SER    27      33.850  26.590  34.410  1.00  0.00           C  
ATOM    312  OG  SER    27      34.600  26.700  35.640  1.00  0.00           O  
ATOM    313  HN  SER    27      36.220  27.480  33.580  1.00  0.00           H  
ATOM    314  HA  SER    27      33.730  27.180  32.490  1.00  0.00           H  
ATOM    315  HB1 SER    27      34.170  25.660  33.890  1.00  0.00           H  
ATOM    316  HB2 SER    27      32.780  26.420  34.650  1.00  0.00           H  
ATOM    317  HG1 SER    27      34.140  27.430  36.070  1.00  0.00           H  
ATOM    318  N   ASP    28      33.630  29.850  34.240  1.00  0.00           N  
ATOM    319  CA  ASP    28      32.810  31.080  34.280  1.00  0.00           C  
ATOM    320  C   ASP    28      32.410  31.630  32.870  1.00  0.00           C  
ATOM    321  O   ASP    28      31.220  31.990  32.740  1.00  0.00           O  
ATOM    322  CB  ASP    28      33.470  32.240  35.090  1.00  0.00           C  
ATOM    323  CG  ASP    28      33.800  31.850  36.460  1.00  0.00           C  
ATOM    324  OD1 ASP    28      32.890  31.170  37.010  1.00  0.00           O  
ATOM    325  OD2 ASP    28      34.860  32.200  37.070  1.00  0.00           O1-
ATOM    326  HN  ASP    28      34.570  29.780  34.570  1.00  0.00           H  
ATOM    327  HA  ASP    28      31.890  30.750  34.730  1.00  0.00           H  
ATOM    328  HB1 ASP    28      32.730  33.060  35.170  1.00  0.00           H  
ATOM    329  HB2 ASP    28      34.370  32.640  34.570  1.00  0.00           H  
ATOM    330  N   CYS    29      33.310  31.680  31.910  1.00  0.00           N  
ATOM    331  CA  CYS    29      33.020  32.040  30.500  1.00  0.00           C  
ATOM    332  C   CYS    29      32.060  31.130  29.750  1.00  0.00           C  
ATOM    333  O   CYS    29      31.200  31.640  29.110  1.00  0.00           O  
ATOM    334  CB  CYS    29      34.300  32.230  29.680  1.00  0.00           C  
ATOM    335  SG  CYS    29      35.670  33.220  30.340  1.00  0.00           S  
ATOM    336  HN  CYS    29      34.180  31.270  32.160  1.00  0.00           H  
ATOM    337  HA  CYS    29      32.480  32.980  30.540  1.00  0.00           H  
ATOM    338  HB1 CYS    29      34.130  32.590  28.640  1.00  0.00           H  
ATOM    339  HB2 CYS    29      34.750  31.230  29.490  1.00  0.00           H  
ATOM    340  HG1 CYS    29      36.310  33.200  29.180  1.00  0.00           H  
ATOM    341  N   LEU    30      32.240  29.780  29.910  1.00  0.00           N  
ATOM    342  CA  LEU    30      31.290  28.760  29.370  1.00  0.00           C  
ATOM    343  C   LEU    30      29.920  28.870  29.980  1.00  0.00           C  
ATOM    344  O   LEU    30      28.930  28.980  29.250  1.00  0.00           O  
ATOM    345  CB  LEU    30      31.880  27.360  29.550  1.00  0.00           C  
ATOM    346  CG  LEU    30      33.310  27.060  29.030  1.00  0.00           C  
ATOM    347  CD1 LEU    30      33.690  25.680  29.570  1.00  0.00           C  
ATOM    348  CD2 LEU    30      33.400  27.060  27.490  1.00  0.00           C  
ATOM    349  HN  LEU    30      33.050  29.510  30.420  1.00  0.00           H  
ATOM    350  HA  LEU    30      31.220  28.960  28.310  1.00  0.00           H  
ATOM    351  HB1 LEU    30      31.210  26.600  29.090  1.00  0.00           H  
ATOM    352  HB2 LEU    30      31.950  27.090  30.630  1.00  0.00           H  
ATOM    353  HG  LEU    30      33.980  27.890  29.350  1.00  0.00           H  
ATOM    354 1HD1 LEU    30      34.760  25.550  29.300  1.00  0.00           H  
ATOM    355 2HD1 LEU    30      33.120  24.840  29.120  1.00  0.00           H  
ATOM    356 3HD1 LEU    30      33.590  25.590  30.670  1.00  0.00           H  
ATOM    357 1HD2 LEU    30      32.670  26.310  27.110  1.00  0.00           H  
ATOM    358 2HD2 LEU    30      34.440  26.880  27.140  1.00  0.00           H  
ATOM    359 3HD2 LEU    30      33.060  28.030  27.080  1.00  0.00           H  
ATOM    360  N   LEU    31      29.720  29.020  31.290  1.00  0.00           N  
ATOM    361  CA  LEU    31      28.420  29.260  31.930  1.00  0.00           C  
ATOM    362  C   LEU    31      27.790  30.590  31.560  1.00  0.00           C  
ATOM    363  O   LEU    31      26.590  30.700  31.220  1.00  0.00           O  
ATOM    364  CB  LEU    31      28.540  29.240  33.460  1.00  0.00           C  
ATOM    365  CG  LEU    31      29.010  27.950  33.990  1.00  0.00           C  
ATOM    366  CD1 LEU    31      29.460  28.080  35.460  1.00  0.00           C  
ATOM    367  CD2 LEU    31      28.100  26.710  33.860  1.00  0.00           C  
ATOM    368  HN  LEU    31      30.460  28.860  31.930  1.00  0.00           H  
ATOM    369  HA  LEU    31      27.770  28.460  31.630  1.00  0.00           H  
ATOM    370  HB1 LEU    31      27.600  29.460  34.010  1.00  0.00           H  
ATOM    371  HB2 LEU    31      29.170  30.060  33.860  1.00  0.00           H  
ATOM    372  HG  LEU    31      29.950  27.580  33.530  1.00  0.00           H  
ATOM    373 1HD1 LEU    31      30.410  28.660  35.550  1.00  0.00           H  
ATOM    374 2HD1 LEU    31      29.650  27.080  35.910  1.00  0.00           H  
ATOM    375 3HD1 LEU    31      28.730  28.610  36.100  1.00  0.00           H  
ATOM    376 1HD2 LEU    31      27.230  26.950  34.500  1.00  0.00           H  
ATOM    377 2HD2 LEU    31      28.590  25.780  34.220  1.00  0.00           H  
ATOM    378 3HD2 LEU    31      27.840  26.620  32.780  1.00  0.00           H  
ATOM    379  N   ASP    32      28.610  31.700  31.510  1.00  0.00           N  
ATOM    380  CA  ASP    32      28.230  33.030  30.970  1.00  0.00           C  
ATOM    381  C   ASP    32      27.770  32.950  29.530  1.00  0.00           C  
ATOM    382  O   ASP    32      26.980  33.790  29.070  1.00  0.00           O  
ATOM    383  CB  ASP    32      29.440  34.020  31.090  1.00  0.00           C  
ATOM    384  CG  ASP    32      29.600  34.700  32.360  1.00  0.00           C  
ATOM    385  OD1 ASP    32      30.400  35.700  32.380  1.00  0.00           O  
ATOM    386  OD2 ASP    32      28.940  34.390  33.370  1.00  0.00           O1-
ATOM    387  HN  ASP    32      29.520  31.570  31.890  1.00  0.00           H  
ATOM    388  HA  ASP    32      27.400  33.320  31.600  1.00  0.00           H  
ATOM    389  HB1 ASP    32      29.320  34.820  30.330  1.00  0.00           H  
ATOM    390  HB2 ASP    32      30.390  33.500  30.850  1.00  0.00           H  
ATOM    391  N   GLY    33      28.320  31.970  28.710  1.00  0.00           N  
ATOM    392  CA  GLY    33      27.880  31.670  27.320  1.00  0.00           C  
ATOM    393  C   GLY    33      26.450  31.260  27.160  1.00  0.00           C  
ATOM    394  O   GLY    33      25.640  31.970  26.510  1.00  0.00           O  
ATOM    395  HN  GLY    33      29.030  31.420  29.150  1.00  0.00           H  
ATOM    396  HA1 GLY    33      28.450  30.820  26.980  1.00  0.00           H  
ATOM    397  HA2 GLY    33      28.130  32.620  26.860  1.00  0.00           H  
ATOM    398  N   LEU    34      26.100  30.170  27.820  1.00  0.00           N  
ATOM    399  CA  LEU    34      24.760  29.660  28.050  1.00  0.00           C  
ATOM    400  C   LEU    34      23.770  30.570  28.700  1.00  0.00           C  
ATOM    401  O   LEU    34      22.670  30.790  28.140  1.00  0.00           O  
ATOM    402  CB  LEU    34      24.870  28.410  28.960  1.00  0.00           C  
ATOM    403  CG  LEU    34      23.530  27.710  29.140  1.00  0.00           C  
ATOM    404  CD1 LEU    34      22.840  27.520  27.730  1.00  0.00           C  
ATOM    405  CD2 LEU    34      23.790  26.290  29.700  1.00  0.00           C  
ATOM    406  HN  LEU    34      26.890  29.700  28.210  1.00  0.00           H  
ATOM    407  HA  LEU    34      24.390  29.470  27.050  1.00  0.00           H  
ATOM    408  HB1 LEU    34      25.300  28.550  29.980  1.00  0.00           H  
ATOM    409  HB2 LEU    34      25.550  27.770  28.380  1.00  0.00           H  
ATOM    410  HG  LEU    34      22.910  28.300  29.850  1.00  0.00           H  
ATOM    411 1HD1 LEU    34      23.450  27.010  26.950  1.00  0.00           H  
ATOM    412 2HD1 LEU    34      22.470  28.510  27.400  1.00  0.00           H  
ATOM    413 3HD1 LEU    34      21.920  26.900  27.720  1.00  0.00           H  
ATOM    414 1HD2 LEU    34      24.270  25.560  29.020  1.00  0.00           H  
ATOM    415 2HD2 LEU    34      22.940  25.730  30.150  1.00  0.00           H  
ATOM    416 3HD2 LEU    34      24.460  26.400  30.580  1.00  0.00           H  
ATOM    417  N   ASP    35      24.140  31.270  29.820  1.00  0.00           N  
ATOM    418  CA  ASP    35      23.270  32.290  30.450  1.00  0.00           C  
ATOM    419  C   ASP    35      22.750  33.370  29.490  1.00  0.00           C  
ATOM    420  O   ASP    35      21.530  33.540  29.410  1.00  0.00           O  
ATOM    421  CB  ASP    35      24.190  32.850  31.640  1.00  0.00           C  
ATOM    422  CG  ASP    35      23.570  33.920  32.490  1.00  0.00           C  
ATOM    423  OD1 ASP    35      24.300  34.960  32.660  1.00  0.00           O  
ATOM    424  OD2 ASP    35      22.480  33.820  33.130  1.00  0.00           O1-
ATOM    425  HN  ASP    35      25.020  31.210  30.290  1.00  0.00           H  
ATOM    426  HA  ASP    35      22.400  31.790  30.830  1.00  0.00           H  
ATOM    427  HB1 ASP    35      25.170  33.180  31.250  1.00  0.00           H  
ATOM    428  HB2 ASP    35      24.360  32.080  32.420  1.00  0.00           H  
ATOM    429  N   ALA    36      23.650  33.990  28.720  1.00  0.00           N  
ATOM    430  CA  ALA    36      23.420  34.980  27.730  1.00  0.00           C  
ATOM    431  C   ALA    36      22.450  34.510  26.620  1.00  0.00           C  
ATOM    432  O   ALA    36      21.430  35.080  26.340  1.00  0.00           O  
ATOM    433  CB  ALA    36      24.800  35.450  27.140  1.00  0.00           C  
ATOM    434  HN  ALA    36      24.580  33.630  28.740  1.00  0.00           H  
ATOM    435  HA  ALA    36      22.880  35.750  28.240  1.00  0.00           H  
ATOM    436  HB1 ALA    36      24.780  36.350  26.480  1.00  0.00           H  
ATOM    437  HB2 ALA    36      25.340  34.700  26.520  1.00  0.00           H  
ATOM    438  HB3 ALA    36      25.380  35.660  28.070  1.00  0.00           H  
ATOM    439  N   LEU    37      22.700  33.330  26.050  1.00  0.00           N  
ATOM    440  CA  LEU    37      21.900  32.690  25.060  1.00  0.00           C  
ATOM    441  C   LEU    37      20.530  32.420  25.600  1.00  0.00           C  
ATOM    442  O   LEU    37      19.510  32.450  24.830  1.00  0.00           O  
ATOM    443  CB  LEU    37      22.600  31.360  24.620  1.00  0.00           C  
ATOM    444  CG  LEU    37      22.060  30.540  23.450  1.00  0.00           C  
ATOM    445  CD1 LEU    37      23.030  30.370  22.240  1.00  0.00           C  
ATOM    446  CD2 LEU    37      21.490  29.130  23.820  1.00  0.00           C  
ATOM    447  HN  LEU    37      23.500  32.850  26.410  1.00  0.00           H  
ATOM    448  HA  LEU    37      21.780  33.410  24.260  1.00  0.00           H  
ATOM    449  HB1 LEU    37      22.780  30.650  25.460  1.00  0.00           H  
ATOM    450  HB2 LEU    37      23.640  31.680  24.400  1.00  0.00           H  
ATOM    451  HG  LEU    37      21.240  31.190  23.080  1.00  0.00           H  
ATOM    452 1HD1 LEU    37      22.550  29.820  21.400  1.00  0.00           H  
ATOM    453 2HD1 LEU    37      23.950  29.890  22.630  1.00  0.00           H  
ATOM    454 3HD1 LEU    37      23.340  31.390  21.930  1.00  0.00           H  
ATOM    455 1HD2 LEU    37      21.580  28.430  22.960  1.00  0.00           H  
ATOM    456 2HD2 LEU    37      20.420  29.140  24.120  1.00  0.00           H  
ATOM    457 3HD2 LEU    37      22.100  28.710  24.650  1.00  0.00           H  
ATOM    458  N   VAL    38      20.280  32.120  26.870  1.00  0.00           N  
ATOM    459  CA  VAL    38      19.030  31.890  27.490  1.00  0.00           C  
ATOM    460  C   VAL    38      18.170  33.120  27.540  1.00  0.00           C  
ATOM    461  O   VAL    38      16.940  33.090  27.200  1.00  0.00           O  
ATOM    462  CB  VAL    38      19.210  31.300  28.910  1.00  0.00           C  
ATOM    463  CG1 VAL    38      18.030  31.340  29.890  1.00  0.00           C  
ATOM    464  CG2 VAL    38      19.640  29.860  28.820  1.00  0.00           C  
ATOM    465  HN  VAL    38      20.990  32.270  27.560  1.00  0.00           H  
ATOM    466  HA  VAL    38      18.500  31.200  26.850  1.00  0.00           H  
ATOM    467  HB  VAL    38      20.050  31.820  29.410  1.00  0.00           H  
ATOM    468 1HG1 VAL    38      18.270  30.830  30.840  1.00  0.00           H  
ATOM    469 2HG1 VAL    38      17.150  30.900  29.380  1.00  0.00           H  
ATOM    470 3HG1 VAL    38      17.760  32.400  30.100  1.00  0.00           H  
ATOM    471 1HG2 VAL    38      18.840  29.260  28.340  1.00  0.00           H  
ATOM    472 2HG2 VAL    38      19.720  29.360  29.810  1.00  0.00           H  
ATOM    473 3HG2 VAL    38      20.590  29.740  28.270  1.00  0.00           H  
ATOM    474  N   TYR    39      18.810  34.240  27.830  1.00  0.00           N  
ATOM    475  CA  TYR    39      18.140  35.520  27.690  1.00  0.00           C  
ATOM    476  C   TYR    39      17.700  35.800  26.260  1.00  0.00           C  
ATOM    477  O   TYR    39      16.540  36.130  25.970  1.00  0.00           O  
ATOM    478  CB  TYR    39      19.000  36.740  28.080  1.00  0.00           C  
ATOM    479  CG  TYR    39      19.440  36.690  29.570  1.00  0.00           C  
ATOM    480  CD1 TYR    39      18.460  36.860  30.590  1.00  0.00           C  
ATOM    481  CD2 TYR    39      20.770  36.720  29.960  1.00  0.00           C  
ATOM    482  CE1 TYR    39      18.820  36.800  31.920  1.00  0.00           C  
ATOM    483  CE2 TYR    39      21.140  36.620  31.240  1.00  0.00           C  
ATOM    484  CZ  TYR    39      20.170  36.550  32.320  1.00  0.00           C  
ATOM    485  OH  TYR    39      20.520  36.360  33.680  1.00  0.00           O  
ATOM    486  HN  TYR    39      19.780  34.270  28.070  1.00  0.00           H  
ATOM    487  HA  TYR    39      17.240  35.500  28.280  1.00  0.00           H  
ATOM    488  HB1 TYR    39      18.570  37.760  28.200  1.00  0.00           H  
ATOM    489  HB2 TYR    39      19.840  36.900  27.370  1.00  0.00           H  
ATOM    490  HD1 TYR    39      17.480  37.100  30.190  1.00  0.00           H  
ATOM    491  HD2 TYR    39      21.480  36.840  29.170  1.00  0.00           H  
ATOM    492  HE1 TYR    39      18.120  36.830  32.740  1.00  0.00           H  
ATOM    493  HE2 TYR    39      22.190  36.540  31.490  1.00  0.00           H  
ATOM    494  HH  TYR    39      21.480  36.360  33.680  1.00  0.00           H  
ATOM    495  N   ASP    40      18.650  35.630  25.270  1.00  0.00           N  
ATOM    496  CA  ASP    40      18.560  35.990  23.940  1.00  0.00           C  
ATOM    497  C   ASP    40      17.620  35.090  23.050  1.00  0.00           C  
ATOM    498  O   ASP    40      17.160  35.550  21.970  1.00  0.00           O  
ATOM    499  CB  ASP    40      19.990  36.240  23.410  1.00  0.00           C  
ATOM    500  CG  ASP    40      20.620  37.560  23.900  1.00  0.00           C  
ATOM    501  OD1 ASP    40      19.870  38.500  24.230  1.00  0.00           O  
ATOM    502  OD2 ASP    40      21.870  37.670  23.840  1.00  0.00           O1-
ATOM    503  HN  ASP    40      19.590  35.370  25.500  1.00  0.00           H  
ATOM    504  HA  ASP    40      18.020  36.930  23.940  1.00  0.00           H  
ATOM    505  HB1 ASP    40      20.040  36.170  22.300  1.00  0.00           H  
ATOM    506  HB2 ASP    40      20.580  35.350  23.730  1.00  0.00           H  
ATOM    507  N   LEU    41      17.270  33.860  23.410  1.00  0.00           N  
ATOM    508  CA  LEU    41      16.480  32.860  22.670  1.00  0.00           C  
ATOM    509  C   LEU    41      15.020  32.920  23.250  1.00  0.00           C  
ATOM    510  O   LEU    41      14.110  32.360  22.690  1.00  0.00           O  
ATOM    511  CB  LEU    41      17.040  31.470  22.820  1.00  0.00           C  
ATOM    512  CG  LEU    41      16.420  30.290  22.080  1.00  0.00           C  
ATOM    513  CD1 LEU    41      16.410  30.570  20.570  1.00  0.00           C  
ATOM    514  CD2 LEU    41      17.160  28.980  22.350  1.00  0.00           C  
ATOM    515  HN  LEU    41      17.760  33.470  24.180  1.00  0.00           H  
ATOM    516  HA  LEU    41      16.700  33.080  21.630  1.00  0.00           H  
ATOM    517  HB1 LEU    41      17.200  31.090  23.850  1.00  0.00           H  
ATOM    518  HB2 LEU    41      18.060  31.560  22.370  1.00  0.00           H  
ATOM    519  HG  LEU    41      15.360  30.150  22.390  1.00  0.00           H  
ATOM    520 1HD1 LEU    41      15.920  29.760  20.000  1.00  0.00           H  
ATOM    521 2HD1 LEU    41      17.460  30.580  20.220  1.00  0.00           H  
ATOM    522 3HD1 LEU    41      15.930  31.530  20.280  1.00  0.00           H  
ATOM    523 1HD2 LEU    41      18.210  29.000  21.970  1.00  0.00           H  
ATOM    524 2HD2 LEU    41      16.680  28.110  21.850  1.00  0.00           H  
ATOM    525 3HD2 LEU    41      17.250  28.850  23.450  1.00  0.00           H  
ATOM    526  N   ASP    42      14.830  33.510  24.470  1.00  0.00           N  
ATOM    527  CA  ASP    42      13.580  33.580  25.090  1.00  0.00           C  
ATOM    528  C   ASP    42      12.840  34.900  24.760  1.00  0.00           C  
ATOM    529  O   ASP    42      12.770  35.860  25.580  1.00  0.00           O  
ATOM    530  CB  ASP    42      13.790  33.520  26.610  1.00  0.00           C  
ATOM    531  CG  ASP    42      12.470  33.530  27.380  1.00  0.00           C  
ATOM    532  OD1 ASP    42      11.370  33.420  26.730  1.00  0.00           O  
ATOM    533  OD2 ASP    42      12.570  33.560  28.670  1.00  0.00           O1-
ATOM    534  HN  ASP    42      15.650  33.970  24.780  1.00  0.00           H  
ATOM    535  HA  ASP    42      12.940  32.770  24.800  1.00  0.00           H  
ATOM    536  HB1 ASP    42      14.430  34.400  26.850  1.00  0.00           H  
ATOM    537  HB2 ASP    42      14.380  32.630  26.940  1.00  0.00           H  
ATOM    538  N   PHE    43      12.230  34.890  23.560  1.00  0.00           N  
ATOM    539  CA  PHE    43      11.440  35.990  23.020  1.00  0.00           C  
ATOM    540  C   PHE    43      10.470  35.280  22.170  1.00  0.00           C  
ATOM    541  O   PHE    43      10.820  34.190  21.690  1.00  0.00           O  
ATOM    542  CB  PHE    43      12.220  37.110  22.220  1.00  0.00           C  
ATOM    543  CG  PHE    43      13.200  37.810  23.120  1.00  0.00           C  
ATOM    544  CD1 PHE    43      12.720  38.860  23.890  1.00  0.00           C  
ATOM    545  CD2 PHE    43      14.550  37.550  23.160  1.00  0.00           C  
ATOM    546  CE1 PHE    43      13.610  39.680  24.670  1.00  0.00           C  
ATOM    547  CE2 PHE    43      15.410  38.420  23.800  1.00  0.00           C  
ATOM    548  CZ  PHE    43      14.930  39.430  24.670  1.00  0.00           C  
ATOM    549  HN  PHE    43      12.350  34.090  22.980  1.00  0.00           H  
ATOM    550  HA  PHE    43      10.960  36.350  23.920  1.00  0.00           H  
ATOM    551  HB1 PHE    43      11.550  37.920  21.840  1.00  0.00           H  
ATOM    552  HB2 PHE    43      12.680  36.630  21.330  1.00  0.00           H  
ATOM    553  HD1 PHE    43      11.700  39.200  23.770  1.00  0.00           H  
ATOM    554  HD2 PHE    43      15.020  36.760  22.590  1.00  0.00           H  
ATOM    555  HE1 PHE    43      13.310  40.510  25.300  1.00  0.00           H  
ATOM    556  HE2 PHE    43      16.460  38.140  23.750  1.00  0.00           H  
ATOM    557  HZ  PHE    43      15.530  40.170  25.190  1.00  0.00           H  
ATOM    558  N   PRO    44       9.220  35.730  21.880  1.00  0.00           N  
ATOM    559  CA  PRO    44       8.120  34.970  21.370  1.00  0.00           C  
ATOM    560  C   PRO    44       8.120  34.600  19.910  1.00  0.00           C  
ATOM    561  O   PRO    44       7.600  33.510  19.550  1.00  0.00           O  
ATOM    562  CB  PRO    44       6.970  35.770  21.720  1.00  0.00           C  
ATOM    563  CG  PRO    44       7.450  37.180  21.730  1.00  0.00           C  
ATOM    564  CD  PRO    44       8.760  37.030  22.420  1.00  0.00           C  
ATOM    565  HA  PRO    44       8.020  34.070  21.960  1.00  0.00           H  
ATOM    566  HB1 PRO    44       6.650  35.530  22.750  1.00  0.00           H  
ATOM    567  HB2 PRO    44       6.120  35.560  21.040  1.00  0.00           H  
ATOM    568  HG1 PRO    44       7.530  37.560  20.680  1.00  0.00           H  
ATOM    569  HG2 PRO    44       6.740  37.780  22.340  1.00  0.00           H  
ATOM    570  HD1 PRO    44       9.490  37.820  22.160  1.00  0.00           H  
ATOM    571  HD2 PRO    44       8.730  36.980  23.530  1.00  0.00           H  
ATOM    572  N   ALA    45       8.760  35.360  19.020  1.00  0.00           N  
ATOM    573  CA  ALA    45       8.950  34.850  17.650  1.00  0.00           C  
ATOM    574  C   ALA    45       9.930  33.680  17.610  1.00  0.00           C  
ATOM    575  O   ALA    45       9.910  32.940  16.720  1.00  0.00           O  
ATOM    576  CB  ALA    45       9.570  35.980  16.790  1.00  0.00           C  
ATOM    577  HN  ALA    45       8.960  36.290  19.310  1.00  0.00           H  
ATOM    578  HA  ALA    45       8.000  34.540  17.230  1.00  0.00           H  
ATOM    579  HB1 ALA    45       8.960  36.910  16.750  1.00  0.00           H  
ATOM    580  HB2 ALA    45       9.500  35.620  15.750  1.00  0.00           H  
ATOM    581  HB3 ALA    45      10.600  36.110  17.180  1.00  0.00           H  
ATOM    582  N   LEU    46      10.840  33.620  18.610  1.00  0.00           N  
ATOM    583  CA  LEU    46      11.960  32.670  18.660  1.00  0.00           C  
ATOM    584  C   LEU    46      11.470  31.330  19.170  1.00  0.00           C  
ATOM    585  O   LEU    46      12.080  30.330  19.010  1.00  0.00           O  
ATOM    586  CB  LEU    46      13.110  33.210  19.510  1.00  0.00           C  
ATOM    587  CG  LEU    46      13.570  34.690  19.240  1.00  0.00           C  
ATOM    588  CD1 LEU    46      14.950  34.900  19.880  1.00  0.00           C  
ATOM    589  CD2 LEU    46      13.820  35.010  17.750  1.00  0.00           C  
ATOM    590  HN  LEU    46      10.970  34.310  19.310  1.00  0.00           H  
ATOM    591  HA  LEU    46      12.280  32.570  17.640  1.00  0.00           H  
ATOM    592  HB1 LEU    46      14.010  32.570  19.340  1.00  0.00           H  
ATOM    593  HB2 LEU    46      12.910  33.070  20.600  1.00  0.00           H  
ATOM    594  HG  LEU    46      12.800  35.360  19.680  1.00  0.00           H  
ATOM    595 1HD1 LEU    46      15.380  35.920  19.890  1.00  0.00           H  
ATOM    596 2HD1 LEU    46      15.710  34.350  19.290  1.00  0.00           H  
ATOM    597 3HD1 LEU    46      15.010  34.440  20.890  1.00  0.00           H  
ATOM    598 1HD2 LEU    46      14.240  36.030  17.640  1.00  0.00           H  
ATOM    599 2HD2 LEU    46      12.900  34.960  17.130  1.00  0.00           H  
ATOM    600 3HD2 LEU    46      14.600  34.300  17.390  1.00  0.00           H  
ATOM    601  N   ARG    47      10.220  31.320  19.720  1.00  0.00           N  
ATOM    602  CA  ARG    47       9.620  30.260  20.470  1.00  0.00           C  
ATOM    603  C   ARG    47       8.250  29.680  19.920  1.00  0.00           C  
ATOM    604  O   ARG    47       7.500  29.080  20.680  1.00  0.00           O  
ATOM    605  CB  ARG    47       9.610  30.710  21.970  1.00  0.00           C  
ATOM    606  CG  ARG    47      10.970  30.590  22.770  1.00  0.00           C  
ATOM    607  CD  ARG    47      10.880  31.000  24.240  1.00  0.00           C  
ATOM    608  NE  ARG    47       9.870  30.080  24.910  1.00  0.00           N  
ATOM    609  CZ  ARG    47       9.330  30.340  26.060  1.00  0.00           C  
ATOM    610  NH1 ARG    47       9.660  31.240  26.950  1.00  0.00           N1+
ATOM    611  NH2 ARG    47       8.360  29.540  26.440  1.00  0.00           N  
ATOM    612  HN  ARG    47       9.650  32.130  19.610  1.00  0.00           H  
ATOM    613  HA  ARG    47      10.290  29.410  20.500  1.00  0.00           H  
ATOM    614  HB1 ARG    47       8.950  29.930  22.410  1.00  0.00           H  
ATOM    615  HB2 ARG    47       9.120  31.690  22.130  1.00  0.00           H  
ATOM    616  HG1 ARG    47      11.730  31.290  22.370  1.00  0.00           H  
ATOM    617  HG2 ARG    47      11.390  29.580  22.610  1.00  0.00           H  
ATOM    618  HD1 ARG    47      10.520  32.040  24.350  1.00  0.00           H  
ATOM    619  HD2 ARG    47      11.880  30.920  24.700  1.00  0.00           H  
ATOM    620  HE  ARG    47       9.640  29.210  24.460  1.00  0.00           H  
ATOM    621 1HH1 ARG    47      10.380  31.900  26.720  1.00  0.00           H  
ATOM    622 2HH1 ARG    47       9.480  31.060  27.920  1.00  0.00           H  
ATOM    623 1HH2 ARG    47       8.040  28.850  25.790  1.00  0.00           H  
ATOM    624 2HH2 ARG    47       7.740  29.910  27.140  1.00  0.00           H  
ATOM    625  N   LYS    48       7.870  30.010  18.690  1.00  0.00           N  
ATOM    626  CA  LYS    48       6.690  29.470  18.110  1.00  0.00           C  
ATOM    627  C   LYS    48       6.890  28.050  17.700  1.00  0.00           C  
ATOM    628  O   LYS    48       6.000  27.210  17.720  1.00  0.00           O  
ATOM    629  CB  LYS    48       6.280  30.390  16.910  1.00  0.00           C  
ATOM    630  CG  LYS    48       5.840  31.830  17.290  1.00  0.00           C  
ATOM    631  CD  LYS    48       4.640  31.960  18.310  1.00  0.00           C  
ATOM    632  CE  LYS    48       3.910  33.300  18.360  1.00  0.00           C  
ATOM    633  NZ  LYS    48       4.900  34.310  18.560  1.00  0.00           N1+
ATOM    634  HN  LYS    48       8.560  30.460  18.130  1.00  0.00           H  
ATOM    635  HA  LYS    48       5.900  29.350  18.840  1.00  0.00           H  
ATOM    636  HB1 LYS    48       5.380  29.960  16.400  1.00  0.00           H  
ATOM    637  HB2 LYS    48       7.170  30.340  16.250  1.00  0.00           H  
ATOM    638  HG1 LYS    48       5.490  32.340  16.370  1.00  0.00           H  
ATOM    639  HG2 LYS    48       6.750  32.410  17.570  1.00  0.00           H  
ATOM    640  HD1 LYS    48       4.930  31.720  19.350  1.00  0.00           H  
ATOM    641  HD2 LYS    48       3.920  31.150  18.050  1.00  0.00           H  
ATOM    642  HE1 LYS    48       3.190  33.280  19.200  1.00  0.00           H  
ATOM    643  HE2 LYS    48       3.320  33.500  17.430  1.00  0.00           H  
ATOM    644  HZ1 LYS    48       5.540  33.930  19.270  1.00  0.00           H  
ATOM    645  HZ2 LYS    48       4.510  35.200  18.940  1.00  0.00           H  
ATOM    646  HZ3 LYS    48       5.350  34.460  17.630  1.00  0.00           H  
ATOM    647  N   ASN    49       8.120  27.730  17.230  1.00  0.00           N  
ATOM    648  CA  ASN    49       8.490  26.390  16.960  1.00  0.00           C  
ATOM    649  C   ASN    49       8.460  25.530  18.200  1.00  0.00           C  
ATOM    650  O   ASN    49       8.770  25.950  19.280  1.00  0.00           O  
ATOM    651  CB  ASN    49       9.880  26.350  16.260  1.00  0.00           C  
ATOM    652  CG  ASN    49      10.450  24.940  15.900  1.00  0.00           C  
ATOM    653  ND2 ASN    49       9.710  24.050  15.200  1.00  0.00           N  
ATOM    654  OD1 ASN    49      11.520  24.660  16.470  1.00  0.00           O  
ATOM    655  HN  ASN    49       8.810  28.430  17.050  1.00  0.00           H  
ATOM    656  HA  ASN    49       7.750  25.900  16.340  1.00  0.00           H  
ATOM    657  HB1 ASN    49      10.680  26.860  16.840  1.00  0.00           H  
ATOM    658  HB2 ASN    49       9.820  26.860  15.270  1.00  0.00           H  
ATOM    659 1HD2 ASN    49       8.790  24.290  14.900  1.00  0.00           H  
ATOM    660 2HD2 ASN    49      10.060  23.120  15.080  1.00  0.00           H  
ATOM    661  N   LYS    50       7.900  24.300  18.100  1.00  0.00           N  
ATOM    662  CA  LYS    50       7.840  23.380  19.110  1.00  0.00           C  
ATOM    663  C   LYS    50       9.120  22.910  19.770  1.00  0.00           C  
ATOM    664  O   LYS    50       9.280  22.690  20.980  1.00  0.00           O  
ATOM    665  CB  LYS    50       6.990  22.120  18.530  1.00  0.00           C  
ATOM    666  CG  LYS    50       6.830  20.880  19.400  1.00  0.00           C  
ATOM    667  CD  LYS    50       5.950  21.110  20.750  1.00  0.00           C  
ATOM    668  CE  LYS    50       4.660  21.850  20.680  1.00  0.00           C  
ATOM    669  NZ  LYS    50       4.180  22.300  22.000  1.00  0.00           N1+
ATOM    670  HN  LYS    50       7.370  24.030  17.300  1.00  0.00           H  
ATOM    671  HA  LYS    50       7.340  23.820  19.970  1.00  0.00           H  
ATOM    672  HB1 LYS    50       7.510  21.800  17.600  1.00  0.00           H  
ATOM    673  HB2 LYS    50       6.000  22.510  18.200  1.00  0.00           H  
ATOM    674  HG1 LYS    50       7.840  20.470  19.610  1.00  0.00           H  
ATOM    675  HG2 LYS    50       6.180  20.150  18.870  1.00  0.00           H  
ATOM    676  HD1 LYS    50       6.670  21.600  21.450  1.00  0.00           H  
ATOM    677  HD2 LYS    50       5.900  20.110  21.220  1.00  0.00           H  
ATOM    678  HE1 LYS    50       3.790  21.280  20.270  1.00  0.00           H  
ATOM    679  HE2 LYS    50       4.730  22.800  20.100  1.00  0.00           H  
ATOM    680  HZ1 LYS    50       4.290  21.550  22.720  1.00  0.00           H  
ATOM    681  HZ2 LYS    50       3.190  22.600  21.920  1.00  0.00           H  
ATOM    682  HZ3 LYS    50       4.800  23.090  22.280  1.00  0.00           H  
ATOM    683  N   ASN    51      10.080  22.510  18.890  1.00  0.00           N  
ATOM    684  CA  ASN    51      11.300  21.830  19.280  1.00  0.00           C  
ATOM    685  C   ASN    51      12.230  22.830  20.020  1.00  0.00           C  
ATOM    686  O   ASN    51      12.730  22.600  21.080  1.00  0.00           O  
ATOM    687  CB  ASN    51      11.920  21.300  17.930  1.00  0.00           C  
ATOM    688  CG  ASN    51      13.320  20.710  18.050  1.00  0.00           C  
ATOM    689  ND2 ASN    51      13.440  19.520  18.670  1.00  0.00           N  
ATOM    690  OD1 ASN    51      14.330  21.260  17.570  1.00  0.00           O  
ATOM    691  HN  ASN    51       9.990  22.500  17.900  1.00  0.00           H  
ATOM    692  HA  ASN    51      11.110  20.990  19.930  1.00  0.00           H  
ATOM    693  HB1 ASN    51      12.050  22.040  17.110  1.00  0.00           H  
ATOM    694  HB2 ASN    51      11.170  20.560  17.560  1.00  0.00           H  
ATOM    695 1HD2 ASN    51      14.370  19.140  18.710  1.00  0.00           H  
ATOM    696 2HD2 ASN    51      12.610  19.040  18.960  1.00  0.00           H  
ATOM    697  N   ILE    52      12.360  24.090  19.550  1.00  0.00           N  
ATOM    698  CA  ILE    52      13.150  25.200  20.110  1.00  0.00           C  
ATOM    699  C   ILE    52      12.600  25.650  21.420  1.00  0.00           C  
ATOM    700  O   ILE    52      13.340  25.820  22.400  1.00  0.00           O  
ATOM    701  CB  ILE    52      13.240  26.420  19.220  1.00  0.00           C  
ATOM    702  CG1 ILE    52      14.150  26.090  18.010  1.00  0.00           C  
ATOM    703  CG2 ILE    52      13.790  27.770  19.850  1.00  0.00           C  
ATOM    704  CD  ILE    52      15.630  25.910  18.310  1.00  0.00           C  
ATOM    705  HN  ILE    52      12.090  24.290  18.610  1.00  0.00           H  
ATOM    706  HA  ILE    52      14.080  24.770  20.460  1.00  0.00           H  
ATOM    707  HB  ILE    52      12.250  26.660  18.770  1.00  0.00           H  
ATOM    708 1HG1 ILE    52      14.000  26.930  17.300  1.00  0.00           H  
ATOM    709 2HG1 ILE    52      13.710  25.130  17.640  1.00  0.00           H  
ATOM    710 1HG2 ILE    52      14.800  27.640  20.290  1.00  0.00           H  
ATOM    711 2HG2 ILE    52      13.090  28.220  20.590  1.00  0.00           H  
ATOM    712 3HG2 ILE    52      13.980  28.590  19.130  1.00  0.00           H  
ATOM    713  HD1 ILE    52      16.210  25.920  17.360  1.00  0.00           H  
ATOM    714  HD2 ILE    52      15.870  24.910  18.730  1.00  0.00           H  
ATOM    715  HD3 ILE    52      16.130  26.700  18.920  1.00  0.00           H  
ATOM    716  N   ASP    53      11.220  25.830  21.550  1.00  0.00           N  
ATOM    717  CA  ASP    53      10.660  26.120  22.830  1.00  0.00           C  
ATOM    718  C   ASP    53      10.960  25.010  23.900  1.00  0.00           C  
ATOM    719  O   ASP    53      11.300  25.280  25.080  1.00  0.00           O  
ATOM    720  CB  ASP    53       9.140  26.240  22.480  1.00  0.00           C  
ATOM    721  CG  ASP    53       8.340  26.690  23.650  1.00  0.00           C  
ATOM    722  OD1 ASP    53       8.920  27.340  24.530  1.00  0.00           O  
ATOM    723  OD2 ASP    53       7.070  26.510  23.640  1.00  0.00           O1-
ATOM    724  HN  ASP    53      10.680  25.700  20.730  1.00  0.00           H  
ATOM    725  HA  ASP    53      11.120  26.970  23.320  1.00  0.00           H  
ATOM    726  HB1 ASP    53       8.760  25.230  22.210  1.00  0.00           H  
ATOM    727  HB2 ASP    53       8.970  27.070  21.760  1.00  0.00           H  
ATOM    728  N   ASN    54      10.870  23.730  23.490  1.00  0.00           N  
ATOM    729  CA  ASN    54      11.320  22.640  24.400  1.00  0.00           C  
ATOM    730  C   ASN    54      12.740  22.590  24.750  1.00  0.00           C  
ATOM    731  O   ASN    54      13.100  22.380  25.920  1.00  0.00           O  
ATOM    732  CB  ASN    54      10.860  21.180  23.970  1.00  0.00           C  
ATOM    733  CG  ASN    54       9.360  20.850  24.080  1.00  0.00           C  
ATOM    734  ND2 ASN    54       9.150  19.540  23.910  1.00  0.00           N  
ATOM    735  OD1 ASN    54       8.440  21.650  24.270  1.00  0.00           O  
ATOM    736  HN  ASN    54      10.560  23.470  22.570  1.00  0.00           H  
ATOM    737  HA  ASN    54      10.790  22.810  25.330  1.00  0.00           H  
ATOM    738  HB1 ASN    54      11.540  20.410  24.410  1.00  0.00           H  
ATOM    739  HB2 ASN    54      11.170  21.090  22.910  1.00  0.00           H  
ATOM    740 1HD2 ASN    54       8.170  19.370  23.910  1.00  0.00           H  
ATOM    741 2HD2 ASN    54       9.900  18.890  23.760  1.00  0.00           H  
ATOM    742  N   PHE    55      13.720  22.930  23.840  1.00  0.00           N  
ATOM    743  CA  PHE    55      15.110  23.240  24.150  1.00  0.00           C  
ATOM    744  C   PHE    55      15.290  24.410  25.040  1.00  0.00           C  
ATOM    745  O   PHE    55      16.110  24.250  26.000  1.00  0.00           O  
ATOM    746  CB  PHE    55      15.890  23.500  22.780  1.00  0.00           C  
ATOM    747  CG  PHE    55      16.150  22.120  22.160  1.00  0.00           C  
ATOM    748  CD1 PHE    55      16.340  22.120  20.780  1.00  0.00           C  
ATOM    749  CD2 PHE    55      16.490  20.890  22.890  1.00  0.00           C  
ATOM    750  CE1 PHE    55      16.830  20.990  20.190  1.00  0.00           C  
ATOM    751  CE2 PHE    55      16.930  19.700  22.210  1.00  0.00           C  
ATOM    752  CZ  PHE    55      17.030  19.790  20.840  1.00  0.00           C  
ATOM    753  HN  PHE    55      13.560  22.860  22.850  1.00  0.00           H  
ATOM    754  HA  PHE    55      15.500  22.390  24.710  1.00  0.00           H  
ATOM    755  HB1 PHE    55      16.920  23.860  22.950  1.00  0.00           H  
ATOM    756  HB2 PHE    55      15.410  24.200  22.060  1.00  0.00           H  
ATOM    757  HD1 PHE    55      16.060  23.030  20.260  1.00  0.00           H  
ATOM    758  HD2 PHE    55      16.470  20.820  23.970  1.00  0.00           H  
ATOM    759  HE1 PHE    55      16.870  20.910  19.120  1.00  0.00           H  
ATOM    760  HE2 PHE    55      17.180  18.880  22.870  1.00  0.00           H  
ATOM    761  HZ  PHE    55      17.400  18.930  20.300  1.00  0.00           H  
ATOM    762  N   LEU    56      14.560  25.500  24.830  1.00  0.00           N  
ATOM    763  CA  LEU    56      14.810  26.630  25.700  1.00  0.00           C  
ATOM    764  C   LEU    56      14.290  26.360  27.110  1.00  0.00           C  
ATOM    765  O   LEU    56      14.880  26.820  28.040  1.00  0.00           O  
ATOM    766  CB  LEU    56      14.120  27.890  25.080  1.00  0.00           C  
ATOM    767  CG  LEU    56      14.050  29.290  25.810  1.00  0.00           C  
ATOM    768  CD1 LEU    56      13.130  29.360  27.000  1.00  0.00           C  
ATOM    769  CD2 LEU    56      15.460  29.740  26.180  1.00  0.00           C  
ATOM    770  HN  LEU    56      13.830  25.540  24.160  1.00  0.00           H  
ATOM    771  HA  LEU    56      15.850  26.900  25.810  1.00  0.00           H  
ATOM    772  HB1 LEU    56      13.110  27.590  24.730  1.00  0.00           H  
ATOM    773  HB2 LEU    56      14.590  28.180  24.110  1.00  0.00           H  
ATOM    774  HG  LEU    56      13.700  30.000  25.030  1.00  0.00           H  
ATOM    775 1HD1 LEU    56      13.550  28.770  27.840  1.00  0.00           H  
ATOM    776 2HD1 LEU    56      12.200  28.820  26.710  1.00  0.00           H  
ATOM    777 3HD1 LEU    56      13.020  30.430  27.270  1.00  0.00           H  
ATOM    778 1HD2 LEU    56      15.900  29.020  26.900  1.00  0.00           H  
ATOM    779 2HD2 LEU    56      15.420  30.770  26.610  1.00  0.00           H  
ATOM    780 3HD2 LEU    56      16.010  29.750  25.220  1.00  0.00           H  
ATOM    781  N   SER    57      13.280  25.550  27.300  1.00  0.00           N  
ATOM    782  CA  SER    57      12.970  25.140  28.650  1.00  0.00           C  
ATOM    783  C   SER    57      14.090  24.350  29.370  1.00  0.00           C  
ATOM    784  O   SER    57      14.330  24.660  30.530  1.00  0.00           O  
ATOM    785  CB  SER    57      11.700  24.260  28.530  1.00  0.00           C  
ATOM    786  OG  SER    57      10.950  24.220  29.730  1.00  0.00           O  
ATOM    787  HN  SER    57      12.780  25.260  26.490  1.00  0.00           H  
ATOM    788  HA  SER    57      12.870  25.990  29.310  1.00  0.00           H  
ATOM    789  HB1 SER    57      11.960  23.240  28.170  1.00  0.00           H  
ATOM    790  HB2 SER    57      11.020  24.690  27.760  1.00  0.00           H  
ATOM    791  HG1 SER    57      10.880  25.110  30.100  1.00  0.00           H  
ATOM    792  N   ARG    58      14.760  23.410  28.690  1.00  0.00           N  
ATOM    793  CA  ARG    58      15.850  22.610  29.260  1.00  0.00           C  
ATOM    794  C   ARG    58      17.040  23.480  29.510  1.00  0.00           C  
ATOM    795  O   ARG    58      17.770  23.370  30.540  1.00  0.00           O  
ATOM    796  CB  ARG    58      16.280  21.570  28.200  1.00  0.00           C  
ATOM    797  CG  ARG    58      17.460  20.530  28.480  1.00  0.00           C  
ATOM    798  CD  ARG    58      17.450  19.660  29.760  1.00  0.00           C  
ATOM    799  NE  ARG    58      18.360  18.540  29.470  1.00  0.00           N  
ATOM    800  CZ  ARG    58      17.960  17.310  29.150  1.00  0.00           C  
ATOM    801  NH1 ARG    58      16.790  17.010  28.730  1.00  0.00           N1+
ATOM    802  NH2 ARG    58      18.720  16.220  29.330  1.00  0.00           N  
ATOM    803  HN  ARG    58      14.440  23.260  27.750  1.00  0.00           H  
ATOM    804  HA  ARG    58      15.590  22.230  30.230  1.00  0.00           H  
ATOM    805  HB1 ARG    58      16.390  22.070  27.210  1.00  0.00           H  
ATOM    806  HB2 ARG    58      15.400  20.900  28.080  1.00  0.00           H  
ATOM    807  HG1 ARG    58      18.470  20.990  28.440  1.00  0.00           H  
ATOM    808  HG2 ARG    58      17.410  19.950  27.540  1.00  0.00           H  
ATOM    809  HD1 ARG    58      16.460  19.290  30.100  1.00  0.00           H  
ATOM    810  HD2 ARG    58      17.900  20.180  30.630  1.00  0.00           H  
ATOM    811  HE  ARG    58      19.290  18.620  29.820  1.00  0.00           H  
ATOM    812 1HH1 ARG    58      16.280  17.790  28.380  1.00  0.00           H  
ATOM    813 2HH1 ARG    58      16.790  16.180  28.160  1.00  0.00           H  
ATOM    814 1HH2 ARG    58      19.600  16.420  29.770  1.00  0.00           H  
ATOM    815 2HH2 ARG    58      18.650  15.370  28.810  1.00  0.00           H  
ATOM    816  N   TYR    59      17.300  24.410  28.530  1.00  0.00           N  
ATOM    817  CA  TYR    59      18.410  25.400  28.730  1.00  0.00           C  
ATOM    818  C   TYR    59      18.180  26.400  29.890  1.00  0.00           C  
ATOM    819  O   TYR    59      19.110  26.670  30.590  1.00  0.00           O  
ATOM    820  CB  TYR    59      18.520  26.280  27.390  1.00  0.00           C  
ATOM    821  CG  TYR    59      19.030  25.590  26.140  1.00  0.00           C  
ATOM    822  CD1 TYR    59      19.420  24.240  26.020  1.00  0.00           C  
ATOM    823  CD2 TYR    59      18.950  26.350  24.940  1.00  0.00           C  
ATOM    824  CE1 TYR    59      19.810  23.690  24.830  1.00  0.00           C  
ATOM    825  CE2 TYR    59      19.260  25.750  23.720  1.00  0.00           C  
ATOM    826  CZ  TYR    59      19.670  24.440  23.640  1.00  0.00           C  
ATOM    827  OH  TYR    59      20.220  23.800  22.460  1.00  0.00           O  
ATOM    828  HN  TYR    59      16.740  24.370  27.710  1.00  0.00           H  
ATOM    829  HA  TYR    59      19.340  24.920  28.980  1.00  0.00           H  
ATOM    830  HB1 TYR    59      19.210  27.130  27.590  1.00  0.00           H  
ATOM    831  HB2 TYR    59      17.510  26.660  27.130  1.00  0.00           H  
ATOM    832  HD1 TYR    59      19.540  23.720  26.960  1.00  0.00           H  
ATOM    833  HD2 TYR    59      18.650  27.380  24.980  1.00  0.00           H  
ATOM    834  HE1 TYR    59      20.230  22.690  24.830  1.00  0.00           H  
ATOM    835  HE2 TYR    59      19.250  26.360  22.840  1.00  0.00           H  
ATOM    836  HH  TYR    59      20.500  22.910  22.680  1.00  0.00           H  
ATOM    837  N   LYS    60      16.950  26.950  30.140  1.00  0.00           N  
ATOM    838  CA  LYS    60      16.650  27.900  31.220  1.00  0.00           C  
ATOM    839  C   LYS    60      16.680  27.170  32.510  1.00  0.00           C  
ATOM    840  O   LYS    60      17.250  27.670  33.470  1.00  0.00           O  
ATOM    841  CB  LYS    60      15.400  28.730  30.820  1.00  0.00           C  
ATOM    842  CG  LYS    60      14.990  29.880  31.760  1.00  0.00           C  
ATOM    843  CD  LYS    60      13.930  30.750  31.110  1.00  0.00           C  
ATOM    844  CE  LYS    60      13.410  31.900  32.030  1.00  0.00           C  
ATOM    845  NZ  LYS    60      12.230  31.480  32.790  1.00  0.00           N1+
ATOM    846  HN  LYS    60      16.190  26.850  29.510  1.00  0.00           H  
ATOM    847  HA  LYS    60      17.540  28.500  31.340  1.00  0.00           H  
ATOM    848  HB1 LYS    60      14.490  28.110  30.710  1.00  0.00           H  
ATOM    849  HB2 LYS    60      15.700  29.130  29.820  1.00  0.00           H  
ATOM    850  HG1 LYS    60      15.880  30.440  32.110  1.00  0.00           H  
ATOM    851  HG2 LYS    60      14.510  29.350  32.610  1.00  0.00           H  
ATOM    852  HD1 LYS    60      13.090  30.220  30.610  1.00  0.00           H  
ATOM    853  HD2 LYS    60      14.530  31.290  30.350  1.00  0.00           H  
ATOM    854  HE1 LYS    60      13.030  32.780  31.460  1.00  0.00           H  
ATOM    855  HE2 LYS    60      14.170  32.280  32.750  1.00  0.00           H  
ATOM    856  HZ1 LYS    60      11.700  32.260  33.220  1.00  0.00           H  
ATOM    857  HZ2 LYS    60      12.600  30.950  33.600  1.00  0.00           H  
ATOM    858  HZ3 LYS    60      11.540  30.960  32.200  1.00  0.00           H  
ATOM    859  N   ASP    61      16.130  25.900  32.600  1.00  0.00           N  
ATOM    860  CA  ASP    61      16.200  25.060  33.820  1.00  0.00           C  
ATOM    861  C   ASP    61      17.620  24.720  34.200  1.00  0.00           C  
ATOM    862  O   ASP    61      17.970  24.860  35.380  1.00  0.00           O  
ATOM    863  CB  ASP    61      15.390  23.730  33.550  1.00  0.00           C  
ATOM    864  CG  ASP    61      15.060  22.920  34.790  1.00  0.00           C  
ATOM    865  OD1 ASP    61      15.320  23.480  35.870  1.00  0.00           O  
ATOM    866  OD2 ASP    61      14.520  21.810  34.630  1.00  0.00           O1-
ATOM    867  HN  ASP    61      15.640  25.530  31.810  1.00  0.00           H  
ATOM    868  HA  ASP    61      15.890  25.580  34.720  1.00  0.00           H  
ATOM    869  HB1 ASP    61      15.740  23.040  32.750  1.00  0.00           H  
ATOM    870  HB2 ASP    61      14.460  24.130  33.110  1.00  0.00           H  
ATOM    871  N   THR    62      18.490  24.340  33.170  1.00  0.00           N  
ATOM    872  CA  THR    62      19.890  24.030  33.360  1.00  0.00           C  
ATOM    873  C   THR    62      20.710  25.160  34.050  1.00  0.00           C  
ATOM    874  O   THR    62      21.390  25.030  35.060  1.00  0.00           O  
ATOM    875  CB  THR    62      20.660  23.630  32.040  1.00  0.00           C  
ATOM    876  CG2 THR    62      22.150  23.400  32.230  1.00  0.00           C  
ATOM    877  OG1 THR    62      20.110  22.410  31.540  1.00  0.00           O  
ATOM    878  HN  THR    62      18.120  24.220  32.250  1.00  0.00           H  
ATOM    879  HA  THR    62      19.970  23.190  34.040  1.00  0.00           H  
ATOM    880  HB  THR    62      20.520  24.400  31.250  1.00  0.00           H  
ATOM    881  HG1 THR    62      19.170  22.560  31.390  1.00  0.00           H  
ATOM    882 1HG2 THR    62      22.730  24.290  32.540  1.00  0.00           H  
ATOM    883 2HG2 THR    62      22.510  22.890  31.310  1.00  0.00           H  
ATOM    884 3HG2 THR    62      22.260  22.660  33.060  1.00  0.00           H  
ATOM    885  N   ILE    63      20.660  26.460  33.500  1.00  0.00           N  
ATOM    886  CA  ILE    63      21.450  27.610  34.010  1.00  0.00           C  
ATOM    887  C   ILE    63      20.760  28.140  35.240  1.00  0.00           C  
ATOM    888  O   ILE    63      21.370  28.800  36.120  1.00  0.00           O  
ATOM    889  CB  ILE    63      21.730  28.650  32.920  1.00  0.00           C  
ATOM    890  CG1 ILE    63      22.880  29.700  33.430  1.00  0.00           C  
ATOM    891  CG2 ILE    63      20.480  29.410  32.450  1.00  0.00           C  
ATOM    892  CD  ILE    63      24.290  29.010  33.360  1.00  0.00           C  
ATOM    893  HN  ILE    63      20.140  26.730  32.690  1.00  0.00           H  
ATOM    894  HA  ILE    63      22.420  27.240  34.320  1.00  0.00           H  
ATOM    895  HB  ILE    63      22.140  28.140  32.030  1.00  0.00           H  
ATOM    896 1HG1 ILE    63      22.700  30.080  34.460  1.00  0.00           H  
ATOM    897 2HG1 ILE    63      22.750  30.510  32.690  1.00  0.00           H  
ATOM    898 1HG2 ILE    63      20.770  30.360  31.940  1.00  0.00           H  
ATOM    899 2HG2 ILE    63      19.810  29.720  33.280  1.00  0.00           H  
ATOM    900 3HG2 ILE    63      19.880  28.690  31.860  1.00  0.00           H  
ATOM    901  HD1 ILE    63      25.070  29.790  33.280  1.00  0.00           H  
ATOM    902  HD2 ILE    63      24.460  28.350  32.480  1.00  0.00           H  
ATOM    903  HD3 ILE    63      24.630  28.420  34.230  1.00  0.00           H  
ATOM    904  N   ASN    64      19.530  27.730  35.480  1.00  0.00           N  
ATOM    905  CA  ASN    64      18.800  28.090  36.620  1.00  0.00           C  
ATOM    906  C   ASN    64      19.440  27.680  37.950  1.00  0.00           C  
ATOM    907  O   ASN    64      19.460  28.420  38.890  1.00  0.00           O  
ATOM    908  CB  ASN    64      17.190  27.880  36.560  1.00  0.00           C  
ATOM    909  CG  ASN    64      16.510  28.300  37.850  1.00  0.00           C  
ATOM    910  ND2 ASN    64      16.170  27.300  38.700  1.00  0.00           N  
ATOM    911  OD1 ASN    64      16.310  29.510  38.110  1.00  0.00           O  
ATOM    912  HN  ASN    64      19.020  27.140  34.860  1.00  0.00           H  
ATOM    913  HA  ASN    64      18.950  29.150  36.560  1.00  0.00           H  
ATOM    914  HB1 ASN    64      16.960  26.840  36.240  1.00  0.00           H  
ATOM    915  HB2 ASN    64      16.900  28.630  35.800  1.00  0.00           H  
ATOM    916 1HD2 ASN    64      16.100  26.350  38.380  1.00  0.00           H  
ATOM    917 2HD2 ASN    64      15.680  27.540  39.530  1.00  0.00           H  
ATOM    918  N   LYS    65      19.930  26.410  38.120  1.00  0.00           N  
ATOM    919  CA  LYS    65      20.640  25.940  39.280  1.00  0.00           C  
ATOM    920  C   LYS    65      21.940  26.720  39.450  1.00  0.00           C  
ATOM    921  O   LYS    65      22.220  27.240  40.560  1.00  0.00           O  
ATOM    922  CB  LYS    65      20.840  24.440  39.290  1.00  0.00           C  
ATOM    923  CG  LYS    65      21.790  23.910  40.380  1.00  0.00           C  
ATOM    924  CD  LYS    65      21.280  24.310  41.780  1.00  0.00           C  
ATOM    925  CE  LYS    65      21.740  23.390  42.890  1.00  0.00           C  
ATOM    926  NZ  LYS    65      21.210  23.840  44.150  1.00  0.00           N1+
ATOM    927  HN  LYS    65      19.770  25.690  37.440  1.00  0.00           H  
ATOM    928  HA  LYS    65      20.090  26.230  40.170  1.00  0.00           H  
ATOM    929  HB1 LYS    65      21.280  24.170  38.310  1.00  0.00           H  
ATOM    930  HB2 LYS    65      19.830  24.010  39.460  1.00  0.00           H  
ATOM    931  HG1 LYS    65      22.790  24.370  40.210  1.00  0.00           H  
ATOM    932  HG2 LYS    65      21.900  22.810  40.270  1.00  0.00           H  
ATOM    933  HD1 LYS    65      20.170  24.250  41.720  1.00  0.00           H  
ATOM    934  HD2 LYS    65      21.590  25.350  41.980  1.00  0.00           H  
ATOM    935  HE1 LYS    65      22.850  23.340  43.000  1.00  0.00           H  
ATOM    936  HE2 LYS    65      21.420  22.340  42.760  1.00  0.00           H  
ATOM    937  HZ1 LYS    65      21.650  23.250  44.890  1.00  0.00           H  
ATOM    938  HZ2 LYS    65      20.200  23.610  44.260  1.00  0.00           H  
ATOM    939  HZ3 LYS    65      21.470  24.830  44.360  1.00  0.00           H  
ATOM    940  N   ILE    66      22.690  26.900  38.360  1.00  0.00           N  
ATOM    941  CA  ILE    66      23.910  27.730  38.420  1.00  0.00           C  
ATOM    942  C   ILE    66      23.720  29.180  38.820  1.00  0.00           C  
ATOM    943  O   ILE    66      24.440  29.780  39.550  1.00  0.00           O  
ATOM    944  CB  ILE    66      24.570  27.700  37.060  1.00  0.00           C  
ATOM    945  CG1 ILE    66      24.780  26.180  36.660  1.00  0.00           C  
ATOM    946  CG2 ILE    66      25.910  28.560  36.990  1.00  0.00           C  
ATOM    947  CD  ILE    66      25.700  25.330  37.610  1.00  0.00           C  
ATOM    948  HN  ILE    66      22.380  26.490  37.510  1.00  0.00           H  
ATOM    949  HA  ILE    66      24.470  27.260  39.220  1.00  0.00           H  
ATOM    950  HB  ILE    66      23.890  28.090  36.280  1.00  0.00           H  
ATOM    951 1HG1 ILE    66      25.330  26.140  35.700  1.00  0.00           H  
ATOM    952 2HG1 ILE    66      23.790  25.710  36.450  1.00  0.00           H  
ATOM    953 1HG2 ILE    66      25.520  29.570  37.230  1.00  0.00           H  
ATOM    954 2HG2 ILE    66      26.330  28.430  35.970  1.00  0.00           H  
ATOM    955 3HG2 ILE    66      26.590  28.160  37.770  1.00  0.00           H  
ATOM    956  HD1 ILE    66      26.060  24.390  37.150  1.00  0.00           H  
ATOM    957  HD2 ILE    66      25.020  25.020  38.430  1.00  0.00           H  
ATOM    958  HD3 ILE    66      26.520  25.960  38.020  1.00  0.00           H  
ATOM    959  N   ARG    67      22.640  29.750  38.290  1.00  0.00           N  
ATOM    960  CA  ARG    67      22.110  31.050  38.590  1.00  0.00           C  
ATOM    961  C   ARG    67      21.750  31.130  40.080  1.00  0.00           C  
ATOM    962  O   ARG    67      21.840  32.160  40.680  1.00  0.00           O  
ATOM    963  CB  ARG    67      20.900  31.450  37.800  1.00  0.00           C  
ATOM    964  CG  ARG    67      21.180  31.930  36.320  1.00  0.00           C  
ATOM    965  CD  ARG    67      19.870  32.190  35.560  1.00  0.00           C  
ATOM    966  NE  ARG    67      20.140  32.790  34.290  1.00  0.00           N  
ATOM    967  CZ  ARG    67      19.270  33.090  33.380  1.00  0.00           C  
ATOM    968  NH1 ARG    67      17.980  32.980  33.610  1.00  0.00           N1+
ATOM    969  NH2 ARG    67      19.720  33.370  32.200  1.00  0.00           N  
ATOM    970  HN  ARG    67      22.130  29.230  37.610  1.00  0.00           H  
ATOM    971  HA  ARG    67      22.910  31.760  38.430  1.00  0.00           H  
ATOM    972  HB1 ARG    67      20.450  32.360  38.250  1.00  0.00           H  
ATOM    973  HB2 ARG    67      20.130  30.660  37.670  1.00  0.00           H  
ATOM    974  HG1 ARG    67      21.750  31.120  35.810  1.00  0.00           H  
ATOM    975  HG2 ARG    67      21.700  32.910  36.330  1.00  0.00           H  
ATOM    976  HD1 ARG    67      19.270  32.890  36.180  1.00  0.00           H  
ATOM    977  HD2 ARG    67      19.270  31.260  35.470  1.00  0.00           H  
ATOM    978  HE  ARG    67      21.040  33.110  33.990  1.00  0.00           H  
ATOM    979 1HH1 ARG    67      17.710  32.680  34.530  1.00  0.00           H  
ATOM    980 2HH1 ARG    67      17.280  33.230  32.950  1.00  0.00           H  
ATOM    981 1HH2 ARG    67      20.690  33.590  32.180  1.00  0.00           H  
ATOM    982 2HH2 ARG    67      19.110  33.580  31.430  1.00  0.00           H  
ATOM    983  N   ASP    68      21.120  30.100  40.710  1.00  0.00           N  
ATOM    984  CA  ASP    68      20.820  30.020  42.150  1.00  0.00           C  
ATOM    985  C   ASP    68      22.170  30.030  42.880  1.00  0.00           C  
ATOM    986  O   ASP    68      22.410  30.840  43.760  1.00  0.00           O  
ATOM    987  CB  ASP    68      19.780  28.890  42.510  1.00  0.00           C  
ATOM    988  CG  ASP    68      19.480  28.720  44.030  1.00  0.00           C  
ATOM    989  OD1 ASP    68      19.370  29.780  44.740  1.00  0.00           O  
ATOM    990  OD2 ASP    68      19.170  27.560  44.420  1.00  0.00           O1-
ATOM    991  HN  ASP    68      20.870  29.280  40.200  1.00  0.00           H  
ATOM    992  HA  ASP    68      20.380  30.970  42.380  1.00  0.00           H  
ATOM    993  HB1 ASP    68      20.050  27.910  42.060  1.00  0.00           H  
ATOM    994  HB2 ASP    68      18.810  29.120  42.030  1.00  0.00           H  
ATOM    995  N   LEU    69      23.150  29.150  42.470  1.00  0.00           N  
ATOM    996  CA  LEU    69      24.500  28.980  43.070  1.00  0.00           C  
ATOM    997  C   LEU    69      25.420  30.200  43.130  1.00  0.00           C  
ATOM    998  O   LEU    69      25.930  30.660  44.140  1.00  0.00           O  
ATOM    999  CB  LEU    69      25.290  27.790  42.440  1.00  0.00           C  
ATOM   1000  CG  LEU    69      24.640  26.430  42.780  1.00  0.00           C  
ATOM   1001  CD1 LEU    69      25.080  25.380  41.750  1.00  0.00           C  
ATOM   1002  CD2 LEU    69      24.820  25.870  44.230  1.00  0.00           C  
ATOM   1003  HN  LEU    69      23.030  28.680  41.590  1.00  0.00           H  
ATOM   1004  HA  LEU    69      24.430  28.830  44.140  1.00  0.00           H  
ATOM   1005  HB1 LEU    69      26.330  27.770  42.850  1.00  0.00           H  
ATOM   1006  HB2 LEU    69      25.290  27.910  41.340  1.00  0.00           H  
ATOM   1007  HG  LEU    69      23.540  26.510  42.680  1.00  0.00           H  
ATOM   1008 1HD1 LEU    69      24.750  24.360  42.060  1.00  0.00           H  
ATOM   1009 2HD1 LEU    69      26.180  25.440  41.620  1.00  0.00           H  
ATOM   1010 3HD1 LEU    69      24.830  25.700  40.720  1.00  0.00           H  
ATOM   1011 1HD2 LEU    69      24.420  26.570  44.990  1.00  0.00           H  
ATOM   1012 2HD2 LEU    69      25.910  25.860  44.450  1.00  0.00           H  
ATOM   1013 3HD2 LEU    69      24.550  24.810  44.420  1.00  0.00           H  
ATOM   1014  N   ARG    70      25.560  30.830  41.910  1.00  0.00           N  
ATOM   1015  CA  ARG    70      26.250  32.040  41.610  1.00  0.00           C  
ATOM   1016  C   ARG    70      25.840  33.330  42.350  1.00  0.00           C  
ATOM   1017  O   ARG    70      24.650  33.550  42.500  1.00  0.00           O  
ATOM   1018  CB  ARG    70      26.150  32.410  40.100  1.00  0.00           C  
ATOM   1019  CG  ARG    70      27.010  31.540  39.190  1.00  0.00           C  
ATOM   1020  CD  ARG    70      26.960  32.080  37.770  1.00  0.00           C  
ATOM   1021  NE  ARG    70      28.070  31.570  36.960  1.00  0.00           N  
ATOM   1022  CZ  ARG    70      28.310  32.180  35.790  1.00  0.00           C  
ATOM   1023  NH1 ARG    70      27.380  32.830  35.100  1.00  0.00           N1+
ATOM   1024  NH2 ARG    70      29.510  32.030  35.300  1.00  0.00           N  
ATOM   1025  HN  ARG    70      25.060  30.510  41.110  1.00  0.00           H  
ATOM   1026  HA  ARG    70      27.280  31.820  41.870  1.00  0.00           H  
ATOM   1027  HB1 ARG    70      26.530  33.450  39.960  1.00  0.00           H  
ATOM   1028  HB2 ARG    70      25.140  32.430  39.630  1.00  0.00           H  
ATOM   1029  HG1 ARG    70      26.970  30.430  39.180  1.00  0.00           H  
ATOM   1030  HG2 ARG    70      28.030  31.770  39.560  1.00  0.00           H  
ATOM   1031  HD1 ARG    70      27.070  33.190  37.790  1.00  0.00           H  
ATOM   1032  HD2 ARG    70      26.000  31.910  37.240  1.00  0.00           H  
ATOM   1033  HE  ARG    70      28.790  31.000  37.350  1.00  0.00           H  
ATOM   1034 1HH1 ARG    70      26.420  32.860  35.380  1.00  0.00           H  
ATOM   1035 2HH1 ARG    70      27.800  33.380  34.380  1.00  0.00           H  
ATOM   1036 1HH2 ARG    70      30.100  31.320  35.700  1.00  0.00           H  
ATOM   1037 2HH2 ARG    70      29.660  32.530  34.450  1.00  0.00           H  
ATOM   1038  N   MET    71      26.780  34.140  42.830  1.00  0.00           N  
ATOM   1039  CA  MET    71      26.640  35.450  43.530  1.00  0.00           C  
ATOM   1040  C   MET    71      25.980  36.560  42.770  1.00  0.00           C  
ATOM   1041  O   MET    71      26.150  36.640  41.570  1.00  0.00           O  
ATOM   1042  CB  MET    71      28.120  35.700  44.000  1.00  0.00           C  
ATOM   1043  CG  MET    71      28.210  36.970  44.800  1.00  0.00           C  
ATOM   1044  SD  MET    71      27.410  36.780  46.420  1.00  0.00           S  
ATOM   1045  CE  MET    71      28.680  35.870  47.210  1.00  0.00           C  
ATOM   1046  HN  MET    71      27.720  33.830  42.810  1.00  0.00           H  
ATOM   1047  HA  MET    71      26.000  35.290  44.380  1.00  0.00           H  
ATOM   1048  HB1 MET    71      28.830  35.810  43.160  1.00  0.00           H  
ATOM   1049  HB2 MET    71      28.430  34.920  44.730  1.00  0.00           H  
ATOM   1050  HG1 MET    71      27.770  37.850  44.290  1.00  0.00           H  
ATOM   1051  HG2 MET    71      29.290  37.170  44.950  1.00  0.00           H  
ATOM   1052  HE1 MET    71      28.340  35.670  48.250  1.00  0.00           H  
ATOM   1053  HE2 MET    71      29.670  36.350  47.370  1.00  0.00           H  
ATOM   1054  HE3 MET    71      28.860  34.840  46.840  1.00  0.00           H  
ATOM   1055  N   LYS    72      24.900  37.100  43.360  1.00  0.00           N  
ATOM   1056  CA  LYS    72      23.950  37.890  42.590  1.00  0.00           C  
ATOM   1057  C   LYS    72      23.690  39.110  43.480  1.00  0.00           C  
ATOM   1058  O   LYS    72      23.880  39.160  44.710  1.00  0.00           O  
ATOM   1059  CB  LYS    72      22.740  36.970  42.360  1.00  0.00           C  
ATOM   1060  CG  LYS    72      22.020  36.450  43.600  1.00  0.00           C  
ATOM   1061  CD  LYS    72      20.800  35.630  43.290  1.00  0.00           C  
ATOM   1062  CE  LYS    72      21.110  34.400  42.490  1.00  0.00           C  
ATOM   1063  NZ  LYS    72      22.010  33.510  43.240  1.00  0.00           N1+
ATOM   1064  HN  LYS    72      24.740  36.900  44.330  1.00  0.00           H  
ATOM   1065  HA  LYS    72      24.440  38.280  41.710  1.00  0.00           H  
ATOM   1066  HB1 LYS    72      22.990  36.070  41.750  1.00  0.00           H  
ATOM   1067  HB2 LYS    72      21.930  37.540  41.840  1.00  0.00           H  
ATOM   1068  HG1 LYS    72      21.670  37.340  44.160  1.00  0.00           H  
ATOM   1069  HG2 LYS    72      22.780  35.900  44.200  1.00  0.00           H  
ATOM   1070  HD1 LYS    72      20.200  36.380  42.720  1.00  0.00           H  
ATOM   1071  HD2 LYS    72      20.110  35.440  44.140  1.00  0.00           H  
ATOM   1072  HE1 LYS    72      21.680  34.660  41.570  1.00  0.00           H  
ATOM   1073  HE2 LYS    72      20.200  33.820  42.250  1.00  0.00           H  
ATOM   1074  HZ1 LYS    72      22.400  32.780  42.610  1.00  0.00           H  
ATOM   1075  HZ2 LYS    72      21.500  32.990  43.980  1.00  0.00           H  
ATOM   1076  HZ3 LYS    72      22.880  33.920  43.620  1.00  0.00           H  
ATOM   1077  N   ALA    73      23.140  40.160  42.770  1.00  0.00           N  
ATOM   1078  CA  ALA    73      23.010  41.480  43.420  1.00  0.00           C  
ATOM   1079  C   ALA    73      22.010  41.590  44.630  1.00  0.00           C  
ATOM   1080  O   ALA    73      21.880  42.640  45.310  1.00  0.00           O  
ATOM   1081  CB  ALA    73      22.600  42.500  42.370  1.00  0.00           C  
ATOM   1082  HN  ALA    73      22.840  40.030  41.830  1.00  0.00           H  
ATOM   1083  HA  ALA    73      23.970  41.850  43.740  1.00  0.00           H  
ATOM   1084  HB1 ALA    73      23.310  42.550  41.510  1.00  0.00           H  
ATOM   1085  HB2 ALA    73      22.310  43.510  42.710  1.00  0.00           H  
ATOM   1086  HB3 ALA    73      21.690  42.010  41.950  1.00  0.00           H  
ATOM   1087  N   GLU    74      21.340  40.470  44.950  1.00  0.00           N  
ATOM   1088  CA  GLU    74      20.390  40.330  46.060  1.00  0.00           C  
ATOM   1089  C   GLU    74      20.920  39.750  47.360  1.00  0.00           C  
ATOM   1090  O   GLU    74      20.270  39.830  48.410  1.00  0.00           O  
ATOM   1091  CB  GLU    74      19.080  39.590  45.690  1.00  0.00           C  
ATOM   1092  CG  GLU    74      19.210  38.160  45.060  1.00  0.00           C  
ATOM   1093  CD  GLU    74      18.000  37.340  45.100  1.00  0.00           C  
ATOM   1094  OE1 GLU    74      17.860  36.560  46.050  1.00  0.00           O  
ATOM   1095  OE2 GLU    74      17.110  37.410  44.220  1.00  0.00           O1-
ATOM   1096  HN  GLU    74      21.570  39.620  44.470  1.00  0.00           H  
ATOM   1097  HA  GLU    74      20.060  41.310  46.370  1.00  0.00           H  
ATOM   1098  HB1 GLU    74      18.490  40.170  44.960  1.00  0.00           H  
ATOM   1099  HB2 GLU    74      18.450  39.490  46.600  1.00  0.00           H  
ATOM   1100  HG1 GLU    74      20.040  37.670  45.610  1.00  0.00           H  
ATOM   1101  HG2 GLU    74      19.620  38.150  44.030  1.00  0.00           H  
ATOM   1102  N   ASP    75      22.200  39.250  47.330  1.00  0.00           N  
ATOM   1103  CA  ASP    75      22.800  38.810  48.540  1.00  0.00           C  
ATOM   1104  C   ASP    75      23.640  39.920  49.100  1.00  0.00           C  
ATOM   1105  O   ASP    75      24.320  39.850  50.100  1.00  0.00           O  
ATOM   1106  CB  ASP    75      23.630  37.510  48.320  1.00  0.00           C  
ATOM   1107  CG  ASP    75      22.780  36.270  48.150  1.00  0.00           C  
ATOM   1108  OD1 ASP    75      21.560  36.260  48.360  1.00  0.00           O  
ATOM   1109  OD2 ASP    75      23.460  35.260  47.830  1.00  0.00           O1-
ATOM   1110  HN  ASP    75      22.660  39.180  46.450  1.00  0.00           H  
ATOM   1111  HA  ASP    75      22.050  38.660  49.300  1.00  0.00           H  
ATOM   1112  HB1 ASP    75      24.320  37.350  49.180  1.00  0.00           H  
ATOM   1113  HB2 ASP    75      24.240  37.660  47.400  1.00  0.00           H  
ATOM   1114  N   TYR    76      23.540  41.160  48.500  1.00  0.00           N  
ATOM   1115  CA  TYR    76      24.200  42.290  48.910  1.00  0.00           C  
ATOM   1116  C   TYR    76      23.110  43.270  49.270  1.00  0.00           C  
ATOM   1117  O   TYR    76      22.020  43.290  48.670  1.00  0.00           O  
ATOM   1118  CB  TYR    76      25.080  42.940  47.830  1.00  0.00           C  
ATOM   1119  CG  TYR    76      26.250  42.050  47.580  1.00  0.00           C  
ATOM   1120  CD1 TYR    76      27.410  42.070  48.360  1.00  0.00           C  
ATOM   1121  CD2 TYR    76      26.240  41.300  46.390  1.00  0.00           C  
ATOM   1122  CE1 TYR    76      28.470  41.200  48.020  1.00  0.00           C  
ATOM   1123  CE2 TYR    76      27.310  40.470  46.050  1.00  0.00           C  
ATOM   1124  CZ  TYR    76      28.480  40.520  46.850  1.00  0.00           C  
ATOM   1125  OH  TYR    76      29.600  39.720  46.430  1.00  0.00           O  
ATOM   1126  HN  TYR    76      23.000  41.140  47.670  1.00  0.00           H  
ATOM   1127  HA  TYR    76      24.750  42.190  49.840  1.00  0.00           H  
ATOM   1128  HB1 TYR    76      25.510  43.930  48.070  1.00  0.00           H  
ATOM   1129  HB2 TYR    76      24.450  43.050  46.920  1.00  0.00           H  
ATOM   1130  HD1 TYR    76      27.600  42.710  49.210  1.00  0.00           H  
ATOM   1131  HD2 TYR    76      25.340  41.320  45.800  1.00  0.00           H  
ATOM   1132  HE1 TYR    76      29.350  41.140  48.640  1.00  0.00           H  
ATOM   1133  HE2 TYR    76      27.300  39.820  45.190  1.00  0.00           H  
ATOM   1134  HH  TYR    76      30.210  39.660  47.170  1.00  0.00           H  
ATOM   1135  N   GLU    77      23.420  44.090  50.340  1.00  0.00           N  
ATOM   1136  CA  GLU    77      22.580  45.110  50.790  1.00  0.00           C  
ATOM   1137  C   GLU    77      23.170  46.480  50.740  1.00  0.00           C  
ATOM   1138  O   GLU    77      24.330  46.490  51.150  1.00  0.00           O  
ATOM   1139  CB  GLU    77      22.130  44.710  52.280  1.00  0.00           C  
ATOM   1140  CG  GLU    77      21.270  45.660  53.000  1.00  0.00           C  
ATOM   1141  CD  GLU    77      20.940  45.190  54.400  1.00  0.00           C  
ATOM   1142  OE1 GLU    77      19.950  45.750  54.960  1.00  0.00           O  
ATOM   1143  OE2 GLU    77      21.680  44.380  55.020  1.00  0.00           O1-
ATOM   1144  HN  GLU    77      24.300  44.040  50.810  1.00  0.00           H  
ATOM   1145  HA  GLU    77      21.710  45.100  50.140  1.00  0.00           H  
ATOM   1146  HB1 GLU    77      23.100  44.790  52.820  1.00  0.00           H  
ATOM   1147  HB2 GLU    77      21.780  43.670  52.440  1.00  0.00           H  
ATOM   1148  HG1 GLU    77      20.310  45.860  52.470  1.00  0.00           H  
ATOM   1149  HG2 GLU    77      21.770  46.650  53.130  1.00  0.00           H  
ATOM   1150  N   VAL    78      22.450  47.550  50.300  1.00  0.00           N  
ATOM   1151  CA  VAL    78      23.030  48.850  49.950  1.00  0.00           C  
ATOM   1152  C   VAL    78      23.110  49.690  51.240  1.00  0.00           C  
ATOM   1153  O   VAL    78      22.250  49.820  52.060  1.00  0.00           O  
ATOM   1154  CB  VAL    78      22.210  49.480  48.820  1.00  0.00           C  
ATOM   1155  CG1 VAL    78      22.870  50.820  48.260  1.00  0.00           C  
ATOM   1156  CG2 VAL    78      22.280  48.490  47.600  1.00  0.00           C  
ATOM   1157  HN  VAL    78      21.460  47.520  50.260  1.00  0.00           H  
ATOM   1158  HA  VAL    78      24.020  48.620  49.590  1.00  0.00           H  
ATOM   1159  HB  VAL    78      21.190  49.690  49.210  1.00  0.00           H  
ATOM   1160 1HG1 VAL    78      23.910  50.630  47.900  1.00  0.00           H  
ATOM   1161 2HG1 VAL    78      22.810  51.570  49.070  1.00  0.00           H  
ATOM   1162 3HG1 VAL    78      22.250  51.220  47.430  1.00  0.00           H  
ATOM   1163 1HG2 VAL    78      21.650  47.600  47.780  1.00  0.00           H  
ATOM   1164 2HG2 VAL    78      23.280  48.060  47.390  1.00  0.00           H  
ATOM   1165 3HG2 VAL    78      21.840  48.920  46.680  1.00  0.00           H  
ATOM   1166  N   VAL    79      24.200  50.450  51.360  1.00  0.00           N  
ATOM   1167  CA  VAL    79      24.430  51.390  52.470  1.00  0.00           C  
ATOM   1168  C   VAL    79      24.480  52.810  51.840  1.00  0.00           C  
ATOM   1169  O   VAL    79      23.790  53.720  52.310  1.00  0.00           O  
ATOM   1170  CB  VAL    79      25.720  50.990  53.200  1.00  0.00           C  
ATOM   1171  CG1 VAL    79      26.200  52.040  54.200  1.00  0.00           C  
ATOM   1172  CG2 VAL    79      25.440  49.580  53.980  1.00  0.00           C  
ATOM   1173  HN  VAL    79      25.000  50.350  50.770  1.00  0.00           H  
ATOM   1174  HA  VAL    79      23.560  51.430  53.110  1.00  0.00           H  
ATOM   1175  HB  VAL    79      26.540  50.770  52.490  1.00  0.00           H  
ATOM   1176 1HG1 VAL    79      25.430  52.600  54.780  1.00  0.00           H  
ATOM   1177 2HG1 VAL    79      26.680  52.740  53.490  1.00  0.00           H  
ATOM   1178 3HG1 VAL    79      27.040  51.700  54.840  1.00  0.00           H  
ATOM   1179 1HG2 VAL    79      26.410  49.270  54.420  1.00  0.00           H  
ATOM   1180 2HG2 VAL    79      25.190  48.860  53.180  1.00  0.00           H  
ATOM   1181 3HG2 VAL    79      24.690  49.650  54.800  1.00  0.00           H  
ATOM   1182  N   LYS    80      25.360  53.010  50.820  1.00  0.00           N  
ATOM   1183  CA  LYS    80      25.550  54.390  50.290  1.00  0.00           C  
ATOM   1184  C   LYS    80      26.150  54.240  48.930  1.00  0.00           C  
ATOM   1185  O   LYS    80      26.850  53.280  48.700  1.00  0.00           O  
ATOM   1186  CB  LYS    80      26.350  55.230  51.240  1.00  0.00           C  
ATOM   1187  CG  LYS    80      26.320  56.780  51.160  1.00  0.00           C  
ATOM   1188  CD  LYS    80      24.940  57.400  51.540  1.00  0.00           C  
ATOM   1189  CE  LYS    80      24.880  58.930  51.150  1.00  0.00           C  
ATOM   1190  NZ  LYS    80      25.920  59.620  51.890  1.00  0.00           N1+
ATOM   1191  HN  LYS    80      25.790  52.220  50.400  1.00  0.00           H  
ATOM   1192  HA  LYS    80      24.580  54.860  50.170  1.00  0.00           H  
ATOM   1193  HB1 LYS    80      27.380  54.860  51.400  1.00  0.00           H  
ATOM   1194  HB2 LYS    80      25.880  55.040  52.240  1.00  0.00           H  
ATOM   1195  HG1 LYS    80      26.740  57.210  50.230  1.00  0.00           H  
ATOM   1196  HG2 LYS    80      26.940  57.270  51.940  1.00  0.00           H  
ATOM   1197  HD1 LYS    80      24.890  57.240  52.640  1.00  0.00           H  
ATOM   1198  HD2 LYS    80      24.090  56.960  50.980  1.00  0.00           H  
ATOM   1199  HE1 LYS    80      23.900  59.300  51.530  1.00  0.00           H  
ATOM   1200  HE2 LYS    80      24.980  59.080  50.060  1.00  0.00           H  
ATOM   1201  HZ1 LYS    80      25.770  60.640  51.950  1.00  0.00           H  
ATOM   1202  HZ2 LYS    80      26.900  59.560  51.530  1.00  0.00           H  
ATOM   1203  HZ3 LYS    80      25.820  59.280  52.870  1.00  0.00           H  
ATOM   1204  N   VAL    81      25.930  55.210  48.110  1.00  0.00           N  
ATOM   1205  CA  VAL    81      26.370  55.330  46.720  1.00  0.00           C  
ATOM   1206  C   VAL    81      27.580  56.270  46.750  1.00  0.00           C  
ATOM   1207  O   VAL    81      27.540  57.330  47.340  1.00  0.00           O  
ATOM   1208  CB  VAL    81      25.220  55.870  45.830  1.00  0.00           C  
ATOM   1209  CG1 VAL    81      25.670  55.690  44.390  1.00  0.00           C  
ATOM   1210  CG2 VAL    81      23.970  54.990  46.110  1.00  0.00           C  
ATOM   1211  HN  VAL    81      25.280  55.890  48.440  1.00  0.00           H  
ATOM   1212  HA  VAL    81      26.720  54.390  46.330  1.00  0.00           H  
ATOM   1213  HB  VAL    81      24.960  56.920  46.080  1.00  0.00           H  
ATOM   1214 1HG1 VAL    81      25.960  54.640  44.150  1.00  0.00           H  
ATOM   1215 2HG1 VAL    81      26.610  56.270  44.290  1.00  0.00           H  
ATOM   1216 3HG1 VAL    81      24.930  56.080  43.660  1.00  0.00           H  
ATOM   1217 1HG2 VAL    81      23.680  55.080  47.180  1.00  0.00           H  
ATOM   1218 2HG2 VAL    81      24.210  53.920  45.910  1.00  0.00           H  
ATOM   1219 3HG2 VAL    81      23.090  55.280  45.500  1.00  0.00           H  
ATOM   1220  N   ILE    82      28.690  55.810  46.220  1.00  0.00           N  
ATOM   1221  CA  ILE    82      29.980  56.520  46.400  1.00  0.00           C  
ATOM   1222  C   ILE    82      30.270  57.440  45.260  1.00  0.00           C  
ATOM   1223  O   ILE    82      30.950  58.510  45.340  1.00  0.00           O  
ATOM   1224  CB  ILE    82      31.160  55.570  46.710  1.00  0.00           C  
ATOM   1225  CG1 ILE    82      30.880  54.860  48.040  1.00  0.00           C  
ATOM   1226  CG2 ILE    82      32.550  56.260  46.830  1.00  0.00           C  
ATOM   1227  CD  ILE    82      30.480  55.710  49.300  1.00  0.00           C  
ATOM   1228  HN  ILE    82      28.720  54.900  45.810  1.00  0.00           H  
ATOM   1229  HA  ILE    82      29.880  57.230  47.210  1.00  0.00           H  
ATOM   1230  HB  ILE    82      31.190  54.810  45.910  1.00  0.00           H  
ATOM   1231 1HG1 ILE    82      31.800  54.290  48.280  1.00  0.00           H  
ATOM   1232 2HG1 ILE    82      30.060  54.120  47.950  1.00  0.00           H  
ATOM   1233 1HG2 ILE    82      32.820  56.900  45.960  1.00  0.00           H  
ATOM   1234 2HG2 ILE    82      33.210  55.390  47.030  1.00  0.00           H  
ATOM   1235 3HG2 ILE    82      32.610  56.830  47.780  1.00  0.00           H  
ATOM   1236  HD1 ILE    82      30.570  55.170  50.270  1.00  0.00           H  
ATOM   1237  HD2 ILE    82      29.440  56.010  49.090  1.00  0.00           H  
ATOM   1238  HD3 ILE    82      31.090  56.640  49.370  1.00  0.00           H  
ATOM   1239  N   GLY    83      29.770  57.150  44.060  1.00  0.00           N  
ATOM   1240  CA  GLY    83      29.980  58.030  42.870  1.00  0.00           C  
ATOM   1241  C   GLY    83      29.580  57.380  41.610  1.00  0.00           C  
ATOM   1242  O   GLY    83      29.140  56.220  41.560  1.00  0.00           O  
ATOM   1243  HN  GLY    83      29.350  56.280  43.790  1.00  0.00           H  
ATOM   1244  HA1 GLY    83      31.040  58.200  42.790  1.00  0.00           H  
ATOM   1245  HA2 GLY    83      29.400  58.940  42.830  1.00  0.00           H  
ATOM   1246  N   ARG    84      29.750  58.050  40.440  1.00  0.00           N  
ATOM   1247  CA  ARG    84      29.230  57.620  39.160  1.00  0.00           C  
ATOM   1248  C   ARG    84      30.010  58.190  38.010  1.00  0.00           C  
ATOM   1249  O   ARG    84      30.930  59.000  38.230  1.00  0.00           O  
ATOM   1250  CB  ARG    84      27.790  57.940  39.140  1.00  0.00           C  
ATOM   1251  CG  ARG    84      27.390  59.460  39.390  1.00  0.00           C  
ATOM   1252  CD  ARG    84      25.830  59.570  39.270  1.00  0.00           C  
ATOM   1253  NE  ARG    84      25.330  60.850  39.900  1.00  0.00           N  
ATOM   1254  CZ  ARG    84      24.100  61.130  40.220  1.00  0.00           C  
ATOM   1255  NH1 ARG    84      23.120  60.360  39.940  1.00  0.00           N1+
ATOM   1256  NH2 ARG    84      23.860  62.370  40.630  1.00  0.00           N  
ATOM   1257  HN  ARG    84      30.050  59.000  40.420  1.00  0.00           H  
ATOM   1258  HA  ARG    84      29.320  56.550  39.150  1.00  0.00           H  
ATOM   1259  HB1 ARG    84      27.300  57.420  39.990  1.00  0.00           H  
ATOM   1260  HB2 ARG    84      27.310  57.580  38.200  1.00  0.00           H  
ATOM   1261  HG1 ARG    84      27.730  60.190  38.630  1.00  0.00           H  
ATOM   1262  HG2 ARG    84      27.720  59.690  40.430  1.00  0.00           H  
ATOM   1263  HD1 ARG    84      25.360  58.730  39.830  1.00  0.00           H  
ATOM   1264  HD2 ARG    84      25.670  59.640  38.170  1.00  0.00           H  
ATOM   1265  HE  ARG    84      26.050  61.510  40.070  1.00  0.00           H  
ATOM   1266 1HH1 ARG    84      23.140  59.710  39.170  1.00  0.00           H  
ATOM   1267 2HH1 ARG    84      22.220  60.790  40.000  1.00  0.00           H  
ATOM   1268 1HH2 ARG    84      24.650  62.930  40.890  1.00  0.00           H  
ATOM   1269 2HH2 ARG    84      23.030  62.540  41.150  1.00  0.00           H  
ATOM   1270  N   GLY    85      29.810  57.680  36.780  1.00  0.00           N  
ATOM   1271  CA  GLY    85      30.400  58.260  35.510  1.00  0.00           C  
ATOM   1272  C   GLY    85      29.710  57.880  34.270  1.00  0.00           C  
ATOM   1273  O   GLY    85      28.470  57.640  34.260  1.00  0.00           O  
ATOM   1274  HN  GLY    85      29.230  56.870  36.760  1.00  0.00           H  
ATOM   1275  HA1 GLY    85      31.450  58.010  35.410  1.00  0.00           H  
ATOM   1276  HA2 GLY    85      30.270  59.330  35.600  1.00  0.00           H  
ATOM   1277  N   ALA    86      30.370  57.910  33.050  1.00  0.00           N  
ATOM   1278  CA  ALA    86      29.850  57.530  31.780  1.00  0.00           C  
ATOM   1279  C   ALA    86      29.370  56.040  31.710  1.00  0.00           C  
ATOM   1280  O   ALA    86      28.330  55.800  31.150  1.00  0.00           O  
ATOM   1281  CB  ALA    86      30.930  57.630  30.550  1.00  0.00           C  
ATOM   1282  HN  ALA    86      31.330  58.200  33.080  1.00  0.00           H  
ATOM   1283  HA  ALA    86      28.950  58.100  31.590  1.00  0.00           H  
ATOM   1284  HB1 ALA    86      31.760  56.930  30.750  1.00  0.00           H  
ATOM   1285  HB2 ALA    86      31.240  58.700  30.540  1.00  0.00           H  
ATOM   1286  HB3 ALA    86      30.510  57.390  29.560  1.00  0.00           H  
ATOM   1287  N   PHE    87      30.070  55.020  32.260  1.00  0.00           N  
ATOM   1288  CA  PHE    87      29.660  53.630  32.170  1.00  0.00           C  
ATOM   1289  C   PHE    87      28.840  53.130  33.420  1.00  0.00           C  
ATOM   1290  O   PHE    87      28.180  52.060  33.430  1.00  0.00           O  
ATOM   1291  CB  PHE    87      30.980  52.860  32.120  1.00  0.00           C  
ATOM   1292  CG  PHE    87      31.700  53.090  30.770  1.00  0.00           C  
ATOM   1293  CD1 PHE    87      31.150  52.520  29.640  1.00  0.00           C  
ATOM   1294  CD2 PHE    87      32.980  53.760  30.800  1.00  0.00           C  
ATOM   1295  CE1 PHE    87      31.810  52.710  28.370  1.00  0.00           C  
ATOM   1296  CE2 PHE    87      33.560  53.970  29.560  1.00  0.00           C  
ATOM   1297  CZ  PHE    87      33.050  53.430  28.440  1.00  0.00           C  
ATOM   1298  HN  PHE    87      31.010  55.190  32.540  1.00  0.00           H  
ATOM   1299  HA  PHE    87      29.040  53.490  31.300  1.00  0.00           H  
ATOM   1300  HB1 PHE    87      30.830  51.770  32.200  1.00  0.00           H  
ATOM   1301  HB2 PHE    87      31.610  53.330  32.900  1.00  0.00           H  
ATOM   1302  HD1 PHE    87      30.240  51.950  29.660  1.00  0.00           H  
ATOM   1303  HD2 PHE    87      33.290  54.190  31.740  1.00  0.00           H  
ATOM   1304  HE1 PHE    87      31.330  52.310  27.490  1.00  0.00           H  
ATOM   1305  HE2 PHE    87      34.470  54.540  29.410  1.00  0.00           H  
ATOM   1306  HZ  PHE    87      33.580  53.740  27.550  1.00  0.00           H  
ATOM   1307  N   GLY    88      28.680  53.910  34.500  1.00  0.00           N  
ATOM   1308  CA  GLY    88      27.890  53.510  35.590  1.00  0.00           C  
ATOM   1309  C   GLY    88      28.100  54.190  36.910  1.00  0.00           C  
ATOM   1310  O   GLY    88      28.150  55.390  37.050  1.00  0.00           O  
ATOM   1311  HN  GLY    88      29.130  54.800  34.480  1.00  0.00           H  
ATOM   1312  HA1 GLY    88      28.170  52.500  35.840  1.00  0.00           H  
ATOM   1313  HA2 GLY    88      26.840  53.570  35.380  1.00  0.00           H  
ATOM   1314  N   GLU    89      28.130  53.340  38.000  1.00  0.00           N  
ATOM   1315  CA  GLU    89      28.090  53.690  39.330  1.00  0.00           C  
ATOM   1316  C   GLU    89      28.970  52.930  40.250  1.00  0.00           C  
ATOM   1317  O   GLU    89      29.270  51.740  40.070  1.00  0.00           O  
ATOM   1318  CB  GLU    89      26.620  53.620  39.910  1.00  0.00           C  
ATOM   1319  CG  GLU    89      25.750  54.620  39.220  1.00  0.00           C  
ATOM   1320  CD  GLU    89      24.290  54.430  39.550  1.00  0.00           C  
ATOM   1321  OE1 GLU    89      23.940  54.840  40.690  1.00  0.00           O  
ATOM   1322  OE2 GLU    89      23.510  53.900  38.710  1.00  0.00           O1-
ATOM   1323  HN  GLU    89      28.070  52.340  37.950  1.00  0.00           H  
ATOM   1324  HA  GLU    89      28.360  54.690  39.620  1.00  0.00           H  
ATOM   1325  HB1 GLU    89      26.480  53.680  41.010  1.00  0.00           H  
ATOM   1326  HB2 GLU    89      26.250  52.650  39.510  1.00  0.00           H  
ATOM   1327  HG1 GLU    89      25.710  54.470  38.120  1.00  0.00           H  
ATOM   1328  HG2 GLU    89      26.150  55.640  39.390  1.00  0.00           H  
ATOM   1329  N   VAL    90      29.410  53.500  41.380  1.00  0.00           N  
ATOM   1330  CA  VAL    90      30.070  52.800  42.430  1.00  0.00           C  
ATOM   1331  C   VAL    90      29.390  53.100  43.770  1.00  0.00           C  
ATOM   1332  O   VAL    90      29.050  54.180  44.170  1.00  0.00           O  
ATOM   1333  CB  VAL    90      31.630  52.890  42.450  1.00  0.00           C  
ATOM   1334  CG1 VAL    90      32.070  54.340  42.770  1.00  0.00           C  
ATOM   1335  CG2 VAL    90      32.210  51.850  43.390  1.00  0.00           C  
ATOM   1336  HN  VAL    90      29.260  54.480  41.520  1.00  0.00           H  
ATOM   1337  HA  VAL    90      29.810  51.750  42.420  1.00  0.00           H  
ATOM   1338  HB  VAL    90      31.990  52.670  41.420  1.00  0.00           H  
ATOM   1339 1HG1 VAL    90      31.980  54.760  43.790  1.00  0.00           H  
ATOM   1340 2HG1 VAL    90      31.640  55.170  42.180  1.00  0.00           H  
ATOM   1341 3HG1 VAL    90      33.170  54.410  42.660  1.00  0.00           H  
ATOM   1342 1HG2 VAL    90      33.320  51.870  43.290  1.00  0.00           H  
ATOM   1343 2HG2 VAL    90      31.620  50.930  43.240  1.00  0.00           H  
ATOM   1344 3HG2 VAL    90      32.030  52.220  44.430  1.00  0.00           H  
ATOM   1345  N   GLN    91      29.090  52.030  44.480  1.00  0.00           N  
ATOM   1346  CA  GLN    91      28.420  52.120  45.870  1.00  0.00           C  
ATOM   1347  C   GLN    91      29.160  51.340  46.970  1.00  0.00           C  
ATOM   1348  O   GLN    91      30.120  50.610  46.720  1.00  0.00           O  
ATOM   1349  CB  GLN    91      26.920  51.650  45.840  1.00  0.00           C  
ATOM   1350  CG  GLN    91      26.720  50.240  45.280  1.00  0.00           C  
ATOM   1351  CD  GLN    91      25.270  49.900  44.980  1.00  0.00           C  
ATOM   1352  NE2 GLN    91      24.430  50.750  44.290  1.00  0.00           N  
ATOM   1353  OE1 GLN    91      24.920  48.790  45.370  1.00  0.00           O  
ATOM   1354  HN  GLN    91      29.320  51.130  44.130  1.00  0.00           H  
ATOM   1355  HA  GLN    91      28.350  53.150  46.190  1.00  0.00           H  
ATOM   1356  HB1 GLN    91      26.430  52.370  45.160  1.00  0.00           H  
ATOM   1357  HB2 GLN    91      26.380  51.700  46.810  1.00  0.00           H  
ATOM   1358  HG1 GLN    91      27.160  49.520  46.010  1.00  0.00           H  
ATOM   1359  HG2 GLN    91      27.330  50.200  44.360  1.00  0.00           H  
ATOM   1360 1HE2 GLN    91      24.770  51.630  43.940  1.00  0.00           H  
ATOM   1361 2HE2 GLN    91      23.460  50.580  44.140  1.00  0.00           H  
ATOM   1362  N   LEU    92      28.750  51.500  48.230  1.00  0.00           N  
ATOM   1363  CA  LEU    92      29.200  50.720  49.390  1.00  0.00           C  
ATOM   1364  C   LEU    92      28.170  49.710  49.750  1.00  0.00           C  
ATOM   1365  O   LEU    92      27.000  50.060  50.000  1.00  0.00           O  
ATOM   1366  CB  LEU    92      29.380  51.750  50.540  1.00  0.00           C  
ATOM   1367  CG  LEU    92      29.670  51.140  52.000  1.00  0.00           C  
ATOM   1368  CD1 LEU    92      30.970  50.340  52.030  1.00  0.00           C  
ATOM   1369  CD2 LEU    92      29.840  52.270  52.980  1.00  0.00           C  
ATOM   1370  HN  LEU    92      28.010  52.130  48.480  1.00  0.00           H  
ATOM   1371  HA  LEU    92      30.170  50.250  49.250  1.00  0.00           H  
ATOM   1372  HB1 LEU    92      28.410  52.290  50.590  1.00  0.00           H  
ATOM   1373  HB2 LEU    92      30.130  52.550  50.360  1.00  0.00           H  
ATOM   1374  HG  LEU    92      28.870  50.470  52.410  1.00  0.00           H  
ATOM   1375 1HD1 LEU    92      31.370  50.220  53.060  1.00  0.00           H  
ATOM   1376 2HD1 LEU    92      31.620  51.030  51.450  1.00  0.00           H  
ATOM   1377 3HD1 LEU    92      30.880  49.420  51.420  1.00  0.00           H  
ATOM   1378 1HD2 LEU    92      30.700  52.970  52.940  1.00  0.00           H  
ATOM   1379 2HD2 LEU    92      29.840  51.930  54.040  1.00  0.00           H  
ATOM   1380 3HD2 LEU    92      28.940  52.920  53.090  1.00  0.00           H  
ATOM   1381  N   VAL    93      28.500  48.320  49.820  1.00  0.00           N  
ATOM   1382  CA  VAL    93      27.490  47.310  50.170  1.00  0.00           C  
ATOM   1383  C   VAL    93      27.880  46.560  51.390  1.00  0.00           C  
ATOM   1384  O   VAL    93      29.090  46.580  51.720  1.00  0.00           O  
ATOM   1385  CB  VAL    93      27.310  46.310  49.050  1.00  0.00           C  
ATOM   1386  CG1 VAL    93      26.410  47.010  47.960  1.00  0.00           C  
ATOM   1387  CG2 VAL    93      28.660  45.890  48.360  1.00  0.00           C  
ATOM   1388  HN  VAL    93      29.450  48.050  49.680  1.00  0.00           H  
ATOM   1389  HA  VAL    93      26.500  47.720  50.310  1.00  0.00           H  
ATOM   1390  HB  VAL    93      26.780  45.410  49.400  1.00  0.00           H  
ATOM   1391 1HG1 VAL    93      25.350  47.020  48.280  1.00  0.00           H  
ATOM   1392 2HG1 VAL    93      26.490  46.470  46.990  1.00  0.00           H  
ATOM   1393 3HG1 VAL    93      26.830  48.020  47.750  1.00  0.00           H  
ATOM   1394 1HG2 VAL    93      28.480  45.030  47.670  1.00  0.00           H  
ATOM   1395 2HG2 VAL    93      29.520  45.670  49.030  1.00  0.00           H  
ATOM   1396 3HG2 VAL    93      28.970  46.780  47.760  1.00  0.00           H  
ATOM   1397  N   ARG    94      27.030  45.810  52.020  1.00  0.00           N  
ATOM   1398  CA  ARG    94      27.280  44.880  53.090  1.00  0.00           C  
ATOM   1399  C   ARG    94      26.680  43.500  52.770  1.00  0.00           C  
ATOM   1400  O   ARG    94      25.590  43.390  52.260  1.00  0.00           O  
ATOM   1401  CB  ARG    94      26.660  45.500  54.350  1.00  0.00           C  
ATOM   1402  CG  ARG    94      27.090  44.770  55.550  1.00  0.00           C  
ATOM   1403  CD  ARG    94      26.470  45.320  56.850  1.00  0.00           C  
ATOM   1404  NE  ARG    94      25.020  45.290  56.710  1.00  0.00           N  
ATOM   1405  CZ  ARG    94      24.170  46.290  57.030  1.00  0.00           C  
ATOM   1406  NH1 ARG    94      24.630  47.200  57.810  1.00  0.00           N1+
ATOM   1407  NH2 ARG    94      22.990  46.360  56.440  1.00  0.00           N  
ATOM   1408  HN  ARG    94      26.090  45.750  51.690  1.00  0.00           H  
ATOM   1409  HA  ARG    94      28.340  44.820  53.280  1.00  0.00           H  
ATOM   1410  HB1 ARG    94      25.570  45.630  54.190  1.00  0.00           H  
ATOM   1411  HB2 ARG    94      27.040  46.540  54.400  1.00  0.00           H  
ATOM   1412  HG1 ARG    94      28.200  44.810  55.620  1.00  0.00           H  
ATOM   1413  HG2 ARG    94      26.770  43.710  55.490  1.00  0.00           H  
ATOM   1414  HD1 ARG    94      26.800  46.350  57.080  1.00  0.00           H  
ATOM   1415  HD2 ARG    94      26.780  44.630  57.670  1.00  0.00           H  
ATOM   1416  HE  ARG    94      24.700  44.630  56.030  1.00  0.00           H  
ATOM   1417 1HH1 ARG    94      24.060  47.970  58.100  1.00  0.00           H  
ATOM   1418 2HH1 ARG    94      25.540  47.080  58.210  1.00  0.00           H  
ATOM   1419 1HH2 ARG    94      22.490  45.590  56.050  1.00  0.00           H  
ATOM   1420 2HH2 ARG    94      22.490  47.190  56.660  1.00  0.00           H  
ATOM   1421  N   HSD    95      27.390  42.400  53.020  1.00  0.00           N  
ATOM   1422  CA  HSD    95      27.090  41.060  52.560  1.00  0.00           C  
ATOM   1423  C   HSD    95      26.310  40.330  53.630  1.00  0.00           C  
ATOM   1424  O   HSD    95      26.690  40.320  54.790  1.00  0.00           O  
ATOM   1425  CB  HSD    95      28.290  40.290  52.140  1.00  0.00           C  
ATOM   1426  CG  HSD    95      27.980  39.000  51.400  1.00  0.00           C  
ATOM   1427  CD2 HSD    95      28.380  37.720  51.800  1.00  0.00           C  
ATOM   1428  ND1 HSD    95      27.470  38.860  50.120  1.00  0.00           N  
ATOM   1429  CE1 HSD    95      27.350  37.520  49.800  1.00  0.00           C  
ATOM   1430  NE2 HSD    95      27.970  36.790  50.780  1.00  0.00           N  
ATOM   1431  HN  HSD    95      28.250  42.470  53.510  1.00  0.00           H  
ATOM   1432  HA  HSD    95      26.480  41.210  51.680  1.00  0.00           H  
ATOM   1433  HB1 HSD    95      28.890  40.070  53.050  1.00  0.00           H  
ATOM   1434  HB2 HSD    95      28.920  40.880  51.430  1.00  0.00           H  
ATOM   1435  HD1 HSD    95      27.250  39.580  49.460  1.00  0.00           H  
ATOM   1436  HD2 HSD    95      28.760  37.390  52.760  1.00  0.00           H  
ATOM   1437  HE1 HSD    95      27.080  37.240  48.780  1.00  0.00           H  
ATOM   1438  N   LYS    96      25.130  39.800  53.270  1.00  0.00           N  
ATOM   1439  CA  LYS    96      24.060  39.430  54.190  1.00  0.00           C  
ATOM   1440  C   LYS    96      24.440  38.530  55.310  1.00  0.00           C  
ATOM   1441  O   LYS    96      24.100  38.760  56.460  1.00  0.00           O  
ATOM   1442  CB  LYS    96      22.630  39.230  53.560  1.00  0.00           C  
ATOM   1443  CG  LYS    96      21.980  40.510  52.890  1.00  0.00           C  
ATOM   1444  CD  LYS    96      20.710  40.140  51.970  1.00  0.00           C  
ATOM   1445  CE  LYS    96      20.120  41.370  51.340  1.00  0.00           C  
ATOM   1446  NZ  LYS    96      18.920  40.920  50.580  1.00  0.00           N1+
ATOM   1447  HN  LYS    96      24.920  39.620  52.320  1.00  0.00           H  
ATOM   1448  HA  LYS    96      23.930  40.310  54.800  1.00  0.00           H  
ATOM   1449  HB1 LYS    96      21.950  38.780  54.320  1.00  0.00           H  
ATOM   1450  HB2 LYS    96      22.720  38.400  52.840  1.00  0.00           H  
ATOM   1451  HG1 LYS    96      22.660  40.990  52.150  1.00  0.00           H  
ATOM   1452  HG2 LYS    96      21.650  41.190  53.700  1.00  0.00           H  
ATOM   1453  HD1 LYS    96      20.020  39.650  52.690  1.00  0.00           H  
ATOM   1454  HD2 LYS    96      21.090  39.510  51.140  1.00  0.00           H  
ATOM   1455  HE1 LYS    96      20.740  41.870  50.570  1.00  0.00           H  
ATOM   1456  HE2 LYS    96      19.840  42.100  52.130  1.00  0.00           H  
ATOM   1457  HZ1 LYS    96      18.620  41.700  49.960  1.00  0.00           H  
ATOM   1458  HZ2 LYS    96      18.240  40.710  51.340  1.00  0.00           H  
ATOM   1459  HZ3 LYS    96      19.080  40.110  49.960  1.00  0.00           H  
ATOM   1460  N   SER    97      25.090  37.450  55.020  1.00  0.00           N  
ATOM   1461  CA  SER    97      25.330  36.400  56.080  1.00  0.00           C  
ATOM   1462  C   SER    97      26.600  36.680  56.950  1.00  0.00           C  
ATOM   1463  O   SER    97      26.800  35.990  57.910  1.00  0.00           O  
ATOM   1464  CB  SER    97      25.390  35.010  55.480  1.00  0.00           C  
ATOM   1465  OG  SER    97      26.320  34.960  54.380  1.00  0.00           O  
ATOM   1466  HN  SER    97      25.260  37.210  54.070  1.00  0.00           H  
ATOM   1467  HA  SER    97      24.620  36.440  56.890  1.00  0.00           H  
ATOM   1468  HB1 SER    97      24.420  34.610  55.100  1.00  0.00           H  
ATOM   1469  HB2 SER    97      25.820  34.340  56.250  1.00  0.00           H  
ATOM   1470  HG1 SER    97      25.940  35.440  53.640  1.00  0.00           H  
ATOM   1471  N   THR    98      27.450  37.670  56.630  1.00  0.00           N  
ATOM   1472  CA  THR    98      28.790  37.810  57.190  1.00  0.00           C  
ATOM   1473  C   THR    98      28.990  39.170  57.720  1.00  0.00           C  
ATOM   1474  O   THR    98      29.840  39.390  58.600  1.00  0.00           O  
ATOM   1475  CB  THR    98      29.940  37.560  56.110  1.00  0.00           C  
ATOM   1476  CG2 THR    98      29.940  36.060  55.720  1.00  0.00           C  
ATOM   1477  OG1 THR    98      29.850  38.360  54.940  1.00  0.00           O  
ATOM   1478  HN  THR    98      27.330  38.300  55.870  1.00  0.00           H  
ATOM   1479  HA  THR    98      28.960  37.150  58.030  1.00  0.00           H  
ATOM   1480  HB  THR    98      30.920  37.810  56.560  1.00  0.00           H  
ATOM   1481  HG1 THR    98      30.450  37.950  54.310  1.00  0.00           H  
ATOM   1482 1HG2 THR    98      29.140  35.630  55.080  1.00  0.00           H  
ATOM   1483 2HG2 THR    98      29.990  35.490  56.670  1.00  0.00           H  
ATOM   1484 3HG2 THR    98      30.820  35.880  55.060  1.00  0.00           H  
ATOM   1485  N   ARG    99      28.210  40.150  57.260  1.00  0.00           N  
ATOM   1486  CA  ARG    99      28.180  41.530  57.690  1.00  0.00           C  
ATOM   1487  C   ARG    99      29.410  42.370  57.410  1.00  0.00           C  
ATOM   1488  O   ARG    99      29.530  43.560  57.700  1.00  0.00           O  
ATOM   1489  CB  ARG    99      27.850  41.610  59.210  1.00  0.00           C  
ATOM   1490  CG  ARG    99      26.610  40.770  59.640  1.00  0.00           C  
ATOM   1491  CD  ARG    99      25.330  41.410  59.020  1.00  0.00           C  
ATOM   1492  NE  ARG    99      25.000  42.750  59.650  1.00  0.00           N  
ATOM   1493  CZ  ARG    99      23.990  43.530  59.340  1.00  0.00           C  
ATOM   1494  NH1 ARG    99      23.050  43.130  58.520  1.00  0.00           N1+
ATOM   1495  NH2 ARG    99      23.870  44.750  59.870  1.00  0.00           N  
ATOM   1496  HN  ARG    99      27.520  39.910  56.590  1.00  0.00           H  
ATOM   1497  HA  ARG    99      27.400  42.020  57.120  1.00  0.00           H  
ATOM   1498  HB1 ARG    99      27.640  42.640  59.560  1.00  0.00           H  
ATOM   1499  HB2 ARG    99      28.710  41.270  59.820  1.00  0.00           H  
ATOM   1500  HG1 ARG    99      26.460  40.760  60.740  1.00  0.00           H  
ATOM   1501  HG2 ARG    99      26.580  39.700  59.320  1.00  0.00           H  
ATOM   1502  HD1 ARG    99      24.510  40.660  59.090  1.00  0.00           H  
ATOM   1503  HD2 ARG    99      25.470  41.680  57.950  1.00  0.00           H  
ATOM   1504  HE  ARG    99      25.640  43.030  60.370  1.00  0.00           H  
ATOM   1505 1HH1 ARG    99      23.010  42.170  58.230  1.00  0.00           H  
ATOM   1506 2HH1 ARG    99      22.340  43.790  58.280  1.00  0.00           H  
ATOM   1507 1HH2 ARG    99      24.420  44.950  60.680  1.00  0.00           H  
ATOM   1508 2HH2 ARG    99      23.000  45.240  59.780  1.00  0.00           H  
ATOM   1509  N   LYS   100      30.310  41.760  56.580  1.00  0.00           N  
ATOM   1510  CA  LYS   100      31.490  42.400  56.050  1.00  0.00           C  
ATOM   1511  C   LYS   100      31.080  43.490  54.950  1.00  0.00           C  
ATOM   1512  O   LYS   100      30.120  43.280  54.100  1.00  0.00           O  
ATOM   1513  CB  LYS   100      32.640  41.410  55.610  1.00  0.00           C  
ATOM   1514  CG  LYS   100      33.030  40.410  56.730  1.00  0.00           C  
ATOM   1515  CD  LYS   100      34.090  39.460  56.120  1.00  0.00           C  
ATOM   1516  CE  LYS   100      35.310  40.060  55.520  1.00  0.00           C  
ATOM   1517  NZ  LYS   100      36.270  40.600  56.530  1.00  0.00           N1+
ATOM   1518  HN  LYS   100      30.140  40.840  56.220  1.00  0.00           H  
ATOM   1519  HA  LYS   100      32.000  42.950  56.830  1.00  0.00           H  
ATOM   1520  HB1 LYS   100      33.610  41.850  55.280  1.00  0.00           H  
ATOM   1521  HB2 LYS   100      32.180  40.880  54.750  1.00  0.00           H  
ATOM   1522  HG1 LYS   100      32.190  39.790  57.100  1.00  0.00           H  
ATOM   1523  HG2 LYS   100      33.470  40.960  57.590  1.00  0.00           H  
ATOM   1524  HD1 LYS   100      33.590  38.940  55.280  1.00  0.00           H  
ATOM   1525  HD2 LYS   100      34.360  38.710  56.890  1.00  0.00           H  
ATOM   1526  HE1 LYS   100      35.190  40.860  54.760  1.00  0.00           H  
ATOM   1527  HE2 LYS   100      35.900  39.230  55.080  1.00  0.00           H  
ATOM   1528  HZ1 LYS   100      37.120  41.020  56.110  1.00  0.00           H  
ATOM   1529  HZ2 LYS   100      36.570  39.830  57.170  1.00  0.00           H  
ATOM   1530  HZ3 LYS   100      35.730  41.330  57.040  1.00  0.00           H  
ATOM   1531  N   VAL   101      31.660  44.660  55.070  1.00  0.00           N  
ATOM   1532  CA  VAL   101      31.450  45.700  54.030  1.00  0.00           C  
ATOM   1533  C   VAL   101      32.480  45.630  52.900  1.00  0.00           C  
ATOM   1534  O   VAL   101      33.640  45.280  53.100  1.00  0.00           O  
ATOM   1535  CB  VAL   101      31.380  47.180  54.590  1.00  0.00           C  
ATOM   1536  CG1 VAL   101      30.030  47.280  55.300  1.00  0.00           C  
ATOM   1537  CG2 VAL   101      32.660  47.580  55.370  1.00  0.00           C  
ATOM   1538  HN  VAL   101      32.460  44.820  55.650  1.00  0.00           H  
ATOM   1539  HA  VAL   101      30.470  45.520  53.620  1.00  0.00           H  
ATOM   1540  HB  VAL   101      31.310  47.860  53.720  1.00  0.00           H  
ATOM   1541 1HG1 VAL   101      29.920  46.690  56.230  1.00  0.00           H  
ATOM   1542 2HG1 VAL   101      29.230  46.980  54.590  1.00  0.00           H  
ATOM   1543 3HG1 VAL   101      29.980  48.360  55.570  1.00  0.00           H  
ATOM   1544 1HG2 VAL   101      32.550  47.140  56.380  1.00  0.00           H  
ATOM   1545 2HG2 VAL   101      32.880  48.670  55.390  1.00  0.00           H  
ATOM   1546 3HG2 VAL   101      33.570  47.170  54.870  1.00  0.00           H  
ATOM   1547  N   TYR   102      32.020  46.000  51.680  1.00  0.00           N  
ATOM   1548  CA  TYR   102      32.740  45.840  50.400  1.00  0.00           C  
ATOM   1549  C   TYR   102      32.280  46.990  49.590  1.00  0.00           C  
ATOM   1550  O   TYR   102      31.250  47.510  49.950  1.00  0.00           O  
ATOM   1551  CB  TYR   102      32.410  44.530  49.630  1.00  0.00           C  
ATOM   1552  CG  TYR   102      32.820  43.170  50.310  1.00  0.00           C  
ATOM   1553  CD1 TYR   102      34.070  42.580  50.050  1.00  0.00           C  
ATOM   1554  CD2 TYR   102      31.880  42.460  51.100  1.00  0.00           C  
ATOM   1555  CE1 TYR   102      34.340  41.320  50.600  1.00  0.00           C  
ATOM   1556  CE2 TYR   102      32.230  41.280  51.800  1.00  0.00           C  
ATOM   1557  CZ  TYR   102      33.500  40.760  51.510  1.00  0.00           C  
ATOM   1558  OH  TYR   102      33.920  39.620  52.190  1.00  0.00           O  
ATOM   1559  HN  TYR   102      31.100  46.370  51.680  1.00  0.00           H  
ATOM   1560  HA  TYR   102      33.810  45.930  50.530  1.00  0.00           H  
ATOM   1561  HB1 TYR   102      33.060  44.680  48.740  1.00  0.00           H  
ATOM   1562  HB2 TYR   102      31.340  44.430  49.340  1.00  0.00           H  
ATOM   1563  HD1 TYR   102      34.800  43.090  49.430  1.00  0.00           H  
ATOM   1564  HD2 TYR   102      30.880  42.780  51.360  1.00  0.00           H  
ATOM   1565  HE1 TYR   102      35.280  40.820  50.390  1.00  0.00           H  
ATOM   1566  HE2 TYR   102      31.580  40.840  52.540  1.00  0.00           H  
ATOM   1567  HH  TYR   102      33.070  39.190  52.350  1.00  0.00           H  
ATOM   1568  N   ALA   103      32.890  47.430  48.480  1.00  0.00           N  
ATOM   1569  CA  ALA   103      32.270  48.280  47.570  1.00  0.00           C  
ATOM   1570  C   ALA   103      31.840  47.500  46.250  1.00  0.00           C  
ATOM   1571  O   ALA   103      32.530  46.620  45.750  1.00  0.00           O  
ATOM   1572  CB  ALA   103      33.300  49.400  47.200  1.00  0.00           C  
ATOM   1573  HN  ALA   103      33.740  47.060  48.110  1.00  0.00           H  
ATOM   1574  HA  ALA   103      31.410  48.830  47.930  1.00  0.00           H  
ATOM   1575  HB1 ALA   103      33.550  49.950  48.140  1.00  0.00           H  
ATOM   1576  HB2 ALA   103      33.160  49.980  46.270  1.00  0.00           H  
ATOM   1577  HB3 ALA   103      34.230  48.860  46.940  1.00  0.00           H  
ATOM   1578  N   MET   104      30.560  47.790  45.820  1.00  0.00           N  
ATOM   1579  CA  MET   104      30.170  47.250  44.520  1.00  0.00           C  
ATOM   1580  C   MET   104      30.220  48.420  43.480  1.00  0.00           C  
ATOM   1581  O   MET   104      29.700  49.500  43.720  1.00  0.00           O  
ATOM   1582  CB  MET   104      28.800  46.550  44.540  1.00  0.00           C  
ATOM   1583  CG  MET   104      28.570  45.680  43.300  1.00  0.00           C  
ATOM   1584  SD  MET   104      27.150  44.650  43.470  1.00  0.00           S  
ATOM   1585  CE  MET   104      25.890  46.000  43.500  1.00  0.00           C  
ATOM   1586  HN  MET   104      29.980  48.410  46.330  1.00  0.00           H  
ATOM   1587  HA  MET   104      30.860  46.480  44.190  1.00  0.00           H  
ATOM   1588  HB1 MET   104      28.030  47.350  44.630  1.00  0.00           H  
ATOM   1589  HB2 MET   104      28.800  45.960  45.480  1.00  0.00           H  
ATOM   1590  HG1 MET   104      29.470  45.140  42.920  1.00  0.00           H  
ATOM   1591  HG2 MET   104      28.350  46.350  42.440  1.00  0.00           H  
ATOM   1592  HE1 MET   104      24.850  45.600  43.490  1.00  0.00           H  
ATOM   1593  HE2 MET   104      26.020  46.750  42.690  1.00  0.00           H  
ATOM   1594  HE3 MET   104      26.040  46.660  44.370  1.00  0.00           H  
ATOM   1595  N   LYS   105      30.970  48.120  42.390  1.00  0.00           N  
ATOM   1596  CA  LYS   105      30.960  48.990  41.230  1.00  0.00           C  
ATOM   1597  C   LYS   105      30.120  48.250  40.200  1.00  0.00           C  
ATOM   1598  O   LYS   105      30.270  47.000  40.150  1.00  0.00           O  
ATOM   1599  CB  LYS   105      32.350  49.210  40.480  1.00  0.00           C  
ATOM   1600  CG  LYS   105      32.400  50.300  39.410  1.00  0.00           C  
ATOM   1601  CD  LYS   105      33.800  50.910  39.140  1.00  0.00           C  
ATOM   1602  CE  LYS   105      34.680  49.920  38.320  1.00  0.00           C  
ATOM   1603  NZ  LYS   105      35.830  50.720  37.820  1.00  0.00           N1+
ATOM   1604  HN  LYS   105      31.290  47.180  42.300  1.00  0.00           H  
ATOM   1605  HA  LYS   105      30.570  49.950  41.520  1.00  0.00           H  
ATOM   1606  HB1 LYS   105      32.740  48.240  40.110  1.00  0.00           H  
ATOM   1607  HB2 LYS   105      32.950  49.470  41.370  1.00  0.00           H  
ATOM   1608  HG1 LYS   105      31.750  51.180  39.600  1.00  0.00           H  
ATOM   1609  HG2 LYS   105      32.040  49.930  38.430  1.00  0.00           H  
ATOM   1610  HD1 LYS   105      34.150  51.350  40.100  1.00  0.00           H  
ATOM   1611  HD2 LYS   105      33.570  51.770  38.480  1.00  0.00           H  
ATOM   1612  HE1 LYS   105      34.140  49.440  37.480  1.00  0.00           H  
ATOM   1613  HE2 LYS   105      35.000  49.070  38.960  1.00  0.00           H  
ATOM   1614  HZ1 LYS   105      36.510  50.160  37.280  1.00  0.00           H  
ATOM   1615  HZ2 LYS   105      36.390  51.030  38.650  1.00  0.00           H  
ATOM   1616  HZ3 LYS   105      35.510  51.610  37.390  1.00  0.00           H  
ATOM   1617  N   LEU   106      29.170  48.950  39.540  1.00  0.00           N  
ATOM   1618  CA  LEU   106      28.220  48.270  38.690  1.00  0.00           C  
ATOM   1619  C   LEU   106      28.100  49.090  37.440  1.00  0.00           C  
ATOM   1620  O   LEU   106      28.230  50.310  37.520  1.00  0.00           O  
ATOM   1621  CB  LEU   106      26.850  48.110  39.340  1.00  0.00           C  
ATOM   1622  CG  LEU   106      26.110  49.400  39.930  1.00  0.00           C  
ATOM   1623  CD1 LEU   106      25.260  50.180  38.980  1.00  0.00           C  
ATOM   1624  CD2 LEU   106      25.230  48.790  41.140  1.00  0.00           C  
ATOM   1625  HN  LEU   106      29.040  49.920  39.680  1.00  0.00           H  
ATOM   1626  HA  LEU   106      28.690  47.340  38.390  1.00  0.00           H  
ATOM   1627  HB1 LEU   106      27.060  47.360  40.120  1.00  0.00           H  
ATOM   1628  HB2 LEU   106      26.160  47.640  38.610  1.00  0.00           H  
ATOM   1629  HG  LEU   106      26.890  50.010  40.440  1.00  0.00           H  
ATOM   1630 1HD1 LEU   106      24.770  51.030  39.510  1.00  0.00           H  
ATOM   1631 2HD1 LEU   106      24.510  49.520  38.490  1.00  0.00           H  
ATOM   1632 3HD1 LEU   106      25.850  50.660  38.170  1.00  0.00           H  
ATOM   1633 1HD2 LEU   106      24.390  49.450  41.410  1.00  0.00           H  
ATOM   1634 2HD2 LEU   106      25.820  48.700  42.080  1.00  0.00           H  
ATOM   1635 3HD2 LEU   106      24.710  47.890  40.730  1.00  0.00           H  
ATOM   1636  N   LEU   107      28.010  48.420  36.260  1.00  0.00           N  
ATOM   1637  CA  LEU   107      28.280  49.080  35.000  1.00  0.00           C  
ATOM   1638  C   LEU   107      27.050  48.770  34.050  1.00  0.00           C  
ATOM   1639  O   LEU   107      26.520  47.640  33.970  1.00  0.00           O  
ATOM   1640  CB  LEU   107      29.520  48.660  34.170  1.00  0.00           C  
ATOM   1641  CG  LEU   107      30.880  48.740  35.010  1.00  0.00           C  
ATOM   1642  CD1 LEU   107      31.090  50.100  35.710  1.00  0.00           C  
ATOM   1643  CD2 LEU   107      31.040  47.540  35.970  1.00  0.00           C  
ATOM   1644  HN  LEU   107      28.020  47.420  36.270  1.00  0.00           H  
ATOM   1645  HA  LEU   107      28.230  50.160  35.070  1.00  0.00           H  
ATOM   1646  HB1 LEU   107      29.760  49.280  33.280  1.00  0.00           H  
ATOM   1647  HB2 LEU   107      29.280  47.660  33.760  1.00  0.00           H  
ATOM   1648  HG  LEU   107      31.680  48.510  34.270  1.00  0.00           H  
ATOM   1649 1HD1 LEU   107      30.410  50.200  36.580  1.00  0.00           H  
ATOM   1650 2HD1 LEU   107      31.020  50.920  34.960  1.00  0.00           H  
ATOM   1651 3HD1 LEU   107      32.070  50.310  36.190  1.00  0.00           H  
ATOM   1652 1HD2 LEU   107      30.330  47.550  36.830  1.00  0.00           H  
ATOM   1653 2HD2 LEU   107      32.120  47.570  36.220  1.00  0.00           H  
ATOM   1654 3HD2 LEU   107      30.790  46.580  35.480  1.00  0.00           H  
ATOM   1655  N   SER   108      26.450  49.830  33.430  1.00  0.00           N  
ATOM   1656  CA  SER   108      25.170  49.510  32.700  1.00  0.00           C  
ATOM   1657  C   SER   108      25.350  49.040  31.280  1.00  0.00           C  
ATOM   1658  O   SER   108      25.960  49.650  30.420  1.00  0.00           O  
ATOM   1659  CB  SER   108      24.180  50.730  32.710  1.00  0.00           C  
ATOM   1660  OG  SER   108      23.020  50.540  31.930  1.00  0.00           O  
ATOM   1661  HN  SER   108      26.800  50.760  33.420  1.00  0.00           H  
ATOM   1662  HA  SER   108      24.590  48.740  33.190  1.00  0.00           H  
ATOM   1663  HB1 SER   108      24.660  51.630  32.290  1.00  0.00           H  
ATOM   1664  HB2 SER   108      23.870  50.810  33.780  1.00  0.00           H  
ATOM   1665  HG1 SER   108      22.400  51.180  32.280  1.00  0.00           H  
ATOM   1666  N   LYS   109      24.890  47.870  30.910  1.00  0.00           N  
ATOM   1667  CA  LYS   109      24.990  47.310  29.570  1.00  0.00           C  
ATOM   1668  C   LYS   109      24.500  48.190  28.430  1.00  0.00           C  
ATOM   1669  O   LYS   109      25.240  48.220  27.420  1.00  0.00           O  
ATOM   1670  CB  LYS   109      24.380  45.890  29.610  1.00  0.00           C  
ATOM   1671  CG  LYS   109      25.190  44.850  30.410  1.00  0.00           C  
ATOM   1672  CD  LYS   109      24.570  43.440  30.280  1.00  0.00           C  
ATOM   1673  CE  LYS   109      25.300  42.240  30.990  1.00  0.00           C  
ATOM   1674  NZ  LYS   109      24.720  40.910  30.710  1.00  0.00           N1+
ATOM   1675  HN  LYS   109      24.460  47.370  31.660  1.00  0.00           H  
ATOM   1676  HA  LYS   109      26.030  47.060  29.390  1.00  0.00           H  
ATOM   1677  HB1 LYS   109      24.210  45.560  28.560  1.00  0.00           H  
ATOM   1678  HB2 LYS   109      23.350  45.880  30.040  1.00  0.00           H  
ATOM   1679  HG1 LYS   109      25.240  45.110  31.490  1.00  0.00           H  
ATOM   1680  HG2 LYS   109      26.230  44.850  30.020  1.00  0.00           H  
ATOM   1681  HD1 LYS   109      24.650  43.100  29.230  1.00  0.00           H  
ATOM   1682  HD2 LYS   109      23.520  43.430  30.630  1.00  0.00           H  
ATOM   1683  HE1 LYS   109      25.250  42.340  32.100  1.00  0.00           H  
ATOM   1684  HE2 LYS   109      26.350  42.320  30.610  1.00  0.00           H  
ATOM   1685  HZ1 LYS   109      23.850  40.740  31.270  1.00  0.00           H  
ATOM   1686  HZ2 LYS   109      25.400  40.160  30.910  1.00  0.00           H  
ATOM   1687  HZ3 LYS   109      24.490  40.940  29.700  1.00  0.00           H  
ATOM   1688  N   PHE   110      23.350  48.920  28.500  1.00  0.00           N  
ATOM   1689  CA  PHE   110      22.970  49.920  27.500  1.00  0.00           C  
ATOM   1690  C   PHE   110      24.060  50.980  27.410  1.00  0.00           C  
ATOM   1691  O   PHE   110      24.420  51.430  26.300  1.00  0.00           O  
ATOM   1692  CB  PHE   110      21.610  50.530  27.990  1.00  0.00           C  
ATOM   1693  CG  PHE   110      20.910  51.130  26.750  1.00  0.00           C  
ATOM   1694  CD1 PHE   110      20.010  50.390  25.930  1.00  0.00           C  
ATOM   1695  CD2 PHE   110      21.070  52.520  26.420  1.00  0.00           C  
ATOM   1696  CE1 PHE   110      19.380  50.940  24.860  1.00  0.00           C  
ATOM   1697  CE2 PHE   110      20.410  53.060  25.350  1.00  0.00           C  
ATOM   1698  CZ  PHE   110      19.560  52.340  24.550  1.00  0.00           C  
ATOM   1699  HN  PHE   110      22.770  48.860  29.300  1.00  0.00           H  
ATOM   1700  HA  PHE   110      22.720  49.400  26.580  1.00  0.00           H  
ATOM   1701  HB1 PHE   110      21.730  51.330  28.760  1.00  0.00           H  
ATOM   1702  HB2 PHE   110      20.870  49.800  28.370  1.00  0.00           H  
ATOM   1703  HD1 PHE   110      19.880  49.350  26.210  1.00  0.00           H  
ATOM   1704  HD2 PHE   110      21.730  53.130  27.010  1.00  0.00           H  
ATOM   1705  HE1 PHE   110      18.820  50.190  24.320  1.00  0.00           H  
ATOM   1706  HE2 PHE   110      20.530  54.100  25.090  1.00  0.00           H  
ATOM   1707  HZ  PHE   110      19.020  52.630  23.660  1.00  0.00           H  
ATOM   1708  N   GLU   111      24.640  51.460  28.520  1.00  0.00           N  
ATOM   1709  CA  GLU   111      25.710  52.510  28.360  1.00  0.00           C  
ATOM   1710  C   GLU   111      27.020  52.070  27.800  1.00  0.00           C  
ATOM   1711  O   GLU   111      27.650  52.810  27.040  1.00  0.00           O  
ATOM   1712  CB  GLU   111      25.940  53.260  29.710  1.00  0.00           C  
ATOM   1713  CG  GLU   111      24.690  54.030  30.210  1.00  0.00           C  
ATOM   1714  CD  GLU   111      24.400  55.200  29.260  1.00  0.00           C  
ATOM   1715  OE1 GLU   111      25.300  55.780  28.630  1.00  0.00           O  
ATOM   1716  OE2 GLU   111      23.220  55.640  29.190  1.00  0.00           O1-
ATOM   1717  HN  GLU   111      24.370  51.170  29.440  1.00  0.00           H  
ATOM   1718  HA  GLU   111      25.410  53.220  27.610  1.00  0.00           H  
ATOM   1719  HB1 GLU   111      26.780  53.980  29.630  1.00  0.00           H  
ATOM   1720  HB2 GLU   111      26.350  52.520  30.420  1.00  0.00           H  
ATOM   1721  HG1 GLU   111      24.950  54.470  31.190  1.00  0.00           H  
ATOM   1722  HG2 GLU   111      23.800  53.360  30.280  1.00  0.00           H  
ATOM   1723  N   MET   112      27.480  50.880  28.080  1.00  0.00           N  
ATOM   1724  CA  MET   112      28.540  50.210  27.350  1.00  0.00           C  
ATOM   1725  C   MET   112      28.340  50.070  25.840  1.00  0.00           C  
ATOM   1726  O   MET   112      29.240  50.520  25.060  1.00  0.00           O  
ATOM   1727  CB  MET   112      28.590  48.790  27.900  1.00  0.00           C  
ATOM   1728  CG  MET   112      29.150  48.750  29.400  1.00  0.00           C  
ATOM   1729  SD  MET   112      30.960  48.980  29.650  1.00  0.00           S  
ATOM   1730  CE  MET   112      31.330  47.350  28.900  1.00  0.00           C  
ATOM   1731  HN  MET   112      26.940  50.340  28.730  1.00  0.00           H  
ATOM   1732  HA  MET   112      29.480  50.740  27.450  1.00  0.00           H  
ATOM   1733  HB1 MET   112      29.160  48.070  27.280  1.00  0.00           H  
ATOM   1734  HB2 MET   112      27.530  48.460  28.040  1.00  0.00           H  
ATOM   1735  HG1 MET   112      28.910  47.720  29.740  1.00  0.00           H  
ATOM   1736  HG2 MET   112      28.490  49.470  29.920  1.00  0.00           H  
ATOM   1737  HE1 MET   112      32.350  47.040  29.200  1.00  0.00           H  
ATOM   1738  HE2 MET   112      31.240  47.490  27.800  1.00  0.00           H  
ATOM   1739  HE3 MET   112      30.690  46.520  29.260  1.00  0.00           H  
ATOM   1740  N   ILE   113      27.130  49.660  25.420  1.00  0.00           N  
ATOM   1741  CA  ILE   113      26.790  49.700  23.970  1.00  0.00           C  
ATOM   1742  C   ILE   113      26.640  51.110  23.440  1.00  0.00           C  
ATOM   1743  O   ILE   113      27.060  51.390  22.300  1.00  0.00           O  
ATOM   1744  CB  ILE   113      25.510  48.890  23.700  1.00  0.00           C  
ATOM   1745  CG1 ILE   113      25.600  47.420  24.150  1.00  0.00           C  
ATOM   1746  CG2 ILE   113      25.170  48.980  22.210  1.00  0.00           C  
ATOM   1747  CD  ILE   113      26.700  46.580  23.430  1.00  0.00           C  
ATOM   1748  HN  ILE   113      26.370  49.310  25.960  1.00  0.00           H  
ATOM   1749  HA  ILE   113      27.590  49.270  23.390  1.00  0.00           H  
ATOM   1750  HB  ILE   113      24.700  49.360  24.290  1.00  0.00           H  
ATOM   1751 1HG1 ILE   113      24.610  46.910  24.110  1.00  0.00           H  
ATOM   1752 2HG1 ILE   113      26.040  47.390  25.170  1.00  0.00           H  
ATOM   1753 1HG2 ILE   113      24.460  48.150  21.990  1.00  0.00           H  
ATOM   1754 2HG2 ILE   113      26.010  48.700  21.540  1.00  0.00           H  
ATOM   1755 3HG2 ILE   113      24.880  49.990  21.860  1.00  0.00           H  
ATOM   1756  HD1 ILE   113      26.770  45.590  23.930  1.00  0.00           H  
ATOM   1757  HD2 ILE   113      27.710  47.030  23.390  1.00  0.00           H  
ATOM   1758  HD3 ILE   113      26.380  46.320  22.390  1.00  0.00           H  
ATOM   1759  N   LYS   114      26.050  52.050  24.230  1.00  0.00           N  
ATOM   1760  CA  LYS   114      26.020  53.420  23.760  1.00  0.00           C  
ATOM   1761  C   LYS   114      27.300  54.120  23.380  1.00  0.00           C  
ATOM   1762  O   LYS   114      27.430  54.640  22.260  1.00  0.00           O  
ATOM   1763  CB  LYS   114      25.150  54.300  24.720  1.00  0.00           C  
ATOM   1764  CG  LYS   114      24.970  55.780  24.300  1.00  0.00           C  
ATOM   1765  CD  LYS   114      24.250  56.590  25.470  1.00  0.00           C  
ATOM   1766  CE  LYS   114      22.900  55.880  25.910  1.00  0.00           C  
ATOM   1767  NZ  LYS   114      22.080  56.610  26.890  1.00  0.00           N1+
ATOM   1768  HN  LYS   114      25.660  51.890  25.130  1.00  0.00           H  
ATOM   1769  HA  LYS   114      25.400  53.450  22.870  1.00  0.00           H  
ATOM   1770  HB1 LYS   114      25.730  54.160  25.660  1.00  0.00           H  
ATOM   1771  HB2 LYS   114      24.170  53.820  24.930  1.00  0.00           H  
ATOM   1772  HG1 LYS   114      24.380  55.910  23.380  1.00  0.00           H  
ATOM   1773  HG2 LYS   114      25.980  56.220  24.150  1.00  0.00           H  
ATOM   1774  HD1 LYS   114      24.000  57.590  25.060  1.00  0.00           H  
ATOM   1775  HD2 LYS   114      24.870  56.720  26.380  1.00  0.00           H  
ATOM   1776  HE1 LYS   114      23.150  54.910  26.390  1.00  0.00           H  
ATOM   1777  HE2 LYS   114      22.290  55.720  24.990  1.00  0.00           H  
ATOM   1778  HZ1 LYS   114      22.530  56.650  27.830  1.00  0.00           H  
ATOM   1779  HZ2 LYS   114      21.140  56.170  27.030  1.00  0.00           H  
ATOM   1780  HZ3 LYS   114      21.940  57.590  26.590  1.00  0.00           H  
ATOM   1781  N   ARG   115      28.340  54.080  24.210  1.00  0.00           N  
ATOM   1782  CA  ARG   115      29.710  54.210  23.720  1.00  0.00           C  
ATOM   1783  C   ARG   115      30.240  53.210  22.730  1.00  0.00           C  
ATOM   1784  O   ARG   115      31.000  53.550  21.900  1.00  0.00           O  
ATOM   1785  CB  ARG   115      30.680  54.020  24.920  1.00  0.00           C  
ATOM   1786  CG  ARG   115      30.380  54.980  26.050  1.00  0.00           C  
ATOM   1787  CD  ARG   115      30.210  56.550  25.740  1.00  0.00           C  
ATOM   1788  NE  ARG   115      31.420  57.220  25.200  1.00  0.00           N  
ATOM   1789  CZ  ARG   115      31.620  58.520  25.390  1.00  0.00           C  
ATOM   1790  NH1 ARG   115      30.600  59.310  25.560  1.00  0.00           N1+
ATOM   1791  NH2 ARG   115      32.770  59.040  25.500  1.00  0.00           N  
ATOM   1792  HN  ARG   115      28.230  53.700  25.120  1.00  0.00           H  
ATOM   1793  HA  ARG   115      29.810  55.210  23.330  1.00  0.00           H  
ATOM   1794  HB1 ARG   115      31.720  54.000  24.520  1.00  0.00           H  
ATOM   1795  HB2 ARG   115      30.620  52.970  25.270  1.00  0.00           H  
ATOM   1796  HG1 ARG   115      31.260  55.000  26.740  1.00  0.00           H  
ATOM   1797  HG2 ARG   115      29.520  54.690  26.680  1.00  0.00           H  
ATOM   1798  HD1 ARG   115      29.880  57.020  26.690  1.00  0.00           H  
ATOM   1799  HD2 ARG   115      29.440  56.570  24.940  1.00  0.00           H  
ATOM   1800  HE  ARG   115      32.260  56.670  25.280  1.00  0.00           H  
ATOM   1801 1HH1 ARG   115      29.720  58.840  25.520  1.00  0.00           H  
ATOM   1802 2HH1 ARG   115      30.670  60.280  25.800  1.00  0.00           H  
ATOM   1803 1HH2 ARG   115      33.580  58.450  25.430  1.00  0.00           H  
ATOM   1804 2HH2 ARG   115      32.740  60.030  25.570  1.00  0.00           H  
ATOM   1805  N   SER   116      29.880  51.980  22.810  1.00  0.00           N  
ATOM   1806  CA  SER   116      30.280  50.830  22.000  1.00  0.00           C  
ATOM   1807  C   SER   116      31.760  50.470  22.100  1.00  0.00           C  
ATOM   1808  O   SER   116      32.500  50.580  21.120  1.00  0.00           O  
ATOM   1809  CB  SER   116      30.000  50.970  20.520  1.00  0.00           C  
ATOM   1810  OG  SER   116      28.610  51.210  20.210  1.00  0.00           O  
ATOM   1811  HN  SER   116      29.220  51.770  23.530  1.00  0.00           H  
ATOM   1812  HA  SER   116      29.830  49.950  22.430  1.00  0.00           H  
ATOM   1813  HB1 SER   116      30.360  50.060  20.000  1.00  0.00           H  
ATOM   1814  HB2 SER   116      30.720  51.720  20.140  1.00  0.00           H  
ATOM   1815  HG1 SER   116      28.110  51.110  21.020  1.00  0.00           H  
ATOM   1816  N   ASP   117      32.140  49.930  23.290  1.00  0.00           N  
ATOM   1817  CA  ASP   117      33.490  49.520  23.620  1.00  0.00           C  
ATOM   1818  C   ASP   117      33.440  48.640  24.850  1.00  0.00           C  
ATOM   1819  O   ASP   117      32.570  48.820  25.680  1.00  0.00           O  
ATOM   1820  CB  ASP   117      34.230  50.870  23.950  1.00  0.00           C  
ATOM   1821  CG  ASP   117      35.750  50.680  24.110  1.00  0.00           C  
ATOM   1822  OD1 ASP   117      36.330  49.580  24.090  1.00  0.00           O  
ATOM   1823  OD2 ASP   117      36.330  51.760  24.510  1.00  0.00           O1-
ATOM   1824  HN  ASP   117      31.420  49.790  23.960  1.00  0.00           H  
ATOM   1825  HA  ASP   117      33.940  48.980  22.810  1.00  0.00           H  
ATOM   1826  HB1 ASP   117      33.900  51.340  24.900  1.00  0.00           H  
ATOM   1827  HB2 ASP   117      34.050  51.500  23.040  1.00  0.00           H  
ATOM   1828  N   SER   118      34.430  47.720  25.040  1.00  0.00           N  
ATOM   1829  CA  SER   118      34.350  46.860  26.240  1.00  0.00           C  
ATOM   1830  C   SER   118      35.130  47.550  27.380  1.00  0.00           C  
ATOM   1831  O   SER   118      35.150  47.080  28.510  1.00  0.00           O  
ATOM   1832  CB  SER   118      35.210  45.600  26.120  1.00  0.00           C  
ATOM   1833  OG  SER   118      34.480  44.640  25.270  1.00  0.00           O  
ATOM   1834  HN  SER   118      35.270  47.830  24.510  1.00  0.00           H  
ATOM   1835  HA  SER   118      33.320  46.780  26.540  1.00  0.00           H  
ATOM   1836  HB1 SER   118      35.360  45.150  27.120  1.00  0.00           H  
ATOM   1837  HB2 SER   118      36.200  45.830  25.670  1.00  0.00           H  
ATOM   1838  HG1 SER   118      34.790  44.900  24.400  1.00  0.00           H  
ATOM   1839  N   ALA   119      35.840  48.730  27.050  1.00  0.00           N  
ATOM   1840  CA  ALA   119      36.610  49.480  28.020  1.00  0.00           C  
ATOM   1841  C   ALA   119      37.640  48.650  28.660  1.00  0.00           C  
ATOM   1842  O   ALA   119      38.150  47.720  28.080  1.00  0.00           O  
ATOM   1843  CB  ALA   119      35.730  50.350  28.970  1.00  0.00           C  
ATOM   1844  HN  ALA   119      36.010  48.990  26.100  1.00  0.00           H  
ATOM   1845  HA  ALA   119      37.110  50.240  27.440  1.00  0.00           H  
ATOM   1846  HB1 ALA   119      34.890  49.820  29.480  1.00  0.00           H  
ATOM   1847  HB2 ALA   119      35.320  51.220  28.420  1.00  0.00           H  
ATOM   1848  HB3 ALA   119      36.320  50.900  29.730  1.00  0.00           H  
ATOM   1849  N   PHE   120      38.060  48.970  29.940  1.00  0.00           N  
ATOM   1850  CA  PHE   120      39.090  48.200  30.650  1.00  0.00           C  
ATOM   1851  C   PHE   120      38.520  47.340  31.770  1.00  0.00           C  
ATOM   1852  O   PHE   120      39.280  46.680  32.510  1.00  0.00           O  
ATOM   1853  CB  PHE   120      40.100  49.280  31.210  1.00  0.00           C  
ATOM   1854  CG  PHE   120      41.440  48.670  31.550  1.00  0.00           C  
ATOM   1855  CD1 PHE   120      41.840  48.630  32.860  1.00  0.00           C  
ATOM   1856  CD2 PHE   120      42.350  48.250  30.560  1.00  0.00           C  
ATOM   1857  CE1 PHE   120      43.130  48.180  33.280  1.00  0.00           C  
ATOM   1858  CE2 PHE   120      43.550  47.630  30.910  1.00  0.00           C  
ATOM   1859  CZ  PHE   120      43.960  47.600  32.300  1.00  0.00           C  
ATOM   1860  HN  PHE   120      37.750  49.770  30.450  1.00  0.00           H  
ATOM   1861  HA  PHE   120      39.710  47.580  30.020  1.00  0.00           H  
ATOM   1862  HB1 PHE   120      39.600  49.860  32.020  1.00  0.00           H  
ATOM   1863  HB2 PHE   120      40.260  50.060  30.440  1.00  0.00           H  
ATOM   1864  HD1 PHE   120      41.200  48.950  33.680  1.00  0.00           H  
ATOM   1865  HD2 PHE   120      42.220  48.520  29.520  1.00  0.00           H  
ATOM   1866  HE1 PHE   120      43.420  48.220  34.320  1.00  0.00           H  
ATOM   1867  HE2 PHE   120      44.260  47.320  30.150  1.00  0.00           H  
ATOM   1868  HZ  PHE   120      44.930  47.230  32.600  1.00  0.00           H  
ATOM   1869  N   PHE   121      37.190  47.390  31.940  1.00  0.00           N  
ATOM   1870  CA  PHE   121      36.410  46.720  33.040  1.00  0.00           C  
ATOM   1871  C   PHE   121      36.760  45.240  33.130  1.00  0.00           C  
ATOM   1872  O   PHE   121      36.820  44.720  34.200  1.00  0.00           O  
ATOM   1873  CB  PHE   121      34.870  46.940  33.050  1.00  0.00           C  
ATOM   1874  CG  PHE   121      34.570  48.420  33.050  1.00  0.00           C  
ATOM   1875  CD1 PHE   121      34.650  49.110  34.230  1.00  0.00           C  
ATOM   1876  CD2 PHE   121      34.040  49.090  31.890  1.00  0.00           C  
ATOM   1877  CE1 PHE   121      34.230  50.430  34.310  1.00  0.00           C  
ATOM   1878  CE2 PHE   121      33.710  50.460  31.960  1.00  0.00           C  
ATOM   1879  CZ  PHE   121      33.800  51.110  33.190  1.00  0.00           C  
ATOM   1880  HN  PHE   121      36.740  48.140  31.460  1.00  0.00           H  
ATOM   1881  HA  PHE   121      36.760  47.220  33.930  1.00  0.00           H  
ATOM   1882  HB1 PHE   121      34.370  46.390  33.880  1.00  0.00           H  
ATOM   1883  HB2 PHE   121      34.520  46.640  32.040  1.00  0.00           H  
ATOM   1884  HD1 PHE   121      34.980  48.610  35.130  1.00  0.00           H  
ATOM   1885  HD2 PHE   121      34.110  48.610  30.930  1.00  0.00           H  
ATOM   1886  HE1 PHE   121      34.160  50.960  35.250  1.00  0.00           H  
ATOM   1887  HE2 PHE   121      33.370  51.020  31.100  1.00  0.00           H  
ATOM   1888  HZ  PHE   121      33.700  52.180  33.090  1.00  0.00           H  
ATOM   1889  N   TRP   122      36.910  44.450  32.040  1.00  0.00           N  
ATOM   1890  CA  TRP   122      37.430  43.110  32.160  1.00  0.00           C  
ATOM   1891  C   TRP   122      38.880  42.990  32.780  1.00  0.00           C  
ATOM   1892  O   TRP   122      39.200  42.230  33.690  1.00  0.00           O  
ATOM   1893  CB  TRP   122      37.530  42.510  30.740  1.00  0.00           C  
ATOM   1894  CG  TRP   122      36.300  41.770  30.290  1.00  0.00           C  
ATOM   1895  CD1 TRP   122      35.950  40.450  30.380  1.00  0.00           C  
ATOM   1896  CD2 TRP   122      35.180  42.460  29.690  1.00  0.00           C  
ATOM   1897  CE2 TRP   122      34.160  41.430  29.520  1.00  0.00           C  
ATOM   1898  CE3 TRP   122      34.910  43.780  29.310  1.00  0.00           C  
ATOM   1899  NE1 TRP   122      34.680  40.300  29.990  1.00  0.00           N  
ATOM   1900  CZ2 TRP   122      32.940  41.730  29.080  1.00  0.00           C  
ATOM   1901  CZ3 TRP   122      33.600  44.000  28.770  1.00  0.00           C  
ATOM   1902  CH2 TRP   122      32.660  42.970  28.650  1.00  0.00           C  
ATOM   1903  HN  TRP   122      36.640  44.790  31.140  1.00  0.00           H  
ATOM   1904  HA  TRP   122      36.780  42.570  32.830  1.00  0.00           H  
ATOM   1905  HB1 TRP   122      38.360  41.770  30.650  1.00  0.00           H  
ATOM   1906  HB2 TRP   122      37.720  43.390  30.080  1.00  0.00           H  
ATOM   1907  HD1 TRP   122      36.620  39.630  30.610  1.00  0.00           H  
ATOM   1908  HE1 TRP   122      34.230  39.440  29.860  1.00  0.00           H  
ATOM   1909  HE3 TRP   122      35.650  44.570  29.410  1.00  0.00           H  
ATOM   1910  HZ2 TRP   122      32.260  40.900  28.970  1.00  0.00           H  
ATOM   1911  HZ3 TRP   122      33.420  45.040  28.570  1.00  0.00           H  
ATOM   1912  HH2 TRP   122      31.670  43.200  28.280  1.00  0.00           H  
ATOM   1913  N   GLU   123      39.810  43.800  32.210  1.00  0.00           N  
ATOM   1914  CA  GLU   123      41.150  43.910  32.750  1.00  0.00           C  
ATOM   1915  C   GLU   123      41.370  44.420  34.200  1.00  0.00           C  
ATOM   1916  O   GLU   123      42.160  43.920  34.960  1.00  0.00           O  
ATOM   1917  CB  GLU   123      42.100  44.830  31.890  1.00  0.00           C  
ATOM   1918  CG  GLU   123      42.430  44.100  30.520  1.00  0.00           C  
ATOM   1919  CD  GLU   123      43.200  42.860  30.680  1.00  0.00           C  
ATOM   1920  OE1 GLU   123      44.460  42.890  30.540  1.00  0.00           O  
ATOM   1921  OE2 GLU   123      42.560  41.800  30.740  1.00  0.00           O1-
ATOM   1922  HN  GLU   123      39.550  44.290  31.390  1.00  0.00           H  
ATOM   1923  HA  GLU   123      41.570  42.910  32.740  1.00  0.00           H  
ATOM   1924  HB1 GLU   123      43.100  44.880  32.370  1.00  0.00           H  
ATOM   1925  HB2 GLU   123      41.740  45.880  31.790  1.00  0.00           H  
ATOM   1926  HG1 GLU   123      42.990  44.800  29.860  1.00  0.00           H  
ATOM   1927  HG2 GLU   123      41.470  43.870  30.010  1.00  0.00           H  
ATOM   1928  N   GLU   124      40.680  45.500  34.580  1.00  0.00           N  
ATOM   1929  CA  GLU   124      40.750  46.060  35.940  1.00  0.00           C  
ATOM   1930  C   GLU   124      40.320  45.060  37.030  1.00  0.00           C  
ATOM   1931  O   GLU   124      40.950  44.960  38.090  1.00  0.00           O  
ATOM   1932  CB  GLU   124      39.880  47.280  36.040  1.00  0.00           C  
ATOM   1933  CG  GLU   124      39.730  47.940  37.410  1.00  0.00           C  
ATOM   1934  CD  GLU   124      39.050  49.340  37.280  1.00  0.00           C  
ATOM   1935  OE1 GLU   124      39.570  50.370  37.740  1.00  0.00           O  
ATOM   1936  OE2 GLU   124      37.800  49.310  36.910  1.00  0.00           O1-
ATOM   1937  HN  GLU   124      40.210  46.070  33.920  1.00  0.00           H  
ATOM   1938  HA  GLU   124      41.820  46.130  36.080  1.00  0.00           H  
ATOM   1939  HB1 GLU   124      38.920  47.080  35.510  1.00  0.00           H  
ATOM   1940  HB2 GLU   124      40.290  48.010  35.300  1.00  0.00           H  
ATOM   1941  HG1 GLU   124      40.740  48.140  37.840  1.00  0.00           H  
ATOM   1942  HG2 GLU   124      39.250  47.350  38.220  1.00  0.00           H  
ATOM   1943  N   ARG   125      39.340  44.200  36.660  1.00  0.00           N  
ATOM   1944  CA  ARG   125      38.760  43.190  37.470  1.00  0.00           C  
ATOM   1945  C   ARG   125      39.840  42.090  37.630  1.00  0.00           C  
ATOM   1946  O   ARG   125      40.020  41.470  38.690  1.00  0.00           O  
ATOM   1947  CB  ARG   125      37.500  42.640  36.750  1.00  0.00           C  
ATOM   1948  CG  ARG   125      36.860  41.370  37.370  1.00  0.00           C  
ATOM   1949  CD  ARG   125      36.140  40.460  36.340  1.00  0.00           C  
ATOM   1950  NE  ARG   125      37.110  39.890  35.330  1.00  0.00           N  
ATOM   1951  CZ  ARG   125      36.730  39.210  34.300  1.00  0.00           C  
ATOM   1952  NH1 ARG   125      35.520  38.670  34.140  1.00  0.00           N1+
ATOM   1953  NH2 ARG   125      37.650  38.760  33.470  1.00  0.00           N  
ATOM   1954  HN  ARG   125      38.960  44.260  35.750  1.00  0.00           H  
ATOM   1955  HA  ARG   125      38.530  43.640  38.420  1.00  0.00           H  
ATOM   1956  HB1 ARG   125      37.690  42.340  35.700  1.00  0.00           H  
ATOM   1957  HB2 ARG   125      36.730  43.430  36.900  1.00  0.00           H  
ATOM   1958  HG1 ARG   125      36.120  41.730  38.120  1.00  0.00           H  
ATOM   1959  HG2 ARG   125      37.520  40.590  37.800  1.00  0.00           H  
ATOM   1960  HD1 ARG   125      35.390  41.060  35.780  1.00  0.00           H  
ATOM   1961  HD2 ARG   125      35.630  39.580  36.780  1.00  0.00           H  
ATOM   1962  HE  ARG   125      38.090  40.030  35.460  1.00  0.00           H  
ATOM   1963 1HH1 ARG   125      34.730  38.940  34.690  1.00  0.00           H  
ATOM   1964 2HH1 ARG   125      35.480  38.060  33.340  1.00  0.00           H  
ATOM   1965 1HH2 ARG   125      38.640  38.890  33.540  1.00  0.00           H  
ATOM   1966 2HH2 ARG   125      37.330  38.120  32.770  1.00  0.00           H  
ATOM   1967  N   ASP   126      40.640  41.760  36.580  1.00  0.00           N  
ATOM   1968  CA  ASP   126      41.600  40.690  36.630  1.00  0.00           C  
ATOM   1969  C   ASP   126      42.860  41.230  37.410  1.00  0.00           C  
ATOM   1970  O   ASP   126      43.460  40.490  38.190  1.00  0.00           O  
ATOM   1971  CB  ASP   126      42.010  40.230  35.180  1.00  0.00           C  
ATOM   1972  CG  ASP   126      40.890  39.400  34.670  1.00  0.00           C  
ATOM   1973  OD1 ASP   126      40.250  38.660  35.420  1.00  0.00           O  
ATOM   1974  OD2 ASP   126      40.740  39.470  33.410  1.00  0.00           O1-
ATOM   1975  HN  ASP   126      40.500  42.220  35.700  1.00  0.00           H  
ATOM   1976  HA  ASP   126      41.320  39.790  37.150  1.00  0.00           H  
ATOM   1977  HB1 ASP   126      42.880  39.540  35.270  1.00  0.00           H  
ATOM   1978  HB2 ASP   126      42.240  41.160  34.610  1.00  0.00           H  
ATOM   1979  N   ILE   127      43.190  42.550  37.250  1.00  0.00           N  
ATOM   1980  CA  ILE   127      44.340  43.230  37.910  1.00  0.00           C  
ATOM   1981  C   ILE   127      44.050  43.270  39.400  1.00  0.00           C  
ATOM   1982  O   ILE   127      44.920  42.860  40.180  1.00  0.00           O  
ATOM   1983  CB  ILE   127      44.580  44.660  37.280  1.00  0.00           C  
ATOM   1984  CG1 ILE   127      45.420  44.620  35.970  1.00  0.00           C  
ATOM   1985  CG2 ILE   127      45.230  45.690  38.230  1.00  0.00           C  
ATOM   1986  CD  ILE   127      45.230  45.820  35.080  1.00  0.00           C  
ATOM   1987  HN  ILE   127      42.700  43.190  36.660  1.00  0.00           H  
ATOM   1988  HA  ILE   127      45.250  42.720  37.630  1.00  0.00           H  
ATOM   1989  HB  ILE   127      43.590  45.050  36.950  1.00  0.00           H  
ATOM   1990 1HG1 ILE   127      45.150  43.700  35.400  1.00  0.00           H  
ATOM   1991 2HG1 ILE   127      46.510  44.440  36.090  1.00  0.00           H  
ATOM   1992 1HG2 ILE   127      46.180  45.300  38.650  1.00  0.00           H  
ATOM   1993 2HG2 ILE   127      44.530  45.880  39.060  1.00  0.00           H  
ATOM   1994 3HG2 ILE   127      45.490  46.610  37.660  1.00  0.00           H  
ATOM   1995  HD1 ILE   127      45.720  45.670  34.100  1.00  0.00           H  
ATOM   1996  HD2 ILE   127      45.590  46.830  35.390  1.00  0.00           H  
ATOM   1997  HD3 ILE   127      44.150  45.990  34.870  1.00  0.00           H  
ATOM   1998  N   MET   128      42.780  43.620  39.790  1.00  0.00           N  
ATOM   1999  CA  MET   128      42.310  43.500  41.180  1.00  0.00           C  
ATOM   2000  C   MET   128      42.320  42.100  41.780  1.00  0.00           C  
ATOM   2001  O   MET   128      42.670  41.850  42.920  1.00  0.00           O  
ATOM   2002  CB  MET   128      40.880  44.070  41.360  1.00  0.00           C  
ATOM   2003  CG  MET   128      40.820  45.600  41.240  1.00  0.00           C  
ATOM   2004  SD  MET   128      39.100  46.270  41.250  1.00  0.00           S  
ATOM   2005  CE  MET   128      39.590  48.070  41.550  1.00  0.00           C  
ATOM   2006  HN  MET   128      42.240  44.040  39.070  1.00  0.00           H  
ATOM   2007  HA  MET   128      42.870  44.130  41.870  1.00  0.00           H  
ATOM   2008  HB1 MET   128      40.460  43.840  42.370  1.00  0.00           H  
ATOM   2009  HB2 MET   128      40.290  43.550  40.580  1.00  0.00           H  
ATOM   2010  HG1 MET   128      41.420  45.930  40.360  1.00  0.00           H  
ATOM   2011  HG2 MET   128      41.440  45.930  42.110  1.00  0.00           H  
ATOM   2012  HE1 MET   128      40.500  48.150  42.170  1.00  0.00           H  
ATOM   2013  HE2 MET   128      38.840  48.800  41.940  1.00  0.00           H  
ATOM   2014  HE3 MET   128      39.950  48.570  40.620  1.00  0.00           H  
ATOM   2015  N   ALA   129      42.010  41.100  40.940  1.00  0.00           N  
ATOM   2016  CA  ALA   129      41.980  39.740  41.340  1.00  0.00           C  
ATOM   2017  C   ALA   129      43.360  39.060  41.340  1.00  0.00           C  
ATOM   2018  O   ALA   129      43.670  38.290  42.230  1.00  0.00           O  
ATOM   2019  CB  ALA   129      40.980  38.960  40.500  1.00  0.00           C  
ATOM   2020  HN  ALA   129      41.690  41.330  40.020  1.00  0.00           H  
ATOM   2021  HA  ALA   129      41.560  39.560  42.320  1.00  0.00           H  
ATOM   2022  HB1 ALA   129      41.220  39.010  39.420  1.00  0.00           H  
ATOM   2023  HB2 ALA   129      39.970  39.430  40.520  1.00  0.00           H  
ATOM   2024  HB3 ALA   129      40.810  37.930  40.890  1.00  0.00           H  
ATOM   2025  N   PHE   130      44.220  39.420  40.360  1.00  0.00           N  
ATOM   2026  CA  PHE   130      45.480  38.670  40.150  1.00  0.00           C  
ATOM   2027  C   PHE   130      46.710  39.350  40.710  1.00  0.00           C  
ATOM   2028  O   PHE   130      47.760  38.810  40.860  1.00  0.00           O  
ATOM   2029  CB  PHE   130      45.660  38.530  38.560  1.00  0.00           C  
ATOM   2030  CG  PHE   130      46.890  37.740  38.090  1.00  0.00           C  
ATOM   2031  CD1 PHE   130      47.290  36.470  38.660  1.00  0.00           C  
ATOM   2032  CD2 PHE   130      47.640  38.320  37.100  1.00  0.00           C  
ATOM   2033  CE1 PHE   130      48.460  35.830  38.230  1.00  0.00           C  
ATOM   2034  CE2 PHE   130      48.770  37.620  36.630  1.00  0.00           C  
ATOM   2035  CZ  PHE   130      49.100  36.350  37.100  1.00  0.00           C  
ATOM   2036  HN  PHE   130      44.010  40.070  39.630  1.00  0.00           H  
ATOM   2037  HA  PHE   130      45.450  37.690  40.590  1.00  0.00           H  
ATOM   2038  HB1 PHE   130      45.730  39.530  38.090  1.00  0.00           H  
ATOM   2039  HB2 PHE   130      44.800  38.030  38.060  1.00  0.00           H  
ATOM   2040  HD1 PHE   130      46.660  36.060  39.440  1.00  0.00           H  
ATOM   2041  HD2 PHE   130      47.460  39.330  36.770  1.00  0.00           H  
ATOM   2042  HE1 PHE   130      48.860  34.910  38.620  1.00  0.00           H  
ATOM   2043  HE2 PHE   130      49.450  38.070  35.920  1.00  0.00           H  
ATOM   2044  HZ  PHE   130      50.020  35.880  36.800  1.00  0.00           H  
ATOM   2045  N   ALA   131      46.540  40.590  41.170  1.00  0.00           N  
ATOM   2046  CA  ALA   131      47.590  41.350  41.870  1.00  0.00           C  
ATOM   2047  C   ALA   131      48.030  40.610  43.160  1.00  0.00           C  
ATOM   2048  O   ALA   131      47.190  40.210  43.920  1.00  0.00           O  
ATOM   2049  CB  ALA   131      47.170  42.860  42.310  1.00  0.00           C  
ATOM   2050  HN  ALA   131      45.670  41.040  41.000  1.00  0.00           H  
ATOM   2051  HA  ALA   131      48.410  41.410  41.160  1.00  0.00           H  
ATOM   2052  HB1 ALA   131      46.890  43.540  41.480  1.00  0.00           H  
ATOM   2053  HB2 ALA   131      47.990  43.420  42.810  1.00  0.00           H  
ATOM   2054  HB3 ALA   131      46.310  42.890  43.010  1.00  0.00           H  
ATOM   2055  N   ASN   132      49.380  40.580  43.400  1.00  0.00           N  
ATOM   2056  CA  ASN   132      49.920  40.070  44.610  1.00  0.00           C  
ATOM   2057  C   ASN   132      50.500  41.200  45.480  1.00  0.00           C  
ATOM   2058  O   ASN   132      50.850  41.020  46.650  1.00  0.00           O  
ATOM   2059  CB  ASN   132      50.940  38.970  44.360  1.00  0.00           C  
ATOM   2060  CG  ASN   132      51.400  38.350  45.610  1.00  0.00           C  
ATOM   2061  ND2 ASN   132      50.590  37.530  46.240  1.00  0.00           N  
ATOM   2062  OD1 ASN   132      52.560  38.610  46.070  1.00  0.00           O  
ATOM   2063  HN  ASN   132      50.130  40.910  42.840  1.00  0.00           H  
ATOM   2064  HA  ASN   132      49.150  39.610  45.220  1.00  0.00           H  
ATOM   2065  HB1 ASN   132      51.760  39.380  43.740  1.00  0.00           H  
ATOM   2066  HB2 ASN   132      50.400  38.220  43.730  1.00  0.00           H  
ATOM   2067 1HD2 ASN   132      50.960  37.200  47.110  1.00  0.00           H  
ATOM   2068 2HD2 ASN   132      49.650  37.340  45.980  1.00  0.00           H  
ATOM   2069  N   SER   133      50.440  42.450  44.960  1.00  0.00           N  
ATOM   2070  CA  SER   133      50.840  43.680  45.660  1.00  0.00           C  
ATOM   2071  C   SER   133      49.710  44.160  46.540  1.00  0.00           C  
ATOM   2072  O   SER   133      48.590  44.360  46.090  1.00  0.00           O  
ATOM   2073  CB  SER   133      51.120  44.800  44.670  1.00  0.00           C  
ATOM   2074  OG  SER   133      51.610  45.950  45.280  1.00  0.00           O  
ATOM   2075  HN  SER   133      50.140  42.540  44.010  1.00  0.00           H  
ATOM   2076  HA  SER   133      51.670  43.470  46.310  1.00  0.00           H  
ATOM   2077  HB1 SER   133      50.190  45.020  44.100  1.00  0.00           H  
ATOM   2078  HB2 SER   133      51.860  44.360  43.970  1.00  0.00           H  
ATOM   2079  HG1 SER   133      52.570  45.910  45.350  1.00  0.00           H  
ATOM   2080  N   PRO   134      49.820  44.290  47.880  1.00  0.00           N  
ATOM   2081  CA  PRO   134      48.670  44.820  48.720  1.00  0.00           C  
ATOM   2082  C   PRO   134      48.470  46.330  48.610  1.00  0.00           C  
ATOM   2083  O   PRO   134      47.690  46.890  49.390  1.00  0.00           O  
ATOM   2084  CB  PRO   134      49.130  44.260  50.100  1.00  0.00           C  
ATOM   2085  CG  PRO   134      50.610  44.250  50.140  1.00  0.00           C  
ATOM   2086  CD  PRO   134      50.900  43.780  48.690  1.00  0.00           C  
ATOM   2087  HA  PRO   134      47.800  44.360  48.270  1.00  0.00           H  
ATOM   2088  HB1 PRO   134      48.880  43.170  50.060  1.00  0.00           H  
ATOM   2089  HB2 PRO   134      48.540  44.590  50.980  1.00  0.00           H  
ATOM   2090  HG1 PRO   134      51.000  45.250  50.430  1.00  0.00           H  
ATOM   2091  HG2 PRO   134      51.120  43.530  50.820  1.00  0.00           H  
ATOM   2092  HD1 PRO   134      51.880  44.070  48.250  1.00  0.00           H  
ATOM   2093  HD2 PRO   134      50.700  42.690  48.630  1.00  0.00           H  
ATOM   2094  N   TRP   135      49.040  47.060  47.650  1.00  0.00           N  
ATOM   2095  CA  TRP   135      48.750  48.450  47.400  1.00  0.00           C  
ATOM   2096  C   TRP   135      47.660  48.520  46.330  1.00  0.00           C  
ATOM   2097  O   TRP   135      47.120  49.560  46.020  1.00  0.00           O  
ATOM   2098  CB  TRP   135      50.080  49.090  46.850  1.00  0.00           C  
ATOM   2099  CG  TRP   135      50.110  50.530  46.480  1.00  0.00           C  
ATOM   2100  CD1 TRP   135      50.460  51.540  47.380  1.00  0.00           C  
ATOM   2101  CD2 TRP   135      49.960  51.150  45.210  1.00  0.00           C  
ATOM   2102  CE2 TRP   135      50.080  52.580  45.450  1.00  0.00           C  
ATOM   2103  CE3 TRP   135      49.760  50.750  43.940  1.00  0.00           C  
ATOM   2104  NE1 TRP   135      50.360  52.770  46.770  1.00  0.00           N  
ATOM   2105  CZ2 TRP   135      49.910  53.530  44.370  1.00  0.00           C  
ATOM   2106  CZ3 TRP   135      49.630  51.610  42.850  1.00  0.00           C  
ATOM   2107  CH2 TRP   135      49.590  52.990  43.120  1.00  0.00           C  
ATOM   2108  HN  TRP   135      49.820  46.760  47.110  1.00  0.00           H  
ATOM   2109  HA  TRP   135      48.380  48.920  48.300  1.00  0.00           H  
ATOM   2110  HB1 TRP   135      50.470  48.480  46.010  1.00  0.00           H  
ATOM   2111  HB2 TRP   135      50.810  48.970  47.680  1.00  0.00           H  
ATOM   2112  HD1 TRP   135      50.470  51.370  48.440  1.00  0.00           H  
ATOM   2113  HE1 TRP   135      50.170  53.550  47.320  1.00  0.00           H  
ATOM   2114  HE3 TRP   135      49.830  49.700  43.670  1.00  0.00           H  
ATOM   2115  HZ2 TRP   135      49.840  54.590  44.540  1.00  0.00           H  
ATOM   2116  HZ3 TRP   135      49.570  51.340  41.810  1.00  0.00           H  
ATOM   2117  HH2 TRP   135      49.400  53.600  42.250  1.00  0.00           H  
ATOM   2118  N   VAL   136      47.320  47.340  45.720  1.00  0.00           N  
ATOM   2119  CA  VAL   136      46.180  47.260  44.810  1.00  0.00           C  
ATOM   2120  C   VAL   136      44.980  46.870  45.640  1.00  0.00           C  
ATOM   2121  O   VAL   136      45.120  45.910  46.460  1.00  0.00           O  
ATOM   2122  CB  VAL   136      46.530  46.290  43.690  1.00  0.00           C  
ATOM   2123  CG1 VAL   136      45.280  45.840  42.870  1.00  0.00           C  
ATOM   2124  CG2 VAL   136      47.540  47.020  42.800  1.00  0.00           C  
ATOM   2125  HN  VAL   136      47.770  46.520  46.070  1.00  0.00           H  
ATOM   2126  HA  VAL   136      45.850  48.200  44.410  1.00  0.00           H  
ATOM   2127  HB  VAL   136      47.090  45.410  44.080  1.00  0.00           H  
ATOM   2128 1HG1 VAL   136      45.560  45.200  42.010  1.00  0.00           H  
ATOM   2129 2HG1 VAL   136      44.810  46.740  42.410  1.00  0.00           H  
ATOM   2130 3HG1 VAL   136      44.540  45.270  43.470  1.00  0.00           H  
ATOM   2131 1HG2 VAL   136      48.390  47.520  43.310  1.00  0.00           H  
ATOM   2132 2HG2 VAL   136      47.010  47.850  42.270  1.00  0.00           H  
ATOM   2133 3HG2 VAL   136      48.020  46.410  42.010  1.00  0.00           H  
ATOM   2134  N   VAL   137      43.780  47.480  45.400  1.00  0.00           N  
ATOM   2135  CA  VAL   137      42.600  46.940  45.990  1.00  0.00           C  
ATOM   2136  C   VAL   137      42.250  45.550  45.410  1.00  0.00           C  
ATOM   2137  O   VAL   137      42.490  45.180  44.290  1.00  0.00           O  
ATOM   2138  CB  VAL   137      41.580  47.990  45.770  1.00  0.00           C  
ATOM   2139  CG1 VAL   137      40.120  47.340  45.700  1.00  0.00           C  
ATOM   2140  CG2 VAL   137      41.530  48.940  47.030  1.00  0.00           C  
ATOM   2141  HN  VAL   137      43.790  48.280  44.800  1.00  0.00           H  
ATOM   2142  HA  VAL   137      42.760  46.840  47.050  1.00  0.00           H  
ATOM   2143  HB  VAL   137      41.710  48.660  44.900  1.00  0.00           H  
ATOM   2144 1HG1 VAL   137      39.800  46.670  46.530  1.00  0.00           H  
ATOM   2145 2HG1 VAL   137      39.960  46.720  44.790  1.00  0.00           H  
ATOM   2146 3HG1 VAL   137      39.340  48.110  45.550  1.00  0.00           H  
ATOM   2147 1HG2 VAL   137      42.320  49.720  47.010  1.00  0.00           H  
ATOM   2148 2HG2 VAL   137      41.630  48.270  47.910  1.00  0.00           H  
ATOM   2149 3HG2 VAL   137      40.570  49.510  47.100  1.00  0.00           H  
ATOM   2150  N   GLN   138      41.770  44.660  46.290  1.00  0.00           N  
ATOM   2151  CA  GLN   138      41.320  43.270  46.060  1.00  0.00           C  
ATOM   2152  C   GLN   138      39.900  43.190  45.700  1.00  0.00           C  
ATOM   2153  O   GLN   138      39.040  43.810  46.350  1.00  0.00           O  
ATOM   2154  CB  GLN   138      41.700  42.470  47.300  1.00  0.00           C  
ATOM   2155  CG  GLN   138      41.540  40.980  46.950  1.00  0.00           C  
ATOM   2156  CD  GLN   138      42.170  40.110  48.060  1.00  0.00           C  
ATOM   2157  NE2 GLN   138      43.410  40.360  48.500  1.00  0.00           N  
ATOM   2158  OE1 GLN   138      41.600  39.140  48.520  1.00  0.00           O  
ATOM   2159  HN  GLN   138      41.730  45.110  47.180  1.00  0.00           H  
ATOM   2160  HA  GLN   138      41.890  42.850  45.250  1.00  0.00           H  
ATOM   2161  HB1 GLN   138      40.950  42.590  48.120  1.00  0.00           H  
ATOM   2162  HB2 GLN   138      42.710  42.700  47.680  1.00  0.00           H  
ATOM   2163  HG1 GLN   138      42.010  40.780  45.960  1.00  0.00           H  
ATOM   2164  HG2 GLN   138      40.490  40.660  46.750  1.00  0.00           H  
ATOM   2165 1HE2 GLN   138      43.960  39.770  49.090  1.00  0.00           H  
ATOM   2166 2HE2 GLN   138      43.880  41.190  48.200  1.00  0.00           H  
ATOM   2167  N   LEU   139      39.640  42.290  44.710  1.00  0.00           N  
ATOM   2168  CA  LEU   139      38.270  42.070  44.270  1.00  0.00           C  
ATOM   2169  C   LEU   139      37.960  40.630  44.540  1.00  0.00           C  
ATOM   2170  O   LEU   139      38.810  39.720  44.440  1.00  0.00           O  
ATOM   2171  CB  LEU   139      38.220  42.380  42.690  1.00  0.00           C  
ATOM   2172  CG  LEU   139      36.990  41.900  41.810  1.00  0.00           C  
ATOM   2173  CD1 LEU   139      36.490  43.010  40.880  1.00  0.00           C  
ATOM   2174  CD2 LEU   139      37.300  40.650  40.920  1.00  0.00           C  
ATOM   2175  HN  LEU   139      40.430  41.830  44.320  1.00  0.00           H  
ATOM   2176  HA  LEU   139      37.510  42.640  44.780  1.00  0.00           H  
ATOM   2177  HB1 LEU   139      39.130  42.070  42.120  1.00  0.00           H  
ATOM   2178  HB2 LEU   139      38.170  43.470  42.540  1.00  0.00           H  
ATOM   2179  HG  LEU   139      36.160  41.610  42.500  1.00  0.00           H  
ATOM   2180 1HD1 LEU   139      35.470  42.720  40.550  1.00  0.00           H  
ATOM   2181 2HD1 LEU   139      37.160  43.210  40.020  1.00  0.00           H  
ATOM   2182 3HD1 LEU   139      36.240  43.970  41.380  1.00  0.00           H  
ATOM   2183 1HD2 LEU   139      36.430  40.280  40.330  1.00  0.00           H  
ATOM   2184 2HD2 LEU   139      37.670  39.830  41.560  1.00  0.00           H  
ATOM   2185 3HD2 LEU   139      38.120  40.820  40.190  1.00  0.00           H  
ATOM   2186  N   PHE   140      36.710  40.360  44.940  1.00  0.00           N  
ATOM   2187  CA  PHE   140      36.330  39.050  45.450  1.00  0.00           C  
ATOM   2188  C   PHE   140      35.350  38.260  44.550  1.00  0.00           C  
ATOM   2189  O   PHE   140      35.680  37.160  44.130  1.00  0.00           O  
ATOM   2190  CB  PHE   140      35.800  39.330  46.860  1.00  0.00           C  
ATOM   2191  CG  PHE   140      36.790  39.990  47.720  1.00  0.00           C  
ATOM   2192  CD1 PHE   140      37.680  39.150  48.560  1.00  0.00           C  
ATOM   2193  CD2 PHE   140      36.850  41.410  47.910  1.00  0.00           C  
ATOM   2194  CE1 PHE   140      38.480  39.790  49.480  1.00  0.00           C  
ATOM   2195  CE2 PHE   140      37.650  42.000  48.840  1.00  0.00           C  
ATOM   2196  CZ  PHE   140      38.490  41.210  49.660  1.00  0.00           C  
ATOM   2197  HN  PHE   140      36.100  41.150  44.900  1.00  0.00           H  
ATOM   2198  HA  PHE   140      37.130  38.340  45.590  1.00  0.00           H  
ATOM   2199  HB1 PHE   140      35.330  38.460  47.370  1.00  0.00           H  
ATOM   2200  HB2 PHE   140      34.990  40.080  46.720  1.00  0.00           H  
ATOM   2201  HD1 PHE   140      37.640  38.080  48.390  1.00  0.00           H  
ATOM   2202  HD2 PHE   140      36.240  42.150  47.420  1.00  0.00           H  
ATOM   2203  HE1 PHE   140      39.300  39.330  50.010  1.00  0.00           H  
ATOM   2204  HE2 PHE   140      37.650  43.080  48.890  1.00  0.00           H  
ATOM   2205  HZ  PHE   140      39.120  41.720  50.370  1.00  0.00           H  
ATOM   2206  N   TYR   141      34.130  38.850  44.230  1.00  0.00           N  
ATOM   2207  CA  TYR   141      33.300  38.330  43.200  1.00  0.00           C  
ATOM   2208  C   TYR   141      33.200  39.300  42.110  1.00  0.00           C  
ATOM   2209  O   TYR   141      33.340  40.500  42.390  1.00  0.00           O  
ATOM   2210  CB  TYR   141      31.940  37.900  43.720  1.00  0.00           C  
ATOM   2211  CG  TYR   141      32.130  36.830  44.670  1.00  0.00           C  
ATOM   2212  CD1 TYR   141      32.590  35.550  44.220  1.00  0.00           C  
ATOM   2213  CD2 TYR   141      32.090  37.090  46.100  1.00  0.00           C  
ATOM   2214  CE1 TYR   141      33.040  34.690  45.140  1.00  0.00           C  
ATOM   2215  CE2 TYR   141      32.370  36.110  47.000  1.00  0.00           C  
ATOM   2216  CZ  TYR   141      32.950  34.920  46.520  1.00  0.00           C  
ATOM   2217  OH  TYR   141      33.210  33.950  47.510  1.00  0.00           O  
ATOM   2218  HN  TYR   141      33.820  39.720  44.610  1.00  0.00           H  
ATOM   2219  HA  TYR   141      33.770  37.460  42.770  1.00  0.00           H  
ATOM   2220  HB1 TYR   141      31.360  37.560  42.830  1.00  0.00           H  
ATOM   2221  HB2 TYR   141      31.340  38.640  44.290  1.00  0.00           H  
ATOM   2222  HD1 TYR   141      32.660  35.290  43.170  1.00  0.00           H  
ATOM   2223  HD2 TYR   141      31.730  38.080  46.340  1.00  0.00           H  
ATOM   2224  HE1 TYR   141      33.460  33.740  44.850  1.00  0.00           H  
ATOM   2225  HE2 TYR   141      32.320  36.200  48.080  1.00  0.00           H  
ATOM   2226  HH  TYR   141      33.710  33.270  47.050  1.00  0.00           H  
ATOM   2227  N   ALA   142      33.040  38.850  40.860  1.00  0.00           N  
ATOM   2228  CA  ALA   142      32.550  39.700  39.740  1.00  0.00           C  
ATOM   2229  C   ALA   142      31.460  38.900  39.120  1.00  0.00           C  
ATOM   2230  O   ALA   142      31.560  37.660  39.120  1.00  0.00           O  
ATOM   2231  CB  ALA   142      33.610  40.230  38.790  1.00  0.00           C  
ATOM   2232  HN  ALA   142      33.020  37.890  40.580  1.00  0.00           H  
ATOM   2233  HA  ALA   142      32.030  40.590  40.070  1.00  0.00           H  
ATOM   2234  HB1 ALA   142      33.120  40.880  38.020  1.00  0.00           H  
ATOM   2235  HB2 ALA   142      34.090  39.390  38.250  1.00  0.00           H  
ATOM   2236  HB3 ALA   142      34.440  40.780  39.280  1.00  0.00           H  
ATOM   2237  N   PHE   143      30.370  39.490  38.610  1.00  0.00           N  
ATOM   2238  CA  PHE   143      29.170  38.720  38.110  1.00  0.00           C  
ATOM   2239  C   PHE   143      28.400  39.610  37.160  1.00  0.00           C  
ATOM   2240  O   PHE   143      28.880  40.730  36.920  1.00  0.00           O  
ATOM   2241  CB  PHE   143      28.370  38.130  39.280  1.00  0.00           C  
ATOM   2242  CG  PHE   143      27.880  39.030  40.380  1.00  0.00           C  
ATOM   2243  CD1 PHE   143      28.750  39.440  41.470  1.00  0.00           C  
ATOM   2244  CD2 PHE   143      26.520  39.520  40.320  1.00  0.00           C  
ATOM   2245  CE1 PHE   143      28.180  40.090  42.580  1.00  0.00           C  
ATOM   2246  CE2 PHE   143      26.080  40.370  41.350  1.00  0.00           C  
ATOM   2247  CZ  PHE   143      26.900  40.590  42.510  1.00  0.00           C  
ATOM   2248  HN  PHE   143      30.180  40.470  38.600  1.00  0.00           H  
ATOM   2249  HA  PHE   143      29.550  37.920  37.490  1.00  0.00           H  
ATOM   2250  HB1 PHE   143      29.040  37.430  39.810  1.00  0.00           H  
ATOM   2251  HB2 PHE   143      27.470  37.620  38.880  1.00  0.00           H  
ATOM   2252  HD1 PHE   143      29.740  39.010  41.460  1.00  0.00           H  
ATOM   2253  HD2 PHE   143      25.910  39.310  39.450  1.00  0.00           H  
ATOM   2254  HE1 PHE   143      28.830  40.130  43.430  1.00  0.00           H  
ATOM   2255  HE2 PHE   143      25.100  40.810  41.330  1.00  0.00           H  
ATOM   2256  HZ  PHE   143      26.590  41.220  43.330  1.00  0.00           H  
ATOM   2257  N   GLN   144      27.270  39.160  36.620  1.00  0.00           N  
ATOM   2258  CA  GLN   144      26.410  39.990  35.750  1.00  0.00           C  
ATOM   2259  C   GLN   144      24.930  39.430  35.760  1.00  0.00           C  
ATOM   2260  O   GLN   144      24.690  38.380  36.340  1.00  0.00           O  
ATOM   2261  CB  GLN   144      26.950  39.990  34.280  1.00  0.00           C  
ATOM   2262  CG  GLN   144      27.150  38.630  33.590  1.00  0.00           C  
ATOM   2263  CD  GLN   144      27.700  38.760  32.120  1.00  0.00           C  
ATOM   2264  NE2 GLN   144      28.800  38.000  31.810  1.00  0.00           N  
ATOM   2265  OE1 GLN   144      27.290  39.660  31.420  1.00  0.00           O  
ATOM   2266  HN  GLN   144      26.950  38.240  36.800  1.00  0.00           H  
ATOM   2267  HA  GLN   144      26.350  40.970  36.210  1.00  0.00           H  
ATOM   2268  HB1 GLN   144      27.960  40.460  34.370  1.00  0.00           H  
ATOM   2269  HB2 GLN   144      26.300  40.630  33.640  1.00  0.00           H  
ATOM   2270  HG1 GLN   144      26.130  38.220  33.430  1.00  0.00           H  
ATOM   2271  HG2 GLN   144      27.800  37.950  34.190  1.00  0.00           H  
ATOM   2272 1HE2 GLN   144      29.280  38.060  30.930  1.00  0.00           H  
ATOM   2273 2HE2 GLN   144      29.090  37.270  32.430  1.00  0.00           H  
ATOM   2274  N   ASP   145      24.050  40.220  35.190  1.00  0.00           N  
ATOM   2275  CA  ASP   145      22.700  40.120  35.030  1.00  0.00           C  
ATOM   2276  C   ASP   145      22.320  40.840  33.750  1.00  0.00           C  
ATOM   2277  O   ASP   145      23.180  41.290  32.990  1.00  0.00           O  
ATOM   2278  CB  ASP   145      22.090  40.850  36.330  1.00  0.00           C  
ATOM   2279  CG  ASP   145      20.630  40.650  36.420  1.00  0.00           C  
ATOM   2280  OD1 ASP   145      20.160  39.480  35.960  1.00  0.00           O  
ATOM   2281  OD2 ASP   145      19.880  41.420  37.070  1.00  0.00           O1-
ATOM   2282  HN  ASP   145      24.390  41.070  34.790  1.00  0.00           H  
ATOM   2283  HA  ASP   145      22.370  39.090  34.950  1.00  0.00           H  
ATOM   2284  HB1 ASP   145      22.360  41.920  36.220  1.00  0.00           H  
ATOM   2285  HB2 ASP   145      22.480  40.410  37.270  1.00  0.00           H  
ATOM   2286  N   ASP   146      20.950  40.940  33.500  1.00  0.00           N  
ATOM   2287  CA  ASP   146      20.250  41.390  32.330  1.00  0.00           C  
ATOM   2288  C   ASP   146      20.770  42.740  31.860  1.00  0.00           C  
ATOM   2289  O   ASP   146      21.110  42.800  30.660  1.00  0.00           O  
ATOM   2290  CB  ASP   146      18.760  41.480  32.790  1.00  0.00           C  
ATOM   2291  CG  ASP   146      17.760  41.930  31.660  1.00  0.00           C  
ATOM   2292  OD1 ASP   146      18.180  42.260  30.550  1.00  0.00           O  
ATOM   2293  OD2 ASP   146      16.560  41.820  32.030  1.00  0.00           O1-
ATOM   2294  HN  ASP   146      20.290  40.490  34.110  1.00  0.00           H  
ATOM   2295  HA  ASP   146      20.320  40.680  31.520  1.00  0.00           H  
ATOM   2296  HB1 ASP   146      18.570  42.100  33.690  1.00  0.00           H  
ATOM   2297  HB2 ASP   146      18.440  40.460  33.100  1.00  0.00           H  
ATOM   2298  N   ARG   147      20.850  43.820  32.710  1.00  0.00           N  
ATOM   2299  CA  ARG   147      21.180  45.190  32.330  1.00  0.00           C  
ATOM   2300  C   ARG   147      22.570  45.540  32.830  1.00  0.00           C  
ATOM   2301  O   ARG   147      23.000  46.660  32.570  1.00  0.00           O  
ATOM   2302  CB  ARG   147      20.220  46.070  33.130  1.00  0.00           C  
ATOM   2303  CG  ARG   147      18.740  45.650  32.920  1.00  0.00           C  
ATOM   2304  CD  ARG   147      18.350  45.860  31.430  1.00  0.00           C  
ATOM   2305  NE  ARG   147      16.910  45.610  31.200  1.00  0.00           N  
ATOM   2306  CZ  ARG   147      15.930  46.570  31.360  1.00  0.00           C  
ATOM   2307  NH1 ARG   147      15.990  47.750  31.880  1.00  0.00           N1+
ATOM   2308  NH2 ARG   147      14.720  46.110  31.220  1.00  0.00           N  
ATOM   2309  HN  ARG   147      20.570  43.650  33.650  1.00  0.00           H  
ATOM   2310  HA  ARG   147      21.110  45.300  31.260  1.00  0.00           H  
ATOM   2311  HB1 ARG   147      20.360  47.160  32.970  1.00  0.00           H  
ATOM   2312  HB2 ARG   147      20.290  46.040  34.240  1.00  0.00           H  
ATOM   2313  HG1 ARG   147      18.080  46.330  33.500  1.00  0.00           H  
ATOM   2314  HG2 ARG   147      18.510  44.600  33.190  1.00  0.00           H  
ATOM   2315  HD1 ARG   147      18.820  45.200  30.670  1.00  0.00           H  
ATOM   2316  HD2 ARG   147      18.600  46.910  31.150  1.00  0.00           H  
ATOM   2317  HE  ARG   147      16.640  44.800  30.680  1.00  0.00           H  
ATOM   2318 1HH1 ARG   147      16.740  48.070  32.450  1.00  0.00           H  
ATOM   2319 2HH1 ARG   147      15.130  48.190  32.110  1.00  0.00           H  
ATOM   2320 1HH2 ARG   147      14.570  45.210  30.820  1.00  0.00           H  
ATOM   2321 2HH2 ARG   147      13.980  46.770  31.400  1.00  0.00           H  
ATOM   2322  N   TYR   148      23.240  44.640  33.520  1.00  0.00           N  
ATOM   2323  CA  TYR   148      24.250  45.090  34.470  1.00  0.00           C  
ATOM   2324  C   TYR   148      25.510  44.220  34.610  1.00  0.00           C  
ATOM   2325  O   TYR   148      25.520  43.010  34.750  1.00  0.00           O  
ATOM   2326  CB  TYR   148      23.620  45.280  35.850  1.00  0.00           C  
ATOM   2327  CG  TYR   148      22.850  46.580  36.040  1.00  0.00           C  
ATOM   2328  CD1 TYR   148      21.550  46.550  36.620  1.00  0.00           C  
ATOM   2329  CD2 TYR   148      23.370  47.860  35.800  1.00  0.00           C  
ATOM   2330  CE1 TYR   148      20.720  47.670  36.670  1.00  0.00           C  
ATOM   2331  CE2 TYR   148      22.660  49.020  36.080  1.00  0.00           C  
ATOM   2332  CZ  TYR   148      21.320  48.920  36.520  1.00  0.00           C  
ATOM   2333  OH  TYR   148      20.500  50.060  36.730  1.00  0.00           O  
ATOM   2334  HN  TYR   148      22.930  43.700  33.610  1.00  0.00           H  
ATOM   2335  HA  TYR   148      24.630  46.060  34.160  1.00  0.00           H  
ATOM   2336  HB1 TYR   148      24.460  45.270  36.580  1.00  0.00           H  
ATOM   2337  HB2 TYR   148      22.840  44.510  36.040  1.00  0.00           H  
ATOM   2338  HD1 TYR   148      21.140  45.580  36.850  1.00  0.00           H  
ATOM   2339  HD2 TYR   148      24.330  47.950  35.330  1.00  0.00           H  
ATOM   2340  HE1 TYR   148      19.710  47.550  37.030  1.00  0.00           H  
ATOM   2341  HE2 TYR   148      23.110  49.980  35.900  1.00  0.00           H  
ATOM   2342  HH  TYR   148      19.730  49.840  37.260  1.00  0.00           H  
ATOM   2343  N   LEU   149      26.670  44.800  34.680  1.00  0.00           N  
ATOM   2344  CA  LEU   149      27.890  44.140  35.050  1.00  0.00           C  
ATOM   2345  C   LEU   149      28.360  44.610  36.420  1.00  0.00           C  
ATOM   2346  O   LEU   149      28.260  45.750  36.820  1.00  0.00           O  
ATOM   2347  CB  LEU   149      29.030  44.500  34.040  1.00  0.00           C  
ATOM   2348  CG  LEU   149      28.650  44.330  32.590  1.00  0.00           C  
ATOM   2349  CD1 LEU   149      29.740  44.800  31.640  1.00  0.00           C  
ATOM   2350  CD2 LEU   149      28.340  42.880  32.290  1.00  0.00           C  
ATOM   2351  HN  LEU   149      26.750  45.790  34.600  1.00  0.00           H  
ATOM   2352  HA  LEU   149      27.910  43.070  35.150  1.00  0.00           H  
ATOM   2353  HB1 LEU   149      30.000  43.980  34.190  1.00  0.00           H  
ATOM   2354  HB2 LEU   149      29.150  45.600  34.180  1.00  0.00           H  
ATOM   2355  HG  LEU   149      27.760  44.980  32.400  1.00  0.00           H  
ATOM   2356 1HD1 LEU   149      30.620  44.120  31.660  1.00  0.00           H  
ATOM   2357 2HD1 LEU   149      30.040  45.790  32.070  1.00  0.00           H  
ATOM   2358 3HD1 LEU   149      29.370  44.980  30.610  1.00  0.00           H  
ATOM   2359 1HD2 LEU   149      29.200  42.260  32.640  1.00  0.00           H  
ATOM   2360 2HD2 LEU   149      28.250  42.870  31.180  1.00  0.00           H  
ATOM   2361 3HD2 LEU   149      27.340  42.670  32.720  1.00  0.00           H  
ATOM   2362  N   TYR   150      28.710  43.650  37.320  1.00  0.00           N  
ATOM   2363  CA  TYR   150      29.040  43.970  38.700  1.00  0.00           C  
ATOM   2364  C   TYR   150      30.420  43.510  39.170  1.00  0.00           C  
ATOM   2365  O   TYR   150      30.720  42.340  39.020  1.00  0.00           O  
ATOM   2366  CB  TYR   150      28.030  43.260  39.770  1.00  0.00           C  
ATOM   2367  CG  TYR   150      26.570  43.630  39.530  1.00  0.00           C  
ATOM   2368  CD1 TYR   150      25.840  42.850  38.660  1.00  0.00           C  
ATOM   2369  CD2 TYR   150      25.970  44.740  40.240  1.00  0.00           C  
ATOM   2370  CE1 TYR   150      24.470  43.090  38.510  1.00  0.00           C  
ATOM   2371  CE2 TYR   150      24.550  44.880  40.130  1.00  0.00           C  
ATOM   2372  CZ  TYR   150      23.800  44.080  39.270  1.00  0.00           C  
ATOM   2373  OH  TYR   150      22.420  44.240  39.130  1.00  0.00           O  
ATOM   2374  HN  TYR   150      28.900  42.700  37.100  1.00  0.00           H  
ATOM   2375  HA  TYR   150      29.000  45.040  38.880  1.00  0.00           H  
ATOM   2376  HB1 TYR   150      28.290  43.650  40.780  1.00  0.00           H  
ATOM   2377  HB2 TYR   150      28.140  42.160  39.830  1.00  0.00           H  
ATOM   2378  HD1 TYR   150      26.260  41.990  38.160  1.00  0.00           H  
ATOM   2379  HD2 TYR   150      26.570  45.440  40.790  1.00  0.00           H  
ATOM   2380  HE1 TYR   150      23.930  42.590  37.710  1.00  0.00           H  
ATOM   2381  HE2 TYR   150      24.110  45.710  40.650  1.00  0.00           H  
ATOM   2382  HH  TYR   150      22.310  44.930  39.790  1.00  0.00           H  
ATOM   2383  N   MET   151      31.200  44.370  39.780  1.00  0.00           N  
ATOM   2384  CA  MET   151      32.520  44.020  40.350  1.00  0.00           C  
ATOM   2385  C   MET   151      32.450  44.300  41.750  1.00  0.00           C  
ATOM   2386  O   MET   151      31.920  45.340  42.140  1.00  0.00           O  
ATOM   2387  CB  MET   151      33.630  44.990  39.860  1.00  0.00           C  
ATOM   2388  CG  MET   151      33.970  45.010  38.320  1.00  0.00           C  
ATOM   2389  SD  MET   151      34.890  46.510  37.790  1.00  0.00           S  
ATOM   2390  CE  MET   151      36.500  45.960  38.470  1.00  0.00           C  
ATOM   2391  HN  MET   151      30.960  45.340  39.720  1.00  0.00           H  
ATOM   2392  HA  MET   151      32.730  42.970  40.250  1.00  0.00           H  
ATOM   2393  HB1 MET   151      34.620  44.860  40.340  1.00  0.00           H  
ATOM   2394  HB2 MET   151      33.290  46.000  40.160  1.00  0.00           H  
ATOM   2395  HG1 MET   151      33.070  44.950  37.680  1.00  0.00           H  
ATOM   2396  HG2 MET   151      34.490  44.030  38.250  1.00  0.00           H  
ATOM   2397  HE1 MET   151      36.480  45.420  39.450  1.00  0.00           H  
ATOM   2398  HE2 MET   151      37.090  46.890  38.630  1.00  0.00           H  
ATOM   2399  HE3 MET   151      37.030  45.240  37.810  1.00  0.00           H  
ATOM   2400  N   VAL   152      32.960  43.480  42.710  1.00  0.00           N  
ATOM   2401  CA  VAL   152      32.880  43.740  44.140  1.00  0.00           C  
ATOM   2402  C   VAL   152      34.310  43.670  44.700  1.00  0.00           C  
ATOM   2403  O   VAL   152      35.060  42.690  44.480  1.00  0.00           O  
ATOM   2404  CB  VAL   152      31.910  42.860  44.910  1.00  0.00           C  
ATOM   2405  CG1 VAL   152      31.870  43.090  46.440  1.00  0.00           C  
ATOM   2406  CG2 VAL   152      30.460  42.980  44.410  1.00  0.00           C  
ATOM   2407  HN  VAL   152      33.380  42.650  42.370  1.00  0.00           H  
ATOM   2408  HA  VAL   152      32.710  44.810  44.220  1.00  0.00           H  
ATOM   2409  HB  VAL   152      32.310  41.830  44.790  1.00  0.00           H  
ATOM   2410 1HG1 VAL   152      32.790  42.880  47.030  1.00  0.00           H  
ATOM   2411 2HG1 VAL   152      31.070  42.400  46.780  1.00  0.00           H  
ATOM   2412 3HG1 VAL   152      31.500  44.080  46.770  1.00  0.00           H  
ATOM   2413 1HG2 VAL   152      29.850  42.180  44.880  1.00  0.00           H  
ATOM   2414 2HG2 VAL   152      30.300  42.730  43.340  1.00  0.00           H  
ATOM   2415 3HG2 VAL   152      29.980  43.920  44.770  1.00  0.00           H  
ATOM   2416  N   MET   153      34.620  44.670  45.460  1.00  0.00           N  
ATOM   2417  CA  MET   153      35.970  44.960  45.840  1.00  0.00           C  
ATOM   2418  C   MET   153      36.010  45.520  47.230  1.00  0.00           C  
ATOM   2419  O   MET   153      35.040  45.770  47.910  1.00  0.00           O  
ATOM   2420  CB  MET   153      36.850  45.770  44.770  1.00  0.00           C  
ATOM   2421  CG  MET   153      36.390  47.220  44.360  1.00  0.00           C  
ATOM   2422  SD  MET   153      34.790  47.300  43.460  1.00  0.00           S  
ATOM   2423  CE  MET   153      35.500  47.240  41.770  1.00  0.00           C  
ATOM   2424  HN  MET   153      33.910  45.340  45.690  1.00  0.00           H  
ATOM   2425  HA  MET   153      36.420  43.990  46.010  1.00  0.00           H  
ATOM   2426  HB1 MET   153      37.020  45.300  43.780  1.00  0.00           H  
ATOM   2427  HB2 MET   153      37.840  45.830  45.270  1.00  0.00           H  
ATOM   2428  HG1 MET   153      37.170  47.870  43.900  1.00  0.00           H  
ATOM   2429  HG2 MET   153      36.350  47.770  45.320  1.00  0.00           H  
ATOM   2430  HE1 MET   153      36.300  48.000  41.610  1.00  0.00           H  
ATOM   2431  HE2 MET   153      34.750  47.520  41.010  1.00  0.00           H  
ATOM   2432  HE3 MET   153      35.990  46.260  41.590  1.00  0.00           H  
ATOM   2433  N   GLU   154      37.260  45.580  47.820  1.00  0.00           N  
ATOM   2434  CA  GLU   154      37.490  46.270  49.060  1.00  0.00           C  
ATOM   2435  C   GLU   154      36.890  47.690  49.160  1.00  0.00           C  
ATOM   2436  O   GLU   154      36.670  48.340  48.140  1.00  0.00           O  
ATOM   2437  CB  GLU   154      39.000  46.350  49.390  1.00  0.00           C  
ATOM   2438  CG  GLU   154      39.510  44.970  49.600  1.00  0.00           C  
ATOM   2439  CD  GLU   154      40.980  45.130  49.890  1.00  0.00           C  
ATOM   2440  OE1 GLU   154      41.720  45.770  49.150  1.00  0.00           O  
ATOM   2441  OE2 GLU   154      41.460  44.620  50.940  1.00  0.00           O1-
ATOM   2442  HN  GLU   154      38.040  45.240  47.300  1.00  0.00           H  
ATOM   2443  HA  GLU   154      37.040  45.740  49.890  1.00  0.00           H  
ATOM   2444  HB1 GLU   154      39.240  46.970  50.280  1.00  0.00           H  
ATOM   2445  HB2 GLU   154      39.390  46.960  48.550  1.00  0.00           H  
ATOM   2446  HG1 GLU   154      39.450  44.320  48.700  1.00  0.00           H  
ATOM   2447  HG2 GLU   154      39.040  44.540  50.510  1.00  0.00           H  
ATOM   2448  N   TYR   155      36.660  48.170  50.390  1.00  0.00           N  
ATOM   2449  CA  TYR   155      36.220  49.500  50.620  1.00  0.00           C  
ATOM   2450  C   TYR   155      37.170  50.250  51.560  1.00  0.00           C  
ATOM   2451  O   TYR   155      37.680  49.750  52.560  1.00  0.00           O  
ATOM   2452  CB  TYR   155      34.710  49.640  51.060  1.00  0.00           C  
ATOM   2453  CG  TYR   155      34.330  51.050  51.630  1.00  0.00           C  
ATOM   2454  CD1 TYR   155      34.060  51.990  50.670  1.00  0.00           C  
ATOM   2455  CD2 TYR   155      33.920  51.290  52.950  1.00  0.00           C  
ATOM   2456  CE1 TYR   155      33.490  53.290  51.090  1.00  0.00           C  
ATOM   2457  CE2 TYR   155      33.360  52.520  53.350  1.00  0.00           C  
ATOM   2458  CZ  TYR   155      33.160  53.550  52.460  1.00  0.00           C  
ATOM   2459  OH  TYR   155      32.560  54.780  52.820  1.00  0.00           O  
ATOM   2460  HN  TYR   155      36.790  47.610  51.210  1.00  0.00           H  
ATOM   2461  HA  TYR   155      36.280  50.030  49.680  1.00  0.00           H  
ATOM   2462  HB1 TYR   155      34.620  48.880  51.860  1.00  0.00           H  
ATOM   2463  HB2 TYR   155      33.990  49.310  50.280  1.00  0.00           H  
ATOM   2464  HD1 TYR   155      34.160  51.890  49.590  1.00  0.00           H  
ATOM   2465  HD2 TYR   155      33.960  50.550  53.730  1.00  0.00           H  
ATOM   2466  HE1 TYR   155      33.220  53.990  50.320  1.00  0.00           H  
ATOM   2467  HE2 TYR   155      33.170  52.650  54.410  1.00  0.00           H  
ATOM   2468  HH  TYR   155      32.750  54.880  53.760  1.00  0.00           H  
ATOM   2469  N   MET   156      37.540  51.480  51.200  1.00  0.00           N  
ATOM   2470  CA  MET   156      38.560  52.250  51.800  1.00  0.00           C  
ATOM   2471  C   MET   156      37.950  53.480  52.510  1.00  0.00           C  
ATOM   2472  O   MET   156      37.430  54.310  51.780  1.00  0.00           O  
ATOM   2473  CB  MET   156      39.580  52.820  50.710  1.00  0.00           C  
ATOM   2474  CG  MET   156      40.160  51.660  49.860  1.00  0.00           C  
ATOM   2475  SD  MET   156      41.520  50.740  50.640  1.00  0.00           S  
ATOM   2476  CE  MET   156      42.770  52.000  50.450  1.00  0.00           C  
ATOM   2477  HN  MET   156      37.010  51.880  50.450  1.00  0.00           H  
ATOM   2478  HA  MET   156      39.140  51.620  52.460  1.00  0.00           H  
ATOM   2479  HB1 MET   156      40.390  53.450  51.120  1.00  0.00           H  
ATOM   2480  HB2 MET   156      38.950  53.480  50.070  1.00  0.00           H  
ATOM   2481  HG1 MET   156      40.640  52.000  48.920  1.00  0.00           H  
ATOM   2482  HG2 MET   156      39.420  50.870  49.620  1.00  0.00           H  
ATOM   2483  HE1 MET   156      42.530  52.960  50.960  1.00  0.00           H  
ATOM   2484  HE2 MET   156      42.800  52.330  49.390  1.00  0.00           H  
ATOM   2485  HE3 MET   156      43.800  51.630  50.610  1.00  0.00           H  
ATOM   2486  N   PRO   157      37.890  53.630  53.820  1.00  0.00           N  
ATOM   2487  CA  PRO   157      36.980  54.530  54.470  1.00  0.00           C  
ATOM   2488  C   PRO   157      37.650  55.870  54.830  1.00  0.00           C  
ATOM   2489  O   PRO   157      37.050  56.790  55.360  1.00  0.00           O  
ATOM   2490  CB  PRO   157      36.460  53.810  55.790  1.00  0.00           C  
ATOM   2491  CG  PRO   157      37.620  52.840  56.030  1.00  0.00           C  
ATOM   2492  CD  PRO   157      38.080  52.470  54.630  1.00  0.00           C  
ATOM   2493  HA  PRO   157      36.200  54.770  53.770  1.00  0.00           H  
ATOM   2494  HB1 PRO   157      35.570  53.150  55.680  1.00  0.00           H  
ATOM   2495  HB2 PRO   157      36.260  54.410  56.700  1.00  0.00           H  
ATOM   2496  HG1 PRO   157      38.480  53.240  56.620  1.00  0.00           H  
ATOM   2497  HG2 PRO   157      37.240  52.000  56.650  1.00  0.00           H  
ATOM   2498  HD1 PRO   157      39.170  52.300  54.780  1.00  0.00           H  
ATOM   2499  HD2 PRO   157      37.540  51.580  54.240  1.00  0.00           H  
ATOM   2500  N   GLY   158      38.980  55.980  54.660  1.00  0.00           N  
ATOM   2501  CA  GLY   158      39.740  57.160  55.110  1.00  0.00           C  
ATOM   2502  C   GLY   158      39.720  58.280  54.050  1.00  0.00           C  
ATOM   2503  O   GLY   158      40.280  59.300  54.290  1.00  0.00           O  
ATOM   2504  HN  GLY   158      39.560  55.260  54.290  1.00  0.00           H  
ATOM   2505  HA1 GLY   158      40.800  56.960  55.160  1.00  0.00           H  
ATOM   2506  HA2 GLY   158      39.380  57.560  56.050  1.00  0.00           H  
ATOM   2507  N   GLY   159      38.970  58.080  52.950  1.00  0.00           N  
ATOM   2508  CA  GLY   159      38.820  59.040  51.850  1.00  0.00           C  
ATOM   2509  C   GLY   159      39.950  59.090  50.860  1.00  0.00           C  
ATOM   2510  O   GLY   159      40.770  58.150  50.770  1.00  0.00           O  
ATOM   2511  HN  GLY   159      38.560  57.180  52.800  1.00  0.00           H  
ATOM   2512  HA1 GLY   159      38.760  60.050  52.240  1.00  0.00           H  
ATOM   2513  HA2 GLY   159      38.030  58.790  51.150  1.00  0.00           H  
ATOM   2514  N   ASP   160      40.090  60.150  50.110  1.00  0.00           N  
ATOM   2515  CA  ASP   160      41.130  60.430  49.180  1.00  0.00           C  
ATOM   2516  C   ASP   160      42.310  60.990  49.820  1.00  0.00           C  
ATOM   2517  O   ASP   160      42.370  61.720  50.820  1.00  0.00           O  
ATOM   2518  CB  ASP   160      40.710  61.250  47.910  1.00  0.00           C  
ATOM   2519  CG  ASP   160      39.850  62.490  48.160  1.00  0.00           C  
ATOM   2520  OD1 ASP   160      39.410  62.750  49.310  1.00  0.00           O  
ATOM   2521  OD2 ASP   160      39.640  63.270  47.180  1.00  0.00           O1-
ATOM   2522  HN  ASP   160      39.370  60.840  50.140  1.00  0.00           H  
ATOM   2523  HA  ASP   160      41.320  59.430  48.820  1.00  0.00           H  
ATOM   2524  HB1 ASP   160      40.170  60.630  47.160  1.00  0.00           H  
ATOM   2525  HB2 ASP   160      41.590  61.650  47.360  1.00  0.00           H  
ATOM   2526  N   LEU   161      43.480  60.650  49.250  1.00  0.00           N  
ATOM   2527  CA  LEU   161      44.780  61.170  49.650  1.00  0.00           C  
ATOM   2528  C   LEU   161      44.960  62.670  49.560  1.00  0.00           C  
ATOM   2529  O   LEU   161      45.600  63.250  50.440  1.00  0.00           O  
ATOM   2530  CB  LEU   161      45.880  60.500  48.870  1.00  0.00           C  
ATOM   2531  CG  LEU   161      47.250  60.470  49.640  1.00  0.00           C  
ATOM   2532  CD1 LEU   161      47.100  59.590  50.890  1.00  0.00           C  
ATOM   2533  CD2 LEU   161      48.260  59.900  48.530  1.00  0.00           C  
ATOM   2534  HN  LEU   161      43.430  60.040  48.460  1.00  0.00           H  
ATOM   2535  HA  LEU   161      44.880  60.980  50.710  1.00  0.00           H  
ATOM   2536  HB1 LEU   161      45.950  61.010  47.890  1.00  0.00           H  
ATOM   2537  HB2 LEU   161      45.590  59.440  48.740  1.00  0.00           H  
ATOM   2538  HG  LEU   161      47.590  61.460  50.020  1.00  0.00           H  
ATOM   2539 1HD1 LEU   161      48.110  59.230  51.190  1.00  0.00           H  
ATOM   2540 2HD1 LEU   161      46.430  58.730  50.660  1.00  0.00           H  
ATOM   2541 3HD1 LEU   161      46.580  60.060  51.750  1.00  0.00           H  
ATOM   2542 1HD2 LEU   161      49.240  59.680  48.990  1.00  0.00           H  
ATOM   2543 2HD2 LEU   161      48.300  60.660  47.720  1.00  0.00           H  
ATOM   2544 3HD2 LEU   161      47.810  58.990  48.090  1.00  0.00           H  
ATOM   2545  N   VAL   162      44.440  63.300  48.480  1.00  0.00           N  
ATOM   2546  CA  VAL   162      44.610  64.740  48.280  1.00  0.00           C  
ATOM   2547  C   VAL   162      43.970  65.540  49.340  1.00  0.00           C  
ATOM   2548  O   VAL   162      44.490  66.540  49.770  1.00  0.00           O  
ATOM   2549  CB  VAL   162      44.280  65.080  46.760  1.00  0.00           C  
ATOM   2550  CG1 VAL   162      42.870  64.580  46.320  1.00  0.00           C  
ATOM   2551  CG2 VAL   162      44.430  66.590  46.440  1.00  0.00           C  
ATOM   2552  HN  VAL   162      44.150  62.840  47.640  1.00  0.00           H  
ATOM   2553  HA  VAL   162      45.680  64.840  48.400  1.00  0.00           H  
ATOM   2554  HB  VAL   162      45.060  64.500  46.230  1.00  0.00           H  
ATOM   2555 1HG1 VAL   162      42.840  63.470  46.300  1.00  0.00           H  
ATOM   2556 2HG1 VAL   162      42.560  64.960  45.330  1.00  0.00           H  
ATOM   2557 3HG1 VAL   162      42.060  65.050  46.920  1.00  0.00           H  
ATOM   2558 1HG2 VAL   162      44.480  66.770  45.340  1.00  0.00           H  
ATOM   2559 2HG2 VAL   162      45.360  66.980  46.900  1.00  0.00           H  
ATOM   2560 3HG2 VAL   162      43.560  67.180  46.800  1.00  0.00           H  
ATOM   2561  N   ASN   163      42.720  65.160  49.810  1.00  0.00           N  
ATOM   2562  CA  ASN   163      42.150  65.830  50.990  1.00  0.00           C  
ATOM   2563  C   ASN   163      42.950  65.750  52.330  1.00  0.00           C  
ATOM   2564  O   ASN   163      43.050  66.790  53.010  1.00  0.00           O  
ATOM   2565  CB  ASN   163      40.770  65.190  51.280  1.00  0.00           C  
ATOM   2566  CG  ASN   163      39.930  66.030  52.220  1.00  0.00           C  
ATOM   2567  ND2 ASN   163      39.470  67.210  51.740  1.00  0.00           N  
ATOM   2568  OD1 ASN   163      39.630  65.590  53.350  1.00  0.00           O  
ATOM   2569  HN  ASN   163      42.260  64.510  49.210  1.00  0.00           H  
ATOM   2570  HA  ASN   163      42.030  66.890  50.840  1.00  0.00           H  
ATOM   2571  HB1 ASN   163      40.820  64.180  51.740  1.00  0.00           H  
ATOM   2572  HB2 ASN   163      40.160  65.180  50.350  1.00  0.00           H  
ATOM   2573 1HD2 ASN   163      39.740  67.550  50.840  1.00  0.00           H  
ATOM   2574 2HD2 ASN   163      38.770  67.640  52.300  1.00  0.00           H  
ATOM   2575  N   LEU   164      43.610  64.560  52.670  1.00  0.00           N  
ATOM   2576  CA  LEU   164      44.740  64.450  53.650  1.00  0.00           C  
ATOM   2577  C   LEU   164      45.860  65.530  53.510  1.00  0.00           C  
ATOM   2578  O   LEU   164      46.170  66.270  54.460  1.00  0.00           O  
ATOM   2579  CB  LEU   164      45.430  63.070  53.680  1.00  0.00           C  
ATOM   2580  CG  LEU   164      46.800  63.010  54.480  1.00  0.00           C  
ATOM   2581  CD1 LEU   164      46.560  63.160  56.000  1.00  0.00           C  
ATOM   2582  CD2 LEU   164      47.540  61.620  54.140  1.00  0.00           C  
ATOM   2583  HN  LEU   164      43.410  63.720  52.170  1.00  0.00           H  
ATOM   2584  HA  LEU   164      44.280  64.590  54.620  1.00  0.00           H  
ATOM   2585  HB1 LEU   164      45.720  62.740  52.660  1.00  0.00           H  
ATOM   2586  HB2 LEU   164      44.700  62.360  54.120  1.00  0.00           H  
ATOM   2587  HG  LEU   164      47.590  63.750  54.190  1.00  0.00           H  
ATOM   2588 1HD1 LEU   164      47.460  63.170  56.650  1.00  0.00           H  
ATOM   2589 2HD1 LEU   164      46.000  62.290  56.410  1.00  0.00           H  
ATOM   2590 3HD1 LEU   164      45.940  64.060  56.180  1.00  0.00           H  
ATOM   2591 1HD2 LEU   164      46.890  60.760  54.420  1.00  0.00           H  
ATOM   2592 2HD2 LEU   164      48.480  61.670  54.740  1.00  0.00           H  
ATOM   2593 3HD2 LEU   164      47.810  61.590  53.060  1.00  0.00           H  
ATOM   2594  N   MET   165      46.510  65.610  52.320  1.00  0.00           N  
ATOM   2595  CA  MET   165      47.580  66.510  51.890  1.00  0.00           C  
ATOM   2596  C   MET   165      47.190  67.960  52.010  1.00  0.00           C  
ATOM   2597  O   MET   165      48.120  68.820  52.060  1.00  0.00           O  
ATOM   2598  CB  MET   165      47.890  66.280  50.380  1.00  0.00           C  
ATOM   2599  CG  MET   165      48.620  64.930  50.110  1.00  0.00           C  
ATOM   2600  SD  MET   165      49.130  64.850  48.340  1.00  0.00           S  
ATOM   2601  CE  MET   165      50.640  65.890  48.430  1.00  0.00           C  
ATOM   2602  HN  MET   165      46.330  64.920  51.620  1.00  0.00           H  
ATOM   2603  HA  MET   165      48.430  66.360  52.530  1.00  0.00           H  
ATOM   2604  HB1 MET   165      48.440  67.190  50.060  1.00  0.00           H  
ATOM   2605  HB2 MET   165      46.890  66.240  49.890  1.00  0.00           H  
ATOM   2606  HG1 MET   165      48.000  64.020  50.250  1.00  0.00           H  
ATOM   2607  HG2 MET   165      49.530  64.930  50.750  1.00  0.00           H  
ATOM   2608  HE1 MET   165      51.100  65.820  47.420  1.00  0.00           H  
ATOM   2609  HE2 MET   165      51.470  65.440  49.010  1.00  0.00           H  
ATOM   2610  HE3 MET   165      50.520  66.910  48.850  1.00  0.00           H  
ATOM   2611  N   SER   166      45.840  68.250  51.960  1.00  0.00           N  
ATOM   2612  CA  SER   166      45.310  69.580  51.750  1.00  0.00           C  
ATOM   2613  C   SER   166      44.860  70.020  53.180  1.00  0.00           C  
ATOM   2614  O   SER   166      45.040  71.170  53.510  1.00  0.00           O  
ATOM   2615  CB  SER   166      44.160  69.670  50.720  1.00  0.00           C  
ATOM   2616  OG  SER   166      44.610  69.370  49.390  1.00  0.00           O  
ATOM   2617  HN  SER   166      45.170  67.530  51.860  1.00  0.00           H  
ATOM   2618  HA  SER   166      46.090  70.260  51.470  1.00  0.00           H  
ATOM   2619  HB1 SER   166      43.880  70.750  50.760  1.00  0.00           H  
ATOM   2620  HB2 SER   166      43.290  69.040  50.990  1.00  0.00           H  
ATOM   2621  HG1 SER   166      44.510  68.420  49.280  1.00  0.00           H  
ATOM   2622  N   ASN   167      44.310  69.100  54.030  1.00  0.00           N  
ATOM   2623  CA  ASN   167      43.790  69.550  55.360  1.00  0.00           C  
ATOM   2624  C   ASN   167      44.730  69.180  56.440  1.00  0.00           C  
ATOM   2625  O   ASN   167      44.500  69.570  57.610  1.00  0.00           O  
ATOM   2626  CB  ASN   167      42.440  68.750  55.700  1.00  0.00           C  
ATOM   2627  CG  ASN   167      41.170  69.200  54.960  1.00  0.00           C  
ATOM   2628  ND2 ASN   167      40.040  68.460  55.210  1.00  0.00           N  
ATOM   2629  OD1 ASN   167      41.090  70.250  54.350  1.00  0.00           O  
ATOM   2630  HN  ASN   167      44.170  68.130  53.810  1.00  0.00           H  
ATOM   2631  HA  ASN   167      43.520  70.590  55.210  1.00  0.00           H  
ATOM   2632  HB1 ASN   167      42.260  68.490  56.760  1.00  0.00           H  
ATOM   2633  HB2 ASN   167      42.680  67.760  55.250  1.00  0.00           H  
ATOM   2634 1HD2 ASN   167      39.110  68.750  54.990  1.00  0.00           H  
ATOM   2635 2HD2 ASN   167      40.120  67.720  55.880  1.00  0.00           H  
ATOM   2636  N   TYR   168      45.790  68.380  56.210  1.00  0.00           N  
ATOM   2637  CA  TYR   168      46.610  68.010  57.320  1.00  0.00           C  
ATOM   2638  C   TYR   168      48.080  68.270  56.900  1.00  0.00           C  
ATOM   2639  O   TYR   168      48.440  68.260  55.730  1.00  0.00           O  
ATOM   2640  CB  TYR   168      46.380  66.550  57.920  1.00  0.00           C  
ATOM   2641  CG  TYR   168      45.060  66.610  58.580  1.00  0.00           C  
ATOM   2642  CD1 TYR   168      44.940  67.180  59.900  1.00  0.00           C  
ATOM   2643  CD2 TYR   168      43.940  66.030  58.000  1.00  0.00           C  
ATOM   2644  CE1 TYR   168      43.660  67.200  60.510  1.00  0.00           C  
ATOM   2645  CE2 TYR   168      42.690  66.170  58.610  1.00  0.00           C  
ATOM   2646  CZ  TYR   168      42.580  66.730  59.840  1.00  0.00           C  
ATOM   2647  OH  TYR   168      41.300  66.720  60.380  1.00  0.00           O  
ATOM   2648  HN  TYR   168      46.140  67.990  55.360  1.00  0.00           H  
ATOM   2649  HA  TYR   168      46.450  68.720  58.120  1.00  0.00           H  
ATOM   2650  HB1 TYR   168      47.200  66.400  58.650  1.00  0.00           H  
ATOM   2651  HB2 TYR   168      46.370  65.790  57.100  1.00  0.00           H  
ATOM   2652  HD1 TYR   168      45.800  67.550  60.440  1.00  0.00           H  
ATOM   2653  HD2 TYR   168      44.050  65.510  57.060  1.00  0.00           H  
ATOM   2654  HE1 TYR   168      43.720  67.660  61.490  1.00  0.00           H  
ATOM   2655  HE2 TYR   168      41.790  65.760  58.180  1.00  0.00           H  
ATOM   2656  HH  TYR   168      41.420  67.050  61.270  1.00  0.00           H  
ATOM   2657  N   ASP   169      48.920  68.510  57.930  1.00  0.00           N  
ATOM   2658  CA  ASP   169      50.360  68.410  57.900  1.00  0.00           C  
ATOM   2659  C   ASP   169      50.720  66.940  57.790  1.00  0.00           C  
ATOM   2660  O   ASP   169      49.940  66.160  58.300  1.00  0.00           O  
ATOM   2661  CB  ASP   169      50.960  69.120  59.110  1.00  0.00           C  
ATOM   2662  CG  ASP   169      50.850  70.590  58.890  1.00  0.00           C  
ATOM   2663  OD1 ASP   169      51.290  71.340  59.780  1.00  0.00           O  
ATOM   2664  OD2 ASP   169      50.310  71.080  57.880  1.00  0.00           O1-
ATOM   2665  HN  ASP   169      48.450  68.830  58.750  1.00  0.00           H  
ATOM   2666  HA  ASP   169      50.690  68.930  57.000  1.00  0.00           H  
ATOM   2667  HB1 ASP   169      52.020  68.810  59.260  1.00  0.00           H  
ATOM   2668  HB2 ASP   169      50.380  68.930  60.040  1.00  0.00           H  
ATOM   2669  N   VAL   170      51.770  66.640  57.000  1.00  0.00           N  
ATOM   2670  CA  VAL   170      52.240  65.330  56.700  1.00  0.00           C  
ATOM   2671  C   VAL   170      53.730  65.480  56.940  1.00  0.00           C  
ATOM   2672  O   VAL   170      54.480  65.960  56.150  1.00  0.00           O  
ATOM   2673  CB  VAL   170      51.840  64.960  55.240  1.00  0.00           C  
ATOM   2674  CG1 VAL   170      52.750  63.810  54.750  1.00  0.00           C  
ATOM   2675  CG2 VAL   170      50.300  64.660  55.190  1.00  0.00           C  
ATOM   2676  HN  VAL   170      52.240  67.410  56.570  1.00  0.00           H  
ATOM   2677  HA  VAL   170      51.990  64.530  57.370  1.00  0.00           H  
ATOM   2678  HB  VAL   170      52.080  65.790  54.540  1.00  0.00           H  
ATOM   2679 1HG1 VAL   170      53.820  64.130  54.740  1.00  0.00           H  
ATOM   2680 2HG1 VAL   170      52.480  63.520  53.710  1.00  0.00           H  
ATOM   2681 3HG1 VAL   170      52.640  63.000  55.510  1.00  0.00           H  
ATOM   2682 1HG2 VAL   170      49.940  64.480  54.160  1.00  0.00           H  
ATOM   2683 2HG2 VAL   170      49.670  65.450  55.640  1.00  0.00           H  
ATOM   2684 3HG2 VAL   170      50.070  63.720  55.750  1.00  0.00           H  
ATOM   2685  N   PRO   171      54.210  65.080  58.110  1.00  0.00           N  
ATOM   2686  CA  PRO   171      55.640  65.180  58.400  1.00  0.00           C  
ATOM   2687  C   PRO   171      56.740  64.570  57.400  1.00  0.00           C  
ATOM   2688  O   PRO   171      56.390  63.730  56.540  1.00  0.00           O  
ATOM   2689  CB  PRO   171      55.730  64.570  59.820  1.00  0.00           C  
ATOM   2690  CG  PRO   171      54.370  64.840  60.450  1.00  0.00           C  
ATOM   2691  CD  PRO   171      53.430  64.830  59.320  1.00  0.00           C  
ATOM   2692  HA  PRO   171      55.830  66.240  58.500  1.00  0.00           H  
ATOM   2693  HB1 PRO   171      56.650  65.010  60.260  1.00  0.00           H  
ATOM   2694  HB2 PRO   171      55.780  63.480  59.590  1.00  0.00           H  
ATOM   2695  HG1 PRO   171      54.170  63.990  61.140  1.00  0.00           H  
ATOM   2696  HG2 PRO   171      54.400  65.750  61.080  1.00  0.00           H  
ATOM   2697  HD1 PRO   171      52.970  63.820  59.260  1.00  0.00           H  
ATOM   2698  HD2 PRO   171      52.610  65.570  59.410  1.00  0.00           H  
ATOM   2699  N   GLU   172      58.030  64.970  57.510  1.00  0.00           N  
ATOM   2700  CA  GLU   172      59.150  64.420  56.650  1.00  0.00           C  
ATOM   2701  C   GLU   172      59.370  62.950  56.720  1.00  0.00           C  
ATOM   2702  O   GLU   172      59.580  62.240  55.720  1.00  0.00           O  
ATOM   2703  CB  GLU   172      60.400  65.280  56.930  1.00  0.00           C  
ATOM   2704  CG  GLU   172      61.680  64.680  56.280  1.00  0.00           C  
ATOM   2705  CD  GLU   172      62.880  65.340  56.800  1.00  0.00           C  
ATOM   2706  OE1 GLU   172      63.560  66.030  56.000  1.00  0.00           O  
ATOM   2707  OE2 GLU   172      63.310  64.950  57.960  1.00  0.00           O1-
ATOM   2708  HN  GLU   172      58.310  65.710  58.120  1.00  0.00           H  
ATOM   2709  HA  GLU   172      58.790  64.470  55.630  1.00  0.00           H  
ATOM   2710  HB1 GLU   172      60.480  65.220  58.040  1.00  0.00           H  
ATOM   2711  HB2 GLU   172      60.180  66.350  56.680  1.00  0.00           H  
ATOM   2712  HG1 GLU   172      61.660  64.880  55.190  1.00  0.00           H  
ATOM   2713  HG2 GLU   172      61.750  63.570  56.390  1.00  0.00           H  
ATOM   2714  N   LYS   173      59.320  62.360  57.910  1.00  0.00           N  
ATOM   2715  CA  LYS   173      59.210  60.900  57.980  1.00  0.00           C  
ATOM   2716  C   LYS   173      57.890  60.280  57.530  1.00  0.00           C  
ATOM   2717  O   LYS   173      57.920  59.190  56.990  1.00  0.00           O  
ATOM   2718  CB  LYS   173      59.450  60.430  59.420  1.00  0.00           C  
ATOM   2719  CG  LYS   173      58.420  61.100  60.360  1.00  0.00           C  
ATOM   2720  CD  LYS   173      58.790  60.900  61.840  1.00  0.00           C  
ATOM   2721  CE  LYS   173      57.980  61.790  62.850  1.00  0.00           C  
ATOM   2722  NZ  LYS   173      58.570  61.470  64.190  1.00  0.00           N1+
ATOM   2723  HN  LYS   173      59.280  62.880  58.760  1.00  0.00           H  
ATOM   2724  HA  LYS   173      60.010  60.430  57.430  1.00  0.00           H  
ATOM   2725  HB1 LYS   173      60.450  60.810  59.720  1.00  0.00           H  
ATOM   2726  HB2 LYS   173      59.420  59.320  59.430  1.00  0.00           H  
ATOM   2727  HG1 LYS   173      57.380  60.740  60.280  1.00  0.00           H  
ATOM   2728  HG2 LYS   173      58.270  62.190  60.190  1.00  0.00           H  
ATOM   2729  HD1 LYS   173      59.870  61.110  61.950  1.00  0.00           H  
ATOM   2730  HD2 LYS   173      58.440  59.860  61.990  1.00  0.00           H  
ATOM   2731  HE1 LYS   173      56.910  61.500  62.770  1.00  0.00           H  
ATOM   2732  HE2 LYS   173      58.130  62.870  62.650  1.00  0.00           H  
ATOM   2733  HZ1 LYS   173      59.600  61.480  64.090  1.00  0.00           H  
ATOM   2734  HZ2 LYS   173      58.380  60.550  64.630  1.00  0.00           H  
ATOM   2735  HZ3 LYS   173      58.290  62.240  64.840  1.00  0.00           H  
ATOM   2736  N   TRP   174      56.720  60.940  57.630  1.00  0.00           N  
ATOM   2737  CA  TRP   174      55.470  60.410  57.100  1.00  0.00           C  
ATOM   2738  C   TRP   174      55.370  60.530  55.550  1.00  0.00           C  
ATOM   2739  O   TRP   174      54.830  59.610  54.930  1.00  0.00           O  
ATOM   2740  CB  TRP   174      54.330  61.210  57.850  1.00  0.00           C  
ATOM   2741  CG  TRP   174      53.890  60.670  59.240  1.00  0.00           C  
ATOM   2742  CD1 TRP   174      52.810  61.210  59.860  1.00  0.00           C  
ATOM   2743  CD2 TRP   174      54.480  59.710  60.090  1.00  0.00           C  
ATOM   2744  CE2 TRP   174      53.760  59.780  61.340  1.00  0.00           C  
ATOM   2745  CE3 TRP   174      55.560  58.810  60.000  1.00  0.00           C  
ATOM   2746  NE1 TRP   174      52.730  60.600  61.120  1.00  0.00           N  
ATOM   2747  CZ2 TRP   174      53.970  58.950  62.400  1.00  0.00           C  
ATOM   2748  CZ3 TRP   174      55.890  58.130  61.150  1.00  0.00           C  
ATOM   2749  CH2 TRP   174      55.160  58.170  62.310  1.00  0.00           C  
ATOM   2750  HN  TRP   174      56.670  61.860  58.010  1.00  0.00           H  
ATOM   2751  HA  TRP   174      55.290  59.360  57.280  1.00  0.00           H  
ATOM   2752  HB1 TRP   174      53.440  61.180  57.180  1.00  0.00           H  
ATOM   2753  HB2 TRP   174      54.620  62.280  57.820  1.00  0.00           H  
ATOM   2754  HD1 TRP   174      52.100  61.930  59.480  1.00  0.00           H  
ATOM   2755  HE1 TRP   174      51.930  60.650  61.690  1.00  0.00           H  
ATOM   2756  HE3 TRP   174      56.050  58.610  59.050  1.00  0.00           H  
ATOM   2757  HZ2 TRP   174      53.430  59.010  63.330  1.00  0.00           H  
ATOM   2758  HZ3 TRP   174      56.790  57.540  61.140  1.00  0.00           H  
ATOM   2759  HH2 TRP   174      55.410  57.590  63.190  1.00  0.00           H  
ATOM   2760  N   ALA   175      55.940  61.560  54.910  1.00  0.00           N  
ATOM   2761  CA  ALA   175      56.070  61.690  53.400  1.00  0.00           C  
ATOM   2762  C   ALA   175      56.870  60.590  52.710  1.00  0.00           C  
ATOM   2763  O   ALA   175      56.490  60.000  51.660  1.00  0.00           O  
ATOM   2764  CB  ALA   175      56.680  63.080  53.150  1.00  0.00           C  
ATOM   2765  HN  ALA   175      56.190  62.330  55.490  1.00  0.00           H  
ATOM   2766  HA  ALA   175      55.070  61.640  52.990  1.00  0.00           H  
ATOM   2767  HB1 ALA   175      56.070  63.910  53.570  1.00  0.00           H  
ATOM   2768  HB2 ALA   175      56.690  63.290  52.060  1.00  0.00           H  
ATOM   2769  HB3 ALA   175      57.680  63.130  53.630  1.00  0.00           H  
ATOM   2770  N   ARG   176      57.880  60.180  53.440  1.00  0.00           N  
ATOM   2771  CA  ARG   176      58.810  59.060  53.170  1.00  0.00           C  
ATOM   2772  C   ARG   176      58.080  57.710  53.000  1.00  0.00           C  
ATOM   2773  O   ARG   176      58.320  56.880  52.140  1.00  0.00           O  
ATOM   2774  CB  ARG   176      60.050  59.130  54.130  1.00  0.00           C  
ATOM   2775  CG  ARG   176      60.750  57.800  54.530  1.00  0.00           C  
ATOM   2776  CD  ARG   176      61.780  57.930  55.680  1.00  0.00           C  
ATOM   2777  NE  ARG   176      62.950  58.710  55.200  1.00  0.00           N  
ATOM   2778  CZ  ARG   176      63.560  59.720  55.800  1.00  0.00           C  
ATOM   2779  NH1 ARG   176      63.290  60.190  56.960  1.00  0.00           N1+
ATOM   2780  NH2 ARG   176      64.480  60.350  55.130  1.00  0.00           N  
ATOM   2781  HN  ARG   176      58.010  60.650  54.310  1.00  0.00           H  
ATOM   2782  HA  ARG   176      59.210  59.160  52.170  1.00  0.00           H  
ATOM   2783  HB1 ARG   176      59.700  59.510  55.120  1.00  0.00           H  
ATOM   2784  HB2 ARG   176      60.800  59.840  53.700  1.00  0.00           H  
ATOM   2785  HG1 ARG   176      60.990  57.190  53.630  1.00  0.00           H  
ATOM   2786  HG2 ARG   176      59.880  57.190  54.860  1.00  0.00           H  
ATOM   2787  HD1 ARG   176      62.110  56.890  55.860  1.00  0.00           H  
ATOM   2788  HD2 ARG   176      61.250  58.460  56.500  1.00  0.00           H  
ATOM   2789  HE  ARG   176      63.430  58.420  54.370  1.00  0.00           H  
ATOM   2790 1HH1 ARG   176      62.630  59.670  57.500  1.00  0.00           H  
ATOM   2791 2HH1 ARG   176      63.900  60.870  57.370  1.00  0.00           H  
ATOM   2792 1HH2 ARG   176      64.770  60.090  54.210  1.00  0.00           H  
ATOM   2793 2HH2 ARG   176      64.590  61.270  55.500  1.00  0.00           H  
ATOM   2794  N   PHE   177      57.060  57.490  53.880  1.00  0.00           N  
ATOM   2795  CA  PHE   177      56.240  56.270  53.850  1.00  0.00           C  
ATOM   2796  C   PHE   177      55.320  56.250  52.640  1.00  0.00           C  
ATOM   2797  O   PHE   177      55.250  55.310  51.910  1.00  0.00           O  
ATOM   2798  CB  PHE   177      55.500  56.090  55.230  1.00  0.00           C  
ATOM   2799  CG  PHE   177      54.690  54.860  55.310  1.00  0.00           C  
ATOM   2800  CD1 PHE   177      55.260  53.560  55.530  1.00  0.00           C  
ATOM   2801  CD2 PHE   177      53.300  54.970  55.260  1.00  0.00           C  
ATOM   2802  CE1 PHE   177      54.410  52.450  55.750  1.00  0.00           C  
ATOM   2803  CE2 PHE   177      52.440  53.840  55.450  1.00  0.00           C  
ATOM   2804  CZ  PHE   177      53.020  52.610  55.600  1.00  0.00           C  
ATOM   2805  HN  PHE   177      57.020  58.150  54.630  1.00  0.00           H  
ATOM   2806  HA  PHE   177      56.940  55.460  53.660  1.00  0.00           H  
ATOM   2807  HB1 PHE   177      54.840  56.970  55.390  1.00  0.00           H  
ATOM   2808  HB2 PHE   177      56.320  56.100  55.980  1.00  0.00           H  
ATOM   2809  HD1 PHE   177      56.330  53.440  55.540  1.00  0.00           H  
ATOM   2810  HD2 PHE   177      52.870  55.940  55.070  1.00  0.00           H  
ATOM   2811  HE1 PHE   177      54.700  51.410  55.760  1.00  0.00           H  
ATOM   2812  HE2 PHE   177      51.390  53.950  55.230  1.00  0.00           H  
ATOM   2813  HZ  PHE   177      52.410  51.710  55.660  1.00  0.00           H  
ATOM   2814  N   TYR   178      54.590  57.300  52.390  1.00  0.00           N  
ATOM   2815  CA  TYR   178      53.600  57.260  51.330  1.00  0.00           C  
ATOM   2816  C   TYR   178      54.240  57.140  49.970  1.00  0.00           C  
ATOM   2817  O   TYR   178      53.630  56.400  49.120  1.00  0.00           O  
ATOM   2818  CB  TYR   178      52.790  58.540  51.280  1.00  0.00           C  
ATOM   2819  CG  TYR   178      51.940  58.810  52.510  1.00  0.00           C  
ATOM   2820  CD1 TYR   178      51.220  57.730  53.140  1.00  0.00           C  
ATOM   2821  CD2 TYR   178      51.690  60.160  53.090  1.00  0.00           C  
ATOM   2822  CE1 TYR   178      50.490  57.880  54.380  1.00  0.00           C  
ATOM   2823  CE2 TYR   178      51.060  60.240  54.360  1.00  0.00           C  
ATOM   2824  CZ  TYR   178      50.450  59.170  54.990  1.00  0.00           C  
ATOM   2825  OH  TYR   178      49.910  59.390  56.200  1.00  0.00           O  
ATOM   2826  HN  TYR   178      54.780  58.160  52.880  1.00  0.00           H  
ATOM   2827  HA  TYR   178      52.940  56.400  51.330  1.00  0.00           H  
ATOM   2828  HB1 TYR   178      52.020  58.560  50.470  1.00  0.00           H  
ATOM   2829  HB2 TYR   178      53.480  59.400  51.160  1.00  0.00           H  
ATOM   2830  HD1 TYR   178      51.430  56.750  52.720  1.00  0.00           H  
ATOM   2831  HD2 TYR   178      52.140  61.010  52.590  1.00  0.00           H  
ATOM   2832  HE1 TYR   178      50.000  57.010  54.780  1.00  0.00           H  
ATOM   2833  HE2 TYR   178      50.930  61.210  54.820  1.00  0.00           H  
ATOM   2834  HH  TYR   178      49.380  58.590  56.340  1.00  0.00           H  
ATOM   2835  N   THR   179      55.370  57.820  49.830  1.00  0.00           N  
ATOM   2836  CA  THR   179      56.180  57.850  48.550  1.00  0.00           C  
ATOM   2837  C   THR   179      56.990  56.590  48.280  1.00  0.00           C  
ATOM   2838  O   THR   179      57.160  56.180  47.110  1.00  0.00           O  
ATOM   2839  CB  THR   179      57.170  59.090  48.410  1.00  0.00           C  
ATOM   2840  CG2 THR   179      56.250  60.390  48.290  1.00  0.00           C  
ATOM   2841  OG1 THR   179      57.980  59.290  49.530  1.00  0.00           O  
ATOM   2842  HN  THR   179      55.680  58.450  50.540  1.00  0.00           H  
ATOM   2843  HA  THR   179      55.400  57.970  47.810  1.00  0.00           H  
ATOM   2844  HB  THR   179      57.800  58.930  47.510  1.00  0.00           H  
ATOM   2845  HG1 THR   179      57.340  59.400  50.240  1.00  0.00           H  
ATOM   2846 1HG2 THR   179      55.500  60.400  49.110  1.00  0.00           H  
ATOM   2847 2HG2 THR   179      55.720  60.320  47.320  1.00  0.00           H  
ATOM   2848 3HG2 THR   179      56.900  61.290  48.330  1.00  0.00           H  
ATOM   2849  N   ALA   180      57.450  55.860  49.300  1.00  0.00           N  
ATOM   2850  CA  ALA   180      58.170  54.560  49.130  1.00  0.00           C  
ATOM   2851  C   ALA   180      57.220  53.450  48.720  1.00  0.00           C  
ATOM   2852  O   ALA   180      57.450  52.630  47.860  1.00  0.00           O  
ATOM   2853  CB  ALA   180      58.750  54.310  50.470  1.00  0.00           C  
ATOM   2854  HN  ALA   180      57.410  56.190  50.240  1.00  0.00           H  
ATOM   2855  HA  ALA   180      58.890  54.600  48.330  1.00  0.00           H  
ATOM   2856  HB1 ALA   180      59.560  55.040  50.700  1.00  0.00           H  
ATOM   2857  HB2 ALA   180      59.310  53.350  50.550  1.00  0.00           H  
ATOM   2858  HB3 ALA   180      58.030  54.440  51.300  1.00  0.00           H  
ATOM   2859  N   GLU   181      56.030  53.400  49.340  1.00  0.00           N  
ATOM   2860  CA  GLU   181      54.940  52.520  48.930  1.00  0.00           C  
ATOM   2861  C   GLU   181      54.480  52.660  47.500  1.00  0.00           C  
ATOM   2862  O   GLU   181      54.200  51.720  46.780  1.00  0.00           O  
ATOM   2863  CB  GLU   181      53.730  52.820  49.820  1.00  0.00           C  
ATOM   2864  CG  GLU   181      53.890  52.300  51.240  1.00  0.00           C  
ATOM   2865  CD  GLU   181      53.310  50.890  51.370  1.00  0.00           C  
ATOM   2866  OE1 GLU   181      53.770  49.900  50.700  1.00  0.00           O  
ATOM   2867  OE2 GLU   181      52.300  50.690  52.070  1.00  0.00           O1-
ATOM   2868  HN  GLU   181      55.820  54.080  50.040  1.00  0.00           H  
ATOM   2869  HA  GLU   181      55.160  51.480  49.160  1.00  0.00           H  
ATOM   2870  HB1 GLU   181      52.720  52.490  49.490  1.00  0.00           H  
ATOM   2871  HB2 GLU   181      53.740  53.930  49.850  1.00  0.00           H  
ATOM   2872  HG1 GLU   181      53.460  53.010  51.990  1.00  0.00           H  
ATOM   2873  HG2 GLU   181      54.970  52.220  51.460  1.00  0.00           H  
ATOM   2874  N   VAL   182      54.300  53.890  46.920  1.00  0.00           N  
ATOM   2875  CA  VAL   182      54.140  54.150  45.530  1.00  0.00           C  
ATOM   2876  C   VAL   182      55.250  53.700  44.670  1.00  0.00           C  
ATOM   2877  O   VAL   182      55.020  53.030  43.670  1.00  0.00           O  
ATOM   2878  CB  VAL   182      53.870  55.600  45.220  1.00  0.00           C  
ATOM   2879  CG1 VAL   182      53.780  55.910  43.720  1.00  0.00           C  
ATOM   2880  CG2 VAL   182      52.580  55.970  45.930  1.00  0.00           C  
ATOM   2881  HN  VAL   182      54.310  54.690  47.520  1.00  0.00           H  
ATOM   2882  HA  VAL   182      53.330  53.530  45.160  1.00  0.00           H  
ATOM   2883  HB  VAL   182      54.670  56.240  45.650  1.00  0.00           H  
ATOM   2884 1HG1 VAL   182      53.050  55.200  43.260  1.00  0.00           H  
ATOM   2885 2HG1 VAL   182      54.720  55.800  43.140  1.00  0.00           H  
ATOM   2886 3HG1 VAL   182      53.370  56.930  43.560  1.00  0.00           H  
ATOM   2887 1HG2 VAL   182      52.640  56.090  47.040  1.00  0.00           H  
ATOM   2888 2HG2 VAL   182      51.710  55.300  45.770  1.00  0.00           H  
ATOM   2889 3HG2 VAL   182      52.290  56.990  45.590  1.00  0.00           H  
ATOM   2890  N   VAL   183      56.500  53.930  45.040  1.00  0.00           N  
ATOM   2891  CA  VAL   183      57.650  53.470  44.270  1.00  0.00           C  
ATOM   2892  C   VAL   183      57.690  51.920  44.200  1.00  0.00           C  
ATOM   2893  O   VAL   183      58.030  51.300  43.200  1.00  0.00           O  
ATOM   2894  CB  VAL   183      59.010  54.010  44.770  1.00  0.00           C  
ATOM   2895  CG1 VAL   183      60.310  53.380  44.260  1.00  0.00           C  
ATOM   2896  CG2 VAL   183      58.980  55.590  44.640  1.00  0.00           C  
ATOM   2897  HN  VAL   183      56.580  54.660  45.710  1.00  0.00           H  
ATOM   2898  HA  VAL   183      57.560  53.870  43.270  1.00  0.00           H  
ATOM   2899  HB  VAL   183      59.050  53.780  45.850  1.00  0.00           H  
ATOM   2900 1HG1 VAL   183      61.050  53.650  45.030  1.00  0.00           H  
ATOM   2901 2HG1 VAL   183      60.630  53.710  43.250  1.00  0.00           H  
ATOM   2902 3HG1 VAL   183      60.260  52.280  44.160  1.00  0.00           H  
ATOM   2903 1HG2 VAL   183      59.790  55.780  43.900  1.00  0.00           H  
ATOM   2904 2HG2 VAL   183      59.120  56.090  45.620  1.00  0.00           H  
ATOM   2905 3HG2 VAL   183      58.030  56.030  44.280  1.00  0.00           H  
ATOM   2906  N   LEU   184      57.400  51.240  45.310  1.00  0.00           N  
ATOM   2907  CA  LEU   184      57.550  49.760  45.410  1.00  0.00           C  
ATOM   2908  C   LEU   184      56.390  49.040  44.890  1.00  0.00           C  
ATOM   2909  O   LEU   184      56.530  47.910  44.440  1.00  0.00           O  
ATOM   2910  CB  LEU   184      57.620  49.440  46.910  1.00  0.00           C  
ATOM   2911  CG  LEU   184      57.980  47.970  47.350  1.00  0.00           C  
ATOM   2912  CD1 LEU   184      59.410  47.550  46.920  1.00  0.00           C  
ATOM   2913  CD2 LEU   184      57.990  47.850  48.810  1.00  0.00           C  
ATOM   2914  HN  LEU   184      57.360  51.680  46.210  1.00  0.00           H  
ATOM   2915  HA  LEU   184      58.490  49.450  44.990  1.00  0.00           H  
ATOM   2916  HB1 LEU   184      56.640  49.620  47.400  1.00  0.00           H  
ATOM   2917  HB2 LEU   184      58.420  49.970  47.470  1.00  0.00           H  
ATOM   2918  HG  LEU   184      57.240  47.310  46.850  1.00  0.00           H  
ATOM   2919 1HD1 LEU   184      59.420  47.510  45.810  1.00  0.00           H  
ATOM   2920 2HD1 LEU   184      59.690  46.550  47.310  1.00  0.00           H  
ATOM   2921 3HD1 LEU   184      60.030  48.340  47.390  1.00  0.00           H  
ATOM   2922 1HD2 LEU   184      58.420  46.910  49.210  1.00  0.00           H  
ATOM   2923 2HD2 LEU   184      56.990  48.010  49.250  1.00  0.00           H  
ATOM   2924 3HD2 LEU   184      58.690  48.620  49.200  1.00  0.00           H  
ATOM   2925  N   ALA   185      55.150  49.700  44.940  1.00  0.00           N  
ATOM   2926  CA  ALA   185      54.080  49.250  44.180  1.00  0.00           C  
ATOM   2927  C   ALA   185      54.210  49.300  42.650  1.00  0.00           C  
ATOM   2928  O   ALA   185      53.870  48.340  42.000  1.00  0.00           O  
ATOM   2929  CB  ALA   185      52.800  49.960  44.610  1.00  0.00           C  
ATOM   2930  HN  ALA   185      55.070  50.610  45.340  1.00  0.00           H  
ATOM   2931  HA  ALA   185      53.780  48.230  44.370  1.00  0.00           H  
ATOM   2932  HB1 ALA   185      51.960  49.480  44.070  1.00  0.00           H  
ATOM   2933  HB2 ALA   185      52.840  51.040  44.340  1.00  0.00           H  
ATOM   2934  HB3 ALA   185      52.620  49.760  45.680  1.00  0.00           H  
ATOM   2935  N   LEU   186      54.800  50.330  42.040  1.00  0.00           N  
ATOM   2936  CA  LEU   186      54.980  50.400  40.580  1.00  0.00           C  
ATOM   2937  C   LEU   186      55.940  49.320  40.040  1.00  0.00           C  
ATOM   2938  O   LEU   186      55.720  48.820  38.960  1.00  0.00           O  
ATOM   2939  CB  LEU   186      55.280  51.810  39.990  1.00  0.00           C  
ATOM   2940  CG  LEU   186      54.130  52.860  40.160  1.00  0.00           C  
ATOM   2941  CD1 LEU   186      54.620  54.360  40.090  1.00  0.00           C  
ATOM   2942  CD2 LEU   186      52.960  52.590  39.170  1.00  0.00           C  
ATOM   2943  HN  LEU   186      55.270  51.000  42.620  1.00  0.00           H  
ATOM   2944  HA  LEU   186      54.010  50.090  40.230  1.00  0.00           H  
ATOM   2945  HB1 LEU   186      55.590  51.780  38.920  1.00  0.00           H  
ATOM   2946  HB2 LEU   186      56.080  52.310  40.580  1.00  0.00           H  
ATOM   2947  HG  LEU   186      53.650  52.640  41.140  1.00  0.00           H  
ATOM   2948 1HD1 LEU   186      54.820  54.750  39.070  1.00  0.00           H  
ATOM   2949 2HD1 LEU   186      55.480  54.560  40.770  1.00  0.00           H  
ATOM   2950 3HD1 LEU   186      53.820  55.030  40.460  1.00  0.00           H  
ATOM   2951 1HD2 LEU   186      52.090  53.260  39.410  1.00  0.00           H  
ATOM   2952 2HD2 LEU   186      52.600  51.570  39.420  1.00  0.00           H  
ATOM   2953 3HD2 LEU   186      53.330  52.690  38.130  1.00  0.00           H  
ATOM   2954  N   ASP   187      56.910  48.940  40.890  1.00  0.00           N  
ATOM   2955  CA  ASP   187      57.760  47.830  40.590  1.00  0.00           C  
ATOM   2956  C   ASP   187      57.130  46.490  40.330  1.00  0.00           C  
ATOM   2957  O   ASP   187      57.400  45.750  39.410  1.00  0.00           O  
ATOM   2958  CB  ASP   187      58.780  47.640  41.820  1.00  0.00           C  
ATOM   2959  CG  ASP   187      59.950  46.710  41.550  1.00  0.00           C  
ATOM   2960  OD1 ASP   187      60.110  46.110  40.480  1.00  0.00           O  
ATOM   2961  OD2 ASP   187      60.840  46.680  42.430  1.00  0.00           O1-
ATOM   2962  HN  ASP   187      57.070  49.360  41.780  1.00  0.00           H  
ATOM   2963  HA  ASP   187      58.350  48.080  39.720  1.00  0.00           H  
ATOM   2964  HB1 ASP   187      58.360  47.380  42.810  1.00  0.00           H  
ATOM   2965  HB2 ASP   187      59.220  48.660  41.940  1.00  0.00           H  
ATOM   2966  N   ALA   188      56.120  46.230  41.200  1.00  0.00           N  
ATOM   2967  CA  ALA   188      55.160  45.180  40.980  1.00  0.00           C  
ATOM   2968  C   ALA   188      54.230  45.310  39.800  1.00  0.00           C  
ATOM   2969  O   ALA   188      54.000  44.360  39.050  1.00  0.00           O  
ATOM   2970  CB  ALA   188      54.340  44.900  42.320  1.00  0.00           C  
ATOM   2971  HN  ALA   188      55.870  46.820  41.960  1.00  0.00           H  
ATOM   2972  HA  ALA   188      55.680  44.240  40.890  1.00  0.00           H  
ATOM   2973  HB1 ALA   188      54.870  44.140  42.950  1.00  0.00           H  
ATOM   2974  HB2 ALA   188      53.320  44.520  42.120  1.00  0.00           H  
ATOM   2975  HB3 ALA   188      54.040  45.690  43.040  1.00  0.00           H  
ATOM   2976  N   ILE   189      53.700  46.510  39.530  1.00  0.00           N  
ATOM   2977  CA  ILE   189      52.910  46.770  38.350  1.00  0.00           C  
ATOM   2978  C   ILE   189      53.680  46.500  37.050  1.00  0.00           C  
ATOM   2979  O   ILE   189      53.200  45.850  36.130  1.00  0.00           O  
ATOM   2980  CB  ILE   189      52.320  48.200  38.390  1.00  0.00           C  
ATOM   2981  CG1 ILE   189      51.110  48.370  39.470  1.00  0.00           C  
ATOM   2982  CG2 ILE   189      51.630  48.560  37.040  1.00  0.00           C  
ATOM   2983  CD  ILE   189      49.780  47.740  39.220  1.00  0.00           C  
ATOM   2984  HN  ILE   189      53.870  47.240  40.190  1.00  0.00           H  
ATOM   2985  HA  ILE   189      52.040  46.120  38.290  1.00  0.00           H  
ATOM   2986  HB  ILE   189      53.120  48.920  38.660  1.00  0.00           H  
ATOM   2987 1HG1 ILE   189      50.920  49.440  39.720  1.00  0.00           H  
ATOM   2988 2HG1 ILE   189      51.500  48.050  40.460  1.00  0.00           H  
ATOM   2989 1HG2 ILE   189      51.060  49.510  37.170  1.00  0.00           H  
ATOM   2990 2HG2 ILE   189      50.910  47.780  36.750  1.00  0.00           H  
ATOM   2991 3HG2 ILE   189      52.370  48.820  36.250  1.00  0.00           H  
ATOM   2992  HD1 ILE   189      49.110  47.970  40.070  1.00  0.00           H  
ATOM   2993  HD2 ILE   189      49.820  46.650  39.000  1.00  0.00           H  
ATOM   2994  HD3 ILE   189      49.260  48.260  38.380  1.00  0.00           H  
ATOM   2995  N   HSD   190      54.940  46.910  36.990  1.00  0.00           N  
ATOM   2996  CA  HSD   190      55.860  46.530  35.920  1.00  0.00           C  
ATOM   2997  C   HSD   190      56.110  45.100  35.700  1.00  0.00           C  
ATOM   2998  O   HSD   190      56.070  44.590  34.540  1.00  0.00           O  
ATOM   2999  CB  HSD   190      57.170  47.270  35.980  1.00  0.00           C  
ATOM   3000  CG  HSD   190      56.960  48.790  35.940  1.00  0.00           C  
ATOM   3001  CD2 HSD   190      57.530  49.740  36.710  1.00  0.00           C  
ATOM   3002  ND1 HSD   190      55.970  49.470  35.270  1.00  0.00           N  
ATOM   3003  CE1 HSD   190      56.190  50.790  35.430  1.00  0.00           C  
ATOM   3004  NE2 HSD   190      57.020  50.980  36.370  1.00  0.00           N  
ATOM   3005  HN  HSD   190      55.310  47.500  37.700  1.00  0.00           H  
ATOM   3006  HA  HSD   190      55.450  46.860  34.980  1.00  0.00           H  
ATOM   3007  HB1 HSD   190      57.720  46.960  35.070  1.00  0.00           H  
ATOM   3008  HB2 HSD   190      57.800  47.000  36.850  1.00  0.00           H  
ATOM   3009  HD1 HSD   190      55.170  49.030  34.870  1.00  0.00           H  
ATOM   3010  HD2 HSD   190      58.120  49.780  37.620  1.00  0.00           H  
ATOM   3011  HE1 HSD   190      55.530  51.490  34.910  1.00  0.00           H  
ATOM   3012  N   SER   191      56.250  44.370  36.840  1.00  0.00           N  
ATOM   3013  CA  SER   191      56.520  42.940  37.050  1.00  0.00           C  
ATOM   3014  C   SER   191      55.370  42.110  36.510  1.00  0.00           C  
ATOM   3015  O   SER   191      55.720  41.060  35.910  1.00  0.00           O  
ATOM   3016  CB  SER   191      56.750  42.660  38.510  1.00  0.00           C  
ATOM   3017  OG  SER   191      57.180  41.340  38.860  1.00  0.00           O  
ATOM   3018  HN  SER   191      56.130  44.790  37.740  1.00  0.00           H  
ATOM   3019  HA  SER   191      57.420  42.760  36.490  1.00  0.00           H  
ATOM   3020  HB1 SER   191      55.770  42.900  38.990  1.00  0.00           H  
ATOM   3021  HB2 SER   191      57.540  43.380  38.780  1.00  0.00           H  
ATOM   3022  HG1 SER   191      56.540  40.640  38.700  1.00  0.00           H  
ATOM   3023  N   MET   192      54.080  42.500  36.660  1.00  0.00           N  
ATOM   3024  CA  MET   192      53.000  41.940  35.880  1.00  0.00           C  
ATOM   3025  C   MET   192      52.980  42.260  34.340  1.00  0.00           C  
ATOM   3026  O   MET   192      52.310  41.540  33.660  1.00  0.00           O  
ATOM   3027  CB  MET   192      51.620  42.360  36.400  1.00  0.00           C  
ATOM   3028  CG  MET   192      51.400  42.060  37.890  1.00  0.00           C  
ATOM   3029  SD  MET   192      49.700  41.760  38.450  1.00  0.00           S  
ATOM   3030  CE  MET   192      49.250  43.430  37.880  1.00  0.00           C  
ATOM   3031  HN  MET   192      53.940  43.250  37.310  1.00  0.00           H  
ATOM   3032  HA  MET   192      53.060  40.870  35.890  1.00  0.00           H  
ATOM   3033  HB1 MET   192      50.820  41.870  35.800  1.00  0.00           H  
ATOM   3034  HB2 MET   192      51.360  43.400  36.100  1.00  0.00           H  
ATOM   3035  HG1 MET   192      51.910  42.790  38.560  1.00  0.00           H  
ATOM   3036  HG2 MET   192      51.940  41.130  38.140  1.00  0.00           H  
ATOM   3037  HE1 MET   192      49.320  43.610  36.790  1.00  0.00           H  
ATOM   3038  HE2 MET   192      49.870  44.230  38.350  1.00  0.00           H  
ATOM   3039  HE3 MET   192      48.180  43.680  38.040  1.00  0.00           H  
ATOM   3040  N   GLY   193      53.790  43.250  33.850  1.00  0.00           N  
ATOM   3041  CA  GLY   193      53.750  43.530  32.390  1.00  0.00           C  
ATOM   3042  C   GLY   193      53.020  44.770  32.120  1.00  0.00           C  
ATOM   3043  O   GLY   193      52.880  45.030  30.950  1.00  0.00           O  
ATOM   3044  HN  GLY   193      54.410  43.770  34.420  1.00  0.00           H  
ATOM   3045  HA1 GLY   193      53.320  42.740  31.790  1.00  0.00           H  
ATOM   3046  HA2 GLY   193      54.790  43.710  32.150  1.00  0.00           H  
ATOM   3047  N   PHE   194      52.690  45.610  33.110  1.00  0.00           N  
ATOM   3048  CA  PHE   194      52.040  46.860  33.000  1.00  0.00           C  
ATOM   3049  C   PHE   194      52.860  48.100  33.170  1.00  0.00           C  
ATOM   3050  O   PHE   194      53.810  48.140  33.870  1.00  0.00           O  
ATOM   3051  CB  PHE   194      50.850  47.000  33.880  1.00  0.00           C  
ATOM   3052  CG  PHE   194      49.740  46.040  33.360  1.00  0.00           C  
ATOM   3053  CD1 PHE   194      49.510  44.700  33.620  1.00  0.00           C  
ATOM   3054  CD2 PHE   194      48.750  46.680  32.530  1.00  0.00           C  
ATOM   3055  CE1 PHE   194      48.590  43.950  32.940  1.00  0.00           C  
ATOM   3056  CE2 PHE   194      47.720  45.980  31.890  1.00  0.00           C  
ATOM   3057  CZ  PHE   194      47.680  44.590  32.140  1.00  0.00           C  
ATOM   3058  HN  PHE   194      52.870  45.420  34.070  1.00  0.00           H  
ATOM   3059  HA  PHE   194      51.700  46.930  31.980  1.00  0.00           H  
ATOM   3060  HB1 PHE   194      50.450  48.020  34.040  1.00  0.00           H  
ATOM   3061  HB2 PHE   194      51.110  46.540  34.860  1.00  0.00           H  
ATOM   3062  HD1 PHE   194      50.160  44.310  34.390  1.00  0.00           H  
ATOM   3063  HD2 PHE   194      48.970  47.700  32.260  1.00  0.00           H  
ATOM   3064  HE1 PHE   194      48.560  42.880  33.110  1.00  0.00           H  
ATOM   3065  HE2 PHE   194      46.960  46.460  31.290  1.00  0.00           H  
ATOM   3066  HZ  PHE   194      46.860  44.070  31.690  1.00  0.00           H  
ATOM   3067  N   ILE   195      52.380  49.190  32.570  1.00  0.00           N  
ATOM   3068  CA  ILE   195      52.770  50.600  32.890  1.00  0.00           C  
ATOM   3069  C   ILE   195      51.480  51.280  33.410  1.00  0.00           C  
ATOM   3070  O   ILE   195      50.370  50.890  33.110  1.00  0.00           O  
ATOM   3071  CB  ILE   195      53.350  51.390  31.720  1.00  0.00           C  
ATOM   3072  CG1 ILE   195      52.750  50.930  30.400  1.00  0.00           C  
ATOM   3073  CG2 ILE   195      54.820  51.240  31.620  1.00  0.00           C  
ATOM   3074  CD  ILE   195      52.960  51.910  29.140  1.00  0.00           C  
ATOM   3075  HN  ILE   195      51.630  49.110  31.920  1.00  0.00           H  
ATOM   3076  HA  ILE   195      53.560  50.510  33.620  1.00  0.00           H  
ATOM   3077  HB  ILE   195      53.140  52.470  31.860  1.00  0.00           H  
ATOM   3078 1HG1 ILE   195      51.640  50.880  30.470  1.00  0.00           H  
ATOM   3079 2HG1 ILE   195      53.130  49.910  30.180  1.00  0.00           H  
ATOM   3080 1HG2 ILE   195      55.300  51.590  32.560  1.00  0.00           H  
ATOM   3081 2HG2 ILE   195      55.270  51.810  30.780  1.00  0.00           H  
ATOM   3082 3HG2 ILE   195      55.120  50.180  31.450  1.00  0.00           H  
ATOM   3083  HD1 ILE   195      52.390  51.600  28.230  1.00  0.00           H  
ATOM   3084  HD2 ILE   195      53.990  52.080  28.770  1.00  0.00           H  
ATOM   3085  HD3 ILE   195      52.540  52.910  29.390  1.00  0.00           H  
ATOM   3086  N   HSD   196      51.550  52.280  34.300  1.00  0.00           N  
ATOM   3087  CA  HSD   196      50.430  52.810  35.000  1.00  0.00           C  
ATOM   3088  C   HSD   196      49.640  53.750  34.160  1.00  0.00           C  
ATOM   3089  O   HSD   196      48.420  53.650  34.100  1.00  0.00           O  
ATOM   3090  CB  HSD   196      50.810  53.400  36.360  1.00  0.00           C  
ATOM   3091  CG  HSD   196      49.690  54.010  37.200  1.00  0.00           C  
ATOM   3092  CD2 HSD   196      49.230  53.750  38.490  1.00  0.00           C  
ATOM   3093  ND1 HSD   196      48.930  55.050  36.740  1.00  0.00           N  
ATOM   3094  CE1 HSD   196      48.100  55.430  37.730  1.00  0.00           C  
ATOM   3095  NE2 HSD   196      48.230  54.690  38.830  1.00  0.00           N  
ATOM   3096  HN  HSD   196      52.450  52.670  34.480  1.00  0.00           H  
ATOM   3097  HA  HSD   196      49.870  51.910  35.190  1.00  0.00           H  
ATOM   3098  HB1 HSD   196      51.580  54.180  36.170  1.00  0.00           H  
ATOM   3099  HB2 HSD   196      51.260  52.570  36.930  1.00  0.00           H  
ATOM   3100  HD1 HSD   196      48.960  55.360  35.790  1.00  0.00           H  
ATOM   3101  HD2 HSD   196      49.780  53.230  39.260  1.00  0.00           H  
ATOM   3102  HE1 HSD   196      47.250  56.100  37.630  1.00  0.00           H  
ATOM   3103  N   ARG   197      50.340  54.760  33.620  1.00  0.00           N  
ATOM   3104  CA  ARG   197      49.750  55.870  32.850  1.00  0.00           C  
ATOM   3105  C   ARG   197      48.870  56.820  33.670  1.00  0.00           C  
ATOM   3106  O   ARG   197      47.940  56.380  34.350  1.00  0.00           O  
ATOM   3107  CB  ARG   197      49.020  55.370  31.570  1.00  0.00           C  
ATOM   3108  CG  ARG   197      49.860  54.910  30.290  1.00  0.00           C  
ATOM   3109  CD  ARG   197      49.000  54.650  29.050  1.00  0.00           C  
ATOM   3110  NE  ARG   197      49.970  54.610  27.930  1.00  0.00           N  
ATOM   3111  CZ  ARG   197      49.620  54.610  26.660  1.00  0.00           C  
ATOM   3112  NH1 ARG   197      48.340  54.650  26.300  1.00  0.00           N1+
ATOM   3113  NH2 ARG   197      50.570  54.550  25.740  1.00  0.00           N  
ATOM   3114  HN  ARG   197      51.320  54.800  33.770  1.00  0.00           H  
ATOM   3115  HA  ARG   197      50.630  56.440  32.610  1.00  0.00           H  
ATOM   3116  HB1 ARG   197      48.500  56.290  31.220  1.00  0.00           H  
ATOM   3117  HB2 ARG   197      48.280  54.640  31.960  1.00  0.00           H  
ATOM   3118  HG1 ARG   197      50.560  54.070  30.510  1.00  0.00           H  
ATOM   3119  HG2 ARG   197      50.460  55.820  30.070  1.00  0.00           H  
ATOM   3120  HD1 ARG   197      48.170  55.380  28.900  1.00  0.00           H  
ATOM   3121  HD2 ARG   197      48.520  53.650  29.180  1.00  0.00           H  
ATOM   3122  HE  ARG   197      50.930  54.730  28.170  1.00  0.00           H  
ATOM   3123 1HH1 ARG   197      47.660  54.580  27.030  1.00  0.00           H  
ATOM   3124 2HH1 ARG   197      47.950  54.540  25.380  1.00  0.00           H  
ATOM   3125 1HH2 ARG   197      51.540  54.330  25.870  1.00  0.00           H  
ATOM   3126 2HH2 ARG   197      50.390  54.470  24.760  1.00  0.00           H  
ATOM   3127  N   ASP   198      49.190  58.120  33.710  1.00  0.00           N  
ATOM   3128  CA  ASP   198      48.560  59.090  34.640  1.00  0.00           C  
ATOM   3129  C   ASP   198      48.660  58.840  36.050  1.00  0.00           C  
ATOM   3130  O   ASP   198      47.700  58.480  36.670  1.00  0.00           O  
ATOM   3131  CB  ASP   198      47.140  59.520  34.120  1.00  0.00           C  
ATOM   3132  CG  ASP   198      46.570  60.770  34.730  1.00  0.00           C  
ATOM   3133  OD1 ASP   198      47.370  61.700  34.930  1.00  0.00           O  
ATOM   3134  OD2 ASP   198      45.340  60.930  34.960  1.00  0.00           O1-
ATOM   3135  HN  ASP   198      49.880  58.480  33.100  1.00  0.00           H  
ATOM   3136  HA  ASP   198      49.170  59.970  34.560  1.00  0.00           H  
ATOM   3137  HB1 ASP   198      46.540  58.580  34.110  1.00  0.00           H  
ATOM   3138  HB2 ASP   198      47.110  59.740  33.030  1.00  0.00           H  
ATOM   3139  N   VAL   199      49.860  58.870  36.690  1.00  0.00           N  
ATOM   3140  CA  VAL   199      50.080  58.890  38.130  1.00  0.00           C  
ATOM   3141  C   VAL   199      49.720  60.210  38.740  1.00  0.00           C  
ATOM   3142  O   VAL   199      50.350  61.190  38.380  1.00  0.00           O  
ATOM   3143  CB  VAL   199      51.480  58.320  38.500  1.00  0.00           C  
ATOM   3144  CG1 VAL   199      51.660  58.420  40.040  1.00  0.00           C  
ATOM   3145  CG2 VAL   199      51.560  56.800  38.200  1.00  0.00           C  
ATOM   3146  HN  VAL   199      50.680  59.040  36.140  1.00  0.00           H  
ATOM   3147  HA  VAL   199      49.370  58.220  38.580  1.00  0.00           H  
ATOM   3148  HB  VAL   199      52.310  58.890  38.030  1.00  0.00           H  
ATOM   3149 1HG1 VAL   199      51.710  59.480  40.390  1.00  0.00           H  
ATOM   3150 2HG1 VAL   199      52.650  58.040  40.360  1.00  0.00           H  
ATOM   3151 3HG1 VAL   199      50.810  57.870  40.490  1.00  0.00           H  
ATOM   3152 1HG2 VAL   199      52.510  56.380  38.620  1.00  0.00           H  
ATOM   3153 2HG2 VAL   199      51.480  56.660  37.100  1.00  0.00           H  
ATOM   3154 3HG2 VAL   199      50.760  56.280  38.760  1.00  0.00           H  
ATOM   3155  N   LYS   200      48.760  60.270  39.650  1.00  0.00           N  
ATOM   3156  CA  LYS   200      48.460  61.600  40.280  1.00  0.00           C  
ATOM   3157  C   LYS   200      47.750  61.240  41.600  1.00  0.00           C  
ATOM   3158  O   LYS   200      47.120  60.210  41.690  1.00  0.00           O  
ATOM   3159  CB  LYS   200      47.620  62.580  39.410  1.00  0.00           C  
ATOM   3160  CG  LYS   200      46.110  62.190  39.120  1.00  0.00           C  
ATOM   3161  CD  LYS   200      45.950  60.870  38.370  1.00  0.00           C  
ATOM   3162  CE  LYS   200      44.490  60.500  38.070  1.00  0.00           C  
ATOM   3163  NZ  LYS   200      43.880  61.510  37.200  1.00  0.00           N1+
ATOM   3164  HN  LYS   200      48.340  59.490  40.110  1.00  0.00           H  
ATOM   3165  HA  LYS   200      49.410  62.050  40.520  1.00  0.00           H  
ATOM   3166  HB1 LYS   200      48.190  62.730  38.470  1.00  0.00           H  
ATOM   3167  HB2 LYS   200      47.640  63.630  39.780  1.00  0.00           H  
ATOM   3168  HG1 LYS   200      45.690  62.980  38.450  1.00  0.00           H  
ATOM   3169  HG2 LYS   200      45.630  62.290  40.110  1.00  0.00           H  
ATOM   3170  HD1 LYS   200      46.460  60.090  38.970  1.00  0.00           H  
ATOM   3171  HD2 LYS   200      46.490  60.830  37.400  1.00  0.00           H  
ATOM   3172  HE1 LYS   200      43.960  60.430  39.050  1.00  0.00           H  
ATOM   3173  HE2 LYS   200      44.440  59.540  37.520  1.00  0.00           H  
ATOM   3174  HZ1 LYS   200      42.890  61.340  36.940  1.00  0.00           H  
ATOM   3175  HZ2 LYS   200      44.500  61.500  36.360  1.00  0.00           H  
ATOM   3176  HZ3 LYS   200      43.950  62.480  37.590  1.00  0.00           H  
ATOM   3177  N   PRO   201      47.760  61.980  42.670  1.00  0.00           N  
ATOM   3178  CA  PRO   201      47.210  61.550  43.990  1.00  0.00           C  
ATOM   3179  C   PRO   201      45.730  61.660  44.170  1.00  0.00           C  
ATOM   3180  O   PRO   201      45.260  61.460  45.270  1.00  0.00           O  
ATOM   3181  CB  PRO   201      47.900  62.600  44.840  1.00  0.00           C  
ATOM   3182  CG  PRO   201      47.820  63.920  44.020  1.00  0.00           C  
ATOM   3183  CD  PRO   201      48.140  63.370  42.640  1.00  0.00           C  
ATOM   3184  HA  PRO   201      47.550  60.550  44.210  1.00  0.00           H  
ATOM   3185  HB1 PRO   201      48.890  62.160  45.070  1.00  0.00           H  
ATOM   3186  HB2 PRO   201      47.380  62.780  45.800  1.00  0.00           H  
ATOM   3187  HG1 PRO   201      46.770  64.290  44.050  1.00  0.00           H  
ATOM   3188  HG2 PRO   201      48.570  64.640  44.400  1.00  0.00           H  
ATOM   3189  HD1 PRO   201      47.510  63.930  41.920  1.00  0.00           H  
ATOM   3190  HD2 PRO   201      49.210  63.390  42.370  1.00  0.00           H  
ATOM   3191  N   ASP   202      45.000  61.930  43.090  1.00  0.00           N  
ATOM   3192  CA  ASP   202      43.610  62.330  43.190  1.00  0.00           C  
ATOM   3193  C   ASP   202      42.600  61.260  43.480  1.00  0.00           C  
ATOM   3194  O   ASP   202      41.660  61.560  44.210  1.00  0.00           O  
ATOM   3195  CB  ASP   202      43.250  63.010  41.860  1.00  0.00           C  
ATOM   3196  CG  ASP   202      43.940  64.340  41.640  1.00  0.00           C  
ATOM   3197  OD1 ASP   202      45.120  64.500  41.990  1.00  0.00           O  
ATOM   3198  OD2 ASP   202      43.300  65.180  40.950  1.00  0.00           O1-
ATOM   3199  HN  ASP   202      45.450  62.170  42.230  1.00  0.00           H  
ATOM   3200  HA  ASP   202      43.530  63.000  44.030  1.00  0.00           H  
ATOM   3201  HB1 ASP   202      42.160  63.260  41.870  1.00  0.00           H  
ATOM   3202  HB2 ASP   202      43.280  62.210  41.090  1.00  0.00           H  
ATOM   3203  N   ASN   203      42.780  60.040  43.020  1.00  0.00           N  
ATOM   3204  CA  ASN   203      42.010  58.830  43.330  1.00  0.00           C  
ATOM   3205  C   ASN   203      42.810  57.930  44.240  1.00  0.00           C  
ATOM   3206  O   ASN   203      42.360  56.810  44.380  1.00  0.00           O  
ATOM   3207  CB  ASN   203      41.590  58.160  41.970  1.00  0.00           C  
ATOM   3208  CG  ASN   203      40.900  59.100  41.000  1.00  0.00           C  
ATOM   3209  ND2 ASN   203      39.640  59.460  41.370  1.00  0.00           N  
ATOM   3210  OD1 ASN   203      41.340  59.590  39.950  1.00  0.00           O  
ATOM   3211  HN  ASN   203      43.550  59.830  42.420  1.00  0.00           H  
ATOM   3212  HA  ASN   203      41.190  59.140  43.960  1.00  0.00           H  
ATOM   3213  HB1 ASN   203      40.930  57.330  42.290  1.00  0.00           H  
ATOM   3214  HB2 ASN   203      42.540  57.760  41.550  1.00  0.00           H  
ATOM   3215 1HD2 ASN   203      39.040  59.970  40.750  1.00  0.00           H  
ATOM   3216 2HD2 ASN   203      39.330  59.220  42.280  1.00  0.00           H  
ATOM   3217  N   MET   204      44.070  58.270  44.710  1.00  0.00           N  
ATOM   3218  CA  MET   204      44.680  57.540  45.770  1.00  0.00           C  
ATOM   3219  C   MET   204      43.800  57.510  47.100  1.00  0.00           C  
ATOM   3220  O   MET   204      43.250  58.530  47.480  1.00  0.00           O  
ATOM   3221  CB  MET   204      46.190  57.840  46.000  1.00  0.00           C  
ATOM   3222  CG  MET   204      47.180  57.440  44.840  1.00  0.00           C  
ATOM   3223  SD  MET   204      49.020  57.600  45.160  1.00  0.00           S  
ATOM   3224  CE  MET   204      49.370  57.540  43.330  1.00  0.00           C  
ATOM   3225  HN  MET   204      44.440  59.170  44.500  1.00  0.00           H  
ATOM   3226  HA  MET   204      44.620  56.510  45.470  1.00  0.00           H  
ATOM   3227  HB1 MET   204      46.510  57.200  46.850  1.00  0.00           H  
ATOM   3228  HB2 MET   204      46.340  58.920  46.230  1.00  0.00           H  
ATOM   3229  HG1 MET   204      46.950  58.020  43.920  1.00  0.00           H  
ATOM   3230  HG2 MET   204      47.100  56.390  44.480  1.00  0.00           H  
ATOM   3231  HE1 MET   204      49.260  58.510  42.810  1.00  0.00           H  
ATOM   3232  HE2 MET   204      48.580  56.870  42.930  1.00  0.00           H  
ATOM   3233  HE3 MET   204      50.400  57.120  43.230  1.00  0.00           H  
ATOM   3234  N   LEU   205      43.720  56.390  47.840  1.00  0.00           N  
ATOM   3235  CA  LEU   205      42.750  56.160  48.900  1.00  0.00           C  
ATOM   3236  C   LEU   205      43.390  55.690  50.150  1.00  0.00           C  
ATOM   3237  O   LEU   205      44.490  55.120  50.230  1.00  0.00           O  
ATOM   3238  CB  LEU   205      41.650  55.210  48.390  1.00  0.00           C  
ATOM   3239  CG  LEU   205      40.900  55.600  47.120  1.00  0.00           C  
ATOM   3240  CD1 LEU   205      39.880  54.500  46.840  1.00  0.00           C  
ATOM   3241  CD2 LEU   205      40.210  56.980  47.190  1.00  0.00           C  
ATOM   3242  HN  LEU   205      44.280  55.580  47.700  1.00  0.00           H  
ATOM   3243  HA  LEU   205      42.320  57.100  49.200  1.00  0.00           H  
ATOM   3244  HB1 LEU   205      40.930  55.000  49.220  1.00  0.00           H  
ATOM   3245  HB2 LEU   205      42.100  54.200  48.250  1.00  0.00           H  
ATOM   3246  HG  LEU   205      41.540  55.580  46.210  1.00  0.00           H  
ATOM   3247 1HD1 LEU   205      39.160  54.920  46.100  1.00  0.00           H  
ATOM   3248 2HD1 LEU   205      39.410  53.950  47.690  1.00  0.00           H  
ATOM   3249 3HD1 LEU   205      40.450  53.660  46.400  1.00  0.00           H  
ATOM   3250 1HD2 LEU   205      41.010  57.730  47.380  1.00  0.00           H  
ATOM   3251 2HD2 LEU   205      39.560  56.840  48.070  1.00  0.00           H  
ATOM   3252 3HD2 LEU   205      39.610  57.210  46.280  1.00  0.00           H  
ATOM   3253  N   LEU   206      42.800  55.990  51.320  1.00  0.00           N  
ATOM   3254  CA  LEU   206      43.340  55.570  52.630  1.00  0.00           C  
ATOM   3255  C   LEU   206      42.320  54.550  53.280  1.00  0.00           C  
ATOM   3256  O   LEU   206      41.140  54.700  53.220  1.00  0.00           O  
ATOM   3257  CB  LEU   206      43.440  56.790  53.640  1.00  0.00           C  
ATOM   3258  CG  LEU   206      44.430  57.850  53.160  1.00  0.00           C  
ATOM   3259  CD1 LEU   206      44.350  59.220  53.790  1.00  0.00           C  
ATOM   3260  CD2 LEU   206      45.840  57.230  53.200  1.00  0.00           C  
ATOM   3261  HN  LEU   206      42.030  56.620  51.380  1.00  0.00           H  
ATOM   3262  HA  LEU   206      44.320  55.120  52.520  1.00  0.00           H  
ATOM   3263  HB1 LEU   206      43.780  56.490  54.650  1.00  0.00           H  
ATOM   3264  HB2 LEU   206      42.500  57.370  53.760  1.00  0.00           H  
ATOM   3265  HG  LEU   206      44.200  58.070  52.100  1.00  0.00           H  
ATOM   3266 1HD1 LEU   206      45.280  59.780  53.570  1.00  0.00           H  
ATOM   3267 2HD1 LEU   206      44.290  58.990  54.880  1.00  0.00           H  
ATOM   3268 3HD1 LEU   206      43.420  59.730  53.450  1.00  0.00           H  
ATOM   3269 1HD2 LEU   206      45.940  56.370  52.500  1.00  0.00           H  
ATOM   3270 2HD2 LEU   206      46.190  56.910  54.200  1.00  0.00           H  
ATOM   3271 3HD2 LEU   206      46.520  58.030  52.830  1.00  0.00           H  
ATOM   3272  N   ASP   207      42.870  53.490  53.900  1.00  0.00           N  
ATOM   3273  CA  ASP   207      42.160  52.430  54.550  1.00  0.00           C  
ATOM   3274  C   ASP   207      41.950  52.880  56.020  1.00  0.00           C  
ATOM   3275  O   ASP   207      42.320  54.000  56.400  1.00  0.00           O  
ATOM   3276  CB  ASP   207      43.080  51.150  54.490  1.00  0.00           C  
ATOM   3277  CG  ASP   207      42.460  49.780  54.860  1.00  0.00           C  
ATOM   3278  OD1 ASP   207      43.210  48.800  54.960  1.00  0.00           O  
ATOM   3279  OD2 ASP   207      41.220  49.730  55.110  1.00  0.00           O1-
ATOM   3280  HN  ASP   207      43.840  53.470  54.120  1.00  0.00           H  
ATOM   3281  HA  ASP   207      41.210  52.290  54.060  1.00  0.00           H  
ATOM   3282  HB1 ASP   207      44.070  51.310  54.970  1.00  0.00           H  
ATOM   3283  HB2 ASP   207      43.390  50.860  53.460  1.00  0.00           H  
ATOM   3284  N   LYS   208      41.320  51.980  56.830  1.00  0.00           N  
ATOM   3285  CA  LYS   208      40.980  52.220  58.240  1.00  0.00           C  
ATOM   3286  C   LYS   208      42.090  52.630  59.260  1.00  0.00           C  
ATOM   3287  O   LYS   208      41.950  53.490  60.070  1.00  0.00           O  
ATOM   3288  CB  LYS   208      40.360  50.910  58.900  1.00  0.00           C  
ATOM   3289  CG  LYS   208      39.890  50.990  60.430  1.00  0.00           C  
ATOM   3290  CD  LYS   208      39.010  49.800  60.760  1.00  0.00           C  
ATOM   3291  CE  LYS   208      39.530  48.470  60.240  1.00  0.00           C  
ATOM   3292  NZ  LYS   208      38.740  47.350  60.770  1.00  0.00           N1+
ATOM   3293  HN  LYS   208      41.130  51.110  56.390  1.00  0.00           H  
ATOM   3294  HA  LYS   208      40.230  53.000  58.220  1.00  0.00           H  
ATOM   3295  HB1 LYS   208      41.120  50.090  58.890  1.00  0.00           H  
ATOM   3296  HB2 LYS   208      39.570  50.580  58.190  1.00  0.00           H  
ATOM   3297  HG1 LYS   208      39.230  51.870  60.610  1.00  0.00           H  
ATOM   3298  HG2 LYS   208      40.770  51.070  61.100  1.00  0.00           H  
ATOM   3299  HD1 LYS   208      38.100  50.030  60.160  1.00  0.00           H  
ATOM   3300  HD2 LYS   208      38.750  49.690  61.830  1.00  0.00           H  
ATOM   3301  HE1 LYS   208      40.610  48.320  60.420  1.00  0.00           H  
ATOM   3302  HE2 LYS   208      39.480  48.380  59.130  1.00  0.00           H  
ATOM   3303  HZ1 LYS   208      38.980  46.470  60.260  1.00  0.00           H  
ATOM   3304  HZ2 LYS   208      37.720  47.470  60.570  1.00  0.00           H  
ATOM   3305  HZ3 LYS   208      38.750  47.130  61.790  1.00  0.00           H  
ATOM   3306  N   SER   209      43.310  52.030  59.050  1.00  0.00           N  
ATOM   3307  CA  SER   209      44.450  52.290  59.890  1.00  0.00           C  
ATOM   3308  C   SER   209      45.450  53.140  59.060  1.00  0.00           C  
ATOM   3309  O   SER   209      46.500  53.460  59.580  1.00  0.00           O  
ATOM   3310  CB  SER   209      45.230  50.980  60.380  1.00  0.00           C  
ATOM   3311  OG  SER   209      44.500  50.180  61.320  1.00  0.00           O  
ATOM   3312  HN  SER   209      43.470  51.240  58.460  1.00  0.00           H  
ATOM   3313  HA  SER   209      44.190  52.800  60.810  1.00  0.00           H  
ATOM   3314  HB1 SER   209      46.240  51.090  60.830  1.00  0.00           H  
ATOM   3315  HB2 SER   209      45.320  50.300  59.510  1.00  0.00           H  
ATOM   3316  HG1 SER   209      43.960  50.760  61.850  1.00  0.00           H  
ATOM   3317  N   GLY   210      45.040  53.600  57.870  1.00  0.00           N  
ATOM   3318  CA  GLY   210      45.730  54.560  57.090  1.00  0.00           C  
ATOM   3319  C   GLY   210      46.510  53.970  55.980  1.00  0.00           C  
ATOM   3320  O   GLY   210      47.280  54.720  55.390  1.00  0.00           O  
ATOM   3321  HN  GLY   210      44.150  53.260  57.560  1.00  0.00           H  
ATOM   3322  HA1 GLY   210      46.530  55.030  57.640  1.00  0.00           H  
ATOM   3323  HA2 GLY   210      45.000  55.260  56.710  1.00  0.00           H  
ATOM   3324  N   HSD   211      46.290  52.690  55.630  1.00  0.00           N  
ATOM   3325  CA  HSD   211      47.140  52.070  54.620  1.00  0.00           C  
ATOM   3326  C   HSD   211      46.830  52.620  53.220  1.00  0.00           C  
ATOM   3327  O   HSD   211      45.720  52.800  52.810  1.00  0.00           O  
ATOM   3328  CB  HSD   211      46.980  50.500  54.400  1.00  0.00           C  
ATOM   3329  CG  HSD   211      47.160  49.730  55.670  1.00  0.00           C  
ATOM   3330  CD2 HSD   211      47.080  50.060  56.990  1.00  0.00           C  
ATOM   3331  ND1 HSD   211      47.660  48.400  55.620  1.00  0.00           N  
ATOM   3332  CE1 HSD   211      47.750  47.970  56.880  1.00  0.00           C  
ATOM   3333  NE2 HSD   211      47.410  48.920  57.700  1.00  0.00           N  
ATOM   3334  HN  HSD   211      45.640  52.070  56.060  1.00  0.00           H  
ATOM   3335  HA  HSD   211      48.170  52.330  54.840  1.00  0.00           H  
ATOM   3336  HB1 HSD   211      47.610  50.090  53.580  1.00  0.00           H  
ATOM   3337  HB2 HSD   211      45.940  50.390  54.020  1.00  0.00           H  
ATOM   3338  HD1 HSD   211      47.810  47.940  54.740  1.00  0.00           H  
ATOM   3339  HD2 HSD   211      46.830  50.970  57.510  1.00  0.00           H  
ATOM   3340  HE1 HSD   211      48.080  46.970  57.180  1.00  0.00           H  
ATOM   3341  N   LEU   212      47.920  52.890  52.500  1.00  0.00           N  
ATOM   3342  CA  LEU   212      47.870  53.470  51.180  1.00  0.00           C  
ATOM   3343  C   LEU   212      47.590  52.390  50.060  1.00  0.00           C  
ATOM   3344  O   LEU   212      48.290  51.350  49.930  1.00  0.00           O  
ATOM   3345  CB  LEU   212      49.120  54.340  50.840  1.00  0.00           C  
ATOM   3346  CG  LEU   212      49.220  55.020  49.460  1.00  0.00           C  
ATOM   3347  CD1 LEU   212      48.050  56.020  49.340  1.00  0.00           C  
ATOM   3348  CD2 LEU   212      50.470  55.860  49.190  1.00  0.00           C  
ATOM   3349  HN  LEU   212      48.890  52.790  52.680  1.00  0.00           H  
ATOM   3350  HA  LEU   212      46.970  54.050  51.180  1.00  0.00           H  
ATOM   3351  HB1 LEU   212      50.030  53.730  51.030  1.00  0.00           H  
ATOM   3352  HB2 LEU   212      49.110  55.160  51.600  1.00  0.00           H  
ATOM   3353  HG  LEU   212      49.220  54.190  48.720  1.00  0.00           H  
ATOM   3354 1HD1 LEU   212      48.060  56.690  48.450  1.00  0.00           H  
ATOM   3355 2HD1 LEU   212      48.250  56.690  50.200  1.00  0.00           H  
ATOM   3356 3HD1 LEU   212      47.040  55.560  49.390  1.00  0.00           H  
ATOM   3357 1HD2 LEU   212      50.510  56.510  50.090  1.00  0.00           H  
ATOM   3358 2HD2 LEU   212      50.400  56.380  48.220  1.00  0.00           H  
ATOM   3359 3HD2 LEU   212      51.320  55.140  49.210  1.00  0.00           H  
ATOM   3360  N   LYS   213      46.430  52.510  49.360  1.00  0.00           N  
ATOM   3361  CA  LYS   213      46.210  51.610  48.270  1.00  0.00           C  
ATOM   3362  C   LYS   213      45.330  52.320  47.250  1.00  0.00           C  
ATOM   3363  O   LYS   213      44.880  53.450  47.390  1.00  0.00           O  
ATOM   3364  CB  LYS   213      45.410  50.280  48.670  1.00  0.00           C  
ATOM   3365  CG  LYS   213      45.900  49.570  49.940  1.00  0.00           C  
ATOM   3366  CD  LYS   213      44.910  48.570  50.470  1.00  0.00           C  
ATOM   3367  CE  LYS   213      44.400  47.380  49.690  1.00  0.00           C  
ATOM   3368  NZ  LYS   213      43.820  46.480  50.650  1.00  0.00           N1+
ATOM   3369  HN  LYS   213      45.700  53.170  49.520  1.00  0.00           H  
ATOM   3370  HA  LYS   213      47.160  51.410  47.800  1.00  0.00           H  
ATOM   3371  HB1 LYS   213      45.470  49.670  47.750  1.00  0.00           H  
ATOM   3372  HB2 LYS   213      44.330  50.490  48.790  1.00  0.00           H  
ATOM   3373  HG1 LYS   213      46.100  50.330  50.720  1.00  0.00           H  
ATOM   3374  HG2 LYS   213      46.880  49.060  49.830  1.00  0.00           H  
ATOM   3375  HD1 LYS   213      44.070  49.170  50.880  1.00  0.00           H  
ATOM   3376  HD2 LYS   213      45.390  48.280  51.420  1.00  0.00           H  
ATOM   3377  HE1 LYS   213      45.130  46.970  48.960  1.00  0.00           H  
ATOM   3378  HE2 LYS   213      43.540  47.720  49.070  1.00  0.00           H  
ATOM   3379  HZ1 LYS   213      42.980  46.040  50.220  1.00  0.00           H  
ATOM   3380  HZ2 LYS   213      43.580  46.830  51.600  1.00  0.00           H  
ATOM   3381  HZ3 LYS   213      44.530  45.740  50.850  1.00  0.00           H  
ATOM   3382  N   LEU   214      45.030  51.680  46.140  1.00  0.00           N  
ATOM   3383  CA  LEU   214      44.480  52.310  44.970  1.00  0.00           C  
ATOM   3384  C   LEU   214      43.430  51.410  44.370  1.00  0.00           C  
ATOM   3385  O   LEU   214      43.660  50.210  44.370  1.00  0.00           O  
ATOM   3386  CB  LEU   214      45.550  52.670  43.910  1.00  0.00           C  
ATOM   3387  CG  LEU   214      45.170  53.140  42.500  1.00  0.00           C  
ATOM   3388  CD1 LEU   214      44.260  54.390  42.700  1.00  0.00           C  
ATOM   3389  CD2 LEU   214      46.380  53.530  41.680  1.00  0.00           C  
ATOM   3390  HN  LEU   214      45.340  50.740  46.000  1.00  0.00           H  
ATOM   3391  HA  LEU   214      43.940  53.190  45.280  1.00  0.00           H  
ATOM   3392  HB1 LEU   214      46.190  51.760  43.810  1.00  0.00           H  
ATOM   3393  HB2 LEU   214      46.170  53.470  44.380  1.00  0.00           H  
ATOM   3394  HG  LEU   214      44.530  52.380  42.000  1.00  0.00           H  
ATOM   3395 1HD1 LEU   214      43.850  54.720  41.730  1.00  0.00           H  
ATOM   3396 2HD1 LEU   214      44.780  55.260  43.150  1.00  0.00           H  
ATOM   3397 3HD1 LEU   214      43.370  54.200  43.340  1.00  0.00           H  
ATOM   3398 1HD2 LEU   214      47.100  52.770  41.330  1.00  0.00           H  
ATOM   3399 2HD2 LEU   214      46.870  54.320  42.300  1.00  0.00           H  
ATOM   3400 3HD2 LEU   214      45.890  53.990  40.800  1.00  0.00           H  
ATOM   3401  N   ALA   215      42.290  51.990  44.000  1.00  0.00           N  
ATOM   3402  CA  ALA   215      41.110  51.370  43.430  1.00  0.00           C  
ATOM   3403  C   ALA   215      40.730  51.730  42.020  1.00  0.00           C  
ATOM   3404  O   ALA   215      39.600  51.360  41.550  1.00  0.00           O  
ATOM   3405  CB  ALA   215      39.870  51.740  44.300  1.00  0.00           C  
ATOM   3406  HN  ALA   215      42.100  52.970  44.090  1.00  0.00           H  
ATOM   3407  HA  ALA   215      41.320  50.310  43.460  1.00  0.00           H  
ATOM   3408  HB1 ALA   215      40.090  51.410  45.340  1.00  0.00           H  
ATOM   3409  HB2 ALA   215      38.890  51.300  44.000  1.00  0.00           H  
ATOM   3410  HB3 ALA   215      39.800  52.850  44.260  1.00  0.00           H  
ATOM   3411  N   ASP   216      41.570  52.560  41.280  1.00  0.00           N  
ATOM   3412  CA  ASP   216      41.330  52.880  39.910  1.00  0.00           C  
ATOM   3413  C   ASP   216      42.580  52.500  39.060  1.00  0.00           C  
ATOM   3414  O   ASP   216      43.690  53.000  39.300  1.00  0.00           O  
ATOM   3415  CB  ASP   216      41.130  54.340  39.790  1.00  0.00           C  
ATOM   3416  CG  ASP   216      40.660  54.780  38.440  1.00  0.00           C  
ATOM   3417  OD1 ASP   216      40.670  54.010  37.470  1.00  0.00           O  
ATOM   3418  OD2 ASP   216      40.220  55.930  38.340  1.00  0.00           O1-
ATOM   3419  HN  ASP   216      42.350  53.020  41.710  1.00  0.00           H  
ATOM   3420  HA  ASP   216      40.500  52.350  39.460  1.00  0.00           H  
ATOM   3421  HB1 ASP   216      41.940  55.010  40.130  1.00  0.00           H  
ATOM   3422  HB2 ASP   216      40.340  54.510  40.550  1.00  0.00           H  
ATOM   3423  N   PHE   217      42.390  51.530  38.170  1.00  0.00           N  
ATOM   3424  CA  PHE   217      43.460  51.090  37.240  1.00  0.00           C  
ATOM   3425  C   PHE   217      43.170  51.340  35.760  1.00  0.00           C  
ATOM   3426  O   PHE   217      43.850  50.960  34.790  1.00  0.00           O  
ATOM   3427  CB  PHE   217      43.880  49.580  37.450  1.00  0.00           C  
ATOM   3428  CG  PHE   217      44.320  49.480  38.850  1.00  0.00           C  
ATOM   3429  CD1 PHE   217      45.620  49.890  39.260  1.00  0.00           C  
ATOM   3430  CD2 PHE   217      43.420  49.180  39.920  1.00  0.00           C  
ATOM   3431  CE1 PHE   217      46.030  49.960  40.590  1.00  0.00           C  
ATOM   3432  CE2 PHE   217      43.770  49.330  41.280  1.00  0.00           C  
ATOM   3433  CZ  PHE   217      45.120  49.630  41.580  1.00  0.00           C  
ATOM   3434  HN  PHE   217      41.470  51.140  38.070  1.00  0.00           H  
ATOM   3435  HA  PHE   217      44.340  51.670  37.470  1.00  0.00           H  
ATOM   3436  HB1 PHE   217      44.720  49.490  36.730  1.00  0.00           H  
ATOM   3437  HB2 PHE   217      43.120  48.780  37.280  1.00  0.00           H  
ATOM   3438  HD1 PHE   217      46.460  50.060  38.610  1.00  0.00           H  
ATOM   3439  HD2 PHE   217      42.410  48.810  39.750  1.00  0.00           H  
ATOM   3440  HE1 PHE   217      47.060  50.140  40.830  1.00  0.00           H  
ATOM   3441  HE2 PHE   217      43.130  49.020  42.090  1.00  0.00           H  
ATOM   3442  HZ  PHE   217      45.490  49.530  42.590  1.00  0.00           H  
ATOM   3443  N   GLY   218      42.110  52.110  35.540  1.00  0.00           N  
ATOM   3444  CA  GLY   218      41.460  52.400  34.250  1.00  0.00           C  
ATOM   3445  C   GLY   218      42.320  52.760  33.100  1.00  0.00           C  
ATOM   3446  O   GLY   218      41.960  52.280  32.030  1.00  0.00           O  
ATOM   3447  HN  GLY   218      41.610  52.360  36.370  1.00  0.00           H  
ATOM   3448  HA1 GLY   218      40.880  53.250  34.570  1.00  0.00           H  
ATOM   3449  HA2 GLY   218      40.910  51.500  34.000  1.00  0.00           H  
ATOM   3450  N   THR   219      43.370  53.530  33.300  1.00  0.00           N  
ATOM   3451  CA  THR   219      44.320  53.980  32.240  1.00  0.00           C  
ATOM   3452  C   THR   219      45.550  53.140  31.960  1.00  0.00           C  
ATOM   3453  O   THR   219      46.280  53.360  30.990  1.00  0.00           O  
ATOM   3454  CB  THR   219      44.930  55.380  32.630  1.00  0.00           C  
ATOM   3455  CG2 THR   219      44.210  56.330  31.680  1.00  0.00           C  
ATOM   3456  OG1 THR   219      44.600  55.750  33.980  1.00  0.00           O  
ATOM   3457  HN  THR   219      43.440  53.970  34.200  1.00  0.00           H  
ATOM   3458  HA  THR   219      43.780  54.040  31.300  1.00  0.00           H  
ATOM   3459  HB  THR   219      46.010  55.540  32.410  1.00  0.00           H  
ATOM   3460  HG1 THR   219      45.070  55.280  34.670  1.00  0.00           H  
ATOM   3461 1HG2 THR   219      44.360  55.920  30.650  1.00  0.00           H  
ATOM   3462 2HG2 THR   219      44.540  57.390  31.730  1.00  0.00           H  
ATOM   3463 3HG2 THR   219      43.170  56.370  32.060  1.00  0.00           H  
ATOM   3464  N   CYS   220      45.860  52.120  32.790  1.00  0.00           N  
ATOM   3465  CA  CYS   220      46.930  51.160  32.630  1.00  0.00           C  
ATOM   3466  C   CYS   220      47.060  50.390  31.270  1.00  0.00           C  
ATOM   3467  O   CYS   220      46.060  50.040  30.610  1.00  0.00           O  
ATOM   3468  CB  CYS   220      47.000  50.170  33.830  1.00  0.00           C  
ATOM   3469  SG  CYS   220      47.330  51.000  35.450  1.00  0.00           S  
ATOM   3470  HN  CYS   220      45.240  51.830  33.510  1.00  0.00           H  
ATOM   3471  HA  CYS   220      47.820  51.770  32.710  1.00  0.00           H  
ATOM   3472  HB1 CYS   220      47.800  49.430  33.630  1.00  0.00           H  
ATOM   3473  HB2 CYS   220      46.020  49.640  33.840  1.00  0.00           H  
ATOM   3474  HG1 CYS   220      46.080  51.380  35.630  1.00  0.00           H  
ATOM   3475  N   MET   221      48.320  50.150  30.830  1.00  0.00           N  
ATOM   3476  CA  MET   221      48.630  49.430  29.600  1.00  0.00           C  
ATOM   3477  C   MET   221      49.710  48.420  29.740  1.00  0.00           C  
ATOM   3478  O   MET   221      50.670  48.610  30.500  1.00  0.00           O  
ATOM   3479  CB  MET   221      48.870  50.460  28.470  1.00  0.00           C  
ATOM   3480  CG  MET   221      47.600  50.850  27.670  1.00  0.00           C  
ATOM   3481  SD  MET   221      47.030  49.710  26.300  1.00  0.00           S  
ATOM   3482  CE  MET   221      45.780  50.900  25.640  1.00  0.00           C  
ATOM   3483  HN  MET   221      49.070  50.580  31.330  1.00  0.00           H  
ATOM   3484  HA  MET   221      47.850  48.780  29.250  1.00  0.00           H  
ATOM   3485  HB1 MET   221      49.690  50.040  27.840  1.00  0.00           H  
ATOM   3486  HB2 MET   221      49.300  51.300  29.050  1.00  0.00           H  
ATOM   3487  HG1 MET   221      47.780  51.880  27.270  1.00  0.00           H  
ATOM   3488  HG2 MET   221      46.710  50.920  28.330  1.00  0.00           H  
ATOM   3489  HE1 MET   221      45.110  51.190  26.480  1.00  0.00           H  
ATOM   3490  HE2 MET   221      45.190  50.630  24.740  1.00  0.00           H  
ATOM   3491  HE3 MET   221      46.400  51.800  25.460  1.00  0.00           H  
ATOM   3492  N   LYS   222      49.680  47.280  28.990  1.00  0.00           N  
ATOM   3493  CA  LYS   222      50.790  46.370  28.870  1.00  0.00           C  
ATOM   3494  C   LYS   222      52.030  46.960  28.250  1.00  0.00           C  
ATOM   3495  O   LYS   222      51.920  47.680  27.260  1.00  0.00           O  
ATOM   3496  CB  LYS   222      50.350  45.050  28.310  1.00  0.00           C  
ATOM   3497  CG  LYS   222      49.400  44.250  29.280  1.00  0.00           C  
ATOM   3498  CD  LYS   222      48.960  42.930  28.670  1.00  0.00           C  
ATOM   3499  CE  LYS   222      47.690  42.380  29.210  1.00  0.00           C  
ATOM   3500  NZ  LYS   222      46.610  43.250  28.950  1.00  0.00           N1+
ATOM   3501  HN  LYS   222      48.830  47.000  28.540  1.00  0.00           H  
ATOM   3502  HA  LYS   222      51.010  46.240  29.920  1.00  0.00           H  
ATOM   3503  HB1 LYS   222      51.260  44.440  28.150  1.00  0.00           H  
ATOM   3504  HB2 LYS   222      49.810  45.170  27.340  1.00  0.00           H  
ATOM   3505  HG1 LYS   222      48.660  45.050  29.520  1.00  0.00           H  
ATOM   3506  HG2 LYS   222      49.790  43.980  30.280  1.00  0.00           H  
ATOM   3507  HD1 LYS   222      49.690  42.130  28.910  1.00  0.00           H  
ATOM   3508  HD2 LYS   222      48.890  43.020  27.560  1.00  0.00           H  
ATOM   3509  HE1 LYS   222      47.700  42.080  30.280  1.00  0.00           H  
ATOM   3510  HE2 LYS   222      47.430  41.400  28.740  1.00  0.00           H  
ATOM   3511  HZ1 LYS   222      46.950  44.230  28.880  1.00  0.00           H  
ATOM   3512  HZ2 LYS   222      45.880  43.220  29.690  1.00  0.00           H  
ATOM   3513  HZ3 LYS   222      46.170  42.960  28.050  1.00  0.00           H  
ATOM   3514  N   MET   223      53.190  46.590  28.720  1.00  0.00           N  
ATOM   3515  CA  MET   223      54.450  46.850  28.060  1.00  0.00           C  
ATOM   3516  C   MET   223      54.680  45.940  26.820  1.00  0.00           C  
ATOM   3517  O   MET   223      54.270  44.760  26.710  1.00  0.00           O  
ATOM   3518  CB  MET   223      55.630  46.760  29.100  1.00  0.00           C  
ATOM   3519  CG  MET   223      55.580  47.970  30.030  1.00  0.00           C  
ATOM   3520  SD  MET   223      56.990  48.040  31.170  1.00  0.00           S  
ATOM   3521  CE  MET   223      56.760  46.520  32.070  1.00  0.00           C  
ATOM   3522  HN  MET   223      53.110  46.020  29.540  1.00  0.00           H  
ATOM   3523  HA  MET   223      54.420  47.850  27.670  1.00  0.00           H  
ATOM   3524  HB1 MET   223      56.600  46.810  28.560  1.00  0.00           H  
ATOM   3525  HB2 MET   223      55.510  45.800  29.640  1.00  0.00           H  
ATOM   3526  HG1 MET   223      54.650  48.000  30.640  1.00  0.00           H  
ATOM   3527  HG2 MET   223      55.380  48.880  29.420  1.00  0.00           H  
ATOM   3528  HE1 MET   223      56.780  45.660  31.360  1.00  0.00           H  
ATOM   3529  HE2 MET   223      55.820  46.420  32.640  1.00  0.00           H  
ATOM   3530  HE3 MET   223      57.560  46.360  32.830  1.00  0.00           H  
ATOM   3531  N   ASN   224      55.300  46.520  25.790  1.00  0.00           N  
ATOM   3532  CA  ASN   224      55.550  45.810  24.600  1.00  0.00           C  
ATOM   3533  C   ASN   224      56.660  44.800  24.580  1.00  0.00           C  
ATOM   3534  O   ASN   224      57.390  44.680  25.550  1.00  0.00           O  
ATOM   3535  CB  ASN   224      55.880  46.760  23.380  1.00  0.00           C  
ATOM   3536  CG  ASN   224      54.750  47.670  23.190  1.00  0.00           C  
ATOM   3537  ND2 ASN   224      55.020  48.730  22.370  1.00  0.00           N  
ATOM   3538  OD1 ASN   224      53.680  47.610  23.710  1.00  0.00           O  
ATOM   3539  HN  ASN   224      55.750  47.410  25.850  1.00  0.00           H  
ATOM   3540  HA  ASN   224      54.650  45.270  24.380  1.00  0.00           H  
ATOM   3541  HB1 ASN   224      55.960  46.140  22.460  1.00  0.00           H  
ATOM   3542  HB2 ASN   224      56.830  47.320  23.480  1.00  0.00           H  
ATOM   3543 1HD2 ASN   224      54.280  49.350  22.100  1.00  0.00           H  
ATOM   3544 2HD2 ASN   224      55.950  48.840  22.000  1.00  0.00           H  
ATOM   3545  N   LYS   225      56.720  43.980  23.520  1.00  0.00           N  
ATOM   3546  CA  LYS   225      57.890  43.090  23.220  1.00  0.00           C  
ATOM   3547  C   LYS   225      59.060  43.910  22.800  1.00  0.00           C  
ATOM   3548  O   LYS   225      60.190  43.750  23.280  1.00  0.00           O  
ATOM   3549  CB  LYS   225      57.550  42.000  22.150  1.00  0.00           C  
ATOM   3550  CG  LYS   225      58.630  41.090  21.620  1.00  0.00           C  
ATOM   3551  CD  LYS   225      58.800  39.890  22.510  1.00  0.00           C  
ATOM   3552  CE  LYS   225      59.800  39.040  21.750  1.00  0.00           C  
ATOM   3553  NZ  LYS   225      59.730  37.640  22.230  1.00  0.00           N1+
ATOM   3554  HN  LYS   225      56.040  44.080  22.790  1.00  0.00           H  
ATOM   3555  HA  LYS   225      58.120  42.520  24.110  1.00  0.00           H  
ATOM   3556  HB1 LYS   225      57.050  42.490  21.280  1.00  0.00           H  
ATOM   3557  HB2 LYS   225      56.730  41.360  22.530  1.00  0.00           H  
ATOM   3558  HG1 LYS   225      59.540  41.680  21.400  1.00  0.00           H  
ATOM   3559  HG2 LYS   225      58.210  40.650  20.690  1.00  0.00           H  
ATOM   3560  HD1 LYS   225      57.830  39.420  22.760  1.00  0.00           H  
ATOM   3561  HD2 LYS   225      59.380  40.310  23.360  1.00  0.00           H  
ATOM   3562  HE1 LYS   225      60.810  39.450  21.960  1.00  0.00           H  
ATOM   3563  HE2 LYS   225      59.630  39.040  20.650  1.00  0.00           H  
ATOM   3564  HZ1 LYS   225      60.150  36.980  21.540  1.00  0.00           H  
ATOM   3565  HZ2 LYS   225      58.720  37.390  22.280  1.00  0.00           H  
ATOM   3566  HZ3 LYS   225      60.150  37.490  23.170  1.00  0.00           H  
ATOM   3567  N   GLU   226      58.800  44.980  21.980  1.00  0.00           N  
ATOM   3568  CA  GLU   226      59.900  45.850  21.460  1.00  0.00           C  
ATOM   3569  C   GLU   226      59.470  47.290  21.700  1.00  0.00           C  
ATOM   3570  O   GLU   226      58.260  47.610  21.710  1.00  0.00           O  
ATOM   3571  CB  GLU   226      60.030  45.660  19.910  1.00  0.00           C  
ATOM   3572  CG  GLU   226      60.350  44.220  19.500  1.00  0.00           C  
ATOM   3573  CD  GLU   226      60.590  43.840  18.010  1.00  0.00           C  
ATOM   3574  OE1 GLU   226      61.590  44.270  17.410  1.00  0.00           O  
ATOM   3575  OE2 GLU   226      59.630  43.220  17.430  1.00  0.00           O1-
ATOM   3576  HN  GLU   226      57.880  45.130  21.620  1.00  0.00           H  
ATOM   3577  HA  GLU   226      60.860  45.740  21.940  1.00  0.00           H  
ATOM   3578  HB1 GLU   226      60.760  46.370  19.480  1.00  0.00           H  
ATOM   3579  HB2 GLU   226      59.010  45.850  19.490  1.00  0.00           H  
ATOM   3580  HG1 GLU   226      59.510  43.560  19.800  1.00  0.00           H  
ATOM   3581  HG2 GLU   226      61.300  43.940  19.990  1.00  0.00           H  
ATOM   3582  N   GLY   227      60.410  48.230  21.880  1.00  0.00           N  
ATOM   3583  CA  GLY   227      60.120  49.650  21.990  1.00  0.00           C  
ATOM   3584  C   GLY   227      59.260  50.070  23.100  1.00  0.00           C  
ATOM   3585  O   GLY   227      59.230  49.570  24.210  1.00  0.00           O  
ATOM   3586  HN  GLY   227      61.370  48.060  22.070  1.00  0.00           H  
ATOM   3587  HA1 GLY   227      59.600  49.960  21.100  1.00  0.00           H  
ATOM   3588  HA2 GLY   227      61.050  50.190  22.130  1.00  0.00           H  
ATOM   3589  N   MET   228      58.570  51.160  22.830  1.00  0.00           N  
ATOM   3590  CA  MET   228      57.740  51.870  23.840  1.00  0.00           C  
ATOM   3591  C   MET   228      56.320  51.900  23.400  1.00  0.00           C  
ATOM   3592  O   MET   228      56.080  51.730  22.180  1.00  0.00           O  
ATOM   3593  CB  MET   228      58.160  53.300  24.140  1.00  0.00           C  
ATOM   3594  CG  MET   228      59.720  53.410  24.340  1.00  0.00           C  
ATOM   3595  SD  MET   228      60.370  52.290  25.710  1.00  0.00           S  
ATOM   3596  CE  MET   228      62.190  52.510  25.750  1.00  0.00           C  
ATOM   3597  HN  MET   228      58.640  51.620  21.940  1.00  0.00           H  
ATOM   3598  HA  MET   228      57.740  51.320  24.770  1.00  0.00           H  
ATOM   3599  HB1 MET   228      57.680  53.740  25.040  1.00  0.00           H  
ATOM   3600  HB2 MET   228      57.810  53.930  23.290  1.00  0.00           H  
ATOM   3601  HG1 MET   228      59.920  54.460  24.640  1.00  0.00           H  
ATOM   3602  HG2 MET   228      60.270  53.140  23.420  1.00  0.00           H  
ATOM   3603  HE1 MET   228      62.700  51.700  25.180  1.00  0.00           H  
ATOM   3604  HE2 MET   228      62.550  52.430  26.800  1.00  0.00           H  
ATOM   3605  HE3 MET   228      62.470  53.530  25.400  1.00  0.00           H  
ATOM   3606  N   VAL   229      55.360  51.940  24.320  1.00  0.00           N  
ATOM   3607  CA  VAL   229      53.880  51.740  24.000  1.00  0.00           C  
ATOM   3608  C   VAL   229      53.330  52.920  23.210  1.00  0.00           C  
ATOM   3609  O   VAL   229      53.520  54.110  23.490  1.00  0.00           O  
ATOM   3610  CB  VAL   229      53.030  51.510  25.190  1.00  0.00           C  
ATOM   3611  CG1 VAL   229      51.790  50.730  24.640  1.00  0.00           C  
ATOM   3612  CG2 VAL   229      53.860  50.570  26.040  1.00  0.00           C  
ATOM   3613  HN  VAL   229      55.750  52.040  25.230  1.00  0.00           H  
ATOM   3614  HA  VAL   229      53.840  50.830  23.420  1.00  0.00           H  
ATOM   3615  HB  VAL   229      52.700  52.370  25.810  1.00  0.00           H  
ATOM   3616 1HG1 VAL   229      51.210  51.390  23.970  1.00  0.00           H  
ATOM   3617 2HG1 VAL   229      51.090  50.370  25.430  1.00  0.00           H  
ATOM   3618 3HG1 VAL   229      52.140  49.880  24.020  1.00  0.00           H  
ATOM   3619 1HG2 VAL   229      53.220  50.050  26.780  1.00  0.00           H  
ATOM   3620 2HG2 VAL   229      54.670  51.010  26.650  1.00  0.00           H  
ATOM   3621 3HG2 VAL   229      54.310  49.740  25.450  1.00  0.00           H  
ATOM   3622  N   ARG   230      52.530  52.690  22.150  1.00  0.00           N  
ATOM   3623  CA  ARG   230      51.830  53.730  21.380  1.00  0.00           C  
ATOM   3624  C   ARG   230      50.710  54.350  22.140  1.00  0.00           C  
ATOM   3625  O   ARG   230      50.210  53.740  23.160  1.00  0.00           O  
ATOM   3626  CB  ARG   230      51.340  53.310  20.050  1.00  0.00           C  
ATOM   3627  CG  ARG   230      50.260  52.150  19.990  1.00  0.00           C  
ATOM   3628  CD  ARG   230      49.860  51.970  18.520  1.00  0.00           C  
ATOM   3629  NE  ARG   230      48.920  53.050  18.050  1.00  0.00           N  
ATOM   3630  CZ  ARG   230      48.420  53.130  16.860  1.00  0.00           C  
ATOM   3631  NH1 ARG   230      48.620  52.300  15.900  1.00  0.00           N1+
ATOM   3632  NH2 ARG   230      47.600  54.130  16.650  1.00  0.00           N  
ATOM   3633  HN  ARG   230      52.340  51.800  21.760  1.00  0.00           H  
ATOM   3634  HA  ARG   230      52.580  54.510  21.290  1.00  0.00           H  
ATOM   3635  HB1 ARG   230      52.260  52.980  19.530  1.00  0.00           H  
ATOM   3636  HB2 ARG   230      50.920  54.120  19.420  1.00  0.00           H  
ATOM   3637  HG1 ARG   230      49.400  52.590  20.530  1.00  0.00           H  
ATOM   3638  HG2 ARG   230      50.620  51.200  20.450  1.00  0.00           H  
ATOM   3639  HD1 ARG   230      49.460  50.940  18.360  1.00  0.00           H  
ATOM   3640  HD2 ARG   230      50.790  52.080  17.920  1.00  0.00           H  
ATOM   3641  HE  ARG   230      48.550  53.700  18.720  1.00  0.00           H  
ATOM   3642 1HH1 ARG   230      49.250  51.540  16.070  1.00  0.00           H  
ATOM   3643 2HH1 ARG   230      48.390  52.630  14.980  1.00  0.00           H  
ATOM   3644 1HH2 ARG   230      47.430  54.670  17.470  1.00  0.00           H  
ATOM   3645 2HH2 ARG   230      46.960  54.050  15.880  1.00  0.00           H  
ATOM   3646  N   CYS   231      50.290  55.600  21.860  1.00  0.00           N  
ATOM   3647  CA  CYS   231      49.320  56.380  22.640  1.00  0.00           C  
ATOM   3648  C   CYS   231      48.190  57.020  21.800  1.00  0.00           C  
ATOM   3649  O   CYS   231      48.490  57.710  20.820  1.00  0.00           O  
ATOM   3650  CB  CYS   231      50.130  57.510  23.350  1.00  0.00           C  
ATOM   3651  SG  CYS   231      49.200  58.450  24.650  1.00  0.00           S  
ATOM   3652  HN  CYS   231      50.550  55.970  20.980  1.00  0.00           H  
ATOM   3653  HA  CYS   231      48.920  55.840  23.490  1.00  0.00           H  
ATOM   3654  HB1 CYS   231      50.520  58.130  22.510  1.00  0.00           H  
ATOM   3655  HB2 CYS   231      51.040  57.060  23.810  1.00  0.00           H  
ATOM   3656  HG1 CYS   231      48.520  59.260  23.850  1.00  0.00           H  
ATOM   3657  N   ASP   232      46.840  56.740  22.000  1.00  0.00           N  
ATOM   3658  CA  ASP   232      45.690  57.250  21.310  1.00  0.00           C  
ATOM   3659  C   ASP   232      45.600  58.770  21.430  1.00  0.00           C  
ATOM   3660  O   ASP   232      45.450  59.420  20.390  1.00  0.00           O  
ATOM   3661  CB  ASP   232      44.350  56.670  21.800  1.00  0.00           C  
ATOM   3662  CG  ASP   232      44.150  55.200  21.380  1.00  0.00           C  
ATOM   3663  OD1 ASP   232      43.240  54.530  21.970  1.00  0.00           O  
ATOM   3664  OD2 ASP   232      44.740  54.820  20.360  1.00  0.00           O1-
ATOM   3665  HN  ASP   232      46.690  56.090  22.740  1.00  0.00           H  
ATOM   3666  HA  ASP   232      45.860  57.150  20.240  1.00  0.00           H  
ATOM   3667  HB1 ASP   232      43.540  57.240  21.320  1.00  0.00           H  
ATOM   3668  HB2 ASP   232      44.230  56.710  22.910  1.00  0.00           H  
ATOM   3669  N   THR   233      45.760  59.320  22.630  1.00  0.00           N  
ATOM   3670  CA  THR   233      45.800  60.730  22.950  1.00  0.00           C  
ATOM   3671  C   THR   233      46.500  60.940  24.330  1.00  0.00           C  
ATOM   3672  O   THR   233      46.600  59.950  25.000  1.00  0.00           O  
ATOM   3673  CB  THR   233      44.390  61.440  23.010  1.00  0.00           C  
ATOM   3674  CG2 THR   233      43.660  61.000  24.300  1.00  0.00           C  
ATOM   3675  OG1 THR   233      44.410  62.840  22.930  1.00  0.00           O  
ATOM   3676  HN  THR   233      46.060  58.680  23.340  1.00  0.00           H  
ATOM   3677  HA  THR   233      46.470  61.180  22.230  1.00  0.00           H  
ATOM   3678  HB  THR   233      43.770  61.060  22.170  1.00  0.00           H  
ATOM   3679  HG1 THR   233      43.500  63.140  22.830  1.00  0.00           H  
ATOM   3680 1HG2 THR   233      43.770  59.900  24.270  1.00  0.00           H  
ATOM   3681 2HG2 THR   233      42.580  61.270  24.380  1.00  0.00           H  
ATOM   3682 3HG2 THR   233      44.170  61.550  25.120  1.00  0.00           H  
ATOM   3683  N   ALA   234      47.070  62.130  24.630  1.00  0.00           N  
ATOM   3684  CA  ALA   234      47.570  62.430  25.930  1.00  0.00           C  
ATOM   3685  C   ALA   234      46.490  62.350  27.050  1.00  0.00           C  
ATOM   3686  O   ALA   234      45.350  62.790  26.870  1.00  0.00           O  
ATOM   3687  CB  ALA   234      48.140  63.840  26.010  1.00  0.00           C  
ATOM   3688  HN  ALA   234      46.960  62.900  24.010  1.00  0.00           H  
ATOM   3689  HA  ALA   234      48.340  61.680  26.050  1.00  0.00           H  
ATOM   3690  HB1 ALA   234      48.750  63.870  26.940  1.00  0.00           H  
ATOM   3691  HB2 ALA   234      47.310  64.570  26.130  1.00  0.00           H  
ATOM   3692  HB3 ALA   234      48.750  64.070  25.110  1.00  0.00           H  
ATOM   3693  N   VAL   235      46.970  61.830  28.170  1.00  0.00           N  
ATOM   3694  CA  VAL   235      46.160  61.470  29.350  1.00  0.00           C  
ATOM   3695  C   VAL   235      46.680  62.110  30.570  1.00  0.00           C  
ATOM   3696  O   VAL   235      45.850  62.520  31.400  1.00  0.00           O  
ATOM   3697  CB  VAL   235      45.940  59.940  29.460  1.00  0.00           C  
ATOM   3698  CG1 VAL   235      45.010  59.450  28.310  1.00  0.00           C  
ATOM   3699  CG2 VAL   235      47.220  59.090  29.520  1.00  0.00           C  
ATOM   3700  HN  VAL   235      47.910  61.500  28.120  1.00  0.00           H  
ATOM   3701  HA  VAL   235      45.160  61.860  29.260  1.00  0.00           H  
ATOM   3702  HB  VAL   235      45.420  59.810  30.430  1.00  0.00           H  
ATOM   3703 1HG1 VAL   235      45.470  59.930  27.420  1.00  0.00           H  
ATOM   3704 2HG1 VAL   235      43.980  59.770  28.590  1.00  0.00           H  
ATOM   3705 3HG1 VAL   235      45.080  58.340  28.280  1.00  0.00           H  
ATOM   3706 1HG2 VAL   235      47.680  59.000  28.510  1.00  0.00           H  
ATOM   3707 2HG2 VAL   235      46.810  58.080  29.710  1.00  0.00           H  
ATOM   3708 3HG2 VAL   235      47.930  59.340  30.330  1.00  0.00           H  
ATOM   3709  N   GLY   236      47.990  62.180  30.830  1.00  0.00           N  
ATOM   3710  CA  GLY   236      48.600  62.890  31.940  1.00  0.00           C  
ATOM   3711  C   GLY   236      47.960  64.110  32.450  1.00  0.00           C  
ATOM   3712  O   GLY   236      47.840  65.110  31.730  1.00  0.00           O  
ATOM   3713  HN  GLY   236      48.590  61.890  30.090  1.00  0.00           H  
ATOM   3714  HA1 GLY   236      49.540  63.190  31.510  1.00  0.00           H  
ATOM   3715  HA2 GLY   236      48.630  62.180  32.750  1.00  0.00           H  
ATOM   3716  N   THR   237      47.520  64.070  33.710  1.00  0.00           N  
ATOM   3717  CA  THR   237      47.090  65.200  34.490  1.00  0.00           C  
ATOM   3718  C   THR   237      47.890  66.470  34.310  1.00  0.00           C  
ATOM   3719  O   THR   237      49.110  66.340  34.440  1.00  0.00           O  
ATOM   3720  CB  THR   237      46.870  64.710  35.940  1.00  0.00           C  
ATOM   3721  CG2 THR   237      46.490  65.780  36.930  1.00  0.00           C  
ATOM   3722  OG1 THR   237      45.780  63.790  35.900  1.00  0.00           O  
ATOM   3723  HN  THR   237      47.680  63.220  34.220  1.00  0.00           H  
ATOM   3724  HA  THR   237      46.110  65.500  34.140  1.00  0.00           H  
ATOM   3725  HB  THR   237      47.730  64.100  36.300  1.00  0.00           H  
ATOM   3726  HG1 THR   237      46.180  63.050  35.420  1.00  0.00           H  
ATOM   3727 1HG2 THR   237      45.710  66.410  36.430  1.00  0.00           H  
ATOM   3728 2HG2 THR   237      47.370  66.450  37.060  1.00  0.00           H  
ATOM   3729 3HG2 THR   237      46.180  65.470  37.950  1.00  0.00           H  
ATOM   3730  N   PRO   238      47.350  67.680  33.960  1.00  0.00           N  
ATOM   3731  CA  PRO   238      48.150  68.470  33.010  1.00  0.00           C  
ATOM   3732  C   PRO   238      49.410  69.150  33.720  1.00  0.00           C  
ATOM   3733  O   PRO   238      50.410  69.500  33.110  1.00  0.00           O  
ATOM   3734  CB  PRO   238      47.160  69.500  32.460  1.00  0.00           C  
ATOM   3735  CG  PRO   238      46.060  69.550  33.540  1.00  0.00           C  
ATOM   3736  CD  PRO   238      45.970  68.130  33.940  1.00  0.00           C  
ATOM   3737  HA  PRO   238      48.540  67.800  32.260  1.00  0.00           H  
ATOM   3738  HB1 PRO   238      46.710  69.030  31.560  1.00  0.00           H  
ATOM   3739  HB2 PRO   238      47.740  70.370  32.100  1.00  0.00           H  
ATOM   3740  HG1 PRO   238      46.430  70.250  34.330  1.00  0.00           H  
ATOM   3741  HG2 PRO   238      45.170  70.020  33.080  1.00  0.00           H  
ATOM   3742  HD1 PRO   238      45.440  67.930  34.900  1.00  0.00           H  
ATOM   3743  HD2 PRO   238      45.370  67.530  33.220  1.00  0.00           H  
ATOM   3744  N   ASP   239      49.350  69.370  35.070  1.00  0.00           N  
ATOM   3745  CA  ASP   239      50.520  69.920  35.810  1.00  0.00           C  
ATOM   3746  C   ASP   239      51.420  68.800  36.400  1.00  0.00           C  
ATOM   3747  O   ASP   239      52.380  69.190  37.090  1.00  0.00           O  
ATOM   3748  CB  ASP   239      50.010  70.780  36.900  1.00  0.00           C  
ATOM   3749  CG  ASP   239      49.120  71.930  36.460  1.00  0.00           C  
ATOM   3750  OD1 ASP   239      47.960  71.950  36.920  1.00  0.00           O  
ATOM   3751  OD2 ASP   239      49.510  72.730  35.610  1.00  0.00           O1-
ATOM   3752  HN  ASP   239      48.470  69.230  35.510  1.00  0.00           H  
ATOM   3753  HA  ASP   239      51.210  70.460  35.170  1.00  0.00           H  
ATOM   3754  HB1 ASP   239      50.850  71.260  37.450  1.00  0.00           H  
ATOM   3755  HB2 ASP   239      49.440  70.280  37.720  1.00  0.00           H  
ATOM   3756  N   TYR   240      51.160  67.440  36.060  1.00  0.00           N  
ATOM   3757  CA  TYR   240      52.140  66.370  36.280  1.00  0.00           C  
ATOM   3758  C   TYR   240      52.800  65.940  34.960  1.00  0.00           C  
ATOM   3759  O   TYR   240      53.560  64.950  34.930  1.00  0.00           O  
ATOM   3760  CB  TYR   240      51.420  65.200  37.000  1.00  0.00           C  
ATOM   3761  CG  TYR   240      51.280  65.410  38.460  1.00  0.00           C  
ATOM   3762  CD1 TYR   240      50.880  66.590  39.060  1.00  0.00           C  
ATOM   3763  CD2 TYR   240      51.570  64.300  39.240  1.00  0.00           C  
ATOM   3764  CE1 TYR   240      50.780  66.640  40.430  1.00  0.00           C  
ATOM   3765  CE2 TYR   240      51.390  64.360  40.570  1.00  0.00           C  
ATOM   3766  CZ  TYR   240      50.970  65.550  41.190  1.00  0.00           C  
ATOM   3767  OH  TYR   240      50.760  65.660  42.570  1.00  0.00           O  
ATOM   3768  HN  TYR   240      50.220  67.180  35.870  1.00  0.00           H  
ATOM   3769  HA  TYR   240      52.880  66.740  36.970  1.00  0.00           H  
ATOM   3770  HB1 TYR   240      51.930  64.220  36.830  1.00  0.00           H  
ATOM   3771  HB2 TYR   240      50.410  65.060  36.570  1.00  0.00           H  
ATOM   3772  HD1 TYR   240      50.620  67.450  38.470  1.00  0.00           H  
ATOM   3773  HD2 TYR   240      51.890  63.450  38.670  1.00  0.00           H  
ATOM   3774  HE1 TYR   240      50.510  67.620  40.800  1.00  0.00           H  
ATOM   3775  HE2 TYR   240      51.500  63.460  41.170  1.00  0.00           H  
ATOM   3776  HH  TYR   240      50.590  66.570  42.800  1.00  0.00           H  
ATOM   3777  N   ILE   241      52.540  66.680  33.870  1.00  0.00           N  
ATOM   3778  CA  ILE   241      53.000  66.400  32.540  1.00  0.00           C  
ATOM   3779  C   ILE   241      54.460  66.770  32.340  1.00  0.00           C  
ATOM   3780  O   ILE   241      54.980  67.750  32.910  1.00  0.00           O  
ATOM   3781  CB  ILE   241      52.110  66.850  31.450  1.00  0.00           C  
ATOM   3782  CG1 ILE   241      52.230  66.110  30.060  1.00  0.00           C  
ATOM   3783  CG2 ILE   241      52.260  68.370  31.250  1.00  0.00           C  
ATOM   3784  CD  ILE   241      50.920  65.790  29.330  1.00  0.00           C  
ATOM   3785  HN  ILE   241      52.080  67.560  33.980  1.00  0.00           H  
ATOM   3786  HA  ILE   241      53.000  65.320  32.560  1.00  0.00           H  
ATOM   3787  HB  ILE   241      51.080  66.690  31.840  1.00  0.00           H  
ATOM   3788 1HG1 ILE   241      52.660  65.090  30.160  1.00  0.00           H  
ATOM   3789 2HG1 ILE   241      52.850  66.730  29.380  1.00  0.00           H  
ATOM   3790 1HG2 ILE   241      53.200  68.550  30.680  1.00  0.00           H  
ATOM   3791 2HG2 ILE   241      52.400  68.860  32.240  1.00  0.00           H  
ATOM   3792 3HG2 ILE   241      51.360  68.830  30.780  1.00  0.00           H  
ATOM   3793  HD1 ILE   241      50.330  66.710  29.140  1.00  0.00           H  
ATOM   3794  HD2 ILE   241      50.340  65.080  29.960  1.00  0.00           H  
ATOM   3795  HD3 ILE   241      51.200  65.230  28.420  1.00  0.00           H  
ATOM   3796  N   SER   242      55.160  65.890  31.550  1.00  0.00           N  
ATOM   3797  CA  SER   242      56.540  66.020  31.240  1.00  0.00           C  
ATOM   3798  C   SER   242      56.640  66.690  29.830  1.00  0.00           C  
ATOM   3799  O   SER   242      55.840  66.380  28.930  1.00  0.00           O  
ATOM   3800  CB  SER   242      57.240  64.600  31.250  1.00  0.00           C  
ATOM   3801  OG  SER   242      56.790  63.870  30.170  1.00  0.00           O  
ATOM   3802  HN  SER   242      54.740  65.140  31.050  1.00  0.00           H  
ATOM   3803  HA  SER   242      57.040  66.660  31.950  1.00  0.00           H  
ATOM   3804  HB1 SER   242      56.790  64.180  32.180  1.00  0.00           H  
ATOM   3805  HB2 SER   242      58.350  64.590  31.180  1.00  0.00           H  
ATOM   3806  HG1 SER   242      55.840  63.740  30.270  1.00  0.00           H  
ATOM   3807  N   PRO   243      57.610  67.620  29.620  1.00  0.00           N  
ATOM   3808  CA  PRO   243      57.790  68.250  28.300  1.00  0.00           C  
ATOM   3809  C   PRO   243      57.850  67.350  27.160  1.00  0.00           C  
ATOM   3810  O   PRO   243      57.480  67.730  26.090  1.00  0.00           O  
ATOM   3811  CB  PRO   243      59.130  69.000  28.380  1.00  0.00           C  
ATOM   3812  CG  PRO   243      59.870  68.180  29.430  1.00  0.00           C  
ATOM   3813  CD  PRO   243      58.850  67.590  30.360  1.00  0.00           C  
ATOM   3814  HA  PRO   243      56.930  68.890  28.190  1.00  0.00           H  
ATOM   3815  HB1 PRO   243      58.920  70.020  28.780  1.00  0.00           H  
ATOM   3816  HB2 PRO   243      59.700  69.290  27.470  1.00  0.00           H  
ATOM   3817  HG1 PRO   243      60.350  67.320  28.930  1.00  0.00           H  
ATOM   3818  HG2 PRO   243      60.690  68.730  29.950  1.00  0.00           H  
ATOM   3819  HD1 PRO   243      59.210  66.570  30.630  1.00  0.00           H  
ATOM   3820  HD2 PRO   243      58.690  68.170  31.300  1.00  0.00           H  
ATOM   3821  N   GLU   244      58.380  66.130  27.300  1.00  0.00           N  
ATOM   3822  CA  GLU   244      58.550  65.130  26.260  1.00  0.00           C  
ATOM   3823  C   GLU   244      57.220  64.830  25.650  1.00  0.00           C  
ATOM   3824  O   GLU   244      57.150  64.740  24.430  1.00  0.00           O  
ATOM   3825  CB  GLU   244      59.460  63.960  26.680  1.00  0.00           C  
ATOM   3826  CG  GLU   244      60.920  64.480  26.980  1.00  0.00           C  
ATOM   3827  CD  GLU   244      61.400  64.290  28.410  1.00  0.00           C  
ATOM   3828  OE1 GLU   244      60.490  64.120  29.260  1.00  0.00           O  
ATOM   3829  OE2 GLU   244      62.650  64.440  28.610  1.00  0.00           O1-
ATOM   3830  HN  GLU   244      58.740  65.850  28.190  1.00  0.00           H  
ATOM   3831  HA  GLU   244      59.210  65.440  25.470  1.00  0.00           H  
ATOM   3832  HB1 GLU   244      59.470  63.180  25.890  1.00  0.00           H  
ATOM   3833  HB2 GLU   244      58.960  63.540  27.580  1.00  0.00           H  
ATOM   3834  HG1 GLU   244      61.010  65.560  26.760  1.00  0.00           H  
ATOM   3835  HG2 GLU   244      61.670  64.000  26.330  1.00  0.00           H  
ATOM   3836  N   VAL   245      56.160  64.660  26.410  1.00  0.00           N  
ATOM   3837  CA  VAL   245      54.820  64.540  25.890  1.00  0.00           C  
ATOM   3838  C   VAL   245      54.410  65.760  25.020  1.00  0.00           C  
ATOM   3839  O   VAL   245      53.940  65.580  23.880  1.00  0.00           O  
ATOM   3840  CB  VAL   245      53.770  64.310  26.910  1.00  0.00           C  
ATOM   3841  CG1 VAL   245      52.400  64.210  26.140  1.00  0.00           C  
ATOM   3842  CG2 VAL   245      54.070  62.960  27.520  1.00  0.00           C  
ATOM   3843  HN  VAL   245      56.230  64.910  27.370  1.00  0.00           H  
ATOM   3844  HA  VAL   245      54.910  63.660  25.260  1.00  0.00           H  
ATOM   3845  HB  VAL   245      53.690  65.080  27.710  1.00  0.00           H  
ATOM   3846 1HG1 VAL   245      51.580  63.840  26.790  1.00  0.00           H  
ATOM   3847 2HG1 VAL   245      52.560  63.500  25.300  1.00  0.00           H  
ATOM   3848 3HG1 VAL   245      52.060  65.130  25.610  1.00  0.00           H  
ATOM   3849 1HG2 VAL   245      55.100  63.000  27.920  1.00  0.00           H  
ATOM   3850 2HG2 VAL   245      54.080  62.070  26.850  1.00  0.00           H  
ATOM   3851 3HG2 VAL   245      53.430  62.640  28.380  1.00  0.00           H  
ATOM   3852  N   LEU   246      54.670  66.940  25.580  1.00  0.00           N  
ATOM   3853  CA  LEU   246      54.330  68.210  24.910  1.00  0.00           C  
ATOM   3854  C   LEU   246      55.130  68.570  23.620  1.00  0.00           C  
ATOM   3855  O   LEU   246      54.680  69.480  22.900  1.00  0.00           O  
ATOM   3856  CB  LEU   246      54.600  69.290  26.010  1.00  0.00           C  
ATOM   3857  CG  LEU   246      54.000  69.080  27.440  1.00  0.00           C  
ATOM   3858  CD1 LEU   246      54.240  70.360  28.190  1.00  0.00           C  
ATOM   3859  CD2 LEU   246      52.500  68.730  27.400  1.00  0.00           C  
ATOM   3860  HN  LEU   246      55.040  66.910  26.510  1.00  0.00           H  
ATOM   3861  HA  LEU   246      53.310  68.140  24.570  1.00  0.00           H  
ATOM   3862  HB1 LEU   246      54.200  70.230  25.580  1.00  0.00           H  
ATOM   3863  HB2 LEU   246      55.690  69.480  25.950  1.00  0.00           H  
ATOM   3864  HG  LEU   246      54.590  68.250  27.890  1.00  0.00           H  
ATOM   3865 1HD1 LEU   246      53.920  70.450  29.250  1.00  0.00           H  
ATOM   3866 2HD1 LEU   246      53.860  71.240  27.630  1.00  0.00           H  
ATOM   3867 3HD1 LEU   246      55.340  70.510  28.200  1.00  0.00           H  
ATOM   3868 1HD2 LEU   246      52.070  68.490  28.390  1.00  0.00           H  
ATOM   3869 2HD2 LEU   246      52.250  67.860  26.750  1.00  0.00           H  
ATOM   3870 3HD2 LEU   246      51.980  69.620  26.990  1.00  0.00           H  
ATOM   3871  N   LYS   247      56.320  68.000  23.330  1.00  0.00           N  
ATOM   3872  CA  LYS   247      57.030  68.380  22.150  1.00  0.00           C  
ATOM   3873  C   LYS   247      57.000  67.180  21.240  1.00  0.00           C  
ATOM   3874  O   LYS   247      57.290  67.410  20.080  1.00  0.00           O  
ATOM   3875  CB  LYS   247      58.500  68.770  22.560  1.00  0.00           C  
ATOM   3876  CG  LYS   247      59.370  67.580  23.070  1.00  0.00           C  
ATOM   3877  CD  LYS   247      60.820  67.950  23.350  1.00  0.00           C  
ATOM   3878  CE  LYS   247      60.980  68.740  24.650  1.00  0.00           C  
ATOM   3879  NZ  LYS   247      62.360  68.970  24.900  1.00  0.00           N1+
ATOM   3880  HN  LYS   247      56.750  67.450  24.050  1.00  0.00           H  
ATOM   3881  HA  LYS   247      56.540  69.140  21.560  1.00  0.00           H  
ATOM   3882  HB1 LYS   247      58.450  69.630  23.260  1.00  0.00           H  
ATOM   3883  HB2 LYS   247      59.010  69.210  21.670  1.00  0.00           H  
ATOM   3884  HG1 LYS   247      59.240  66.720  22.370  1.00  0.00           H  
ATOM   3885  HG2 LYS   247      58.880  67.160  23.970  1.00  0.00           H  
ATOM   3886  HD1 LYS   247      61.250  68.480  22.470  1.00  0.00           H  
ATOM   3887  HD2 LYS   247      61.420  67.020  23.360  1.00  0.00           H  
ATOM   3888  HE1 LYS   247      60.510  68.300  25.560  1.00  0.00           H  
ATOM   3889  HE2 LYS   247      60.490  69.710  24.420  1.00  0.00           H  
ATOM   3890  HZ1 LYS   247      62.920  68.100  24.780  1.00  0.00           H  
ATOM   3891  HZ2 LYS   247      62.510  69.210  25.900  1.00  0.00           H  
ATOM   3892  HZ3 LYS   247      62.700  69.720  24.260  1.00  0.00           H  
ATOM   3893  N   SER   248      56.600  65.980  21.770  1.00  0.00           N  
ATOM   3894  CA  SER   248      56.550  64.800  20.890  1.00  0.00           C  
ATOM   3895  C   SER   248      55.700  65.000  19.590  1.00  0.00           C  
ATOM   3896  O   SER   248      56.150  64.670  18.510  1.00  0.00           O  
ATOM   3897  CB  SER   248      56.070  63.470  21.620  1.00  0.00           C  
ATOM   3898  OG  SER   248      57.000  63.070  22.590  1.00  0.00           O  
ATOM   3899  HN  SER   248      56.290  65.920  22.710  1.00  0.00           H  
ATOM   3900  HA  SER   248      57.560  64.630  20.560  1.00  0.00           H  
ATOM   3901  HB1 SER   248      55.970  62.620  20.920  1.00  0.00           H  
ATOM   3902  HB2 SER   248      55.160  63.910  22.090  1.00  0.00           H  
ATOM   3903  HG1 SER   248      57.100  63.750  23.250  1.00  0.00           H  
ATOM   3904  N   GLN   249      54.400  65.490  19.590  1.00  0.00           N  
ATOM   3905  CA  GLN   249      53.620  66.060  20.620  1.00  0.00           C  
ATOM   3906  C   GLN   249      52.280  65.270  20.670  1.00  0.00           C  
ATOM   3907  O   GLN   249      51.650  64.900  19.670  1.00  0.00           O  
ATOM   3908  CB  GLN   249      53.360  67.580  20.550  1.00  0.00           C  
ATOM   3909  CG  GLN   249      52.380  68.140  19.490  1.00  0.00           C  
ATOM   3910  CD  GLN   249      52.580  69.630  19.240  1.00  0.00           C  
ATOM   3911  NE2 GLN   249      52.230  70.470  20.280  1.00  0.00           N  
ATOM   3912  OE1 GLN   249      52.920  70.060  18.190  1.00  0.00           O  
ATOM   3913  HN  GLN   249      54.040  65.440  18.660  1.00  0.00           H  
ATOM   3914  HA  GLN   249      54.040  65.870  21.590  1.00  0.00           H  
ATOM   3915  HB1 GLN   249      54.370  68.050  20.560  1.00  0.00           H  
ATOM   3916  HB2 GLN   249      53.060  67.910  21.570  1.00  0.00           H  
ATOM   3917  HG1 GLN   249      51.350  68.000  19.890  1.00  0.00           H  
ATOM   3918  HG2 GLN   249      52.330  67.630  18.500  1.00  0.00           H  
ATOM   3919 1HE2 GLN   249      52.010  71.410  20.020  1.00  0.00           H  
ATOM   3920 2HE2 GLN   249      51.950  69.980  21.100  1.00  0.00           H  
ATOM   3921  N   GLY   250      51.790  65.080  21.880  1.00  0.00           N  
ATOM   3922  CA  GLY   250      50.550  64.510  22.150  1.00  0.00           C  
ATOM   3923  C   GLY   250      50.390  63.050  22.070  1.00  0.00           C  
ATOM   3924  O   GLY   250      51.020  62.220  22.760  1.00  0.00           O  
ATOM   3925  HN  GLY   250      52.310  65.400  22.670  1.00  0.00           H  
ATOM   3926  HA1 GLY   250      49.770  64.940  21.540  1.00  0.00           H  
ATOM   3927  HA2 GLY   250      50.380  64.790  23.180  1.00  0.00           H  
ATOM   3928  N   GLY   251      49.510  62.570  21.130  1.00  0.00           N  
ATOM   3929  CA  GLY   251      49.340  61.190  20.830  1.00  0.00           C  
ATOM   3930  C   GLY   251      50.400  60.650  19.920  1.00  0.00           C  
ATOM   3931  O   GLY   251      50.510  59.440  19.900  1.00  0.00           O  
ATOM   3932  HN  GLY   251      49.090  63.230  20.500  1.00  0.00           H  
ATOM   3933  HA1 GLY   251      48.510  61.120  20.150  1.00  0.00           H  
ATOM   3934  HA2 GLY   251      49.240  60.610  21.740  1.00  0.00           H  
ATOM   3935  N   ASP   252      51.280  61.450  19.320  1.00  0.00           N  
ATOM   3936  CA  ASP   252      52.200  60.940  18.330  1.00  0.00           C  
ATOM   3937  C   ASP   252      53.520  60.370  18.850  1.00  0.00           C  
ATOM   3938  O   ASP   252      54.320  59.770  18.080  1.00  0.00           O  
ATOM   3939  CB  ASP   252      52.650  62.140  17.440  1.00  0.00           C  
ATOM   3940  CG  ASP   252      51.540  62.630  16.520  1.00  0.00           C  
ATOM   3941  OD1 ASP   252      50.350  62.300  16.750  1.00  0.00           O  
ATOM   3942  OD2 ASP   252      51.830  63.520  15.680  1.00  0.00           O1-
ATOM   3943  HN  ASP   252      51.220  62.420  19.530  1.00  0.00           H  
ATOM   3944  HA  ASP   252      51.640  60.230  17.750  1.00  0.00           H  
ATOM   3945  HB1 ASP   252      53.460  61.840  16.730  1.00  0.00           H  
ATOM   3946  HB2 ASP   252      53.070  62.970  18.040  1.00  0.00           H  
ATOM   3947  N   GLY   253      53.740  60.410  20.200  1.00  0.00           N  
ATOM   3948  CA  GLY   253      54.970  59.790  20.670  1.00  0.00           C  
ATOM   3949  C   GLY   253      54.640  58.390  21.060  1.00  0.00           C  
ATOM   3950  O   GLY   253      53.460  57.920  20.960  1.00  0.00           O  
ATOM   3951  HN  GLY   253      53.070  60.770  20.840  1.00  0.00           H  
ATOM   3952  HA1 GLY   253      55.240  60.370  21.540  1.00  0.00           H  
ATOM   3953  HA2 GLY   253      55.760  59.740  19.930  1.00  0.00           H  
ATOM   3954  N   TYR   254      55.640  57.570  21.440  1.00  0.00           N  
ATOM   3955  CA  TYR   254      55.540  56.260  21.950  1.00  0.00           C  
ATOM   3956  C   TYR   254      56.060  56.460  23.360  1.00  0.00           C  
ATOM   3957  O   TYR   254      57.060  57.110  23.490  1.00  0.00           O  
ATOM   3958  CB  TYR   254      56.440  55.200  21.250  1.00  0.00           C  
ATOM   3959  CG  TYR   254      56.040  54.870  19.820  1.00  0.00           C  
ATOM   3960  CD1 TYR   254      55.370  53.680  19.540  1.00  0.00           C  
ATOM   3961  CD2 TYR   254      56.290  55.800  18.740  1.00  0.00           C  
ATOM   3962  CE1 TYR   254      54.930  53.470  18.240  1.00  0.00           C  
ATOM   3963  CE2 TYR   254      55.990  55.510  17.440  1.00  0.00           C  
ATOM   3964  CZ  TYR   254      55.330  54.350  17.240  1.00  0.00           C  
ATOM   3965  OH  TYR   254      55.070  53.990  15.910  1.00  0.00           O  
ATOM   3966  HN  TYR   254      56.590  57.860  21.370  1.00  0.00           H  
ATOM   3967  HA  TYR   254      54.500  55.990  22.090  1.00  0.00           H  
ATOM   3968  HB1 TYR   254      56.450  54.250  21.830  1.00  0.00           H  
ATOM   3969  HB2 TYR   254      57.500  55.520  21.200  1.00  0.00           H  
ATOM   3970  HD1 TYR   254      55.200  52.980  20.340  1.00  0.00           H  
ATOM   3971  HD2 TYR   254      56.730  56.770  18.930  1.00  0.00           H  
ATOM   3972  HE1 TYR   254      54.370  52.580  17.970  1.00  0.00           H  
ATOM   3973  HE2 TYR   254      56.180  56.220  16.660  1.00  0.00           H  
ATOM   3974  HH  TYR   254      55.400  54.690  15.340  1.00  0.00           H  
ATOM   3975  N   TYR   255      55.440  55.970  24.400  1.00  0.00           N  
ATOM   3976  CA  TYR   255      55.760  56.420  25.790  1.00  0.00           C  
ATOM   3977  C   TYR   255      55.890  55.230  26.600  1.00  0.00           C  
ATOM   3978  O   TYR   255      54.960  54.480  26.630  1.00  0.00           O  
ATOM   3979  CB  TYR   255      54.720  57.400  26.500  1.00  0.00           C  
ATOM   3980  CG  TYR   255      54.470  58.570  25.630  1.00  0.00           C  
ATOM   3981  CD1 TYR   255      53.170  58.980  25.320  1.00  0.00           C  
ATOM   3982  CD2 TYR   255      55.550  59.380  25.140  1.00  0.00           C  
ATOM   3983  CE1 TYR   255      52.880  60.040  24.510  1.00  0.00           C  
ATOM   3984  CE2 TYR   255      55.290  60.530  24.360  1.00  0.00           C  
ATOM   3985  CZ  TYR   255      53.960  60.860  24.050  1.00  0.00           C  
ATOM   3986  OH  TYR   255      53.690  61.980  23.240  1.00  0.00           O  
ATOM   3987  HN  TYR   255      54.720  55.320  24.150  1.00  0.00           H  
ATOM   3988  HA  TYR   255      56.720  56.900  25.680  1.00  0.00           H  
ATOM   3989  HB1 TYR   255      55.130  57.760  27.470  1.00  0.00           H  
ATOM   3990  HB2 TYR   255      53.760  56.910  26.740  1.00  0.00           H  
ATOM   3991  HD1 TYR   255      52.340  58.380  25.660  1.00  0.00           H  
ATOM   3992  HD2 TYR   255      56.620  59.260  25.270  1.00  0.00           H  
ATOM   3993  HE1 TYR   255      51.870  60.370  24.320  1.00  0.00           H  
ATOM   3994  HE2 TYR   255      56.080  61.190  24.050  1.00  0.00           H  
ATOM   3995  HH  TYR   255      52.740  62.110  23.130  1.00  0.00           H  
ATOM   3996  N   GLY   256      57.060  55.030  27.240  1.00  0.00           N  
ATOM   3997  CA  GLY   256      57.400  53.930  28.060  1.00  0.00           C  
ATOM   3998  C   GLY   256      56.940  54.110  29.500  1.00  0.00           C  
ATOM   3999  O   GLY   256      55.780  54.310  29.830  1.00  0.00           O  
ATOM   4000  HN  GLY   256      57.580  55.870  27.390  1.00  0.00           H  
ATOM   4001  HA1 GLY   256      58.480  53.940  28.130  1.00  0.00           H  
ATOM   4002  HA2 GLY   256      56.900  53.120  27.550  1.00  0.00           H  
ATOM   4003  N   ARG   257      57.790  53.790  30.450  1.00  0.00           N  
ATOM   4004  CA  ARG   257      57.700  54.130  31.820  1.00  0.00           C  
ATOM   4005  C   ARG   257      58.120  55.560  32.200  1.00  0.00           C  
ATOM   4006  O   ARG   257      57.940  56.160  33.300  1.00  0.00           O  
ATOM   4007  CB  ARG   257      58.510  53.230  32.770  1.00  0.00           C  
ATOM   4008  CG  ARG   257      58.400  51.720  32.440  1.00  0.00           C  
ATOM   4009  CD  ARG   257      59.180  50.760  33.430  1.00  0.00           C  
ATOM   4010  NE  ARG   257      60.680  50.980  33.330  1.00  0.00           N  
ATOM   4011  CZ  ARG   257      61.460  51.310  34.340  1.00  0.00           C  
ATOM   4012  NH1 ARG   257      61.220  51.250  35.630  1.00  0.00           N1+
ATOM   4013  NH2 ARG   257      62.640  51.620  33.940  1.00  0.00           N  
ATOM   4014  HN  ARG   257      58.620  53.300  30.210  1.00  0.00           H  
ATOM   4015  HA  ARG   257      56.680  54.140  32.170  1.00  0.00           H  
ATOM   4016  HB1 ARG   257      57.990  53.350  33.740  1.00  0.00           H  
ATOM   4017  HB2 ARG   257      59.550  53.600  32.900  1.00  0.00           H  
ATOM   4018  HG1 ARG   257      58.850  51.570  31.430  1.00  0.00           H  
ATOM   4019  HG2 ARG   257      57.330  51.470  32.280  1.00  0.00           H  
ATOM   4020  HD1 ARG   257      58.950  49.690  33.230  1.00  0.00           H  
ATOM   4021  HD2 ARG   257      58.810  51.060  34.440  1.00  0.00           H  
ATOM   4022  HE  ARG   257      61.180  51.050  32.470  1.00  0.00           H  
ATOM   4023 1HH1 ARG   257      60.640  50.470  35.860  1.00  0.00           H  
ATOM   4024 2HH1 ARG   257      62.000  51.490  36.200  1.00  0.00           H  
ATOM   4025 1HH2 ARG   257      63.240  52.210  34.490  1.00  0.00           H  
ATOM   4026 2HH2 ARG   257      62.720  51.590  32.950  1.00  0.00           H  
ATOM   4027  N   GLU   258      58.800  56.260  31.250  1.00  0.00           N  
ATOM   4028  CA  GLU   258      59.670  57.380  31.590  1.00  0.00           C  
ATOM   4029  C   GLU   258      58.900  58.610  32.130  1.00  0.00           C  
ATOM   4030  O   GLU   258      59.360  59.250  33.140  1.00  0.00           O  
ATOM   4031  CB  GLU   258      60.660  57.850  30.480  1.00  0.00           C  
ATOM   4032  CG  GLU   258      60.120  58.280  29.110  1.00  0.00           C  
ATOM   4033  CD  GLU   258      59.170  57.360  28.460  1.00  0.00           C  
ATOM   4034  OE1 GLU   258      59.540  56.250  28.020  1.00  0.00           O  
ATOM   4035  OE2 GLU   258      57.990  57.760  28.340  1.00  0.00           O1-
ATOM   4036  HN  GLU   258      58.940  56.000  30.290  1.00  0.00           H  
ATOM   4037  HA  GLU   258      60.390  57.100  32.350  1.00  0.00           H  
ATOM   4038  HB1 GLU   258      61.290  56.950  30.280  1.00  0.00           H  
ATOM   4039  HB2 GLU   258      61.270  58.630  30.980  1.00  0.00           H  
ATOM   4040  HG1 GLU   258      60.960  58.440  28.390  1.00  0.00           H  
ATOM   4041  HG2 GLU   258      59.630  59.250  29.360  1.00  0.00           H  
ATOM   4042  N   CYS   259      57.730  58.900  31.560  1.00  0.00           N  
ATOM   4043  CA  CYS   259      56.830  59.990  31.950  1.00  0.00           C  
ATOM   4044  C   CYS   259      56.350  59.710  33.420  1.00  0.00           C  
ATOM   4045  O   CYS   259      56.300  60.640  34.260  1.00  0.00           O  
ATOM   4046  CB  CYS   259      55.620  59.980  30.980  1.00  0.00           C  
ATOM   4047  SG  CYS   259      56.280  60.380  29.320  1.00  0.00           S  
ATOM   4048  HN  CYS   259      57.380  58.330  30.810  1.00  0.00           H  
ATOM   4049  HA  CYS   259      57.410  60.900  31.910  1.00  0.00           H  
ATOM   4050  HB1 CYS   259      55.000  60.830  31.340  1.00  0.00           H  
ATOM   4051  HB2 CYS   259      55.150  58.970  30.970  1.00  0.00           H  
ATOM   4052  HG1 CYS   259      56.680  59.170  28.970  1.00  0.00           H  
ATOM   4053  N   ASP   260      56.010  58.450  33.700  1.00  0.00           N  
ATOM   4054  CA  ASP   260      55.350  58.020  34.910  1.00  0.00           C  
ATOM   4055  C   ASP   260      56.340  58.170  36.190  1.00  0.00           C  
ATOM   4056  O   ASP   260      55.830  58.470  37.310  1.00  0.00           O  
ATOM   4057  CB  ASP   260      54.720  56.570  34.890  1.00  0.00           C  
ATOM   4058  CG  ASP   260      53.580  56.480  33.880  1.00  0.00           C  
ATOM   4059  OD1 ASP   260      53.050  55.320  33.720  1.00  0.00           O  
ATOM   4060  OD2 ASP   260      53.120  57.520  33.330  1.00  0.00           O1-
ATOM   4061  HN  ASP   260      55.950  57.740  33.000  1.00  0.00           H  
ATOM   4062  HA  ASP   260      54.510  58.650  35.170  1.00  0.00           H  
ATOM   4063  HB1 ASP   260      54.370  56.280  35.900  1.00  0.00           H  
ATOM   4064  HB2 ASP   260      55.530  55.840  34.690  1.00  0.00           H  
ATOM   4065  N   TRP   261      57.630  58.060  35.900  1.00  0.00           N  
ATOM   4066  CA  TRP   261      58.720  58.370  36.860  1.00  0.00           C  
ATOM   4067  C   TRP   261      58.850  59.870  37.000  1.00  0.00           C  
ATOM   4068  O   TRP   261      59.070  60.350  38.160  1.00  0.00           O  
ATOM   4069  CB  TRP   261      60.050  57.800  36.460  1.00  0.00           C  
ATOM   4070  CG  TRP   261      60.060  56.310  36.670  1.00  0.00           C  
ATOM   4071  CD1 TRP   261      60.340  55.390  35.670  1.00  0.00           C  
ATOM   4072  CD2 TRP   261      59.710  55.620  37.900  1.00  0.00           C  
ATOM   4073  CE2 TRP   261      59.710  54.250  37.540  1.00  0.00           C  
ATOM   4074  CE3 TRP   261      59.370  55.940  39.200  1.00  0.00           C  
ATOM   4075  NE1 TRP   261      60.170  54.150  36.260  1.00  0.00           N  
ATOM   4076  CZ2 TRP   261      59.390  53.180  38.400  1.00  0.00           C  
ATOM   4077  CZ3 TRP   261      59.040  54.870  40.050  1.00  0.00           C  
ATOM   4078  CH2 TRP   261      59.030  53.560  39.710  1.00  0.00           C  
ATOM   4079  HN  TRP   261      57.940  57.850  34.970  1.00  0.00           H  
ATOM   4080  HA  TRP   261      58.500  58.010  37.850  1.00  0.00           H  
ATOM   4081  HB1 TRP   261      60.880  58.190  37.080  1.00  0.00           H  
ATOM   4082  HB2 TRP   261      60.200  58.010  35.380  1.00  0.00           H  
ATOM   4083  HD1 TRP   261      60.640  55.760  34.700  1.00  0.00           H  
ATOM   4084  HE1 TRP   261      60.450  53.290  35.900  1.00  0.00           H  
ATOM   4085  HE3 TRP   261      59.130  56.910  39.620  1.00  0.00           H  
ATOM   4086  HZ2 TRP   261      59.390  52.130  38.130  1.00  0.00           H  
ATOM   4087  HZ3 TRP   261      58.860  55.220  41.050  1.00  0.00           H  
ATOM   4088  HH2 TRP   261      58.670  52.880  40.470  1.00  0.00           H  
ATOM   4089  N   TRP   262      58.700  60.690  35.910  1.00  0.00           N  
ATOM   4090  CA  TRP   262      58.510  62.180  36.070  1.00  0.00           C  
ATOM   4091  C   TRP   262      57.310  62.540  37.030  1.00  0.00           C  
ATOM   4092  O   TRP   262      57.460  63.300  38.000  1.00  0.00           O  
ATOM   4093  CB  TRP   262      58.450  62.980  34.690  1.00  0.00           C  
ATOM   4094  CG  TRP   262      58.140  64.440  34.760  1.00  0.00           C  
ATOM   4095  CD1 TRP   262      56.970  65.020  35.240  1.00  0.00           C  
ATOM   4096  CD2 TRP   262      58.990  65.560  34.390  1.00  0.00           C  
ATOM   4097  CE2 TRP   262      58.230  66.740  34.610  1.00  0.00           C  
ATOM   4098  CE3 TRP   262      60.280  65.660  33.910  1.00  0.00           C  
ATOM   4099  NE1 TRP   262      57.070  66.390  35.150  1.00  0.00           N  
ATOM   4100  CZ2 TRP   262      58.740  68.030  34.300  1.00  0.00           C  
ATOM   4101  CZ3 TRP   262      60.860  66.880  33.640  1.00  0.00           C  
ATOM   4102  CH2 TRP   262      60.130  68.050  33.890  1.00  0.00           C  
ATOM   4103  HN  TRP   262      58.480  60.290  35.020  1.00  0.00           H  
ATOM   4104  HA  TRP   262      59.320  62.590  36.670  1.00  0.00           H  
ATOM   4105  HB1 TRP   262      57.730  62.480  34.010  1.00  0.00           H  
ATOM   4106  HB2 TRP   262      59.460  62.820  34.240  1.00  0.00           H  
ATOM   4107  HD1 TRP   262      56.110  64.450  35.570  1.00  0.00           H  
ATOM   4108  HE1 TRP   262      56.430  67.040  35.500  1.00  0.00           H  
ATOM   4109  HE3 TRP   262      60.760  64.700  33.790  1.00  0.00           H  
ATOM   4110  HZ2 TRP   262      58.210  68.950  34.500  1.00  0.00           H  
ATOM   4111  HZ3 TRP   262      61.870  66.960  33.280  1.00  0.00           H  
ATOM   4112  HH2 TRP   262      60.720  68.940  33.840  1.00  0.00           H  
ATOM   4113  N   SER   263      56.140  61.890  36.810  1.00  0.00           N  
ATOM   4114  CA  SER   263      54.900  62.110  37.490  1.00  0.00           C  
ATOM   4115  C   SER   263      54.990  61.770  38.970  1.00  0.00           C  
ATOM   4116  O   SER   263      54.560  62.530  39.830  1.00  0.00           O  
ATOM   4117  CB  SER   263      53.680  61.270  36.930  1.00  0.00           C  
ATOM   4118  OG  SER   263      53.510  61.620  35.580  1.00  0.00           O  
ATOM   4119  HN  SER   263      56.180  61.340  35.980  1.00  0.00           H  
ATOM   4120  HA  SER   263      54.610  63.140  37.340  1.00  0.00           H  
ATOM   4121  HB1 SER   263      52.800  61.490  37.560  1.00  0.00           H  
ATOM   4122  HB2 SER   263      53.930  60.200  37.090  1.00  0.00           H  
ATOM   4123  HG1 SER   263      52.770  61.110  35.230  1.00  0.00           H  
ATOM   4124  N   VAL   264      55.720  60.630  39.250  1.00  0.00           N  
ATOM   4125  CA  VAL   264      56.220  60.210  40.560  1.00  0.00           C  
ATOM   4126  C   VAL   264      57.020  61.290  41.230  1.00  0.00           C  
ATOM   4127  O   VAL   264      56.930  61.650  42.440  1.00  0.00           O  
ATOM   4128  CB  VAL   264      57.050  58.940  40.520  1.00  0.00           C  
ATOM   4129  CG1 VAL   264      58.030  58.740  41.670  1.00  0.00           C  
ATOM   4130  CG2 VAL   264      56.150  57.710  40.340  1.00  0.00           C  
ATOM   4131  HN  VAL   264      55.910  59.960  38.540  1.00  0.00           H  
ATOM   4132  HA  VAL   264      55.310  60.150  41.140  1.00  0.00           H  
ATOM   4133  HB  VAL   264      57.600  58.940  39.550  1.00  0.00           H  
ATOM   4134 1HG1 VAL   264      57.560  58.740  42.670  1.00  0.00           H  
ATOM   4135 2HG1 VAL   264      58.750  59.590  41.710  1.00  0.00           H  
ATOM   4136 3HG1 VAL   264      58.650  57.820  41.540  1.00  0.00           H  
ATOM   4137 1HG2 VAL   264      55.390  57.870  39.550  1.00  0.00           H  
ATOM   4138 2HG2 VAL   264      55.560  57.510  41.260  1.00  0.00           H  
ATOM   4139 3HG2 VAL   264      56.730  56.810  40.040  1.00  0.00           H  
ATOM   4140  N   GLY   265      57.820  61.910  40.350  1.00  0.00           N  
ATOM   4141  CA  GLY   265      58.770  62.940  40.850  1.00  0.00           C  
ATOM   4142  C   GLY   265      58.180  64.240  41.290  1.00  0.00           C  
ATOM   4143  O   GLY   265      58.510  64.830  42.320  1.00  0.00           O  
ATOM   4144  HN  GLY   265      57.890  61.600  39.400  1.00  0.00           H  
ATOM   4145  HA1 GLY   265      59.380  63.170  39.990  1.00  0.00           H  
ATOM   4146  HA2 GLY   265      59.310  62.630  41.730  1.00  0.00           H  
ATOM   4147  N   VAL   266      57.180  64.780  40.470  1.00  0.00           N  
ATOM   4148  CA  VAL   266      56.300  65.830  40.830  1.00  0.00           C  
ATOM   4149  C   VAL   266      55.510  65.480  42.050  1.00  0.00           C  
ATOM   4150  O   VAL   266      55.340  66.250  42.960  1.00  0.00           O  
ATOM   4151  CB  VAL   266      55.250  66.240  39.670  1.00  0.00           C  
ATOM   4152  CG1 VAL   266      54.060  67.090  40.100  1.00  0.00           C  
ATOM   4153  CG2 VAL   266      55.990  66.740  38.460  1.00  0.00           C  
ATOM   4154  HN  VAL   266      57.010  64.300  39.610  1.00  0.00           H  
ATOM   4155  HA  VAL   266      56.930  66.690  41.020  1.00  0.00           H  
ATOM   4156  HB  VAL   266      54.840  65.260  39.320  1.00  0.00           H  
ATOM   4157 1HG1 VAL   266      54.340  68.150  40.260  1.00  0.00           H  
ATOM   4158 2HG1 VAL   266      53.490  66.600  40.920  1.00  0.00           H  
ATOM   4159 3HG1 VAL   266      53.440  67.110  39.170  1.00  0.00           H  
ATOM   4160 1HG2 VAL   266      56.780  66.000  38.200  1.00  0.00           H  
ATOM   4161 2HG2 VAL   266      56.500  67.700  38.710  1.00  0.00           H  
ATOM   4162 3HG2 VAL   266      55.270  66.980  37.640  1.00  0.00           H  
ATOM   4163  N   PHE   267      54.930  64.250  42.120  1.00  0.00           N  
ATOM   4164  CA  PHE   267      54.120  63.810  43.280  1.00  0.00           C  
ATOM   4165  C   PHE   267      54.910  63.910  44.630  1.00  0.00           C  
ATOM   4166  O   PHE   267      54.470  64.430  45.640  1.00  0.00           O  
ATOM   4167  CB  PHE   267      53.680  62.360  42.990  1.00  0.00           C  
ATOM   4168  CG  PHE   267      53.110  61.520  44.180  1.00  0.00           C  
ATOM   4169  CD1 PHE   267      53.820  60.310  44.500  1.00  0.00           C  
ATOM   4170  CD2 PHE   267      52.060  61.970  44.950  1.00  0.00           C  
ATOM   4171  CE1 PHE   267      53.350  59.610  45.640  1.00  0.00           C  
ATOM   4172  CE2 PHE   267      51.580  61.240  46.020  1.00  0.00           C  
ATOM   4173  CZ  PHE   267      52.230  60.070  46.440  1.00  0.00           C  
ATOM   4174  HN  PHE   267      55.120  63.600  41.390  1.00  0.00           H  
ATOM   4175  HA  PHE   267      53.210  64.370  43.420  1.00  0.00           H  
ATOM   4176  HB1 PHE   267      54.500  61.860  42.440  1.00  0.00           H  
ATOM   4177  HB2 PHE   267      52.810  62.430  42.300  1.00  0.00           H  
ATOM   4178  HD1 PHE   267      54.700  60.020  43.950  1.00  0.00           H  
ATOM   4179  HD2 PHE   267      51.570  62.900  44.700  1.00  0.00           H  
ATOM   4180  HE1 PHE   267      53.880  58.790  46.100  1.00  0.00           H  
ATOM   4181  HE2 PHE   267      50.790  61.660  46.620  1.00  0.00           H  
ATOM   4182  HZ  PHE   267      52.030  59.500  47.330  1.00  0.00           H  
ATOM   4183  N   LEU   268      56.170  63.490  44.560  1.00  0.00           N  
ATOM   4184  CA  LEU   268      57.190  63.710  45.550  1.00  0.00           C  
ATOM   4185  C   LEU   268      57.510  65.130  45.970  1.00  0.00           C  
ATOM   4186  O   LEU   268      57.460  65.430  47.160  1.00  0.00           O  
ATOM   4187  CB  LEU   268      58.450  62.920  45.000  1.00  0.00           C  
ATOM   4188  CG  LEU   268      59.660  62.790  45.900  1.00  0.00           C  
ATOM   4189  CD1 LEU   268      59.370  61.930  47.100  1.00  0.00           C  
ATOM   4190  CD2 LEU   268      60.850  62.320  45.040  1.00  0.00           C  
ATOM   4191  HN  LEU   268      56.500  63.050  43.730  1.00  0.00           H  
ATOM   4192  HA  LEU   268      56.910  63.140  46.420  1.00  0.00           H  
ATOM   4193  HB1 LEU   268      58.880  63.640  44.270  1.00  0.00           H  
ATOM   4194  HB2 LEU   268      58.220  61.930  44.550  1.00  0.00           H  
ATOM   4195  HG  LEU   268      59.910  63.810  46.260  1.00  0.00           H  
ATOM   4196 1HD1 LEU   268      59.160  60.870  46.820  1.00  0.00           H  
ATOM   4197 2HD1 LEU   268      58.490  62.380  47.590  1.00  0.00           H  
ATOM   4198 3HD1 LEU   268      60.210  61.950  47.840  1.00  0.00           H  
ATOM   4199 1HD2 LEU   268      60.600  61.300  44.680  1.00  0.00           H  
ATOM   4200 2HD2 LEU   268      61.810  62.370  45.610  1.00  0.00           H  
ATOM   4201 3HD2 LEU   268      61.120  62.910  44.140  1.00  0.00           H  
ATOM   4202  N   TYR   269      57.570  66.030  45.000  1.00  0.00           N  
ATOM   4203  CA  TYR   269      57.580  67.460  45.260  1.00  0.00           C  
ATOM   4204  C   TYR   269      56.360  68.040  46.000  1.00  0.00           C  
ATOM   4205  O   TYR   269      56.540  68.750  47.000  1.00  0.00           O  
ATOM   4206  CB  TYR   269      57.960  68.360  44.000  1.00  0.00           C  
ATOM   4207  CG  TYR   269      58.280  69.800  44.370  1.00  0.00           C  
ATOM   4208  CD1 TYR   269      57.210  70.750  44.510  1.00  0.00           C  
ATOM   4209  CD2 TYR   269      59.600  70.290  44.320  1.00  0.00           C  
ATOM   4210  CE1 TYR   269      57.510  72.140  44.760  1.00  0.00           C  
ATOM   4211  CE2 TYR   269      59.860  71.660  44.440  1.00  0.00           C  
ATOM   4212  CZ  TYR   269      58.830  72.580  44.670  1.00  0.00           C  
ATOM   4213  OH  TYR   269      59.170  73.880  44.930  1.00  0.00           O  
ATOM   4214  HN  TYR   269      57.660  65.720  44.050  1.00  0.00           H  
ATOM   4215  HA  TYR   269      58.370  67.750  45.930  1.00  0.00           H  
ATOM   4216  HB1 TYR   269      57.020  68.340  43.400  1.00  0.00           H  
ATOM   4217  HB2 TYR   269      58.780  67.890  43.430  1.00  0.00           H  
ATOM   4218  HD1 TYR   269      56.220  70.310  44.440  1.00  0.00           H  
ATOM   4219  HD2 TYR   269      60.410  69.660  43.990  1.00  0.00           H  
ATOM   4220  HE1 TYR   269      56.790  72.830  45.160  1.00  0.00           H  
ATOM   4221  HE2 TYR   269      60.870  72.020  44.370  1.00  0.00           H  
ATOM   4222  HH  TYR   269      60.040  74.050  44.560  1.00  0.00           H  
ATOM   4223  N   GLU   270      55.100  67.690  45.680  1.00  0.00           N  
ATOM   4224  CA  GLU   270      53.980  67.990  46.520  1.00  0.00           C  
ATOM   4225  C   GLU   270      54.020  67.450  47.940  1.00  0.00           C  
ATOM   4226  O   GLU   270      53.660  68.150  48.900  1.00  0.00           O  
ATOM   4227  CB  GLU   270      52.570  67.640  45.820  1.00  0.00           C  
ATOM   4228  CG  GLU   270      52.300  68.490  44.590  1.00  0.00           C  
ATOM   4229  CD  GLU   270      50.770  68.580  44.370  1.00  0.00           C  
ATOM   4230  OE1 GLU   270      50.190  67.960  43.450  1.00  0.00           O  
ATOM   4231  OE2 GLU   270      50.130  69.330  45.170  1.00  0.00           O1-
ATOM   4232  HN  GLU   270      54.940  67.190  44.830  1.00  0.00           H  
ATOM   4233  HA  GLU   270      53.970  69.050  46.720  1.00  0.00           H  
ATOM   4234  HB1 GLU   270      51.840  67.750  46.650  1.00  0.00           H  
ATOM   4235  HB2 GLU   270      52.660  66.560  45.550  1.00  0.00           H  
ATOM   4236  HG1 GLU   270      52.900  68.060  43.760  1.00  0.00           H  
ATOM   4237  HG2 GLU   270      52.670  69.530  44.770  1.00  0.00           H  
ATOM   4238  N   MET   271      54.470  66.170  48.070  1.00  0.00           N  
ATOM   4239  CA  MET   271      54.600  65.450  49.300  1.00  0.00           C  
ATOM   4240  C   MET   271      55.660  66.090  50.250  1.00  0.00           C  
ATOM   4241  O   MET   271      55.400  66.230  51.450  1.00  0.00           O  
ATOM   4242  CB  MET   271      54.960  63.970  49.020  1.00  0.00           C  
ATOM   4243  CG  MET   271      53.700  63.080  48.820  1.00  0.00           C  
ATOM   4244  SD  MET   271      52.800  63.010  50.390  1.00  0.00           S  
ATOM   4245  CE  MET   271      51.440  62.210  49.620  1.00  0.00           C  
ATOM   4246  HN  MET   271      54.710  65.620  47.270  1.00  0.00           H  
ATOM   4247  HA  MET   271      53.650  65.520  49.800  1.00  0.00           H  
ATOM   4248  HB1 MET   271      55.530  63.480  49.830  1.00  0.00           H  
ATOM   4249  HB2 MET   271      55.500  63.820  48.060  1.00  0.00           H  
ATOM   4250  HG1 MET   271      53.950  62.070  48.440  1.00  0.00           H  
ATOM   4251  HG2 MET   271      53.100  63.640  48.070  1.00  0.00           H  
ATOM   4252  HE1 MET   271      50.660  61.890  50.340  1.00  0.00           H  
ATOM   4253  HE2 MET   271      51.800  61.330  49.040  1.00  0.00           H  
ATOM   4254  HE3 MET   271      50.970  62.920  48.900  1.00  0.00           H  
ATOM   4255  N   LEU   272      56.850  66.510  49.730  1.00  0.00           N  
ATOM   4256  CA  LEU   272      57.960  66.990  50.480  1.00  0.00           C  
ATOM   4257  C   LEU   272      58.000  68.450  50.560  1.00  0.00           C  
ATOM   4258  O   LEU   272      58.560  68.910  51.590  1.00  0.00           O  
ATOM   4259  CB  LEU   272      59.430  66.480  49.990  1.00  0.00           C  
ATOM   4260  CG  LEU   272      59.470  64.960  49.920  1.00  0.00           C  
ATOM   4261  CD1 LEU   272      60.870  64.500  49.390  1.00  0.00           C  
ATOM   4262  CD2 LEU   272      59.080  64.300  51.240  1.00  0.00           C  
ATOM   4263  HN  LEU   272      56.980  66.340  48.760  1.00  0.00           H  
ATOM   4264  HA  LEU   272      57.870  66.720  51.520  1.00  0.00           H  
ATOM   4265  HB1 LEU   272      60.190  66.940  50.650  1.00  0.00           H  
ATOM   4266  HB2 LEU   272      59.760  66.930  49.030  1.00  0.00           H  
ATOM   4267  HG  LEU   272      58.730  64.630  49.150  1.00  0.00           H  
ATOM   4268 1HD1 LEU   272      61.230  65.210  48.610  1.00  0.00           H  
ATOM   4269 2HD1 LEU   272      60.890  63.480  48.950  1.00  0.00           H  
ATOM   4270 3HD1 LEU   272      61.660  64.430  50.180  1.00  0.00           H  
ATOM   4271 1HD2 LEU   272      58.810  63.250  50.990  1.00  0.00           H  
ATOM   4272 2HD2 LEU   272      58.190  64.830  51.650  1.00  0.00           H  
ATOM   4273 3HD2 LEU   272      59.890  64.450  51.990  1.00  0.00           H  
ATOM   4274  N   VAL   273      57.470  69.240  49.590  1.00  0.00           N  
ATOM   4275  CA  VAL   273      57.520  70.710  49.670  1.00  0.00           C  
ATOM   4276  C   VAL   273      56.170  71.350  49.760  1.00  0.00           C  
ATOM   4277  O   VAL   273      55.970  72.300  50.500  1.00  0.00           O  
ATOM   4278  CB  VAL   273      58.320  71.340  48.460  1.00  0.00           C  
ATOM   4279  CG1 VAL   273      58.380  72.930  48.640  1.00  0.00           C  
ATOM   4280  CG2 VAL   273      59.750  70.680  48.520  1.00  0.00           C  
ATOM   4281  HN  VAL   273      57.050  68.910  48.750  1.00  0.00           H  
ATOM   4282  HA  VAL   273      58.090  71.070  50.520  1.00  0.00           H  
ATOM   4283  HB  VAL   273      57.870  71.190  47.460  1.00  0.00           H  
ATOM   4284 1HG1 VAL   273      58.330  73.220  49.710  1.00  0.00           H  
ATOM   4285 2HG1 VAL   273      57.430  73.310  48.200  1.00  0.00           H  
ATOM   4286 3HG1 VAL   273      59.120  73.460  48.000  1.00  0.00           H  
ATOM   4287 1HG2 VAL   273      60.510  71.210  47.900  1.00  0.00           H  
ATOM   4288 2HG2 VAL   273      59.640  69.710  47.990  1.00  0.00           H  
ATOM   4289 3HG2 VAL   273      60.030  70.490  49.580  1.00  0.00           H  
ATOM   4290  N   GLY   274      55.190  70.860  48.950  1.00  0.00           N  
ATOM   4291  CA  GLY   274      53.860  71.540  48.850  1.00  0.00           C  
ATOM   4292  C   GLY   274      53.660  72.530  47.650  1.00  0.00           C  
ATOM   4293  O   GLY   274      54.440  73.350  47.250  1.00  0.00           O  
ATOM   4294  HN  GLY   274      55.470  70.130  48.330  1.00  0.00           H  
ATOM   4295  HA1 GLY   274      53.640  72.130  49.730  1.00  0.00           H  
ATOM   4296  HA2 GLY   274      53.120  70.770  48.740  1.00  0.00           H  
ATOM   4297  N   ASP   275      52.570  72.220  46.990  1.00  0.00           N  
ATOM   4298  CA  ASP   275      52.210  72.810  45.640  1.00  0.00           C  
ATOM   4299  C   ASP   275      53.000  72.230  44.470  1.00  0.00           C  
ATOM   4300  O   ASP   275      54.160  71.820  44.520  1.00  0.00           O  
ATOM   4301  CB  ASP   275      52.150  74.410  45.650  1.00  0.00           C  
ATOM   4302  CG  ASP   275      51.490  75.080  44.430  1.00  0.00           C  
ATOM   4303  OD1 ASP   275      52.060  76.050  43.940  1.00  0.00           O  
ATOM   4304  OD2 ASP   275      50.370  74.600  44.030  1.00  0.00           O1-
ATOM   4305  HN  ASP   275      51.930  71.570  47.400  1.00  0.00           H  
ATOM   4306  HA  ASP   275      51.210  72.430  45.520  1.00  0.00           H  
ATOM   4307  HB1 ASP   275      53.160  74.840  45.810  1.00  0.00           H  
ATOM   4308  HB2 ASP   275      51.550  74.780  46.520  1.00  0.00           H  
ATOM   4309  N   THR   276      52.330  72.130  43.320  1.00  0.00           N  
ATOM   4310  CA  THR   276      52.870  71.870  41.980  1.00  0.00           C  
ATOM   4311  C   THR   276      54.040  72.790  41.570  1.00  0.00           C  
ATOM   4312  O   THR   276      53.830  73.970  41.550  1.00  0.00           O  
ATOM   4313  CB  THR   276      51.830  71.810  40.830  1.00  0.00           C  
ATOM   4314  CG2 THR   276      51.290  70.430  40.750  1.00  0.00           C  
ATOM   4315  OG1 THR   276      50.710  72.630  40.950  1.00  0.00           O  
ATOM   4316  HN  THR   276      51.350  72.330  43.400  1.00  0.00           H  
ATOM   4317  HA  THR   276      53.230  70.860  42.080  1.00  0.00           H  
ATOM   4318  HB  THR   276      52.320  72.040  39.860  1.00  0.00           H  
ATOM   4319  HG1 THR   276      50.940  73.520  41.230  1.00  0.00           H  
ATOM   4320 1HG2 THR   276      51.110  69.990  41.750  1.00  0.00           H  
ATOM   4321 2HG2 THR   276      52.010  69.740  40.250  1.00  0.00           H  
ATOM   4322 3HG2 THR   276      50.390  70.230  40.130  1.00  0.00           H  
ATOM   4323  N   PRO   277      55.210  72.310  41.310  1.00  0.00           N  
ATOM   4324  CA  PRO   277      56.450  73.070  41.150  1.00  0.00           C  
ATOM   4325  C   PRO   277      56.520  73.890  39.890  1.00  0.00           C  
ATOM   4326  O   PRO   277      57.280  74.810  39.870  1.00  0.00           O  
ATOM   4327  CB  PRO   277      57.550  71.910  41.180  1.00  0.00           C  
ATOM   4328  CG  PRO   277      56.840  70.750  40.360  1.00  0.00           C  
ATOM   4329  CD  PRO   277      55.420  70.850  40.930  1.00  0.00           C  
ATOM   4330  HA  PRO   277      56.560  73.740  41.990  1.00  0.00           H  
ATOM   4331  HB1 PRO   277      57.730  71.420  42.160  1.00  0.00           H  
ATOM   4332  HB2 PRO   277      58.470  72.320  40.720  1.00  0.00           H  
ATOM   4333  HG1 PRO   277      56.840  70.890  39.260  1.00  0.00           H  
ATOM   4334  HG2 PRO   277      57.260  69.730  40.520  1.00  0.00           H  
ATOM   4335  HD1 PRO   277      54.690  70.600  40.120  1.00  0.00           H  
ATOM   4336  HD2 PRO   277      55.200  70.270  41.850  1.00  0.00           H  
ATOM   4337  N   PHE   278      55.730  73.660  38.840  1.00  0.00           N  
ATOM   4338  CA  PHE   278      55.870  74.410  37.600  1.00  0.00           C  
ATOM   4339  C   PHE   278      54.610  75.170  37.300  1.00  0.00           C  
ATOM   4340  O   PHE   278      54.280  75.550  36.160  1.00  0.00           O  
ATOM   4341  CB  PHE   278      56.180  73.510  36.360  1.00  0.00           C  
ATOM   4342  CG  PHE   278      57.340  72.630  36.590  1.00  0.00           C  
ATOM   4343  CD1 PHE   278      58.570  73.210  36.840  1.00  0.00           C  
ATOM   4344  CD2 PHE   278      57.290  71.240  36.720  1.00  0.00           C  
ATOM   4345  CE1 PHE   278      59.780  72.500  37.080  1.00  0.00           C  
ATOM   4346  CE2 PHE   278      58.420  70.540  37.160  1.00  0.00           C  
ATOM   4347  CZ  PHE   278      59.690  71.110  37.300  1.00  0.00           C  
ATOM   4348  HN  PHE   278      55.130  72.860  38.890  1.00  0.00           H  
ATOM   4349  HA  PHE   278      56.620  75.180  37.710  1.00  0.00           H  
ATOM   4350  HB1 PHE   278      56.380  74.200  35.520  1.00  0.00           H  
ATOM   4351  HB2 PHE   278      55.300  72.860  36.170  1.00  0.00           H  
ATOM   4352  HD1 PHE   278      58.620  74.280  36.720  1.00  0.00           H  
ATOM   4353  HD2 PHE   278      56.370  70.700  36.580  1.00  0.00           H  
ATOM   4354  HE1 PHE   278      60.680  73.080  37.230  1.00  0.00           H  
ATOM   4355  HE2 PHE   278      58.320  69.500  37.420  1.00  0.00           H  
ATOM   4356  HZ  PHE   278      60.550  70.460  37.390  1.00  0.00           H  
ATOM   4357  N   TYR   279      53.790  75.340  38.360  1.00  0.00           N  
ATOM   4358  CA  TYR   279      52.470  76.010  38.340  1.00  0.00           C  
ATOM   4359  C   TYR   279      52.620  77.490  37.940  1.00  0.00           C  
ATOM   4360  O   TYR   279      53.540  78.110  38.470  1.00  0.00           O  
ATOM   4361  CB  TYR   279      51.740  75.890  39.720  1.00  0.00           C  
ATOM   4362  CG  TYR   279      50.300  76.390  39.710  1.00  0.00           C  
ATOM   4363  CD1 TYR   279      49.230  75.490  39.510  1.00  0.00           C  
ATOM   4364  CD2 TYR   279      50.040  77.740  39.940  1.00  0.00           C  
ATOM   4365  CE1 TYR   279      47.960  75.950  39.470  1.00  0.00           C  
ATOM   4366  CE2 TYR   279      48.690  78.190  39.870  1.00  0.00           C  
ATOM   4367  CZ  TYR   279      47.640  77.310  39.680  1.00  0.00           C  
ATOM   4368  OH  TYR   279      46.300  77.750  39.430  1.00  0.00           O  
ATOM   4369  HN  TYR   279      53.950  74.850  39.210  1.00  0.00           H  
ATOM   4370  HA  TYR   279      51.840  75.650  37.540  1.00  0.00           H  
ATOM   4371  HB1 TYR   279      52.240  76.460  40.530  1.00  0.00           H  
ATOM   4372  HB2 TYR   279      51.630  74.810  39.970  1.00  0.00           H  
ATOM   4373  HD1 TYR   279      49.620  74.500  39.340  1.00  0.00           H  
ATOM   4374  HD2 TYR   279      50.850  78.440  40.130  1.00  0.00           H  
ATOM   4375  HE1 TYR   279      47.180  75.220  39.350  1.00  0.00           H  
ATOM   4376  HE2 TYR   279      48.540  79.260  39.940  1.00  0.00           H  
ATOM   4377  HH  TYR   279      46.440  78.680  39.250  1.00  0.00           H  
ATOM   4378  N   ALA   280      51.790  78.140  37.120  1.00  0.00           N  
ATOM   4379  CA  ALA   280      51.750  79.570  36.880  1.00  0.00           C  
ATOM   4380  C   ALA   280      50.350  79.990  36.530  1.00  0.00           C  
ATOM   4381  O   ALA   280      49.720  79.190  35.860  1.00  0.00           O  
ATOM   4382  CB  ALA   280      52.790  80.120  35.790  1.00  0.00           C  
ATOM   4383  HN  ALA   280      51.070  77.630  36.660  1.00  0.00           H  
ATOM   4384  HA  ALA   280      51.940  80.120  37.790  1.00  0.00           H  
ATOM   4385  HB1 ALA   280      53.760  79.640  36.040  1.00  0.00           H  
ATOM   4386  HB2 ALA   280      52.830  81.220  35.960  1.00  0.00           H  
ATOM   4387  HB3 ALA   280      52.440  79.980  34.750  1.00  0.00           H  
ATOM   4388  N   ASP   281      49.900  81.190  36.930  1.00  0.00           N  
ATOM   4389  CA  ASP   281      48.550  81.720  36.630  1.00  0.00           C  
ATOM   4390  C   ASP   281      48.400  81.930  35.110  1.00  0.00           C  
ATOM   4391  O   ASP   281      47.380  81.500  34.590  1.00  0.00           O  
ATOM   4392  CB  ASP   281      48.310  83.160  37.270  1.00  0.00           C  
ATOM   4393  CG  ASP   281      48.430  83.260  38.780  1.00  0.00           C  
ATOM   4394  OD1 ASP   281      48.720  84.380  39.300  1.00  0.00           O  
ATOM   4395  OD2 ASP   281      48.180  82.230  39.510  1.00  0.00           O1-
ATOM   4396  HN  ASP   281      50.550  81.830  37.340  1.00  0.00           H  
ATOM   4397  HA  ASP   281      47.880  80.940  36.950  1.00  0.00           H  
ATOM   4398  HB1 ASP   281      47.320  83.580  36.990  1.00  0.00           H  
ATOM   4399  HB2 ASP   281      49.060  83.800  36.760  1.00  0.00           H  
ATOM   4400  N   SER   282      49.470  82.400  34.450  1.00  0.00           N  
ATOM   4401  CA  SER   282      49.730  82.330  32.980  1.00  0.00           C  
ATOM   4402  C   SER   282      49.990  80.940  32.470  1.00  0.00           C  
ATOM   4403  O   SER   282      50.890  80.210  33.040  1.00  0.00           O  
ATOM   4404  CB  SER   282      51.120  83.030  32.820  1.00  0.00           C  
ATOM   4405  OG  SER   282      51.360  83.350  31.420  1.00  0.00           O  
ATOM   4406  HN  SER   282      50.160  82.850  35.010  1.00  0.00           H  
ATOM   4407  HA  SER   282      49.020  82.830  32.340  1.00  0.00           H  
ATOM   4408  HB1 SER   282      51.970  82.490  33.290  1.00  0.00           H  
ATOM   4409  HB2 SER   282      51.110  83.980  33.400  1.00  0.00           H  
ATOM   4410  HG1 SER   282      50.630  83.930  31.170  1.00  0.00           H  
ATOM   4411  N   LEU   283      49.250  80.540  31.400  1.00  0.00           N  
ATOM   4412  CA  LEU   283      49.370  79.270  30.720  1.00  0.00           C  
ATOM   4413  C   LEU   283      50.630  79.080  29.910  1.00  0.00           C  
ATOM   4414  O   LEU   283      51.380  78.150  29.980  1.00  0.00           O  
ATOM   4415  CB  LEU   283      48.210  78.880  29.720  1.00  0.00           C  
ATOM   4416  CG  LEU   283      46.810  79.260  30.280  1.00  0.00           C  
ATOM   4417  CD1 LEU   283      45.820  79.080  29.130  1.00  0.00           C  
ATOM   4418  CD2 LEU   283      46.530  78.450  31.560  1.00  0.00           C  
ATOM   4419  HN  LEU   283      48.450  81.090  31.150  1.00  0.00           H  
ATOM   4420  HA  LEU   283      49.420  78.550  31.530  1.00  0.00           H  
ATOM   4421  HB1 LEU   283      48.230  77.800  29.460  1.00  0.00           H  
ATOM   4422  HB2 LEU   283      48.330  79.410  28.750  1.00  0.00           H  
ATOM   4423  HG  LEU   283      46.770  80.310  30.640  1.00  0.00           H  
ATOM   4424 1HD1 LEU   283      46.140  79.700  28.260  1.00  0.00           H  
ATOM   4425 2HD1 LEU   283      44.840  79.530  29.420  1.00  0.00           H  
ATOM   4426 3HD1 LEU   283      45.670  78.000  28.940  1.00  0.00           H  
ATOM   4427 1HD2 LEU   283      45.540  78.550  32.040  1.00  0.00           H  
ATOM   4428 2HD2 LEU   283      47.150  78.910  32.360  1.00  0.00           H  
ATOM   4429 3HD2 LEU   283      46.680  77.350  31.470  1.00  0.00           H  
ATOM   4430  N   VAL   284      51.010  80.170  29.170  1.00  0.00           N  
ATOM   4431  CA  VAL   284      52.310  80.280  28.530  1.00  0.00           C  
ATOM   4432  C   VAL   284      53.410  80.270  29.620  1.00  0.00           C  
ATOM   4433  O   VAL   284      54.470  79.650  29.470  1.00  0.00           O  
ATOM   4434  CB  VAL   284      52.440  81.480  27.560  1.00  0.00           C  
ATOM   4435  CG1 VAL   284      52.420  82.900  28.230  1.00  0.00           C  
ATOM   4436  CG2 VAL   284      53.720  81.290  26.790  1.00  0.00           C  
ATOM   4437  HN  VAL   284      50.400  80.920  28.920  1.00  0.00           H  
ATOM   4438  HA  VAL   284      52.410  79.330  28.020  1.00  0.00           H  
ATOM   4439  HB  VAL   284      51.520  81.470  26.940  1.00  0.00           H  
ATOM   4440 1HG1 VAL   284      53.340  82.990  28.840  1.00  0.00           H  
ATOM   4441 2HG1 VAL   284      51.530  83.090  28.870  1.00  0.00           H  
ATOM   4442 3HG1 VAL   284      52.550  83.650  27.420  1.00  0.00           H  
ATOM   4443 1HG2 VAL   284      54.610  81.420  27.430  1.00  0.00           H  
ATOM   4444 2HG2 VAL   284      53.860  82.170  26.120  1.00  0.00           H  
ATOM   4445 3HG2 VAL   284      53.830  80.340  26.230  1.00  0.00           H  
ATOM   4446  N   GLY   285      53.200  80.940  30.810  1.00  0.00           N  
ATOM   4447  CA  GLY   285      54.050  80.850  32.010  1.00  0.00           C  
ATOM   4448  C   GLY   285      54.350  79.420  32.470  1.00  0.00           C  
ATOM   4449  O   GLY   285      55.580  79.130  32.590  1.00  0.00           O  
ATOM   4450  HN  GLY   285      52.410  81.550  30.860  1.00  0.00           H  
ATOM   4451  HA1 GLY   285      53.570  81.390  32.820  1.00  0.00           H  
ATOM   4452  HA2 GLY   285      55.000  81.280  31.730  1.00  0.00           H  
ATOM   4453  N   THR   286      53.290  78.580  32.640  1.00  0.00           N  
ATOM   4454  CA  THR   286      53.560  77.230  33.220  1.00  0.00           C  
ATOM   4455  C   THR   286      54.030  76.260  32.120  1.00  0.00           C  
ATOM   4456  O   THR   286      54.740  75.280  32.330  1.00  0.00           O  
ATOM   4457  CB  THR   286      52.270  76.610  33.900  1.00  0.00           C  
ATOM   4458  CG2 THR   286      51.090  76.540  32.940  1.00  0.00           C  
ATOM   4459  OG1 THR   286      52.400  75.240  34.320  1.00  0.00           O  
ATOM   4460  HN  THR   286      52.350  78.860  32.470  1.00  0.00           H  
ATOM   4461  HA  THR   286      54.310  77.210  34.000  1.00  0.00           H  
ATOM   4462  HB  THR   286      51.990  77.310  34.710  1.00  0.00           H  
ATOM   4463  HG1 THR   286      52.700  75.410  35.210  1.00  0.00           H  
ATOM   4464 1HG2 THR   286      51.300  75.860  32.090  1.00  0.00           H  
ATOM   4465 2HG2 THR   286      50.750  77.530  32.570  1.00  0.00           H  
ATOM   4466 3HG2 THR   286      50.290  76.110  33.580  1.00  0.00           H  
ATOM   4467  N   TYR   287      53.660  76.540  30.830  1.00  0.00           N  
ATOM   4468  CA  TYR   287      54.370  75.920  29.690  1.00  0.00           C  
ATOM   4469  C   TYR   287      55.830  76.210  29.640  1.00  0.00           C  
ATOM   4470  O   TYR   287      56.620  75.350  29.490  1.00  0.00           O  
ATOM   4471  CB  TYR   287      53.620  76.210  28.300  1.00  0.00           C  
ATOM   4472  CG  TYR   287      54.440  75.670  27.130  1.00  0.00           C  
ATOM   4473  CD1 TYR   287      54.120  74.400  26.600  1.00  0.00           C  
ATOM   4474  CD2 TYR   287      55.520  76.390  26.480  1.00  0.00           C  
ATOM   4475  CE1 TYR   287      54.710  73.880  25.450  1.00  0.00           C  
ATOM   4476  CE2 TYR   287      56.210  75.830  25.360  1.00  0.00           C  
ATOM   4477  CZ  TYR   287      55.670  74.620  24.840  1.00  0.00           C  
ATOM   4478  OH  TYR   287      56.240  73.960  23.720  1.00  0.00           O  
ATOM   4479  HN  TYR   287      52.920  77.210  30.750  1.00  0.00           H  
ATOM   4480  HA  TYR   287      54.410  74.850  29.860  1.00  0.00           H  
ATOM   4481  HB1 TYR   287      53.390  77.270  28.050  1.00  0.00           H  
ATOM   4482  HB2 TYR   287      52.650  75.660  28.270  1.00  0.00           H  
ATOM   4483  HD1 TYR   287      53.460  73.760  27.160  1.00  0.00           H  
ATOM   4484  HD2 TYR   287      55.800  77.350  26.870  1.00  0.00           H  
ATOM   4485  HE1 TYR   287      54.420  72.900  25.090  1.00  0.00           H  
ATOM   4486  HE2 TYR   287      57.000  76.330  24.820  1.00  0.00           H  
ATOM   4487  HH  TYR   287      55.640  73.260  23.470  1.00  0.00           H  
ATOM   4488  N   SER   288      56.260  77.480  29.870  1.00  0.00           N  
ATOM   4489  CA  SER   288      57.670  77.820  30.000  1.00  0.00           C  
ATOM   4490  C   SER   288      58.350  77.140  31.130  1.00  0.00           C  
ATOM   4491  O   SER   288      59.450  76.670  31.010  1.00  0.00           O  
ATOM   4492  CB  SER   288      58.010  79.290  29.880  1.00  0.00           C  
ATOM   4493  OG  SER   288      59.300  79.490  29.370  1.00  0.00           O  
ATOM   4494  HN  SER   288      55.600  78.220  29.800  1.00  0.00           H  
ATOM   4495  HA  SER   288      58.000  77.310  29.100  1.00  0.00           H  
ATOM   4496  HB1 SER   288      57.910  79.840  30.840  1.00  0.00           H  
ATOM   4497  HB2 SER   288      57.370  79.810  29.130  1.00  0.00           H  
ATOM   4498  HG1 SER   288      59.510  79.030  28.550  1.00  0.00           H  
ATOM   4499  N   LYS   289      57.690  77.030  32.340  1.00  0.00           N  
ATOM   4500  CA  LYS   289      58.140  76.370  33.610  1.00  0.00           C  
ATOM   4501  C   LYS   289      58.390  74.860  33.430  1.00  0.00           C  
ATOM   4502  O   LYS   289      59.310  74.260  33.980  1.00  0.00           O  
ATOM   4503  CB  LYS   289      57.170  76.700  34.750  1.00  0.00           C  
ATOM   4504  CG  LYS   289      57.300  78.200  35.210  1.00  0.00           C  
ATOM   4505  CD  LYS   289      56.420  78.630  36.410  1.00  0.00           C  
ATOM   4506  CE  LYS   289      57.060  78.330  37.780  1.00  0.00           C  
ATOM   4507  NZ  LYS   289      56.230  78.660  38.930  1.00  0.00           N1+
ATOM   4508  HN  LYS   289      56.770  77.410  32.340  1.00  0.00           H  
ATOM   4509  HA  LYS   289      59.090  76.790  33.900  1.00  0.00           H  
ATOM   4510  HB1 LYS   289      57.580  76.170  35.640  1.00  0.00           H  
ATOM   4511  HB2 LYS   289      56.150  76.290  34.560  1.00  0.00           H  
ATOM   4512  HG1 LYS   289      57.140  78.870  34.340  1.00  0.00           H  
ATOM   4513  HG2 LYS   289      58.280  78.570  35.570  1.00  0.00           H  
ATOM   4514  HD1 LYS   289      55.410  78.170  36.360  1.00  0.00           H  
ATOM   4515  HD2 LYS   289      56.390  79.730  36.290  1.00  0.00           H  
ATOM   4516  HE1 LYS   289      58.020  78.890  37.800  1.00  0.00           H  
ATOM   4517  HE2 LYS   289      57.280  77.250  37.930  1.00  0.00           H  
ATOM   4518  HZ1 LYS   289      56.650  78.180  39.750  1.00  0.00           H  
ATOM   4519  HZ2 LYS   289      55.250  78.420  38.680  1.00  0.00           H  
ATOM   4520  HZ3 LYS   289      56.260  79.680  39.140  1.00  0.00           H  
ATOM   4521  N   ILE   290      57.520  74.150  32.700  1.00  0.00           N  
ATOM   4522  CA  ILE   290      57.680  72.780  32.300  1.00  0.00           C  
ATOM   4523  C   ILE   290      58.790  72.560  31.260  1.00  0.00           C  
ATOM   4524  O   ILE   290      59.550  71.580  31.320  1.00  0.00           O  
ATOM   4525  CB  ILE   290      56.340  72.190  31.840  1.00  0.00           C  
ATOM   4526  CG1 ILE   290      55.380  72.360  33.040  1.00  0.00           C  
ATOM   4527  CG2 ILE   290      56.400  70.700  31.400  1.00  0.00           C  
ATOM   4528  CD  ILE   290      53.970  71.910  32.610  1.00  0.00           C  
ATOM   4529  HN  ILE   290      56.790  74.610  32.200  1.00  0.00           H  
ATOM   4530  HA  ILE   290      57.980  72.210  33.160  1.00  0.00           H  
ATOM   4531  HB  ILE   290      56.130  72.850  30.970  1.00  0.00           H  
ATOM   4532 1HG1 ILE   290      55.380  73.390  33.480  1.00  0.00           H  
ATOM   4533 2HG1 ILE   290      55.760  71.780  33.910  1.00  0.00           H  
ATOM   4534 1HG2 ILE   290      56.510  70.070  32.310  1.00  0.00           H  
ATOM   4535 2HG2 ILE   290      57.180  70.490  30.640  1.00  0.00           H  
ATOM   4536 3HG2 ILE   290      55.410  70.460  30.950  1.00  0.00           H  
ATOM   4537  HD1 ILE   290      54.100  70.810  32.490  1.00  0.00           H  
ATOM   4538  HD2 ILE   290      53.580  72.280  31.640  1.00  0.00           H  
ATOM   4539  HD3 ILE   290      53.140  72.210  33.290  1.00  0.00           H  
ATOM   4540  N   MET   291      58.990  73.480  30.250  1.00  0.00           N  
ATOM   4541  CA  MET   291      60.040  73.430  29.310  1.00  0.00           C  
ATOM   4542  C   MET   291      61.370  73.790  29.850  1.00  0.00           C  
ATOM   4543  O   MET   291      62.310  73.080  29.490  1.00  0.00           O  
ATOM   4544  CB  MET   291      59.710  74.170  27.970  1.00  0.00           C  
ATOM   4545  CG  MET   291      58.710  73.450  27.070  1.00  0.00           C  
ATOM   4546  SD  MET   291      59.300  71.910  26.270  1.00  0.00           S  
ATOM   4547  CE  MET   291      57.630  71.300  25.900  1.00  0.00           C  
ATOM   4548  HN  MET   291      58.360  74.240  30.140  1.00  0.00           H  
ATOM   4549  HA  MET   291      60.060  72.410  28.970  1.00  0.00           H  
ATOM   4550  HB1 MET   291      60.650  74.320  27.380  1.00  0.00           H  
ATOM   4551  HB2 MET   291      59.310  75.170  28.250  1.00  0.00           H  
ATOM   4552  HG1 MET   291      58.350  74.060  26.220  1.00  0.00           H  
ATOM   4553  HG2 MET   291      57.870  73.190  27.750  1.00  0.00           H  
ATOM   4554  HE1 MET   291      57.200  72.010  25.160  1.00  0.00           H  
ATOM   4555  HE2 MET   291      56.940  71.360  26.770  1.00  0.00           H  
ATOM   4556  HE3 MET   291      57.500  70.240  25.620  1.00  0.00           H  
ATOM   4557  N   ASN   292      61.530  74.910  30.640  1.00  0.00           N  
ATOM   4558  CA  ASN   292      62.790  75.320  31.350  1.00  0.00           C  
ATOM   4559  C   ASN   292      62.680  74.900  32.770  1.00  0.00           C  
ATOM   4560  O   ASN   292      62.800  75.740  33.690  1.00  0.00           O  
ATOM   4561  CB  ASN   292      62.980  76.800  31.110  1.00  0.00           C  
ATOM   4562  CG  ASN   292      64.380  77.250  31.440  1.00  0.00           C  
ATOM   4563  ND2 ASN   292      64.630  78.580  31.270  1.00  0.00           N  
ATOM   4564  OD1 ASN   292      65.250  76.480  31.900  1.00  0.00           O  
ATOM   4565  HN  ASN   292      60.800  75.590  30.720  1.00  0.00           H  
ATOM   4566  HA  ASN   292      63.610  74.740  30.960  1.00  0.00           H  
ATOM   4567  HB1 ASN   292      62.190  77.400  31.610  1.00  0.00           H  
ATOM   4568  HB2 ASN   292      62.910  76.960  30.010  1.00  0.00           H  
ATOM   4569 1HD2 ASN   292      65.560  78.900  31.450  1.00  0.00           H  
ATOM   4570 2HD2 ASN   292      63.950  79.260  30.990  1.00  0.00           H  
ATOM   4571  N   HSD   293      62.420  73.580  32.990  1.00  0.00           N  
ATOM   4572  CA  HSD   293      62.130  72.940  34.290  1.00  0.00           C  
ATOM   4573  C   HSD   293      63.230  72.930  35.240  1.00  0.00           C  
ATOM   4574  O   HSD   293      63.100  73.170  36.450  1.00  0.00           O  
ATOM   4575  CB  HSD   293      61.610  71.510  34.060  1.00  0.00           C  
ATOM   4576  CG  HSD   293      62.470  70.650  33.240  1.00  0.00           C  
ATOM   4577  CD2 HSD   293      63.490  69.850  33.590  1.00  0.00           C  
ATOM   4578  ND1 HSD   293      62.150  70.340  31.980  1.00  0.00           N  
ATOM   4579  CE1 HSD   293      62.990  69.360  31.490  1.00  0.00           C  
ATOM   4580  NE2 HSD   293      63.790  69.020  32.510  1.00  0.00           N  
ATOM   4581  HN  HSD   293      62.480  72.940  32.220  1.00  0.00           H  
ATOM   4582  HA  HSD   293      61.370  73.570  34.720  1.00  0.00           H  
ATOM   4583  HB1 HSD   293      60.680  71.720  33.490  1.00  0.00           H  
ATOM   4584  HB2 HSD   293      61.200  71.090  35.010  1.00  0.00           H  
ATOM   4585  HD1 HSD   293      61.300  70.610  31.540  1.00  0.00           H  
ATOM   4586  HD2 HSD   293      64.010  69.710  34.530  1.00  0.00           H  
ATOM   4587  HE1 HSD   293      63.140  69.000  30.470  1.00  0.00           H  
ATOM   4588  N   LYS   294      64.440  72.790  34.680  1.00  0.00           N  
ATOM   4589  CA  LYS   294      65.630  72.920  35.380  1.00  0.00           C  
ATOM   4590  C   LYS   294      65.810  74.210  36.160  1.00  0.00           C  
ATOM   4591  O   LYS   294      66.200  74.240  37.330  1.00  0.00           O  
ATOM   4592  CB  LYS   294      66.880  72.550  34.600  1.00  0.00           C  
ATOM   4593  CG  LYS   294      66.960  71.040  34.550  1.00  0.00           C  
ATOM   4594  CD  LYS   294      68.330  70.570  34.030  1.00  0.00           C  
ATOM   4595  CE  LYS   294      68.660  71.100  32.600  1.00  0.00           C  
ATOM   4596  NZ  LYS   294      69.770  70.430  32.050  1.00  0.00           N1+
ATOM   4597  HN  LYS   294      64.620  72.640  33.710  1.00  0.00           H  
ATOM   4598  HA  LYS   294      65.620  72.290  36.260  1.00  0.00           H  
ATOM   4599  HB1 LYS   294      67.770  72.890  35.180  1.00  0.00           H  
ATOM   4600  HB2 LYS   294      66.910  73.000  33.580  1.00  0.00           H  
ATOM   4601  HG1 LYS   294      66.190  70.770  33.790  1.00  0.00           H  
ATOM   4602  HG2 LYS   294      66.640  70.610  35.520  1.00  0.00           H  
ATOM   4603  HD1 LYS   294      68.360  69.460  34.070  1.00  0.00           H  
ATOM   4604  HD2 LYS   294      69.080  70.970  34.750  1.00  0.00           H  
ATOM   4605  HE1 LYS   294      68.970  72.170  32.610  1.00  0.00           H  
ATOM   4606  HE2 LYS   294      67.790  70.990  31.930  1.00  0.00           H  
ATOM   4607  HZ1 LYS   294      70.100  70.980  31.230  1.00  0.00           H  
ATOM   4608  HZ2 LYS   294      69.630  69.470  31.680  1.00  0.00           H  
ATOM   4609  HZ3 LYS   294      70.510  70.340  32.780  1.00  0.00           H  
ATOM   4610  N   ASN   295      65.540  75.310  35.390  1.00  0.00           N  
ATOM   4611  CA  ASN   295      65.710  76.640  36.030  1.00  0.00           C  
ATOM   4612  C   ASN   295      64.400  77.070  36.550  1.00  0.00           C  
ATOM   4613  O   ASN   295      64.320  78.260  36.900  1.00  0.00           O  
ATOM   4614  CB  ASN   295      66.400  77.610  35.050  1.00  0.00           C  
ATOM   4615  CG  ASN   295      67.740  76.990  34.670  1.00  0.00           C  
ATOM   4616  ND2 ASN   295      67.760  76.620  33.350  1.00  0.00           N  
ATOM   4617  OD1 ASN   295      68.610  76.680  35.510  1.00  0.00           O  
ATOM   4618  HN  ASN   295      65.040  75.270  34.530  1.00  0.00           H  
ATOM   4619  HA  ASN   295      66.290  76.550  36.940  1.00  0.00           H  
ATOM   4620  HB1 ASN   295      66.760  78.530  35.560  1.00  0.00           H  
ATOM   4621  HB2 ASN   295      65.860  77.960  34.140  1.00  0.00           H  
ATOM   4622 1HD2 ASN   295      68.580  76.150  33.020  1.00  0.00           H  
ATOM   4623 2HD2 ASN   295      66.950  76.700  32.770  1.00  0.00           H  
ATOM   4624  N   SER   296      63.420  76.200  36.750  1.00  0.00           N  
ATOM   4625  CA  SER   296      62.120  76.610  37.240  1.00  0.00           C  
ATOM   4626  C   SER   296      61.820  75.700  38.480  1.00  0.00           C  
ATOM   4627  O   SER   296      60.760  75.740  39.110  1.00  0.00           O  
ATOM   4628  CB  SER   296      60.910  76.560  36.260  1.00  0.00           C  
ATOM   4629  OG  SER   296      61.170  77.350  35.110  1.00  0.00           O  
ATOM   4630  HN  SER   296      63.590  75.310  36.330  1.00  0.00           H  
ATOM   4631  HA  SER   296      62.130  77.580  37.700  1.00  0.00           H  
ATOM   4632  HB1 SER   296      59.940  76.910  36.680  1.00  0.00           H  
ATOM   4633  HB2 SER   296      60.680  75.500  36.020  1.00  0.00           H  
ATOM   4634  HG1 SER   296      61.630  76.750  34.520  1.00  0.00           H  
ATOM   4635  N   LEU   297      62.700  74.770  38.840  1.00  0.00           N  
ATOM   4636  CA  LEU   297      62.500  73.980  40.020  1.00  0.00           C  
ATOM   4637  C   LEU   297      63.420  74.480  41.110  1.00  0.00           C  
ATOM   4638  O   LEU   297      64.650  74.430  41.000  1.00  0.00           O  
ATOM   4639  CB  LEU   297      62.990  72.570  39.700  1.00  0.00           C  
ATOM   4640  CG  LEU   297      63.010  71.550  40.850  1.00  0.00           C  
ATOM   4641  CD1 LEU   297      61.540  71.220  41.200  1.00  0.00           C  
ATOM   4642  CD2 LEU   297      63.660  70.180  40.390  1.00  0.00           C  
ATOM   4643  HN  LEU   297      63.490  74.620  38.260  1.00  0.00           H  
ATOM   4644  HA  LEU   297      61.450  74.010  40.290  1.00  0.00           H  
ATOM   4645  HB1 LEU   297      64.010  72.550  39.260  1.00  0.00           H  
ATOM   4646  HB2 LEU   297      62.260  72.190  38.950  1.00  0.00           H  
ATOM   4647  HG  LEU   297      63.550  71.870  41.760  1.00  0.00           H  
ATOM   4648 1HD1 LEU   297      61.560  70.330  41.870  1.00  0.00           H  
ATOM   4649 2HD1 LEU   297      60.950  70.880  40.330  1.00  0.00           H  
ATOM   4650 3HD1 LEU   297      61.080  72.010  41.840  1.00  0.00           H  
ATOM   4651 1HD2 LEU   297      63.660  69.490  41.260  1.00  0.00           H  
ATOM   4652 2HD2 LEU   297      64.730  70.370  40.130  1.00  0.00           H  
ATOM   4653 3HD2 LEU   297      63.090  69.760  39.540  1.00  0.00           H  
ATOM   4654  N   THR   298      62.830  74.910  42.290  1.00  0.00           N  
ATOM   4655  CA  THR   298      63.640  75.550  43.290  1.00  0.00           C  
ATOM   4656  C   THR   298      63.030  75.220  44.620  1.00  0.00           C  
ATOM   4657  O   THR   298      61.920  74.720  44.650  1.00  0.00           O  
ATOM   4658  CB  THR   298      63.920  77.060  43.080  1.00  0.00           C  
ATOM   4659  CG2 THR   298      62.590  77.950  43.380  1.00  0.00           C  
ATOM   4660  OG1 THR   298      64.980  77.630  43.940  1.00  0.00           O  
ATOM   4661  HN  THR   298      61.850  75.020  42.490  1.00  0.00           H  
ATOM   4662  HA  THR   298      64.600  75.050  43.330  1.00  0.00           H  
ATOM   4663  HB  THR   298      64.180  77.250  42.020  1.00  0.00           H  
ATOM   4664  HG1 THR   298      65.750  77.070  43.810  1.00  0.00           H  
ATOM   4665 1HG2 THR   298      63.050  78.960  43.480  1.00  0.00           H  
ATOM   4666 2HG2 THR   298      62.050  77.710  44.320  1.00  0.00           H  
ATOM   4667 3HG2 THR   298      61.960  77.870  42.480  1.00  0.00           H  
ATOM   4668  N   PHE   299      63.820  75.360  45.690  1.00  0.00           N  
ATOM   4669  CA  PHE   299      63.470  74.780  47.000  1.00  0.00           C  
ATOM   4670  C   PHE   299      63.460  75.730  48.170  1.00  0.00           C  
ATOM   4671  O   PHE   299      64.550  76.070  48.580  1.00  0.00           O  
ATOM   4672  CB  PHE   299      64.420  73.580  47.260  1.00  0.00           C  
ATOM   4673  CG  PHE   299      64.200  72.330  46.380  1.00  0.00           C  
ATOM   4674  CD1 PHE   299      63.350  71.370  46.940  1.00  0.00           C  
ATOM   4675  CD2 PHE   299      64.850  72.140  45.210  1.00  0.00           C  
ATOM   4676  CE1 PHE   299      63.110  70.180  46.200  1.00  0.00           C  
ATOM   4677  CE2 PHE   299      64.680  70.870  44.550  1.00  0.00           C  
ATOM   4678  CZ  PHE   299      63.730  69.970  45.010  1.00  0.00           C  
ATOM   4679  HN  PHE   299      64.620  75.940  45.600  1.00  0.00           H  
ATOM   4680  HA  PHE   299      62.520  74.270  46.870  1.00  0.00           H  
ATOM   4681  HB1 PHE   299      64.200  73.270  48.300  1.00  0.00           H  
ATOM   4682  HB2 PHE   299      65.480  73.910  47.340  1.00  0.00           H  
ATOM   4683  HD1 PHE   299      62.860  71.350  47.910  1.00  0.00           H  
ATOM   4684  HD2 PHE   299      65.530  72.930  44.930  1.00  0.00           H  
ATOM   4685  HE1 PHE   299      62.420  69.440  46.590  1.00  0.00           H  
ATOM   4686  HE2 PHE   299      65.350  70.580  43.760  1.00  0.00           H  
ATOM   4687  HZ  PHE   299      63.660  69.020  44.500  1.00  0.00           H  
ATOM   4688  N   PRO   300      62.360  76.170  48.740  1.00  0.00           N  
ATOM   4689  CA  PRO   300      62.320  77.200  49.800  1.00  0.00           C  
ATOM   4690  C   PRO   300      63.120  76.770  51.030  1.00  0.00           C  
ATOM   4691  O   PRO   300      62.990  75.630  51.460  1.00  0.00           O  
ATOM   4692  CB  PRO   300      60.800  77.390  50.110  1.00  0.00           C  
ATOM   4693  CG  PRO   300      60.220  77.280  48.600  1.00  0.00           C  
ATOM   4694  CD  PRO   300      61.040  76.040  48.070  1.00  0.00           C  
ATOM   4695  HA  PRO   300      62.760  78.120  49.440  1.00  0.00           H  
ATOM   4696  HB1 PRO   300      60.530  78.380  50.560  1.00  0.00           H  
ATOM   4697  HB2 PRO   300      60.470  76.500  50.690  1.00  0.00           H  
ATOM   4698  HG1 PRO   300      59.120  77.160  48.510  1.00  0.00           H  
ATOM   4699  HG2 PRO   300      60.470  78.280  48.200  1.00  0.00           H  
ATOM   4700  HD1 PRO   300      60.660  75.060  48.410  1.00  0.00           H  
ATOM   4701  HD2 PRO   300      61.190  76.080  46.970  1.00  0.00           H  
ATOM   4702  N   ASP   301      63.990  77.620  51.600  1.00  0.00           N  
ATOM   4703  CA  ASP   301      64.880  77.200  52.690  1.00  0.00           C  
ATOM   4704  C   ASP   301      64.240  77.410  54.060  1.00  0.00           C  
ATOM   4705  O   ASP   301      64.830  77.140  55.090  1.00  0.00           O  
ATOM   4706  CB  ASP   301      66.360  77.580  52.410  1.00  0.00           C  
ATOM   4707  CG  ASP   301      66.540  79.010  52.810  1.00  0.00           C  
ATOM   4708  OD1 ASP   301      67.720  79.380  52.900  1.00  0.00           O  
ATOM   4709  OD2 ASP   301      65.570  79.790  53.040  1.00  0.00           O1-
ATOM   4710  HN  ASP   301      64.100  78.550  51.250  1.00  0.00           H  
ATOM   4711  HA  ASP   301      64.960  76.140  52.560  1.00  0.00           H  
ATOM   4712  HB1 ASP   301      66.700  77.610  51.350  1.00  0.00           H  
ATOM   4713  HB2 ASP   301      66.960  76.930  53.080  1.00  0.00           H  
ATOM   4714  N   ASP   302      62.970  77.920  54.040  1.00  0.00           N  
ATOM   4715  CA  ASP   302      62.270  78.200  55.300  1.00  0.00           C  
ATOM   4716  C   ASP   302      61.490  76.860  55.570  1.00  0.00           C  
ATOM   4717  O   ASP   302      61.080  76.590  56.680  1.00  0.00           O  
ATOM   4718  CB  ASP   302      61.280  79.360  55.120  1.00  0.00           C  
ATOM   4719  CG  ASP   302      61.930  80.660  54.940  1.00  0.00           C  
ATOM   4720  OD1 ASP   302      61.710  81.350  53.860  1.00  0.00           O  
ATOM   4721  OD2 ASP   302      62.760  81.090  55.800  1.00  0.00           O1-
ATOM   4722  HN  ASP   302      62.560  78.110  53.150  1.00  0.00           H  
ATOM   4723  HA  ASP   302      62.960  78.540  56.050  1.00  0.00           H  
ATOM   4724  HB1 ASP   302      60.770  79.580  56.080  1.00  0.00           H  
ATOM   4725  HB2 ASP   302      60.560  79.180  54.290  1.00  0.00           H  
ATOM   4726  N   ASN   303      61.360  75.930  54.580  1.00  0.00           N  
ATOM   4727  CA  ASN   303      60.620  74.700  54.750  1.00  0.00           C  
ATOM   4728  C   ASN   303      61.580  73.520  55.050  1.00  0.00           C  
ATOM   4729  O   ASN   303      61.170  72.380  55.050  1.00  0.00           O  
ATOM   4730  CB  ASN   303      59.770  74.370  53.470  1.00  0.00           C  
ATOM   4731  CG  ASN   303      58.800  75.410  52.980  1.00  0.00           C  
ATOM   4732  ND2 ASN   303      58.090  75.040  51.850  1.00  0.00           N  
ATOM   4733  OD1 ASN   303      58.660  76.500  53.530  1.00  0.00           O  
ATOM   4734  HN  ASN   303      61.620  76.270  53.680  1.00  0.00           H  
ATOM   4735  HA  ASN   303      59.950  74.770  55.600  1.00  0.00           H  
ATOM   4736  HB1 ASN   303      59.310  73.360  53.530  1.00  0.00           H  
ATOM   4737  HB2 ASN   303      60.460  74.370  52.600  1.00  0.00           H  
ATOM   4738 1HD2 ASN   303      58.260  74.150  51.440  1.00  0.00           H  
ATOM   4739 2HD2 ASN   303      57.450  75.690  51.440  1.00  0.00           H  
ATOM   4740  N   ASP   304      62.900  73.690  55.420  1.00  0.00           N  
ATOM   4741  CA  ASP   304      63.860  72.670  55.870  1.00  0.00           C  
ATOM   4742  C   ASP   304      63.960  71.470  54.820  1.00  0.00           C  
ATOM   4743  O   ASP   304      63.610  70.320  55.150  1.00  0.00           O  
ATOM   4744  CB  ASP   304      63.420  72.150  57.250  1.00  0.00           C  
ATOM   4745  CG  ASP   304      63.870  72.980  58.400  1.00  0.00           C  
ATOM   4746  OD1 ASP   304      64.610  74.030  58.290  1.00  0.00           O  
ATOM   4747  OD2 ASP   304      63.510  72.570  59.520  1.00  0.00           O1-
ATOM   4748  HN  ASP   304      63.280  74.610  55.350  1.00  0.00           H  
ATOM   4749  HA  ASP   304      64.850  73.100  55.830  1.00  0.00           H  
ATOM   4750  HB1 ASP   304      63.940  71.180  57.440  1.00  0.00           H  
ATOM   4751  HB2 ASP   304      62.320  71.980  57.310  1.00  0.00           H  
ATOM   4752  N   ILE   305      64.420  71.710  53.630  1.00  0.00           N  
ATOM   4753  CA  ILE   305      64.530  70.630  52.630  1.00  0.00           C  
ATOM   4754  C   ILE   305      65.920  69.940  52.740  1.00  0.00           C  
ATOM   4755  O   ILE   305      66.980  70.580  52.540  1.00  0.00           O  
ATOM   4756  CB  ILE   305      64.210  71.000  51.170  1.00  0.00           C  
ATOM   4757  CG1 ILE   305      62.920  71.920  51.100  1.00  0.00           C  
ATOM   4758  CG2 ILE   305      64.050  69.760  50.320  1.00  0.00           C  
ATOM   4759  CD  ILE   305      61.690  71.320  51.840  1.00  0.00           C  
ATOM   4760  HN  ILE   305      64.680  72.610  53.290  1.00  0.00           H  
ATOM   4761  HA  ILE   305      63.750  69.920  52.840  1.00  0.00           H  
ATOM   4762  HB  ILE   305      65.060  71.550  50.700  1.00  0.00           H  
ATOM   4763 1HG1 ILE   305      62.720  72.090  50.020  1.00  0.00           H  
ATOM   4764 2HG1 ILE   305      63.170  72.860  51.630  1.00  0.00           H  
ATOM   4765 1HG2 ILE   305      65.000  69.200  50.270  1.00  0.00           H  
ATOM   4766 2HG2 ILE   305      63.820  70.040  49.270  1.00  0.00           H  
ATOM   4767 3HG2 ILE   305      63.230  69.040  50.540  1.00  0.00           H  
ATOM   4768  HD1 ILE   305      60.770  71.910  51.630  1.00  0.00           H  
ATOM   4769  HD2 ILE   305      61.830  71.240  52.940  1.00  0.00           H  
ATOM   4770  HD3 ILE   305      61.460  70.290  51.500  1.00  0.00           H  
ATOM   4771  N   SER   306      66.000  68.630  52.950  1.00  0.00           N  
ATOM   4772  CA  SER   306      67.170  67.810  52.940  1.00  0.00           C  
ATOM   4773  C   SER   306      67.780  67.750  51.560  1.00  0.00           C  
ATOM   4774  O   SER   306      67.150  67.660  50.490  1.00  0.00           O  
ATOM   4775  CB  SER   306      66.730  66.370  53.400  1.00  0.00           C  
ATOM   4776  OG  SER   306      66.030  65.550  52.460  1.00  0.00           O  
ATOM   4777  HN  SER   306      65.210  68.090  53.230  1.00  0.00           H  
ATOM   4778  HA  SER   306      67.900  68.240  53.610  1.00  0.00           H  
ATOM   4779  HB1 SER   306      66.100  66.390  54.310  1.00  0.00           H  
ATOM   4780  HB2 SER   306      67.700  65.900  53.640  1.00  0.00           H  
ATOM   4781  HG1 SER   306      65.120  65.840  52.580  1.00  0.00           H  
ATOM   4782  N   LYS   307      69.110  67.750  51.460  1.00  0.00           N  
ATOM   4783  CA  LYS   307      69.860  67.550  50.230  1.00  0.00           C  
ATOM   4784  C   LYS   307      69.660  66.170  49.610  1.00  0.00           C  
ATOM   4785  O   LYS   307      69.630  65.960  48.450  1.00  0.00           O  
ATOM   4786  CB  LYS   307      71.310  67.730  50.630  1.00  0.00           C  
ATOM   4787  CG  LYS   307      71.690  69.230  50.700  1.00  0.00           C  
ATOM   4788  CD  LYS   307      73.210  69.410  51.090  1.00  0.00           C  
ATOM   4789  CE  LYS   307      74.180  68.590  50.210  1.00  0.00           C  
ATOM   4790  NZ  LYS   307      75.520  68.710  50.750  1.00  0.00           N1+
ATOM   4791  HN  LYS   307      69.580  67.890  52.330  1.00  0.00           H  
ATOM   4792  HA  LYS   307      69.480  68.250  49.500  1.00  0.00           H  
ATOM   4793  HB1 LYS   307      71.910  67.280  49.810  1.00  0.00           H  
ATOM   4794  HB2 LYS   307      71.430  67.090  51.530  1.00  0.00           H  
ATOM   4795  HG1 LYS   307      71.210  69.670  51.600  1.00  0.00           H  
ATOM   4796  HG2 LYS   307      71.420  69.730  49.740  1.00  0.00           H  
ATOM   4797  HD1 LYS   307      73.420  68.980  52.100  1.00  0.00           H  
ATOM   4798  HD2 LYS   307      73.470  70.490  51.140  1.00  0.00           H  
ATOM   4799  HE1 LYS   307      74.250  69.080  49.210  1.00  0.00           H  
ATOM   4800  HE2 LYS   307      73.980  67.500  50.230  1.00  0.00           H  
ATOM   4801  HZ1 LYS   307      76.220  68.170  50.200  1.00  0.00           H  
ATOM   4802  HZ2 LYS   307      75.470  68.410  51.740  1.00  0.00           H  
ATOM   4803  HZ3 LYS   307      75.780  69.710  50.620  1.00  0.00           H  
ATOM   4804  N   GLU   308      69.420  65.120  50.450  1.00  0.00           N  
ATOM   4805  CA  GLU   308      68.950  63.840  49.920  1.00  0.00           C  
ATOM   4806  C   GLU   308      67.640  63.830  49.200  1.00  0.00           C  
ATOM   4807  O   GLU   308      67.510  63.180  48.170  1.00  0.00           O  
ATOM   4808  CB  GLU   308      68.620  62.870  51.110  1.00  0.00           C  
ATOM   4809  CG  GLU   308      69.730  62.640  52.210  1.00  0.00           C  
ATOM   4810  CD  GLU   308      69.640  63.660  53.310  1.00  0.00           C  
ATOM   4811  OE1 GLU   308      69.150  63.390  54.430  1.00  0.00           O  
ATOM   4812  OE2 GLU   308      70.300  64.730  53.090  1.00  0.00           O1-
ATOM   4813  HN  GLU   308      69.500  65.050  51.440  1.00  0.00           H  
ATOM   4814  HA  GLU   308      69.720  63.420  49.300  1.00  0.00           H  
ATOM   4815  HB1 GLU   308      68.470  61.920  50.550  1.00  0.00           H  
ATOM   4816  HB2 GLU   308      67.650  63.100  51.590  1.00  0.00           H  
ATOM   4817  HG1 GLU   308      70.740  62.540  51.750  1.00  0.00           H  
ATOM   4818  HG2 GLU   308      69.500  61.650  52.670  1.00  0.00           H  
ATOM   4819  N   ALA   309      66.620  64.610  49.600  1.00  0.00           N  
ATOM   4820  CA  ALA   309      65.350  64.670  48.850  1.00  0.00           C  
ATOM   4821  C   ALA   309      65.530  65.570  47.500  1.00  0.00           C  
ATOM   4822  O   ALA   309      65.080  65.220  46.460  1.00  0.00           O  
ATOM   4823  CB  ALA   309      64.300  65.330  49.710  1.00  0.00           C  
ATOM   4824  HN  ALA   309      66.660  65.150  50.440  1.00  0.00           H  
ATOM   4825  HA  ALA   309      65.110  63.680  48.500  1.00  0.00           H  
ATOM   4826  HB1 ALA   309      64.270  64.800  50.680  1.00  0.00           H  
ATOM   4827  HB2 ALA   309      63.350  65.410  49.140  1.00  0.00           H  
ATOM   4828  HB3 ALA   309      64.700  66.350  49.910  1.00  0.00           H  
ATOM   4829  N   LYS   310      66.370  66.670  47.540  1.00  0.00           N  
ATOM   4830  CA  LYS   310      66.600  67.450  46.370  1.00  0.00           C  
ATOM   4831  C   LYS   310      67.180  66.560  45.210  1.00  0.00           C  
ATOM   4832  O   LYS   310      66.640  66.480  44.100  1.00  0.00           O  
ATOM   4833  CB  LYS   310      67.650  68.540  46.720  1.00  0.00           C  
ATOM   4834  CG  LYS   310      67.250  69.620  47.690  1.00  0.00           C  
ATOM   4835  CD  LYS   310      68.330  70.760  47.920  1.00  0.00           C  
ATOM   4836  CE  LYS   310      67.790  71.710  48.910  1.00  0.00           C  
ATOM   4837  NZ  LYS   310      68.730  72.810  49.060  1.00  0.00           N1+
ATOM   4838  HN  LYS   310      66.880  66.990  48.330  1.00  0.00           H  
ATOM   4839  HA  LYS   310      65.650  67.840  46.050  1.00  0.00           H  
ATOM   4840  HB1 LYS   310      68.070  69.070  45.840  1.00  0.00           H  
ATOM   4841  HB2 LYS   310      68.580  68.070  47.110  1.00  0.00           H  
ATOM   4842  HG1 LYS   310      67.020  69.240  48.710  1.00  0.00           H  
ATOM   4843  HG2 LYS   310      66.300  70.090  47.370  1.00  0.00           H  
ATOM   4844  HD1 LYS   310      68.580  71.330  47.010  1.00  0.00           H  
ATOM   4845  HD2 LYS   310      69.240  70.300  48.370  1.00  0.00           H  
ATOM   4846  HE1 LYS   310      67.790  71.240  49.920  1.00  0.00           H  
ATOM   4847  HE2 LYS   310      66.760  72.050  48.710  1.00  0.00           H  
ATOM   4848  HZ1 LYS   310      68.630  73.610  48.400  1.00  0.00           H  
ATOM   4849  HZ2 LYS   310      69.730  72.590  49.250  1.00  0.00           H  
ATOM   4850  HZ3 LYS   310      68.460  73.160  50.010  1.00  0.00           H  
ATOM   4851  N   ASN   311      68.170  65.770  45.560  1.00  0.00           N  
ATOM   4852  CA  ASN   311      68.800  64.820  44.690  1.00  0.00           C  
ATOM   4853  C   ASN   311      67.930  63.740  43.970  1.00  0.00           C  
ATOM   4854  O   ASN   311      67.870  63.720  42.760  1.00  0.00           O  
ATOM   4855  CB  ASN   311      70.050  64.150  45.290  1.00  0.00           C  
ATOM   4856  CG  ASN   311      71.130  65.260  45.610  1.00  0.00           C  
ATOM   4857  ND2 ASN   311      72.250  64.810  46.180  1.00  0.00           N  
ATOM   4858  OD1 ASN   311      71.000  66.440  45.340  1.00  0.00           O  
ATOM   4859  HN  ASN   311      68.430  65.810  46.520  1.00  0.00           H  
ATOM   4860  HA  ASN   311      69.180  65.390  43.850  1.00  0.00           H  
ATOM   4861  HB1 ASN   311      70.590  63.450  44.620  1.00  0.00           H  
ATOM   4862  HB2 ASN   311      69.750  63.690  46.250  1.00  0.00           H  
ATOM   4863 1HD2 ASN   311      72.820  65.430  46.720  1.00  0.00           H  
ATOM   4864 2HD2 ASN   311      72.590  63.870  46.220  1.00  0.00           H  
ATOM   4865  N   LEU   312      67.050  63.050  44.730  1.00  0.00           N  
ATOM   4866  CA  LEU   312      66.050  62.150  44.130  1.00  0.00           C  
ATOM   4867  C   LEU   312      64.980  62.870  43.270  1.00  0.00           C  
ATOM   4868  O   LEU   312      64.610  62.470  42.190  1.00  0.00           O  
ATOM   4869  CB  LEU   312      65.450  61.520  45.410  1.00  0.00           C  
ATOM   4870  CG  LEU   312      64.280  60.490  45.190  1.00  0.00           C  
ATOM   4871  CD1 LEU   312      64.680  59.170  44.520  1.00  0.00           C  
ATOM   4872  CD2 LEU   312      63.480  60.140  46.520  1.00  0.00           C  
ATOM   4873  HN  LEU   312      66.940  63.240  45.700  1.00  0.00           H  
ATOM   4874  HA  LEU   312      66.610  61.520  43.470  1.00  0.00           H  
ATOM   4875  HB1 LEU   312      65.110  62.380  46.030  1.00  0.00           H  
ATOM   4876  HB2 LEU   312      66.250  60.880  45.850  1.00  0.00           H  
ATOM   4877  HG  LEU   312      63.510  60.840  44.470  1.00  0.00           H  
ATOM   4878 1HD1 LEU   312      64.010  58.350  44.830  1.00  0.00           H  
ATOM   4879 2HD1 LEU   312      65.730  58.910  44.780  1.00  0.00           H  
ATOM   4880 3HD1 LEU   312      64.830  59.360  43.430  1.00  0.00           H  
ATOM   4881 1HD2 LEU   312      64.070  59.530  47.230  1.00  0.00           H  
ATOM   4882 2HD2 LEU   312      62.590  59.550  46.230  1.00  0.00           H  
ATOM   4883 3HD2 LEU   312      63.160  61.100  46.990  1.00  0.00           H  
ATOM   4884  N   ILE   313      64.440  64.030  43.710  1.00  0.00           N  
ATOM   4885  CA  ILE   313      63.460  64.890  43.040  1.00  0.00           C  
ATOM   4886  C   ILE   313      64.080  65.390  41.710  1.00  0.00           C  
ATOM   4887  O   ILE   313      63.460  65.270  40.670  1.00  0.00           O  
ATOM   4888  CB  ILE   313      62.980  66.150  43.900  1.00  0.00           C  
ATOM   4889  CG1 ILE   313      62.170  65.640  45.070  1.00  0.00           C  
ATOM   4890  CG2 ILE   313      62.130  66.960  42.910  1.00  0.00           C  
ATOM   4891  CD  ILE   313      61.950  66.720  46.070  1.00  0.00           C  
ATOM   4892  HN  ILE   313      64.830  64.390  44.560  1.00  0.00           H  
ATOM   4893  HA  ILE   313      62.550  64.350  42.830  1.00  0.00           H  
ATOM   4894  HB  ILE   313      63.830  66.740  44.310  1.00  0.00           H  
ATOM   4895 1HG1 ILE   313      62.500  64.700  45.560  1.00  0.00           H  
ATOM   4896 2HG1 ILE   313      61.200  65.370  44.610  1.00  0.00           H  
ATOM   4897 1HG2 ILE   313      61.480  67.690  43.440  1.00  0.00           H  
ATOM   4898 2HG2 ILE   313      61.380  66.400  42.310  1.00  0.00           H  
ATOM   4899 3HG2 ILE   313      62.780  67.460  42.160  1.00  0.00           H  
ATOM   4900  HD1 ILE   313      62.920  66.790  46.610  1.00  0.00           H  
ATOM   4901  HD2 ILE   313      61.260  66.340  46.860  1.00  0.00           H  
ATOM   4902  HD3 ILE   313      61.670  67.700  45.620  1.00  0.00           H  
ATOM   4903  N   CYS   314      65.320  65.830  41.710  1.00  0.00           N  
ATOM   4904  CA  CYS   314      65.930  66.290  40.530  1.00  0.00           C  
ATOM   4905  C   CYS   314      66.340  65.210  39.540  1.00  0.00           C  
ATOM   4906  O   CYS   314      66.300  65.420  38.330  1.00  0.00           O  
ATOM   4907  CB  CYS   314      67.270  67.080  40.710  1.00  0.00           C  
ATOM   4908  SG  CYS   314      67.020  68.620  41.690  1.00  0.00           S  
ATOM   4909  HN  CYS   314      65.890  65.830  42.540  1.00  0.00           H  
ATOM   4910  HA  CYS   314      65.270  66.970  40.010  1.00  0.00           H  
ATOM   4911  HB1 CYS   314      67.800  67.250  39.750  1.00  0.00           H  
ATOM   4912  HB2 CYS   314      67.990  66.420  41.250  1.00  0.00           H  
ATOM   4913  HG1 CYS   314      66.930  67.950  42.830  1.00  0.00           H  
ATOM   4914  N   ALA   315      66.650  64.000  39.990  1.00  0.00           N  
ATOM   4915  CA  ALA   315      66.730  62.820  39.230  1.00  0.00           C  
ATOM   4916  C   ALA   315      65.550  62.510  38.320  1.00  0.00           C  
ATOM   4917  O   ALA   315      65.700  62.020  37.180  1.00  0.00           O  
ATOM   4918  CB  ALA   315      67.320  61.680  40.070  1.00  0.00           C  
ATOM   4919  HN  ALA   315      66.480  63.740  40.940  1.00  0.00           H  
ATOM   4920  HA  ALA   315      67.540  63.090  38.570  1.00  0.00           H  
ATOM   4921  HB1 ALA   315      67.280  60.800  39.380  1.00  0.00           H  
ATOM   4922  HB2 ALA   315      66.820  61.400  41.020  1.00  0.00           H  
ATOM   4923  HB3 ALA   315      68.370  61.970  40.290  1.00  0.00           H  
ATOM   4924  N   PHE   316      64.270  62.700  38.790  1.00  0.00           N  
ATOM   4925  CA  PHE   316      63.090  62.650  37.940  1.00  0.00           C  
ATOM   4926  C   PHE   316      62.890  63.830  37.010  1.00  0.00           C  
ATOM   4927  O   PHE   316      62.910  63.690  35.800  1.00  0.00           O  
ATOM   4928  CB  PHE   316      61.960  62.520  38.910  1.00  0.00           C  
ATOM   4929  CG  PHE   316      62.010  61.230  39.690  1.00  0.00           C  
ATOM   4930  CD1 PHE   316      61.920  60.000  38.990  1.00  0.00           C  
ATOM   4931  CD2 PHE   316      62.040  61.250  41.090  1.00  0.00           C  
ATOM   4932  CE1 PHE   316      62.050  58.740  39.680  1.00  0.00           C  
ATOM   4933  CE2 PHE   316      62.090  60.020  41.770  1.00  0.00           C  
ATOM   4934  CZ  PHE   316      62.130  58.760  41.080  1.00  0.00           C  
ATOM   4935  HN  PHE   316      64.220  62.900  39.760  1.00  0.00           H  
ATOM   4936  HA  PHE   316      63.170  61.750  37.340  1.00  0.00           H  
ATOM   4937  HB1 PHE   316      60.970  62.650  38.420  1.00  0.00           H  
ATOM   4938  HB2 PHE   316      62.040  63.370  39.630  1.00  0.00           H
[truncated: 119,892 more chars]
