# Supplementary material for: Designing of the N-ethyl-4-(pyridin-4-yl)benzamide based potent ROCK1 inhibitors using docking, molecular dynamics, and 3D-QSAR
Source: PeerJ. 2021 Aug 9;9:e11951. doi: 10.7717/peerj.11951 (PMC8359802; doi:10.7717/peerj.11951)
Supplement: Supplemental Information 2 [file peerj-09-11951-s002.zip › Supplementary_Files/ROCK-Coordinates/MD/ROCK1-Cpd_C19/c19.gro]

Great Red Owns Many ACres of Sand 
   44
    1C19      N    1  -6.499  -0.733  -4.770
    1C19      C    2  -6.459  -0.792  -4.655
    1C19      O    3  -6.367  -0.872  -4.664
    1C19     C1    4  -6.424  -0.760  -4.891
    1C19     N1    5  -6.837  -0.575  -3.899
    1C19     C2    6  -6.438  -0.901  -4.948
    1C19     C3    7  -6.551  -0.988  -4.916
    1C19     C4    8  -6.548  -1.119  -4.977
    1C19     C5    9  -6.453  -1.168  -5.062
    1C19     C6   10  -6.347  -1.089  -5.084
    1C19     C7   11  -6.331  -0.955  -5.032
    1C19    C10   12  -6.535  -0.776  -4.526
    1C19    C11   13  -6.527  -0.865  -4.416
    1C19    C12   14  -6.605  -0.834  -4.300
    1C19    C13   15  -6.665  -0.708  -4.276
    1C19    C14   16  -6.660  -0.618  -4.391
    1C19    C15   17  -6.597  -0.659  -4.508
    1C19    C16   18  -6.720  -0.663  -4.146
    1C19    C19   19  -6.726  -0.648  -3.894
    1C19    C20   20  -6.661  -0.693  -4.015
    1C19    C23   21  -6.847  -0.600  -4.137
    1C19    N24   22  -6.913  -0.575  -4.012
    1C19    C28   23  -6.275  -0.736  -4.861
    1C19    O31   24  -6.244  -1.140  -5.162
    1C19    C33   25  -6.125  -1.063  -5.139
    1C19     H1   26  -6.578  -0.673  -4.771
    1C19     H2   27  -6.458  -0.689  -4.968
    1C19     H3   28  -6.631  -0.956  -4.851
    1C19     H4   29  -6.630  -1.185  -4.951
    1C19     H5   30  -6.464  -1.265  -5.110
    1C19     H6   31  -6.242  -0.897  -5.054
    1C19     H7   32  -6.463  -0.953  -4.419
    1C19     H8   33  -6.620  -0.912  -4.226
    1C19     H9   34  -6.705  -0.520  -4.386
    1C19    H10   35  -6.598  -0.590  -4.591
    1C19    H11   36  -6.684  -0.674  -3.797
    1C19    H12   37  -6.568  -0.749  -4.009
    1C19    H13   38  -6.896  -0.570  -4.229
    1C19    H14   39  -6.229  -0.829  -4.827
    1C19    H15   40  -6.265  -0.659  -4.783
    1C19    H16   41  -6.225  -0.701  -4.953
    1C19    H17   42  -6.048  -1.128  -5.095
    1C19    H18   43  -6.147  -0.981  -5.070
    1C19    H19   44  -6.088  -1.023  -5.234
   0.00000   0.00000   0.00000
