# Supplementary material for: Designing of the N-ethyl-4-(pyridin-4-yl)benzamide based potent ROCK1 inhibitors using docking, molecular dynamics, and 3D-QSAR
Source: PeerJ. 2021 Aug 9;9:e11951. doi: 10.7717/peerj.11951 (PMC8359802; doi:10.7717/peerj.11951)
Supplement: Supplemental Information 2 [file peerj-09-11951-s002.zip › Supplementary_Files/ROCK-Coordinates/MD/ROCK1-Cpd_C19/C19DC.mol2]

#	Name:			C19
#	Creating user name:	Swapnil
#	Creation time:		Fri Dec 18 20:03:22 2020

#	Modifying user name:	Swapnil
#	Modification time:	Fri Dec 18 20:06:41 2020

@<TRIPOS>MOLECULE
C19
   44    46     1     0     0
SMALL
USER_CHARGES
INVALID_CHARGES

@<TRIPOS>ATOM
      1 N         -64.9878   -7.3341  -47.6984 N.pl3     1 J0P501     -0.3490 
      2 C         -64.5878   -7.9171  -46.5544 C.2       1 J0P501      0.2520 
      3 O         -63.6738   -8.7191  -46.6434 O.2       1 J0P501     -0.2680 
      4 C1        -64.2418   -7.6011  -48.9134 C.3       1 J0P501      0.1140 
      5 N1        -68.3730   -5.7500  -38.9950 N.ar      1 J0P501     -0.1630 
      6 C2        -64.3809   -9.0095  -49.4815 C.ar      1 J0P501     -0.0330 
      7 C3        -65.5059   -9.8755  -49.1615 C.ar      1 J0P501      0.0090 
      8 C4        -65.4829  -11.1885  -49.7665 C.ar      1 J0P501      0.0030 
      9 C5        -64.5349  -11.6805  -50.6245 C.ar      1 J0P501      0.0370 
     10 C6        -63.4689  -10.8865  -50.8355 C.ar      1 J0P501      0.0680 
     11 C7        -63.3099   -9.5525  -50.3195 C.ar      1 J0P501      0.0460 
     12 C10       -65.3459   -7.7571  -45.2583 C.ar      1 J0P501      0.0320 
     13 C11       -65.2649   -8.6501  -44.1573 C.ar      1 J0P501      0.0180 
     14 C12       -66.0529   -8.3391  -42.9963 C.ar      1 J0P501      0.0130 
     15 C13       -66.6509   -7.0761  -42.7633 C.ar      1 J0P501     -0.0240 
     16 C14       -66.5959   -6.1851  -43.9133 C.ar      1 J0P501      0.0130 
     17 C15       -65.9659   -6.5871  -45.0793 C.ar      1 J0P501      0.0180 
     18 C16       -67.2040   -6.6330  -41.4640 C.ar      1 J0P501     -0.0050 
     19 C19       -67.2640   -6.4820  -38.9380 C.ar      1 J0P501      0.1420 
     20 C20       -66.6120   -6.9310  -40.1510 C.ar      1 J0P501      0.0340 
     21 C23       -68.4710   -6.0040  -41.3750 C.ar      1 J0P501      0.1530 
     22 N24       -69.1350   -5.7470  -40.1220 N.ar      1 J0P501     -0.1620 
     23 C28       -62.7508   -7.3571  -48.6144 C.3       1 J0P501      0.0370 
     24 O31       -62.4367  -11.3946  -51.6156 O.3       1 J0P501     -0.3560 
     25 C33       -61.2470  -10.6341  -51.3895 C.3       1 J0P501      0.2100 
     26 H1        -65.7838   -6.7281  -47.7124 H         1 J0P501      0.1630 
     27 H2        -64.5828   -6.8918  -49.6819 H         1 J0P501      0.0000 
     28 H3        -66.3111   -9.5559  -48.5100 H         1 J0P501      0.0000 
     29 H4        -66.3014  -11.8531  -49.5149 H         1 J0P501      0.0000 
     30 H5        -64.6369  -12.6478  -51.1030 H         1 J0P501      0.0000 
     31 H6        -62.4250   -8.9680  -50.5442 H         1 J0P501      0.0000 
     32 H7        -64.6341   -9.5310  -44.1911 H         1 J0P501      0.0000 
     33 H8        -66.1982   -9.1168  -42.2552 H         1 J0P501      0.0000 
     34 H9        -67.0501   -5.2025  -43.8567 H         1 J0P501      0.0000 
     35 H10       -65.9766   -5.8964  -45.9146 H         1 J0P501      0.0000 
     36 H11       -66.8438   -6.7452  -37.9740 H         1 J0P501      0.0000 
     37 H12       -65.6844   -7.4887  -40.0909 H         1 J0P501      0.0000 
     38 H13       -68.9636   -5.7021  -42.2922 H         1 J0P501      0.0000 
     39 H14       -62.2885   -8.2930  -48.2674 H         1 J0P501      0.0000 
     40 H15       -62.6545   -6.5888  -47.8330 H         1 J0P501      0.0000 
     41 H16       -62.2446   -7.0152  -49.5292 H         1 J0P501      0.0000 
     42 H17       -60.4749  -11.2831  -50.9504 H         1 J0P501      0.0000 
     43 H18       -61.4665   -9.8065  -50.6989 H         1 J0P501      0.0000 
     44 H19       -60.8844  -10.2278  -52.3452 H         1 J0P501      0.0000 
@<TRIPOS>BOND
     1    2    1 1    
     2    1    4 1    
     3    1   26 1    
     4    2    3 2    
     5   12    2 1    
     6    4    6 1    
     7    4   23 1    
     8   19    5 ar   
     9    6    7 ar   
    10    6   11 ar   
    11    7    8 ar   
    12    8    9 ar   
    13   10    9 ar   
    14   11   10 ar   
    15   10   24 1    
    16   13   12 ar   
    17   17   12 ar   
    18   14   13 ar   
    19   15   14 ar   
    20   15   16 ar   
    21   18   15 1    
    22   16   17 ar   
    23   20   18 ar   
    24   18   21 ar   
    25   19   20 ar   
    26   21   22 ar   
    27    5   22 ar   
    28   24   25 1    
    29    4   27 1    
    30    7   28 1    
    31    8   29 1    
    32    9   30 1    
    33   11   31 1    
    34   13   32 1    
    35   14   33 1    
    36   16   34 1    
    37   17   35 1    
    38   19   36 1    
    39   20   37 1    
    40   21   38 1    
    41   23   39 1    
    42   23   40 1    
    43   23   41 1    
    44   25   42 1    
    45   25   43 1    
    46   25   44 1    
@<TRIPOS>SUBSTRUCTURE
     1 J0P501      1 GROUP             1 A     J0P     0 ROOT 
