# Supplementary material for: Designing of the N-ethyl-4-(pyridin-4-yl)benzamide based potent ROCK1 inhibitors using docking, molecular dynamics, and 3D-QSAR
Source: PeerJ. 2021 Aug 9;9:e11951. doi: 10.7717/peerj.11951 (PMC8359802; doi:10.7717/peerj.11951)
Supplement: Supplemental Information 2 [file peerj-09-11951-s002.zip › Supplementary_Files/ROCK-Coordinates/MD/ROCK1-Cpd_C19/MD_C19_OUT.pdb]

ATOM      1  N   THR     9      65.970  34.270  34.910  1.00  0.00           N  
ATOM      2  CA  THR     9      66.270  34.640  33.450  1.00  0.00           C  
ATOM      3  C   THR     9      65.290  35.740  32.930  1.00  0.00           C  
ATOM      4  O   THR     9      64.330  36.070  33.610  1.00  0.00           O  
ATOM      5  CB  THR     9      66.240  33.470  32.440  1.00  0.00           C  
ATOM      6  CG2 THR     9      67.240  32.420  32.900  1.00  0.00           C  
ATOM      7  OG1 THR     9      64.940  32.900  32.380  1.00  0.00           O  
ATOM      8  HA  THR     9      67.280  35.030  33.410  1.00  0.00           H  
ATOM      9  HB  THR     9      66.490  33.910  31.440  1.00  0.00           H  
ATOM     10  HG1 THR     9      64.510  32.970  31.530  1.00  0.00           H  
ATOM     11 1HG2 THR     9      68.280  32.800  32.960  1.00  0.00           H  
ATOM     12 2HG2 THR     9      67.200  31.540  32.220  1.00  0.00           H  
ATOM     13 3HG2 THR     9      66.920  32.010  33.880  1.00  0.00           H  
ATOM     14  H1  THR     9      66.050  35.150  35.460  1.00  0.00           H  
ATOM     15  H2  THR     9      66.660  33.610  35.320  1.00  0.00           H  
ATOM     16  H3  THR     9      65.040  33.830  35.040  1.00  0.00           H  
ATOM     17  N   ARG    10      65.520  36.290  31.670  1.00  0.00           N  
ATOM     18  CA  ARG    10      64.720  37.340  31.150  1.00  0.00           C  
ATOM     19  C   ARG    10      64.250  36.940  29.880  1.00  0.00           C  
ATOM     20  O   ARG    10      65.060  36.580  29.010  1.00  0.00           O  
ATOM     21  CB  ARG    10      65.540  38.620  30.990  1.00  0.00           C  
ATOM     22  CG  ARG    10      66.120  39.300  32.250  1.00  0.00           C  
ATOM     23  CD  ARG    10      65.240  39.530  33.410  1.00  0.00           C  
ATOM     24  NE  ARG    10      64.200  40.550  32.980  1.00  0.00           N  
ATOM     25  CZ  ARG    10      63.260  40.890  33.830  1.00  0.00           C  
ATOM     26  NH1 ARG    10      63.090  40.410  35.080  1.00  0.00           N1+
ATOM     27  NH2 ARG    10      62.480  41.910  33.440  1.00  0.00           N  
ATOM     28  HN  ARG    10      66.180  35.890  31.050  1.00  0.00           H  
ATOM     29  HA  ARG    10      63.860  37.560  31.770  1.00  0.00           H  
ATOM     30  HB1 ARG    10      64.670  39.210  30.640  1.00  0.00           H  
ATOM     31  HB2 ARG    10      66.260  38.570  30.140  1.00  0.00           H  
ATOM     32  HG1 ARG    10      66.550  40.240  31.860  1.00  0.00           H  
ATOM     33  HG2 ARG    10      66.880  38.600  32.650  1.00  0.00           H  
ATOM     34  HD1 ARG    10      65.900  39.910  34.220  1.00  0.00           H  
ATOM     35  HD2 ARG    10      64.630  38.670  33.740  1.00  0.00           H  
ATOM     36  HE  ARG    10      64.260  41.050  32.120  1.00  0.00           H  
ATOM     37 1HH1 ARG    10      63.670  39.710  35.500  1.00  0.00           H  
ATOM     38 2HH1 ARG    10      62.420  40.840  35.680  1.00  0.00           H  
ATOM     39 1HH2 ARG    10      62.680  42.270  32.530  1.00  0.00           H  
ATOM     40 2HH2 ARG    10      61.830  42.220  34.130  1.00  0.00           H  
ATOM     41  N   PHE    11      62.980  36.970  29.680  1.00  0.00           N  
ATOM     42  CA  PHE    11      62.330  36.460  28.520  1.00  0.00           C  
ATOM     43  C   PHE    11      62.640  37.320  27.290  1.00  0.00           C  
ATOM     44  O   PHE    11      62.730  38.530  27.420  1.00  0.00           O  
ATOM     45  CB  PHE    11      60.760  36.510  28.600  1.00  0.00           C  
ATOM     46  CG  PHE    11      60.190  35.800  29.830  1.00  0.00           C  
ATOM     47  CD1 PHE    11      59.130  36.390  30.520  1.00  0.00           C  
ATOM     48  CD2 PHE    11      60.550  34.520  30.090  1.00  0.00           C  
ATOM     49  CE1 PHE    11      58.460  35.730  31.530  1.00  0.00           C  
ATOM     50  CE2 PHE    11      59.780  33.820  31.080  1.00  0.00           C  
ATOM     51  CZ  PHE    11      58.820  34.420  31.850  1.00  0.00           C  
ATOM     52  HN  PHE    11      62.430  37.120  30.500  1.00  0.00           H  
ATOM     53  HA  PHE    11      62.750  35.490  28.300  1.00  0.00           H  
ATOM     54  HB1 PHE    11      60.380  36.130  27.630  1.00  0.00           H  
ATOM     55  HB2 PHE    11      60.500  37.580  28.650  1.00  0.00           H  
ATOM     56  HD1 PHE    11      58.730  37.340  30.220  1.00  0.00           H  
ATOM     57  HD2 PHE    11      61.270  34.050  29.430  1.00  0.00           H  
ATOM     58  HE1 PHE    11      57.780  36.320  32.130  1.00  0.00           H  
ATOM     59  HE2 PHE    11      60.200  32.840  31.260  1.00  0.00           H  
ATOM     60  HZ  PHE    11      58.290  33.900  32.630  1.00  0.00           H  
ATOM     61  N   GLU    12      62.820  36.600  26.130  1.00  0.00           N  
ATOM     62  CA  GLU    12      63.260  37.320  24.950  1.00  0.00           C  
ATOM     63  C   GLU    12      62.700  36.650  23.720  1.00  0.00           C  
ATOM     64  O   GLU    12      61.970  35.670  23.810  1.00  0.00           O  
ATOM     65  CB  GLU    12      64.790  37.520  24.940  1.00  0.00           C  
ATOM     66  CG  GLU    12      65.630  36.280  24.460  1.00  0.00           C  
ATOM     67  CD  GLU    12      67.040  36.820  24.290  1.00  0.00           C  
ATOM     68  OE1 GLU    12      67.860  36.530  25.180  1.00  0.00           O  
ATOM     69  OE2 GLU    12      67.350  37.560  23.350  1.00  0.00           O1-
ATOM     70  HN  GLU    12      62.840  35.610  26.170  1.00  0.00           H  
ATOM     71  HA  GLU    12      62.790  38.290  25.030  1.00  0.00           H  
ATOM     72  HB1 GLU    12      65.130  37.750  25.970  1.00  0.00           H  
ATOM     73  HB2 GLU    12      65.090  38.370  24.300  1.00  0.00           H  
ATOM     74  HG1 GLU    12      65.230  35.930  23.480  1.00  0.00           H  
ATOM     75  HG2 GLU    12      65.720  35.480  25.220  1.00  0.00           H  
ATOM     76  N   LYS    13      63.070  37.260  22.570  1.00  0.00           N  
ATOM     77  CA  LYS    13      62.450  36.970  21.290  1.00  0.00           C  
ATOM     78  C   LYS    13      60.920  37.320  21.130  1.00  0.00           C  
ATOM     79  O   LYS    13      60.290  37.690  22.120  1.00  0.00           O  
ATOM     80  CB  LYS    13      62.950  35.620  20.700  1.00  0.00           C  
ATOM     81  CG  LYS    13      64.410  35.620  20.300  1.00  0.00           C  
ATOM     82  CD  LYS    13      64.640  34.500  19.330  1.00  0.00           C  
ATOM     83  CE  LYS    13      66.130  34.350  18.970  1.00  0.00           C  
ATOM     84  NZ  LYS    13      67.030  34.030  20.130  1.00  0.00           N1+
ATOM     85  HN  LYS    13      63.840  37.890  22.560  1.00  0.00           H  
ATOM     86  HA  LYS    13      62.890  37.740  20.680  1.00  0.00           H  
ATOM     87  HB1 LYS    13      62.400  35.470  19.750  1.00  0.00           H  
ATOM     88  HB2 LYS    13      62.710  34.820  21.430  1.00  0.00           H  
ATOM     89  HG1 LYS    13      65.070  35.480  21.190  1.00  0.00           H  
ATOM     90  HG2 LYS    13      64.640  36.650  19.960  1.00  0.00           H  
ATOM     91  HD1 LYS    13      64.030  34.540  18.400  1.00  0.00           H  
ATOM     92  HD2 LYS    13      64.330  33.580  19.860  1.00  0.00           H  
ATOM     93  HE1 LYS    13      66.520  35.250  18.450  1.00  0.00           H  
ATOM     94  HE2 LYS    13      66.020  33.420  18.360  1.00  0.00           H  
ATOM     95  HZ1 LYS    13      66.680  33.190  20.630  1.00  0.00           H  
ATOM     96  HZ2 LYS    13      67.290  34.800  20.770  1.00  0.00           H  
ATOM     97  HZ3 LYS    13      67.910  33.710  19.670  1.00  0.00           H  
ATOM     98  N   MET    14      60.430  37.090  19.890  1.00  0.00           N  
ATOM     99  CA  MET    14      59.070  37.370  19.570  1.00  0.00           C  
ATOM    100  C   MET    14      58.120  36.160  19.660  1.00  0.00           C  
ATOM    101  O   MET    14      57.020  36.070  19.090  1.00  0.00           O  
ATOM    102  CB  MET    14      58.990  38.000  18.100  1.00  0.00           C  
ATOM    103  CG  MET    14      59.600  39.420  18.130  1.00  0.00           C  
ATOM    104  SD  MET    14      58.340  40.600  18.850  1.00  0.00           S  
ATOM    105  CE  MET    14      59.450  42.080  18.730  1.00  0.00           C  
ATOM    106  HN  MET    14      60.990  36.680  19.170  1.00  0.00           H  
ATOM    107  HA  MET    14      58.670  38.060  20.300  1.00  0.00           H  
ATOM    108  HB1 MET    14      57.960  38.200  17.740  1.00  0.00           H  
ATOM    109  HB2 MET    14      59.510  37.230  17.500  1.00  0.00           H  
ATOM    110  HG1 MET    14      59.880  39.870  17.150  1.00  0.00           H  
ATOM    111  HG2 MET    14      60.570  39.370  18.680  1.00  0.00           H  
ATOM    112  HE1 MET    14      60.330  41.870  19.370  1.00  0.00           H  
ATOM    113  HE2 MET    14      58.850  42.930  19.110  1.00  0.00           H  
ATOM    114  HE3 MET    14      59.890  42.120  17.710  1.00  0.00           H  
ATOM    115  N   ASP    15      58.540  35.120  20.370  1.00  0.00           N  
ATOM    116  CA  ASP    15      57.820  33.860  20.660  1.00  0.00           C  
ATOM    117  C   ASP    15      56.430  34.150  21.240  1.00  0.00           C  
ATOM    118  O   ASP    15      55.390  33.640  20.770  1.00  0.00           O  
ATOM    119  CB  ASP    15      58.580  32.930  21.670  1.00  0.00           C  
ATOM    120  CG  ASP    15      59.860  32.530  21.040  1.00  0.00           C  
ATOM    121  OD1 ASP    15      60.720  31.980  21.780  1.00  0.00           O  
ATOM    122  OD2 ASP    15      60.030  32.670  19.810  1.00  0.00           O1-
ATOM    123  HN  ASP    15      59.460  35.220  20.750  1.00  0.00           H  
ATOM    124  HA  ASP    15      57.550  33.320  19.760  1.00  0.00           H  
ATOM    125  HB1 ASP    15      58.020  31.980  21.830  1.00  0.00           H  
ATOM    126  HB2 ASP    15      58.710  33.420  22.650  1.00  0.00           H  
ATOM    127  N   ASN    16      56.370  34.980  22.250  1.00  0.00           N  
ATOM    128  CA  ASN    16      55.120  35.060  22.980  1.00  0.00           C  
ATOM    129  C   ASN    16      54.430  36.330  22.550  1.00  0.00           C  
ATOM    130  O   ASN    16      53.370  36.650  23.070  1.00  0.00           O  
ATOM    131  CB  ASN    16      55.230  35.100  24.490  1.00  0.00           C  
ATOM    132  CG  ASN    16      55.790  33.780  25.070  1.00  0.00           C  
ATOM    133  ND2 ASN    16      56.890  33.860  25.870  1.00  0.00           N  
ATOM    134  OD1 ASN    16      55.390  32.680  24.620  1.00  0.00           O  
ATOM    135  HN  ASN    16      57.170  35.390  22.690  1.00  0.00           H  
ATOM    136  HA  ASN    16      54.390  34.270  22.950  1.00  0.00           H  
ATOM    137  HB1 ASN    16      54.240  35.310  24.960  1.00  0.00           H  
ATOM    138  HB2 ASN    16      55.970  35.850  24.810  1.00  0.00           H  
ATOM    139 1HD2 ASN    16      57.370  33.010  26.110  1.00  0.00           H  
ATOM    140 2HD2 ASN    16      56.980  34.720  26.370  1.00  0.00           H  
ATOM    141  N   LEU    17      55.070  37.030  21.600  1.00  0.00           N  
ATOM    142  CA  LEU    17      54.650  38.280  21.060  1.00  0.00           C  
ATOM    143  C   LEU    17      54.250  38.230  19.630  1.00  0.00           C  
ATOM    144  O   LEU    17      54.010  39.320  19.080  1.00  0.00           O  
ATOM    145  CB  LEU    17      55.820  39.310  21.150  1.00  0.00           C  
ATOM    146  CG  LEU    17      56.560  39.360  22.520  1.00  0.00           C  
ATOM    147  CD1 LEU    17      57.860  40.140  22.360  1.00  0.00           C  
ATOM    148  CD2 LEU    17      55.720  40.050  23.620  1.00  0.00           C  
ATOM    149  HN  LEU    17      55.920  36.670  21.230  1.00  0.00           H  
ATOM    150  HA  LEU    17      53.720  38.560  21.540  1.00  0.00           H  
ATOM    151  HB1 LEU    17      55.520  40.370  21.010  1.00  0.00           H  
ATOM    152  HB2 LEU    17      56.620  39.040  20.420  1.00  0.00           H  
ATOM    153  HG  LEU    17      56.870  38.320  22.730  1.00  0.00           H  
ATOM    154 1HD1 LEU    17      58.610  39.610  21.730  1.00  0.00           H  
ATOM    155 2HD1 LEU    17      58.330  40.340  23.350  1.00  0.00           H  
ATOM    156 3HD1 LEU    17      57.590  41.160  22.040  1.00  0.00           H  
ATOM    157 1HD2 LEU    17      55.070  39.300  24.120  1.00  0.00           H  
ATOM    158 2HD2 LEU    17      55.060  40.880  23.280  1.00  0.00           H  
ATOM    159 3HD2 LEU    17      56.360  40.560  24.370  1.00  0.00           H  
ATOM    160  N   LEU    18      54.170  37.100  19.010  1.00  0.00           N  
ATOM    161  CA  LEU    18      53.740  37.120  17.570  1.00  0.00           C  
ATOM    162  C   LEU    18      52.320  37.530  17.400  1.00  0.00           C  
ATOM    163  O   LEU    18      51.940  38.210  16.480  1.00  0.00           O  
ATOM    164  CB  LEU    18      54.000  35.690  16.970  1.00  0.00           C  
ATOM    165  CG  LEU    18      53.600  35.460  15.550  1.00  0.00           C  
ATOM    166  CD1 LEU    18      54.460  36.390  14.610  1.00  0.00           C  
ATOM    167  CD2 LEU    18      53.690  34.000  15.120  1.00  0.00           C  
ATOM    168  HN  LEU    18      54.440  36.250  19.450  1.00  0.00           H  
ATOM    169  HA  LEU    18      54.260  37.890  17.020  1.00  0.00           H  
ATOM    170  HB1 LEU    18      53.330  35.000  17.530  1.00  0.00           H  
ATOM    171  HB2 LEU    18      55.070  35.530  17.220  1.00  0.00           H  
ATOM    172  HG  LEU    18      52.550  35.730  15.300  1.00  0.00           H  
ATOM    173 1HD1 LEU    18      54.200  37.460  14.720  1.00  0.00           H  
ATOM    174 2HD1 LEU    18      54.460  36.140  13.530  1.00  0.00           H  
ATOM    175 3HD1 LEU    18      55.500  36.370  14.980  1.00  0.00           H  
ATOM    176 1HD2 LEU    18      54.740  33.720  14.900  1.00  0.00           H  
ATOM    177 2HD2 LEU    18      53.050  33.890  14.220  1.00  0.00           H  
ATOM    178 3HD2 LEU    18      53.330  33.330  15.930  1.00  0.00           H  
ATOM    179  N   ARG    19      51.450  37.140  18.350  1.00  0.00           N  
ATOM    180  CA  ARG    19      50.050  37.370  18.260  1.00  0.00           C  
ATOM    181  C   ARG    19      49.600  38.600  19.100  1.00  0.00           C  
ATOM    182  O   ARG    19      50.280  38.890  20.090  1.00  0.00           O  
ATOM    183  CB  ARG    19      49.350  36.120  18.730  1.00  0.00           C  
ATOM    184  CG  ARG    19      49.740  34.750  18.140  1.00  0.00           C  
ATOM    185  CD  ARG    19      49.400  34.560  16.680  1.00  0.00           C  
ATOM    186  NE  ARG    19      50.140  33.270  16.310  1.00  0.00           N  
ATOM    187  CZ  ARG    19      49.790  32.660  15.220  1.00  0.00           C  
ATOM    188  NH1 ARG    19      49.540  33.260  14.080  1.00  0.00           N1+
ATOM    189  NH2 ARG    19      49.830  31.330  15.260  1.00  0.00           N  
ATOM    190  HN  ARG    19      51.770  36.580  19.110  1.00  0.00           H  
ATOM    191  HA  ARG    19      49.770  37.530  17.230  1.00  0.00           H  
ATOM    192  HB1 ARG    19      48.240  36.180  18.730  1.00  0.00           H  
ATOM    193  HB2 ARG    19      49.590  36.240  19.810  1.00  0.00           H  
ATOM    194  HG1 ARG    19      49.150  34.030  18.740  1.00  0.00           H  
ATOM    195  HG2 ARG    19      50.840  34.710  18.340  1.00  0.00           H  
ATOM    196  HD1 ARG    19      49.760  35.420  16.070  1.00  0.00           H  
ATOM    197  HD2 ARG    19      48.330  34.290  16.580  1.00  0.00           H  
ATOM    198  HE  ARG    19      50.450  32.610  16.990  1.00  0.00           H  
ATOM    199 1HH1 ARG    19      49.900  34.180  13.950  1.00  0.00           H  
ATOM    200 2HH1 ARG    19      49.370  32.610  13.340  1.00  0.00           H  
ATOM    201 1HH2 ARG    19      50.180  30.790  16.020  1.00  0.00           H  
ATOM    202 2HH2 ARG    19      49.610  30.780  14.450  1.00  0.00           H  
ATOM    203  N   ASP    20      48.460  39.260  18.720  1.00  0.00           N  
ATOM    204  CA  ASP    20      47.880  40.420  19.430  1.00  0.00           C  
ATOM    205  C   ASP    20      47.520  40.230  20.910  1.00  0.00           C  
ATOM    206  O   ASP    20      47.160  39.110  21.290  1.00  0.00           O  
ATOM    207  CB  ASP    20      46.640  40.940  18.550  1.00  0.00           C  
ATOM    208  CG  ASP    20      46.970  41.390  17.150  1.00  0.00           C  
ATOM    209  OD1 ASP    20      45.920  41.690  16.460  1.00  0.00           O  
ATOM    210  OD2 ASP    20      48.100  41.400  16.590  1.00  0.00           O1-
ATOM    211  HN  ASP    20      48.040  38.860  17.900  1.00  0.00           H  
ATOM    212  HA  ASP    20      48.670  41.160  19.440  1.00  0.00           H  
ATOM    213  HB1 ASP    20      46.260  41.850  19.070  1.00  0.00           H  
ATOM    214  HB2 ASP    20      45.850  40.160  18.520  1.00  0.00           H  
ATOM    215  N   PRO    21      47.800  41.100  21.880  1.00  0.00           N  
ATOM    216  CA  PRO    21      47.310  40.970  23.200  1.00  0.00           C  
ATOM    217  C   PRO    21      45.890  40.670  23.440  1.00  0.00           C  
ATOM    218  O   PRO    21      45.640  40.070  24.540  1.00  0.00           O  
ATOM    219  CB  PRO    21      47.680  42.340  23.910  1.00  0.00           C  
ATOM    220  CG  PRO    21      48.770  42.950  23.000  1.00  0.00           C  
ATOM    221  CD  PRO    21      48.460  42.420  21.650  1.00  0.00           C  
ATOM    222  HA  PRO    21      47.800  40.140  23.680  1.00  0.00           H  
ATOM    223  HB1 PRO    21      48.000  42.190  24.970  1.00  0.00           H  
ATOM    224  HB2 PRO    21      46.790  43.010  23.940  1.00  0.00           H  
ATOM    225  HG1 PRO    21      48.690  44.050  23.120  1.00  0.00           H  
ATOM    226  HG2 PRO    21      49.710  42.460  23.320  1.00  0.00           H  
ATOM    227  HD1 PRO    21      47.820  43.050  21.000  1.00  0.00           H  
ATOM    228  HD2 PRO    21      49.460  42.160  21.240  1.00  0.00           H  
ATOM    229  N   LYS    22      45.010  41.010  22.500  1.00  0.00           N  
ATOM    230  CA  LYS    22      43.570  40.760  22.430  1.00  0.00           C  
ATOM    231  C   LYS    22      43.250  39.420  21.730  1.00  0.00           C  
ATOM    232  O   LYS    22      42.100  39.020  21.540  1.00  0.00           O  
ATOM    233  CB  LYS    22      42.820  41.970  21.720  1.00  0.00           C  
ATOM    234  CG  LYS    22      42.520  43.220  22.620  1.00  0.00           C  
ATOM    235  CD  LYS    22      41.510  42.860  23.740  1.00  0.00           C  
ATOM    236  CE  LYS    22      41.240  44.060  24.700  1.00  0.00           C  
ATOM    237  NZ  LYS    22      40.220  43.770  25.740  1.00  0.00           N1+
ATOM    238  HN  LYS    22      45.310  41.800  21.980  1.00  0.00           H  
ATOM    239  HA  LYS    22      43.140  40.690  23.420  1.00  0.00           H  
ATOM    240  HB1 LYS    22      41.850  41.610  21.340  1.00  0.00           H  
ATOM    241  HB2 LYS    22      43.390  42.300  20.830  1.00  0.00           H  
ATOM    242  HG1 LYS    22      42.010  44.030  22.060  1.00  0.00           H  
ATOM    243  HG2 LYS    22      43.490  43.580  23.010  1.00  0.00           H  
ATOM    244  HD1 LYS    22      41.730  41.940  24.330  1.00  0.00           H  
ATOM    245  HD2 LYS    22      40.510  42.590  23.360  1.00  0.00           H  
ATOM    246  HE1 LYS    22      40.910  44.980  24.190  1.00  0.00           H  
ATOM    247  HE2 LYS    22      42.200  44.140  25.250  1.00  0.00           H  
ATOM    248  HZ1 LYS    22      39.240  43.720  25.390  1.00  0.00           H  
ATOM    249  HZ2 LYS    22      40.120  44.640  26.310  1.00  0.00           H  
ATOM    250  HZ3 LYS    22      40.430  43.000  26.400  1.00  0.00           H  
ATOM    251  N   SER    23      44.330  38.690  21.340  1.00  0.00           N  
ATOM    252  CA  SER    23      44.270  37.460  20.620  1.00  0.00           C  
ATOM    253  C   SER    23      43.770  36.300  21.480  1.00  0.00           C  
ATOM    254  O   SER    23      44.090  36.180  22.680  1.00  0.00           O  
ATOM    255  CB  SER    23      45.570  37.090  19.860  1.00  0.00           C  
ATOM    256  OG  SER    23      45.160  36.330  18.790  1.00  0.00           O  
ATOM    257  HN  SER    23      45.240  39.020  21.580  1.00  0.00           H  
ATOM    258  HA  SER    23      43.560  37.710  19.840  1.00  0.00           H  
ATOM    259  HB1 SER    23      46.390  36.590  20.410  1.00  0.00           H  
ATOM    260  HB2 SER    23      45.940  38.070  19.500  1.00  0.00           H  
ATOM    261  HG1 SER    23      45.020  36.990  18.110  1.00  0.00           H  
ATOM    262  N   GLU    24      42.960  35.450  20.950  1.00  0.00           N  
ATOM    263  CA  GLU    24      42.480  34.340  21.730  1.00  0.00           C  
ATOM    264  C   GLU    24      43.570  33.260  21.720  1.00  0.00           C  
ATOM    265  O   GLU    24      43.450  32.310  22.550  1.00  0.00           O  
ATOM    266  CB  GLU    24      41.260  33.680  20.980  1.00  0.00           C  
ATOM    267  CG  GLU    24      39.900  34.570  20.930  1.00  0.00           C  
ATOM    268  CD  GLU    24      38.920  33.850  19.990  1.00  0.00           C  
ATOM    269  OE1 GLU    24      37.770  33.750  20.420  1.00  0.00           O  
ATOM    270  OE2 GLU    24      39.180  33.470  18.850  1.00  0.00           O1-
ATOM    271  HN  GLU    24      42.650  35.530  20.010  1.00  0.00           H  
ATOM    272  HA  GLU    24      42.310  34.560  22.770  1.00  0.00           H  
ATOM    273  HB1 GLU    24      41.100  32.660  21.390  1.00  0.00           H  
ATOM    274  HB2 GLU    24      41.620  33.570  19.930  1.00  0.00           H  
ATOM    275  HG1 GLU    24      39.970  35.620  20.590  1.00  0.00           H  
ATOM    276  HG2 GLU    24      39.430  34.540  21.940  1.00  0.00           H  
ATOM    277  N   VAL    25      44.620  33.350  20.860  1.00  0.00           N  
ATOM    278  CA  VAL    25      45.770  32.350  20.960  1.00  0.00           C  
ATOM    279  C   VAL    25      46.960  32.900  21.700  1.00  0.00           C  
ATOM    280  O   VAL    25      48.090  32.370  21.620  1.00  0.00           O  
ATOM    281  CB  VAL    25      46.140  31.730  19.610  1.00  0.00           C  
ATOM    282  CG1 VAL    25      44.890  30.880  19.230  1.00  0.00           C  
ATOM    283  CG2 VAL    25      46.380  32.830  18.470  1.00  0.00           C  
ATOM    284  HN  VAL    25      44.600  34.010  20.110  1.00  0.00           H  
ATOM    285  HA  VAL    25      45.500  31.530  21.610  1.00  0.00           H  
ATOM    286  HB  VAL    25      47.000  31.070  19.820  1.00  0.00           H  
ATOM    287 1HG1 VAL    25      44.870  30.300  18.270  1.00  0.00           H  
ATOM    288 2HG1 VAL    25      44.030  31.570  19.100  1.00  0.00           H  
ATOM    289 3HG1 VAL    25      44.650  30.150  20.040  1.00  0.00           H  
ATOM    290 1HG2 VAL    25      46.930  32.450  17.580  1.00  0.00           H  
ATOM    291 2HG2 VAL    25      47.030  33.590  18.950  1.00  0.00           H  
ATOM    292 3HG2 VAL    25      45.390  33.250  18.180  1.00  0.00           H  
ATOM    293  N   ASN    26      46.730  34.040  22.440  1.00  0.00           N  
ATOM    294  CA  ASN    26      47.690  34.630  23.380  1.00  0.00           C  
ATOM    295  C   ASN    26      48.260  33.650  24.400  1.00  0.00           C  
ATOM    296  O   ASN    26      47.480  33.030  25.090  1.00  0.00           O  
ATOM    297  CB  ASN    26      46.970  35.830  24.120  1.00  0.00           C  
ATOM    298  CG  ASN    26      47.800  36.720  24.960  1.00  0.00           C  
ATOM    299  ND2 ASN    26      47.200  37.700  25.630  1.00  0.00           N  
ATOM    300  OD1 ASN    26      48.980  36.540  25.070  1.00  0.00           O  
ATOM    301  HN  ASN    26      45.780  34.240  22.650  1.00  0.00           H  
ATOM    302  HA  ASN    26      48.450  35.030  22.720  1.00  0.00           H  
ATOM    303  HB1 ASN    26      46.180  35.430  24.800  1.00  0.00           H  
ATOM    304  HB2 ASN    26      46.530  36.480  23.330  1.00  0.00           H  
ATOM    305 1HD2 ASN    26      47.690  38.090  26.410  1.00  0.00           H  
ATOM    306 2HD2 ASN    26      46.240  37.970  25.560  1.00  0.00           H  
ATOM    307  N   SER    27      49.560  33.560  24.480  1.00  0.00           N  
ATOM    308  CA  SER    27      50.280  32.730  25.460  1.00  0.00           C  
ATOM    309  C   SER    27      49.840  32.740  26.860  1.00  0.00           C  
ATOM    310  O   SER    27      49.660  31.680  27.540  1.00  0.00           O  
ATOM    311  CB  SER    27      51.820  32.930  25.460  1.00  0.00           C  
ATOM    312  OG  SER    27      52.340  32.510  24.210  1.00  0.00           O  
ATOM    313  HN  SER    27      50.090  33.990  23.750  1.00  0.00           H  
ATOM    314  HA  SER    27      50.160  31.710  25.120  1.00  0.00           H  
ATOM    315  HB1 SER    27      52.310  32.240  26.180  1.00  0.00           H  
ATOM    316  HB2 SER    27      52.020  34.010  25.680  1.00  0.00           H  
ATOM    317  HG1 SER    27      52.170  33.260  23.620  1.00  0.00           H  
ATOM    318  N   ASP    28      49.530  33.980  27.360  1.00  0.00           N  
ATOM    319  CA  ASP    28      48.940  34.140  28.650  1.00  0.00           C  
ATOM    320  C   ASP    28      47.580  33.590  28.840  1.00  0.00           C  
ATOM    321  O   ASP    28      47.260  32.790  29.790  1.00  0.00           O  
ATOM    322  CB  ASP    28      48.810  35.640  29.100  1.00  0.00           C  
ATOM    323  CG  ASP    28      50.130  36.130  29.600  1.00  0.00           C  
ATOM    324  OD1 ASP    28      50.760  35.420  30.420  1.00  0.00           O  
ATOM    325  OD2 ASP    28      50.470  37.300  29.320  1.00  0.00           O1-
ATOM    326  HN  ASP    28      49.680  34.770  26.770  1.00  0.00           H  
ATOM    327  HA  ASP    28      49.560  33.600  29.350  1.00  0.00           H  
ATOM    328  HB1 ASP    28      48.070  35.870  29.900  1.00  0.00           H  
ATOM    329  HB2 ASP    28      48.640  36.270  28.190  1.00  0.00           H  
ATOM    330  N   CYS    29      46.750  33.870  27.810  1.00  0.00           N  
ATOM    331  CA  CYS    29      45.310  33.500  27.840  1.00  0.00           C  
ATOM    332  C   CYS    29      45.080  32.000  27.810  1.00  0.00           C  
ATOM    333  O   CYS    29      44.150  31.440  28.370  1.00  0.00           O  
ATOM    334  CB  CYS    29      44.620  34.160  26.640  1.00  0.00           C  
ATOM    335  SG  CYS    29      42.790  34.110  26.660  1.00  0.00           S  
ATOM    336  HN  CYS    29      47.120  34.500  27.140  1.00  0.00           H  
ATOM    337  HA  CYS    29      44.910  33.860  28.780  1.00  0.00           H  
ATOM    338  HB1 CYS    29      45.120  33.780  25.730  1.00  0.00           H  
ATOM    339  HB2 CYS    29      44.800  35.260  26.720  1.00  0.00           H  
ATOM    340  HG1 CYS    29      42.700  34.520  27.920  1.00  0.00           H  
ATOM    341  N   LEU    30      45.930  31.330  27.040  1.00  0.00           N  
ATOM    342  CA  LEU    30      46.090  29.880  27.020  1.00  0.00           C  
ATOM    343  C   LEU    30      46.540  29.280  28.380  1.00  0.00           C  
ATOM    344  O   LEU    30      46.030  28.240  28.770  1.00  0.00           O  
ATOM    345  CB  LEU    30      47.020  29.430  25.790  1.00  0.00           C  
ATOM    346  CG  LEU    30      46.540  29.870  24.380  1.00  0.00           C  
ATOM    347  CD1 LEU    30      47.430  29.140  23.360  1.00  0.00           C  
ATOM    348  CD2 LEU    30      45.060  29.720  24.250  1.00  0.00           C  
ATOM    349  HN  LEU    30      46.420  31.900  26.380  1.00  0.00           H  
ATOM    350  HA  LEU    30      45.100  29.480  26.890  1.00  0.00           H  
ATOM    351  HB1 LEU    30      46.880  28.330  25.810  1.00  0.00           H  
ATOM    352  HB2 LEU    30      48.090  29.650  25.960  1.00  0.00           H  
ATOM    353  HG  LEU    30      46.720  30.950  24.210  1.00  0.00           H  
ATOM    354 1HD1 LEU    30      47.140  29.640  22.410  1.00  0.00           H  
ATOM    355 2HD1 LEU    30      47.230  28.050  23.310  1.00  0.00           H  
ATOM    356 3HD1 LEU    30      48.510  29.300  23.560  1.00  0.00           H  
ATOM    357 1HD2 LEU    30      44.770  29.880  23.190  1.00  0.00           H  
ATOM    358 2HD2 LEU    30      44.580  30.480  24.900  1.00  0.00           H  
ATOM    359 3HD2 LEU    30      44.680  28.700  24.500  1.00  0.00           H  
ATOM    360  N   LEU    31      47.580  29.890  29.080  1.00  0.00           N  
ATOM    361  CA  LEU    31      48.100  29.280  30.280  1.00  0.00           C  
ATOM    362  C   LEU    31      47.160  29.540  31.450  1.00  0.00           C  
ATOM    363  O   LEU    31      46.980  28.640  32.280  1.00  0.00           O  
ATOM    364  CB  LEU    31      49.570  29.540  30.520  1.00  0.00           C  
ATOM    365  CG  LEU    31      50.390  28.950  29.370  1.00  0.00           C  
ATOM    366  CD1 LEU    31      51.770  29.570  29.230  1.00  0.00           C  
ATOM    367  CD2 LEU    31      50.380  27.400  29.340  1.00  0.00           C  
ATOM    368  HN  LEU    31      48.120  30.680  28.820  1.00  0.00           H  
ATOM    369  HA  LEU    31      48.060  28.200  30.200  1.00  0.00           H  
ATOM    370  HB1 LEU    31      50.030  29.000  31.380  1.00  0.00           H  
ATOM    371  HB2 LEU    31      49.760  30.630  30.590  1.00  0.00           H  
ATOM    372  HG  LEU    31      49.880  29.300  28.450  1.00  0.00           H  
ATOM    373 1HD1 LEU    31      52.310  29.280  28.300  1.00  0.00           H  
ATOM    374 2HD1 LEU    31      52.450  29.160  30.010  1.00  0.00           H  
ATOM    375 3HD1 LEU    31      51.770  30.680  29.200  1.00  0.00           H  
ATOM    376 1HD2 LEU    31      51.030  27.010  28.530  1.00  0.00           H  
ATOM    377 2HD2 LEU    31      49.370  26.940  29.240  1.00  0.00           H  
ATOM    378 3HD2 LEU    31      50.780  26.940  30.270  1.00  0.00           H  
ATOM    379  N   ASP    32      46.470  30.750  31.430  1.00  0.00           N  
ATOM    380  CA  ASP    32      45.430  31.090  32.360  1.00  0.00           C  
ATOM    381  C   ASP    32      44.140  30.290  32.110  1.00  0.00           C  
ATOM    382  O   ASP    32      43.430  29.890  33.030  1.00  0.00           O  
ATOM    383  CB  ASP    32      45.200  32.660  32.440  1.00  0.00           C  
ATOM    384  CG  ASP    32      46.480  33.300  33.020  1.00  0.00           C  
ATOM    385  OD1 ASP    32      46.660  33.000  34.260  1.00  0.00           O  
ATOM    386  OD2 ASP    32      47.200  34.070  32.330  1.00  0.00           O1-
ATOM    387  HN  ASP    32      46.560  31.480  30.750  1.00  0.00           H  
ATOM    388  HA  ASP    32      45.820  30.710  33.290  1.00  0.00           H  
ATOM    389  HB1 ASP    32      44.370  33.020  33.090  1.00  0.00           H  
ATOM    390  HB2 ASP    32      45.050  33.140  31.460  1.00  0.00           H  
ATOM    391  N   GLY    33      43.800  29.910  30.790  1.00  0.00           N  
ATOM    392  CA  GLY    33      42.610  29.140  30.440  1.00  0.00           C  
ATOM    393  C   GLY    33      42.690  27.750  31.040  1.00  0.00           C  
ATOM    394  O   GLY    33      41.660  27.100  31.290  1.00  0.00           O  
ATOM    395  HN  GLY    33      44.370  30.260  30.050  1.00  0.00           H  
ATOM    396  HA1 GLY    33      42.610  29.190  29.370  1.00  0.00           H  
ATOM    397  HA2 GLY    33      41.810  29.620  30.980  1.00  0.00           H  
ATOM    398  N   LEU    34      43.900  27.200  31.140  1.00  0.00           N  
ATOM    399  CA  LEU    34      44.070  25.860  31.700  1.00  0.00           C  
ATOM    400  C   LEU    34      44.180  25.910  33.250  1.00  0.00           C  
ATOM    401  O   LEU    34      43.740  25.080  34.020  1.00  0.00           O  
ATOM    402  CB  LEU    34      45.260  25.190  31.040  1.00  0.00           C  
ATOM    403  CG  LEU    34      45.650  23.770  31.500  1.00  0.00           C  
ATOM    404  CD1 LEU    34      44.560  22.790  31.020  1.00  0.00           C  
ATOM    405  CD2 LEU    34      47.030  23.490  30.950  1.00  0.00           C  
ATOM    406  HN  LEU    34      44.710  27.760  31.040  1.00  0.00           H  
ATOM    407  HA  LEU    34      43.250  25.170  31.600  1.00  0.00           H  
ATOM    408  HB1 LEU    34      46.100  25.880  31.300  1.00  0.00           H  
ATOM    409  HB2 LEU    34      45.150  25.110  29.940  1.00  0.00           H  
ATOM    410  HG  LEU    34      45.660  23.720  32.610  1.00  0.00           H  
ATOM    411 1HD1 LEU    34      43.600  22.870  31.560  1.00  0.00           H  
ATOM    412 2HD1 LEU    34      45.020  21.780  31.030  1.00  0.00           H  
ATOM    413 3HD1 LEU    34      44.480  23.080  29.950  1.00  0.00           H  
ATOM    414 1HD2 LEU    34      47.410  22.490  31.250  1.00  0.00           H  
ATOM    415 2HD2 LEU    34      47.780  24.270  31.240  1.00  0.00           H  
ATOM    416 3HD2 LEU    34      46.870  23.360  29.860  1.00  0.00           H  
ATOM    417  N   ASP    35      44.790  26.960  33.790  1.00  0.00           N  
ATOM    418  CA  ASP    35      44.980  27.170  35.280  1.00  0.00           C  
ATOM    419  C   ASP    35      43.620  27.300  35.950  1.00  0.00           C  
ATOM    420  O   ASP    35      43.230  26.690  36.990  1.00  0.00           O  
ATOM    421  CB  ASP    35      45.800  28.490  35.540  1.00  0.00           C  
ATOM    422  CG  ASP    35      46.180  28.710  37.010  1.00  0.00           C  
ATOM    423  OD1 ASP    35      45.410  28.440  38.000  1.00  0.00           O  
ATOM    424  OD2 ASP    35      47.090  29.560  37.120  1.00  0.00           O1-
ATOM    425  HN  ASP    35      45.300  27.630  33.260  1.00  0.00           H  
ATOM    426  HA  ASP    35      45.420  26.240  35.600  1.00  0.00           H  
ATOM    427  HB1 ASP    35      45.100  29.300  35.260  1.00  0.00           H  
ATOM    428  HB2 ASP    35      46.750  28.600  34.970  1.00  0.00           H  
ATOM    429  N   ALA    36      42.790  28.090  35.250  1.00  0.00           N  
ATOM    430  CA  ALA    36      41.430  28.320  35.420  1.00  0.00           C  
ATOM    431  C   ALA    36      40.560  27.120  35.390  1.00  0.00           C  
ATOM    432  O   ALA    36      39.660  26.900  36.190  1.00  0.00           O  
ATOM    433  CB  ALA    36      40.860  29.420  34.570  1.00  0.00           C  
ATOM    434  HN  ALA    36      43.310  28.640  34.600  1.00  0.00           H  
ATOM    435  HA  ALA    36      41.400  28.580  36.460  1.00  0.00           H  
ATOM    436  HB1 ALA    36      40.910  29.120  33.510  1.00  0.00           H  
ATOM    437  HB2 ALA    36      41.420  30.350  34.820  1.00  0.00           H  
ATOM    438  HB3 ALA    36      39.790  29.640  34.810  1.00  0.00           H  
ATOM    439  N   LEU    37      40.790  26.310  34.330  1.00  0.00           N  
ATOM    440  CA  LEU    37      40.060  25.110  34.200  1.00  0.00           C  
ATOM    441  C   LEU    37      40.260  24.100  35.360  1.00  0.00           C  
ATOM    442  O   LEU    37      39.330  23.440  35.750  1.00  0.00           O  
ATOM    443  CB  LEU    37      40.420  24.350  32.840  1.00  0.00           C  
ATOM    444  CG  LEU    37      39.590  23.160  32.370  1.00  0.00           C  
ATOM    445  CD1 LEU    37      38.080  23.650  32.480  1.00  0.00           C  
ATOM    446  CD2 LEU    37      39.810  22.680  30.980  1.00  0.00           C  
ATOM    447  HN  LEU    37      41.320  26.540  33.520  1.00  0.00           H  
ATOM    448  HA  LEU    37      39.020  25.390  34.210  1.00  0.00           H  
ATOM    449  HB1 LEU    37      41.510  24.160  32.950  1.00  0.00           H  
ATOM    450  HB2 LEU    37      40.500  25.010  31.950  1.00  0.00           H  
ATOM    451  HG  LEU    37      39.660  22.290  33.060  1.00  0.00           H  
ATOM    452 1HD1 LEU    37      37.910  23.680  33.580  1.00  0.00           H  
ATOM    453 2HD1 LEU    37      37.400  23.030  31.870  1.00  0.00           H  
ATOM    454 3HD1 LEU    37      37.980  24.650  32.000  1.00  0.00           H  
ATOM    455 1HD2 LEU    37      39.450  23.410  30.220  1.00  0.00           H  
ATOM    456 2HD2 LEU    37      39.210  21.750  30.890  1.00  0.00           H  
ATOM    457 3HD2 LEU    37      40.850  22.450  30.670  1.00  0.00           H  
ATOM    458  N   VAL    38      41.550  23.950  35.750  1.00  0.00           N  
ATOM    459  CA  VAL    38      41.820  22.970  36.800  1.00  0.00           C  
ATOM    460  C   VAL    38      41.160  23.360  38.140  1.00  0.00           C  
ATOM    461  O   VAL    38      40.770  22.450  38.890  1.00  0.00           O  
ATOM    462  CB  VAL    38      43.270  22.510  37.050  1.00  0.00           C  
ATOM    463  CG1 VAL    38      43.870  21.920  35.800  1.00  0.00           C  
ATOM    464  CG2 VAL    38      44.060  23.660  37.650  1.00  0.00           C  
ATOM    465  HN  VAL    38      42.270  24.530  35.380  1.00  0.00           H  
ATOM    466  HA  VAL    38      41.320  22.080  36.440  1.00  0.00           H  
ATOM    467  HB  VAL    38      43.310  21.700  37.800  1.00  0.00           H  
ATOM    468 1HG1 VAL    38      43.900  22.680  34.990  1.00  0.00           H  
ATOM    469 2HG1 VAL    38      43.250  21.060  35.440  1.00  0.00           H  
ATOM    470 3HG1 VAL    38      44.890  21.600  36.080  1.00  0.00           H  
ATOM    471 1HG2 VAL    38      44.280  24.390  36.850  1.00  0.00           H  
ATOM    472 2HG2 VAL    38      45.060  23.330  38.020  1.00  0.00           H  
ATOM    473 3HG2 VAL    38      43.640  24.180  38.530  1.00  0.00           H  
ATOM    474  N   TYR    39      41.070  24.640  38.480  1.00  0.00           N  
ATOM    475  CA  TYR    39      40.310  25.240  39.550  1.00  0.00           C  
ATOM    476  C   TYR    39      38.800  25.030  39.430  1.00  0.00           C  
ATOM    477  O   TYR    39      38.130  24.790  40.430  1.00  0.00           O  
ATOM    478  CB  TYR    39      40.650  26.780  39.690  1.00  0.00           C  
ATOM    479  CG  TYR    39      41.730  27.230  40.670  1.00  0.00           C  
ATOM    480  CD1 TYR    39      41.680  26.750  42.010  1.00  0.00           C  
ATOM    481  CD2 TYR    39      42.820  28.030  40.260  1.00  0.00           C  
ATOM    482  CE1 TYR    39      42.610  27.140  42.980  1.00  0.00           C  
ATOM    483  CE2 TYR    39      43.780  28.350  41.230  1.00  0.00           C  
ATOM    484  CZ  TYR    39      43.590  27.990  42.580  1.00  0.00           C  
ATOM    485  OH  TYR    39      44.620  28.290  43.500  1.00  0.00           O  
ATOM    486  HN  TYR    39      41.460  25.210  37.760  1.00  0.00           H  
ATOM    487  HA  TYR    39      40.560  24.710  40.460  1.00  0.00           H  
ATOM    488  HB1 TYR    39      39.740  27.400  39.820  1.00  0.00           H  
ATOM    489  HB2 TYR    39      41.160  27.000  38.720  1.00  0.00           H  
ATOM    490  HD1 TYR    39      40.820  26.120  42.210  1.00  0.00           H  
ATOM    491  HD2 TYR    39      42.990  28.290  39.230  1.00  0.00           H  
ATOM    492  HE1 TYR    39      42.530  26.710  43.960  1.00  0.00           H  
ATOM    493  HE2 TYR    39      44.560  29.050  40.940  1.00  0.00           H  
ATOM    494  HH  TYR    39      45.300  28.890  43.160  1.00  0.00           H  
ATOM    495  N   ASP    40      38.270  25.090  38.190  1.00  0.00           N  
ATOM    496  CA  ASP    40      36.840  24.950  37.920  1.00  0.00           C  
ATOM    497  C   ASP    40      36.420  23.500  37.630  1.00  0.00           C  
ATOM    498  O   ASP    40      35.210  23.260  37.740  1.00  0.00           O  
ATOM    499  CB  ASP    40      36.330  25.850  36.780  1.00  0.00           C  
ATOM    500  CG  ASP    40      36.240  27.310  37.160  1.00  0.00           C  
ATOM    501  OD1 ASP    40      35.900  27.700  38.250  1.00  0.00           O  
ATOM    502  OD2 ASP    40      36.420  28.050  36.190  1.00  0.00           O1-
ATOM    503  HN  ASP    40      38.850  25.390  37.440  1.00  0.00           H  
ATOM    504  HA  ASP    40      36.320  25.300  38.800  1.00  0.00           H  
ATOM    505  HB1 ASP    40      35.310  25.640  36.390  1.00  0.00           H  
ATOM    506  HB2 ASP    40      36.960  25.810  35.860  1.00  0.00           H  
ATOM    507  N   LEU    41      37.320  22.550  37.590  1.00  0.00           N  
ATOM    508  CA  LEU    41      36.920  21.180  37.630  1.00  0.00           C  
ATOM    509  C   LEU    41      37.480  20.460  38.830  1.00  0.00           C  
ATOM    510  O   LEU    41      37.330  19.270  39.050  1.00  0.00           O  
ATOM    511  CB  LEU    41      37.470  20.400  36.350  1.00  0.00           C  
ATOM    512  CG  LEU    41      36.830  20.920  35.040  1.00  0.00           C  
ATOM    513  CD1 LEU    41      37.440  20.260  33.850  1.00  0.00           C  
ATOM    514  CD2 LEU    41      35.310  20.840  34.890  1.00  0.00           C  
ATOM    515  HN  LEU    41      38.250  22.890  37.490  1.00  0.00           H  
ATOM    516  HA  LEU    41      35.860  20.970  37.640  1.00  0.00           H  
ATOM    517  HB1 LEU    41      37.190  19.330  36.500  1.00  0.00           H  
ATOM    518  HB2 LEU    41      38.570  20.550  36.390  1.00  0.00           H  
ATOM    519  HG  LEU    41      37.100  21.990  35.110  1.00  0.00           H  
ATOM    520 1HD1 LEU    41      38.510  20.540  33.810  1.00  0.00           H  
ATOM    521 2HD1 LEU    41      37.020  20.480  32.850  1.00  0.00           H  
ATOM    522 3HD1 LEU    41      37.370  19.150  33.960  1.00  0.00           H  
ATOM    523 1HD2 LEU    41      34.760  21.430  35.660  1.00  0.00           H  
ATOM    524 2HD2 LEU    41      34.970  19.780  34.870  1.00  0.00           H  
ATOM    525 3HD2 LEU    41      35.040  21.290  33.910  1.00  0.00           H  
ATOM    526  N   ASP    42      38.120  21.170  39.780  1.00  0.00           N  
ATOM    527  CA  ASP    42      38.650  20.590  40.930  1.00  0.00           C  
ATOM    528  C   ASP    42      37.730  19.810  41.840  1.00  0.00           C  
ATOM    529  O   ASP    42      38.050  18.800  42.460  1.00  0.00           O  
ATOM    530  CB  ASP    42      39.330  21.660  41.860  1.00  0.00           C  
ATOM    531  CG  ASP    42      40.430  21.050  42.670  1.00  0.00           C  
ATOM    532  OD1 ASP    42      40.950  19.960  42.370  1.00  0.00           O  
ATOM    533  OD2 ASP    42      40.940  21.730  43.630  1.00  0.00           O1-
ATOM    534  HN  ASP    42      38.150  22.170  39.680  1.00  0.00           H  
ATOM    535  HA  ASP    42      39.420  19.950  40.540  1.00  0.00           H  
ATOM    536  HB1 ASP    42      38.560  22.100  42.530  1.00  0.00           H  
ATOM    537  HB2 ASP    42      39.890  22.380  41.230  1.00  0.00           H  
ATOM    538  N   PHE    43      36.450  20.230  41.890  1.00  0.00           N  
ATOM    539  CA  PHE    43      35.360  19.730  42.740  1.00  0.00           C  
ATOM    540  C   PHE    43      34.840  18.240  42.640  1.00  0.00           C  
ATOM    541  O   PHE    43      34.760  17.710  41.500  1.00  0.00           O  
ATOM    542  CB  PHE    43      34.170  20.630  42.480  1.00  0.00           C  
ATOM    543  CG  PHE    43      34.570  22.030  42.980  1.00  0.00           C  
ATOM    544  CD1 PHE    43      34.700  22.260  44.400  1.00  0.00           C  
ATOM    545  CD2 PHE    43      35.000  23.000  42.050  1.00  0.00           C  
ATOM    546  CE1 PHE    43      35.140  23.530  44.830  1.00  0.00           C  
ATOM    547  CE2 PHE    43      35.400  24.240  42.480  1.00  0.00           C  
ATOM    548  CZ  PHE    43      35.570  24.470  43.860  1.00  0.00           C  
ATOM    549  HN  PHE    43      36.200  21.000  41.310  1.00  0.00           H  
ATOM    550  HA  PHE    43      35.650  19.900  43.760  1.00  0.00           H  
ATOM    551  HB1 PHE    43      33.270  20.240  43.010  1.00  0.00           H  
ATOM    552  HB2 PHE    43      33.980  20.640  41.390  1.00  0.00           H  
ATOM    553  HD1 PHE    43      34.310  21.450  45.000  1.00  0.00           H  
ATOM    554  HD2 PHE    43      34.900  22.860  40.980  1.00  0.00           H  
ATOM    555  HE1 PHE    43      35.200  23.780  45.880  1.00  0.00           H  
ATOM    556  HE2 PHE    43      35.610  25.070  41.810  1.00  0.00           H  
ATOM    557  HZ  PHE    43      35.920  25.440  44.190  1.00  0.00           H  
ATOM    558  N   PRO    44      34.590  17.530  43.770  1.00  0.00           N  
ATOM    559  CA  PRO    44      34.400  16.130  43.760  1.00  0.00           C  
ATOM    560  C   PRO    44      33.300  15.620  42.960  1.00  0.00           C  
ATOM    561  O   PRO    44      33.340  14.440  42.580  1.00  0.00           O  
ATOM    562  CB  PRO    44      34.290  15.750  45.260  1.00  0.00           C  
ATOM    563  CG  PRO    44      33.910  17.070  46.020  1.00  0.00           C  
ATOM    564  CD  PRO    44      34.410  18.140  45.070  1.00  0.00           C  
ATOM    565  HA  PRO    44      35.240  15.700  43.250  1.00  0.00           H  
ATOM    566  HB1 PRO    44      35.340  15.470  45.490  1.00  0.00           H  
ATOM    567  HB2 PRO    44      33.610  14.910  45.500  1.00  0.00           H  
ATOM    568  HG1 PRO    44      32.800  17.030  46.020  1.00  0.00           H  
ATOM    569  HG2 PRO    44      34.290  16.950  47.050  1.00  0.00           H  
ATOM    570  HD1 PRO    44      33.720  19.010  45.040  1.00  0.00           H  
ATOM    571  HD2 PRO    44      35.400  18.380  45.520  1.00  0.00           H  
ATOM    572  N   ALA    45      32.220  16.410  42.630  1.00  0.00           N  
ATOM    573  CA  ALA    45      31.210  16.090  41.690  1.00  0.00           C  
ATOM    574  C   ALA    45      31.730  15.930  40.240  1.00  0.00           C  
ATOM    575  O   ALA    45      31.290  15.100  39.490  1.00  0.00           O  
ATOM    576  CB  ALA    45      30.020  17.160  41.790  1.00  0.00           C  
ATOM    577  HN  ALA    45      32.110  17.290  43.100  1.00  0.00           H  
ATOM    578  HA  ALA    45      30.900  15.090  41.940  1.00  0.00           H  
ATOM    579  HB1 ALA    45      29.360  16.880  40.940  1.00  0.00           H  
ATOM    580  HB2 ALA    45      30.430  18.170  41.580  1.00  0.00           H  
ATOM    581  HB3 ALA    45      29.370  17.070  42.690  1.00  0.00           H  
ATOM    582  N   LEU    46      32.680  16.790  39.880  1.00  0.00           N  
ATOM    583  CA  LEU    46      33.010  17.010  38.510  1.00  0.00           C  
ATOM    584  C   LEU    46      34.030  15.980  38.020  1.00  0.00           C  
ATOM    585  O   LEU    46      34.380  15.930  36.850  1.00  0.00           O  
ATOM    586  CB  LEU    46      33.450  18.440  38.030  1.00  0.00           C  
ATOM    587  CG  LEU    46      32.400  19.470  38.490  1.00  0.00           C  
ATOM    588  CD1 LEU    46      32.640  20.910  37.970  1.00  0.00           C  
ATOM    589  CD2 LEU    46      30.940  19.120  38.120  1.00  0.00           C  
ATOM    590  HN  LEU    46      33.080  17.440  40.520  1.00  0.00           H  
ATOM    591  HA  LEU    46      32.110  16.800  37.940  1.00  0.00           H  
ATOM    592  HB1 LEU    46      33.580  18.370  36.930  1.00  0.00           H  
ATOM    593  HB2 LEU    46      34.430  18.540  38.550  1.00  0.00           H  
ATOM    594  HG  LEU    46      32.500  19.560  39.590  1.00  0.00           H  
ATOM    595 1HD1 LEU    46      32.830  20.900  36.880  1.00  0.00           H  
ATOM    596 2HD1 LEU    46      33.560  21.340  38.420  1.00  0.00           H  
ATOM    597 3HD1 LEU    46      31.800  21.610  38.180  1.00  0.00           H  
ATOM    598 1HD2 LEU    46      30.330  19.810  38.730  1.00  0.00           H  
ATOM    599 2HD2 LEU    46      30.600  18.100  38.390  1.00  0.00           H  
ATOM    600 3HD2 LEU    46      30.720  19.380  37.060  1.00  0.00           H  
ATOM    601  N   ARG    47      34.350  15.020  38.920  1.00  0.00           N  
ATOM    602  CA  ARG    47      35.350  13.980  38.740  1.00  0.00           C  
ATOM    603  C   ARG    47      34.720  12.640  39.060  1.00  0.00           C  
ATOM    604  O   ARG    47      35.430  11.650  39.240  1.00  0.00           O  
ATOM    605  CB  ARG    47      36.520  14.240  39.750  1.00  0.00           C  
ATOM    606  CG  ARG    47      37.390  15.490  39.440  1.00  0.00           C  
ATOM    607  CD  ARG    47      38.100  15.930  40.760  1.00  0.00           C  
ATOM    608  NE  ARG    47      39.280  15.140  41.120  1.00  0.00           N  
ATOM    609  CZ  ARG    47      39.960  15.400  42.230  1.00  0.00           C  
ATOM    610  NH1 ARG    47      39.700  16.340  43.110  1.00  0.00           N1+
ATOM    611  NH2 ARG    47      40.990  14.630  42.510  1.00  0.00           N  
ATOM    612  HN  ARG    47      33.960  15.070  39.840  1.00  0.00           H  
ATOM    613  HA  ARG    47      35.540  14.000  37.680  1.00  0.00           H  
ATOM    614  HB1 ARG    47      37.230  13.410  39.540  1.00  0.00           H  
ATOM    615  HB2 ARG    47      35.980  14.120  40.710  1.00  0.00           H  
ATOM    616  HG1 ARG    47      36.710  16.310  39.110  1.00  0.00           H  
ATOM    617  HG2 ARG    47      38.100  15.230  38.620  1.00  0.00           H  
ATOM    618  HD1 ARG    47      37.330  15.870  41.560  1.00  0.00           H  
ATOM    619  HD2 ARG    47      38.390  16.990  40.600  1.00  0.00           H  
ATOM    620  HE  ARG    47      39.630  14.340  40.630  1.00  0.00           H  
ATOM    621 1HH1 ARG    47      39.090  17.080  42.830  1.00  0.00           H  
ATOM    622 2HH1 ARG    47      40.410  16.460  43.810  1.00  0.00           H  
ATOM    623 1HH2 ARG    47      41.110  13.860  41.880  1.00  0.00           H  
ATOM    624 2HH2 ARG    47      41.510  14.810  43.340  1.00  0.00           H  
ATOM    625  N   LYS    48      33.370  12.660  39.100  1.00  0.00           N  
ATOM    626  CA  LYS    48      32.580  11.430  39.000  1.00  0.00           C  
ATOM    627  C   LYS    48      32.850  10.760  37.600  1.00  0.00           C  
ATOM    628  O   LYS    48      32.970   9.550  37.550  1.00  0.00           O  
ATOM    629  CB  LYS    48      31.010  11.540  39.290  1.00  0.00           C  
ATOM    630  CG  LYS    48      30.800  12.180  40.680  1.00  0.00           C  
ATOM    631  CD  LYS    48      29.290  12.430  41.070  1.00  0.00           C  
ATOM    632  CE  LYS    48      28.440  11.200  40.990  1.00  0.00           C  
ATOM    633  NZ  LYS    48      27.120  11.660  41.200  1.00  0.00           N1+
ATOM    634  HN  LYS    48      32.890  13.510  38.900  1.00  0.00           H  
ATOM    635  HA  LYS    48      32.930  10.780  39.790  1.00  0.00           H  
ATOM    636  HB1 LYS    48      30.550  10.530  39.170  1.00  0.00           H  
ATOM    637  HB2 LYS    48      30.500  12.270  38.620  1.00  0.00           H  
ATOM    638  HG1 LYS    48      31.260  13.190  40.670  1.00  0.00           H  
ATOM    639  HG2 LYS    48      31.190  11.450  41.430  1.00  0.00           H  
ATOM    640  HD1 LYS    48      28.950  13.170  40.320  1.00  0.00           H  
ATOM    641  HD2 LYS    48      29.240  12.920  42.060  1.00  0.00           H  
ATOM    642  HE1 LYS    48      28.720  10.460  41.770  1.00  0.00           H  
ATOM    643  HE2 LYS    48      28.580  10.850  39.940  1.00  0.00           H  
ATOM    644  HZ1 LYS    48      26.470  10.850  41.190  1.00  0.00           H  
ATOM    645  HZ2 LYS    48      26.830  12.380  40.520  1.00  0.00           H  
ATOM    646  HZ3 LYS    48      27.100  12.110  42.140  1.00  0.00           H  
ATOM    647  N   ASN    49      33.070  11.500  36.510  1.00  0.00           N  
ATOM    648  CA  ASN    49      33.750  11.150  35.300  1.00  0.00           C  
ATOM    649  C   ASN    49      35.340  10.960  35.510  1.00  0.00           C  
ATOM    650  O   ASN    49      36.070  11.970  35.870  1.00  0.00           O  
ATOM    651  CB  ASN    49      33.480  12.210  34.240  1.00  0.00           C  
ATOM    652  CG  ASN    49      34.150  11.880  32.850  1.00  0.00           C  
ATOM    653  ND2 ASN    49      34.040  12.870  31.940  1.00  0.00           N  
ATOM    654  OD1 ASN    49      34.630  10.760  32.560  1.00  0.00           O  
ATOM    655  HN  ASN    49      32.790  12.450  36.640  1.00  0.00           H  
ATOM    656  HA  ASN    49      33.340  10.190  35.030  1.00  0.00           H  
ATOM    657  HB1 ASN    49      33.900  13.210  34.470  1.00  0.00           H  
ATOM    658  HB2 ASN    49      32.390  12.270  34.010  1.00  0.00           H  
ATOM    659 1HD2 ASN    49      33.580  13.740  32.120  1.00  0.00           H  
ATOM    660 2HD2 ASN    49      34.280  12.710  30.980  1.00  0.00           H  
ATOM    661  N   LYS    50      35.790   9.710  35.250  1.00  0.00           N  
ATOM    662  CA  LYS    50      37.150   9.350  35.370  1.00  0.00           C  
ATOM    663  C   LYS    50      38.130  10.190  34.600  1.00  0.00           C  
ATOM    664  O   LYS    50      39.160  10.630  35.120  1.00  0.00           O  
ATOM    665  CB  LYS    50      37.310   7.780  35.150  1.00  0.00           C  
ATOM    666  CG  LYS    50      36.910   6.930  36.390  1.00  0.00           C  
ATOM    667  CD  LYS    50      37.950   6.940  37.500  1.00  0.00           C  
ATOM    668  CE  LYS    50      37.860   5.890  38.670  1.00  0.00           C  
ATOM    669  NZ  LYS    50      36.490   5.900  39.260  1.00  0.00           N1+
ATOM    670  HN  LYS    50      35.160   8.990  34.960  1.00  0.00           H  
ATOM    671  HA  LYS    50      37.370   9.600  36.390  1.00  0.00           H  
ATOM    672  HB1 LYS    50      38.400   7.790  34.930  1.00  0.00           H  
ATOM    673  HB2 LYS    50      36.730   7.530  34.240  1.00  0.00           H  
ATOM    674  HG1 LYS    50      36.820   5.900  35.990  1.00  0.00           H  
ATOM    675  HG2 LYS    50      35.890   7.210  36.730  1.00  0.00           H  
ATOM    676  HD1 LYS    50      37.940   7.950  37.970  1.00  0.00           H  
ATOM    677  HD2 LYS    50      38.960   6.930  37.020  1.00  0.00           H  
ATOM    678  HE1 LYS    50      38.570   6.090  39.490  1.00  0.00           H  
ATOM    679  HE2 LYS    50      37.950   4.910  38.160  1.00  0.00           H  
ATOM    680  HZ1 LYS    50      35.870   5.340  38.640  1.00  0.00           H  
ATOM    681  HZ2 LYS    50      36.100   6.840  39.460  1.00  0.00           H  
ATOM    682  HZ3 LYS    50      36.480   5.310  40.130  1.00  0.00           H  
ATOM    683  N   ASN    51      37.820  10.520  33.330  1.00  0.00           N  
ATOM    684  CA  ASN    51      38.590  11.350  32.360  1.00  0.00           C  
ATOM    685  C   ASN    51      38.910  12.710  32.940  1.00  0.00           C  
ATOM    686  O   ASN    51      40.120  13.110  32.880  1.00  0.00           O  
ATOM    687  CB  ASN    51      37.890  11.350  30.870  1.00  0.00           C  
ATOM    688  CG  ASN    51      38.540  12.200  29.750  1.00  0.00           C  
ATOM    689  ND2 ASN    51      37.970  12.080  28.520  1.00  0.00           N  
ATOM    690  OD1 ASN    51      39.420  13.050  29.880  1.00  0.00           O  
ATOM    691  HN  ASN    51      37.190   9.950  32.790  1.00  0.00           H  
ATOM    692  HA  ASN    51      39.560  10.890  32.220  1.00  0.00           H  
ATOM    693  HB1 ASN    51      36.840  11.680  30.980  1.00  0.00           H  
ATOM    694  HB2 ASN    51      37.890  10.290  30.530  1.00  0.00           H  
ATOM    695 1HD2 ASN    51      38.390  12.610  27.780  1.00  0.00           H  
ATOM    696 2HD2 ASN    51      37.370  11.290  28.420  1.00  0.00           H  
ATOM    697  N   ILE    52      37.960  13.320  33.690  1.00  0.00           N  
ATOM    698  CA  ILE    52      38.350  14.540  34.360  1.00  0.00           C  
ATOM    699  C   ILE    52      39.410  14.450  35.470  1.00  0.00           C  
ATOM    700  O   ILE    52      40.430  15.170  35.470  1.00  0.00           O  
ATOM    701  CB  ILE    52      37.090  15.130  35.080  1.00  0.00           C  
ATOM    702  CG1 ILE    52      35.890  15.330  34.040  1.00  0.00           C  
ATOM    703  CG2 ILE    52      37.480  16.480  35.700  1.00  0.00           C  
ATOM    704  CD  ILE    52      36.080  16.340  32.990  1.00  0.00           C  
ATOM    705  HN  ILE    52      37.090  12.890  33.940  1.00  0.00           H  
ATOM    706  HA  ILE    52      38.750  15.180  33.600  1.00  0.00           H  
ATOM    707  HB  ILE    52      36.780  14.400  35.850  1.00  0.00           H  
ATOM    708 1HG1 ILE    52      35.040  15.550  34.710  1.00  0.00           H  
ATOM    709 2HG1 ILE    52      35.640  14.300  33.700  1.00  0.00           H  
ATOM    710 1HG2 ILE    52      36.540  16.860  36.150  1.00  0.00           H  
ATOM    711 2HG2 ILE    52      38.040  17.130  34.990  1.00  0.00           H  
ATOM    712 3HG2 ILE    52      38.110  16.330  36.600  1.00  0.00           H  
ATOM    713  HD1 ILE    52      35.230  16.340  32.280  1.00  0.00           H  
ATOM    714  HD2 ILE    52      37.060  16.110  32.500  1.00  0.00           H  
ATOM    715  HD3 ILE    52      36.110  17.370  33.390  1.00  0.00           H  
ATOM    716  N   ASP    53      39.320  13.460  36.400  1.00  0.00           N  
ATOM    717  CA  ASP    53      40.230  13.020  37.410  1.00  0.00           C  
ATOM    718  C   ASP    53      41.610  12.760  36.840  1.00  0.00           C  
ATOM    719  O   ASP    53      42.620  13.210  37.380  1.00  0.00           O  
ATOM    720  CB  ASP    53      39.540  11.870  38.210  1.00  0.00           C  
ATOM    721  CG  ASP    53      40.040  11.930  39.650  1.00  0.00           C  
ATOM    722  OD1 ASP    53      39.690  11.060  40.500  1.00  0.00           O  
ATOM    723  OD2 ASP    53      40.650  12.920  40.140  1.00  0.00           O1-
ATOM    724  HN  ASP    53      38.510  12.880  36.480  1.00  0.00           H  
ATOM    725  HA  ASP    53      40.260  13.840  38.110  1.00  0.00           H  
ATOM    726  HB1 ASP    53      39.710  10.830  37.850  1.00  0.00           H  
ATOM    727  HB2 ASP    53      38.450  12.090  38.230  1.00  0.00           H  
ATOM    728  N   ASN    54      41.620  12.030  35.690  1.00  0.00           N  
ATOM    729  CA  ASN    54      42.850  11.650  34.930  1.00  0.00           C  
ATOM    730  C   ASN    54      43.710  12.860  34.430  1.00  0.00           C  
ATOM    731  O   ASN    54      44.940  12.990  34.560  1.00  0.00           O  
ATOM    732  CB  ASN    54      42.520  10.660  33.700  1.00  0.00           C  
ATOM    733  CG  ASN    54      42.050   9.260  34.200  1.00  0.00           C  
ATOM    734  ND2 ASN    54      41.320   8.540  33.300  1.00  0.00           N  
ATOM    735  OD1 ASN    54      42.230   8.880  35.340  1.00  0.00           O  
ATOM    736  HN  ASN    54      40.730  11.660  35.450  1.00  0.00           H  
ATOM    737  HA  ASN    54      43.520  11.240  35.670  1.00  0.00           H  
ATOM    738  HB1 ASN    54      43.330  10.610  32.950  1.00  0.00           H  
ATOM    739  HB2 ASN    54      41.640  11.180  33.260  1.00  0.00           H  
ATOM    740 1HD2 ASN    54      41.180   7.650  33.730  1.00  0.00           H  
ATOM    741 2HD2 ASN    54      41.090   8.770  32.350  1.00  0.00           H  
ATOM    742  N   PHE    55      42.970  13.800  33.860  1.00  0.00           N  
ATOM    743  CA  PHE    55      43.470  15.090  33.450  1.00  0.00           C  
ATOM    744  C   PHE    55      44.140  15.890  34.480  1.00  0.00           C  
ATOM    745  O   PHE    55      45.220  16.400  34.300  1.00  0.00           O  
ATOM    746  CB  PHE    55      42.240  15.740  32.710  1.00  0.00           C  
ATOM    747  CG  PHE    55      42.210  17.280  32.420  1.00  0.00           C  
ATOM    748  CD1 PHE    55      41.590  18.060  33.380  1.00  0.00           C  
ATOM    749  CD2 PHE    55      42.820  17.900  31.300  1.00  0.00           C  
ATOM    750  CE1 PHE    55      41.660  19.470  33.290  1.00  0.00           C  
ATOM    751  CE2 PHE    55      42.920  19.260  31.220  1.00  0.00           C  
ATOM    752  CZ  PHE    55      42.370  20.070  32.220  1.00  0.00           C  
ATOM    753  HN  PHE    55      41.990  13.630  33.780  1.00  0.00           H  
ATOM    754  HA  PHE    55      44.190  14.960  32.650  1.00  0.00           H  
ATOM    755  HB1 PHE    55      41.370  15.540  33.370  1.00  0.00           H  
ATOM    756  HB2 PHE    55      42.080  15.190  31.750  1.00  0.00           H  
ATOM    757  HD1 PHE    55      41.270  17.540  34.270  1.00  0.00           H  
ATOM    758  HD2 PHE    55      43.240  17.210  30.580  1.00  0.00           H  
ATOM    759  HE1 PHE    55      41.340  19.990  34.180  1.00  0.00           H  
ATOM    760  HE2 PHE    55      43.400  19.750  30.380  1.00  0.00           H  
ATOM    761  HZ  PHE    55      42.490  21.140  32.180  1.00  0.00           H  
ATOM    762  N   LEU    56      43.510  15.960  35.690  1.00  0.00           N  
ATOM    763  CA  LEU    56      44.090  16.700  36.820  1.00  0.00           C  
ATOM    764  C   LEU    56      45.390  16.130  37.430  1.00  0.00           C  
ATOM    765  O   LEU    56      46.290  16.850  37.750  1.00  0.00           O  
ATOM    766  CB  LEU    56      43.050  16.950  37.940  1.00  0.00           C  
ATOM    767  CG  LEU    56      41.790  17.770  37.480  1.00  0.00           C  
ATOM    768  CD1 LEU    56      40.670  17.520  38.470  1.00  0.00           C  
ATOM    769  CD2 LEU    56      42.220  19.210  37.320  1.00  0.00           C  
ATOM    770  HN  LEU    56      42.640  15.510  35.870  1.00  0.00           H  
ATOM    771  HA  LEU    56      44.560  17.620  36.510  1.00  0.00           H  
ATOM    772  HB1 LEU    56      43.460  17.600  38.740  1.00  0.00           H  
ATOM    773  HB2 LEU    56      42.730  15.970  38.340  1.00  0.00           H  
ATOM    774  HG  LEU    56      41.360  17.490  36.500  1.00  0.00           H  
ATOM    775 1HD1 LEU    56      39.730  18.070  38.250  1.00  0.00           H  
ATOM    776 2HD1 LEU    56      41.040  17.750  39.490  1.00  0.00           H  
ATOM    777 3HD1 LEU    56      40.360  16.450  38.400  1.00  0.00           H  
ATOM    778 1HD2 LEU    56      43.180  19.240  36.770  1.00  0.00           H  
ATOM    779 2HD2 LEU    56      42.450  19.710  38.290  1.00  0.00           H  
ATOM    780 3HD2 LEU    56      41.470  19.720  36.690  1.00  0.00           H  
ATOM    781  N   SER    57      45.470  14.760  37.540  1.00  0.00           N  
ATOM    782  CA  SER    57      46.730  14.100  37.870  1.00  0.00           C  
ATOM    783  C   SER    57      47.790  14.320  36.750  1.00  0.00           C  
ATOM    784  O   SER    57      48.960  14.540  37.010  1.00  0.00           O  
ATOM    785  CB  SER    57      46.620  12.600  38.150  1.00  0.00           C  
ATOM    786  OG  SER    57      47.860  11.920  38.480  1.00  0.00           O  
ATOM    787  HN  SER    57      44.660  14.240  37.290  1.00  0.00           H  
ATOM    788  HA  SER    57      47.210  14.570  38.710  1.00  0.00           H  
ATOM    789  HB1 SER    57      46.260  12.090  37.240  1.00  0.00           H  
ATOM    790  HB2 SER    57      45.890  12.460  38.980  1.00  0.00           H  
ATOM    791  HG1 SER    57      48.180  12.310  39.300  1.00  0.00           H  
ATOM    792  N   ARG    58      47.510  14.200  35.400  1.00  0.00           N  
ATOM    793  CA  ARG    58      48.480  14.480  34.400  1.00  0.00           C  
ATOM    794  C   ARG    58      49.280  15.810  34.390  1.00  0.00           C  
ATOM    795  O   ARG    58      50.480  15.880  34.180  1.00  0.00           O  
ATOM    796  CB  ARG    58      47.770  14.230  33.060  1.00  0.00           C  
ATOM    797  CG  ARG    58      48.520  14.600  31.690  1.00  0.00           C  
ATOM    798  CD  ARG    58      47.830  14.100  30.360  1.00  0.00           C  
ATOM    799  NE  ARG    58      48.320  14.930  29.190  1.00  0.00           N  
ATOM    800  CZ  ARG    58      47.760  15.080  27.990  1.00  0.00           C  
ATOM    801  NH1 ARG    58      46.570  14.670  27.650  1.00  0.00           N1+
ATOM    802  NH2 ARG    58      48.360  15.670  26.980  1.00  0.00           N  
ATOM    803  HN  ARG    58      46.630  13.880  35.050  1.00  0.00           H  
ATOM    804  HA  ARG    58      49.270  13.750  34.480  1.00  0.00           H  
ATOM    805  HB1 ARG    58      46.860  14.860  33.060  1.00  0.00           H  
ATOM    806  HB2 ARG    58      47.540  13.140  33.040  1.00  0.00           H  
ATOM    807  HG1 ARG    58      49.590  14.310  31.750  1.00  0.00           H  
ATOM    808  HG2 ARG    58      48.620  15.700  31.660  1.00  0.00           H  
ATOM    809  HD1 ARG    58      46.730  14.180  30.450  1.00  0.00           H  
ATOM    810  HD2 ARG    58      48.090  13.020  30.240  1.00  0.00           H  
ATOM    811  HE  ARG    58      49.240  15.330  29.200  1.00  0.00           H  
ATOM    812 1HH1 ARG    58      45.940  14.260  28.310  1.00  0.00           H  
ATOM    813 2HH1 ARG    58      46.380  14.510  26.680  1.00  0.00           H  
ATOM    814 1HH2 ARG    58      49.230  16.150  27.080  1.00  0.00           H  
ATOM    815 2HH2 ARG    58      47.780  15.690  26.170  1.00  0.00           H  
ATOM    816  N   TYR    59      48.610  16.890  34.810  1.00  0.00           N  
ATOM    817  CA  TYR    59      49.130  18.180  34.840  1.00  0.00           C  
ATOM    818  C   TYR    59      49.480  18.680  36.190  1.00  0.00           C  
ATOM    819  O   TYR    59      49.810  19.900  36.370  1.00  0.00           O  
ATOM    820  CB  TYR    59      48.100  19.120  34.120  1.00  0.00           C  
ATOM    821  CG  TYR    59      47.980  18.870  32.580  1.00  0.00           C  
ATOM    822  CD1 TYR    59      49.050  18.780  31.760  1.00  0.00           C  
ATOM    823  CD2 TYR    59      46.700  18.770  31.970  1.00  0.00           C  
ATOM    824  CE1 TYR    59      49.040  18.670  30.320  1.00  0.00           C  
ATOM    825  CE2 TYR    59      46.540  18.700  30.550  1.00  0.00           C  
ATOM    826  CZ  TYR    59      47.740  18.660  29.750  1.00  0.00           C  
ATOM    827  OH  TYR    59      47.650  18.640  28.350  1.00  0.00           O  
ATOM    828  HN  TYR    59      47.670  16.680  35.050  1.00  0.00           H  
ATOM    829  HA  TYR    59      50.050  18.270  34.280  1.00  0.00           H  
ATOM    830  HB1 TYR    59      48.360  20.200  34.170  1.00  0.00           H  
ATOM    831  HB2 TYR    59      47.050  19.100  34.490  1.00  0.00           H  
ATOM    832  HD1 TYR    59      50.060  18.860  32.150  1.00  0.00           H  
ATOM    833  HD2 TYR    59      45.850  18.790  32.630  1.00  0.00           H  
ATOM    834  HE1 TYR    59      49.960  18.760  29.770  1.00  0.00           H  
ATOM    835  HE2 TYR    59      45.610  18.570  30.010  1.00  0.00           H  
ATOM    836  HH  TYR    59      48.360  18.110  27.980  1.00  0.00           H  
ATOM    837  N   LYS    60      49.500  17.860  37.190  1.00  0.00           N  
ATOM    838  CA  LYS    60      49.590  18.280  38.560  1.00  0.00           C  
ATOM    839  C   LYS    60      50.930  19.060  38.840  1.00  0.00           C  
ATOM    840  O   LYS    60      50.880  20.080  39.470  1.00  0.00           O  
ATOM    841  CB  LYS    60      49.380  17.120  39.560  1.00  0.00           C  
ATOM    842  CG  LYS    60      49.990  17.420  41.010  1.00  0.00           C  
ATOM    843  CD  LYS    60      49.350  16.400  42.000  1.00  0.00           C  
ATOM    844  CE  LYS    60      49.960  16.450  43.410  1.00  0.00           C  
ATOM    845  NZ  LYS    60      49.060  15.740  44.360  1.00  0.00           N1+
ATOM    846  HN  LYS    60      49.410  16.870  37.050  1.00  0.00           H  
ATOM    847  HA  LYS    60      48.800  18.970  38.820  1.00  0.00           H  
ATOM    848  HB1 LYS    60      49.780  16.180  39.110  1.00  0.00           H  
ATOM    849  HB2 LYS    60      48.280  16.970  39.580  1.00  0.00           H  
ATOM    850  HG1 LYS    60      49.860  18.500  41.270  1.00  0.00           H  
ATOM    851  HG2 LYS    60      51.070  17.200  40.910  1.00  0.00           H  
ATOM    852  HD1 LYS    60      49.490  15.340  41.690  1.00  0.00           H  
ATOM    853  HD2 LYS    60      48.270  16.630  42.040  1.00  0.00           H  
ATOM    854  HE1 LYS    60      50.000  17.500  43.740  1.00  0.00           H  
ATOM    855  HE2 LYS    60      51.000  16.050  43.440  1.00  0.00           H  
ATOM    856  HZ1 LYS    60      49.040  14.760  44.020  1.00  0.00           H  
ATOM    857  HZ2 LYS    60      48.140  16.230  44.350  1.00  0.00           H  
ATOM    858  HZ3 LYS    60      49.440  15.740  45.330  1.00  0.00           H  
ATOM    859  N   ASP    61      52.090  18.570  38.290  1.00  0.00           N  
ATOM    860  CA  ASP    61      53.360  19.240  38.430  1.00  0.00           C  
ATOM    861  C   ASP    61      53.490  20.410  37.410  1.00  0.00           C  
ATOM    862  O   ASP    61      54.120  21.450  37.610  1.00  0.00           O  
ATOM    863  CB  ASP    61      54.520  18.230  38.240  1.00  0.00           C  
ATOM    864  CG  ASP    61      54.620  17.330  39.410  1.00  0.00           C  
ATOM    865  OD1 ASP    61      54.650  17.730  40.590  1.00  0.00           O  
ATOM    866  OD2 ASP    61      54.730  16.100  39.200  1.00  0.00           O1-
ATOM    867  HN  ASP    61      52.050  17.650  37.900  1.00  0.00           H  
ATOM    868  HA  ASP    61      53.370  19.710  39.400  1.00  0.00           H  
ATOM    869  HB1 ASP    61      55.510  18.730  38.220  1.00  0.00           H  
ATOM    870  HB2 ASP    61      54.340  17.550  37.380  1.00  0.00           H  
ATOM    871  N   THR    62      52.810  20.280  36.210  1.00  0.00           N  
ATOM    872  CA  THR    62      52.810  21.220  35.070  1.00  0.00           C  
ATOM    873  C   THR    62      52.260  22.560  35.410  1.00  0.00           C  
ATOM    874  O   THR    62      52.830  23.600  35.120  1.00  0.00           O  
ATOM    875  CB  THR    62      52.160  20.690  33.820  1.00  0.00           C  
ATOM    876  CG2 THR    62      52.200  21.630  32.580  1.00  0.00           C  
ATOM    877  OG1 THR    62      52.660  19.420  33.370  1.00  0.00           O  
ATOM    878  HN  THR    62      52.470  19.340  36.110  1.00  0.00           H  
ATOM    879  HA  THR    62      53.820  21.450  34.770  1.00  0.00           H  
ATOM    880  HB  THR    62      51.090  20.520  34.070  1.00  0.00           H  
ATOM    881  HG1 THR    62      52.660  18.760  34.070  1.00  0.00           H  
ATOM    882 1HG2 THR    62      51.690  21.190  31.690  1.00  0.00           H  
ATOM    883 2HG2 THR    62      53.250  21.720  32.250  1.00  0.00           H  
ATOM    884 3HG2 THR    62      51.760  22.610  32.890  1.00  0.00           H  
ATOM    885  N   ILE    63      51.130  22.480  36.110  1.00  0.00           N  
ATOM    886  CA  ILE    63      50.360  23.600  36.630  1.00  0.00           C  
ATOM    887  C   ILE    63      51.030  24.140  37.920  1.00  0.00           C  
ATOM    888  O   ILE    63      50.900  25.330  38.250  1.00  0.00           O  
ATOM    889  CB  ILE    63      48.940  23.230  36.940  1.00  0.00           C  
ATOM    890  CG1 ILE    63      48.140  22.810  35.700  1.00  0.00           C  
ATOM    891  CG2 ILE    63      48.110  24.320  37.640  1.00  0.00           C  
ATOM    892  CD  ILE    63      47.900  23.950  34.740  1.00  0.00           C  
ATOM    893  HN  ILE    63      50.670  21.650  36.380  1.00  0.00           H  
ATOM    894  HA  ILE    63      50.410  24.390  35.890  1.00  0.00           H  
ATOM    895  HB  ILE    63      48.870  22.390  37.670  1.00  0.00           H  
ATOM    896 1HG1 ILE    63      47.220  22.250  35.960  1.00  0.00           H  
ATOM    897 2HG1 ILE    63      48.870  22.170  35.160  1.00  0.00           H  
ATOM    898 1HG2 ILE    63      48.310  24.410  38.730  1.00  0.00           H  
ATOM    899 2HG2 ILE    63      47.020  24.180  37.450  1.00  0.00           H  
ATOM    900 3HG2 ILE    63      48.410  25.320  37.270  1.00  0.00           H  
ATOM    901  HD1 ILE    63      47.550  23.470  33.800  1.00  0.00           H  
ATOM    902  HD2 ILE    63      48.840  24.510  34.550  1.00  0.00           H  
ATOM    903  HD3 ILE    63      47.120  24.680  35.060  1.00  0.00           H  
ATOM    904  N   ASN    64      51.750  23.320  38.720  1.00  0.00           N  
ATOM    905  CA  ASN    64      52.550  23.960  39.840  1.00  0.00           C  
ATOM    906  C   ASN    64      53.650  24.870  39.230  1.00  0.00           C  
ATOM    907  O   ASN    64      53.800  26.020  39.680  1.00  0.00           O  
ATOM    908  CB  ASN    64      53.060  22.940  40.910  1.00  0.00           C  
ATOM    909  CG  ASN    64      51.840  22.370  41.640  1.00  0.00           C  
ATOM    910  ND2 ASN    64      51.970  21.120  42.150  1.00  0.00           N  
ATOM    911  OD1 ASN    64      50.760  23.000  41.720  1.00  0.00           O  
ATOM    912  HN  ASN    64      51.790  22.330  38.610  1.00  0.00           H  
ATOM    913  HA  ASN    64      51.850  24.620  40.340  1.00  0.00           H  
ATOM    914  HB1 ASN    64      53.730  23.570  41.530  1.00  0.00           H  
ATOM    915  HB2 ASN    64      53.760  22.210  40.450  1.00  0.00           H  
ATOM    916 1HD2 ASN    64      51.150  20.730  42.570  1.00  0.00           H  
ATOM    917 2HD2 ASN    64      52.820  20.590  42.080  1.00  0.00           H  
ATOM    918  N   LYS    65      54.400  24.420  38.220  1.00  0.00           N  
ATOM    919  CA  LYS    65      55.430  25.250  37.520  1.00  0.00           C  
ATOM    920  C   LYS    65      54.840  26.440  36.890  1.00  0.00           C  
ATOM    921  O   LYS    65      55.330  27.560  37.000  1.00  0.00           O  
ATOM    922  CB  LYS    65      56.390  24.400  36.650  1.00  0.00           C  
ATOM    923  CG  LYS    65      57.480  25.180  35.850  1.00  0.00           C  
ATOM    924  CD  LYS    65      58.350  25.960  36.760  1.00  0.00           C  
ATOM    925  CE  LYS    65      58.890  27.270  36.180  1.00  0.00           C  
ATOM    926  NZ  LYS    65      59.700  27.960  37.220  1.00  0.00           N1+
ATOM    927  HN  LYS    65      54.300  23.460  37.960  1.00  0.00           H  
ATOM    928  HA  LYS    65      56.020  25.740  38.280  1.00  0.00           H  
ATOM    929  HB1 LYS    65      55.710  23.870  35.940  1.00  0.00           H  
ATOM    930  HB2 LYS    65      56.830  23.620  37.300  1.00  0.00           H  
ATOM    931  HG1 LYS    65      56.940  25.830  35.120  1.00  0.00           H  
ATOM    932  HG2 LYS    65      58.100  24.460  35.280  1.00  0.00           H  
ATOM    933  HD1 LYS    65      59.100  25.350  37.310  1.00  0.00           H  
ATOM    934  HD2 LYS    65      57.690  26.380  37.550  1.00  0.00           H  
ATOM    935  HE1 LYS    65      58.130  28.020  35.870  1.00  0.00           H  
ATOM    936  HE2 LYS    65      59.550  26.990  35.330  1.00  0.00           H  
ATOM    937  HZ1 LYS    65      59.620  28.990  37.080  1.00  0.00           H  
ATOM    938  HZ2 LYS    65      60.710  27.730  37.230  1.00  0.00           H  
ATOM    939  HZ3 LYS    65      59.380  27.770  38.200  1.00  0.00           H  
ATOM    940  N   ILE    66      53.650  26.240  36.290  1.00  0.00           N  
ATOM    941  CA  ILE    66      52.930  27.470  35.770  1.00  0.00           C  
ATOM    942  C   ILE    66      52.660  28.570  36.750  1.00  0.00           C  
ATOM    943  O   ILE    66      52.930  29.740  36.580  1.00  0.00           O  
ATOM    944  CB  ILE    66      51.650  27.230  34.870  1.00  0.00           C  
ATOM    945  CG1 ILE    66      51.860  26.320  33.600  1.00  0.00           C  
ATOM    946  CG2 ILE    66      50.870  28.490  34.410  1.00  0.00           C  
ATOM    947  CD  ILE    66      52.840  26.890  32.580  1.00  0.00           C  
ATOM    948  HN  ILE    66      53.210  25.360  36.170  1.00  0.00           H  
ATOM    949  HA  ILE    66      53.680  28.020  35.220  1.00  0.00           H  
ATOM    950  HB  ILE    66      50.830  26.770  35.460  1.00  0.00           H  
ATOM    951 1HG1 ILE    66      50.870  26.180  33.130  1.00  0.00           H  
ATOM    952 2HG1 ILE    66      52.330  25.380  33.970  1.00  0.00           H  
ATOM    953 1HG2 ILE    66      50.750  29.210  35.250  1.00  0.00           H  
ATOM    954 2HG2 ILE    66      49.880  28.230  33.980  1.00  0.00           H  
ATOM    955 3HG2 ILE    66      51.590  28.970  33.710  1.00  0.00           H  
ATOM    956  HD1 ILE    66      53.020  26.190  31.740  1.00  0.00           H  
ATOM    957  HD2 ILE    66      53.810  27.150  33.070  1.00  0.00           H  
ATOM    958  HD3 ILE    66      52.350  27.750  32.100  1.00  0.00           H  
ATOM    959  N   ARG    67      52.150  28.200  37.930  1.00  0.00           N  
ATOM    960  CA  ARG    67      52.040  29.130  39.060  1.00  0.00           C  
ATOM    961  C   ARG    67      53.300  29.580  39.690  1.00  0.00           C  
ATOM    962  O   ARG    67      53.360  30.680  40.230  1.00  0.00           O  
ATOM    963  CB  ARG    67      51.040  28.660  40.190  1.00  0.00           C  
ATOM    964  CG  ARG    67      49.560  28.380  39.590  1.00  0.00           C  
ATOM    965  CD  ARG    67      48.570  27.940  40.720  1.00  0.00           C  
ATOM    966  NE  ARG    67      47.230  27.640  40.110  1.00  0.00           N  
ATOM    967  CZ  ARG    67      46.600  26.510  40.270  1.00  0.00           C  
ATOM    968  NH1 ARG    67      46.930  25.660  41.240  1.00  0.00           N1+
ATOM    969  NH2 ARG    67      45.490  26.220  39.610  1.00  0.00           N  
ATOM    970  HN  ARG    67      51.830  27.270  38.080  1.00  0.00           H  
ATOM    971  HA  ARG    67      51.670  30.020  38.580  1.00  0.00           H  
ATOM    972  HB1 ARG    67      51.050  29.380  41.040  1.00  0.00           H  
ATOM    973  HB2 ARG    67      51.520  27.750  40.600  1.00  0.00           H  
ATOM    974  HG1 ARG    67      49.700  27.600  38.810  1.00  0.00           H  
ATOM    975  HG2 ARG    67      49.190  29.310  39.100  1.00  0.00           H  
ATOM    976  HD1 ARG    67      48.500  28.740  41.490  1.00  0.00           H  
ATOM    977  HD2 ARG    67      49.040  27.030  41.130  1.00  0.00           H  
ATOM    978  HE  ARG    67      46.880  28.130  39.300  1.00  0.00           H  
ATOM    979 1HH1 ARG    67      47.310  25.960  42.120  1.00  0.00           H  
ATOM    980 2HH1 ARG    67      46.420  24.800  41.250  1.00  0.00           H  
ATOM    981 1HH2 ARG    67      44.980  26.910  39.090  1.00  0.00           H  
ATOM    982 2HH2 ARG    67      44.930  25.450  39.890  1.00  0.00           H  
ATOM    983  N   ASP    68      54.410  28.820  39.640  1.00  0.00           N  
ATOM    984  CA  ASP    68      55.770  29.240  39.870  1.00  0.00           C  
ATOM    985  C   ASP    68      56.260  30.320  38.930  1.00  0.00           C  
ATOM    986  O   ASP    68      56.870  31.330  39.330  1.00  0.00           O  
ATOM    987  CB  ASP    68      56.800  28.120  39.970  1.00  0.00           C  
ATOM    988  CG  ASP    68      58.170  28.630  40.360  1.00  0.00           C  
ATOM    989  OD1 ASP    68      58.250  29.390  41.320  1.00  0.00           O  
ATOM    990  OD2 ASP    68      59.140  28.100  39.800  1.00  0.00           O1-
ATOM    991  HN  ASP    68      54.140  27.890  39.420  1.00  0.00           H  
ATOM    992  HA  ASP    68      55.770  29.630  40.880  1.00  0.00           H  
ATOM    993  HB1 ASP    68      56.860  27.580  39.000  1.00  0.00           H  
ATOM    994  HB2 ASP    68      56.520  27.270  40.620  1.00  0.00           H  
ATOM    995  N   LEU    69      55.960  30.150  37.630  1.00  0.00           N  
ATOM    996  CA  LEU    69      56.470  30.920  36.510  1.00  0.00           C  
ATOM    997  C   LEU    69      55.860  32.290  36.550  1.00  0.00           C  
ATOM    998  O   LEU    69      56.510  33.310  36.300  1.00  0.00           O  
ATOM    999  CB  LEU    69      56.050  30.250  35.160  1.00  0.00           C  
ATOM   1000  CG  LEU    69      56.350  31.060  33.860  1.00  0.00           C  
ATOM   1001  CD1 LEU    69      57.810  30.930  33.470  1.00  0.00           C  
ATOM   1002  CD2 LEU    69      55.440  30.640  32.710  1.00  0.00           C  
ATOM   1003  HN  LEU    69      55.570  29.250  37.450  1.00  0.00           H  
ATOM   1004  HA  LEU    69      57.540  31.030  36.520  1.00  0.00           H  
ATOM   1005  HB1 LEU    69      54.960  30.060  35.260  1.00  0.00           H  
ATOM   1006  HB2 LEU    69      56.520  29.250  35.080  1.00  0.00           H  
ATOM   1007  HG  LEU    69      56.030  32.120  33.920  1.00  0.00           H  
ATOM   1008 1HD1 LEU    69      58.510  31.450  34.160  1.00  0.00           H  
ATOM   1009 2HD1 LEU    69      58.030  31.340  32.470  1.00  0.00           H  
ATOM   1010 3HD1 LEU    69      58.070  29.850  33.370  1.00  0.00           H  
ATOM   1011 1HD2 LEU    69      55.640  29.570  32.480  1.00  0.00           H  
ATOM   1012 2HD2 LEU    69      55.640  31.140  31.740  1.00  0.00           H  
ATOM   1013 3HD2 LEU    69      54.390  30.870  32.980  1.00  0.00           H  
ATOM   1014  N   ARG    70      54.540  32.400  36.890  1.00  0.00           N  
ATOM   1015  CA  ARG    70      53.940  33.730  37.090  1.00  0.00           C  
ATOM   1016  C   ARG    70      54.340  34.590  38.270  1.00  0.00           C  
ATOM   1017  O   ARG    70      54.950  34.120  39.230  1.00  0.00           O  
ATOM   1018  CB  ARG    70      52.450  33.590  36.880  1.00  0.00           C  
ATOM   1019  CG  ARG    70      51.900  33.690  35.420  1.00  0.00           C  
ATOM   1020  CD  ARG    70      52.120  32.370  34.700  1.00  0.00           C  
ATOM   1021  NE  ARG    70      51.490  32.370  33.380  1.00  0.00           N  
ATOM   1022  CZ  ARG    70      50.190  32.270  33.260  1.00  0.00           C  
ATOM   1023  NH1 ARG    70      49.350  31.760  34.120  1.00  0.00           N1+
ATOM   1024  NH2 ARG    70      49.750  32.670  32.090  1.00  0.00           N  
ATOM   1025  HN  ARG    70      53.940  31.640  37.120  1.00  0.00           H  
ATOM   1026  HA  ARG    70      54.160  34.360  36.250  1.00  0.00           H  
ATOM   1027  HB1 ARG    70      51.940  34.440  37.390  1.00  0.00           H  
ATOM   1028  HB2 ARG    70      52.110  32.630  37.300  1.00  0.00           H  
ATOM   1029  HG1 ARG    70      52.160  34.570  34.790  1.00  0.00           H  
ATOM   1030  HG2 ARG    70      50.790  33.710  35.480  1.00  0.00           H  
ATOM   1031  HD1 ARG    70      51.570  31.620  35.310  1.00  0.00           H  
ATOM   1032  HD2 ARG    70      53.150  32.010  34.510  1.00  0.00           H  
ATOM   1033  HE  ARG    70      51.920  32.760  32.570  1.00  0.00           H  
ATOM   1034 1HH1 ARG    70      49.550  31.570  35.080  1.00  0.00           H  
ATOM   1035 2HH1 ARG    70      48.410  32.100  34.000  1.00  0.00           H  
ATOM   1036 1HH2 ARG    70      50.400  33.270  31.610  1.00  0.00           H  
ATOM   1037 2HH2 ARG    70      48.770  32.860  32.070  1.00  0.00           H  
ATOM   1038  N   MET    71      53.840  35.830  38.340  1.00  0.00           N  
ATOM   1039  CA  MET    71      54.030  36.700  39.440  1.00  0.00           C  
ATOM   1040  C   MET    71      53.050  36.370  40.490  1.00  0.00           C  
ATOM   1041  O   MET    71      52.090  35.670  40.230  1.00  0.00           O  
ATOM   1042  CB  MET    71      53.920  38.170  39.020  1.00  0.00           C  
ATOM   1043  CG  MET    71      54.930  38.660  37.960  1.00  0.00           C  
ATOM   1044  SD  MET    71      56.650  38.890  38.580  1.00  0.00           S  
ATOM   1045  CE  MET    71      56.460  40.210  39.710  1.00  0.00           C  
ATOM   1046  HN  MET    71      53.290  36.220  37.600  1.00  0.00           H  
ATOM   1047  HA  MET    71      54.940  36.550  40.000  1.00  0.00           H  
ATOM   1048  HB1 MET    71      53.950  38.920  39.830  1.00  0.00           H  
ATOM   1049  HB2 MET    71      52.960  38.330  38.470  1.00  0.00           H  
ATOM   1050  HG1 MET    71      54.460  39.580  37.560  1.00  0.00           H  
ATOM   1051  HG2 MET    71      54.960  37.850  37.200  1.00  0.00           H  
ATOM   1052  HE1 MET    71      56.520  41.160  39.140  1.00  0.00           H  
ATOM   1053  HE2 MET    71      57.360  40.330  40.350  1.00  0.00           H  
ATOM   1054  HE3 MET    71      55.550  40.150  40.350  1.00  0.00           H  
ATOM   1055  N   LYS    72      53.320  36.780  41.730  1.00  0.00           N  
ATOM   1056  CA  LYS    72      52.430  36.530  42.850  1.00  0.00           C  
ATOM   1057  C   LYS    72      52.470  37.650  43.840  1.00  0.00           C  
ATOM   1058  O   LYS    72      53.460  38.370  44.120  1.00  0.00           O  
ATOM   1059  CB  LYS    72      52.670  35.150  43.530  1.00  0.00           C  
ATOM   1060  CG  LYS    72      54.050  34.920  44.080  1.00  0.00           C  
ATOM   1061  CD  LYS    72      53.990  33.520  44.510  1.00  0.00           C  
ATOM   1062  CE  LYS    72      55.260  33.050  45.240  1.00  0.00           C  
ATOM   1063  NZ  LYS    72      56.540  33.240  44.500  1.00  0.00           N1+
ATOM   1064  HN  LYS    72      54.230  37.130  41.920  1.00  0.00           H  
ATOM   1065  HA  LYS    72      51.430  36.630  42.450  1.00  0.00           H  
ATOM   1066  HB1 LYS    72      52.390  34.390  42.760  1.00  0.00           H  
ATOM   1067  HB2 LYS    72      51.840  34.980  44.250  1.00  0.00           H  
ATOM   1068  HG1 LYS    72      54.260  35.620  44.930  1.00  0.00           H  
ATOM   1069  HG2 LYS    72      54.790  35.160  43.290  1.00  0.00           H  
ATOM   1070  HD1 LYS    72      53.750  32.900  43.620  1.00  0.00           H  
ATOM   1071  HD2 LYS    72      53.220  33.320  45.290  1.00  0.00           H  
ATOM   1072  HE1 LYS    72      55.140  32.000  45.560  1.00  0.00           H  
ATOM   1073  HE2 LYS    72      55.350  33.600  46.190  1.00  0.00           H  
ATOM   1074  HZ1 LYS    72      56.500  32.950  43.500  1.00  0.00           H  
ATOM   1075  HZ2 LYS    72      57.350  32.830  45.020  1.00  0.00           H  
ATOM   1076  HZ3 LYS    72      56.740  34.260  44.470  1.00  0.00           H  
ATOM   1077  N   ALA    73      51.340  37.860  44.530  1.00  0.00           N  
ATOM   1078  CA  ALA    73      51.160  38.730  45.710  1.00  0.00           C  
ATOM   1079  C   ALA    73      52.050  38.550  46.910  1.00  0.00           C  
ATOM   1080  O   ALA    73      52.500  39.490  47.560  1.00  0.00           O  
ATOM   1081  CB  ALA    73      49.670  38.830  46.070  1.00  0.00           C  
ATOM   1082  HN  ALA    73      50.490  37.410  44.290  1.00  0.00           H  
ATOM   1083  HA  ALA    73      51.420  39.730  45.410  1.00  0.00           H  
ATOM   1084  HB1 ALA    73      49.080  38.810  45.130  1.00  0.00           H  
ATOM   1085  HB2 ALA    73      49.520  39.750  46.670  1.00  0.00           H  
ATOM   1086  HB3 ALA    73      49.280  37.910  46.570  1.00  0.00           H  
ATOM   1087  N   GLU    74      52.370  37.250  47.190  1.00  0.00           N  
ATOM   1088  CA  GLU    74      53.300  36.830  48.230  1.00  0.00           C  
ATOM   1089  C   GLU    74      54.650  37.430  48.110  1.00  0.00           C  
ATOM   1090  O   GLU    74      55.380  37.610  49.100  1.00  0.00           O  
ATOM   1091  CB  GLU    74      53.260  35.310  48.310  1.00  0.00           C  
ATOM   1092  CG  GLU    74      54.440  34.740  49.090  1.00  0.00           C  
ATOM   1093  CD  GLU    74      54.410  33.210  49.230  1.00  0.00           C  
ATOM   1094  OE1 GLU    74      53.490  32.720  49.870  1.00  0.00           O  
ATOM   1095  OE2 GLU    74      55.210  32.490  48.520  1.00  0.00           O1-
ATOM   1096  HN  GLU    74      51.880  36.530  46.690  1.00  0.00           H  
ATOM   1097  HA  GLU    74      52.890  37.000  49.210  1.00  0.00           H  
ATOM   1098  HB1 GLU    74      53.310  34.980  47.250  1.00  0.00           H  
ATOM   1099  HB2 GLU    74      52.310  34.990  48.800  1.00  0.00           H  
ATOM   1100  HG1 GLU    74      54.350  35.230  50.080  1.00  0.00           H  
ATOM   1101  HG2 GLU    74      55.470  34.990  48.760  1.00  0.00           H  
ATOM   1102  N   ASP    75      55.080  37.870  46.870  1.00  0.00           N  
ATOM   1103  CA  ASP    75      56.430  38.320  46.580  1.00  0.00           C  
ATOM   1104  C   ASP    75      56.550  39.900  46.750  1.00  0.00           C  
ATOM   1105  O   ASP    75      57.610  40.520  46.580  1.00  0.00           O  
ATOM   1106  CB  ASP    75      56.930  37.910  45.230  1.00  0.00           C  
ATOM   1107  CG  ASP    75      57.060  36.380  45.140  1.00  0.00           C  
ATOM   1108  OD1 ASP    75      57.190  35.720  46.230  1.00  0.00           O  
ATOM   1109  OD2 ASP    75      57.370  35.820  44.060  1.00  0.00           O1-
ATOM   1110  HN  ASP    75      54.450  37.820  46.100  1.00  0.00           H  
ATOM   1111  HA  ASP    75      57.060  38.030  47.410  1.00  0.00           H  
ATOM   1112  HB1 ASP    75      57.970  38.300  45.110  1.00  0.00           H  
ATOM   1113  HB2 ASP    75      56.330  38.220  44.350  1.00  0.00           H  
ATOM   1114  N   TYR    76      55.450  40.610  47.170  1.00  0.00           N  
ATOM   1115  CA  TYR    76      55.300  42.010  47.310  1.00  0.00           C  
ATOM   1116  C   TYR    76      55.000  42.200  48.760  1.00  0.00           C  
ATOM   1117  O   TYR    76      53.970  41.580  49.200  1.00  0.00           O  
ATOM   1118  CB  TYR    76      54.170  42.570  46.500  1.00  0.00           C  
ATOM   1119  CG  TYR    76      54.400  42.650  45.030  1.00  0.00           C  
ATOM   1120  CD1 TYR    76      55.010  43.680  44.380  1.00  0.00           C  
ATOM   1121  CD2 TYR    76      53.840  41.570  44.240  1.00  0.00           C  
ATOM   1122  CE1 TYR    76      55.120  43.680  42.930  1.00  0.00           C  
ATOM   1123  CE2 TYR    76      53.800  41.670  42.860  1.00  0.00           C  
ATOM   1124  CZ  TYR    76      54.500  42.650  42.200  1.00  0.00           C  
ATOM   1125  OH  TYR    76      54.410  42.620  40.820  1.00  0.00           O  
ATOM   1126  HN  TYR    76      54.600  40.140  47.370  1.00  0.00           H  
ATOM   1127  HA  TYR    76      56.280  42.420  47.180  1.00  0.00           H  
ATOM   1128  HB1 TYR    76      53.910  43.590  46.870  1.00  0.00           H  
ATOM   1129  HB2 TYR    76      53.240  41.970  46.550  1.00  0.00           H  
ATOM   1130  HD1 TYR    76      55.480  44.520  44.880  1.00  0.00           H  
ATOM   1131  HD2 TYR    76      53.230  40.870  44.780  1.00  0.00           H  
ATOM   1132  HE1 TYR    76      55.600  44.520  42.450  1.00  0.00           H  
ATOM   1133  HE2 TYR    76      53.340  40.870  42.300  1.00  0.00           H  
ATOM   1134  HH  TYR    76      55.130  43.170  40.500  1.00  0.00           H  
ATOM   1135  N   GLU    77      55.650  43.200  49.430  1.00  0.00           N  
ATOM   1136  CA  GLU    77      55.260  43.560  50.770  1.00  0.00           C  
ATOM   1137  C   GLU    77      54.400  44.830  50.900  1.00  0.00           C  
ATOM   1138  O   GLU    77      54.680  45.790  50.160  1.00  0.00           O  
ATOM   1139  CB  GLU    77      56.500  43.650  51.720  1.00  0.00           C  
ATOM   1140  CG  GLU    77      57.010  42.170  52.020  1.00  0.00           C  
ATOM   1141  CD  GLU    77      58.160  42.220  52.980  1.00  0.00           C  
ATOM   1142  OE1 GLU    77      58.130  41.400  53.950  1.00  0.00           O  
ATOM   1143  OE2 GLU    77      59.200  42.960  52.800  1.00  0.00           O1-
ATOM   1144  HN  GLU    77      56.340  43.780  49.000  1.00  0.00           H  
ATOM   1145  HA  GLU    77      54.770  42.700  51.190  1.00  0.00           H  
ATOM   1146  HB1 GLU    77      56.200  44.100  52.690  1.00  0.00           H  
ATOM   1147  HB2 GLU    77      57.260  44.300  51.230  1.00  0.00           H  
ATOM   1148  HG1 GLU    77      57.440  41.730  51.100  1.00  0.00           H  
ATOM   1149  HG2 GLU    77      56.240  41.520  52.480  1.00  0.00           H  
ATOM   1150  N   VAL    78      53.360  44.840  51.800  1.00  0.00           N  
ATOM   1151  CA  VAL    78      52.330  45.890  52.030  1.00  0.00           C  
ATOM   1152  C   VAL    78      52.870  46.990  52.890  1.00  0.00           C  
ATOM   1153  O   VAL    78      53.040  46.930  54.090  1.00  0.00           O  
ATOM   1154  CB  VAL    78      51.040  45.220  52.510  1.00  0.00           C  
ATOM   1155  CG1 VAL    78      50.060  46.340  52.960  1.00  0.00           C  
ATOM   1156  CG2 VAL    78      50.510  44.390  51.330  1.00  0.00           C  
ATOM   1157  HN  VAL    78      53.130  44.010  52.310  1.00  0.00           H  
ATOM   1158  HA  VAL    78      52.210  46.330  51.050  1.00  0.00           H  
ATOM   1159  HB  VAL    78      51.310  44.560  53.360  1.00  0.00           H  
ATOM   1160 1HG1 VAL    78      49.210  45.760  53.390  1.00  0.00           H  
ATOM   1161 2HG1 VAL    78      49.670  46.920  52.100  1.00  0.00           H  
ATOM   1162 3HG1 VAL    78      50.500  47.080  53.660  1.00  0.00           H  
ATOM   1163 1HG2 VAL    78      51.080  43.460  51.120  1.00  0.00           H  
ATOM   1164 2HG2 VAL    78      50.360  45.010  50.420  1.00  0.00           H  
ATOM   1165 3HG2 VAL    78      49.500  44.010  51.590  1.00  0.00           H  
ATOM   1166  N   VAL    79      53.090  48.150  52.260  1.00  0.00           N  
ATOM   1167  CA  VAL    79      53.540  49.360  53.010  1.00  0.00           C  
ATOM   1168  C   VAL    79      52.320  50.270  53.420  1.00  0.00           C  
ATOM   1169  O   VAL    79      52.280  50.700  54.580  1.00  0.00           O  
ATOM   1170  CB  VAL    79      54.460  50.110  51.970  1.00  0.00           C  
ATOM   1171  CG1 VAL    79      55.180  51.340  52.590  1.00  0.00           C  
ATOM   1172  CG2 VAL    79      55.450  49.150  51.370  1.00  0.00           C  
ATOM   1173  HN  VAL    79      52.850  48.300  51.300  1.00  0.00           H  
ATOM   1174  HA  VAL    79      54.120  49.080  53.870  1.00  0.00           H  
ATOM   1175  HB  VAL    79      53.840  50.510  51.130  1.00  0.00           H  
ATOM   1176 1HG1 VAL    79      55.830  51.790  51.810  1.00  0.00           H  
ATOM   1177 2HG1 VAL    79      55.890  50.980  53.370  1.00  0.00           H  
ATOM   1178 3HG1 VAL    79      54.510  52.080  53.070  1.00  0.00           H  
ATOM   1179 1HG2 VAL    79      55.780  48.460  52.180  1.00  0.00           H  
ATOM   1180 2HG2 VAL    79      56.280  49.780  50.980  1.00  0.00           H  
ATOM   1181 3HG2 VAL    79      55.110  48.440  50.590  1.00  0.00           H  
ATOM   1182  N   LYS    80      51.310  50.560  52.580  1.00  0.00           N  
ATOM   1183  CA  LYS    80      50.100  51.340  52.980  1.00  0.00           C  
ATOM   1184  C   LYS    80      49.050  50.800  52.060  1.00  0.00           C  
ATOM   1185  O   LYS    80      49.300  50.560  50.880  1.00  0.00           O  
ATOM   1186  CB  LYS    80      50.340  52.850  52.790  1.00  0.00           C  
ATOM   1187  CG  LYS    80      49.340  53.750  53.510  1.00  0.00           C  
ATOM   1188  CD  LYS    80      49.560  53.730  55.040  1.00  0.00           C  
ATOM   1189  CE  LYS    80      48.420  54.380  55.800  1.00  0.00           C  
ATOM   1190  NZ  LYS    80      48.660  54.370  57.190  1.00  0.00           N1+
ATOM   1191  HN  LYS    80      51.310  50.110  51.690  1.00  0.00           H  
ATOM   1192  HA  LYS    80      49.960  51.070  54.010  1.00  0.00           H  
ATOM   1193  HB1 LYS    80      50.200  53.050  51.710  1.00  0.00           H  
ATOM   1194  HB2 LYS    80      51.400  53.140  53.000  1.00  0.00           H  
ATOM   1195  HG1 LYS    80      48.370  53.290  53.230  1.00  0.00           H  
ATOM   1196  HG2 LYS    80      49.380  54.800  53.160  1.00  0.00           H  
ATOM   1197  HD1 LYS    80      50.470  54.280  55.360  1.00  0.00           H  
ATOM   1198  HD2 LYS    80      49.710  52.710  55.460  1.00  0.00           H  
ATOM   1199  HE1 LYS    80      47.490  53.800  55.580  1.00  0.00           H  
ATOM   1200  HE2 LYS    80      48.430  55.450  55.500  1.00  0.00           H  
ATOM   1201  HZ1 LYS    80      48.570  53.410  57.580  1.00  0.00           H  
ATOM   1202  HZ2 LYS    80      48.060  55.110  57.610  1.00  0.00           H  
ATOM   1203  HZ3 LYS    80      49.630  54.690  57.380  1.00  0.00           H  
ATOM   1204  N   VAL    81      47.740  50.750  52.500  1.00  0.00           N  
ATOM   1205  CA  VAL    81      46.520  50.680  51.690  1.00  0.00           C  
ATOM   1206  C   VAL    81      46.060  52.060  51.270  1.00  0.00           C  
ATOM   1207  O   VAL    81      45.740  52.920  52.110  1.00  0.00           O  
ATOM   1208  CB  VAL    81      45.500  49.940  52.430  1.00  0.00           C  
ATOM   1209  CG1 VAL    81      44.080  50.060  51.790  1.00  0.00           C  
ATOM   1210  CG2 VAL    81      45.770  48.400  52.460  1.00  0.00           C  
ATOM   1211  HN  VAL    81      47.660  50.790  53.500  1.00  0.00           H  
ATOM   1212  HA  VAL    81      46.680  50.090  50.800  1.00  0.00           H  
ATOM   1213  HB  VAL    81      45.540  50.350  53.470  1.00  0.00           H  
ATOM   1214 1HG1 VAL    81      43.760  51.110  51.610  1.00  0.00           H  
ATOM   1215 2HG1 VAL    81      43.430  49.500  52.490  1.00  0.00           H  
ATOM   1216 3HG1 VAL    81      44.220  49.560  50.810  1.00  0.00           H  
ATOM   1217 1HG2 VAL    81      45.940  48.050  51.420  1.00  0.00           H  
ATOM   1218 2HG2 VAL    81      44.900  47.850  52.900  1.00  0.00           H  
ATOM   1219 3HG2 VAL    81      46.680  48.170  53.060  1.00  0.00           H  
ATOM   1220  N   ILE    82      46.090  52.290  49.950  1.00  0.00           N  
ATOM   1221  CA  ILE    82      45.680  53.590  49.380  1.00  0.00           C  
ATOM   1222  C   ILE    82      44.140  53.740  49.240  1.00  0.00           C  
ATOM   1223  O   ILE    82      43.620  54.810  49.530  1.00  0.00           O  
ATOM   1224  CB  ILE    82      46.390  53.730  48.160  1.00  0.00           C  
ATOM   1225  CG1 ILE    82      47.890  53.740  48.390  1.00  0.00           C  
ATOM   1226  CG2 ILE    82      46.000  55.040  47.440  1.00  0.00           C  
ATOM   1227  CD  ILE    82      48.850  53.950  47.170  1.00  0.00           C  
ATOM   1228  HN  ILE    82      46.090  51.520  49.330  1.00  0.00           H  
ATOM   1229  HA  ILE    82      45.940  54.390  50.060  1.00  0.00           H  
ATOM   1230  HB  ILE    82      46.130  52.870  47.510  1.00  0.00           H  
ATOM   1231 1HG1 ILE    82      48.210  52.790  48.860  1.00  0.00           H  
ATOM   1232 2HG1 ILE    82      48.070  54.590  49.090  1.00  0.00           H  
ATOM   1233 1HG2 ILE    82      44.950  55.120  47.070  1.00  0.00           H  
ATOM   1234 2HG2 ILE    82      46.580  55.090  46.500  1.00  0.00           H  
ATOM   1235 3HG2 ILE    82      46.100  55.980  48.030  1.00  0.00           H  
ATOM   1236  HD1 ILE    82      48.820  53.240  46.320  1.00  0.00           H  
ATOM   1237  HD2 ILE    82      49.890  54.010  47.570  1.00  0.00           H  
ATOM   1238  HD3 ILE    82      48.600  54.950  46.760  1.00  0.00           H  
ATOM   1239  N   GLY    83      43.420  52.560  49.000  1.00  0.00           N  
ATOM   1240  CA  GLY    83      42.000  52.520  49.220  1.00  0.00           C  
ATOM   1241  C   GLY    83      41.370  51.160  49.100  1.00  0.00           C  
ATOM   1242  O   GLY    83      41.870  50.190  48.460  1.00  0.00           O  
ATOM   1243  HN  GLY    83      43.850  51.710  48.680  1.00  0.00           H  
ATOM   1244  HA1 GLY    83      41.590  53.120  48.420  1.00  0.00           H  
ATOM   1245  HA2 GLY    83      41.780  52.980  50.170  1.00  0.00           H  
ATOM   1246  N   ARG    84      40.130  50.960  49.670  1.00  0.00           N  
ATOM   1247  CA  ARG    84      39.420  49.710  49.480  1.00  0.00           C  
ATOM   1248  C   ARG    84      37.910  49.930  49.440  1.00  0.00           C  
ATOM   1249  O   ARG    84      37.400  50.910  50.010  1.00  0.00           O  
ATOM   1250  CB  ARG    84      39.780  48.740  50.600  1.00  0.00           C  
ATOM   1251  CG  ARG    84      39.540  49.140  52.090  1.00  0.00           C  
ATOM   1252  CD  ARG    84      40.580  48.570  53.070  1.00  0.00           C  
ATOM   1253  NE  ARG    84      40.090  48.710  54.460  1.00  0.00           N  
ATOM   1254  CZ  ARG    84      40.710  48.410  55.580  1.00  0.00           C  
ATOM   1255  NH1 ARG    84      41.880  47.740  55.620  1.00  0.00           N1+
ATOM   1256  NH2 ARG    84      40.200  48.760  56.730  1.00  0.00           N  
ATOM   1257  HN  ARG    84      39.710  51.590  50.310  1.00  0.00           H  
ATOM   1258  HA  ARG    84      39.730  49.270  48.540  1.00  0.00           H  
ATOM   1259  HB1 ARG    84      40.890  48.740  50.480  1.00  0.00           H  
ATOM   1260  HB2 ARG    84      39.420  47.710  50.420  1.00  0.00           H  
ATOM   1261  HG1 ARG    84      38.470  49.040  52.350  1.00  0.00           H  
ATOM   1262  HG2 ARG    84      39.650  50.250  52.150  1.00  0.00           H  
ATOM   1263  HD1 ARG    84      41.560  49.090  53.020  1.00  0.00           H  
ATOM   1264  HD2 ARG    84      40.800  47.510  52.810  1.00  0.00           H  
ATOM   1265  HE  ARG    84      39.240  49.240  54.460  1.00  0.00           H  
ATOM   1266 1HH1 ARG    84      42.200  47.270  54.800  1.00  0.00           H  
ATOM   1267 2HH1 ARG    84      42.280  47.490  56.500  1.00  0.00           H  
ATOM   1268 1HH2 ARG    84      39.430  49.390  56.690  1.00  0.00           H  
ATOM   1269 2HH2 ARG    84      40.770  48.580  57.530  1.00  0.00           H  
ATOM   1270  N   GLY    85      37.150  49.000  48.730  1.00  0.00           N  
ATOM   1271  CA  GLY    85      35.800  49.250  48.290  1.00  0.00           C  
ATOM   1272  C   GLY    85      35.080  48.010  48.030  1.00  0.00           C  
ATOM   1273  O   GLY    85      35.530  46.900  48.180  1.00  0.00           O  
ATOM   1274  HN  GLY    85      37.590  48.170  48.400  1.00  0.00           H  
ATOM   1275  HA1 GLY    85      35.750  49.820  47.380  1.00  0.00           H  
ATOM   1276  HA2 GLY    85      35.180  49.620  49.100  1.00  0.00           H  
ATOM   1277  N   ALA    86      33.850  48.090  47.530  1.00  0.00           N  
ATOM   1278  CA  ALA    86      33.070  46.920  47.200  1.00  0.00           C  
ATOM   1279  C   ALA    86      33.700  45.910  46.280  1.00  0.00           C  
ATOM   1280  O   ALA    86      33.600  44.720  46.530  1.00  0.00           O  
ATOM   1281  CB  ALA    86      31.760  47.320  46.550  1.00  0.00           C  
ATOM   1282  HN  ALA    86      33.490  48.990  47.300  1.00  0.00           H  
ATOM   1283  HA  ALA    86      32.810  46.320  48.050  1.00  0.00           H  
ATOM   1284  HB1 ALA    86      31.310  47.970  47.330  1.00  0.00           H  
ATOM   1285  HB2 ALA    86      31.140  46.420  46.340  1.00  0.00           H  
ATOM   1286  HB3 ALA    86      31.900  47.820  45.570  1.00  0.00           H  
ATOM   1287  N   PHE    87      34.380  46.310  45.260  1.00  0.00           N  
ATOM   1288  CA  PHE    87      35.070  45.470  44.230  1.00  0.00           C  
ATOM   1289  C   PHE    87      36.540  44.950  44.550  1.00  0.00           C  
ATOM   1290  O   PHE    87      36.960  43.960  44.030  1.00  0.00           O  
ATOM   1291  CB  PHE    87      34.910  46.130  42.850  1.00  0.00           C  
ATOM   1292  CG  PHE    87      33.550  46.160  42.300  1.00  0.00           C  
ATOM   1293  CD1 PHE    87      32.910  47.350  42.160  1.00  0.00           C  
ATOM   1294  CD2 PHE    87      32.840  44.990  41.990  1.00  0.00           C  
ATOM   1295  CE1 PHE    87      31.690  47.420  41.540  1.00  0.00           C  
ATOM   1296  CE2 PHE    87      31.520  45.070  41.420  1.00  0.00           C  
ATOM   1297  CZ  PHE    87      30.980  46.280  41.040  1.00  0.00           C  
ATOM   1298  HN  PHE    87      34.430  47.290  45.070  1.00  0.00           H  
ATOM   1299  HA  PHE    87      34.520  44.550  44.090  1.00  0.00           H  
ATOM   1300  HB1 PHE    87      35.580  45.690  42.080  1.00  0.00           H  
ATOM   1301  HB2 PHE    87      35.260  47.160  43.100  1.00  0.00           H  
ATOM   1302  HD1 PHE    87      33.470  48.200  42.540  1.00  0.00           H  
ATOM   1303  HD2 PHE    87      33.380  44.060  42.140  1.00  0.00           H  
ATOM   1304  HE1 PHE    87      31.150  48.340  41.400  1.00  0.00           H  
ATOM   1305  HE2 PHE    87      31.090  44.110  41.140  1.00  0.00           H  
ATOM   1306  HZ  PHE    87      29.970  46.280  40.660  1.00  0.00           H  
ATOM   1307  N   GLY    88      37.270  45.630  45.470  1.00  0.00           N  
ATOM   1308  CA  GLY    88      38.570  45.150  45.810  1.00  0.00           C  
ATOM   1309  C   GLY    88      39.430  46.210  46.520  1.00  0.00           C  
ATOM   1310  O   GLY    88      38.960  47.170  47.150  1.00  0.00           O  
ATOM   1311  HN  GLY    88      36.920  46.480  45.860  1.00  0.00           H  
ATOM   1312  HA1 GLY    88      39.060  44.920  44.870  1.00  0.00           H  
ATOM   1313  HA2 GLY    88      38.500  44.220  46.350  1.00  0.00           H  
ATOM   1314  N   GLU    89      40.770  46.140  46.270  1.00  0.00           N  
ATOM   1315  CA  GLU    89      41.710  47.020  46.990  1.00  0.00           C  
ATOM   1316  C   GLU    89      42.820  47.500  46.140  1.00  0.00           C  
ATOM   1317  O   GLU    89      43.270  46.880  45.160  1.00  0.00           O  
ATOM   1318  CB  GLU    89      42.240  46.070  48.190  1.00  0.00           C  
ATOM   1319  CG  GLU    89      43.300  46.740  49.070  1.00  0.00           C  
ATOM   1320  CD  GLU    89      43.570  45.820  50.290  1.00  0.00           C  
ATOM   1321  OE1 GLU    89      44.560  45.030  50.240  1.00  0.00           O  
ATOM   1322  OE2 GLU    89      42.790  45.850  51.230  1.00  0.00           O1-
ATOM   1323  HN  GLU    89      41.140  45.700  45.460  1.00  0.00           H  
ATOM   1324  HA  GLU    89      41.190  47.890  47.350  1.00  0.00           H  
ATOM   1325  HB1 GLU    89      42.550  45.120  47.700  1.00  0.00           H  
ATOM   1326  HB2 GLU    89      41.360  45.890  48.850  1.00  0.00           H  
ATOM   1327  HG1 GLU    89      42.950  47.720  49.450  1.00  0.00           H  
ATOM   1328  HG2 GLU    89      44.240  46.920  48.500  1.00  0.00           H  
ATOM   1329  N   VAL    90      43.400  48.620  46.510  1.00  0.00           N  
ATOM   1330  CA  VAL    90      44.500  49.250  45.830  1.00  0.00           C  
ATOM   1331  C   VAL    90      45.490  49.700  46.900  1.00  0.00           C  
ATOM   1332  O   VAL    90      45.170  50.480  47.850  1.00  0.00           O  
ATOM   1333  CB  VAL    90      44.030  50.380  44.920  1.00  0.00           C  
ATOM   1334  CG1 VAL    90      43.160  51.430  45.660  1.00  0.00           C  
ATOM   1335  CG2 VAL    90      45.270  51.110  44.410  1.00  0.00           C  
ATOM   1336  HN  VAL    90      42.960  49.090  47.270  1.00  0.00           H  
ATOM   1337  HA  VAL    90      45.020  48.500  45.260  1.00  0.00           H  
ATOM   1338  HB  VAL    90      43.470  50.080  44.010  1.00  0.00           H  
ATOM   1339 1HG1 VAL    90      42.250  50.970  46.080  1.00  0.00           H  
ATOM   1340 2HG1 VAL    90      42.940  52.180  44.860  1.00  0.00           H  
ATOM   1341 3HG1 VAL    90      43.700  51.970  46.460  1.00  0.00           H  
ATOM   1342 1HG2 VAL    90      45.000  51.900  43.670  1.00  0.00           H  
ATOM   1343 2HG2 VAL    90      46.050  50.530  43.880  1.00  0.00           H  
ATOM   1344 3HG2 VAL    90      45.820  51.740  45.130  1.00  0.00           H  
ATOM   1345  N   GLN    91      46.730  49.140  46.800  1.00  0.00           N  
ATOM   1346  CA  GLN    91      47.730  49.260  47.840  1.00  0.00           C  
ATOM   1347  C   GLN    91      49.150  49.500  47.350  1.00  0.00           C  
ATOM   1348  O   GLN    91      49.510  49.200  46.240  1.00  0.00           O  
ATOM   1349  CB  GLN    91      47.570  47.940  48.660  1.00  0.00           C  
ATOM   1350  CG  GLN    91      47.730  46.670  47.750  1.00  0.00           C  
ATOM   1351  CD  GLN    91      48.200  45.500  48.560  1.00  0.00           C  
ATOM   1352  NE2 GLN    91      47.390  45.130  49.620  1.00  0.00           N  
ATOM   1353  OE1 GLN    91      49.180  44.880  48.230  1.00  0.00           O  
ATOM   1354  HN  GLN    91      46.880  48.510  46.040  1.00  0.00           H  
ATOM   1355  HA  GLN    91      47.460  50.140  48.390  1.00  0.00           H  
ATOM   1356  HB1 GLN    91      46.520  48.050  49.000  1.00  0.00           H  
ATOM   1357  HB2 GLN    91      48.150  48.000  49.600  1.00  0.00           H  
ATOM   1358  HG1 GLN    91      48.530  46.860  47.010  1.00  0.00           H  
ATOM   1359  HG2 GLN    91      46.730  46.550  47.280  1.00  0.00           H  
ATOM   1360 1HE2 GLN    91      46.480  45.530  49.780  1.00  0.00           H  
ATOM   1361 2HE2 GLN    91      47.720  44.490  50.310  1.00  0.00           H  
ATOM   1362  N   LEU    92      50.010  50.050  48.290  1.00  0.00           N  
ATOM   1363  CA  LEU    92      51.430  50.400  48.000  1.00  0.00           C  
ATOM   1364  C   LEU    92      52.250  49.280  48.440  1.00  0.00           C  
ATOM   1365  O   LEU    92      52.240  48.850  49.610  1.00  0.00           O  
ATOM   1366  CB  LEU    92      51.920  51.660  48.900  1.00  0.00           C  
ATOM   1367  CG  LEU    92      53.390  52.080  48.570  1.00  0.00           C  
ATOM   1368  CD1 LEU    92      53.520  52.590  47.120  1.00  0.00           C  
ATOM   1369  CD2 LEU    92      53.860  53.090  49.630  1.00  0.00           C  
ATOM   1370  HN  LEU    92      49.670  50.250  49.210  1.00  0.00           H  
ATOM   1371  HA  LEU    92      51.610  50.520  46.940  1.00  0.00           H  
ATOM   1372  HB1 LEU    92      51.620  51.330  49.920  1.00  0.00           H  
ATOM   1373  HB2 LEU    92      51.360  52.610  48.810  1.00  0.00           H  
ATOM   1374  HG  LEU    92      54.020  51.170  48.650  1.00  0.00           H  
ATOM   1375 1HD1 LEU    92      53.210  51.720  46.510  1.00  0.00           H  
ATOM   1376 2HD1 LEU    92      54.560  52.940  46.950  1.00  0.00           H  
ATOM   1377 3HD1 LEU    92      52.820  53.410  46.850  1.00  0.00           H  
ATOM   1378 1HD2 LEU    92      53.470  54.100  49.360  1.00  0.00           H  
ATOM   1379 2HD2 LEU    92      54.970  53.150  49.680  1.00  0.00           H  
ATOM   1380 3HD2 LEU    92      53.530  52.960  50.680  1.00  0.00           H  
ATOM   1381  N   VAL    93      53.000  48.690  47.490  1.00  0.00           N  
ATOM   1382  CA  VAL    93      53.870  47.590  47.720  1.00  0.00           C  
ATOM   1383  C   VAL    93      55.190  47.860  47.180  1.00  0.00           C  
ATOM   1384  O   VAL    93      55.380  48.730  46.340  1.00  0.00           O  
ATOM   1385  CB  VAL    93      53.260  46.300  47.040  1.00  0.00           C  
ATOM   1386  CG1 VAL    93      51.940  45.900  47.790  1.00  0.00           C  
ATOM   1387  CG2 VAL    93      52.950  46.460  45.540  1.00  0.00           C  
ATOM   1388  HN  VAL    93      52.960  48.970  46.540  1.00  0.00           H  
ATOM   1389  HA  VAL    93      54.020  47.420  48.780  1.00  0.00           H  
ATOM   1390  HB  VAL    93      53.990  45.490  47.250  1.00  0.00           H  
ATOM   1391 1HG1 VAL    93      51.560  44.890  47.530  1.00  0.00           H  
ATOM   1392 2HG1 VAL    93      51.090  46.610  47.670  1.00  0.00           H  
ATOM   1393 3HG1 VAL    93      52.150  45.860  48.880  1.00  0.00           H  
ATOM   1394 1HG2 VAL    93      52.290  47.350  45.430  1.00  0.00           H  
ATOM   1395 2HG2 VAL    93      52.610  45.450  45.190  1.00  0.00           H  
ATOM   1396 3HG2 VAL    93      53.890  46.720  45.010  1.00  0.00           H  
ATOM   1397  N   ARG    94      56.220  47.140  47.690  1.00  0.00           N  
ATOM   1398  CA  ARG    94      57.480  46.990  47.040  1.00  0.00           C  
ATOM   1399  C   ARG    94      57.590  45.530  46.680  1.00  0.00           C  
ATOM   1400  O   ARG    94      57.160  44.700  47.460  1.00  0.00           O  
ATOM   1401  CB  ARG    94      58.730  47.450  47.810  1.00  0.00           C  
ATOM   1402  CG  ARG    94      58.970  46.670  49.180  1.00  0.00           C  
ATOM   1403  CD  ARG    94      60.260  46.900  49.950  1.00  0.00           C  
ATOM   1404  NE  ARG    94      60.460  48.390  50.290  1.00  0.00           N  
ATOM   1405  CZ  ARG    94      60.130  48.990  51.460  1.00  0.00           C  
ATOM   1406  NH1 ARG    94      59.660  48.220  52.450  1.00  0.00           N1+
ATOM   1407  NH2 ARG    94      60.370  50.270  51.540  1.00  0.00           N  
ATOM   1408  HN  ARG    94      56.070  46.570  48.500  1.00  0.00           H  
ATOM   1409  HA  ARG    94      57.420  47.480  46.080  1.00  0.00           H  
ATOM   1410  HB1 ARG    94      58.610  48.530  48.060  1.00  0.00           H  
ATOM   1411  HB2 ARG    94      59.590  47.340  47.130  1.00  0.00           H  
ATOM   1412  HG1 ARG    94      58.880  45.590  48.950  1.00  0.00           H  
ATOM   1413  HG2 ARG    94      58.170  47.000  49.880  1.00  0.00           H  
ATOM   1414  HD1 ARG    94      61.050  46.620  49.230  1.00  0.00           H  
ATOM   1415  HD2 ARG    94      60.330  46.320  50.900  1.00  0.00           H  
ATOM   1416  HE  ARG    94      60.770  49.030  49.590  1.00  0.00           H  
ATOM   1417 1HH1 ARG    94      59.400  48.700  53.290  1.00  0.00           H  
ATOM   1418 2HH1 ARG    94      59.410  47.270  52.270  1.00  0.00           H  
ATOM   1419 1HH2 ARG    94      60.790  50.720  50.750  1.00  0.00           H  
ATOM   1420 2HH2 ARG    94      60.140  50.750  52.380  1.00  0.00           H  
ATOM   1421  N   HSD    95      58.200  45.140  45.520  1.00  0.00           N  
ATOM   1422  CA  HSD    95      58.510  43.770  45.290  1.00  0.00           C  
ATOM   1423  C   HSD    95      59.790  43.330  45.890  1.00  0.00           C  
ATOM   1424  O   HSD    95      60.760  44.160  45.830  1.00  0.00           O  
ATOM   1425  CB  HSD    95      58.690  43.620  43.770  1.00  0.00           C  
ATOM   1426  CG  HSD    95      58.840  42.160  43.420  1.00  0.00           C  
ATOM   1427  CD2 HSD    95      59.780  41.510  42.730  1.00  0.00           C  
ATOM   1428  ND1 HSD    95      57.810  41.200  43.590  1.00  0.00           N  
ATOM   1429  CE1 HSD    95      58.180  40.100  42.960  1.00  0.00           C  
ATOM   1430  NE2 HSD    95      59.350  40.240  42.450  1.00  0.00           N  
ATOM   1431  HN  HSD    95      58.500  45.830  44.870  1.00  0.00           H  
ATOM   1432  HA  HSD    95      57.770  43.100  45.690  1.00  0.00           H  
ATOM   1433  HB1 HSD    95      59.550  44.110  43.250  1.00  0.00           H  
ATOM   1434  HB2 HSD    95      57.850  44.020  43.160  1.00  0.00           H  
ATOM   1435  HD1 HSD    95      56.870  41.310  43.910  1.00  0.00           H  
ATOM   1436  HD2 HSD    95      60.710  41.920  42.350  1.00  0.00           H  
ATOM   1437  HE1 HSD    95      57.570  39.200  42.890  1.00  0.00           H  
ATOM   1438  N   LYS    96      59.870  42.170  46.580  1.00  0.00           N  
ATOM   1439  CA  LYS    96      60.990  41.870  47.460  1.00  0.00           C  
ATOM   1440  C   LYS    96      62.340  41.730  46.810  1.00  0.00           C  
ATOM   1441  O   LYS    96      63.270  42.430  47.210  1.00  0.00           O  
ATOM   1442  CB  LYS    96      60.670  40.580  48.300  1.00  0.00           C  
ATOM   1443  CG  LYS    96      59.420  40.690  49.230  1.00  0.00           C  
ATOM   1444  CD  LYS    96      58.930  39.390  49.720  1.00  0.00           C  
ATOM   1445  CE  LYS    96      59.900  38.690  50.650  1.00  0.00           C  
ATOM   1446  NZ  LYS    96      59.330  37.380  51.160  1.00  0.00           N1+
ATOM   1447  HN  LYS    96      59.150  41.490  46.450  1.00  0.00           H  
ATOM   1448  HA  LYS    96      60.980  42.710  48.140  1.00  0.00           H  
ATOM   1449  HB1 LYS    96      61.570  40.380  48.940  1.00  0.00           H  
ATOM   1450  HB2 LYS    96      60.470  39.720  47.640  1.00  0.00           H  
ATOM   1451  HG1 LYS    96      58.660  41.100  48.520  1.00  0.00           H  
ATOM   1452  HG2 LYS    96      59.530  41.370  50.100  1.00  0.00           H  
ATOM   1453  HD1 LYS    96      58.610  38.780  48.850  1.00  0.00           H  
ATOM   1454  HD2 LYS    96      58.020  39.530  50.330  1.00  0.00           H  
ATOM   1455  HE1 LYS    96      59.960  39.230  51.620  1.00  0.00           H  
ATOM   1456  HE2 LYS    96      60.920  38.450  50.270  1.00  0.00           H  
ATOM   1457  HZ1 LYS    96      59.010  36.800  50.360  1.00  0.00           H  
ATOM   1458  HZ2 LYS    96      58.500  37.560  51.760  1.00  0.00           H  
ATOM   1459  HZ3 LYS    96      60.120  36.890  51.640  1.00  0.00           H  
ATOM   1460  N   SER    97      62.530  40.940  45.730  1.00  0.00           N  
ATOM   1461  CA  SER    97      63.780  40.690  45.100  1.00  0.00           C  
ATOM   1462  C   SER    97      64.430  41.850  44.510  1.00  0.00           C  
ATOM   1463  O   SER    97      65.690  42.010  44.600  1.00  0.00           O  
ATOM   1464  CB  SER    97      63.670  39.610  43.950  1.00  0.00           C  
ATOM   1465  OG  SER    97      62.830  40.140  42.880  1.00  0.00           O  
ATOM   1466  HN  SER    97      61.770  40.460  45.310  1.00  0.00           H  
ATOM   1467  HA  SER    97      64.530  40.340  45.800  1.00  0.00           H  
ATOM   1468  HB1 SER    97      63.250  38.710  44.440  1.00  0.00           H  
ATOM   1469  HB2 SER    97      64.680  39.340  43.580  1.00  0.00           H  
ATOM   1470  HG1 SER    97      61.920  39.960  43.110  1.00  0.00           H  
ATOM   1471  N   THR    98      63.690  42.750  43.880  1.00  0.00           N  
ATOM   1472  CA  THR    98      64.270  43.940  43.240  1.00  0.00           C  
ATOM   1473  C   THR    98      64.090  45.110  44.160  1.00  0.00           C  
ATOM   1474  O   THR    98      64.730  46.130  43.880  1.00  0.00           O  
ATOM   1475  CB  THR    98      63.550  44.170  41.810  1.00  0.00           C  
ATOM   1476  CG2 THR    98      63.840  43.100  40.750  1.00  0.00           C  
ATOM   1477  OG1 THR    98      62.150  44.220  42.040  1.00  0.00           O  
ATOM   1478  HN  THR    98      62.740  42.510  43.680  1.00  0.00           H  
ATOM   1479  HA  THR    98      65.340  43.870  43.150  1.00  0.00           H  
ATOM   1480  HB  THR    98      63.800  45.140  41.320  1.00  0.00           H  
ATOM   1481  HG1 THR    98      61.800  44.090  41.150  1.00  0.00           H  
ATOM   1482 1HG2 THR    98      63.450  43.330  39.740  1.00  0.00           H  
ATOM   1483 2HG2 THR    98      63.330  42.170  41.090  1.00  0.00           H  
ATOM   1484 3HG2 THR    98      64.920  42.860  40.640  1.00  0.00           H  
ATOM   1485  N   ARG    99      63.510  44.950  45.320  1.00  0.00           N  
ATOM   1486  CA  ARG    99      63.070  46.030  46.230  1.00  0.00           C  
ATOM   1487  C   ARG    99      62.210  47.140  45.570  1.00  0.00           C  
ATOM   1488  O   ARG    99      62.030  48.180  46.170  1.00  0.00           O  
ATOM   1489  CB  ARG    99      64.270  46.640  47.060  1.00  0.00           C  
ATOM   1490  CG  ARG    99      64.880  45.520  47.950  1.00  0.00           C  
ATOM   1491  CD  ARG    99      63.920  45.000  49.040  1.00  0.00           C  
ATOM   1492  NE  ARG    99      63.470  46.200  49.900  1.00  0.00           N  
ATOM   1493  CZ  ARG    99      63.160  46.140  51.160  1.00  0.00           C  
ATOM   1494  NH1 ARG    99      62.770  45.080  51.830  1.00  0.00           N1+
ATOM   1495  NH2 ARG    99      63.410  47.310  51.810  1.00  0.00           N  
ATOM   1496  HN  ARG    99      63.130  44.060  45.570  1.00  0.00           H  
ATOM   1497  HA  ARG    99      62.350  45.610  46.910  1.00  0.00           H  
ATOM   1498  HB1 ARG    99      63.730  47.410  47.650  1.00  0.00           H  
ATOM   1499  HB2 ARG    99      65.060  47.050  46.400  1.00  0.00           H  
ATOM   1500  HG1 ARG    99      65.730  45.930  48.540  1.00  0.00           H  
ATOM   1501  HG2 ARG    99      65.340  44.760  47.280  1.00  0.00           H  
ATOM   1502  HD1 ARG    99      64.460  44.300  49.710  1.00  0.00           H  
ATOM   1503  HD2 ARG    99      63.070  44.450  48.580  1.00  0.00           H  
ATOM   1504  HE  ARG    99      63.810  47.140  49.800  1.00  0.00           H  
ATOM   1505 1HH1 ARG    99      62.760  44.150  51.460  1.00  0.00           H  
ATOM   1506 2HH1 ARG    99      62.590  45.180  52.810  1.00  0.00           H  
ATOM   1507 1HH2 ARG    99      63.900  47.970  51.230  1.00  0.00           H  
ATOM   1508 2HH2 ARG    99      63.360  47.390  52.800  1.00  0.00           H  
ATOM   1509  N   LYS   100      61.630  46.920  44.330  1.00  0.00           N  
ATOM   1510  CA  LYS   100      60.990  47.960  43.480  1.00  0.00           C  
ATOM   1511  C   LYS   100      59.590  48.280  43.970  1.00  0.00           C  
ATOM   1512  O   LYS   100      58.830  47.350  44.090  1.00  0.00           O  
ATOM   1513  CB  LYS   100      61.160  47.830  41.980  1.00  0.00           C  
ATOM   1514  CG  LYS   100      62.590  48.180  41.460  1.00  0.00           C  
ATOM   1515  CD  LYS   100      62.620  48.140  39.950  1.00  0.00           C  
ATOM   1516  CE  LYS   100      61.640  49.060  39.210  1.00  0.00           C  
ATOM   1517  NZ  LYS   100      62.080  50.430  39.030  1.00  0.00           N1+
ATOM   1518  HN  LYS   100      61.760  46.020  43.910  1.00  0.00           H  
ATOM   1519  HA  LYS   100      61.620  48.810  43.700  1.00  0.00           H  
ATOM   1520  HB1 LYS   100      60.430  48.610  41.660  1.00  0.00           H  
ATOM   1521  HB2 LYS   100      60.760  46.890  41.550  1.00  0.00           H  
ATOM   1522  HG1 LYS   100      63.350  47.520  41.910  1.00  0.00           H  
ATOM   1523  HG2 LYS   100      62.840  49.230  41.720  1.00  0.00           H  
ATOM   1524  HD1 LYS   100      62.590  47.080  39.620  1.00  0.00           H  
ATOM   1525  HD2 LYS   100      63.610  48.560  39.680  1.00  0.00           H  
ATOM   1526  HE1 LYS   100      60.620  49.080  39.640  1.00  0.00           H  
ATOM   1527  HE2 LYS   100      61.540  48.600  38.200  1.00  0.00           H  
ATOM   1528  HZ1 LYS   100      61.340  51.020  38.590  1.00  0.00           H  
ATOM   1529  HZ2 LYS   100      62.920  50.510  38.440  1.00  0.00           H  
ATOM   1530  HZ3 LYS   100      62.350  50.890  39.920  1.00  0.00           H  
ATOM   1531  N   VAL   101      59.340  49.610  44.150  1.00  0.00           N  
ATOM   1532  CA  VAL   101      58.040  50.170  44.590  1.00  0.00           C  
ATOM   1533  C   VAL   101      57.120  50.020  43.390  1.00  0.00           C  
ATOM   1534  O   VAL   101      57.520  50.330  42.270  1.00  0.00           O  
ATOM   1535  CB  VAL   101      58.160  51.600  44.980  1.00  0.00           C  
ATOM   1536  CG1 VAL   101      56.750  52.060  45.370  1.00  0.00           C  
ATOM   1537  CG2 VAL   101      59.000  51.750  46.260  1.00  0.00           C  
ATOM   1538  HN  VAL   101      60.060  50.300  44.160  1.00  0.00           H  
ATOM   1539  HA  VAL   101      57.660  49.580  45.410  1.00  0.00           H  
ATOM   1540  HB  VAL   101      58.580  52.250  44.190  1.00  0.00           H  
ATOM   1541 1HG1 VAL   101      56.140  51.340  45.950  1.00  0.00           H  
ATOM   1542 2HG1 VAL   101      56.270  52.360  44.410  1.00  0.00           H  
ATOM   1543 3HG1 VAL   101      56.870  53.020  45.930  1.00  0.00           H  
ATOM   1544 1HG2 VAL   101      58.810  52.700  46.810  1.00  0.00           H  
ATOM   1545 2HG2 VAL   101      60.080  51.640  46.060  1.00  0.00           H  
ATOM   1546 3HG2 VAL   101      58.720  50.870  46.870  1.00  0.00           H  
ATOM   1547  N   TYR   102      55.790  49.580  43.650  1.00  0.00           N  
ATOM   1548  CA  TYR   102      54.790  49.440  42.620  1.00  0.00           C  
ATOM   1549  C   TYR   102      53.510  49.930  43.290  1.00  0.00           C  
ATOM   1550  O   TYR   102      53.350  49.960  44.530  1.00  0.00           O  
ATOM   1551  CB  TYR   102      54.570  47.990  42.160  1.00  0.00           C  
ATOM   1552  CG  TYR   102      55.790  47.540  41.510  1.00  0.00           C  
ATOM   1553  CD1 TYR   102      55.950  47.970  40.150  1.00  0.00           C  
ATOM   1554  CD2 TYR   102      56.800  46.800  42.130  1.00  0.00           C  
ATOM   1555  CE1 TYR   102      57.100  47.620  39.420  1.00  0.00           C  
ATOM   1556  CE2 TYR   102      57.970  46.480  41.450  1.00  0.00           C  
ATOM   1557  CZ  TYR   102      58.080  46.880  40.140  1.00  0.00           C  
ATOM   1558  OH  TYR   102      59.200  46.440  39.470  1.00  0.00           O  
ATOM   1559  HN  TYR   102      55.430  49.360  44.550  1.00  0.00           H  
ATOM   1560  HA  TYR   102      55.060  50.060  41.770  1.00  0.00           H  
ATOM   1561  HB1 TYR   102      53.780  47.920  41.380  1.00  0.00           H  
ATOM   1562  HB2 TYR   102      54.280  47.270  42.960  1.00  0.00           H  
ATOM   1563  HD1 TYR   102      55.130  48.550  39.760  1.00  0.00           H  
ATOM   1564  HD2 TYR   102      56.520  46.430  43.100  1.00  0.00           H  
ATOM   1565  HE1 TYR   102      57.190  47.820  38.360  1.00  0.00           H  
ATOM   1566  HE2 TYR   102      58.680  45.850  41.970  1.00  0.00           H  
ATOM   1567  HH  TYR   102      58.940  46.190  38.580  1.00  0.00           H  
ATOM   1568  N   ALA   103      52.500  50.220  42.480  1.00  0.00           N  
ATOM   1569  CA  ALA   103      51.120  50.320  42.860  1.00  0.00           C  
ATOM   1570  C   ALA   103      50.390  49.040  42.430  1.00  0.00           C  
ATOM   1571  O   ALA   103      50.500  48.730  41.280  1.00  0.00           O  
ATOM   1572  CB  ALA   103      50.490  51.470  42.210  1.00  0.00           C  
ATOM   1573  HN  ALA   103      52.620  50.080  41.500  1.00  0.00           H  
ATOM   1574  HA  ALA   103      51.070  50.530  43.920  1.00  0.00           H  
ATOM   1575  HB1 ALA   103      50.810  52.450  42.640  1.00  0.00           H  
ATOM   1576  HB2 ALA   103      49.380  51.490  42.280  1.00  0.00           H  
ATOM   1577  HB3 ALA   103      50.860  51.590  41.170  1.00  0.00           H  
ATOM   1578  N   MET   104      49.700  48.360  43.320  1.00  0.00           N  
ATOM   1579  CA  MET   104      48.940  47.140  43.030  1.00  0.00           C  
ATOM   1580  C   MET   104      47.550  47.330  43.360  1.00  0.00           C  
ATOM   1581  O   MET   104      47.180  47.500  44.500  1.00  0.00           O  
ATOM   1582  CB  MET   104      49.510  45.910  43.820  1.00  0.00           C  
ATOM   1583  CG  MET   104      48.960  44.520  43.410  1.00  0.00           C  
ATOM   1584  SD  MET   104      50.140  43.130  43.550  1.00  0.00           S  
ATOM   1585  CE  MET   104      50.010  43.070  45.330  1.00  0.00           C  
ATOM   1586  HN  MET   104      49.730  48.760  44.230  1.00  0.00           H  
ATOM   1587  HA  MET   104      49.020  46.990  41.960  1.00  0.00           H  
ATOM   1588  HB1 MET   104      49.260  45.990  44.900  1.00  0.00           H  
ATOM   1589  HB2 MET   104      50.600  45.970  43.650  1.00  0.00           H  
ATOM   1590  HG1 MET   104      48.830  44.560  42.310  1.00  0.00           H  
ATOM   1591  HG2 MET   104      48.000  44.320  43.940  1.00  0.00           H  
ATOM   1592  HE1 MET   104      49.990  44.070  45.800  1.00  0.00           H  
ATOM   1593  HE2 MET   104      50.940  42.700  45.810  1.00  0.00           H  
ATOM   1594  HE3 MET   104      49.190  42.390  45.630  1.00  0.00           H  
ATOM   1595  N   LYS   105      46.620  47.280  42.320  1.00  0.00           N  
ATOM   1596  CA  LYS   105      45.190  47.110  42.390  1.00  0.00           C  
ATOM   1597  C   LYS   105      44.600  45.790  42.110  1.00  0.00           C  
ATOM   1598  O   LYS   105      44.890  45.300  41.020  1.00  0.00           O  
ATOM   1599  CB  LYS   105      44.540  48.180  41.490  1.00  0.00           C  
ATOM   1600  CG  LYS   105      43.010  48.160  41.480  1.00  0.00           C  
ATOM   1601  CD  LYS   105      42.510  49.530  40.850  1.00  0.00           C  
ATOM   1602  CE  LYS   105      40.940  49.470  40.650  1.00  0.00           C  
ATOM   1603  NZ  LYS   105      40.440  50.590  39.860  1.00  0.00           N1+
ATOM   1604  HN  LYS   105      46.920  47.030  41.400  1.00  0.00           H  
ATOM   1605  HA  LYS   105      44.850  47.360  43.380  1.00  0.00           H  
ATOM   1606  HB1 LYS   105      45.020  48.110  40.490  1.00  0.00           H  
ATOM   1607  HB2 LYS   105      44.870  49.120  41.980  1.00  0.00           H  
ATOM   1608  HG1 LYS   105      42.600  48.030  42.500  1.00  0.00           H  
ATOM   1609  HG2 LYS   105      42.650  47.330  40.820  1.00  0.00           H  
ATOM   1610  HD1 LYS   105      42.960  49.660  39.840  1.00  0.00           H  
ATOM   1611  HD2 LYS   105      42.660  50.320  41.610  1.00  0.00           H  
ATOM   1612  HE1 LYS   105      40.530  49.530  41.680  1.00  0.00           H  
ATOM   1613  HE2 LYS   105      40.660  48.470  40.250  1.00  0.00           H  
ATOM   1614  HZ1 LYS   105      40.070  50.250  38.950  1.00  0.00           H  
ATOM   1615  HZ2 LYS   105      41.290  51.140  39.630  1.00  0.00           H  
ATOM   1616  HZ3 LYS   105      39.720  51.190  40.310  1.00  0.00           H  
ATOM   1617  N   LEU   106      43.880  45.250  43.060  1.00  0.00           N  
ATOM   1618  CA  LEU   106      43.330  43.890  43.020  1.00  0.00           C  
ATOM   1619  C   LEU   106      41.830  43.950  43.100  1.00  0.00           C  
ATOM   1620  O   LEU   106      41.170  44.770  43.830  1.00  0.00           O  
ATOM   1621  CB  LEU   106      43.990  43.020  44.190  1.00  0.00           C  
ATOM   1622  CG  LEU   106      43.960  43.560  45.690  1.00  0.00           C  
ATOM   1623  CD1 LEU   106      43.220  42.510  46.570  1.00  0.00           C  
ATOM   1624  CD2 LEU   106      45.400  43.970  46.180  1.00  0.00           C  
ATOM   1625  HN  LEU   106      43.620  45.770  43.860  1.00  0.00           H  
ATOM   1626  HA  LEU   106      43.490  43.380  42.070  1.00  0.00           H  
ATOM   1627  HB1 LEU   106      45.090  43.080  44.020  1.00  0.00           H  
ATOM   1628  HB2 LEU   106      43.730  41.940  44.150  1.00  0.00           H  
ATOM   1629  HG  LEU   106      43.340  44.480  45.710  1.00  0.00           H  
ATOM   1630 1HD1 LEU   106      43.260  42.790  47.640  1.00  0.00           H  
ATOM   1631 2HD1 LEU   106      43.680  41.510  46.470  1.00  0.00           H  
ATOM   1632 3HD1 LEU   106      42.150  42.490  46.260  1.00  0.00           H  
ATOM   1633 1HD2 LEU   106      45.930  43.000  46.290  1.00  0.00           H  
ATOM   1634 2HD2 LEU   106      45.350  44.410  47.200  1.00  0.00           H  
ATOM   1635 3HD2 LEU   106      45.970  44.630  45.500  1.00  0.00           H  
ATOM   1636  N   LEU   107      41.160  43.130  42.280  1.00  0.00           N  
ATOM   1637  CA  LEU   107      39.710  43.150  42.400  1.00  0.00           C  
ATOM   1638  C   LEU   107      39.280  41.770  42.900  1.00  0.00           C  
ATOM   1639  O   LEU   107      39.990  40.840  42.630  1.00  0.00           O  
ATOM   1640  CB  LEU   107      39.060  43.470  40.980  1.00  0.00           C  
ATOM   1641  CG  LEU   107      39.690  44.750  40.350  1.00  0.00           C  
ATOM   1642  CD1 LEU   107      40.520  44.320  39.120  1.00  0.00           C  
ATOM   1643  CD2 LEU   107      38.620  45.810  39.760  1.00  0.00           C  
ATOM   1644  HN  LEU   107      41.510  42.560  41.540  1.00  0.00           H  
ATOM   1645  HA  LEU   107      39.280  43.780  43.160  1.00  0.00           H  
ATOM   1646  HB1 LEU   107      37.970  43.600  41.150  1.00  0.00           H  
ATOM   1647  HB2 LEU   107      39.210  42.590  40.330  1.00  0.00           H  
ATOM   1648  HG  LEU   107      40.440  45.170  41.060  1.00  0.00           H  
ATOM   1649 1HD1 LEU   107      39.850  43.880  38.360  1.00  0.00           H  
ATOM   1650 2HD1 LEU   107      41.190  43.500  39.490  1.00  0.00           H  
ATOM   1651 3HD1 LEU   107      41.120  45.180  38.760  1.00  0.00           H  
ATOM   1652 1HD2 LEU   107      38.950  46.340  38.840  1.00  0.00           H  
ATOM   1653 2HD2 LEU   107      38.350  46.540  40.560  1.00  0.00           H  
ATOM   1654 3HD2 LEU   107      37.690  45.250  39.550  1.00  0.00           H  
ATOM   1655  N   SER   108      38.120  41.640  43.650  1.00  0.00           N  
ATOM   1656  CA  SER   108      37.640  40.310  44.050  1.00  0.00           C  
ATOM   1657  C   SER   108      36.780  39.710  42.950  1.00  0.00           C  
ATOM   1658  O   SER   108      35.730  40.230  42.560  1.00  0.00           O  
ATOM   1659  CB  SER   108      36.790  40.310  45.390  1.00  0.00           C  
ATOM   1660  OG  SER   108      35.970  39.140  45.610  1.00  0.00           O  
ATOM   1661  HN  SER   108      37.510  42.390  43.900  1.00  0.00           H  
ATOM   1662  HA  SER   108      38.500  39.690  44.250  1.00  0.00           H  
ATOM   1663  HB1 SER   108      36.140  41.210  45.410  1.00  0.00           H  
ATOM   1664  HB2 SER   108      37.480  40.560  46.220  1.00  0.00           H  
ATOM   1665  HG1 SER   108      35.390  39.380  46.330  1.00  0.00           H  
ATOM   1666  N   LYS   109      37.250  38.600  42.400  1.00  0.00           N  
ATOM   1667  CA  LYS   109      36.490  37.900  41.370  1.00  0.00           C  
ATOM   1668  C   LYS   109      35.000  37.590  41.720  1.00  0.00           C  
ATOM   1669  O   LYS   109      34.120  37.580  40.900  1.00  0.00           O  
ATOM   1670  CB  LYS   109      37.230  36.580  41.070  1.00  0.00           C  
ATOM   1671  CG  LYS   109      38.460  36.830  40.140  1.00  0.00           C  
ATOM   1672  CD  LYS   109      39.210  35.630  39.630  1.00  0.00           C  
ATOM   1673  CE  LYS   109      39.660  34.750  40.880  1.00  0.00           C  
ATOM   1674  NZ  LYS   109      40.650  33.700  40.430  1.00  0.00           N1+
ATOM   1675  HN  LYS   109      38.040  38.190  42.850  1.00  0.00           H  
ATOM   1676  HA  LYS   109      36.410  38.500  40.470  1.00  0.00           H  
ATOM   1677  HB1 LYS   109      36.580  35.900  40.470  1.00  0.00           H  
ATOM   1678  HB2 LYS   109      37.510  36.090  42.020  1.00  0.00           H  
ATOM   1679  HG1 LYS   109      39.130  37.520  40.690  1.00  0.00           H  
ATOM   1680  HG2 LYS   109      38.150  37.420  39.260  1.00  0.00           H  
ATOM   1681  HD1 LYS   109      40.050  36.000  39.000  1.00  0.00           H  
ATOM   1682  HD2 LYS   109      38.620  35.100  38.860  1.00  0.00           H  
ATOM   1683  HE1 LYS   109      38.780  34.290  41.370  1.00  0.00           H  
ATOM   1684  HE2 LYS   109      40.240  35.390  41.590  1.00  0.00           H  
ATOM   1685  HZ1 LYS   109      40.950  33.820  39.440  1.00  0.00           H  
ATOM   1686  HZ2 LYS   109      40.330  32.710  40.520  1.00  0.00           H  
ATOM   1687  HZ3 LYS   109      41.550  33.670  40.960  1.00  0.00           H  
ATOM   1688  N   PHE   110      34.630  37.330  42.960  1.00  0.00           N  
ATOM   1689  CA  PHE   110      33.250  37.020  43.390  1.00  0.00           C  
ATOM   1690  C   PHE   110      32.360  38.250  43.190  1.00  0.00           C  
ATOM   1691  O   PHE   110      31.290  38.180  42.560  1.00  0.00           O  
ATOM   1692  CB  PHE   110      33.210  36.470  44.840  1.00  0.00           C  
ATOM   1693  CG  PHE   110      31.820  36.100  45.290  1.00  0.00           C  
ATOM   1694  CD1 PHE   110      31.140  34.980  44.740  1.00  0.00           C  
ATOM   1695  CD2 PHE   110      31.080  36.920  46.160  1.00  0.00           C  
ATOM   1696  CE1 PHE   110      29.820  34.730  45.070  1.00  0.00           C  
ATOM   1697  CE2 PHE   110      29.730  36.680  46.430  1.00  0.00           C  
ATOM   1698  CZ  PHE   110      29.080  35.600  45.870  1.00  0.00           C  
ATOM   1699  HN  PHE   110      35.300  37.430  43.690  1.00  0.00           H  
ATOM   1700  HA  PHE   110      32.770  36.330  42.710  1.00  0.00           H  
ATOM   1701  HB1 PHE   110      33.690  37.110  45.620  1.00  0.00           H  
ATOM   1702  HB2 PHE   110      33.760  35.510  44.840  1.00  0.00           H  
ATOM   1703  HD1 PHE   110      31.770  34.280  44.200  1.00  0.00           H  
ATOM   1704  HD2 PHE   110      31.620  37.700  46.670  1.00  0.00           H  
ATOM   1705  HE1 PHE   110      29.490  33.810  44.620  1.00  0.00           H  
ATOM   1706  HE2 PHE   110      29.260  37.380  47.110  1.00  0.00           H  
ATOM   1707  HZ  PHE   110      28.030  35.510  46.140  1.00  0.00           H  
ATOM   1708  N   GLU   111      32.940  39.400  43.640  1.00  0.00           N  
ATOM   1709  CA  GLU   111      32.250  40.730  43.520  1.00  0.00           C  
ATOM   1710  C   GLU   111      32.010  41.200  42.000  1.00  0.00           C  
ATOM   1711  O   GLU   111      30.880  41.560  41.630  1.00  0.00           O  
ATOM   1712  CB  GLU   111      32.910  41.830  44.350  1.00  0.00           C  
ATOM   1713  CG  GLU   111      32.900  41.450  45.880  1.00  0.00           C  
ATOM   1714  CD  GLU   111      31.580  41.120  46.570  1.00  0.00           C  
ATOM   1715  OE1 GLU   111      30.600  41.870  46.430  1.00  0.00           O  
ATOM   1716  OE2 GLU   111      31.610  40.080  47.220  1.00  0.00           O1-
ATOM   1717  HN  GLU   111      33.880  39.380  43.990  1.00  0.00           H  
ATOM   1718  HA  GLU   111      31.210  40.590  43.810  1.00  0.00           H  
ATOM   1719  HB1 GLU   111      32.260  42.710  44.180  1.00  0.00           H  
ATOM   1720  HB2 GLU   111      33.990  41.980  44.140  1.00  0.00           H  
ATOM   1721  HG1 GLU   111      33.260  42.310  46.480  1.00  0.00           H  
ATOM   1722  HG2 GLU   111      33.640  40.620  45.850  1.00  0.00           H  
ATOM   1723  N   MET   112      33.020  41.020  41.170  1.00  0.00           N  
ATOM   1724  CA  MET   112      32.860  41.040  39.720  1.00  0.00           C  
ATOM   1725  C   MET   112      31.900  40.030  39.060  1.00  0.00           C  
ATOM   1726  O   MET   112      31.160  40.430  38.150  1.00  0.00           O  
ATOM   1727  CB  MET   112      34.270  41.020  39.020  1.00  0.00           C  
ATOM   1728  CG  MET   112      35.400  41.870  39.640  1.00  0.00           C  
ATOM   1729  SD  MET   112      37.090  41.500  39.080  1.00  0.00           S  
ATOM   1730  CE  MET   112      36.980  42.090  37.370  1.00  0.00           C  
ATOM   1731  HN  MET   112      33.780  40.520  41.580  1.00  0.00           H  
ATOM   1732  HA  MET   112      32.480  42.010  39.460  1.00  0.00           H  
ATOM   1733  HB1 MET   112      34.130  41.510  38.040  1.00  0.00           H  
ATOM   1734  HB2 MET   112      34.630  39.970  38.860  1.00  0.00           H  
ATOM   1735  HG1 MET   112      35.440  41.890  40.750  1.00  0.00           H  
ATOM   1736  HG2 MET   112      35.270  42.930  39.330  1.00  0.00           H  
ATOM   1737  HE1 MET   112      37.900  41.900  36.770  1.00  0.00           H  
ATOM   1738  HE2 MET   112      36.800  43.190  37.350  1.00  0.00           H  
ATOM   1739  HE3 MET   112      36.150  41.530  36.880  1.00  0.00           H  
ATOM   1740  N   ILE   113      31.820  38.730  39.510  1.00  0.00           N  
ATOM   1741  CA  ILE   113      30.690  37.880  39.160  1.00  0.00           C  
ATOM   1742  C   ILE   113      29.240  38.290  39.650  1.00  0.00           C  
ATOM   1743  O   ILE   113      28.250  38.280  38.940  1.00  0.00           O  
ATOM   1744  CB  ILE   113      30.930  36.310  39.310  1.00  0.00           C  
ATOM   1745  CG1 ILE   113      32.290  35.810  38.790  1.00  0.00           C  
ATOM   1746  CG2 ILE   113      29.680  35.590  38.860  1.00  0.00           C  
ATOM   1747  CD  ILE   113      32.340  35.660  37.220  1.00  0.00           C  
ATOM   1748  HN  ILE   113      32.510  38.420  40.160  1.00  0.00           H  
ATOM   1749  HA  ILE   113      30.640  37.970  38.080  1.00  0.00           H  
ATOM   1750  HB  ILE   113      31.010  36.150  40.410  1.00  0.00           H  
ATOM   1751 1HG1 ILE   113      32.370  34.800  39.240  1.00  0.00           H  
ATOM   1752 2HG1 ILE   113      33.180  36.410  39.080  1.00  0.00           H  
ATOM   1753 1HG2 ILE   113      29.830  34.490  38.900  1.00  0.00           H  
ATOM   1754 2HG2 ILE   113      29.580  35.770  37.770  1.00  0.00           H  
ATOM   1755 3HG2 ILE   113      28.790  35.920  39.450  1.00  0.00           H  
ATOM   1756  HD1 ILE   113      31.580  34.920  36.890  1.00  0.00           H  
ATOM   1757  HD2 ILE   113      33.360  35.280  37.050  1.00  0.00           H  
ATOM   1758  HD3 ILE   113      32.360  36.600  36.630  1.00  0.00           H  
ATOM   1759  N   LYS   114      29.170  38.800  40.900  1.00  0.00           N  
ATOM   1760  CA  LYS   114      28.010  39.200  41.610  1.00  0.00           C  
ATOM   1761  C   LYS   114      27.330  40.380  40.810  1.00  0.00           C  
ATOM   1762  O   LYS   114      26.100  40.400  40.680  1.00  0.00           O  
ATOM   1763  CB  LYS   114      28.430  39.710  42.960  1.00  0.00           C  
ATOM   1764  CG  LYS   114      27.370  40.290  43.870  1.00  0.00           C  
ATOM   1765  CD  LYS   114      27.930  40.850  45.160  1.00  0.00           C  
ATOM   1766  CE  LYS   114      28.290  39.790  46.160  1.00  0.00           C  
ATOM   1767  NZ  LYS   114      28.720  40.470  47.400  1.00  0.00           N1+
ATOM   1768  HN  LYS   114      29.980  38.760  41.490  1.00  0.00           H  
ATOM   1769  HA  LYS   114      27.190  38.500  41.630  1.00  0.00           H  
ATOM   1770  HB1 LYS   114      29.280  40.410  42.930  1.00  0.00           H  
ATOM   1771  HB2 LYS   114      28.780  38.800  43.490  1.00  0.00           H  
ATOM   1772  HG1 LYS   114      26.580  39.540  44.060  1.00  0.00           H  
ATOM   1773  HG2 LYS   114      26.810  41.130  43.400  1.00  0.00           H  
ATOM   1774  HD1 LYS   114      27.150  41.500  45.610  1.00  0.00           H  
ATOM   1775  HD2 LYS   114      28.740  41.530  44.790  1.00  0.00           H  
ATOM   1776  HE1 LYS   114      29.110  39.200  45.690  1.00  0.00           H  
ATOM   1777  HE2 LYS   114      27.400  39.190  46.460  1.00  0.00           H  
ATOM   1778  HZ1 LYS   114      28.050  41.200  47.740  1.00  0.00           H  
ATOM   1779  HZ2 LYS   114      29.650  40.880  47.200  1.00  0.00           H  
ATOM   1780  HZ3 LYS   114      28.730  39.810  48.210  1.00  0.00           H  
ATOM   1781  N   ARG   115      28.070  41.400  40.370  1.00  0.00           N  
ATOM   1782  CA  ARG   115      27.590  42.500  39.580  1.00  0.00           C  
ATOM   1783  C   ARG   115      27.910  42.360  38.100  1.00  0.00           C  
ATOM   1784  O   ARG   115      28.920  42.860  37.620  1.00  0.00           O  
ATOM   1785  CB  ARG   115      28.270  43.790  40.100  1.00  0.00           C  
ATOM   1786  CG  ARG   115      28.270  44.010  41.620  1.00  0.00           C  
ATOM   1787  CD  ARG   115      26.870  43.990  42.210  1.00  0.00           C  
ATOM   1788  NE  ARG   115      26.930  44.260  43.690  1.00  0.00           N  
ATOM   1789  CZ  ARG   115      25.870  44.240  44.510  1.00  0.00           C  
ATOM   1790  NH1 ARG   115      24.640  44.070  44.140  1.00  0.00           N1+
ATOM   1791  NH2 ARG   115      26.050  44.660  45.750  1.00  0.00           N  
ATOM   1792  HN  ARG   115      29.060  41.360  40.430  1.00  0.00           H  
ATOM   1793  HA  ARG   115      26.520  42.520  39.620  1.00  0.00           H  
ATOM   1794  HB1 ARG   115      27.810  44.650  39.580  1.00  0.00           H  
ATOM   1795  HB2 ARG   115      29.350  43.760  39.840  1.00  0.00           H  
ATOM   1796  HG1 ARG   115      28.720  45.010  41.790  1.00  0.00           H  
ATOM   1797  HG2 ARG   115      28.940  43.340  42.190  1.00  0.00           H  
ATOM   1798  HD1 ARG   115      26.360  43.020  42.000  1.00  0.00           H  
ATOM   1799  HD2 ARG   115      26.320  44.820  41.720  1.00  0.00           H  
ATOM   1800  HE  ARG   115      27.810  44.470  44.110  1.00  0.00           H  
ATOM   1801 1HH1 ARG   115      24.420  43.640  43.260  1.00  0.00           H  
ATOM   1802 2HH1 ARG   115      24.030  43.880  44.900  1.00  0.00           H  
ATOM   1803 1HH2 ARG   115      26.970  44.810  46.110  1.00  0.00           H  
ATOM   1804 2HH2 ARG   115      25.280  44.660  46.400  1.00  0.00           H  
ATOM   1805  N   SER   116      27.190  41.410  37.400  1.00  0.00           N  
ATOM   1806  CA  SER   116      27.480  41.020  36.050  1.00  0.00           C  
ATOM   1807  C   SER   116      27.290  42.140  35.010  1.00  0.00           C  
ATOM   1808  O   SER   116      28.110  42.230  34.110  1.00  0.00           O  
ATOM   1809  CB  SER   116      26.700  39.800  35.680  1.00  0.00           C  
ATOM   1810  OG  SER   116      25.350  39.850  36.010  1.00  0.00           O  
ATOM   1811  HN  SER   116      26.460  40.930  37.880  1.00  0.00           H  
ATOM   1812  HA  SER   116      28.540  40.860  35.940  1.00  0.00           H  
ATOM   1813  HB1 SER   116      27.140  39.020  36.340  1.00  0.00           H  
ATOM   1814  HB2 SER   116      26.870  39.480  34.630  1.00  0.00           H  
ATOM   1815  HG1 SER   116      24.870  40.180  35.240  1.00  0.00           H  
ATOM   1816  N   ASP   117      26.250  42.980  35.170  1.00  0.00           N  
ATOM   1817  CA  ASP   117      26.080  44.160  34.360  1.00  0.00           C  
ATOM   1818  C   ASP   117      27.260  45.130  34.530  1.00  0.00           C  
ATOM   1819  O   ASP   117      27.570  45.880  33.620  1.00  0.00           O  
ATOM   1820  CB  ASP   117      24.730  44.880  34.610  1.00  0.00           C  
ATOM   1821  CG  ASP   117      23.620  44.120  33.930  1.00  0.00           C  
ATOM   1822  OD1 ASP   117      23.780  43.680  32.780  1.00  0.00           O  
ATOM   1823  OD2 ASP   117      22.640  43.850  34.670  1.00  0.00           O1-
ATOM   1824  HN  ASP   117      25.580  42.790  35.880  1.00  0.00           H  
ATOM   1825  HA  ASP   117      26.160  43.760  33.360  1.00  0.00           H  
ATOM   1826  HB1 ASP   117      24.870  45.890  34.170  1.00  0.00           H  
ATOM   1827  HB2 ASP   117      24.500  44.920  35.700  1.00  0.00           H  
ATOM   1828  N   SER   118      28.030  45.120  35.660  1.00  0.00           N  
ATOM   1829  CA  SER   118      29.280  45.810  35.800  1.00  0.00           C  
ATOM   1830  C   SER   118      30.400  45.450  34.860  1.00  0.00           C  
ATOM   1831  O   SER   118      30.540  44.240  34.600  1.00  0.00           O  
ATOM   1832  CB  SER   118      29.840  46.060  37.240  1.00  0.00           C  
ATOM   1833  OG  SER   118      29.150  47.160  37.850  1.00  0.00           O  
ATOM   1834  HN  SER   118      27.760  44.530  36.430  1.00  0.00           H  
ATOM   1835  HA  SER   118      29.040  46.770  35.350  1.00  0.00           H  
ATOM   1836  HB1 SER   118      30.910  46.320  37.130  1.00  0.00           H  
ATOM   1837  HB2 SER   118      29.720  45.220  37.960  1.00  0.00           H  
ATOM   1838  HG1 SER   118      28.230  46.910  37.760  1.00  0.00           H  
ATOM   1839  N   ALA   119      31.270  46.380  34.340  1.00  0.00           N  
ATOM   1840  CA  ALA   119      32.070  46.070  33.180  1.00  0.00           C  
ATOM   1841  C   ALA   119      33.140  47.140  32.880  1.00  0.00           C  
ATOM   1842  O   ALA   119      34.060  46.810  32.140  1.00  0.00           O  
ATOM   1843  CB  ALA   119      31.160  45.880  31.990  1.00  0.00           C  
ATOM   1844  HN  ALA   119      31.100  47.340  34.520  1.00  0.00           H  
ATOM   1845  HA  ALA   119      32.640  45.180  33.410  1.00  0.00           H  
ATOM   1846  HB1 ALA   119      30.710  46.860  31.720  1.00  0.00           H  
ATOM   1847  HB2 ALA   119      30.310  45.200  32.210  1.00  0.00           H  
ATOM   1848  HB3 ALA   119      31.770  45.560  31.120  1.00  0.00           H  
ATOM   1849  N   PHE   120      33.220  48.250  33.650  1.00  0.00           N  
ATOM   1850  CA  PHE   120      34.340  49.160  33.770  1.00  0.00           C  
ATOM   1851  C   PHE   120      35.730  48.650  34.130  1.00  0.00           C  
ATOM   1852  O   PHE   120      36.690  49.150  33.510  1.00  0.00           O  
ATOM   1853  CB  PHE   120      33.960  50.270  34.830  1.00  0.00           C  
ATOM   1854  CG  PHE   120      33.840  49.680  36.190  1.00  0.00           C  
ATOM   1855  CD1 PHE   120      32.550  49.300  36.660  1.00  0.00           C  
ATOM   1856  CD2 PHE   120      34.930  49.590  37.120  1.00  0.00           C  
ATOM   1857  CE1 PHE   120      32.360  48.780  37.920  1.00  0.00           C  
ATOM   1858  CE2 PHE   120      34.810  49.050  38.430  1.00  0.00           C  
ATOM   1859  CZ  PHE   120      33.450  48.690  38.820  1.00  0.00           C  
ATOM   1860  HN  PHE   120      32.490  48.520  34.270  1.00  0.00           H  
ATOM   1861  HA  PHE   120      34.430  49.670  32.820  1.00  0.00           H  
ATOM   1862  HB1 PHE   120      32.990  50.670  34.470  1.00  0.00           H  
ATOM   1863  HB2 PHE   120      34.800  50.980  34.940  1.00  0.00           H  
ATOM   1864  HD1 PHE   120      31.720  49.460  36.000  1.00  0.00           H  
ATOM   1865  HD2 PHE   120      35.960  49.820  36.890  1.00  0.00           H  
ATOM   1866  HE1 PHE   120      31.410  48.460  38.320  1.00  0.00           H  
ATOM   1867  HE2 PHE   120      35.650  48.990  39.100  1.00  0.00           H  
ATOM   1868  HZ  PHE   120      33.340  48.190  39.770  1.00  0.00           H  
ATOM   1869  N   PHE   121      35.870  47.700  35.020  1.00  0.00           N  
ATOM   1870  CA  PHE   121      37.170  47.060  35.390  1.00  0.00           C  
ATOM   1871  C   PHE   121      37.910  46.470  34.140  1.00  0.00           C  
ATOM   1872  O   PHE   121      39.090  46.610  33.920  1.00  0.00           O  
ATOM   1873  CB  PHE   121      37.010  45.920  36.570  1.00  0.00           C  
ATOM   1874  CG  PHE   121      35.560  45.370  36.810  1.00  0.00           C  
ATOM   1875  CD1 PHE   121      34.860  45.720  38.020  1.00  0.00           C  
ATOM   1876  CD2 PHE   121      35.000  44.520  35.900  1.00  0.00           C  
ATOM   1877  CE1 PHE   121      33.630  45.130  38.280  1.00  0.00           C  
ATOM   1878  CE2 PHE   121      33.790  43.810  36.230  1.00  0.00           C  
ATOM   1879  CZ  PHE   121      33.090  44.200  37.390  1.00  0.00           C  
ATOM   1880  HN  PHE   121      35.020  47.460  35.480  1.00  0.00           H  
ATOM   1881  HA  PHE   121      37.800  47.760  35.920  1.00  0.00           H  
ATOM   1882  HB1 PHE   121      37.310  46.310  37.560  1.00  0.00           H  
ATOM   1883  HB2 PHE   121      37.620  45.060  36.230  1.00  0.00           H  
ATOM   1884  HD1 PHE   121      35.290  46.390  38.750  1.00  0.00           H  
ATOM   1885  HD2 PHE   121      35.450  44.100  35.010  1.00  0.00           H  
ATOM   1886  HE1 PHE   121      33.160  45.480  39.190  1.00  0.00           H  
ATOM   1887  HE2 PHE   121      33.350  43.140  35.520  1.00  0.00           H  
ATOM   1888  HZ  PHE   121      32.140  43.730  37.600  1.00  0.00           H  
ATOM   1889  N   TRP   122      37.180  45.740  33.220  1.00  0.00           N  
ATOM   1890  CA  TRP   122      37.870  45.230  31.990  1.00  0.00           C  
ATOM   1891  C   TRP   122      38.490  46.360  31.150  1.00  0.00           C  
ATOM   1892  O   TRP   122      39.660  46.290  30.720  1.00  0.00           O  
ATOM   1893  CB  TRP   122      36.840  44.530  31.020  1.00  0.00           C  
ATOM   1894  CG  TRP   122      35.890  43.580  31.640  1.00  0.00           C  
ATOM   1895  CD1 TRP   122      34.580  43.750  31.660  1.00  0.00           C  
ATOM   1896  CD2 TRP   122      36.170  42.380  32.370  1.00  0.00           C  
ATOM   1897  CE2 TRP   122      34.980  41.940  32.890  1.00  0.00           C  
ATOM   1898  CE3 TRP   122      37.360  41.770  32.720  1.00  0.00           C  
ATOM   1899  NE1 TRP   122      34.060  42.810  32.500  1.00  0.00           N  
ATOM   1900  CZ2 TRP   122      34.930  40.780  33.560  1.00  0.00           C  
ATOM   1901  CZ3 TRP   122      37.340  40.560  33.390  1.00  0.00           C  
ATOM   1902  CH2 TRP   122      36.120  40.030  33.810  1.00  0.00           C  
ATOM   1903  HN  TRP   122      36.240  45.530  33.470  1.00  0.00           H  
ATOM   1904  HA  TRP   122      38.700  44.740  32.480  1.00  0.00           H  
ATOM   1905  HB1 TRP   122      37.450  43.950  30.300  1.00  0.00           H  
ATOM   1906  HB2 TRP   122      36.240  45.250  30.430  1.00  0.00           H  
ATOM   1907  HD1 TRP   122      34.080  44.490  31.050  1.00  0.00           H  
ATOM   1908  HE1 TRP   122      33.120  42.570  32.470  1.00  0.00           H  
ATOM   1909  HE3 TRP   122      38.280  42.260  32.450  1.00  0.00           H  
ATOM   1910  HZ2 TRP   122      34.030  40.510  34.090  1.00  0.00           H  
ATOM   1911  HZ3 TRP   122      38.200  40.000  33.710  1.00  0.00           H  
ATOM   1912  HH2 TRP   122      35.970  39.070  34.290  1.00  0.00           H  
ATOM   1913  N   GLU   123      37.660  47.410  30.880  1.00  0.00           N  
ATOM   1914  CA  GLU   123      37.970  48.470  30.030  1.00  0.00           C  
ATOM   1915  C   GLU   123      39.100  49.320  30.520  1.00  0.00           C  
ATOM   1916  O   GLU   123      39.950  49.800  29.760  1.00  0.00           O  
ATOM   1917  CB  GLU   123      36.720  49.310  29.890  1.00  0.00           C  
ATOM   1918  CG  GLU   123      35.480  48.700  29.240  1.00  0.00           C  
ATOM   1919  CD  GLU   123      35.420  48.580  27.760  1.00  0.00           C  
ATOM   1920  OE1 GLU   123      36.290  49.070  27.040  1.00  0.00           O  
ATOM   1921  OE2 GLU   123      34.450  47.910  27.280  1.00  0.00           O1-
ATOM   1922  HN  GLU   123      36.820  47.480  31.420  1.00  0.00           H  
ATOM   1923  HA  GLU   123      38.230  48.080  29.060  1.00  0.00           H  
ATOM   1924  HB1 GLU   123      37.060  50.230  29.360  1.00  0.00           H  
ATOM   1925  HB2 GLU   123      36.360  49.750  30.850  1.00  0.00           H  
ATOM   1926  HG1 GLU   123      34.660  49.400  29.500  1.00  0.00           H  
ATOM   1927  HG2 GLU   123      35.250  47.710  29.670  1.00  0.00           H  
ATOM   1928  N   GLU   124      39.150  49.410  31.910  1.00  0.00           N  
ATOM   1929  CA  GLU   124      40.230  50.080  32.680  1.00  0.00           C  
ATOM   1930  C   GLU   124      41.610  49.560  32.450  1.00  0.00           C  
ATOM   1931  O   GLU   124      42.530  50.290  32.150  1.00  0.00           O  
ATOM   1932  CB  GLU   124      39.870  50.140  34.150  1.00  0.00           C  
ATOM   1933  CG  GLU   124      40.920  50.820  35.090  1.00  0.00           C  
ATOM   1934  CD  GLU   124      40.430  51.110  36.490  1.00  0.00           C  
ATOM   1935  OE1 GLU   124      40.510  52.290  36.900  1.00  0.00           O  
ATOM   1936  OE2 GLU   124      39.980  50.180  37.200  1.00  0.00           O1-
ATOM   1937  HN  GLU   124      38.410  48.990  32.430  1.00  0.00           H  
ATOM   1938  HA  GLU   124      40.150  51.090  32.310  1.00  0.00           H  
ATOM   1939  HB1 GLU   124      39.730  49.110  34.550  1.00  0.00           H  
ATOM   1940  HB2 GLU   124      38.850  50.540  34.300  1.00  0.00           H  
ATOM   1941  HG1 GLU   124      41.110  51.840  34.700  1.00  0.00           H  
ATOM   1942  HG2 GLU   124      41.920  50.350  35.160  1.00  0.00           H  
ATOM   1943  N   ARG   125      41.770  48.220  32.540  1.00  0.00           N  
ATOM   1944  CA  ARG   125      43.000  47.520  32.240  1.00  0.00           C  
ATOM   1945  C   ARG   125      43.470  47.690  30.840  1.00  0.00           C  
ATOM   1946  O   ARG   125      44.670  47.860  30.560  1.00  0.00           O  
ATOM   1947  CB  ARG   125      42.740  45.940  32.480  1.00  0.00           C  
ATOM   1948  CG  ARG   125      44.100  45.140  32.450  1.00  0.00           C  
ATOM   1949  CD  ARG   125      44.170  43.840  31.590  1.00  0.00           C  
ATOM   1950  NE  ARG   125      44.050  44.050  30.090  1.00  0.00           N  
ATOM   1951  CZ  ARG   125      44.370  43.050  29.270  1.00  0.00           C  
ATOM   1952  NH1 ARG   125      44.880  41.880  29.580  1.00  0.00           N1+
ATOM   1953  NH2 ARG   125      44.210  43.410  28.010  1.00  0.00           N  
ATOM   1954  HN  ARG   125      41.020  47.680  32.930  1.00  0.00           H  
ATOM   1955  HA  ARG   125      43.780  47.830  32.920  1.00  0.00           H  
ATOM   1956  HB1 ARG   125      42.000  45.560  31.750  1.00  0.00           H  
ATOM   1957  HB2 ARG   125      42.420  45.920  33.540  1.00  0.00           H  
ATOM   1958  HG1 ARG   125      44.250  44.760  33.480  1.00  0.00           H  
ATOM   1959  HG2 ARG   125      44.920  45.820  32.130  1.00  0.00           H  
ATOM   1960  HD1 ARG   125      43.280  43.210  31.830  1.00  0.00           H  
ATOM   1961  HD2 ARG   125      45.090  43.260  31.810  1.00  0.00           H  
ATOM   1962  HE  ARG   125      43.670  44.910  29.760  1.00  0.00           H  
ATOM   1963 1HH1 ARG   125      44.950  41.520  30.510  1.00  0.00           H  
ATOM   1964 2HH1 ARG   125      45.270  41.360  28.820  1.00  0.00           H  
ATOM   1965 1HH2 ARG   125      43.600  44.190  27.830  1.00  0.00           H  
ATOM   1966 2HH2 ARG   125      44.330  42.720  27.300  1.00  0.00           H  
ATOM   1967  N   ASP   126      42.570  47.560  29.870  1.00  0.00           N  
ATOM   1968  CA  ASP   126      42.870  47.860  28.540  1.00  0.00           C  
ATOM   1969  C   ASP   126      43.250  49.340  28.400  1.00  0.00           C  
ATOM   1970  O   ASP   126      44.110  49.550  27.530  1.00  0.00           O  
ATOM   1971  CB  ASP   126      41.680  47.450  27.670  1.00  0.00           C  
ATOM   1972  CG  ASP   126      41.260  46.030  27.580  1.00  0.00           C  
ATOM   1973  OD1 ASP   126      42.100  45.120  27.870  1.00  0.00           O  
ATOM   1974  OD2 ASP   126      40.070  45.840  27.230  1.00  0.00           O1-
ATOM   1975  HN  ASP   126      41.620  47.330  30.090  1.00  0.00           H  
ATOM   1976  HA  ASP   126      43.700  47.290  28.150  1.00  0.00           H  
ATOM   1977  HB1 ASP   126      41.890  47.650  26.600  1.00  0.00           H  
ATOM   1978  HB2 ASP   126      40.810  48.140  27.770  1.00  0.00           H  
ATOM   1979  N   ILE   127      42.680  50.340  29.090  1.00  0.00           N  
ATOM   1980  CA  ILE   127      43.060  51.740  29.020  1.00  0.00           C  
ATOM   1981  C   ILE   127      44.470  51.830  29.620  1.00  0.00           C  
ATOM   1982  O   ILE   127      45.360  52.380  29.000  1.00  0.00           O  
ATOM   1983  CB  ILE   127      42.180  52.740  29.710  1.00  0.00           C  
ATOM   1984  CG1 ILE   127      40.910  52.850  28.910  1.00  0.00           C  
ATOM   1985  CG2 ILE   127      42.880  54.130  29.930  1.00  0.00           C  
ATOM   1986  CD  ILE   127      39.610  53.250  29.590  1.00  0.00           C  
ATOM   1987  HN  ILE   127      41.900  50.210  29.690  1.00  0.00           H  
ATOM   1988  HA  ILE   127      43.130  52.000  27.970  1.00  0.00           H  
ATOM   1989  HB  ILE   127      41.950  52.350  30.730  1.00  0.00           H  
ATOM   1990 1HG1 ILE   127      40.630  51.900  28.410  1.00  0.00           H  
ATOM   1991 2HG1 ILE   127      40.990  53.600  28.090  1.00  0.00           H  
ATOM   1992 1HG2 ILE   127      43.870  54.090  30.430  1.00  0.00           H  
ATOM   1993 2HG2 ILE   127      42.140  54.850  30.350  1.00  0.00           H  
ATOM   1994 3HG2 ILE   127      43.180  54.490  28.920  1.00  0.00           H  
ATOM   1995  HD1 ILE   127      39.800  54.270  30.010  1.00  0.00           H  
ATOM   1996  HD2 ILE   127      39.480  52.660  30.520  1.00  0.00           H  
ATOM   1997  HD3 ILE   127      38.760  53.210  28.890  1.00  0.00           H  
ATOM   1998  N   MET   128      44.730  51.200  30.760  1.00  0.00           N  
ATOM   1999  CA  MET   128      46.050  51.220  31.400  1.00  0.00           C  
ATOM   2000  C   MET   128      47.240  50.580  30.610  1.00  0.00           C  
ATOM   2001  O   MET   128      48.300  51.200  30.370  1.00  0.00           O  
ATOM   2002  CB  MET   128      45.970  50.500  32.820  1.00  0.00           C  
ATOM   2003  CG  MET   128      45.250  51.260  33.890  1.00  0.00           C  
ATOM   2004  SD  MET   128      45.220  50.300  35.370  1.00  0.00           S  
ATOM   2005  CE  MET   128      44.200  51.500  36.260  1.00  0.00           C  
ATOM   2006  HN  MET   128      43.960  50.780  31.240  1.00  0.00           H  
ATOM   2007  HA  MET   128      46.410  52.220  31.600  1.00  0.00           H  
ATOM   2008  HB1 MET   128      47.020  50.300  33.120  1.00  0.00           H  
ATOM   2009  HB2 MET   128      45.560  49.490  32.630  1.00  0.00           H  
ATOM   2010  HG1 MET   128      44.260  51.480  33.430  1.00  0.00           H  
ATOM   2011  HG2 MET   128      45.830  52.180  34.130  1.00  0.00           H  
ATOM   2012  HE1 MET   128      43.770  50.970  37.140  1.00  0.00           H  
ATOM   2013  HE2 MET   128      43.270  51.740  35.700  1.00  0.00           H  
ATOM   2014  HE3 MET   128      44.810  52.330  36.670  1.00  0.00           H  
ATOM   2015  N   ALA   129      46.940  49.460  30.060  1.00  0.00           N  
ATOM   2016  CA  ALA   129      47.750  48.710  29.220  1.00  0.00           C  
ATOM   2017  C   ALA   129      48.170  49.320  27.870  1.00  0.00           C  
ATOM   2018  O   ALA   129      49.360  49.380  27.520  1.00  0.00           O  
ATOM   2019  CB  ALA   129      47.280  47.310  29.080  1.00  0.00           C  
ATOM   2020  HN  ALA   129      46.000  49.120  30.040  1.00  0.00           H  
ATOM   2021  HA  ALA   129      48.710  48.650  29.700  1.00  0.00           H  
ATOM   2022  HB1 ALA   129      46.500  47.270  28.290  1.00  0.00           H  
ATOM   2023  HB2 ALA   129      46.860  46.780  29.970  1.00  0.00           H  
ATOM   2024  HB3 ALA   129      48.070  46.620  28.720  1.00  0.00           H  
ATOM   2025  N   PHE   130      47.210  49.890  27.070  1.00  0.00           N  
ATOM   2026  CA  PHE   130      47.450  50.200  25.650  1.00  0.00           C  
ATOM   2027  C   PHE   130      47.330  51.650  25.250  1.00  0.00           C  
ATOM   2028  O   PHE   130      47.360  52.010  24.070  1.00  0.00           O  
ATOM   2029  CB  PHE   130      46.380  49.380  24.750  1.00  0.00           C  
ATOM   2030  CG  PHE   130      46.290  47.940  25.260  1.00  0.00           C  
ATOM   2031  CD1 PHE   130      47.430  47.100  25.280  1.00  0.00           C  
ATOM   2032  CD2 PHE   130      45.050  47.430  25.660  1.00  0.00           C  
ATOM   2033  CE1 PHE   130      47.300  45.740  25.670  1.00  0.00           C  
ATOM   2034  CE2 PHE   130      44.900  46.110  26.020  1.00  0.00           C  
ATOM   2035  CZ  PHE   130      46.070  45.300  26.070  1.00  0.00           C  
ATOM   2036  HN  PHE   130      46.250  49.790  27.290  1.00  0.00           H  
ATOM   2037  HA  PHE   130      48.460  50.040  25.310  1.00  0.00           H  
ATOM   2038  HB1 PHE   130      46.680  49.320  23.690  1.00  0.00           H  
ATOM   2039  HB2 PHE   130      45.360  49.800  24.920  1.00  0.00           H  
ATOM   2040  HD1 PHE   130      48.430  47.360  24.970  1.00  0.00           H  
ATOM   2041  HD2 PHE   130      44.170  48.050  25.610  1.00  0.00           H  
ATOM   2042  HE1 PHE   130      48.140  45.070  25.710  1.00  0.00           H  
ATOM   2043  HE2 PHE   130      43.920  45.780  26.310  1.00  0.00           H  
ATOM   2044  HZ  PHE   130      45.990  44.250  26.320  1.00  0.00           H  
ATOM   2045  N   ALA   131      47.280  52.550  26.220  1.00  0.00           N  
ATOM   2046  CA  ALA   131      47.210  53.980  25.880  1.00  0.00           C  
ATOM   2047  C   ALA   131      48.440  54.540  25.190  1.00  0.00           C  
ATOM   2048  O   ALA   131      48.340  55.340  24.270  1.00  0.00           O  
ATOM   2049  CB  ALA   131      46.730  54.750  27.130  1.00  0.00           C  
ATOM   2050  HN  ALA   131      47.060  52.330  27.160  1.00  0.00           H  
ATOM   2051  HA  ALA   131      46.470  54.060  25.090  1.00  0.00           H  
ATOM   2052  HB1 ALA   131      47.260  54.380  28.030  1.00  0.00           H  
ATOM   2053  HB2 ALA   131      45.640  54.620  27.250  1.00  0.00           H  
ATOM   2054  HB3 ALA   131      47.010  55.830  27.160  1.00  0.00           H  
ATOM   2055  N   ASN   132      49.660  54.250  25.770  1.00  0.00           N  
ATOM   2056  CA  ASN   132      50.950  54.750  25.210  1.00  0.00           C  
ATOM   2057  C   ASN   132      51.150  56.250  25.360  1.00  0.00           C  
ATOM   2058  O   ASN   132      51.800  56.920  24.580  1.00  0.00           O  
ATOM   2059  CB  ASN   132      51.240  54.350  23.740  1.00  0.00           C  
ATOM   2060  CG  ASN   132      51.120  52.830  23.460  1.00  0.00           C  
ATOM   2061  ND2 ASN   132      51.610  52.460  22.250  1.00  0.00           N  
ATOM   2062  OD1 ASN   132      50.700  51.940  24.180  1.00  0.00           O  
ATOM   2063  HN  ASN   132      49.780  53.610  26.530  1.00  0.00           H  
ATOM   2064  HA  ASN   132      51.710  54.300  25.840  1.00  0.00           H  
ATOM   2065  HB1 ASN   132      52.290  54.620  23.480  1.00  0.00           H  
ATOM   2066  HB2 ASN   132      50.570  54.810  22.990  1.00  0.00           H  
ATOM   2067 1HD2 ASN   132      51.560  51.480  22.070  1.00  0.00           H  
ATOM   2068 2HD2 ASN   132      52.090  53.110  21.670  1.00  0.00           H  
ATOM   2069  N   SER   133      50.540  56.670  26.470  1.00  0.00           N  
ATOM   2070  CA  SER   133      50.190  58.080  26.560  1.00  0.00           C  
ATOM   2071  C   SER   133      50.710  58.590  27.910  1.00  0.00           C  
ATOM   2072  O   SER   133      50.650  57.810  28.860  1.00  0.00           O  
ATOM   2073  CB  SER   133      48.650  58.370  26.590  1.00  0.00           C  
ATOM   2074  OG  SER   133      48.160  59.700  26.820  1.00  0.00           O  
ATOM   2075  HN  SER   133      50.150  56.100  27.190  1.00  0.00           H  
ATOM   2076  HA  SER   133      50.680  58.650  25.790  1.00  0.00           H  
ATOM   2077  HB1 SER   133      48.190  57.680  27.330  1.00  0.00           H  
ATOM   2078  HB2 SER   133      48.360  57.970  25.590  1.00  0.00           H  
ATOM   2079  HG1 SER   133      47.940  60.130  25.990  1.00  0.00           H  
ATOM   2080  N   PRO   134      51.340  59.750  28.070  1.00  0.00           N  
ATOM   2081  CA  PRO   134      51.870  60.000  29.390  1.00  0.00           C  
ATOM   2082  C   PRO   134      50.940  60.360  30.480  1.00  0.00           C  
ATOM   2083  O   PRO   134      51.390  60.550  31.610  1.00  0.00           O  
ATOM   2084  CB  PRO   134      52.840  61.150  29.050  1.00  0.00           C  
ATOM   2085  CG  PRO   134      52.150  61.980  27.940  1.00  0.00           C  
ATOM   2086  CD  PRO   134      51.420  60.880  27.180  1.00  0.00           C  
ATOM   2087  HA  PRO   134      52.430  59.180  29.810  1.00  0.00           H  
ATOM   2088  HB1 PRO   134      53.700  60.690  28.520  1.00  0.00           H  
ATOM   2089  HB2 PRO   134      53.130  61.640  30.000  1.00  0.00           H  
ATOM   2090  HG1 PRO   134      51.460  62.750  28.350  1.00  0.00           H  
ATOM   2091  HG2 PRO   134      52.950  62.520  27.390  1.00  0.00           H  
ATOM   2092  HD1 PRO   134      50.440  61.270  26.840  1.00  0.00           H  
ATOM   2093  HD2 PRO   134      51.990  60.490  26.310  1.00  0.00           H  
ATOM   2094  N   TRP   135      49.640  60.580  30.130  1.00  0.00           N  
ATOM   2095  CA  TRP   135      48.570  61.110  31.000  1.00  0.00           C  
ATOM   2096  C   TRP   135      47.920  60.020  31.820  1.00  0.00           C  
ATOM   2097  O   TRP   135      47.250  60.340  32.790  1.00  0.00           O  
ATOM   2098  CB  TRP   135      47.460  61.740  30.180  1.00  0.00           C  
ATOM   2099  CG  TRP   135      47.910  62.930  29.430  1.00  0.00           C  
ATOM   2100  CD1 TRP   135      48.060  62.840  28.070  1.00  0.00           C  
ATOM   2101  CD2 TRP   135      48.450  64.180  29.840  1.00  0.00           C  
ATOM   2102  CE2 TRP   135      48.800  64.850  28.610  1.00  0.00           C  
ATOM   2103  CE3 TRP   135      48.680  64.760  31.060  1.00  0.00           C  
ATOM   2104  NE1 TRP   135      48.580  64.020  27.530  1.00  0.00           N  
ATOM   2105  CZ2 TRP   135      49.210  66.220  28.690  1.00  0.00           C  
ATOM   2106  CZ3 TRP   135      49.020  66.110  31.090  1.00  0.00           C  
ATOM   2107  CH2 TRP   135      49.190  66.850  29.910  1.00  0.00           C  
ATOM   2108  HN  TRP   135      49.370  60.560  29.170  1.00  0.00           H  
ATOM   2109  HA  TRP   135      48.870  61.870  31.710  1.00  0.00           H  
ATOM   2110  HB1 TRP   135      46.700  62.020  30.940  1.00  0.00           H  
ATOM   2111  HB2 TRP   135      46.910  61.080  29.480  1.00  0.00           H  
ATOM   2112  HD1 TRP   135      47.820  61.970  27.490  1.00  0.00           H  
ATOM   2113  HE1 TRP   135      48.620  64.290  26.590  1.00  0.00           H  
ATOM   2114  HE3 TRP   135      48.480  64.250  31.990  1.00  0.00           H  
ATOM   2115  HZ2 TRP   135      49.210  66.790  27.780  1.00  0.00           H  
ATOM   2116  HZ3 TRP   135      49.230  66.480  32.080  1.00  0.00           H  
ATOM   2117  HH2 TRP   135      49.230  67.920  30.070  1.00  0.00           H  
ATOM   2118  N   VAL   136      48.230  58.750  31.340  1.00  0.00           N  
ATOM   2119  CA  VAL   136      47.640  57.540  31.840  1.00  0.00           C  
ATOM   2120  C   VAL   136      48.740  56.650  32.510  1.00  0.00           C  
ATOM   2121  O   VAL   136      49.850  56.470  31.930  1.00  0.00           O  
ATOM   2122  CB  VAL   136      47.070  56.760  30.660  1.00  0.00           C  
ATOM   2123  CG1 VAL   136      46.540  55.320  31.050  1.00  0.00           C  
ATOM   2124  CG2 VAL   136      46.020  57.700  30.040  1.00  0.00           C  
ATOM   2125  HN  VAL   136      48.690  58.810  30.460  1.00  0.00           H  
ATOM   2126  HA  VAL   136      46.830  57.770  32.520  1.00  0.00           H  
ATOM   2127  HB  VAL   136      47.890  56.660  29.910  1.00  0.00           H  
ATOM   2128 1HG1 VAL   136      45.730  55.520  31.780  1.00  0.00           H  
ATOM   2129 2HG1 VAL   136      47.370  54.720  31.480  1.00  0.00           H  
ATOM   2130 3HG1 VAL   136      46.130  54.850  30.130  1.00  0.00           H  
ATOM   2131 1HG2 VAL   136      46.540  58.550  29.540  1.00  0.00           H  
ATOM   2132 2HG2 VAL   136      45.280  58.070  30.780  1.00  0.00           H  
ATOM   2133 3HG2 VAL   136      45.450  57.310  29.170  1.00  0.00           H  
ATOM   2134  N   VAL   137      48.540  56.050  33.730  1.00  0.00           N  
ATOM   2135  CA  VAL   137      49.450  55.150  34.400  1.00  0.00           C  
ATOM   2136  C   VAL   137      49.960  53.970  33.520  1.00  0.00           C  
ATOM   2137  O   VAL   137      49.190  53.490  32.700  1.00  0.00           O  
ATOM   2138  CB  VAL   137      48.920  54.860  35.790  1.00  0.00           C  
ATOM   2139  CG1 VAL   137      47.560  54.110  35.700  1.00  0.00           C  
ATOM   2140  CG2 VAL   137      49.880  54.230  36.730  1.00  0.00           C  
ATOM   2141  HN  VAL   137      47.700  56.310  34.200  1.00  0.00           H  
ATOM   2142  HA  VAL   137      50.300  55.770  34.630  1.00  0.00           H  
ATOM   2143  HB  VAL   137      48.550  55.840  36.160  1.00  0.00           H  
ATOM   2144 1HG1 VAL   137      47.050  54.190  36.680  1.00  0.00           H  
ATOM   2145 2HG1 VAL   137      47.530  53.090  35.270  1.00  0.00           H  
ATOM   2146 3HG1 VAL   137      46.820  54.730  35.150  1.00  0.00           H  
ATOM   2147 1HG2 VAL   137      50.780  54.860  36.920  1.00  0.00           H  
ATOM   2148 2HG2 VAL   137      50.060  53.200  36.350  1.00  0.00           H  
ATOM   2149 3HG2 VAL   137      49.330  54.180  37.700  1.00  0.00           H  
ATOM   2150  N   GLN   138      51.190  53.590  33.690  1.00  0.00           N  
ATOM   2151  CA  GLN   138      51.830  52.480  32.960  1.00  0.00           C  
ATOM   2152  C   GLN   138      51.710  51.050  33.710  1.00  0.00           C  
ATOM   2153  O   GLN   138      52.060  50.760  34.850  1.00  0.00           O  
ATOM   2154  CB  GLN   138      53.300  52.880  32.800  1.00  0.00           C  
ATOM   2155  CG  GLN   138      54.130  51.670  32.260  1.00  0.00           C  
ATOM   2156  CD  GLN   138      53.900  51.330  30.740  1.00  0.00           C  
ATOM   2157  NE2 GLN   138      54.680  50.400  30.210  1.00  0.00           N  
ATOM   2158  OE1 GLN   138      53.150  52.120  30.130  1.00  0.00           O  
ATOM   2159  HN  GLN   138      51.750  54.100  34.330  1.00  0.00           H  
ATOM   2160  HA  GLN   138      51.490  52.450  31.940  1.00  0.00           H  
ATOM   2161  HB1 GLN   138      53.730  53.100  33.800  1.00  0.00           H  
ATOM   2162  HB2 GLN   138      53.380  53.750  32.110  1.00  0.00           H  
ATOM   2163  HG1 GLN   138      54.010  50.730  32.830  1.00  0.00           H  
ATOM   2164  HG2 GLN   138      55.190  52.000  32.330  1.00  0.00           H  
ATOM   2165 1HE2 GLN   138      54.540  50.260  29.230  1.00  0.00           H  
ATOM   2166 2HE2 GLN   138      55.100  49.700  30.790  1.00  0.00           H  
ATOM   2167  N   LEU   139      51.120  50.070  32.940  1.00  0.00           N  
ATOM   2168  CA  LEU   139      50.750  48.770  33.380  1.00  0.00           C  
ATOM   2169  C   LEU   139      51.980  47.920  33.230  1.00  0.00           C  
ATOM   2170  O   LEU   139      52.530  47.860  32.130  1.00  0.00           O  
ATOM   2171  CB  LEU   139      49.550  48.140  32.620  1.00  0.00           C  
ATOM   2172  CG  LEU   139      48.990  46.820  33.200  1.00  0.00           C  
ATOM   2173  CD1 LEU   139      48.520  46.670  34.690  1.00  0.00           C  
ATOM   2174  CD2 LEU   139      47.820  46.210  32.390  1.00  0.00           C  
ATOM   2175  HN  LEU   139      50.850  50.250  32.000  1.00  0.00           H  
ATOM   2176  HA  LEU   139      50.600  48.780  34.450  1.00  0.00           H  
ATOM   2177  HB1 LEU   139      49.840  48.000  31.560  1.00  0.00           H  
ATOM   2178  HB2 LEU   139      48.720  48.880  32.680  1.00  0.00           H  
ATOM   2179  HG  LEU   139      49.770  46.070  32.980  1.00  0.00           H  
ATOM   2180 1HD1 LEU   139      47.700  47.400  34.860  1.00  0.00           H  
ATOM   2181 2HD1 LEU   139      49.380  46.880  35.360  1.00  0.00           H  
ATOM   2182 3HD1 LEU   139      48.090  45.640  34.770  1.00  0.00           H  
ATOM   2183 1HD2 LEU   139      48.130  46.000  31.340  1.00  0.00           H  
ATOM   2184 2HD2 LEU   139      46.880  46.810  32.360  1.00  0.00           H  
ATOM   2185 3HD2 LEU   139      47.620  45.180  32.750  1.00  0.00           H  
ATOM   2186  N   PHE   140      52.290  47.130  34.290  1.00  0.00           N  
ATOM   2187  CA  PHE   140      53.450  46.250  34.260  1.00  0.00           C  
ATOM   2188  C   PHE   140      52.890  44.820  34.030  1.00  0.00           C  
ATOM   2189  O   PHE   140      53.140  44.260  33.010  1.00  0.00           O  
ATOM   2190  CB  PHE   140      54.330  46.310  35.530  1.00  0.00           C  
ATOM   2191  CG  PHE   140      54.980  47.710  35.500  1.00  0.00           C  
ATOM   2192  CD1 PHE   140      55.620  48.200  34.330  1.00  0.00           C  
ATOM   2193  CD2 PHE   140      54.900  48.520  36.620  1.00  0.00           C  
ATOM   2194  CE1 PHE   140      56.270  49.430  34.340  1.00  0.00           C  
ATOM   2195  CE2 PHE   140      55.580  49.750  36.700  1.00  0.00           C  
ATOM   2196  CZ  PHE   140      56.210  50.220  35.560  1.00  0.00           C  
ATOM   2197  HN  PHE   140      51.640  47.060  35.040  1.00  0.00           H  
ATOM   2198  HA  PHE   140      54.100  46.410  33.420  1.00  0.00           H  
ATOM   2199  HB1 PHE   140      55.150  45.550  35.530  1.00  0.00           H  
ATOM   2200  HB2 PHE   140      53.690  46.030  36.390  1.00  0.00           H  
ATOM   2201  HD1 PHE   140      55.700  47.560  33.460  1.00  0.00           H  
ATOM   2202  HD2 PHE   140      54.320  48.290  37.500  1.00  0.00           H  
ATOM   2203  HE1 PHE   140      56.850  49.790  33.510  1.00  0.00           H  
ATOM   2204  HE2 PHE   140      55.680  50.340  37.590  1.00  0.00           H  
ATOM   2205  HZ  PHE   140      56.810  51.110  35.560  1.00  0.00           H  
ATOM   2206  N   TYR   141      52.070  44.290  35.000  1.00  0.00           N  
ATOM   2207  CA  TYR   141      51.590  42.880  34.910  1.00  0.00           C  
ATOM   2208  C   TYR   141      50.190  42.860  35.380  1.00  0.00           C  
ATOM   2209  O   TYR   141      49.760  43.650  36.210  1.00  0.00           O  
ATOM   2210  CB  TYR   141      52.370  41.810  35.760  1.00  0.00           C  
ATOM   2211  CG  TYR   141      53.900  42.070  35.650  1.00  0.00           C  
ATOM   2212  CD1 TYR   141      54.540  41.720  34.470  1.00  0.00           C  
ATOM   2213  CD2 TYR   141      54.680  42.400  36.760  1.00  0.00           C  
ATOM   2214  CE1 TYR   141      55.960  41.790  34.310  1.00  0.00           C  
ATOM   2215  CE2 TYR   141      56.080  42.570  36.560  1.00  0.00           C  
ATOM   2216  CZ  TYR   141      56.710  42.250  35.360  1.00  0.00           C  
ATOM   2217  OH  TYR   141      58.160  42.240  35.240  1.00  0.00           O  
ATOM   2218  HN  TYR   141      51.800  44.840  35.790  1.00  0.00           H  
ATOM   2219  HA  TYR   141      51.630  42.440  33.930  1.00  0.00           H  
ATOM   2220  HB1 TYR   141      52.270  40.780  35.380  1.00  0.00           H  
ATOM   2221  HB2 TYR   141      52.150  41.730  36.850  1.00  0.00           H  
ATOM   2222  HD1 TYR   141      54.000  41.350  33.610  1.00  0.00           H  
ATOM   2223  HD2 TYR   141      54.300  42.660  37.740  1.00  0.00           H  
ATOM   2224  HE1 TYR   141      56.460  41.600  33.370  1.00  0.00           H  
ATOM   2225  HE2 TYR   141      56.590  42.870  37.470  1.00  0.00           H  
ATOM   2226  HH  TYR   141      58.490  41.620  34.580  1.00  0.00           H  
ATOM   2227  N   ALA   142      49.430  41.910  34.810  1.00  0.00           N  
ATOM   2228  CA  ALA   142      48.100  41.540  35.330  1.00  0.00           C  
ATOM   2229  C   ALA   142      48.170  40.080  35.450  1.00  0.00           C  
ATOM   2230  O   ALA   142      48.620  39.310  34.540  1.00  0.00           O  
ATOM   2231  CB  ALA   142      46.820  42.050  34.520  1.00  0.00           C  
ATOM   2232  HN  ALA   142      49.740  41.260  34.130  1.00  0.00           H  
ATOM   2233  HA  ALA   142      48.020  41.900  36.340  1.00  0.00           H  
ATOM   2234  HB1 ALA   142      45.880  41.730  35.020  1.00  0.00           H  
ATOM   2235  HB2 ALA   142      46.850  41.570  33.520  1.00  0.00           H  
ATOM   2236  HB3 ALA   142      46.880  43.160  34.520  1.00  0.00           H  
ATOM   2237  N   PHE   143      47.810  39.570  36.670  1.00  0.00           N  
ATOM   2238  CA  PHE   143      48.000  38.120  36.980  1.00  0.00           C  
ATOM   2239  C   PHE   143      46.750  37.830  37.860  1.00  0.00           C  
ATOM   2240  O   PHE   143      46.010  38.750  38.250  1.00  0.00           O  
ATOM   2241  CB  PHE   143      49.370  37.910  37.590  1.00  0.00           C  
ATOM   2242  CG  PHE   143      49.640  38.490  38.980  1.00  0.00           C  
ATOM   2243  CD1 PHE   143      50.600  39.580  39.120  1.00  0.00           C  
ATOM   2244  CD2 PHE   143      49.200  37.910  40.160  1.00  0.00           C  
ATOM   2245  CE1 PHE   143      50.980  40.070  40.370  1.00  0.00           C  
ATOM   2246  CE2 PHE   143      49.660  38.350  41.440  1.00  0.00           C  
ATOM   2247  CZ  PHE   143      50.560  39.450  41.530  1.00  0.00           C  
ATOM   2248  HN  PHE   143      47.470  40.200  37.370  1.00  0.00           H  
ATOM   2249  HA  PHE   143      47.930  37.570  36.050  1.00  0.00           H  
ATOM   2250  HB1 PHE   143      50.170  38.300  36.920  1.00  0.00           H  
ATOM   2251  HB2 PHE   143      49.680  36.850  37.590  1.00  0.00           H  
ATOM   2252  HD1 PHE   143      51.060  39.940  38.210  1.00  0.00           H  
ATOM   2253  HD2 PHE   143      48.400  37.180  40.190  1.00  0.00           H  
ATOM   2254  HE1 PHE   143      51.740  40.840  40.470  1.00  0.00           H  
ATOM   2255  HE2 PHE   143      49.130  37.900  42.270  1.00  0.00           H  
ATOM   2256  HZ  PHE   143      50.940  39.880  42.450  1.00  0.00           H  
ATOM   2257  N   GLN   144      46.580  36.530  38.160  1.00  0.00           N  
ATOM   2258  CA  GLN   144      45.470  36.240  39.080  1.00  0.00           C  
ATOM   2259  C   GLN   144      45.780  34.950  39.890  1.00  0.00           C  
ATOM   2260  O   GLN   144      46.720  34.230  39.620  1.00  0.00           O  
ATOM   2261  CB  GLN   144      44.300  35.980  38.240  1.00  0.00           C  
ATOM   2262  CG  GLN   144      44.140  34.520  37.600  1.00  0.00           C  
ATOM   2263  CD  GLN   144      42.650  34.230  37.050  1.00  0.00           C  
ATOM   2264  NE2 GLN   144      42.590  33.510  35.900  1.00  0.00           N  
ATOM   2265  OE1 GLN   144      41.640  34.570  37.670  1.00  0.00           O  
ATOM   2266  HN  GLN   144      47.100  35.840  37.680  1.00  0.00           H  
ATOM   2267  HA  GLN   144      45.170  37.020  39.760  1.00  0.00           H  
ATOM   2268  HB1 GLN   144      44.340  36.720  37.410  1.00  0.00           H  
ATOM   2269  HB2 GLN   144      43.430  36.060  38.930  1.00  0.00           H  
ATOM   2270  HG1 GLN   144      44.280  33.680  38.320  1.00  0.00           H  
ATOM   2271  HG2 GLN   144      44.890  34.350  36.800  1.00  0.00           H  
ATOM   2272 1HE2 GLN   144      41.720  33.260  35.480  1.00  0.00           H  
ATOM   2273 2HE2 GLN   144      43.410  32.990  35.670  1.00  0.00           H  
ATOM   2274  N   ASP   145      45.040  34.790  40.990  1.00  0.00           N  
ATOM   2275  CA  ASP   145      45.230  33.890  42.050  1.00  0.00           C  
ATOM   2276  C   ASP   145      43.860  33.350  42.470  1.00  0.00           C  
ATOM   2277  O   ASP   145      42.920  33.870  41.900  1.00  0.00           O  
ATOM   2278  CB  ASP   145      45.820  34.630  43.280  1.00  0.00           C  
ATOM   2279  CG  ASP   145      46.730  33.740  44.060  1.00  0.00           C  
ATOM   2280  OD1 ASP   145      47.270  34.140  45.080  1.00  0.00           O  
ATOM   2281  OD2 ASP   145      46.910  32.530  43.770  1.00  0.00           O1-
ATOM   2282  HN  ASP   145      44.250  35.360  41.210  1.00  0.00           H  
ATOM   2283  HA  ASP   145      45.820  33.090  41.620  1.00  0.00           H  
ATOM   2284  HB1 ASP   145      45.030  34.900  44.020  1.00  0.00           H  
ATOM   2285  HB2 ASP   145      46.420  35.510  42.960  1.00  0.00           H  
ATOM   2286  N   ASP   146      43.680  32.440  43.430  1.00  0.00           N  
ATOM   2287  CA  ASP   146      42.420  31.980  43.920  1.00  0.00           C  
ATOM   2288  C   ASP   146      41.240  32.960  44.050  1.00  0.00           C  
ATOM   2289  O   ASP   146      40.240  32.840  43.340  1.00  0.00           O  
ATOM   2290  CB  ASP   146      42.760  31.190  45.320  1.00  0.00           C  
ATOM   2291  CG  ASP   146      41.670  30.160  45.650  1.00  0.00           C  
ATOM   2292  OD1 ASP   146      40.960  29.680  44.710  1.00  0.00           O  
ATOM   2293  OD2 ASP   146      41.660  29.690  46.810  1.00  0.00           O1-
ATOM   2294  HN  ASP   146      44.500  32.030  43.830  1.00  0.00           H  
ATOM   2295  HA  ASP   146      42.210  31.180  43.210  1.00  0.00           H  
ATOM   2296  HB1 ASP   146      43.050  31.850  46.160  1.00  0.00           H  
ATOM   2297  HB2 ASP   146      43.650  30.570  45.060  1.00  0.00           H  
ATOM   2298  N   ARG   147      41.370  33.960  44.880  1.00  0.00           N  
ATOM   2299  CA  ARG   147      40.250  34.860  45.160  1.00  0.00           C  
ATOM   2300  C   ARG   147      40.540  36.160  44.460  1.00  0.00           C  
ATOM   2301  O   ARG   147      39.570  36.960  44.320  1.00  0.00           O  
ATOM   2302  CB  ARG   147      40.060  35.320  46.630  1.00  0.00           C  
ATOM   2303  CG  ARG   147      39.590  34.150  47.520  1.00  0.00           C  
ATOM   2304  CD  ARG   147      39.610  34.550  49.020  1.00  0.00           C  
ATOM   2305  NE  ARG   147      38.940  33.470  49.720  1.00  0.00           N  
ATOM   2306  CZ  ARG   147      38.010  33.700  50.690  1.00  0.00           C  
ATOM   2307  NH1 ARG   147      37.650  34.900  51.150  1.00  0.00           N1+
ATOM   2308  NH2 ARG   147      37.560  32.620  51.310  1.00  0.00           N  
ATOM   2309  HN  ARG   147      42.050  33.960  45.600  1.00  0.00           H  
ATOM   2310  HA  ARG   147      39.290  34.580  44.770  1.00  0.00           H  
ATOM   2311  HB1 ARG   147      39.250  36.080  46.660  1.00  0.00           H  
ATOM   2312  HB2 ARG   147      40.920  35.850  47.100  1.00  0.00           H  
ATOM   2313  HG1 ARG   147      40.280  33.280  47.470  1.00  0.00           H  
ATOM   2314  HG2 ARG   147      38.620  33.670  47.270  1.00  0.00           H  
ATOM   2315  HD1 ARG   147      39.090  35.530  49.010  1.00  0.00           H  
ATOM   2316  HD2 ARG   147      40.610  34.720  49.470  1.00  0.00           H  
ATOM   2317  HE  ARG   147      39.310  32.550  49.550  1.00  0.00           H  
ATOM   2318 1HH1 ARG   147      38.140  35.730  50.890  1.00  0.00           H  
ATOM   2319 2HH1 ARG   147      37.200  34.970  52.040  1.00  0.00           H  
ATOM   2320 1HH2 ARG   147      37.840  31.690  51.080  1.00  0.00           H  
ATOM   2321 2HH2 ARG   147      36.930  32.810  52.060  1.00  0.00           H  
ATOM   2322  N   TYR   148      41.780  36.500  44.020  1.00  0.00           N  
ATOM   2323  CA  TYR   148      41.950  37.880  43.500  1.00  0.00           C  
ATOM   2324  C   TYR   148      42.460  37.980  42.060  1.00  0.00           C  
ATOM   2325  O   TYR   148      43.030  37.000  41.490  1.00  0.00           O  
ATOM   2326  CB  TYR   148      42.970  38.760  44.410  1.00  0.00           C  
ATOM   2327  CG  TYR   148      42.350  38.980  45.800  1.00  0.00           C  
ATOM   2328  CD1 TYR   148      41.080  39.550  45.960  1.00  0.00           C  
ATOM   2329  CD2 TYR   148      43.020  38.700  47.000  1.00  0.00           C  
ATOM   2330  CE1 TYR   148      40.530  39.700  47.220  1.00  0.00           C  
ATOM   2331  CE2 TYR   148      42.440  38.770  48.230  1.00  0.00           C  
ATOM   2332  CZ  TYR   148      41.230  39.410  48.400  1.00  0.00           C  
ATOM   2333  OH  TYR   148      40.720  39.650  49.650  1.00  0.00           O  
ATOM   2334  HN  TYR   148      42.560  35.910  44.190  1.00  0.00           H  
ATOM   2335  HA  TYR   148      40.950  38.290  43.480  1.00  0.00           H  
ATOM   2336  HB1 TYR   148      43.140  39.770  43.980  1.00  0.00           H  
ATOM   2337  HB2 TYR   148      43.960  38.250  44.480  1.00  0.00           H  
ATOM   2338  HD1 TYR   148      40.590  39.990  45.100  1.00  0.00           H  
ATOM   2339  HD2 TYR   148      43.970  38.220  46.820  1.00  0.00           H  
ATOM   2340  HE1 TYR   148      39.590  40.240  47.170  1.00  0.00           H  
ATOM   2341  HE2 TYR   148      42.980  38.410  49.100  1.00  0.00           H  
ATOM   2342  HH  TYR   148      39.770  39.760  49.580  1.00  0.00           H  
ATOM   2343  N   LEU   149      42.210  39.170  41.440  1.00  0.00           N  
ATOM   2344  CA  LEU   149      42.590  39.470  40.040  1.00  0.00           C  
ATOM   2345  C   LEU   149      43.340  40.740  39.960  1.00  0.00           C  
ATOM   2346  O   LEU   149      42.860  41.730  40.520  1.00  0.00           O  
ATOM   2347  CB  LEU   149      41.350  39.390  39.160  1.00  0.00           C  
ATOM   2348  CG  LEU   149      41.480  39.590  37.610  1.00  0.00           C  
ATOM   2349  CD1 LEU   149      42.600  38.760  36.940  1.00  0.00           C  
ATOM   2350  CD2 LEU   149      40.130  39.530  36.840  1.00  0.00           C  
ATOM   2351  HN  LEU   149      41.640  39.850  41.910  1.00  0.00           H  
ATOM   2352  HA  LEU   149      43.400  38.810  39.750  1.00  0.00           H  
ATOM   2353  HB1 LEU   149      40.530  40.020  39.560  1.00  0.00           H  
ATOM   2354  HB2 LEU   149      41.120  38.310  39.270  1.00  0.00           H  
ATOM   2355  HG  LEU   149      41.740  40.660  37.490  1.00  0.00           H  
ATOM   2356 1HD1 LEU   149      43.590  38.930  37.410  1.00  0.00           H  
ATOM   2357 2HD1 LEU   149      42.710  38.970  35.860  1.00  0.00           H  
ATOM   2358 3HD1 LEU   149      42.300  37.690  36.990  1.00  0.00           H  
ATOM   2359 1HD2 LEU   149      40.250  40.160  35.940  1.00  0.00           H  
ATOM   2360 2HD2 LEU   149      39.320  39.980  37.460  1.00  0.00           H  
ATOM   2361 3HD2 LEU   149      39.890  38.490  36.520  1.00  0.00           H  
ATOM   2362  N   TYR   150      44.610  40.740  39.450  1.00  0.00           N  
ATOM   2363  CA  TYR   150      45.560  41.800  39.670  1.00  0.00           C  
ATOM   2364  C   TYR   150      45.950  42.710  38.550  1.00  0.00           C  
ATOM   2365  O   TYR   150      46.160  42.290  37.410  1.00  0.00           O  
ATOM   2366  CB  TYR   150      46.940  41.350  40.110  1.00  0.00           C  
ATOM   2367  CG  TYR   150      46.790  40.580  41.510  1.00  0.00           C  
ATOM   2368  CD1 TYR   150      46.430  39.230  41.570  1.00  0.00           C  
ATOM   2369  CD2 TYR   150      46.900  41.300  42.690  1.00  0.00           C  
ATOM   2370  CE1 TYR   150      46.110  38.600  42.780  1.00  0.00           C  
ATOM   2371  CE2 TYR   150      46.720  40.670  43.920  1.00  0.00           C  
ATOM   2372  CZ  TYR   150      46.300  39.350  43.930  1.00  0.00           C  
ATOM   2373  OH  TYR   150      46.280  38.690  45.250  1.00  0.00           O  
ATOM   2374  HN  TYR   150      44.990  39.920  39.030  1.00  0.00           H  
ATOM   2375  HA  TYR   150      45.100  42.430  40.410  1.00  0.00           H  
ATOM   2376  HB1 TYR   150      47.670  42.190  40.170  1.00  0.00           H  
ATOM   2377  HB2 TYR   150      47.300  40.550  39.440  1.00  0.00           H  
ATOM   2378  HD1 TYR   150      46.270  38.680  40.650  1.00  0.00           H  
ATOM   2379  HD2 TYR   150      47.100  42.360  42.640  1.00  0.00           H  
ATOM   2380  HE1 TYR   150      45.800  37.570  42.840  1.00  0.00           H  
ATOM   2381  HE2 TYR   150      46.860  41.180  44.870  1.00  0.00           H  
ATOM   2382  HH  TYR   150      46.120  39.390  45.880  1.00  0.00           H  
ATOM   2383  N   MET   151      46.150  44.000  38.920  1.00  0.00           N  
ATOM   2384  CA  MET   151      46.820  45.090  38.140  1.00  0.00           C  
ATOM   2385  C   MET   151      48.060  45.620  38.890  1.00  0.00           C  
ATOM   2386  O   MET   151      48.010  46.260  39.920  1.00  0.00           O  
ATOM   2387  CB  MET   151      45.850  46.360  37.950  1.00  0.00           C  
ATOM   2388  CG  MET   151      44.460  45.950  37.590  1.00  0.00           C  
ATOM   2389  SD  MET   151      43.210  47.210  37.960  1.00  0.00           S  
ATOM   2390  CE  MET   151      42.410  47.310  36.310  1.00  0.00           C  
ATOM   2391  HN  MET   151      45.860  44.230  39.840  1.00  0.00           H  
ATOM   2392  HA  MET   151      47.160  44.750  37.170  1.00  0.00           H  
ATOM   2393  HB1 MET   151      46.250  47.060  37.180  1.00  0.00           H  
ATOM   2394  HB2 MET   151      45.890  46.900  38.920  1.00  0.00           H  
ATOM   2395  HG1 MET   151      44.140  45.120  38.250  1.00  0.00           H  
ATOM   2396  HG2 MET   151      44.330  45.730  36.510  1.00  0.00           H  
ATOM   2397  HE1 MET   151      41.820  48.250  36.190  1.00  0.00           H  
ATOM   2398  HE2 MET   151      41.720  46.490  36.050  1.00  0.00           H  
ATOM   2399  HE3 MET   151      43.180  47.410  35.510  1.00  0.00           H  
ATOM   2400  N   VAL   152      49.260  45.370  38.370  1.00  0.00           N  
ATOM   2401  CA  VAL   152      50.510  46.000  38.930  1.00  0.00           C  
ATOM   2402  C   VAL   152      50.980  47.080  37.970  1.00  0.00           C  
ATOM   2403  O   VAL   152      51.420  46.790  36.870  1.00  0.00           O  
ATOM   2404  CB  VAL   152      51.580  44.890  39.150  1.00  0.00           C  
ATOM   2405  CG1 VAL   152      52.880  45.470  39.740  1.00  0.00           C  
ATOM   2406  CG2 VAL   152      51.130  43.770  40.090  1.00  0.00           C  
ATOM   2407  HN  VAL   152      49.320  44.790  37.560  1.00  0.00           H  
ATOM   2408  HA  VAL   152      50.220  46.460  39.860  1.00  0.00           H  
ATOM   2409  HB  VAL   152      51.720  44.390  38.170  1.00  0.00           H  
ATOM   2410 1HG1 VAL   152      53.250  46.390  39.240  1.00  0.00           H  
ATOM   2411 2HG1 VAL   152      53.710  44.730  39.700  1.00  0.00           H  
ATOM   2412 3HG1 VAL   152      52.660  45.680  40.810  1.00  0.00           H  
ATOM   2413 1HG2 VAL   152      50.260  43.270  39.620  1.00  0.00           H  
ATOM   2414 2HG2 VAL   152      50.700  44.220  41.010  1.00  0.00           H  
ATOM   2415 3HG2 VAL   152      52.000  43.090  40.210  1.00  0.00           H  
ATOM   2416  N   MET   153      51.000  48.360  38.450  1.00  0.00           N  
ATOM   2417  CA  MET   153      51.290  49.530  37.700  1.00  0.00           C  
ATOM   2418  C   MET   153      52.320  50.420  38.390  1.00  0.00           C  
ATOM   2419  O   MET   153      52.780  50.110  39.500  1.00  0.00           O  
ATOM   2420  CB  MET   153      49.880  50.290  37.510  1.00  0.00           C  
ATOM   2421  CG  MET   153      49.390  50.970  38.840  1.00  0.00           C  
ATOM   2422  SD  MET   153      47.660  51.430  38.780  1.00  0.00           S  
ATOM   2423  CE  MET   153      47.010  49.750  38.940  1.00  0.00           C  
ATOM   2424  HN  MET   153      50.730  48.390  39.400  1.00  0.00           H  
ATOM   2425  HA  MET   153      51.830  49.220  36.830  1.00  0.00           H  
ATOM   2426  HB1 MET   153      49.190  49.510  37.100  1.00  0.00           H  
ATOM   2427  HB2 MET   153      50.090  51.010  36.690  1.00  0.00           H  
ATOM   2428  HG1 MET   153      50.110  51.810  38.940  1.00  0.00           H  
ATOM   2429  HG2 MET   153      49.570  50.280  39.690  1.00  0.00           H  
ATOM   2430  HE1 MET   153      47.200  49.100  38.060  1.00  0.00           H  
ATOM   2431  HE2 MET   153      45.920  49.680  39.160  1.00  0.00           H  
ATOM   2432  HE3 MET   153      47.570  49.180  39.730  1.00  0.00           H  
ATOM   2433  N   GLU   154      52.830  51.440  37.630  1.00  0.00           N  
ATOM   2434  CA  GLU   154      53.740  52.420  38.160  1.00  0.00           C  
ATOM   2435  C   GLU   154      53.060  53.200  39.340  1.00  0.00           C  
ATOM   2436  O   GLU   154      51.890  53.620  39.240  1.00  0.00           O  
ATOM   2437  CB  GLU   154      54.370  53.440  37.090  1.00  0.00           C  
ATOM   2438  CG  GLU   154      53.500  54.650  36.610  1.00  0.00           C  
ATOM   2439  CD  GLU   154      54.010  55.430  35.460  1.00  0.00           C  
ATOM   2440  OE1 GLU   154      55.230  55.860  35.500  1.00  0.00           O  
ATOM   2441  OE2 GLU   154      53.340  55.720  34.460  1.00  0.00           O1-
ATOM   2442  HN  GLU   154      52.500  51.630  36.710  1.00  0.00           H  
ATOM   2443  HA  GLU   154      54.490  51.880  38.730  1.00  0.00           H  
ATOM   2444  HB1 GLU   154      54.570  52.880  36.150  1.00  0.00           H  
ATOM   2445  HB2 GLU   154      55.360  53.720  37.500  1.00  0.00           H  
ATOM   2446  HG1 GLU   154      53.320  55.320  37.470  1.00  0.00           H  
ATOM   2447  HG2 GLU   154      52.590  54.180  36.170  1.00  0.00           H  
ATOM   2448  N   TYR   155      53.680  53.360  40.490  1.00  0.00           N  
ATOM   2449  CA  TYR   155      53.320  54.150  41.620  1.00  0.00           C  
ATOM   2450  C   TYR   155      53.500  55.690  41.300  1.00  0.00           C  
ATOM   2451  O   TYR   155      54.410  56.010  40.530  1.00  0.00           O  
ATOM   2452  CB  TYR   155      54.220  53.850  42.860  1.00  0.00           C  
ATOM   2453  CG  TYR   155      54.030  54.720  44.040  1.00  0.00           C  
ATOM   2454  CD1 TYR   155      52.740  55.070  44.560  1.00  0.00           C  
ATOM   2455  CD2 TYR   155      55.140  55.120  44.760  1.00  0.00           C  
ATOM   2456  CE1 TYR   155      52.630  55.790  45.780  1.00  0.00           C  
ATOM   2457  CE2 TYR   155      55.040  55.930  45.880  1.00  0.00           C  
ATOM   2458  CZ  TYR   155      53.770  56.240  46.410  1.00  0.00           C  
ATOM   2459  OH  TYR   155      53.520  56.870  47.600  1.00  0.00           O  
ATOM   2460  HN  TYR   155      54.600  53.000  40.630  1.00  0.00           H  
ATOM   2461  HA  TYR   155      52.280  53.990  41.850  1.00  0.00           H  
ATOM   2462  HB1 TYR   155      55.280  54.010  42.540  1.00  0.00           H  
ATOM   2463  HB2 TYR   155      54.100  52.790  43.180  1.00  0.00           H  
ATOM   2464  HD1 TYR   155      51.820  54.860  44.040  1.00  0.00           H  
ATOM   2465  HD2 TYR   155      56.060  54.640  44.440  1.00  0.00           H  
ATOM   2466  HE1 TYR   155      51.650  56.040  46.150  1.00  0.00           H  
ATOM   2467  HE2 TYR   155      55.960  56.310  46.310  1.00  0.00           H  
ATOM   2468  HH  TYR   155      54.260  56.960  48.210  1.00  0.00           H  
ATOM   2469  N   MET   156      52.630  56.600  41.810  1.00  0.00           N  
ATOM   2470  CA  MET   156      52.730  58.040  41.680  1.00  0.00           C  
ATOM   2471  C   MET   156      52.970  58.600  43.120  1.00  0.00           C  
ATOM   2472  O   MET   156      52.030  58.630  43.880  1.00  0.00           O  
ATOM   2473  CB  MET   156      51.440  58.690  41.110  1.00  0.00           C  
ATOM   2474  CG  MET   156      51.320  58.670  39.560  1.00  0.00           C  
ATOM   2475  SD  MET   156      50.970  57.090  38.810  1.00  0.00           S  
ATOM   2476  CE  MET   156      49.200  57.460  38.960  1.00  0.00           C  
ATOM   2477  HN  MET   156      51.850  56.240  42.310  1.00  0.00           H  
ATOM   2478  HA  MET   156      53.530  58.280  40.990  1.00  0.00           H  
ATOM   2479  HB1 MET   156      51.490  59.800  41.210  1.00  0.00           H  
ATOM   2480  HB2 MET   156      50.530  58.430  41.690  1.00  0.00           H  
ATOM   2481  HG1 MET   156      52.230  59.140  39.110  1.00  0.00           H  
ATOM   2482  HG2 MET   156      50.600  59.440  39.220  1.00  0.00           H  
ATOM   2483  HE1 MET   156      48.800  58.370  38.460  1.00  0.00           H  
ATOM   2484  HE2 MET   156      48.920  57.660  40.020  1.00  0.00           H  
ATOM   2485  HE3 MET   156      48.640  56.540  38.720  1.00  0.00           H  
ATOM   2486  N   PRO   157      54.160  59.160  43.480  1.00  0.00           N  
ATOM   2487  CA  PRO   157      54.420  59.650  44.810  1.00  0.00           C  
ATOM   2488  C   PRO   157      53.790  60.990  45.250  1.00  0.00           C  
ATOM   2489  O   PRO   157      53.840  61.260  46.400  1.00  0.00           O  
ATOM   2490  CB  PRO   157      55.930  59.830  44.940  1.00  0.00           C  
ATOM   2491  CG  PRO   157      56.460  58.690  44.070  1.00  0.00           C  
ATOM   2492  CD  PRO   157      55.470  58.590  42.930  1.00  0.00           C  
ATOM   2493  HA  PRO   157      53.930  58.940  45.460  1.00  0.00           H  
ATOM   2494  HB1 PRO   157      56.370  59.890  45.960  1.00  0.00           H  
ATOM   2495  HB2 PRO   157      56.310  60.680  44.340  1.00  0.00           H  
ATOM   2496  HG1 PRO   157      57.480  58.890  43.690  1.00  0.00           H  
ATOM   2497  HG2 PRO   157      56.600  57.680  44.520  1.00  0.00           H  
ATOM   2498  HD1 PRO   157      55.790  59.260  42.110  1.00  0.00           H  
ATOM   2499  HD2 PRO   157      55.400  57.510  42.660  1.00  0.00           H  
ATOM   2500  N   GLY   158      53.250  61.820  44.310  1.00  0.00           N  
ATOM   2501  CA  GLY   158      52.760  63.080  44.710  1.00  0.00           C  
ATOM   2502  C   GLY   158      51.390  63.100  45.240  1.00  0.00           C  
ATOM   2503  O   GLY   158      50.950  64.070  45.760  1.00  0.00           O  
ATOM   2504  HN  GLY   158      53.340  61.650  43.330  1.00  0.00           H  
ATOM   2505  HA1 GLY   158      52.720  63.700  43.830  1.00  0.00           H  
ATOM   2506  HA2 GLY   158      53.400  63.460  45.490  1.00  0.00           H  
ATOM   2507  N   GLY   159      50.640  61.970  45.080  1.00  0.00           N  
ATOM   2508  CA  GLY   159      49.350  61.760  45.650  1.00  0.00           C  
ATOM   2509  C   GLY   159      48.190  62.500  44.970  1.00  0.00           C  
ATOM   2510  O   GLY   159      48.350  63.130  43.900  1.00  0.00           O  
ATOM   2511  HN  GLY   159      51.130  61.290  44.540  1.00  0.00           H  
ATOM   2512  HA1 GLY   159      49.310  62.230  46.620  1.00  0.00           H  
ATOM   2513  HA2 GLY   159      49.070  60.720  45.690  1.00  0.00           H  
ATOM   2514  N   ASP   160      46.980  62.430  45.490  1.00  0.00           N  
ATOM   2515  CA  ASP   160      45.800  63.180  45.110  1.00  0.00           C  
ATOM   2516  C   ASP   160      45.990  64.720  45.220  1.00  0.00           C  
ATOM   2517  O   ASP   160      46.700  65.310  46.060  1.00  0.00           O  
ATOM   2518  CB  ASP   160      44.580  62.900  46.040  1.00  0.00           C  
ATOM   2519  CG  ASP   160      44.490  61.450  46.700  1.00  0.00           C  
ATOM   2520  OD1 ASP   160      45.420  60.640  46.640  1.00  0.00           O  
ATOM   2521  OD2 ASP   160      43.420  61.190  47.310  1.00  0.00           O1-
ATOM   2522  HN  ASP   160      46.670  61.770  46.180  1.00  0.00           H  
ATOM   2523  HA  ASP   160      45.520  62.910  44.100  1.00  0.00           H  
ATOM   2524  HB1 ASP   160      43.640  63.130  45.510  1.00  0.00           H  
ATOM   2525  HB2 ASP   160      44.630  63.520  46.960  1.00  0.00           H  
ATOM   2526  N   LEU   161      45.510  65.480  44.240  1.00  0.00           N  
ATOM   2527  CA  LEU   161      45.720  66.890  44.150  1.00  0.00           C  
ATOM   2528  C   LEU   161      44.950  67.640  45.180  1.00  0.00           C  
ATOM   2529  O   LEU   161      45.440  68.730  45.570  1.00  0.00           O  
ATOM   2530  CB  LEU   161      45.300  67.340  42.720  1.00  0.00           C  
ATOM   2531  CG  LEU   161      45.500  68.860  42.310  1.00  0.00           C  
ATOM   2532  CD1 LEU   161      46.930  69.120  41.800  1.00  0.00           C  
ATOM   2533  CD2 LEU   161      44.500  69.330  41.240  1.00  0.00           C  
ATOM   2534  HN  LEU   161      44.940  64.990  43.580  1.00  0.00           H  
ATOM   2535  HA  LEU   161      46.780  67.060  44.330  1.00  0.00           H  
ATOM   2536  HB1 LEU   161      44.230  67.070  42.610  1.00  0.00           H  
ATOM   2537  HB2 LEU   161      45.840  66.700  42.000  1.00  0.00           H  
ATOM   2538  HG  LEU   161      45.290  69.440  43.240  1.00  0.00           H  
ATOM   2539 1HD1 LEU   161      46.990  70.090  41.250  1.00  0.00           H  
ATOM   2540 2HD1 LEU   161      47.170  68.350  41.040  1.00  0.00           H  
ATOM   2541 3HD1 LEU   161      47.700  69.160  42.600  1.00  0.00           H  
ATOM   2542 1HD2 LEU   161      44.820  70.330  40.900  1.00  0.00           H  
ATOM   2543 2HD2 LEU   161      43.500  69.390  41.720  1.00  0.00           H  
ATOM   2544 3HD2 LEU   161      44.460  68.600  40.400  1.00  0.00           H  
ATOM   2545  N   VAL   162      43.790  67.110  45.690  1.00  0.00           N  
ATOM   2546  CA  VAL   162      43.110  67.600  46.900  1.00  0.00           C  
ATOM   2547  C   VAL   162      44.010  67.750  48.090  1.00  0.00           C  
ATOM   2548  O   VAL   162      43.910  68.780  48.820  1.00  0.00           O  
ATOM   2549  CB  VAL   162      41.790  66.810  47.150  1.00  0.00           C  
ATOM   2550  CG1 VAL   162      41.910  65.470  47.870  1.00  0.00           C  
ATOM   2551  CG2 VAL   162      40.870  67.740  47.960  1.00  0.00           C  
ATOM   2552  HN  VAL   162      43.370  66.320  45.270  1.00  0.00           H  
ATOM   2553  HA  VAL   162      42.800  68.570  46.550  1.00  0.00           H  
ATOM   2554  HB  VAL   162      41.300  66.610  46.170  1.00  0.00           H  
ATOM   2555 1HG1 VAL   162      42.300  64.680  47.190  1.00  0.00           H  
ATOM   2556 2HG1 VAL   162      40.880  65.080  48.060  1.00  0.00           H  
ATOM   2557 3HG1 VAL   162      42.450  65.650  48.830  1.00  0.00           H  
ATOM   2558 1HG2 VAL   162      39.850  67.360  47.730  1.00  0.00           H  
ATOM   2559 2HG2 VAL   162      40.990  68.830  47.780  1.00  0.00           H  
ATOM   2560 3HG2 VAL   162      41.000  67.570  49.050  1.00  0.00           H  
ATOM   2561  N   ASN   163      44.930  66.810  48.350  1.00  0.00           N  
ATOM   2562  CA  ASN   163      45.900  66.860  49.400  1.00  0.00           C  
ATOM   2563  C   ASN   163      46.860  68.070  49.390  1.00  0.00           C  
ATOM   2564  O   ASN   163      47.190  68.690  50.380  1.00  0.00           O  
ATOM   2565  CB  ASN   163      46.940  65.700  49.320  1.00  0.00           C  
ATOM   2566  CG  ASN   163      46.170  64.360  49.520  1.00  0.00           C  
ATOM   2567  ND2 ASN   163      46.940  63.280  49.410  1.00  0.00           N  
ATOM   2568  OD1 ASN   163      44.970  64.290  49.610  1.00  0.00           O  
ATOM   2569  HN  ASN   163      45.110  66.070  47.700  1.00  0.00           H  
ATOM   2570  HA  ASN   163      45.430  66.920  50.370  1.00  0.00           H  
ATOM   2571  HB1 ASN   163      47.620  65.810  50.190  1.00  0.00           H  
ATOM   2572  HB2 ASN   163      47.410  65.690  48.320  1.00  0.00           H  
ATOM   2573 1HD2 ASN   163      47.900  63.340  49.120  1.00  0.00           H  
ATOM   2574 2HD2 ASN   163      46.610  62.420  49.790  1.00  0.00           H  
ATOM   2575  N   LEU   164      47.500  68.380  48.240  1.00  0.00           N  
ATOM   2576  CA  LEU   164      48.180  69.610  47.950  1.00  0.00           C  
ATOM   2577  C   LEU   164      47.350  70.920  48.040  1.00  0.00           C  
ATOM   2578  O   LEU   164      47.850  71.950  48.470  1.00  0.00           O  
ATOM   2579  CB  LEU   164      48.850  69.500  46.500  1.00  0.00           C  
ATOM   2580  CG  LEU   164      49.650  70.740  46.110  1.00  0.00           C  
ATOM   2581  CD1 LEU   164      50.850  70.960  47.040  1.00  0.00           C  
ATOM   2582  CD2 LEU   164      50.170  70.660  44.670  1.00  0.00           C  
ATOM   2583  HN  LEU   164      47.240  67.850  47.430  1.00  0.00           H  
ATOM   2584  HA  LEU   164      48.870  69.780  48.760  1.00  0.00           H  
ATOM   2585  HB1 LEU   164      47.940  69.450  45.860  1.00  0.00           H  
ATOM   2586  HB2 LEU   164      49.630  68.760  46.210  1.00  0.00           H  
ATOM   2587  HG  LEU   164      49.000  71.650  46.120  1.00  0.00           H  
ATOM   2588 1HD1 LEU   164      51.610  71.640  46.590  1.00  0.00           H  
ATOM   2589 2HD1 LEU   164      51.450  70.060  47.320  1.00  0.00           H  
ATOM   2590 3HD1 LEU   164      50.520  71.350  48.020  1.00  0.00           H  
ATOM   2591 1HD2 LEU   164      50.910  69.830  44.670  1.00  0.00           H  
ATOM   2592 2HD2 LEU   164      50.710  71.560  44.320  1.00  0.00           H  
ATOM   2593 3HD2 LEU   164      49.280  70.510  44.010  1.00  0.00           H  
ATOM   2594  N   MET   165      46.000  70.950  47.610  1.00  0.00           N  
ATOM   2595  CA  MET   165      45.060  72.010  47.930  1.00  0.00           C  
ATOM   2596  C   MET   165      44.940  72.300  49.460  1.00  0.00           C  
ATOM   2597  O   MET   165      44.940  73.430  49.960  1.00  0.00           O  
ATOM   2598  CB  MET   165      43.690  71.890  47.260  1.00  0.00           C  
ATOM   2599  CG  MET   165      43.820  71.750  45.760  1.00  0.00           C  
ATOM   2600  SD  MET   165      42.200  71.950  44.940  1.00  0.00           S  
ATOM   2601  CE  MET   165      42.810  71.300  43.380  1.00  0.00           C  
ATOM   2602  HN  MET   165      45.650  70.170  47.100  1.00  0.00           H  
ATOM   2603  HA  MET   165      45.510  72.900  47.520  1.00  0.00           H  
ATOM   2604  HB1 MET   165      43.070  72.760  47.550  1.00  0.00           H  
ATOM   2605  HB2 MET   165      43.130  70.990  47.590  1.00  0.00           H  
ATOM   2606  HG1 MET   165      44.370  70.800  45.540  1.00  0.00           H  
ATOM   2607  HG2 MET   165      44.630  72.440  45.420  1.00  0.00           H  
ATOM   2608  HE1 MET   165      43.170  70.250  43.390  1.00  0.00           H  
ATOM   2609  HE2 MET   165      43.650  71.950  43.050  1.00  0.00           H  
ATOM   2610  HE3 MET   165      42.020  71.370  42.600  1.00  0.00           H  
ATOM   2611  N   SER   166      44.810  71.200  50.230  1.00  0.00           N  
ATOM   2612  CA  SER   166      44.630  71.180  51.680  1.00  0.00           C  
ATOM   2613  C   SER   166      45.770  71.720  52.440  1.00  0.00           C  
ATOM   2614  O   SER   166      45.590  72.200  53.550  1.00  0.00           O  
ATOM   2615  CB  SER   166      44.100  69.790  52.130  1.00  0.00           C  
ATOM   2616  OG  SER   166      42.880  69.550  51.430  1.00  0.00           O  
ATOM   2617  HN  SER   166      44.630  70.340  49.760  1.00  0.00           H  
ATOM   2618  HA  SER   166      43.910  71.970  51.840  1.00  0.00           H  
ATOM   2619  HB1 SER   166      43.860  69.860  53.220  1.00  0.00           H  
ATOM   2620  HB2 SER   166      44.830  68.980  51.930  1.00  0.00           H  
ATOM   2621  HG1 SER   166      43.160  69.160  50.590  1.00  0.00           H  
ATOM   2622  N   ASN   167      47.000  71.500  51.890  1.00  0.00           N  
ATOM   2623  CA  ASN   167      48.230  71.920  52.470  1.00  0.00           C  
ATOM   2624  C   ASN   167      48.430  73.470  52.520  1.00  0.00           C  
ATOM   2625  O   ASN   167      48.920  74.030  53.510  1.00  0.00           O  
ATOM   2626  CB  ASN   167      49.250  71.350  51.510  1.00  0.00           C  
ATOM   2627  CG  ASN   167      50.600  71.420  52.220  1.00  0.00           C  
ATOM   2628  ND2 ASN   167      51.640  72.000  51.580  1.00  0.00           N  
ATOM   2629  OD1 ASN   167      50.730  71.120  53.410  1.00  0.00           O  
ATOM   2630  HN  ASN   167      47.040  71.010  51.030  1.00  0.00           H  
ATOM   2631  HA  ASN   167      48.250  71.580  53.490  1.00  0.00           H  
ATOM   2632  HB1 ASN   167      49.370  71.780  50.490  1.00  0.00           H  
ATOM   2633  HB2 ASN   167      49.110  70.260  51.370  1.00  0.00           H  
ATOM   2634 1HD2 ASN   167      52.520  72.180  52.030  1.00  0.00           H  
ATOM   2635 2HD2 ASN   167      51.360  72.060  50.630  1.00  0.00           H  
ATOM   2636  N   TYR   168      48.030  74.090  51.420  1.00  0.00           N  
ATOM   2637  CA  TYR   168      48.010  75.600  51.370  1.00  0.00           C  
ATOM   2638  C   TYR   168      47.280  75.980  50.110  1.00  0.00           C  
ATOM   2639  O   TYR   168      47.250  75.160  49.190  1.00  0.00           O  
ATOM   2640  CB  TYR   168      49.480  76.160  51.390  1.00  0.00           C  
ATOM   2641  CG  TYR   168      49.520  77.660  51.740  1.00  0.00           C  
ATOM   2642  CD1 TYR   168      50.320  78.580  50.940  1.00  0.00           C  
ATOM   2643  CD2 TYR   168      48.910  78.280  52.870  1.00  0.00           C  
ATOM   2644  CE1 TYR   168      50.380  79.950  51.110  1.00  0.00           C  
ATOM   2645  CE2 TYR   168      49.070  79.700  53.070  1.00  0.00           C  
ATOM   2646  CZ  TYR   168      49.680  80.560  52.160  1.00  0.00           C  
ATOM   2647  OH  TYR   168      49.770  81.930  52.340  1.00  0.00           O  
ATOM   2648  HN  TYR   168      47.550  73.660  50.660  1.00  0.00           H  
ATOM   2649  HA  TYR   168      47.520  76.000  52.240  1.00  0.00           H  
ATOM   2650  HB1 TYR   168      49.940  76.000  50.390  1.00  0.00           H  
ATOM   2651  HB2 TYR   168      50.190  75.620  52.060  1.00  0.00           H  
ATOM   2652  HD1 TYR   168      50.840  78.210  50.070  1.00  0.00           H  
ATOM   2653  HD2 TYR   168      48.440  77.710  53.660  1.00  0.00           H  
ATOM   2654  HE1 TYR   168      51.020  80.590  50.510  1.00  0.00           H  
ATOM   2655  HE2 TYR   168      48.620  80.190  53.920  1.00  0.00           H  
ATOM   2656  HH  TYR   168      49.210  82.130  53.090  1.00  0.00           H  
ATOM   2657  N   ASP   169      46.720  77.210  50.010  1.00  0.00           N  
ATOM   2658  CA  ASP   169      46.120  77.870  48.820  1.00  0.00           C  
ATOM   2659  C   ASP   169      47.050  77.940  47.610  1.00  0.00           C  
ATOM   2660  O   ASP   169      48.180  78.370  47.710  1.00  0.00           O  
ATOM   2661  CB  ASP   169      45.670  79.260  49.230  1.00  0.00           C  
ATOM   2662  CG  ASP   169      44.670  79.320  50.340  1.00  0.00           C  
ATOM   2663  OD1 ASP   169      43.970  78.360  50.660  1.00  0.00           O  
ATOM   2664  OD2 ASP   169      44.630  80.450  50.930  1.00  0.00           O1-
ATOM   2665  HN  ASP   169      46.680  77.730  50.860  1.00  0.00           H  
ATOM   2666  HA  ASP   169      45.370  77.140  48.570  1.00  0.00           H  
ATOM   2667  HB1 ASP   169      45.280  79.810  48.350  1.00  0.00           H  
ATOM   2668  HB2 ASP   169      46.510  79.910  49.540  1.00  0.00           H  
ATOM   2669  N   VAL   170      46.600  77.450  46.480  1.00  0.00           N  
ATOM   2670  CA  VAL   170      47.310  77.210  45.310  1.00  0.00           C  
ATOM   2671  C   VAL   170      47.510  78.520  44.560  1.00  0.00           C  
ATOM   2672  O   VAL   170      46.570  79.340  44.540  1.00  0.00           O  
ATOM   2673  CB  VAL   170      46.630  76.190  44.410  1.00  0.00           C  
ATOM   2674  CG1 VAL   170      47.290  76.030  43.010  1.00  0.00           C  
ATOM   2675  CG2 VAL   170      46.570  74.810  45.110  1.00  0.00           C  
ATOM   2676  HN  VAL   170      45.630  77.300  46.370  1.00  0.00           H  
ATOM   2677  HA  VAL   170      48.270  76.810  45.620  1.00  0.00           H  
ATOM   2678  HB  VAL   170      45.560  76.450  44.300  1.00  0.00           H  
ATOM   2679 1HG1 VAL   170      47.250  76.980  42.440  1.00  0.00           H  
ATOM   2680 2HG1 VAL   170      46.840  75.180  42.460  1.00  0.00           H  
ATOM   2681 3HG1 VAL   170      48.360  75.780  43.140  1.00  0.00           H  
ATOM   2682 1HG2 VAL   170      47.600  74.430  45.250  1.00  0.00           H  
ATOM   2683 2HG2 VAL   170      46.040  74.080  44.460  1.00  0.00           H  
ATOM   2684 3HG2 VAL   170      46.080  74.880  46.110  1.00  0.00           H  
ATOM   2685  N   PRO   171      48.630  78.860  44.010  1.00  0.00           N  
ATOM   2686  CA  PRO   171      48.770  80.170  43.400  1.00  0.00           C  
ATOM   2687  C   PRO   171      48.480  80.170  41.910  1.00  0.00           C  
ATOM   2688  O   PRO   171      48.610  79.050  41.290  1.00  0.00           O  
ATOM   2689  CB  PRO   171      50.240  80.410  43.710  1.00  0.00           C  
ATOM   2690  CG  PRO   171      51.020  79.140  43.660  1.00  0.00           C  
ATOM   2691  CD  PRO   171      49.970  78.240  44.350  1.00  0.00           C  
ATOM   2692  HA  PRO   171      48.080  80.890  43.820  1.00  0.00           H  
ATOM   2693  HB1 PRO   171      50.420  80.880  44.700  1.00  0.00           H  
ATOM   2694  HB2 PRO   171      50.650  81.020  42.880  1.00  0.00           H  
ATOM   2695  HG1 PRO   171      51.160  78.740  42.630  1.00  0.00           H  
ATOM   2696  HG2 PRO   171      52.070  79.260  43.990  1.00  0.00           H  
ATOM   2697  HD1 PRO   171      50.120  77.190  43.990  1.00  0.00           H  
ATOM   2698  HD2 PRO   171      50.220  78.180  45.430  1.00  0.00           H  
ATOM   2699  N   GLU   172      48.200  81.300  41.280  1.00  0.00           N  
ATOM   2700  CA  GLU   172      47.680  81.410  39.920  1.00  0.00           C  
ATOM   2701  C   GLU   172      48.480  80.770  38.870  1.00  0.00           C  
ATOM   2702  O   GLU   172      47.900  80.030  38.150  1.00  0.00           O  
ATOM   2703  CB  GLU   172      47.260  82.840  39.510  1.00  0.00           C  
ATOM   2704  CG  GLU   172      46.930  82.970  38.060  1.00  0.00           C  
ATOM   2705  CD  GLU   172      46.370  84.390  37.640  1.00  0.00           C  
ATOM   2706  OE1 GLU   172      47.180  85.370  37.840  1.00  0.00           O  
ATOM   2707  OE2 GLU   172      45.180  84.530  37.330  1.00  0.00           O1-
ATOM   2708  HN  GLU   172      48.200  82.090  41.880  1.00  0.00           H  
ATOM   2709  HA  GLU   172      46.760  80.860  39.930  1.00  0.00           H  
ATOM   2710  HB1 GLU   172      48.170  83.420  39.790  1.00  0.00           H  
ATOM   2711  HB2 GLU   172      46.420  83.300  40.070  1.00  0.00           H  
ATOM   2712  HG1 GLU   172      46.130  82.280  37.730  1.00  0.00           H  
ATOM   2713  HG2 GLU   172      47.750  82.840  37.320  1.00  0.00           H  
ATOM   2714  N   LYS   173      49.800  80.970  38.750  1.00  0.00           N  
ATOM   2715  CA  LYS   173      50.620  80.280  37.760  1.00  0.00           C  
ATOM   2716  C   LYS   173      50.740  78.840  37.810  1.00  0.00           C  
ATOM   2717  O   LYS   173      50.710  78.080  36.860  1.00  0.00           O  
ATOM   2718  CB  LYS   173      52.020  81.040  37.800  1.00  0.00           C  
ATOM   2719  CG  LYS   173      51.970  82.450  37.130  1.00  0.00           C  
ATOM   2720  CD  LYS   173      53.230  83.280  37.380  1.00  0.00           C  
ATOM   2721  CE  LYS   173      53.330  84.700  36.810  1.00  0.00           C  
ATOM   2722  NZ  LYS   173      52.070  85.450  37.190  1.00  0.00           N1+
ATOM   2723  HN  LYS   173      50.200  81.670  39.330  1.00  0.00           H  
ATOM   2724  HA  LYS   173      50.340  80.660  36.790  1.00  0.00           H  
ATOM   2725  HB1 LYS   173      52.530  80.380  37.060  1.00  0.00           H  
ATOM   2726  HB2 LYS   173      52.510  80.970  38.790  1.00  0.00           H  
ATOM   2727  HG1 LYS   173      51.100  82.990  37.560  1.00  0.00           H  
ATOM   2728  HG2 LYS   173      51.780  82.370  36.040  1.00  0.00           H  
ATOM   2729  HD1 LYS   173      54.090  82.630  37.100  1.00  0.00           H  
ATOM   2730  HD2 LYS   173      53.200  83.210  38.480  1.00  0.00           H  
ATOM   2731  HE1 LYS   173      53.420  84.570  35.710  1.00  0.00           H  
ATOM   2732  HE2 LYS   173      54.280  85.180  37.100  1.00  0.00           H  
ATOM   2733  HZ1 LYS   173      52.140  86.480  37.100  1.00  0.00           H  
ATOM   2734  HZ2 LYS   173      51.910  85.200  38.180  1.00  0.00           H  
ATOM   2735  HZ3 LYS   173      51.210  85.240  36.630  1.00  0.00           H  
ATOM   2736  N   TRP   174      50.790  78.330  39.060  1.00  0.00           N  
ATOM   2737  CA  TRP   174      50.720  76.850  39.320  1.00  0.00           C  
ATOM   2738  C   TRP   174      49.450  76.260  38.770  1.00  0.00           C  
ATOM   2739  O   TRP   174      49.410  75.250  38.080  1.00  0.00           O  
ATOM   2740  CB  TRP   174      50.930  76.420  40.830  1.00  0.00           C  
ATOM   2741  CG  TRP   174      52.280  76.560  41.380  1.00  0.00           C  
ATOM   2742  CD1 TRP   174      53.400  77.220  40.890  1.00  0.00           C  
ATOM   2743  CD2 TRP   174      52.630  76.100  42.740  1.00  0.00           C  
ATOM   2744  CE2 TRP   174      53.880  76.720  43.020  1.00  0.00           C  
ATOM   2745  CE3 TRP   174      52.000  75.320  43.680  1.00  0.00           C  
ATOM   2746  NE1 TRP   174      54.310  77.410  41.930  1.00  0.00           N  
ATOM   2747  CZ2 TRP   174      54.490  76.550  44.260  1.00  0.00           C  
ATOM   2748  CZ3 TRP   174      52.680  75.100  44.960  1.00  0.00           C  
ATOM   2749  CH2 TRP   174      53.850  75.730  45.230  1.00  0.00           C  
ATOM   2750  HN  TRP   174      50.850  78.910  39.860  1.00  0.00           H  
ATOM   2751  HA  TRP   174      51.470  76.370  38.700  1.00  0.00           H  
ATOM   2752  HB1 TRP   174      50.800  75.330  40.970  1.00  0.00           H  
ATOM   2753  HB2 TRP   174      50.150  76.950  41.430  1.00  0.00           H  
ATOM   2754  HD1 TRP   174      53.560  77.590  39.890  1.00  0.00           H  
ATOM   2755  HE1 TRP   174      55.170  77.860  41.920  1.00  0.00           H  
ATOM   2756  HE3 TRP   174      51.030  74.860  43.500  1.00  0.00           H  
ATOM   2757  HZ2 TRP   174      55.470  76.980  44.410  1.00  0.00           H  
ATOM   2758  HZ3 TRP   174      52.120  74.720  45.800  1.00  0.00           H  
ATOM   2759  HH2 TRP   174      54.390  75.560  46.150  1.00  0.00           H  
ATOM   2760  N   ALA   175      48.300  76.880  39.180  1.00  0.00           N  
ATOM   2761  CA  ALA   175      46.910  76.580  38.820  1.00  0.00           C  
ATOM   2762  C   ALA   175      46.570  76.710  37.290  1.00  0.00           C  
ATOM   2763  O   ALA   175      46.010  75.770  36.710  1.00  0.00           O  
ATOM   2764  CB  ALA   175      46.000  77.520  39.610  1.00  0.00           C  
ATOM   2765  HN  ALA   175      48.440  77.670  39.780  1.00  0.00           H  
ATOM   2766  HA  ALA   175      46.760  75.540  39.070  1.00  0.00           H  
ATOM   2767  HB1 ALA   175      44.990  77.050  39.510  1.00  0.00           H  
ATOM   2768  HB2 ALA   175      46.170  78.580  39.330  1.00  0.00           H  
ATOM   2769  HB3 ALA   175      46.150  77.410  40.710  1.00  0.00           H  
ATOM   2770  N   ARG   176      47.090  77.780  36.690  1.00  0.00           N  
ATOM   2771  CA  ARG   176      47.090  77.880  35.210  1.00  0.00           C  
ATOM   2772  C   ARG   176      47.680  76.640  34.590  1.00  0.00           C  
ATOM   2773  O   ARG   176      47.060  76.060  33.640  1.00  0.00           O  
ATOM   2774  CB  ARG   176      47.870  79.160  34.720  1.00  0.00           C  
ATOM   2775  CG  ARG   176      47.040  80.460  34.940  1.00  0.00           C  
ATOM   2776  CD  ARG   176      47.750  81.720  34.370  1.00  0.00           C  
ATOM   2777  NE  ARG   176      46.810  82.820  34.880  1.00  0.00           N  
ATOM   2778  CZ  ARG   176      46.430  83.880  34.160  1.00  0.00           C  
ATOM   2779  NH1 ARG   176      47.070  84.300  33.100  1.00  0.00           N1+
ATOM   2780  NH2 ARG   176      45.360  84.610  34.580  1.00  0.00           N  
ATOM   2781  HN  ARG   176      47.420  78.530  37.240  1.00  0.00           H  
ATOM   2782  HA  ARG   176      46.120  77.790  34.750  1.00  0.00           H  
ATOM   2783  HB1 ARG   176      47.940  79.000  33.620  1.00  0.00           H  
ATOM   2784  HB2 ARG   176      48.920  79.240  35.070  1.00  0.00           H  
ATOM   2785  HG1 ARG   176      46.840  80.630  36.020  1.00  0.00           H  
ATOM   2786  HG2 ARG   176      46.070  80.280  34.430  1.00  0.00           H  
ATOM   2787  HD1 ARG   176      47.820  81.750  33.260  1.00  0.00           H  
ATOM   2788  HD2 ARG   176      48.740  81.880  34.840  1.00  0.00           H  
ATOM   2789  HE  ARG   176      46.240  82.700  35.690  1.00  0.00           H  
ATOM   2790 1HH1 ARG   176      47.760  83.760  32.620  1.00  0.00           H  
ATOM   2791 2HH1 ARG   176      46.640  85.000  32.520  1.00  0.00           H  
ATOM   2792 1HH2 ARG   176      45.130  84.520  35.550  1.00  0.00           H  
ATOM   2793 2HH2 ARG   176      45.360  85.510  34.150  1.00  0.00           H  
ATOM   2794  N   PHE   177      48.800  76.140  35.130  1.00  0.00           N  
ATOM   2795  CA  PHE   177      49.450  75.030  34.570  1.00  0.00           C  
ATOM   2796  C   PHE   177      48.770  73.680  34.940  1.00  0.00           C  
ATOM   2797  O   PHE   177      48.710  72.810  34.060  1.00  0.00           O  
ATOM   2798  CB  PHE   177      50.930  74.910  35.110  1.00  0.00           C  
ATOM   2799  CG  PHE   177      51.760  74.000  34.280  1.00  0.00           C  
ATOM   2800  CD1 PHE   177      52.410  74.500  33.150  1.00  0.00           C  
ATOM   2801  CD2 PHE   177      52.040  72.700  34.710  1.00  0.00           C  
ATOM   2802  CE1 PHE   177      53.380  73.750  32.440  1.00  0.00           C  
ATOM   2803  CE2 PHE   177      52.970  71.930  34.010  1.00  0.00           C  
ATOM   2804  CZ  PHE   177      53.570  72.470  32.870  1.00  0.00           C  
ATOM   2805  HN  PHE   177      49.230  76.600  35.900  1.00  0.00           H  
ATOM   2806  HA  PHE   177      49.470  75.210  33.510  1.00  0.00           H  
ATOM   2807  HB1 PHE   177      50.870  74.470  36.130  1.00  0.00           H  
ATOM   2808  HB2 PHE   177      51.430  75.890  35.210  1.00  0.00           H  
ATOM   2809  HD1 PHE   177      52.290  75.490  32.730  1.00  0.00           H  
ATOM   2810  HD2 PHE   177      51.530  72.270  35.560  1.00  0.00           H  
ATOM   2811  HE1 PHE   177      53.850  74.270  31.620  1.00  0.00           H  
ATOM   2812  HE2 PHE   177      53.130  70.940  34.420  1.00  0.00           H  
ATOM   2813  HZ  PHE   177      54.270  71.750  32.490  1.00  0.00           H  
ATOM   2814  N   TYR   178      48.220  73.570  36.170  1.00  0.00           N  
ATOM   2815  CA  TYR   178      47.500  72.420  36.610  1.00  0.00           C  
ATOM   2816  C   TYR   178      46.250  72.140  35.750  1.00  0.00           C  
ATOM   2817  O   TYR   178      45.930  71.000  35.310  1.00  0.00           O  
ATOM   2818  CB  TYR   178      47.150  72.510  38.090  1.00  0.00           C  
ATOM   2819  CG  TYR   178      48.340  72.410  39.040  1.00  0.00           C  
ATOM   2820  CD1 TYR   178      49.670  72.000  38.670  1.00  0.00           C  
ATOM   2821  CD2 TYR   178      48.150  72.610  40.400  1.00  0.00           C  
ATOM   2822  CE1 TYR   178      50.690  71.880  39.620  1.00  0.00           C  
ATOM   2823  CE2 TYR   178      49.150  72.560  41.320  1.00  0.00           C  
ATOM   2824  CZ  TYR   178      50.410  72.160  40.910  1.00  0.00           C  
ATOM   2825  OH  TYR   178      51.360  71.890  41.910  1.00  0.00           O  
ATOM   2826  HN  TYR   178      48.350  74.240  36.900  1.00  0.00           H  
ATOM   2827  HA  TYR   178      48.230  71.650  36.450  1.00  0.00           H  
ATOM   2828  HB1 TYR   178      46.510  71.670  38.450  1.00  0.00           H  
ATOM   2829  HB2 TYR   178      46.610  73.440  38.360  1.00  0.00           H  
ATOM   2830  HD1 TYR   178      49.980  71.710  37.680  1.00  0.00           H  
ATOM   2831  HD2 TYR   178      47.160  72.910  40.690  1.00  0.00           H  
ATOM   2832  HE1 TYR   178      51.640  71.470  39.320  1.00  0.00           H  
ATOM   2833  HE2 TYR   178      48.930  72.700  42.360  1.00  0.00           H  
ATOM   2834  HH  TYR   178      51.920  71.190  41.570  1.00  0.00           H  
ATOM   2835  N   THR   179      45.500  73.240  35.530  1.00  0.00           N  
ATOM   2836  CA  THR   179      44.410  73.350  34.550  1.00  0.00           C  
ATOM   2837  C   THR   179      44.740  73.070  33.090  1.00  0.00           C  
ATOM   2838  O   THR   179      44.060  72.400  32.310  1.00  0.00           O  
ATOM   2839  CB  THR   179      43.650  74.690  34.730  1.00  0.00           C  
ATOM   2840  CG2 THR   179      42.300  74.590  34.070  1.00  0.00           C  
ATOM   2841  OG1 THR   179      43.300  74.980  36.050  1.00  0.00           O  
ATOM   2842  HN  THR   179      45.680  74.100  35.990  1.00  0.00           H  
ATOM   2843  HA  THR   179      43.690  72.570  34.760  1.00  0.00           H  
ATOM   2844  HB  THR   179      44.300  75.490  34.310  1.00  0.00           H  
ATOM   2845  HG1 THR   179      44.210  74.980  36.380  1.00  0.00           H  
ATOM   2846 1HG2 THR   179      41.760  73.690  34.410  1.00  0.00           H  
ATOM   2847 2HG2 THR   179      42.450  74.630  32.970  1.00  0.00           H  
ATOM   2848 3HG2 THR   179      41.780  75.540  34.330  1.00  0.00           H  
ATOM   2849  N   ALA   180      45.880  73.680  32.590  1.00  0.00           N  
ATOM   2850  CA  ALA   180      46.310  73.260  31.310  1.00  0.00           C  
ATOM   2851  C   ALA   180      46.690  71.740  31.080  1.00  0.00           C  
ATOM   2852  O   ALA   180      46.350  71.150  30.060  1.00  0.00           O  
ATOM   2853  CB  ALA   180      47.600  74.080  31.180  1.00  0.00           C  
ATOM   2854  HN  ALA   180      46.410  74.310  33.160  1.00  0.00           H  
ATOM   2855  HA  ALA   180      45.570  73.490  30.550  1.00  0.00           H  
ATOM   2856  HB1 ALA   180      47.410  75.140  31.450  1.00  0.00           H  
ATOM   2857  HB2 ALA   180      48.020  74.050  30.150  1.00  0.00           H  
ATOM   2858  HB3 ALA   180      48.390  73.720  31.870  1.00  0.00           H  
ATOM   2859  N   GLU   181      47.380  71.130  32.050  1.00  0.00           N  
ATOM   2860  CA  GLU   181      47.550  69.690  32.130  1.00  0.00           C  
ATOM   2861  C   GLU   181      46.220  68.900  32.030  1.00  0.00           C  
ATOM   2862  O   GLU   181      46.060  68.050  31.190  1.00  0.00           O  
ATOM   2863  CB  GLU   181      48.300  69.130  33.380  1.00  0.00           C  
ATOM   2864  CG  GLU   181      49.820  69.390  33.270  1.00  0.00           C  
ATOM   2865  CD  GLU   181      50.680  68.430  34.080  1.00  0.00           C  
ATOM   2866  OE1 GLU   181      51.690  67.960  33.550  1.00  0.00           O  
ATOM   2867  OE2 GLU   181      50.490  68.220  35.300  1.00  0.00           O1-
ATOM   2868  HN  GLU   181      47.700  71.630  32.850  1.00  0.00           H  
ATOM   2869  HA  GLU   181      48.170  69.500  31.270  1.00  0.00           H  
ATOM   2870  HB1 GLU   181      48.220  68.020  33.480  1.00  0.00           H  
ATOM   2871  HB2 GLU   181      47.870  69.540  34.310  1.00  0.00           H  
ATOM   2872  HG1 GLU   181      50.050  70.400  33.690  1.00  0.00           H  
ATOM   2873  HG2 GLU   181      50.080  69.330  32.200  1.00  0.00           H  
ATOM   2874  N   VAL   182      45.220  69.340  32.860  1.00  0.00           N  
ATOM   2875  CA  VAL   182      43.810  68.940  32.730  1.00  0.00           C  
ATOM   2876  C   VAL   182      43.190  69.020  31.310  1.00  0.00           C  
ATOM   2877  O   VAL   182      42.520  68.080  30.900  1.00  0.00           O  
ATOM   2878  CB  VAL   182      42.820  69.530  33.800  1.00  0.00           C  
ATOM   2879  CG1 VAL   182      41.400  69.080  33.580  1.00  0.00           C  
ATOM   2880  CG2 VAL   182      43.210  69.110  35.170  1.00  0.00           C  
ATOM   2881  HN  VAL   182      45.590  70.020  33.480  1.00  0.00           H  
ATOM   2882  HA  VAL   182      43.870  67.880  32.920  1.00  0.00           H  
ATOM   2883  HB  VAL   182      42.820  70.640  33.690  1.00  0.00           H  
ATOM   2884 1HG1 VAL   182      41.330  67.980  33.450  1.00  0.00           H  
ATOM   2885 2HG1 VAL   182      41.070  69.440  32.580  1.00  0.00           H  
ATOM   2886 3HG1 VAL   182      40.680  69.510  34.310  1.00  0.00           H  
ATOM   2887 1HG2 VAL   182      44.250  69.440  35.370  1.00  0.00           H  
ATOM   2888 2HG2 VAL   182      43.070  68.010  35.210  1.00  0.00           H  
ATOM   2889 3HG2 VAL   182      42.470  69.550  35.880  1.00  0.00           H  
ATOM   2890  N   VAL   183      43.370  70.180  30.650  1.00  0.00           N  
ATOM   2891  CA  VAL   183      42.690  70.380  29.340  1.00  0.00           C  
ATOM   2892  C   VAL   183      43.200  69.460  28.250  1.00  0.00           C  
ATOM   2893  O   VAL   183      42.390  68.790  27.640  1.00  0.00           O  
ATOM   2894  CB  VAL   183      42.720  71.840  28.840  1.00  0.00           C  
ATOM   2895  CG1 VAL   183      42.140  72.060  27.440  1.00  0.00           C  
ATOM   2896  CG2 VAL   183      41.950  72.810  29.770  1.00  0.00           C  
ATOM   2897  HN  VAL   183      43.840  70.970  31.030  1.00  0.00           H  
ATOM   2898  HA  VAL   183      41.690  70.040  29.580  1.00  0.00           H  
ATOM   2899  HB  VAL   183      43.820  72.020  28.900  1.00  0.00           H  
ATOM   2900 1HG1 VAL   183      42.740  71.590  26.630  1.00  0.00           H  
ATOM   2901 2HG1 VAL   183      41.960  73.110  27.140  1.00  0.00           H  
ATOM   2902 3HG1 VAL   183      41.120  71.620  27.410  1.00  0.00           H  
ATOM   2903 1HG2 VAL   183      40.860  72.620  29.850  1.00  0.00           H  
ATOM   2904 2HG2 VAL   183      42.100  73.890  29.530  1.00  0.00           H  
ATOM   2905 3HG2 VAL   183      42.270  72.700  30.830  1.00  0.00           H  
ATOM   2906  N   LEU   184      44.520  69.280  28.100  1.00  0.00           N  
ATOM   2907  CA  LEU   184      45.160  68.200  27.360  1.00  0.00           C  
ATOM   2908  C   LEU   184      44.880  66.780  27.790  1.00  0.00           C  
ATOM   2909  O   LEU   184      44.710  65.880  26.970  1.00  0.00           O  
ATOM   2910  CB  LEU   184      46.650  68.380  27.250  1.00  0.00           C  
ATOM   2911  CG  LEU   184      47.070  69.740  26.620  1.00  0.00           C  
ATOM   2912  CD1 LEU   184      48.590  69.830  26.410  1.00  0.00           C  
ATOM   2913  CD2 LEU   184      46.370  70.060  25.280  1.00  0.00           C  
ATOM   2914  HN  LEU   184      45.190  69.800  28.630  1.00  0.00           H  
ATOM   2915  HA  LEU   184      44.710  68.340  26.390  1.00  0.00           H  
ATOM   2916  HB1 LEU   184      47.060  67.480  26.760  1.00  0.00           H  
ATOM   2917  HB2 LEU   184      47.030  68.450  28.290  1.00  0.00           H  
ATOM   2918  HG  LEU   184      46.810  70.550  27.330  1.00  0.00           H  
ATOM   2919 1HD1 LEU   184      48.890  70.680  25.770  1.00  0.00           H  
ATOM   2920 2HD1 LEU   184      48.870  68.870  25.930  1.00  0.00           H  
ATOM   2921 3HD1 LEU   184      49.010  70.010  27.430  1.00  0.00           H  
ATOM   2922 1HD2 LEU   184      45.270  70.050  25.340  1.00  0.00           H  
ATOM   2923 2HD2 LEU   184      46.670  69.290  24.540  1.00  0.00           H  
ATOM   2924 3HD2 LEU   184      46.710  71.040  24.880  1.00  0.00           H  
ATOM   2925  N   ALA   185      44.740  66.550  29.110  1.00  0.00           N  
ATOM   2926  CA  ALA   185      44.400  65.250  29.610  1.00  0.00           C  
ATOM   2927  C   ALA   185      43.030  64.700  29.270  1.00  0.00           C  
ATOM   2928  O   ALA   185      42.810  63.550  28.890  1.00  0.00           O  
ATOM   2929  CB  ALA   185      44.530  65.150  31.160  1.00  0.00           C  
ATOM   2930  HN  ALA   185      44.860  67.250  29.810  1.00  0.00           H  
ATOM   2931  HA  ALA   185      45.020  64.480  29.160  1.00  0.00           H  
ATOM   2932  HB1 ALA   185      45.580  65.350  31.480  1.00  0.00           H  
ATOM   2933  HB2 ALA   185      44.210  64.140  31.480  1.00  0.00           H  
ATOM   2934  HB3 ALA   185      43.800  65.890  31.560  1.00  0.00           H  
ATOM   2935  N   LEU   186      42.030  65.620  29.270  1.00  0.00           N  
ATOM   2936  CA  LEU   186      40.730  65.530  28.640  1.00  0.00           C  
ATOM   2937  C   LEU   186      40.620  65.340  27.150  1.00  0.00           C  
ATOM   2938  O   LEU   186      40.050  64.430  26.530  1.00  0.00           O  
ATOM   2939  CB  LEU   186      39.790  66.660  29.210  1.00  0.00           C  
ATOM   2940  CG  LEU   186      39.340  66.280  30.720  1.00  0.00           C  
ATOM   2941  CD1 LEU   186      38.500  67.410  31.220  1.00  0.00           C  
ATOM   2942  CD2 LEU   186      38.400  65.040  30.920  1.00  0.00           C  
ATOM   2943  HN  LEU   186      42.260  66.500  29.680  1.00  0.00           H  
ATOM   2944  HA  LEU   186      40.330  64.580  28.950  1.00  0.00           H  
ATOM   2945  HB1 LEU   186      38.830  66.680  28.640  1.00  0.00           H  
ATOM   2946  HB2 LEU   186      40.200  67.690  29.210  1.00  0.00           H  
ATOM   2947  HG  LEU   186      40.230  66.160  31.370  1.00  0.00           H  
ATOM   2948 1HD1 LEU   186      39.190  68.270  31.390  1.00  0.00           H  
ATOM   2949 2HD1 LEU   186      38.010  67.120  32.180  1.00  0.00           H  
ATOM   2950 3HD1 LEU   186      37.620  67.730  30.620  1.00  0.00           H  
ATOM   2951 1HD2 LEU   186      38.960  64.200  30.470  1.00  0.00           H  
ATOM   2952 2HD2 LEU   186      37.530  65.220  30.260  1.00  0.00           H  
ATOM   2953 3HD2 LEU   186      38.080  64.830  31.960  1.00  0.00           H  
ATOM   2954  N   ASP   187      41.430  66.140  26.440  1.00  0.00           N  
ATOM   2955  CA  ASP   187      41.640  66.040  25.040  1.00  0.00           C  
ATOM   2956  C   ASP   187      42.290  64.670  24.680  1.00  0.00           C  
ATOM   2957  O   ASP   187      41.840  64.030  23.730  1.00  0.00           O  
ATOM   2958  CB  ASP   187      42.330  67.360  24.600  1.00  0.00           C  
ATOM   2959  CG  ASP   187      42.680  67.510  23.180  1.00  0.00           C  
ATOM   2960  OD1 ASP   187      42.280  66.690  22.290  1.00  0.00           O  
ATOM   2961  OD2 ASP   187      43.380  68.450  22.810  1.00  0.00           O1-
ATOM   2962  HN  ASP   187      41.860  66.940  26.860  1.00  0.00           H  
ATOM   2963  HA  ASP   187      40.680  66.100  24.540  1.00  0.00           H  
ATOM   2964  HB1 ASP   187      43.320  67.410  25.100  1.00  0.00           H  
ATOM   2965  HB2 ASP   187      41.730  68.210  24.990  1.00  0.00           H  
ATOM   2966  N   ALA   188      43.220  64.170  25.470  1.00  0.00           N  
ATOM   2967  CA  ALA   188      43.730  62.800  25.370  1.00  0.00           C  
ATOM   2968  C   ALA   188      42.740  61.710  25.660  1.00  0.00           C  
ATOM   2969  O   ALA   188      42.550  60.840  24.810  1.00  0.00           O  
ATOM   2970  CB  ALA   188      44.940  62.580  26.330  1.00  0.00           C  
ATOM   2971  HN  ALA   188      43.680  64.750  26.140  1.00  0.00           H  
ATOM   2972  HA  ALA   188      44.120  62.720  24.360  1.00  0.00           H  
ATOM   2973  HB1 ALA   188      45.480  61.620  26.220  1.00  0.00           H  
ATOM   2974  HB2 ALA   188      44.620  62.570  27.390  1.00  0.00           H  
ATOM   2975  HB3 ALA   188      45.730  63.330  26.120  1.00  0.00           H  
ATOM   2976  N   ILE   189      42.000  61.780  26.820  1.00  0.00           N  
ATOM   2977  CA  ILE   189      40.930  60.810  27.040  1.00  0.00           C  
ATOM   2978  C   ILE   189      39.810  60.840  25.950  1.00  0.00           C  
ATOM   2979  O   ILE   189      39.350  59.810  25.460  1.00  0.00           O  
ATOM   2980  CB  ILE   189      40.450  60.920  28.470  1.00  0.00           C  
ATOM   2981  CG1 ILE   189      40.990  59.800  29.370  1.00  0.00           C  
ATOM   2982  CG2 ILE   189      38.950  60.960  28.580  1.00  0.00           C  
ATOM   2983  CD  ILE   189      42.450  59.950  29.770  1.00  0.00           C  
ATOM   2984  HN  ILE   189      42.220  62.560  27.420  1.00  0.00           H  
ATOM   2985  HA  ILE   189      41.350  59.810  26.980  1.00  0.00           H  
ATOM   2986  HB  ILE   189      40.830  61.840  28.960  1.00  0.00           H  
ATOM   2987 1HG1 ILE   189      40.720  58.800  28.970  1.00  0.00           H  
ATOM   2988 2HG1 ILE   189      40.450  59.960  30.330  1.00  0.00           H  
ATOM   2989 1HG2 ILE   189      38.450  60.050  28.200  1.00  0.00           H  
ATOM   2990 2HG2 ILE   189      38.420  61.850  28.170  1.00  0.00           H  
ATOM   2991 3HG2 ILE   189      38.700  60.900  29.660  1.00  0.00           H  
ATOM   2992  HD1 ILE   189      42.830  60.990  29.730  1.00  0.00           H  
ATOM   2993  HD2 ILE   189      43.120  59.430  29.060  1.00  0.00           H  
ATOM   2994  HD3 ILE   189      42.560  59.530  30.800  1.00  0.00           H  
ATOM   2995  N   HSD   190      39.400  62.070  25.480  1.00  0.00           N  
ATOM   2996  CA  HSD   190      38.400  62.290  24.420  1.00  0.00           C  
ATOM   2997  C   HSD   190      38.860  61.800  23.130  1.00  0.00           C  
ATOM   2998  O   HSD   190      38.020  61.210  22.390  1.00  0.00           O  
ATOM   2999  CB  HSD   190      38.120  63.800  24.320  1.00  0.00           C  
ATOM   3000  CG  HSD   190      37.330  64.450  25.430  1.00  0.00           C  
ATOM   3001  CD2 HSD   190      37.390  65.740  25.930  1.00  0.00           C  
ATOM   3002  ND1 HSD   190      36.380  63.830  26.200  1.00  0.00           N  
ATOM   3003  CE1 HSD   190      35.890  64.740  27.120  1.00  0.00           C  
ATOM   3004  NE2 HSD   190      36.440  65.960  26.930  1.00  0.00           N  
ATOM   3005  HN  HSD   190      39.760  62.910  25.860  1.00  0.00           H  
ATOM   3006  HA  HSD   190      37.530  61.720  24.710  1.00  0.00           H  
ATOM   3007  HB1 HSD   190      37.510  64.050  23.420  1.00  0.00           H  
ATOM   3008  HB2 HSD   190      39.000  64.460  24.220  1.00  0.00           H  
ATOM   3009  HD1 HSD   190      36.340  62.840  26.310  1.00  0.00           H  
ATOM   3010  HD2 HSD   190      38.020  66.590  25.690  1.00  0.00           H  
ATOM   3011  HE1 HSD   190      35.100  64.490  27.820  1.00  0.00           H  
ATOM   3012  N   SER   191      40.160  61.810  22.900  1.00  0.00           N  
ATOM   3013  CA  SER   191      40.670  61.180  21.710  1.00  0.00           C  
ATOM   3014  C   SER   191      40.700  59.680  21.670  1.00  0.00           C  
ATOM   3015  O   SER   191      40.620  58.960  20.630  1.00  0.00           O  
ATOM   3016  CB  SER   191      42.080  61.680  21.360  1.00  0.00           C  
ATOM   3017  OG  SER   191      42.200  63.120  21.210  1.00  0.00           O  
ATOM   3018  HN  SER   191      40.790  62.410  23.400  1.00  0.00           H  
ATOM   3019  HA  SER   191      40.000  61.440  20.890  1.00  0.00           H  
ATOM   3020  HB1 SER   191      42.470  61.320  20.380  1.00  0.00           H  
ATOM   3021  HB2 SER   191      42.840  61.420  22.130  1.00  0.00           H  
ATOM   3022  HG1 SER   191      42.050  63.550  22.060  1.00  0.00           H  
ATOM   3023  N   MET   192      40.780  58.990  22.820  1.00  0.00           N  
ATOM   3024  CA  MET   192      40.660  57.560  23.080  1.00  0.00           C  
ATOM   3025  C   MET   192      39.150  57.180  23.050  1.00  0.00           C  
ATOM   3026  O   MET   192      38.770  56.030  23.120  1.00  0.00           O  
ATOM   3027  CB  MET   192      41.300  57.070  24.410  1.00  0.00           C  
ATOM   3028  CG  MET   192      42.860  56.910  24.290  1.00  0.00           C  
ATOM   3029  SD  MET   192      43.840  56.130  25.670  1.00  0.00           S  
ATOM   3030  CE  MET   192      43.410  57.230  27.080  1.00  0.00           C  
ATOM   3031  HN  MET   192      41.030  59.490  23.640  1.00  0.00           H  
ATOM   3032  HA  MET   192      41.130  57.020  22.270  1.00  0.00           H  
ATOM   3033  HB1 MET   192      40.910  56.150  24.890  1.00  0.00           H  
ATOM   3034  HB2 MET   192      41.160  57.900  25.140  1.00  0.00           H  
ATOM   3035  HG1 MET   192      43.220  57.930  24.050  1.00  0.00           H  
ATOM   3036  HG2 MET   192      42.940  56.230  23.410  1.00  0.00           H  
ATOM   3037  HE1 MET   192      43.690  58.290  26.880  1.00  0.00           H  
ATOM   3038  HE2 MET   192      43.840  56.780  28.000  1.00  0.00           H  
ATOM   3039  HE3 MET   192      42.300  57.300  27.120  1.00  0.00           H  
ATOM   3040  N   GLY   193      38.260  58.150  23.000  1.00  0.00           N  
ATOM   3041  CA  GLY   193      36.850  58.070  22.730  1.00  0.00           C  
ATOM   3042  C   GLY   193      36.060  58.090  24.010  1.00  0.00           C  
ATOM   3043  O   GLY   193      34.930  57.620  24.030  1.00  0.00           O  
ATOM   3044  HN  GLY   193      38.630  59.070  23.100  1.00  0.00           H  
ATOM   3045  HA1 GLY   193      36.670  57.150  22.190  1.00  0.00           H  
ATOM   3046  HA2 GLY   193      36.500  58.910  22.160  1.00  0.00           H  
ATOM   3047  N   PHE   194      36.660  58.620  25.190  1.00  0.00           N  
ATOM   3048  CA  PHE   194      36.070  58.420  26.480  1.00  0.00           C  
ATOM   3049  C   PHE   194      35.700  59.700  27.180  1.00  0.00           C  
ATOM   3050  O   PHE   194      36.360  60.750  26.970  1.00  0.00           O  
ATOM   3051  CB  PHE   194      37.010  57.680  27.410  1.00  0.00           C  
ATOM   3052  CG  PHE   194      37.070  56.180  27.100  1.00  0.00           C  
ATOM   3053  CD1 PHE   194      37.790  55.590  26.010  1.00  0.00           C  
ATOM   3054  CD2 PHE   194      36.340  55.280  28.020  1.00  0.00           C  
ATOM   3055  CE1 PHE   194      37.890  54.240  25.890  1.00  0.00           C  
ATOM   3056  CE2 PHE   194      36.450  53.960  27.760  1.00  0.00           C  
ATOM   3057  CZ  PHE   194      37.240  53.430  26.780  1.00  0.00           C  
ATOM   3058  HN  PHE   194      37.630  58.850  25.220  1.00  0.00           H  
ATOM   3059  HA  PHE   194      35.220  57.760  26.360  1.00  0.00           H  
ATOM   3060  HB1 PHE   194      36.700  57.750  28.480  1.00  0.00           H  
ATOM   3061  HB2 PHE   194      38.070  58.000  27.300  1.00  0.00           H  
ATOM   3062  HD1 PHE   194      38.400  56.150  25.320  1.00  0.00           H  
ATOM   3063  HD2 PHE   194      35.880  55.620  28.940  1.00  0.00           H  
ATOM   3064  HE1 PHE   194      38.280  53.690  25.040  1.00  0.00           H  
ATOM   3065  HE2 PHE   194      35.860  53.310  28.380  1.00  0.00           H  
ATOM   3066  HZ  PHE   194      37.370  52.380  26.580  1.00  0.00           H  
ATOM   3067  N   ILE   195      34.630  59.570  28.030  1.00  0.00           N  
ATOM   3068  CA  ILE   195      34.190  60.590  29.040  1.00  0.00           C  
ATOM   3069  C   ILE   195      34.810  60.100  30.450  1.00  0.00           C  
ATOM   3070  O   ILE   195      34.810  58.890  30.800  1.00  0.00           O  
ATOM   3071  CB  ILE   195      32.630  60.550  29.230  1.00  0.00           C  
ATOM   3072  CG1 ILE   195      31.910  60.580  27.880  1.00  0.00           C  
ATOM   3073  CG2 ILE   195      32.220  61.710  30.110  1.00  0.00           C  
ATOM   3074  CD  ILE   195      32.470  61.700  26.950  1.00  0.00           C  
ATOM   3075  HN  ILE   195      33.970  58.840  27.860  1.00  0.00           H  
ATOM   3076  HA  ILE   195      34.580  61.590  28.910  1.00  0.00           H  
ATOM   3077  HB  ILE   195      32.300  59.640  29.780  1.00  0.00           H  
ATOM   3078 1HG1 ILE   195      30.830  60.830  27.890  1.00  0.00           H  
ATOM   3079 2HG1 ILE   195      31.980  59.660  27.250  1.00  0.00           H  
ATOM   3080 1HG2 ILE   195      31.320  61.500  30.740  1.00  0.00           H  
ATOM   3081 2HG2 ILE   195      32.110  62.640  29.510  1.00  0.00           H  
ATOM   3082 3HG2 ILE   195      32.990  61.940  30.880  1.00  0.00           H  
ATOM   3083  HD1 ILE   195      31.940  61.510  25.990  1.00  0.00           H  
ATOM   3084  HD2 ILE   195      33.550  61.600  26.700  1.00  0.00           H  
ATOM   3085  HD3 ILE   195      32.320  62.700  27.410  1.00  0.00           H  
ATOM   3086  N   HSD   196      35.550  61.050  31.120  1.00  0.00           N  
ATOM   3087  CA  HSD   196      36.190  60.940  32.400  1.00  0.00           C  
ATOM   3088  C   HSD   196      35.150  60.720  33.540  1.00  0.00           C  
ATOM   3089  O   HSD   196      35.440  59.920  34.460  1.00  0.00           O  
ATOM   3090  CB  HSD   196      37.070  62.190  32.770  1.00  0.00           C  
ATOM   3091  CG  HSD   196      37.760  62.190  34.140  1.00  0.00           C  
ATOM   3092  CD2 HSD   196      37.430  62.800  35.290  1.00  0.00           C  
ATOM   3093  ND1 HSD   196      38.990  61.590  34.280  1.00  0.00           N  
ATOM   3094  CE1 HSD   196      39.260  61.770  35.630  1.00  0.00           C  
ATOM   3095  NE2 HSD   196      38.380  62.470  36.240  1.00  0.00           N  
ATOM   3096  HN  HSD   196      35.630  61.980  30.750  1.00  0.00           H  
ATOM   3097  HA  HSD   196      36.810  60.060  32.410  1.00  0.00           H  
ATOM   3098  HB1 HSD   196      36.430  63.090  32.680  1.00  0.00           H  
ATOM   3099  HB2 HSD   196      37.770  62.080  31.910  1.00  0.00           H  
ATOM   3100  HD1 HSD   196      39.540  61.030  33.660  1.00  0.00           H  
ATOM   3101  HD2 HSD   196      36.540  63.350  35.560  1.00  0.00           H  
ATOM   3102  HE1 HSD   196      40.110  61.230  36.040  1.00  0.00           H  
ATOM   3103  N   ARG   197      33.990  61.490  33.470  1.00  0.00           N  
ATOM   3104  CA  ARG   197      32.890  61.350  34.400  1.00  0.00           C  
ATOM   3105  C   ARG   197      33.060  61.880  35.760  1.00  0.00           C  
ATOM   3106  O   ARG   197      33.050  61.240  36.800  1.00  0.00           O  
ATOM   3107  CB  ARG   197      32.200  59.990  34.330  1.00  0.00           C  
ATOM   3108  CG  ARG   197      31.230  59.530  33.190  1.00  0.00           C  
ATOM   3109  CD  ARG   197      29.860  60.210  33.500  1.00  0.00           C  
ATOM   3110  NE  ARG   197      28.910  59.920  32.400  1.00  0.00           N  
ATOM   3111  CZ  ARG   197      28.310  60.850  31.690  1.00  0.00           C  
ATOM   3112  NH1 ARG   197      28.480  62.170  31.880  1.00  0.00           N1+
ATOM   3113  NH2 ARG   197      27.390  60.420  30.860  1.00  0.00           N  
ATOM   3114  HN  ARG   197      33.780  62.180  32.780  1.00  0.00           H  
ATOM   3115  HA  ARG   197      32.140  61.980  33.930  1.00  0.00           H  
ATOM   3116  HB1 ARG   197      31.590  59.950  35.260  1.00  0.00           H  
ATOM   3117  HB2 ARG   197      33.010  59.250  34.510  1.00  0.00           H  
ATOM   3118  HG1 ARG   197      30.980  58.440  33.150  1.00  0.00           H  
ATOM   3119  HG2 ARG   197      31.710  59.880  32.250  1.00  0.00           H  
ATOM   3120  HD1 ARG   197      30.120  61.290  33.520  1.00  0.00           H  
ATOM   3121  HD2 ARG   197      29.530  59.650  34.400  1.00  0.00           H  
ATOM   3122  HE  ARG   197      28.720  58.950  32.210  1.00  0.00           H  
ATOM   3123 1HH1 ARG   197      29.190  62.460  32.530  1.00  0.00           H  
ATOM   3124 2HH1 ARG   197      28.210  62.780  31.140  1.00  0.00           H  
ATOM   3125 1HH2 ARG   197      27.200  59.440  30.800  1.00  0.00           H  
ATOM   3126 2HH2 ARG   197      26.800  61.030  30.320  1.00  0.00           H  
ATOM   3127  N   ASP   198      33.070  63.250  35.840  1.00  0.00           N  
ATOM   3128  CA  ASP   198      33.140  64.020  37.100  1.00  0.00           C  
ATOM   3129  C   ASP   198      34.590  64.240  37.480  1.00  0.00           C  
ATOM   3130  O   ASP   198      35.320  63.410  38.020  1.00  0.00           O  
ATOM   3131  CB  ASP   198      32.320  63.640  38.380  1.00  0.00           C  
ATOM   3132  CG  ASP   198      30.860  63.390  38.100  1.00  0.00           C  
ATOM   3133  OD1 ASP   198      30.350  63.710  37.010  1.00  0.00           O  
ATOM   3134  OD2 ASP   198      30.230  62.880  39.010  1.00  0.00           O1-
ATOM   3135  HN  ASP   198      33.000  63.720  34.970  1.00  0.00           H  
ATOM   3136  HA  ASP   198      32.740  65.010  36.930  1.00  0.00           H  
ATOM   3137  HB1 ASP   198      32.380  64.520  39.050  1.00  0.00           H  
ATOM   3138  HB2 ASP   198      32.780  62.710  38.780  1.00  0.00           H  
ATOM   3139  N   VAL   199      35.100  65.480  37.210  1.00  0.00           N  
ATOM   3140  CA  VAL   199      36.450  65.870  37.280  1.00  0.00           C  
ATOM   3141  C   VAL   199      36.620  66.490  38.630  1.00  0.00           C  
ATOM   3142  O   VAL   199      35.800  67.290  39.020  1.00  0.00           O  
ATOM   3143  CB  VAL   199      36.780  66.860  36.190  1.00  0.00           C  
ATOM   3144  CG1 VAL   199      38.250  67.120  36.190  1.00  0.00           C  
ATOM   3145  CG2 VAL   199      36.360  66.360  34.790  1.00  0.00           C  
ATOM   3146  HN  VAL   199      34.520  66.240  36.900  1.00  0.00           H  
ATOM   3147  HA  VAL   199      37.060  64.980  37.300  1.00  0.00           H  
ATOM   3148  HB  VAL   199      36.270  67.810  36.470  1.00  0.00           H  
ATOM   3149 1HG1 VAL   199      38.560  67.760  35.330  1.00  0.00           H  
ATOM   3150 2HG1 VAL   199      38.860  66.200  36.110  1.00  0.00           H  
ATOM   3151 3HG1 VAL   199      38.640  67.690  37.060  1.00  0.00           H  
ATOM   3152 1HG2 VAL   199      37.020  65.700  34.210  1.00  0.00           H  
ATOM   3153 2HG2 VAL   199      36.450  67.310  34.230  1.00  0.00           H  
ATOM   3154 3HG2 VAL   199      35.280  66.110  34.710  1.00  0.00           H  
ATOM   3155  N   LYS   200      37.540  66.090  39.450  1.00  0.00           N  
ATOM   3156  CA  LYS   200      37.460  66.440  40.860  1.00  0.00           C  
ATOM   3157  C   LYS   200      38.860  66.300  41.370  1.00  0.00           C  
ATOM   3158  O   LYS   200      39.650  65.530  40.770  1.00  0.00           O  
ATOM   3159  CB  LYS   200      36.330  65.670  41.650  1.00  0.00           C  
ATOM   3160  CG  LYS   200      36.210  64.170  41.350  1.00  0.00           C  
ATOM   3161  CD  LYS   200      34.820  63.570  41.720  1.00  0.00           C  
ATOM   3162  CE  LYS   200      34.320  63.770  43.170  1.00  0.00           C  
ATOM   3163  NZ  LYS   200      35.150  63.080  44.080  1.00  0.00           N1+
ATOM   3164  HN  LYS   200      38.160  65.350  39.190  1.00  0.00           H  
ATOM   3165  HA  LYS   200      37.200  67.470  41.020  1.00  0.00           H  
ATOM   3166  HB1 LYS   200      35.380  66.180  41.360  1.00  0.00           H  
ATOM   3167  HB2 LYS   200      36.410  65.840  42.750  1.00  0.00           H  
ATOM   3168  HG1 LYS   200      37.000  63.550  41.830  1.00  0.00           H  
ATOM   3169  HG2 LYS   200      36.430  63.980  40.280  1.00  0.00           H  
ATOM   3170  HD1 LYS   200      34.840  62.470  41.560  1.00  0.00           H  
ATOM   3171  HD2 LYS   200      33.990  64.020  41.120  1.00  0.00           H  
ATOM   3172  HE1 LYS   200      33.370  63.220  43.010  1.00  0.00           H  
ATOM   3173  HE2 LYS   200      34.250  64.860  43.360  1.00  0.00           H  
ATOM   3174  HZ1 LYS   200      36.070  63.570  44.090  1.00  0.00           H  
ATOM   3175  HZ2 LYS   200      35.330  62.090  43.840  1.00  0.00           H  
ATOM   3176  HZ3 LYS   200      34.790  62.990  45.060  1.00  0.00           H  
ATOM   3177  N   PRO   201      39.310  66.970  42.400  1.00  0.00           N  
ATOM   3178  CA  PRO   201      40.780  67.110  42.690  1.00  0.00           C  
ATOM   3179  C   PRO   201      41.260  65.920  43.500  1.00  0.00           C  
ATOM   3180  O   PRO   201      42.430  65.620  43.550  1.00  0.00           O  
ATOM   3181  CB  PRO   201      40.910  68.500  43.470  1.00  0.00           C  
ATOM   3182  CG  PRO   201      39.500  68.810  44.040  1.00  0.00           C  
ATOM   3183  CD  PRO   201      38.510  67.960  43.180  1.00  0.00           C  
ATOM   3184  HA  PRO   201      41.360  67.030  41.780  1.00  0.00           H  
ATOM   3185  HB1 PRO   201      41.050  69.350  42.780  1.00  0.00           H  
ATOM   3186  HB2 PRO   201      41.720  68.430  44.220  1.00  0.00           H  
ATOM   3187  HG1 PRO   201      39.400  68.560  45.120  1.00  0.00           H  
ATOM   3188  HG2 PRO   201      39.280  69.890  43.850  1.00  0.00           H  
ATOM   3189  HD1 PRO   201      37.710  67.500  43.790  1.00  0.00           H  
ATOM   3190  HD2 PRO   201      38.030  68.620  42.420  1.00  0.00           H  
ATOM   3191  N   ASP   202      40.270  65.080  43.890  1.00  0.00           N  
ATOM   3192  CA  ASP   202      40.490  63.820  44.420  1.00  0.00           C  
ATOM   3193  C   ASP   202      40.540  62.680  43.410  1.00  0.00           C  
ATOM   3194  O   ASP   202      40.700  61.540  43.850  1.00  0.00           O  
ATOM   3195  CB  ASP   202      39.510  63.570  45.560  1.00  0.00           C  
ATOM   3196  CG  ASP   202      38.140  63.660  45.130  1.00  0.00           C  
ATOM   3197  OD1 ASP   202      37.770  64.360  44.150  1.00  0.00           O  
ATOM   3198  OD2 ASP   202      37.210  63.250  45.890  1.00  0.00           O1-
ATOM   3199  HN  ASP   202      39.300  65.280  43.770  1.00  0.00           H  
ATOM   3200  HA  ASP   202      41.400  63.750  45.000  1.00  0.00           H  
ATOM   3201  HB1 ASP   202      39.750  64.360  46.300  1.00  0.00           H  
ATOM   3202  HB2 ASP   202      39.610  62.550  45.980  1.00  0.00           H  
ATOM   3203  N   ASN   203      40.550  63.100  42.130  1.00  0.00           N  
ATOM   3204  CA  ASN   203      40.770  62.190  40.970  1.00  0.00           C  
ATOM   3205  C   ASN   203      42.020  62.610  40.200  1.00  0.00           C  
ATOM   3206  O   ASN   203      42.440  61.900  39.210  1.00  0.00           O  
ATOM   3207  CB  ASN   203      39.490  62.240  40.100  1.00  0.00           C  
ATOM   3208  CG  ASN   203      38.370  61.390  40.620  1.00  0.00           C  
ATOM   3209  ND2 ASN   203      37.240  61.500  39.870  1.00  0.00           N  
ATOM   3210  OD1 ASN   203      38.420  60.630  41.570  1.00  0.00           O  
ATOM   3211  HN  ASN   203      40.430  64.050  41.850  1.00  0.00           H  
ATOM   3212  HA  ASN   203      40.970  61.180  41.300  1.00  0.00           H  
ATOM   3213  HB1 ASN   203      39.730  61.830  39.100  1.00  0.00           H  
ATOM   3214  HB2 ASN   203      39.010  63.240  39.950  1.00  0.00           H  
ATOM   3215 1HD2 ASN   203      36.480  60.870  40.000  1.00  0.00           H  
ATOM   3216 2HD2 ASN   203      37.170  62.190  39.140  1.00  0.00           H  
ATOM   3217  N   MET   204      42.750  63.730  40.470  1.00  0.00           N  
ATOM   3218  CA  MET   204      43.950  64.040  39.780  1.00  0.00           C  
ATOM   3219  C   MET   204      45.070  63.540  40.680  1.00  0.00           C  
ATOM   3220  O   MET   204      45.220  63.930  41.840  1.00  0.00           O  
ATOM   3221  CB  MET   204      44.100  65.550  39.500  1.00  0.00           C  
ATOM   3222  CG  MET   204      43.020  66.230  38.550  1.00  0.00           C  
ATOM   3223  SD  MET   204      42.910  65.400  36.950  1.00  0.00           S  
ATOM   3224  CE  MET   204      41.150  64.950  37.140  1.00  0.00           C  
ATOM   3225  HN  MET   204      42.370  64.370  41.140  1.00  0.00           H  
ATOM   3226  HA  MET   204      44.060  63.500  38.850  1.00  0.00           H  
ATOM   3227  HB1 MET   204      45.020  65.800  38.930  1.00  0.00           H  
ATOM   3228  HB2 MET   204      44.040  66.080  40.470  1.00  0.00           H  
ATOM   3229  HG1 MET   204      43.360  67.270  38.380  1.00  0.00           H  
ATOM   3230  HG2 MET   204      42.090  66.120  39.140  1.00  0.00           H  
ATOM   3231  HE1 MET   204      40.900  64.560  38.150  1.00  0.00           H  
ATOM   3232  HE2 MET   204      40.750  64.290  36.340  1.00  0.00           H  
ATOM   3233  HE3 MET   204      40.590  65.910  37.140  1.00  0.00           H  
ATOM   3234  N   LEU   205      45.980  62.680  40.040  1.00  0.00           N  
ATOM   3235  CA  LEU   205      47.020  62.120  40.900  1.00  0.00           C  
ATOM   3236  C   LEU   205      48.370  62.590  40.350  1.00  0.00           C  
ATOM   3237  O   LEU   205      48.710  62.670  39.160  1.00  0.00           O  
ATOM   3238  CB  LEU   205      47.170  60.570  41.000  1.00  0.00           C  
ATOM   3239  CG  LEU   205      45.900  59.820  41.530  1.00  0.00           C  
ATOM   3240  CD1 LEU   205      45.170  60.490  42.770  1.00  0.00           C  
ATOM   3241  CD2 LEU   205      44.890  59.410  40.470  1.00  0.00           C  
ATOM   3242  HN  LEU   205      45.830  62.190  39.180  1.00  0.00           H  
ATOM   3243  HA  LEU   205      46.920  62.500  41.910  1.00  0.00           H  
ATOM   3244  HB1 LEU   205      48.060  60.450  41.640  1.00  0.00           H  
ATOM   3245  HB2 LEU   205      47.450  60.120  40.020  1.00  0.00           H  
ATOM   3246  HG  LEU   205      46.320  58.860  41.890  1.00  0.00           H  
ATOM   3247 1HD1 LEU   205      44.480  59.790  43.280  1.00  0.00           H  
ATOM   3248 2HD1 LEU   205      44.600  61.380  42.440  1.00  0.00           H  
ATOM   3249 3HD1 LEU   205      45.970  60.860  43.430  1.00  0.00           H  
ATOM   3250 1HD2 LEU   205      44.250  60.210  40.040  1.00  0.00           H  
ATOM   3251 2HD2 LEU   205      44.160  58.760  41.000  1.00  0.00           H  
ATOM   3252 3HD2 LEU   205      45.450  58.940  39.630  1.00  0.00           H  
ATOM   3253  N   LEU   206      49.210  63.040  41.290  1.00  0.00           N  
ATOM   3254  CA  LEU   206      50.510  63.660  40.980  1.00  0.00           C  
ATOM   3255  C   LEU   206      51.670  62.730  40.990  1.00  0.00           C  
ATOM   3256  O   LEU   206      51.940  61.990  41.950  1.00  0.00           O  
ATOM   3257  CB  LEU   206      50.700  64.890  41.940  1.00  0.00           C  
ATOM   3258  CG  LEU   206      49.630  66.010  42.070  1.00  0.00           C  
ATOM   3259  CD1 LEU   206      49.950  67.040  43.180  1.00  0.00           C  
ATOM   3260  CD2 LEU   206      49.700  66.780  40.760  1.00  0.00           C  
ATOM   3261  HN  LEU   206      48.900  63.010  42.240  1.00  0.00           H  
ATOM   3262  HA  LEU   206      50.510  64.090  39.990  1.00  0.00           H  
ATOM   3263  HB1 LEU   206      51.650  65.390  41.660  1.00  0.00           H  
ATOM   3264  HB2 LEU   206      50.810  64.260  42.850  1.00  0.00           H  
ATOM   3265  HG  LEU   206      48.640  65.540  42.230  1.00  0.00           H  
ATOM   3266 1HD1 LEU   206      49.110  67.770  43.270  1.00  0.00           H  
ATOM   3267 2HD1 LEU   206      50.890  67.620  43.110  1.00  0.00           H  
ATOM   3268 3HD1 LEU   206      50.110  66.520  44.150  1.00  0.00           H  
ATOM   3269 1HD2 LEU   206      49.110  66.280  39.960  1.00  0.00           H  
ATOM   3270 2HD2 LEU   206      50.770  66.910  40.490  1.00  0.00           H  
ATOM   3271 3HD2 LEU   206      49.370  67.830  40.860  1.00  0.00           H  
ATOM   3272  N   ASP   207      52.470  62.690  39.920  1.00  0.00           N  
ATOM   3273  CA  ASP   207      53.680  61.980  39.780  1.00  0.00           C  
ATOM   3274  C   ASP   207      54.770  62.670  40.580  1.00  0.00           C  
ATOM   3275  O   ASP   207      54.650  63.830  40.820  1.00  0.00           O  
ATOM   3276  CB  ASP   207      54.030  61.610  38.300  1.00  0.00           C  
ATOM   3277  CG  ASP   207      55.110  60.650  38.060  1.00  0.00           C  
ATOM   3278  OD1 ASP   207      55.730  60.140  39.020  1.00  0.00           O  
ATOM   3279  OD2 ASP   207      55.330  60.290  36.850  1.00  0.00           O1-
ATOM   3280  HN  ASP   207      52.360  63.360  39.190  1.00  0.00           H  
ATOM   3281  HA  ASP   207      53.600  61.010  40.250  1.00  0.00           H  
ATOM   3282  HB1 ASP   207      54.370  62.560  37.830  1.00  0.00           H  
ATOM   3283  HB2 ASP   207      53.090  61.310  37.790  1.00  0.00           H  
ATOM   3284  N   LYS   208      55.920  62.020  40.840  1.00  0.00           N  
ATOM   3285  CA  LYS   208      57.080  62.480  41.660  1.00  0.00           C  
ATOM   3286  C   LYS   208      57.680  63.770  41.180  1.00  0.00           C  
ATOM   3287  O   LYS   208      58.020  64.600  41.990  1.00  0.00           O  
ATOM   3288  CB  LYS   208      58.210  61.360  41.660  1.00  0.00           C  
ATOM   3289  CG  LYS   208      59.370  61.540  42.610  1.00  0.00           C  
ATOM   3290  CD  LYS   208      58.990  62.000  44.030  1.00  0.00           C  
ATOM   3291  CE  LYS   208      60.210  62.380  44.820  1.00  0.00           C  
ATOM   3292  NZ  LYS   208      59.860  63.080  46.060  1.00  0.00           N1+
ATOM   3293  HN  LYS   208      55.990  61.060  40.590  1.00  0.00           H  
ATOM   3294  HA  LYS   208      56.770  62.600  42.690  1.00  0.00           H  
ATOM   3295  HB1 LYS   208      58.580  61.190  40.630  1.00  0.00           H  
ATOM   3296  HB2 LYS   208      57.760  60.350  41.830  1.00  0.00           H  
ATOM   3297  HG1 LYS   208      60.060  62.320  42.210  1.00  0.00           H  
ATOM   3298  HG2 LYS   208      59.870  60.550  42.620  1.00  0.00           H  
ATOM   3299  HD1 LYS   208      58.590  61.120  44.590  1.00  0.00           H  
ATOM   3300  HD2 LYS   208      58.360  62.910  43.940  1.00  0.00           H  
ATOM   3301  HE1 LYS   208      60.710  63.110  44.160  1.00  0.00           H  
ATOM   3302  HE2 LYS   208      60.950  61.550  44.900  1.00  0.00           H  
ATOM   3303  HZ1 LYS   208      60.600  63.620  46.540  1.00  0.00           H  
ATOM   3304  HZ2 LYS   208      59.210  62.660  46.760  1.00  0.00           H  
ATOM   3305  HZ3 LYS   208      59.300  63.880  45.700  1.00  0.00           H  
ATOM   3306  N   SER   209      57.780  63.990  39.890  1.00  0.00           N  
ATOM   3307  CA  SER   209      58.200  65.240  39.260  1.00  0.00           C  
ATOM   3308  C   SER   209      57.290  66.430  39.640  1.00  0.00           C  
ATOM   3309  O   SER   209      57.760  67.560  39.960  1.00  0.00           O  
ATOM   3310  CB  SER   209      58.190  65.160  37.670  1.00  0.00           C  
ATOM   3311  OG  SER   209      56.940  64.790  37.130  1.00  0.00           O  
ATOM   3312  HN  SER   209      57.520  63.320  39.200  1.00  0.00           H  
ATOM   3313  HA  SER   209      59.160  65.510  39.670  1.00  0.00           H  
ATOM   3314  HB1 SER   209      58.920  64.390  37.340  1.00  0.00           H  
ATOM   3315  HB2 SER   209      58.630  66.100  37.280  1.00  0.00           H  
ATOM   3316  HG1 SER   209      57.040  64.300  36.310  1.00  0.00           H  
ATOM   3317  N   GLY   210      55.930  66.230  39.780  1.00  0.00           N  
ATOM   3318  CA  GLY   210      54.920  67.260  39.950  1.00  0.00           C  
ATOM   3319  C   GLY   210      53.990  67.360  38.760  1.00  0.00           C  
ATOM   3320  O   GLY   210      53.120  68.200  38.640  1.00  0.00           O  
ATOM   3321  HN  GLY   210      55.600  65.310  39.630  1.00  0.00           H  
ATOM   3322  HA1 GLY   210      55.410  68.220  40.030  1.00  0.00           H  
ATOM   3323  HA2 GLY   210      54.370  66.960  40.830  1.00  0.00           H  
ATOM   3324  N   HSD   211      54.130  66.390  37.840  1.00  0.00           N  
ATOM   3325  CA  HSD   211      53.210  66.320  36.700  1.00  0.00           C  
ATOM   3326  C   HSD   211      52.070  65.350  36.840  1.00  0.00           C  
ATOM   3327  O   HSD   211      52.200  64.300  37.450  1.00  0.00           O  
ATOM   3328  CB  HSD   211      54.060  65.960  35.450  1.00  0.00           C  
ATOM   3329  CG  HSD   211      54.920  67.090  34.900  1.00  0.00           C  
ATOM   3330  CD2 HSD   211      56.230  67.280  35.010  1.00  0.00           C  
ATOM   3331  ND1 HSD   211      54.510  67.890  33.900  1.00  0.00           N  
ATOM   3332  CE1 HSD   211      55.590  68.550  33.430  1.00  0.00           C  
ATOM   3333  NE2 HSD   211      56.630  68.210  34.090  1.00  0.00           N  
ATOM   3334  HN  HSD   211      54.710  65.590  37.920  1.00  0.00           H  
ATOM   3335  HA  HSD   211      52.780  67.300  36.500  1.00  0.00           H  
ATOM   3336  HB1 HSD   211      53.440  65.720  34.560  1.00  0.00           H  
ATOM   3337  HB2 HSD   211      54.790  65.170  35.730  1.00  0.00           H  
ATOM   3338  HD1 HSD   211      53.550  68.140  33.730  1.00  0.00           H  
ATOM   3339  HD2 HSD   211      56.930  66.800  35.680  1.00  0.00           H  
ATOM   3340  HE1 HSD   211      55.620  69.280  32.620  1.00  0.00           H  
ATOM   3341  N   LEU   212      50.870  65.610  36.300  1.00  0.00           N  
ATOM   3342  CA  LEU   212      49.630  64.800  36.230  1.00  0.00           C  
ATOM   3343  C   LEU   212      49.680  63.350  35.640  1.00  0.00           C  
ATOM   3344  O   LEU   212      50.070  63.150  34.500  1.00  0.00           O  
ATOM   3345  CB  LEU   212      48.470  65.550  35.540  1.00  0.00           C  
ATOM   3346  CG  LEU   212      47.040  64.920  35.410  1.00  0.00           C  
ATOM   3347  CD1 LEU   212      46.550  64.440  36.780  1.00  0.00           C  
ATOM   3348  CD2 LEU   212      45.990  65.930  34.830  1.00  0.00           C  
ATOM   3349  HN  LEU   212      50.750  66.380  35.670  1.00  0.00           H  
ATOM   3350  HA  LEU   212      49.360  64.700  37.280  1.00  0.00           H  
ATOM   3351  HB1 LEU   212      48.710  65.840  34.500  1.00  0.00           H  
ATOM   3352  HB2 LEU   212      48.330  66.470  36.140  1.00  0.00           H  
ATOM   3353  HG  LEU   212      47.130  64.040  34.730  1.00  0.00           H  
ATOM   3354 1HD1 LEU   212      47.250  63.820  37.370  1.00  0.00           H  
ATOM   3355 2HD1 LEU   212      45.550  63.950  36.790  1.00  0.00           H  
ATOM   3356 3HD1 LEU   212      46.470  65.360  37.400  1.00  0.00           H  
ATOM   3357 1HD2 LEU   212      45.820  66.860  35.410  1.00  0.00           H  
ATOM   3358 2HD2 LEU   212      44.990  65.470  34.710  1.00  0.00           H  
ATOM   3359 3HD2 LEU   212      46.450  66.150  33.850  1.00  0.00           H  
ATOM   3360  N   LYS   213      49.230  62.310  36.350  1.00  0.00           N  
ATOM   3361  CA  LYS   213      48.830  61.070  35.700  1.00  0.00           C  
ATOM   3362  C   LYS   213      47.470  60.700  36.230  1.00  0.00           C  
ATOM   3363  O   LYS   213      47.210  60.690  37.420  1.00  0.00           O  
ATOM   3364  CB  LYS   213      49.870  59.980  36.030  1.00  0.00           C  
ATOM   3365  CG  LYS   213      51.120  60.280  35.320  1.00  0.00           C  
ATOM   3366  CD  LYS   213      52.190  59.240  35.550  1.00  0.00           C  
ATOM   3367  CE  LYS   213      53.320  59.450  34.570  1.00  0.00           C  
ATOM   3368  NZ  LYS   213      54.490  58.570  34.840  1.00  0.00           N1+
ATOM   3369  HN  LYS   213      48.980  62.350  37.320  1.00  0.00           H  
ATOM   3370  HA  LYS   213      48.720  61.190  34.630  1.00  0.00           H  
ATOM   3371  HB1 LYS   213      49.420  58.970  35.900  1.00  0.00           H  
ATOM   3372  HB2 LYS   213      50.040  60.010  37.130  1.00  0.00           H  
ATOM   3373  HG1 LYS   213      51.520  61.270  35.630  1.00  0.00           H  
ATOM   3374  HG2 LYS   213      51.010  60.530  34.250  1.00  0.00           H  
ATOM   3375  HD1 LYS   213      51.740  58.220  35.570  1.00  0.00           H  
ATOM   3376  HD2 LYS   213      52.590  59.320  36.580  1.00  0.00           H  
ATOM   3377  HE1 LYS   213      53.700  60.490  34.420  1.00  0.00           H  
ATOM   3378  HE2 LYS   213      52.930  59.210  33.560  1.00  0.00           H  
ATOM   3379  HZ1 LYS   213      54.210  57.600  35.090  1.00  0.00           H  
ATOM   3380  HZ2 LYS   213      54.890  58.890  35.740  1.00  0.00           H  
ATOM   3381  HZ3 LYS   213      55.270  58.520  34.150  1.00  0.00           H  
ATOM   3382  N   LEU   214      46.530  60.380  35.330  1.00  0.00           N  
ATOM   3383  CA  LEU   214      45.310  59.630  35.630  1.00  0.00           C  
ATOM   3384  C   LEU   214      45.500  58.180  35.900  1.00  0.00           C  
ATOM   3385  O   LEU   214      46.400  57.550  35.330  1.00  0.00           O  
ATOM   3386  CB  LEU   214      44.310  59.750  34.370  1.00  0.00           C  
ATOM   3387  CG  LEU   214      43.630  61.180  34.290  1.00  0.00           C  
ATOM   3388  CD1 LEU   214      43.000  61.400  32.910  1.00  0.00           C  
ATOM   3389  CD2 LEU   214      42.660  61.550  35.410  1.00  0.00           C  
ATOM   3390  HN  LEU   214      46.840  60.370  34.380  1.00  0.00           H  
ATOM   3391  HA  LEU   214      44.940  60.030  36.560  1.00  0.00           H  
ATOM   3392  HB1 LEU   214      43.490  59.040  34.590  1.00  0.00           H  
ATOM   3393  HB2 LEU   214      44.890  59.500  33.450  1.00  0.00           H  
ATOM   3394  HG  LEU   214      44.480  61.880  34.460  1.00  0.00           H  
ATOM   3395 1HD1 LEU   214      43.750  61.110  32.150  1.00  0.00           H  
ATOM   3396 2HD1 LEU   214      42.650  62.440  32.770  1.00  0.00           H  
ATOM   3397 3HD1 LEU   214      42.010  60.900  32.850  1.00  0.00           H  
ATOM   3398 1HD2 LEU   214      41.740  60.940  35.290  1.00  0.00           H  
ATOM   3399 2HD2 LEU   214      42.270  62.590  35.330  1.00  0.00           H  
ATOM   3400 3HD2 LEU   214      43.110  61.440  36.410  1.00  0.00           H  
ATOM   3401  N   ALA   215      44.730  57.690  36.890  1.00  0.00           N  
ATOM   3402  CA  ALA   215      44.760  56.300  37.300  1.00  0.00           C  
ATOM   3403  C   ALA   215      43.410  55.580  37.540  1.00  0.00           C  
ATOM   3404  O   ALA   215      43.310  54.380  37.330  1.00  0.00           O  
ATOM   3405  CB  ALA   215      45.560  56.150  38.550  1.00  0.00           C  
ATOM   3406  HN  ALA   215      44.220  58.280  37.510  1.00  0.00           H  
ATOM   3407  HA  ALA   215      45.240  55.730  36.520  1.00  0.00           H  
ATOM   3408  HB1 ALA   215      46.610  56.510  38.480  1.00  0.00           H  
ATOM   3409  HB2 ALA   215      45.750  55.090  38.820  1.00  0.00           H  
ATOM   3410  HB3 ALA   215      45.110  56.630  39.450  1.00  0.00           H  
ATOM   3411  N   ASP   216      42.340  56.330  37.920  1.00  0.00           N  
ATOM   3412  CA  ASP   216      40.980  55.790  38.100  1.00  0.00           C  
ATOM   3413  C   ASP   216      40.200  55.970  36.740  1.00  0.00           C  
ATOM   3414  O   ASP   216      39.850  57.120  36.370  1.00  0.00           O  
ATOM   3415  CB  ASP   216      40.310  56.430  39.310  1.00  0.00           C  
ATOM   3416  CG  ASP   216      38.760  56.270  39.340  1.00  0.00           C  
ATOM   3417  OD1 ASP   216      38.170  57.210  40.020  1.00  0.00           O  
ATOM   3418  OD2 ASP   216      38.160  55.260  38.840  1.00  0.00           O1-
ATOM   3419  HN  ASP   216      42.470  57.290  38.120  1.00  0.00           H  
ATOM   3420  HA  ASP   216      41.000  54.720  38.220  1.00  0.00           H  
ATOM   3421  HB1 ASP   216      40.410  57.510  39.100  1.00  0.00           H  
ATOM   3422  HB2 ASP   216      40.780  56.120  40.270  1.00  0.00           H  
ATOM   3423  N   PHE   217      39.860  54.900  36.020  1.00  0.00           N  
ATOM   3424  CA  PHE   217      39.040  54.990  34.790  1.00  0.00           C  
ATOM   3425  C   PHE   217      37.740  54.280  35.040  1.00  0.00           C  
ATOM   3426  O   PHE   217      37.000  53.790  34.140  1.00  0.00           O  
ATOM   3427  CB  PHE   217      39.780  54.350  33.510  1.00  0.00           C  
ATOM   3428  CG  PHE   217      41.130  55.130  33.420  1.00  0.00           C  
ATOM   3429  CD1 PHE   217      41.180  56.350  32.680  1.00  0.00           C  
ATOM   3430  CD2 PHE   217      42.320  54.620  34.000  1.00  0.00           C  
ATOM   3431  CE1 PHE   217      42.370  57.080  32.610  1.00  0.00           C  
ATOM   3432  CE2 PHE   217      43.470  55.330  33.840  1.00  0.00           C  
ATOM   3433  CZ  PHE   217      43.560  56.570  33.220  1.00  0.00           C  
ATOM   3434  HN  PHE   217      40.220  53.990  36.250  1.00  0.00           H  
ATOM   3435  HA  PHE   217      38.840  56.010  34.540  1.00  0.00           H  
ATOM   3436  HB1 PHE   217      39.210  54.650  32.610  1.00  0.00           H  
ATOM   3437  HB2 PHE   217      40.000  53.260  33.600  1.00  0.00           H  
ATOM   3438  HD1 PHE   217      40.300  56.640  32.130  1.00  0.00           H  
ATOM   3439  HD2 PHE   217      42.230  53.700  34.550  1.00  0.00           H  
ATOM   3440  HE1 PHE   217      42.430  58.040  32.130  1.00  0.00           H  
ATOM   3441  HE2 PHE   217      44.420  55.050  34.280  1.00  0.00           H  
ATOM   3442  HZ  PHE   217      44.490  57.110  33.150  1.00  0.00           H  
ATOM   3443  N   GLY   218      37.310  54.140  36.350  1.00  0.00           N  
ATOM   3444  CA  GLY   218      36.290  53.210  36.810  1.00  0.00           C  
ATOM   3445  C   GLY   218      34.900  53.770  36.470  1.00  0.00           C  
ATOM   3446  O   GLY   218      33.960  53.030  36.310  1.00  0.00           O  
ATOM   3447  HN  GLY   218      37.890  54.580  37.030  1.00  0.00           H  
ATOM   3448  HA1 GLY   218      36.390  53.260  37.880  1.00  0.00           H  
ATOM   3449  HA2 GLY   218      36.440  52.230  36.380  1.00  0.00           H  
ATOM   3450  N   THR   219      34.800  55.060  36.370  1.00  0.00           N  
ATOM   3451  CA  THR   219      33.460  55.640  36.030  1.00  0.00           C  
ATOM   3452  C   THR   219      33.420  56.160  34.600  1.00  0.00           C  
ATOM   3453  O   THR   219      32.380  56.690  34.130  1.00  0.00           O  
ATOM   3454  CB  THR   219      33.120  56.970  36.860  1.00  0.00           C  
ATOM   3455  CG2 THR   219      31.610  57.240  36.970  1.00  0.00           C  
ATOM   3456  OG1 THR   219      33.520  56.880  38.260  1.00  0.00           O  
ATOM   3457  HN  THR   219      35.620  55.610  36.490  1.00  0.00           H  
ATOM   3458  HA  THR   219      32.660  54.920  36.100  1.00  0.00           H  
ATOM   3459  HB  THR   219      33.810  57.710  36.400  1.00  0.00           H  
ATOM   3460  HG1 THR   219      34.470  56.800  38.150  1.00  0.00           H  
ATOM   3461 1HG2 THR   219      31.330  58.070  37.660  1.00  0.00           H  
ATOM   3462 2HG2 THR   219      31.220  56.340  37.490  1.00  0.00           H  
ATOM   3463 3HG2 THR   219      31.010  57.310  36.040  1.00  0.00           H  
ATOM   3464  N   CYS   220      34.430  56.000  33.800  1.00  0.00           N  
ATOM   3465  CA  CYS   220      34.580  56.440  32.430  1.00  0.00           C  
ATOM   3466  C   CYS   220      33.730  55.540  31.500  1.00  0.00           C  
ATOM   3467  O   CYS   220      33.590  54.320  31.750  1.00  0.00           O  
ATOM   3468  CB  CYS   220      36.110  56.390  32.080  1.00  0.00           C  
ATOM   3469  SG  CYS   220      37.200  57.410  33.090  1.00  0.00           S  
ATOM   3470  HN  CYS   220      35.270  55.570  34.110  1.00  0.00           H  
ATOM   3471  HA  CYS   220      34.150  57.420  32.310  1.00  0.00           H  
ATOM   3472  HB1 CYS   220      36.230  56.690  31.020  1.00  0.00           H  
ATOM   3473  HB2 CYS   220      36.450  55.330  32.150  1.00  0.00           H  
ATOM   3474  HG1 CYS   220      36.390  58.460  33.040  1.00  0.00           H  
ATOM   3475  N   MET   221      33.060  56.190  30.520  1.00  0.00           N  
ATOM   3476  CA  MET   221      32.430  55.470  29.420  1.00  0.00           C  
ATOM   3477  C   MET   221      32.640  56.130  27.990  1.00  0.00           C  
ATOM   3478  O   MET   221      32.840  57.340  27.890  1.00  0.00           O  
ATOM   3479  CB  MET   221      30.900  55.340  29.690  1.00  0.00           C  
ATOM   3480  CG  MET   221      30.220  56.600  30.320  1.00  0.00           C  
ATOM   3481  SD  MET   221      29.810  58.040  29.260  1.00  0.00           S  
ATOM   3482  CE  MET   221      28.490  57.250  28.350  1.00  0.00           C  
ATOM   3483  HN  MET   221      33.210  57.160  30.350  1.00  0.00           H  
ATOM   3484  HA  MET   221      32.890  54.500  29.340  1.00  0.00           H  
ATOM   3485  HB1 MET   221      30.910  54.600  30.530  1.00  0.00           H  
ATOM   3486  HB2 MET   221      30.480  55.010  28.720  1.00  0.00           H  
ATOM   3487  HG1 MET   221      30.690  56.960  31.260  1.00  0.00           H  
ATOM   3488  HG2 MET   221      29.230  56.320  30.740  1.00  0.00           H  
ATOM   3489  HE1 MET   221      28.080  57.850  27.510  1.00  0.00           H  
ATOM   3490  HE2 MET   221      27.600  56.920  28.940  1.00  0.00           H  
ATOM   3491  HE3 MET   221      28.800  56.280  27.930  1.00  0.00           H  
ATOM   3492  N   LYS   222      32.710  55.230  26.960  1.00  0.00           N  
ATOM   3493  CA  LYS   222      32.810  55.500  25.540  1.00  0.00           C  
ATOM   3494  C   LYS   222      31.580  56.360  24.990  1.00  0.00           C  
ATOM   3495  O   LYS   222      30.520  56.550  25.620  1.00  0.00           O  
ATOM   3496  CB  LYS   222      32.920  54.210  24.790  1.00  0.00           C  
ATOM   3497  CG  LYS   222      34.170  53.320  25.160  1.00  0.00           C  
ATOM   3498  CD  LYS   222      34.060  51.950  24.630  1.00  0.00           C  
ATOM   3499  CE  LYS   222      35.250  51.090  24.980  1.00  0.00           C  
ATOM   3500  NZ  LYS   222      34.970  49.670  24.660  1.00  0.00           N1+
ATOM   3501  HN  LYS   222      32.610  54.280  27.230  1.00  0.00           H  
ATOM   3502  HA  LYS   222      33.730  56.050  25.440  1.00  0.00           H  
ATOM   3503  HB1 LYS   222      32.830  54.280  23.680  1.00  0.00           H  
ATOM   3504  HB2 LYS   222      32.030  53.650  25.150  1.00  0.00           H  
ATOM   3505  HG1 LYS   222      34.280  53.260  26.260  1.00  0.00           H  
ATOM   3506  HG2 LYS   222      35.120  53.680  24.710  1.00  0.00           H  
ATOM   3507  HD1 LYS   222      33.910  51.850  23.530  1.00  0.00           H  
ATOM   3508  HD2 LYS   222      33.160  51.460  25.070  1.00  0.00           H  
ATOM   3509  HE1 LYS   222      35.360  51.080  26.080  1.00  0.00           H  
ATOM   3510  HE2 LYS   222      36.180  51.430  24.480  1.00  0.00           H  
ATOM   3511  HZ1 LYS   222      35.470  49.420  23.780  1.00  0.00           H  
ATOM   3512  HZ2 LYS   222      33.960  49.420  24.590  1.00  0.00           H  
ATOM   3513  HZ3 LYS   222      35.300  49.060  25.430  1.00  0.00           H  
ATOM   3514  N   MET   223      31.780  57.150  23.940  1.00  0.00           N  
ATOM   3515  CA  MET   223      30.830  58.160  23.420  1.00  0.00           C  
ATOM   3516  C   MET   223      30.030  57.400  22.350  1.00  0.00           C  
ATOM   3517  O   MET   223      28.800  57.570  22.290  1.00  0.00           O  
ATOM   3518  CB  MET   223      31.580  59.260  22.620  1.00  0.00           C  
ATOM   3519  CG  MET   223      32.640  60.170  23.410  1.00  0.00           C  
ATOM   3520  SD  MET   223      33.750  61.160  22.400  1.00  0.00           S  
ATOM   3521  CE  MET   223      34.450  62.040  23.870  1.00  0.00           C  
ATOM   3522  HN  MET   223      32.600  57.160  23.370  1.00  0.00           H  
ATOM   3523  HA  MET   223      30.150  58.680  24.080  1.00  0.00           H  
ATOM   3524  HB1 MET   223      30.860  59.950  22.130  1.00  0.00           H  
ATOM   3525  HB2 MET   223      31.980  58.900  21.650  1.00  0.00           H  
ATOM   3526  HG1 MET   223      33.200  59.500  24.100  1.00  0.00           H  
ATOM   3527  HG2 MET   223      32.100  60.830  24.130  1.00  0.00           H  
ATOM   3528  HE1 MET   223      33.640  62.500  24.480  1.00  0.00           H  
ATOM   3529  HE2 MET   223      35.190  62.810  23.560  1.00  0.00           H  
ATOM   3530  HE3 MET   223      35.060  61.270  24.390  1.00  0.00           H  
ATOM   3531  N   ASN   224      30.580  56.560  21.550  1.00  0.00           N  
ATOM   3532  CA  ASN   224      29.810  55.790  20.580  1.00  0.00           C  
ATOM   3533  C   ASN   224      28.760  54.800  21.120  1.00  0.00           C  
ATOM   3534  O   ASN   224      28.720  54.290  22.210  1.00  0.00           O  
ATOM   3535  CB  ASN   224      30.710  55.050  19.610  1.00  0.00           C  
ATOM   3536  CG  ASN   224      31.770  55.950  18.940  1.00  0.00           C  
ATOM   3537  ND2 ASN   224      32.870  55.320  18.490  1.00  0.00           N  
ATOM   3538  OD1 ASN   224      31.550  57.110  18.610  1.00  0.00           O  
ATOM   3539  HN  ASN   224      31.550  56.340  21.580  1.00  0.00           H  
ATOM   3540  HA  ASN   224      29.260  56.460  19.940  1.00  0.00           H  
ATOM   3541  HB1 ASN   224      30.260  54.500  18.750  1.00  0.00           H  
ATOM   3542  HB2 ASN   224      31.200  54.290  20.260  1.00  0.00           H  
ATOM   3543 1HD2 ASN   224      33.350  55.740  17.720  1.00  0.00           H  
ATOM   3544 2HD2 ASN   224      33.020  54.350  18.680  1.00  0.00           H  
ATOM   3545  N   LYS   225      27.680  54.610  20.280  1.00  0.00           N  
ATOM   3546  CA  LYS   225      26.630  53.680  20.470  1.00  0.00           C  
ATOM   3547  C   LYS   225      25.510  54.160  21.460  1.00  0.00           C  
ATOM   3548  O   LYS   225      24.460  53.550  21.430  1.00  0.00           O  
ATOM   3549  CB  LYS   225      27.020  52.230  20.620  1.00  0.00           C  
ATOM   3550  CG  LYS   225      27.320  51.500  19.350  1.00  0.00           C  
ATOM   3551  CD  LYS   225      26.210  50.940  18.440  1.00  0.00           C  
ATOM   3552  CE  LYS   225      26.660  50.700  17.000  1.00  0.00           C  
ATOM   3553  NZ  LYS   225      25.610  50.180  16.050  1.00  0.00           N1+
ATOM   3554  HN  LYS   225      27.730  55.140  19.430  1.00  0.00           H  
ATOM   3555  HA  LYS   225      26.120  53.750  19.520  1.00  0.00           H  
ATOM   3556  HB1 LYS   225      26.260  51.590  21.130  1.00  0.00           H  
ATOM   3557  HB2 LYS   225      27.910  52.220  21.290  1.00  0.00           H  
ATOM   3558  HG1 LYS   225      28.020  50.670  19.610  1.00  0.00           H  
ATOM   3559  HG2 LYS   225      27.960  52.180  18.740  1.00  0.00           H  
ATOM   3560  HD1 LYS   225      25.430  51.730  18.400  1.00  0.00           H  
ATOM   3561  HD2 LYS   225      25.850  49.950  18.800  1.00  0.00           H  
ATOM   3562  HE1 LYS   225      27.440  49.920  17.090  1.00  0.00           H  
ATOM   3563  HE2 LYS   225      27.100  51.630  16.570  1.00  0.00           H  
ATOM   3564  HZ1 LYS   225      24.780  50.780  15.900  1.00  0.00           H  
ATOM   3565  HZ2 LYS   225      25.250  49.250  16.350  1.00  0.00           H  
ATOM   3566  HZ3 LYS   225      26.060  50.120  15.120  1.00  0.00           H  
ATOM   3567  N   GLU   226      25.750  55.170  22.300  1.00  0.00           N  
ATOM   3568  CA  GLU   226      24.780  55.710  23.280  1.00  0.00           C  
ATOM   3569  C   GLU   226      23.960  54.700  24.070  1.00  0.00           C  
ATOM   3570  O   GLU   226      22.750  54.700  24.140  1.00  0.00           O  
ATOM   3571  CB  GLU   226      23.950  56.860  22.630  1.00  0.00           C  
ATOM   3572  CG  GLU   226      24.770  58.100  21.970  1.00  0.00           C  
ATOM   3573  CD  GLU   226      23.930  58.950  21.070  1.00  0.00           C  
ATOM   3574  OE1 GLU   226      22.780  58.580  20.750  1.00  0.00           O  
ATOM   3575  OE2 GLU   226      24.290  60.090  20.680  1.00  0.00           O1-
ATOM   3576  HN  GLU   226      26.700  55.450  22.360  1.00  0.00           H  
ATOM   3577  HA  GLU   226      25.460  56.170  24.000  1.00  0.00           H  
ATOM   3578  HB1 GLU   226      23.250  57.310  23.360  1.00  0.00           H  
ATOM   3579  HB2 GLU   226      23.370  56.430  21.780  1.00  0.00           H  
ATOM   3580  HG1 GLU   226      25.630  57.690  21.400  1.00  0.00           H  
ATOM   3581  HG2 GLU   226      25.020  58.630  22.920  1.00  0.00           H  
ATOM   3582  N   GLY   227      24.640  53.690  24.640  1.00  0.00           N  
ATOM   3583  CA  GLY   227      24.150  52.580  25.510  1.00  0.00           C  
ATOM   3584  C   GLY   227      23.460  52.880  26.710  1.00  0.00           C  
ATOM   3585  O   GLY   227      22.460  52.180  27.050  1.00  0.00           O  
ATOM   3586  HN  GLY   227      25.640  53.730  24.600  1.00  0.00           H  
ATOM   3587  HA1 GLY   227      25.030  52.010  25.750  1.00  0.00           H  
ATOM   3588  HA2 GLY   227      23.500  52.000  24.870  1.00  0.00           H  
ATOM   3589  N   MET   228      23.870  53.870  27.480  1.00  0.00           N  
ATOM   3590  CA  MET   228      23.470  54.000  28.930  1.00  0.00           C  
ATOM   3591  C   MET   228      22.290  54.890  29.140  1.00  0.00           C  
ATOM   3592  O   MET   228      21.930  55.340  30.200  1.00  0.00           O  
ATOM   3593  CB  MET   228      24.650  54.370  29.850  1.00  0.00           C  
ATOM   3594  CG  MET   228      25.860  53.540  29.510  1.00  0.00           C  
ATOM   3595  SD  MET   228      27.290  53.860  30.620  1.00  0.00           S  
ATOM   3596  CE  MET   228      28.300  52.720  29.680  1.00  0.00           C  
ATOM   3597  HN  MET   228      24.660  54.430  27.230  1.00  0.00           H  
ATOM   3598  HA  MET   228      23.130  53.010  29.210  1.00  0.00           H  
ATOM   3599  HB1 MET   228      24.180  54.250  30.850  1.00  0.00           H  
ATOM   3600  HB2 MET   228      24.760  55.480  29.830  1.00  0.00           H  
ATOM   3601  HG1 MET   228      26.090  53.660  28.430  1.00  0.00           H  
ATOM   3602  HG2 MET   228      25.620  52.470  29.710  1.00  0.00           H  
ATOM   3603  HE1 MET   228      28.480  53.120  28.650  1.00  0.00           H  
ATOM   3604  HE2 MET   228      27.830  51.720  29.550  1.00  0.00           H  
ATOM   3605  HE3 MET   228      29.300  52.580  30.140  1.00  0.00           H  
ATOM   3606  N   VAL   229      21.620  55.280  28.040  1.00  0.00           N  
ATOM   3607  CA  VAL   229      20.630  56.290  27.980  1.00  0.00           C  
ATOM   3608  C   VAL   229      19.380  55.960  28.760  1.00  0.00           C  
ATOM   3609  O   VAL   229      18.690  56.850  29.360  1.00  0.00           O  
ATOM   3610  CB  VAL   229      20.370  56.680  26.560  1.00  0.00           C  
ATOM   3611  CG1 VAL   229      19.120  57.610  26.490  1.00  0.00           C  
ATOM   3612  CG2 VAL   229      21.650  57.420  26.090  1.00  0.00           C  
ATOM   3613  HN  VAL   229      21.830  54.790  27.200  1.00  0.00           H  
ATOM   3614  HA  VAL   229      21.050  57.140  28.490  1.00  0.00           H  
ATOM   3615  HB  VAL   229      20.270  55.840  25.850  1.00  0.00           H  
ATOM   3616 1HG1 VAL   229      18.970  58.010  25.460  1.00  0.00           H  
ATOM   3617 2HG1 VAL   229      19.260  58.460  27.190  1.00  0.00           H  
ATOM   3618 3HG1 VAL   229      18.170  57.050  26.580  1.00  0.00           H  
ATOM   3619 1HG2 VAL   229      21.500  57.610  25.000  1.00  0.00           H  
ATOM   3620 2HG2 VAL   229      22.530  56.740  26.190  1.00  0.00           H  
ATOM   3621 3HG2 VAL   229      21.690  58.400  26.600  1.00  0.00           H  
ATOM   3622  N   ARG   230      19.000  54.680  28.880  1.00  0.00           N  
ATOM   3623  CA  ARG   230      17.870  54.260  29.640  1.00  0.00           C  
ATOM   3624  C   ARG   230      18.260  53.710  30.950  1.00  0.00           C  
ATOM   3625  O   ARG   230      17.450  53.370  31.840  1.00  0.00           O  
ATOM   3626  CB  ARG   230      17.030  53.180  28.760  1.00  0.00           C  
ATOM   3627  CG  ARG   230      16.120  53.920  27.750  1.00  0.00           C  
ATOM   3628  CD  ARG   230      16.690  54.520  26.410  1.00  0.00           C  
ATOM   3629  NE  ARG   230      15.720  55.420  25.780  1.00  0.00           N  
ATOM   3630  CZ  ARG   230      15.730  55.730  24.460  1.00  0.00           C  
ATOM   3631  NH1 ARG   230      16.490  55.220  23.490  1.00  0.00           N1+
ATOM   3632  NH2 ARG   230      14.790  56.490  23.990  1.00  0.00           N  
ATOM   3633  HN  ARG   230      19.420  53.980  28.310  1.00  0.00           H  
ATOM   3634  HA  ARG   230      17.190  55.060  29.890  1.00  0.00           H  
ATOM   3635  HB1 ARG   230      16.350  52.590  29.390  1.00  0.00           H  
ATOM   3636  HB2 ARG   230      17.680  52.450  28.230  1.00  0.00           H  
ATOM   3637  HG1 ARG   230      15.510  54.700  28.260  1.00  0.00           H  
ATOM   3638  HG2 ARG   230      15.340  53.190  27.430  1.00  0.00           H  
ATOM   3639  HD1 ARG   230      16.930  53.610  25.820  1.00  0.00           H  
ATOM   3640  HD2 ARG   230      17.630  55.090  26.600  1.00  0.00           H  
ATOM   3641  HE  ARG   230      15.030  55.900  26.320  1.00  0.00           H  
ATOM   3642 1HH1 ARG   230      17.160  54.500  23.690  1.00  0.00           H  
ATOM   3643 2HH1 ARG   230      16.170  55.300  22.540  1.00  0.00           H  
ATOM   3644 1HH2 ARG   230      14.230  56.900  24.700  1.00  0.00           H  
ATOM   3645 2HH2 ARG   230      14.920  56.890  23.080  1.00  0.00           H  
ATOM   3646  N   CYS   231      19.560  53.530  31.150  1.00  0.00           N  
ATOM   3647  CA  CYS   231      20.050  53.090  32.460  1.00  0.00           C  
ATOM   3648  C   CYS   231      19.740  53.970  33.690  1.00  0.00           C  
ATOM   3649  O   CYS   231      19.690  55.210  33.620  1.00  0.00           O  
ATOM   3650  CB  CYS   231      21.560  52.910  32.380  1.00  0.00           C  
ATOM   3651  SG  CYS   231      21.950  51.520  31.200  1.00  0.00           S  
ATOM   3652  HN  CYS   231      20.130  53.760  30.370  1.00  0.00           H  
ATOM   3653  HA  CYS   231      19.490  52.210  32.690  1.00  0.00           H  
ATOM   3654  HB1 CYS   231      22.000  52.730  33.390  1.00  0.00           H  
ATOM   3655  HB2 CYS   231      22.110  53.820  32.080  1.00  0.00           H  
ATOM   3656  HG1 CYS   231      23.110  52.010  30.790  1.00  0.00           H  
ATOM   3657  N   ASP   232      19.480  53.350  34.880  1.00  0.00           N  
ATOM   3658  CA  ASP   232      19.340  54.080  36.120  1.00  0.00           C  
ATOM   3659  C   ASP   232      20.510  54.910  36.640  1.00  0.00           C  
ATOM   3660  O   ASP   232      21.690  54.580  36.300  1.00  0.00           O  
ATOM   3661  CB  ASP   232      18.950  53.060  37.210  1.00  0.00           C  
ATOM   3662  CG  ASP   232      17.650  52.300  36.840  1.00  0.00           C  
ATOM   3663  OD1 ASP   232      17.600  51.100  37.230  1.00  0.00           O  
ATOM   3664  OD2 ASP   232      16.680  52.880  36.310  1.00  0.00           O1-
ATOM   3665  HN  ASP   232      19.620  52.380  35.060  1.00  0.00           H  
ATOM   3666  HA  ASP   232      18.540  54.770  35.920  1.00  0.00           H  
ATOM   3667  HB1 ASP   232      18.760  53.550  38.180  1.00  0.00           H  
ATOM   3668  HB2 ASP   232      19.740  52.320  37.470  1.00  0.00           H  
ATOM   3669  N   THR   233      20.190  56.010  37.410  1.00  0.00           N  
ATOM   3670  CA  THR   233      21.120  56.920  37.980  1.00  0.00           C  
ATOM   3671  C   THR   233      22.100  56.300  39.000  1.00  0.00           C  
ATOM   3672  O   THR   233      21.800  55.250  39.580  1.00  0.00           O  
ATOM   3673  CB  THR   233      20.570  58.240  38.540  1.00  0.00           C  
ATOM   3674  CG2 THR   233      20.250  59.280  37.450  1.00  0.00           C  
ATOM   3675  OG1 THR   233      19.370  57.980  39.180  1.00  0.00           O  
ATOM   3676  HN  THR   233      19.250  56.320  37.470  1.00  0.00           H  
ATOM   3677  HA  THR   233      21.720  57.250  37.150  1.00  0.00           H  
ATOM   3678  HB  THR   233      21.250  58.690  39.290  1.00  0.00           H  
ATOM   3679  HG1 THR   233      18.730  57.740  38.500  1.00  0.00           H  
ATOM   3680 1HG2 THR   233      19.590  60.090  37.840  1.00  0.00           H  
ATOM   3681 2HG2 THR   233      19.780  58.950  36.490  1.00  0.00           H  
ATOM   3682 3HG2 THR   233      21.160  59.830  37.140  1.00  0.00           H  
ATOM   3683  N   ALA   234      23.250  56.870  39.070  1.00  0.00           N  
ATOM   3684  CA  ALA   234      24.420  56.560  39.950  1.00  0.00           C  
ATOM   3685  C   ALA   234      24.930  57.920  40.390  1.00  0.00           C  
ATOM   3686  O   ALA   234      26.140  58.120  40.330  1.00  0.00           O  
ATOM   3687  CB  ALA   234      25.410  55.690  39.180  1.00  0.00           C  
ATOM   3688  HN  ALA   234      23.480  57.490  38.320  1.00  0.00           H  
ATOM   3689  HA  ALA   234      24.130  56.040  40.860  1.00  0.00           H  
ATOM   3690  HB1 ALA   234      26.420  55.540  39.620  1.00  0.00           H  
ATOM   3691  HB2 ALA   234      25.740  56.210  38.250  1.00  0.00           H  
ATOM   3692  HB3 ALA   234      24.980  54.730  38.830  1.00  0.00           H  
ATOM   3693  N   VAL   235      24.110  58.800  40.980  1.00  0.00           N  
ATOM   3694  CA  VAL   235      24.720  59.990  41.540  1.00  0.00           C  
ATOM   3695  C   VAL   235      25.250  59.910  42.960  1.00  0.00           C  
ATOM   3696  O   VAL   235      24.620  59.420  43.870  1.00  0.00           O  
ATOM   3697  CB  VAL   235      23.570  61.030  41.590  1.00  0.00           C  
ATOM   3698  CG1 VAL   235      23.850  62.360  42.250  1.00  0.00           C  
ATOM   3699  CG2 VAL   235      23.200  61.280  40.090  1.00  0.00           C  
ATOM   3700  HN  VAL   235      23.150  58.660  41.200  1.00  0.00           H  
ATOM   3701  HA  VAL   235      25.520  60.410  40.950  1.00  0.00           H  
ATOM   3702  HB  VAL   235      22.590  60.660  41.940  1.00  0.00           H  
ATOM   3703 1HG1 VAL   235      22.930  62.950  42.430  1.00  0.00           H  
ATOM   3704 2HG1 VAL   235      24.500  63.030  41.660  1.00  0.00           H  
ATOM   3705 3HG1 VAL   235      24.260  62.460  43.270  1.00  0.00           H  
ATOM   3706 1HG2 VAL   235      22.360  62.010  40.060  1.00  0.00           H  
ATOM   3707 2HG2 VAL   235      22.780  60.360  39.640  1.00  0.00           H  
ATOM   3708 3HG2 VAL   235      24.020  61.740  39.490  1.00  0.00           H  
ATOM   3709  N   GLY   236      26.510  60.350  43.200  1.00  0.00           N  
ATOM   3710  CA  GLY   236      27.030  60.430  44.530  1.00  0.00           C  
ATOM   3711  C   GLY   236      26.640  61.650  45.250  1.00  0.00           C  
ATOM   3712  O   GLY   236      25.460  62.020  45.200  1.00  0.00           O  
ATOM   3713  HN  GLY   236      27.010  60.790  42.450  1.00  0.00           H  
ATOM   3714  HA1 GLY   236      28.090  60.240  44.420  1.00  0.00           H  
ATOM   3715  HA2 GLY   236      26.710  59.600  45.140  1.00  0.00           H  
ATOM   3716  N   THR   237      27.550  62.360  45.910  1.00  0.00           N  
ATOM   3717  CA  THR   237      27.250  63.800  46.450  1.00  0.00           C  
ATOM   3718  C   THR   237      27.100  64.780  45.300  1.00  0.00           C  
ATOM   3719  O   THR   237      27.710  64.510  44.200  1.00  0.00           O  
ATOM   3720  CB  THR   237      28.310  64.350  47.370  1.00  0.00           C  
ATOM   3721  CG2 THR   237      28.170  63.680  48.680  1.00  0.00           C  
ATOM   3722  OG1 THR   237      29.710  64.200  46.930  1.00  0.00           O  
ATOM   3723  HN  THR   237      28.460  61.980  46.070  1.00  0.00           H  
ATOM   3724  HA  THR   237      26.300  63.670  46.950  1.00  0.00           H  
ATOM   3725  HB  THR   237      28.120  65.430  47.540  1.00  0.00           H  
ATOM   3726  HG1 THR   237      29.970  64.990  46.440  1.00  0.00           H  
ATOM   3727 1HG2 THR   237      28.160  62.580  48.570  1.00  0.00           H  
ATOM   3728 2HG2 THR   237      27.200  63.980  49.130  1.00  0.00           H  
ATOM   3729 3HG2 THR   237      29.010  63.900  49.370  1.00  0.00           H  
ATOM   3730  N   PRO   238      26.340  65.840  45.410  1.00  0.00           N  
ATOM   3731  CA  PRO   238      25.800  66.600  44.280  1.00  0.00           C  
ATOM   3732  C   PRO   238      26.790  67.820  44.060  1.00  0.00           C  
ATOM   3733  O   PRO   238      26.520  68.720  43.270  1.00  0.00           O  
ATOM   3734  CB  PRO   238      24.370  67.080  44.770  1.00  0.00           C  
ATOM   3735  CG  PRO   238      24.470  67.190  46.230  1.00  0.00           C  
ATOM   3736  CD  PRO   238      25.420  66.040  46.600  1.00  0.00           C  
ATOM   3737  HA  PRO   238      25.670  66.040  43.370  1.00  0.00           H  
ATOM   3738  HB1 PRO   238      23.620  66.280  44.650  1.00  0.00           H  
ATOM   3739  HB2 PRO   238      23.940  67.950  44.220  1.00  0.00           H  
ATOM   3740  HG1 PRO   238      24.900  68.150  46.590  1.00  0.00           H  
ATOM   3741  HG2 PRO   238      23.460  67.150  46.690  1.00  0.00           H  
ATOM   3742  HD1 PRO   238      25.990  66.380  47.490  1.00  0.00           H  
ATOM   3743  HD2 PRO   238      24.850  65.090  46.700  1.00  0.00           H  
ATOM   3744  N   ASP   239      27.900  67.870  44.740  1.00  0.00           N  
ATOM   3745  CA  ASP   239      28.850  68.990  44.600  1.00  0.00           C  
ATOM   3746  C   ASP   239      29.490  69.160  43.170  1.00  0.00           C  
ATOM   3747  O   ASP   239      29.810  70.260  42.750  1.00  0.00           O  
ATOM   3748  CB  ASP   239      29.970  68.800  45.740  1.00  0.00           C  
ATOM   3749  CG  ASP   239      30.500  67.340  45.900  1.00  0.00           C  
ATOM   3750  OD1 ASP   239      31.480  67.270  46.690  1.00  0.00           O  
ATOM   3751  OD2 ASP   239      29.900  66.340  45.450  1.00  0.00           O1-
ATOM   3752  HN  ASP   239      28.120  67.140  45.380  1.00  0.00           H  
ATOM   3753  HA  ASP   239      28.290  69.900  44.700  1.00  0.00           H  
ATOM   3754  HB1 ASP   239      29.390  69.220  46.590  1.00  0.00           H  
ATOM   3755  HB2 ASP   239      30.790  69.520  45.570  1.00  0.00           H  
ATOM   3756  N   TYR   240      29.640  68.090  42.380  1.00  0.00           N  
ATOM   3757  CA  TYR   240      30.190  68.220  41.060  1.00  0.00           C  
ATOM   3758  C   TYR   240      29.200  67.920  39.960  1.00  0.00           C  
ATOM   3759  O   TYR   240      29.580  67.790  38.800  1.00  0.00           O  
ATOM   3760  CB  TYR   240      31.480  67.310  40.920  1.00  0.00           C  
ATOM   3761  CG  TYR   240      32.660  67.910  41.700  1.00  0.00           C  
ATOM   3762  CD1 TYR   240      33.000  67.570  43.070  1.00  0.00           C  
ATOM   3763  CD2 TYR   240      33.540  68.790  40.960  1.00  0.00           C  
ATOM   3764  CE1 TYR   240      34.130  68.100  43.720  1.00  0.00           C  
ATOM   3765  CE2 TYR   240      34.670  69.240  41.660  1.00  0.00           C  
ATOM   3766  CZ  TYR   240      34.930  69.000  43.030  1.00  0.00           C  
ATOM   3767  OH  TYR   240      36.050  69.550  43.700  1.00  0.00           O  
ATOM   3768  HN  TYR   240      29.360  67.160  42.600  1.00  0.00           H  
ATOM   3769  HA  TYR   240      30.560  69.230  40.960  1.00  0.00           H  
ATOM   3770  HB1 TYR   240      31.740  67.300  39.830  1.00  0.00           H  
ATOM   3771  HB2 TYR   240      31.290  66.240  41.150  1.00  0.00           H  
ATOM   3772  HD1 TYR   240      32.310  66.900  43.560  1.00  0.00           H  
ATOM   3773  HD2 TYR   240      33.360  69.050  39.930  1.00  0.00           H  
ATOM   3774  HE1 TYR   240      34.440  67.820  44.720  1.00  0.00           H  
ATOM   3775  HE2 TYR   240      35.440  69.820  41.160  1.00  0.00           H  
ATOM   3776  HH  TYR   240      35.860  69.550  44.640  1.00  0.00           H  
ATOM   3777  N   ILE   241      27.880  67.970  40.250  1.00  0.00           N  
ATOM   3778  CA  ILE   241      26.810  67.630  39.290  1.00  0.00           C  
ATOM   3779  C   ILE   241      26.180  68.880  38.610  1.00  0.00           C  
ATOM   3780  O   ILE   241      25.940  69.900  39.240  1.00  0.00           O  
ATOM   3781  CB  ILE   241      25.700  66.690  39.860  1.00  0.00           C  
ATOM   3782  CG1 ILE   241      24.900  66.070  38.690  1.00  0.00           C  
ATOM   3783  CG2 ILE   241      24.700  67.300  40.830  1.00  0.00           C  
ATOM   3784  CD  ILE   241      24.060  64.870  39.050  1.00  0.00           C  
ATOM   3785  HN  ILE   241      27.580  68.180  41.180  1.00  0.00           H  
ATOM   3786  HA  ILE   241      27.300  67.050  38.520  1.00  0.00           H  
ATOM   3787  HB  ILE   241      26.260  65.810  40.240  1.00  0.00           H  
ATOM   3788 1HG1 ILE   241      25.600  65.820  37.860  1.00  0.00           H  
ATOM   3789 2HG1 ILE   241      24.270  66.940  38.390  1.00  0.00           H  
ATOM   3790 1HG2 ILE   241      24.150  66.540  41.420  1.00  0.00           H  
ATOM   3791 2HG2 ILE   241      24.090  68.060  40.310  1.00  0.00           H  
ATOM   3792 3HG2 ILE   241      25.360  67.860  41.540  1.00  0.00           H  
ATOM   3793  HD1 ILE   241      24.620  64.140  39.680  1.00  0.00           H  
ATOM   3794  HD2 ILE   241      23.640  64.370  38.160  1.00  0.00           H  
ATOM   3795  HD3 ILE   241      23.280  65.250  39.740  1.00  0.00           H  
ATOM   3796  N   SER   242      25.930  68.790  37.270  1.00  0.00           N  
ATOM   3797  CA  SER   242      25.390  69.880  36.400  1.00  0.00           C  
ATOM   3798  C   SER   242      23.870  70.060  36.440  1.00  0.00           C  
ATOM   3799  O   SER   242      23.180  69.180  37.050  1.00  0.00           O  
ATOM   3800  CB  SER   242      25.810  69.710  34.870  1.00  0.00           C  
ATOM   3801  OG  SER   242      25.180  68.560  34.240  1.00  0.00           O  
ATOM   3802  HN  SER   242      26.090  67.910  36.820  1.00  0.00           H  
ATOM   3803  HA  SER   242      25.870  70.770  36.780  1.00  0.00           H  
ATOM   3804  HB1 SER   242      26.900  69.520  34.940  1.00  0.00           H  
ATOM   3805  HB2 SER   242      25.510  70.550  34.210  1.00  0.00           H  
ATOM   3806  HG1 SER   242      25.580  67.750  34.570  1.00  0.00           H  
ATOM   3807  N   PRO   243      23.370  71.250  36.010  1.00  0.00           N  
ATOM   3808  CA  PRO   243      21.970  71.570  36.090  1.00  0.00           C  
ATOM   3809  C   PRO   243      21.130  70.800  35.090  1.00  0.00           C  
ATOM   3810  O   PRO   243      20.140  70.260  35.570  1.00  0.00           O  
ATOM   3811  CB  PRO   243      21.850  73.110  36.000  1.00  0.00           C  
ATOM   3812  CG  PRO   243      23.130  73.430  35.160  1.00  0.00           C  
ATOM   3813  CD  PRO   243      24.140  72.450  35.750  1.00  0.00           C  
ATOM   3814  HA  PRO   243      21.590  71.340  37.070  1.00  0.00           H  
ATOM   3815  HB1 PRO   243      21.850  73.460  37.050  1.00  0.00           H  
ATOM   3816  HB2 PRO   243      20.910  73.470  35.550  1.00  0.00           H  
ATOM   3817  HG1 PRO   243      23.050  73.100  34.100  1.00  0.00           H  
ATOM   3818  HG2 PRO   243      23.470  74.480  35.270  1.00  0.00           H  
ATOM   3819  HD1 PRO   243      25.050  72.200  35.170  1.00  0.00           H  
ATOM   3820  HD2 PRO   243      24.440  72.820  36.750  1.00  0.00           H  
ATOM   3821  N   GLU   244      21.510  70.720  33.830  1.00  0.00           N  
ATOM   3822  CA  GLU   244      20.870  69.850  32.810  1.00  0.00           C  
ATOM   3823  C   GLU   244      20.610  68.410  33.140  1.00  0.00           C  
ATOM   3824  O   GLU   244      19.640  67.790  32.700  1.00  0.00           O  
ATOM   3825  CB  GLU   244      21.650  69.990  31.500  1.00  0.00           C  
ATOM   3826  CG  GLU   244      21.610  71.410  30.880  1.00  0.00           C  
ATOM   3827  CD  GLU   244      22.950  72.110  30.970  1.00  0.00           C  
ATOM   3828  OE1 GLU   244      23.890  71.630  31.640  1.00  0.00           O  
ATOM   3829  OE2 GLU   244      23.000  73.280  30.510  1.00  0.00           O1-
ATOM   3830  HN  GLU   244      22.350  71.120  33.460  1.00  0.00           H  
ATOM   3831  HA  GLU   244      19.920  70.300  32.580  1.00  0.00           H  
ATOM   3832  HB1 GLU   244      21.020  69.480  30.740  1.00  0.00           H  
ATOM   3833  HB2 GLU   244      22.590  69.400  31.490  1.00  0.00           H  
ATOM   3834  HG1 GLU   244      20.800  71.970  31.400  1.00  0.00           H  
ATOM   3835  HG2 GLU   244      21.460  71.330  29.780  1.00  0.00           H  
ATOM   3836  N   VAL   245      21.450  67.770  34.010  1.00  0.00           N  
ATOM   3837  CA  VAL   245      21.270  66.340  34.300  1.00  0.00           C  
ATOM   3838  C   VAL   245      20.400  66.110  35.530  1.00  0.00           C  
ATOM   3839  O   VAL   245      20.080  64.980  35.840  1.00  0.00           O  
ATOM   3840  CB  VAL   245      22.610  65.640  34.460  1.00  0.00           C  
ATOM   3841  CG1 VAL   245      23.570  65.770  33.290  1.00  0.00           C  
ATOM   3842  CG2 VAL   245      23.350  66.100  35.750  1.00  0.00           C  
ATOM   3843  HN  VAL   245      22.290  68.180  34.360  1.00  0.00           H  
ATOM   3844  HA  VAL   245      20.850  65.790  33.470  1.00  0.00           H  
ATOM   3845  HB  VAL   245      22.400  64.560  34.530  1.00  0.00           H  
ATOM   3846 1HG1 VAL   245      24.020  66.760  33.090  1.00  0.00           H  
ATOM   3847 2HG1 VAL   245      23.110  65.430  32.340  1.00  0.00           H  
ATOM   3848 3HG1 VAL   245      24.440  65.110  33.490  1.00  0.00           H  
ATOM   3849 1HG2 VAL   245      24.340  65.610  35.880  1.00  0.00           H  
ATOM   3850 2HG2 VAL   245      22.730  66.020  36.660  1.00  0.00           H  
ATOM   3851 3HG2 VAL   245      23.640  67.180  35.690  1.00  0.00           H  
ATOM   3852  N   LEU   246      19.960  67.170  36.220  1.00  0.00           N  
ATOM   3853  CA  LEU   246      19.410  67.040  37.570  1.00  0.00           C  
ATOM   3854  C   LEU   246      17.970  67.290  37.590  1.00  0.00           C  
ATOM   3855  O   LEU   246      17.290  67.220  38.640  1.00  0.00           O  
ATOM   3856  CB  LEU   246      20.070  68.060  38.490  1.00  0.00           C  
ATOM   3857  CG  LEU   246      19.830  67.960  40.040  1.00  0.00           C  
ATOM   3858  CD1 LEU   246      20.090  66.580  40.610  1.00  0.00           C  
ATOM   3859  CD2 LEU   246      20.560  69.090  40.770  1.00  0.00           C  
ATOM   3860  HN  LEU   246      20.030  68.090  35.820  1.00  0.00           H  
ATOM   3861  HA  LEU   246      19.680  66.050  37.930  1.00  0.00           H  
ATOM   3862  HB1 LEU   246      19.820  69.080  38.130  1.00  0.00           H  
ATOM   3863  HB2 LEU   246      21.180  67.950  38.470  1.00  0.00           H  
ATOM   3864  HG  LEU   246      18.770  68.270  40.200  1.00  0.00           H  
ATOM   3865 1HD1 LEU   246      20.280  66.600  41.700  1.00  0.00           H  
ATOM   3866 2HD1 LEU   246      20.980  66.110  40.120  1.00  0.00           H  
ATOM   3867 3HD1 LEU   246      19.190  65.960  40.400  1.00  0.00           H  
ATOM   3868 1HD2 LEU   246      20.580  70.060  40.230  1.00  0.00           H  
ATOM   3869 2HD2 LEU   246      21.640  68.820  40.790  1.00  0.00           H  
ATOM   3870 3HD2 LEU   246      20.200  69.290  41.800  1.00  0.00           H  
ATOM   3871  N   LYS   247      17.430  67.410  36.390  1.00  0.00           N  
ATOM   3872  CA  LYS   247      16.040  67.460  36.130  1.00  0.00           C  
ATOM   3873  C   LYS   247      15.310  66.100  36.210  1.00  0.00           C  
ATOM   3874  O   LYS   247      15.890  65.050  35.870  1.00  0.00           O  
ATOM   3875  CB  LYS   247      15.800  67.970  34.700  1.00  0.00           C  
ATOM   3876  CG  LYS   247      16.360  69.390  34.520  1.00  0.00           C  
ATOM   3877  CD  LYS   247      16.110  70.010  33.130  1.00  0.00           C  
ATOM   3878  CE  LYS   247      16.820  71.350  32.970  1.00  0.00           C  
ATOM   3879  NZ  LYS   247      16.900  71.810  31.600  1.00  0.00           N1+
ATOM   3880  HN  LYS   247      17.970  67.260  35.570  1.00  0.00           H  
ATOM   3881  HA  LYS   247      15.610  68.090  36.900  1.00  0.00           H  
ATOM   3882  HB1 LYS   247      14.720  68.070  34.480  1.00  0.00           H  
ATOM   3883  HB2 LYS   247      16.180  67.280  33.930  1.00  0.00           H  
ATOM   3884  HG1 LYS   247      17.470  69.430  34.560  1.00  0.00           H  
ATOM   3885  HG2 LYS   247      16.010  69.990  35.390  1.00  0.00           H  
ATOM   3886  HD1 LYS   247      15.070  70.180  32.780  1.00  0.00           H  
ATOM   3887  HD2 LYS   247      16.660  69.350  32.420  1.00  0.00           H  
ATOM   3888  HE1 LYS   247      17.860  71.340  33.340  1.00  0.00           H  
ATOM   3889  HE2 LYS   247      16.360  72.170  33.570  1.00  0.00           H  
ATOM   3890  HZ1 LYS   247      17.380  72.730  31.600  1.00  0.00           H  
ATOM   3891  HZ2 LYS   247      16.060  71.730  30.990  1.00  0.00           H  
ATOM   3892  HZ3 LYS   247      17.580  71.230  31.070  1.00  0.00           H  
ATOM   3893  N   SER   248      14.010  66.120  36.530  1.00  0.00           N  
ATOM   3894  CA  SER   248      13.130  64.910  36.660  1.00  0.00           C  
ATOM   3895  C   SER   248      13.010  64.040  35.390  1.00  0.00           C  
ATOM   3896  O   SER   248      12.490  64.480  34.400  1.00  0.00           O  
ATOM   3897  CB  SER   248      11.680  65.220  37.170  1.00  0.00           C  
ATOM   3898  OG  SER   248      10.990  64.040  37.470  1.00  0.00           O  
ATOM   3899  HN  SER   248      13.510  66.980  36.640  1.00  0.00           H  
ATOM   3900  HA  SER   248      13.600  64.240  37.360  1.00  0.00           H  
ATOM   3901  HB1 SER   248      11.130  65.950  36.550  1.00  0.00           H  
ATOM   3902  HB2 SER   248      11.830  65.630  38.200  1.00  0.00           H  
ATOM   3903  HG1 SER   248      11.220  63.770  38.370  1.00  0.00           H  
ATOM   3904  N   GLN   249      13.610  62.850  35.320  1.00  0.00           N  
ATOM   3905  CA  GLN   249      14.560  62.180  36.210  1.00  0.00           C  
ATOM   3906  C   GLN   249      15.700  61.790  35.350  1.00  0.00           C  
ATOM   3907  O   GLN   249      15.430  61.130  34.290  1.00  0.00           O  
ATOM   3908  CB  GLN   249      13.860  60.920  36.770  1.00  0.00           C  
ATOM   3909  CG  GLN   249      14.730  60.000  37.580  1.00  0.00           C  
ATOM   3910  CD  GLN   249      15.590  60.730  38.660  1.00  0.00           C  
ATOM   3911  NE2 GLN   249      16.910  60.790  38.500  1.00  0.00           N  
ATOM   3912  OE1 GLN   249      15.130  61.400  39.590  1.00  0.00           O  
ATOM   3913  HN  GLN   249      13.360  62.390  34.470  1.00  0.00           H  
ATOM   3914  HA  GLN   249      14.910  62.910  36.920  1.00  0.00           H  
ATOM   3915  HB1 GLN   249      13.480  60.190  36.020  1.00  0.00           H  
ATOM   3916  HB2 GLN   249      12.920  61.210  37.280  1.00  0.00           H  
ATOM   3917  HG1 GLN   249      15.390  59.390  36.930  1.00  0.00           H  
ATOM   3918  HG2 GLN   249      14.190  59.200  38.130  1.00  0.00           H  
ATOM   3919 1HE2 GLN   249      17.510  61.210  39.180  1.00  0.00           H  
ATOM   3920 2HE2 GLN   249      17.400  60.270  37.800  1.00  0.00           H  
ATOM   3921  N   GLY   250      16.890  62.210  35.740  1.00  0.00           N  
ATOM   3922  CA  GLY   250      18.120  62.150  34.980  1.00  0.00           C  
ATOM   3923  C   GLY   250      18.230  63.050  33.730  1.00  0.00           C  
ATOM   3924  O   GLY   250      18.910  62.720  32.720  1.00  0.00           O  
ATOM   3925  HN  GLY   250      16.950  62.640  36.640  1.00  0.00           H  
ATOM   3926  HA1 GLY   250      18.370  61.140  34.710  1.00  0.00           H  
ATOM   3927  HA2 GLY   250      18.760  62.550  35.750  1.00  0.00           H  
ATOM   3928  N   GLY   251      17.520  64.180  33.630  1.00  0.00           N  
ATOM   3929  CA  GLY   251      17.520  65.000  32.460  1.00  0.00           C  
ATOM   3930  C   GLY   251      16.910  64.310  31.240  1.00  0.00           C  
ATOM   3931  O   GLY   251      16.800  63.100  31.080  1.00  0.00           O  
ATOM   3932  HN  GLY   251      16.920  64.420  34.380  1.00  0.00           H  
ATOM   3933  HA1 GLY   251      18.550  65.220  32.250  1.00  0.00           H  
ATOM   3934  HA2 GLY   251      16.890  65.880  32.560  1.00  0.00           H  
ATOM   3935  N   ASP   252      16.620  65.170  30.220  1.00  0.00           N  
ATOM   3936  CA  ASP   252      16.120  64.620  28.940  1.00  0.00           C  
ATOM   3937  C   ASP   252      17.210  64.130  28.020  1.00  0.00           C  
ATOM   3938  O   ASP   252      18.080  64.990  27.710  1.00  0.00           O  
ATOM   3939  CB  ASP   252      15.080  65.480  28.280  1.00  0.00           C  
ATOM   3940  CG  ASP   252      13.840  65.660  29.110  1.00  0.00           C  
ATOM   3941  OD1 ASP   252      13.700  65.130  30.220  1.00  0.00           O  
ATOM   3942  OD2 ASP   252      12.970  66.510  28.700  1.00  0.00           O1-
ATOM   3943  HN  ASP   252      16.710  66.160  30.310  1.00  0.00           H  
ATOM   3944  HA  ASP   252      15.610  63.690  29.160  1.00  0.00           H  
ATOM   3945  HB1 ASP   252      14.880  65.020  27.290  1.00  0.00           H  
ATOM   3946  HB2 ASP   252      15.460  66.510  28.100  1.00  0.00           H  
ATOM   3947  N   GLY   253      17.180  62.870  27.540  1.00  0.00           N  
ATOM   3948  CA  GLY   253      18.270  62.340  26.630  1.00  0.00           C  
ATOM   3949  C   GLY   253      19.680  62.340  27.140  1.00  0.00           C  
ATOM   3950  O   GLY   253      19.900  62.610  28.310  1.00  0.00           O  
ATOM   3951  HN  GLY   253      16.420  62.280  27.820  1.00  0.00           H  
ATOM   3952  HA1 GLY   253      18.290  62.860  25.680  1.00  0.00           H  
ATOM   3953  HA2 GLY   253      18.000  61.300  26.510  1.00  0.00           H  
ATOM   3954  N   TYR   254      20.630  62.060  26.270  1.00  0.00           N  
ATOM   3955  CA  TYR   254      22.030  61.890  26.590  1.00  0.00           C  
ATOM   3956  C   TYR   254      22.820  63.110  27.220  1.00  0.00           C  
ATOM   3957  O   TYR   254      22.600  64.280  26.930  1.00  0.00           O  
ATOM   3958  CB  TYR   254      22.680  61.270  25.280  1.00  0.00           C  
ATOM   3959  CG  TYR   254      24.140  61.000  25.310  1.00  0.00           C  
ATOM   3960  CD1 TYR   254      24.620  59.740  25.680  1.00  0.00           C  
ATOM   3961  CD2 TYR   254      25.080  61.980  25.010  1.00  0.00           C  
ATOM   3962  CE1 TYR   254      26.030  59.470  25.830  1.00  0.00           C  
ATOM   3963  CE2 TYR   254      26.490  61.650  25.010  1.00  0.00           C  
ATOM   3964  CZ  TYR   254      26.900  60.370  25.350  1.00  0.00           C  
ATOM   3965  OH  TYR   254      28.210  59.970  25.240  1.00  0.00           O  
ATOM   3966  HN  TYR   254      20.370  61.880  25.320  1.00  0.00           H  
ATOM   3967  HA  TYR   254      22.020  61.170  27.390  1.00  0.00           H  
ATOM   3968  HB1 TYR   254      22.460  62.030  24.500  1.00  0.00           H  
ATOM   3969  HB2 TYR   254      22.130  60.340  24.990  1.00  0.00           H  
ATOM   3970  HD1 TYR   254      23.950  58.910  25.860  1.00  0.00           H  
ATOM   3971  HD2 TYR   254      24.760  62.980  24.740  1.00  0.00           H  
ATOM   3972  HE1 TYR   254      26.410  58.480  26.010  1.00  0.00           H  
ATOM   3973  HE2 TYR   254      27.170  62.370  24.570  1.00  0.00           H  
ATOM   3974  HH  TYR   254      28.620  60.760  24.900  1.00  0.00           H  
ATOM   3975  N   TYR   255      23.730  62.770  28.150  1.00  0.00           N  
ATOM   3976  CA  TYR   255      24.680  63.720  28.670  1.00  0.00           C  
ATOM   3977  C   TYR   255      26.070  63.140  28.720  1.00  0.00           C  
ATOM   3978  O   TYR   255      26.230  61.960  29.000  1.00  0.00           O  
ATOM   3979  CB  TYR   255      24.230  64.320  30.000  1.00  0.00           C  
ATOM   3980  CG  TYR   255      23.930  63.250  31.070  1.00  0.00           C  
ATOM   3981  CD1 TYR   255      24.820  62.780  32.050  1.00  0.00           C  
ATOM   3982  CD2 TYR   255      22.560  62.910  31.130  1.00  0.00           C  
ATOM   3983  CE1 TYR   255      24.350  61.930  33.050  1.00  0.00           C  
ATOM   3984  CE2 TYR   255      22.120  62.040  32.130  1.00  0.00           C  
ATOM   3985  CZ  TYR   255      22.990  61.610  33.110  1.00  0.00           C  
ATOM   3986  OH  TYR   255      22.480  60.740  34.090  1.00  0.00           O  
ATOM   3987  HN  TYR   255      23.900  61.830  28.420  1.00  0.00           H  
ATOM   3988  HA  TYR   255      24.760  64.520  27.940  1.00  0.00           H  
ATOM   3989  HB1 TYR   255      23.250  64.790  29.810  1.00  0.00           H  
ATOM   3990  HB2 TYR   255      24.990  65.060  30.330  1.00  0.00           H  
ATOM   3991  HD1 TYR   255      25.870  63.020  31.970  1.00  0.00           H  
ATOM   3992  HD2 TYR   255      21.910  63.220  30.330  1.00  0.00           H  
ATOM   3993  HE1 TYR   255      25.110  61.470  33.660  1.00  0.00           H  
ATOM   3994  HE2 TYR   255      21.080  61.810  32.310  1.00  0.00           H  
ATOM   3995  HH  TYR   255      21.800  60.190  33.700  1.00  0.00           H  
ATOM   3996  N   GLY   256      27.120  63.890  28.400  1.00  0.00           N  
ATOM   3997  CA  GLY   256      28.530  63.410  28.160  1.00  0.00           C  
ATOM   3998  C   GLY   256      29.580  64.340  28.650  1.00  0.00           C  
ATOM   3999  O   GLY   256      29.550  64.650  29.830  1.00  0.00           O  
ATOM   4000  HN  GLY   256      26.870  64.820  28.160  1.00  0.00           H  
ATOM   4001  HA1 GLY   256      28.550  63.380  27.080  1.00  0.00           H  
ATOM   4002  HA2 GLY   256      28.640  62.500  28.740  1.00  0.00           H  
ATOM   4003  N   ARG   257      30.550  64.780  27.860  1.00  0.00           N  
ATOM   4004  CA  ARG   257      31.740  65.580  28.200  1.00  0.00           C  
ATOM   4005  C   ARG   257      31.420  66.950  28.890  1.00  0.00           C  
ATOM   4006  O   ARG   257      32.170  67.410  29.780  1.00  0.00           O  
ATOM   4007  CB  ARG   257      32.610  65.810  26.940  1.00  0.00           C  
ATOM   4008  CG  ARG   257      31.920  66.490  25.760  1.00  0.00           C  
ATOM   4009  CD  ARG   257      32.140  66.000  24.320  1.00  0.00           C  
ATOM   4010  NE  ARG   257      33.610  66.190  24.050  1.00  0.00           N  
ATOM   4011  CZ  ARG   257      34.310  65.800  22.960  1.00  0.00           C  
ATOM   4012  NH1 ARG   257      33.820  65.110  21.980  1.00  0.00           N1+
ATOM   4013  NH2 ARG   257      35.550  66.260  22.840  1.00  0.00           N  
ATOM   4014  HN  ARG   257      30.450  64.500  26.900  1.00  0.00           H  
ATOM   4015  HA  ARG   257      32.390  64.980  28.820  1.00  0.00           H  
ATOM   4016  HB1 ARG   257      32.920  64.790  26.640  1.00  0.00           H  
ATOM   4017  HB2 ARG   257      33.430  66.420  27.390  1.00  0.00           H  
ATOM   4018  HG1 ARG   257      32.140  67.570  25.640  1.00  0.00           H  
ATOM   4019  HG2 ARG   257      30.830  66.380  25.950  1.00  0.00           H  
ATOM   4020  HD1 ARG   257      31.600  66.600  23.560  1.00  0.00           H  
ATOM   4021  HD2 ARG   257      31.950  64.910  24.180  1.00  0.00           H  
ATOM   4022  HE  ARG   257      34.090  66.880  24.590  1.00  0.00           H  
ATOM   4023 1HH1 ARG   257      32.840  64.910  22.030  1.00  0.00           H  
ATOM   4024 2HH1 ARG   257      34.450  64.770  21.280  1.00  0.00           H  
ATOM   4025 1HH2 ARG   257      36.100  66.180  22.010  1.00  0.00           H  
ATOM   4026 2HH2 ARG   257      35.770  67.080  23.380  1.00  0.00           H  
ATOM   4027  N   GLU   258      30.280  67.600  28.500  1.00  0.00           N  
ATOM   4028  CA  GLU   258      29.790  68.810  29.060  1.00  0.00           C  
ATOM   4029  C   GLU   258      29.620  68.810  30.580  1.00  0.00           C  
ATOM   4030  O   GLU   258      29.740  69.830  31.310  1.00  0.00           O  
ATOM   4031  CB  GLU   258      28.570  69.400  28.360  1.00  0.00           C  
ATOM   4032  CG  GLU   258      27.200  68.680  28.500  1.00  0.00           C  
ATOM   4033  CD  GLU   258      27.120  67.300  27.880  1.00  0.00           C  
ATOM   4034  OE1 GLU   258      27.930  66.980  27.020  1.00  0.00           O  
ATOM   4035  OE2 GLU   258      26.140  66.540  28.200  1.00  0.00           O1-
ATOM   4036  HN  GLU   258      29.610  67.170  27.900  1.00  0.00           H  
ATOM   4037  HA  GLU   258      30.610  69.500  28.960  1.00  0.00           H  
ATOM   4038  HB1 GLU   258      28.710  69.520  27.260  1.00  0.00           H  
ATOM   4039  HB2 GLU   258      28.540  70.430  28.770  1.00  0.00           H  
ATOM   4040  HG1 GLU   258      26.370  69.230  27.990  1.00  0.00           H  
ATOM   4041  HG2 GLU   258      26.950  68.590  29.580  1.00  0.00           H  
ATOM   4042  N   CYS   259      29.330  67.650  31.150  1.00  0.00           N  
ATOM   4043  CA  CYS   259      29.300  67.340  32.610  1.00  0.00           C  
ATOM   4044  C   CYS   259      30.670  67.420  33.290  1.00  0.00           C  
ATOM   4045  O   CYS   259      30.870  68.190  34.230  1.00  0.00           O  
ATOM   4046  CB  CYS   259      28.520  66.020  32.820  1.00  0.00           C  
ATOM   4047  SG  CYS   259      26.890  66.110  32.090  1.00  0.00           S  
ATOM   4048  HN  CYS   259      29.040  66.860  30.610  1.00  0.00           H  
ATOM   4049  HA  CYS   259      28.700  68.140  33.030  1.00  0.00           H  
ATOM   4050  HB1 CYS   259      28.480  65.660  33.870  1.00  0.00           H  
ATOM   4051  HB2 CYS   259      29.190  65.340  32.260  1.00  0.00           H  
ATOM   4052  HG1 CYS   259      27.420  65.530  31.030  1.00  0.00           H  
ATOM   4053  N   ASP   260      31.700  66.780  32.720  1.00  0.00           N  
ATOM   4054  CA  ASP   260      33.070  66.870  33.090  1.00  0.00           C  
ATOM   4055  C   ASP   260      33.540  68.290  32.900  1.00  0.00           C  
ATOM   4056  O   ASP   260      34.150  68.830  33.810  1.00  0.00           O  
ATOM   4057  CB  ASP   260      33.890  65.910  32.160  1.00  0.00           C  
ATOM   4058  CG  ASP   260      33.590  64.460  32.380  1.00  0.00           C  
ATOM   4059  OD1 ASP   260      32.680  64.110  33.150  1.00  0.00           O  
ATOM   4060  OD2 ASP   260      34.370  63.680  31.840  1.00  0.00           O1-
ATOM   4061  HN  ASP   260      31.590  66.150  31.950  1.00  0.00           H  
ATOM   4062  HA  ASP   260      33.170  66.570  34.120  1.00  0.00           H  
ATOM   4063  HB1 ASP   260      34.970  66.110  32.310  1.00  0.00           H  
ATOM   4064  HB2 ASP   260      33.770  66.110  31.070  1.00  0.00           H  
ATOM   4065  N   TRP   261      33.080  68.970  31.810  1.00  0.00           N  
ATOM   4066  CA  TRP   261      33.420  70.360  31.590  1.00  0.00           C  
ATOM   4067  C   TRP   261      32.890  71.420  32.520  1.00  0.00           C  
ATOM   4068  O   TRP   261      33.640  72.340  32.920  1.00  0.00           O  
ATOM   4069  CB  TRP   261      33.340  70.720  30.090  1.00  0.00           C  
ATOM   4070  CG  TRP   261      34.370  70.110  29.290  1.00  0.00           C  
ATOM   4071  CD1 TRP   261      34.280  69.140  28.310  1.00  0.00           C  
ATOM   4072  CD2 TRP   261      35.830  70.340  29.450  1.00  0.00           C  
ATOM   4073  CE2 TRP   261      36.510  69.550  28.490  1.00  0.00           C  
ATOM   4074  CE3 TRP   261      36.480  71.170  30.280  1.00  0.00           C  
ATOM   4075  NE1 TRP   261      35.570  68.710  27.890  1.00  0.00           N  
ATOM   4076  CZ2 TRP   261      37.920  69.680  28.380  1.00  0.00           C  
ATOM   4077  CZ3 TRP   261      37.880  71.320  30.140  1.00  0.00           C  
ATOM   4078  CH2 TRP   261      38.580  70.560  29.190  1.00  0.00           C  
ATOM   4079  HN  TRP   261      32.940  68.410  31.010  1.00  0.00           H  
ATOM   4080  HA  TRP   261      34.470  70.390  31.870  1.00  0.00           H  
ATOM   4081  HB1 TRP   261      33.230  71.810  29.980  1.00  0.00           H  
ATOM   4082  HB2 TRP   261      32.360  70.340  29.730  1.00  0.00           H  
ATOM   4083  HD1 TRP   261      33.380  68.620  28.000  1.00  0.00           H  
ATOM   4084  HE1 TRP   261      35.850  67.820  27.610  1.00  0.00           H  
ATOM   4085  HE3 TRP   261      36.010  71.780  31.040  1.00  0.00           H  
ATOM   4086  HZ2 TRP   261      38.380  68.940  27.750  1.00  0.00           H  
ATOM   4087  HZ3 TRP   261      38.430  72.090  30.660  1.00  0.00           H  
ATOM   4088  HH2 TRP   261      39.650  70.690  29.150  1.00  0.00           H  
ATOM   4089  N   TRP   262      31.590  71.200  32.980  1.00  0.00           N  
ATOM   4090  CA  TRP   262      31.010  71.830  34.200  1.00  0.00           C  
ATOM   4091  C   TRP   262      31.830  71.620  35.460  1.00  0.00           C  
ATOM   4092  O   TRP   262      31.960  72.490  36.330  1.00  0.00           O  
ATOM   4093  CB  TRP   262      29.620  71.290  34.400  1.00  0.00           C  
ATOM   4094  CG  TRP   262      28.940  71.710  35.650  1.00  0.00           C  
ATOM   4095  CD1 TRP   262      28.990  70.980  36.780  1.00  0.00           C  
ATOM   4096  CD2 TRP   262      28.120  72.860  35.950  1.00  0.00           C  
ATOM   4097  CE2 TRP   262      27.710  72.730  37.270  1.00  0.00           C  
ATOM   4098  CE3 TRP   262      27.700  73.860  35.160  1.00  0.00           C  
ATOM   4099  NE1 TRP   262      28.200  71.600  37.810  1.00  0.00           N  
ATOM   4100  CZ2 TRP   262      26.940  73.700  37.930  1.00  0.00           C  
ATOM   4101  CZ3 TRP   262      26.870  74.840  35.810  1.00  0.00           C  
ATOM   4102  CH2 TRP   262      26.560  74.720  37.160  1.00  0.00           C  
ATOM   4103  HN  TRP   262      31.050  70.520  32.500  1.00  0.00           H  
ATOM   4104  HA  TRP   262      31.030  72.890  34.010  1.00  0.00           H  
ATOM   4105  HB1 TRP   262      29.640  70.190  34.280  1.00  0.00           H  
ATOM   4106  HB2 TRP   262      29.000  71.670  33.550  1.00  0.00           H  
ATOM   4107  HD1 TRP   262      29.600  70.120  36.990  1.00  0.00           H  
ATOM   4108  HE1 TRP   262      28.250  71.370  38.760  1.00  0.00           H  
ATOM   4109  HE3 TRP   262      28.000  73.920  34.120  1.00  0.00           H  
ATOM   4110  HZ2 TRP   262      26.600  73.480  38.930  1.00  0.00           H  
ATOM   4111  HZ3 TRP   262      26.520  75.590  35.130  1.00  0.00           H  
ATOM   4112  HH2 TRP   262      25.750  75.340  37.490  1.00  0.00           H  
ATOM   4113  N   SER   263      32.390  70.370  35.620  1.00  0.00           N  
ATOM   4114  CA  SER   263      33.080  70.040  36.830  1.00  0.00           C  
ATOM   4115  C   SER   263      34.390  70.630  36.840  1.00  0.00           C  
ATOM   4116  O   SER   263      34.960  70.980  37.860  1.00  0.00           O  
ATOM   4117  CB  SER   263      33.350  68.550  36.970  1.00  0.00           C  
ATOM   4118  OG  SER   263      32.240  67.670  37.100  1.00  0.00           O  
ATOM   4119  HN  SER   263      32.180  69.670  34.940  1.00  0.00           H  
ATOM   4120  HA  SER   263      32.540  70.440  37.680  1.00  0.00           H  
ATOM   4121  HB1 SER   263      33.940  68.370  37.890  1.00  0.00           H  
ATOM   4122  HB2 SER   263      33.960  68.200  36.100  1.00  0.00           H  
ATOM   4123  HG1 SER   263      31.780  67.900  36.290  1.00  0.00           H  
ATOM   4124  N   VAL   264      34.940  70.990  35.660  1.00  0.00           N  
ATOM   4125  CA  VAL   264      36.160  71.810  35.570  1.00  0.00           C  
ATOM   4126  C   VAL   264      35.990  73.250  36.130  1.00  0.00           C  
ATOM   4127  O   VAL   264      36.920  73.740  36.790  1.00  0.00           O  
ATOM   4128  CB  VAL   264      36.690  71.860  34.100  1.00  0.00           C  
ATOM   4129  CG1 VAL   264      37.830  72.910  33.820  1.00  0.00           C  
ATOM   4130  CG2 VAL   264      37.320  70.440  33.810  1.00  0.00           C  
ATOM   4131  HN  VAL   264      34.420  70.740  34.840  1.00  0.00           H  
ATOM   4132  HA  VAL   264      36.940  71.360  36.160  1.00  0.00           H  
ATOM   4133  HB  VAL   264      35.830  72.050  33.420  1.00  0.00           H  
ATOM   4134 1HG1 VAL   264      37.300  73.880  33.770  1.00  0.00           H  
ATOM   4135 2HG1 VAL   264      38.390  72.800  32.870  1.00  0.00           H  
ATOM   4136 3HG1 VAL   264      38.670  72.860  34.550  1.00  0.00           H  
ATOM   4137 1HG2 VAL   264      38.270  70.350  34.380  1.00  0.00           H  
ATOM   4138 2HG2 VAL   264      37.630  70.370  32.750  1.00  0.00           H  
ATOM   4139 3HG2 VAL   264      36.580  69.640  34.040  1.00  0.00           H  
ATOM   4140  N   GLY   265      34.850  73.870  35.880  1.00  0.00           N  
ATOM   4141  CA  GLY   265      34.420  75.190  36.450  1.00  0.00           C  
ATOM   4142  C   GLY   265      34.340  75.130  37.950  1.00  0.00           C  
ATOM   4143  O   GLY   265      34.920  75.950  38.640  1.00  0.00           O  
ATOM   4144  HN  GLY   265      34.160  73.280  35.460  1.00  0.00           H  
ATOM   4145  HA1 GLY   265      33.420  75.310  36.060  1.00  0.00           H  
ATOM   4146  HA2 GLY   265      35.100  75.990  36.190  1.00  0.00           H  
ATOM   4147  N   VAL   266      33.700  74.040  38.580  1.00  0.00           N  
ATOM   4148  CA  VAL   266      33.580  73.710  40.020  1.00  0.00           C  
ATOM   4149  C   VAL   266      35.010  73.510  40.630  1.00  0.00           C  
ATOM   4150  O   VAL   266      35.430  74.080  41.670  1.00  0.00           O  
ATOM   4151  CB  VAL   266      32.660  72.550  40.270  1.00  0.00           C  
ATOM   4152  CG1 VAL   266      32.650  72.090  41.780  1.00  0.00           C  
ATOM   4153  CG2 VAL   266      31.290  72.880  39.830  1.00  0.00           C  
ATOM   4154  HN  VAL   266      33.450  73.190  38.120  1.00  0.00           H  
ATOM   4155  HA  VAL   266      33.100  74.590  40.430  1.00  0.00           H  
ATOM   4156  HB  VAL   266      33.070  71.730  39.650  1.00  0.00           H  
ATOM   4157 1HG1 VAL   266      31.880  71.310  41.960  1.00  0.00           H  
ATOM   4158 2HG1 VAL   266      32.440  72.950  42.450  1.00  0.00           H  
ATOM   4159 3HG1 VAL   266      33.600  71.710  42.210  1.00  0.00           H  
ATOM   4160 1HG2 VAL   266      31.240  73.000  38.730  1.00  0.00           H  
ATOM   4161 2HG2 VAL   266      30.850  73.810  40.270  1.00  0.00           H  
ATOM   4162 3HG2 VAL   266      30.630  72.000  39.940  1.00  0.00           H  
ATOM   4163  N   PHE   267      35.730  72.650  39.950  1.00  0.00           N  
ATOM   4164  CA  PHE   267      37.180  72.440  40.110  1.00  0.00           C  
ATOM   4165  C   PHE   267      38.080  73.710  40.190  1.00  0.00           C  
ATOM   4166  O   PHE   267      38.800  73.980  41.130  1.00  0.00           O  
ATOM   4167  CB  PHE   267      37.700  71.340  39.060  1.00  0.00           C  
ATOM   4168  CG  PHE   267      39.180  71.150  39.040  1.00  0.00           C  
ATOM   4169  CD1 PHE   267      39.990  71.710  38.010  1.00  0.00           C  
ATOM   4170  CD2 PHE   267      39.760  70.200  39.990  1.00  0.00           C  
ATOM   4171  CE1 PHE   267      41.290  71.180  37.850  1.00  0.00           C  
ATOM   4172  CE2 PHE   267      41.010  69.760  39.770  1.00  0.00           C  
ATOM   4173  CZ  PHE   267      41.840  70.200  38.690  1.00  0.00           C  
ATOM   4174  HN  PHE   267      35.340  72.350  39.080  1.00  0.00           H  
ATOM   4175  HA  PHE   267      37.380  72.110  41.120  1.00  0.00           H  
ATOM   4176  HB1 PHE   267      37.360  71.760  38.090  1.00  0.00           H  
ATOM   4177  HB2 PHE   267      37.100  70.440  39.310  1.00  0.00           H  
ATOM   4178  HD1 PHE   267      39.520  72.440  37.360  1.00  0.00           H  
ATOM   4179  HD2 PHE   267      39.150  69.720  40.750  1.00  0.00           H  
ATOM   4180  HE1 PHE   267      41.890  71.620  37.070  1.00  0.00           H  
ATOM   4181  HE2 PHE   267      41.370  69.020  40.470  1.00  0.00           H  
ATOM   4182  HZ  PHE   267      42.790  69.780  38.400  1.00  0.00           H  
ATOM   4183  N   LEU   268      38.010  74.640  39.180  1.00  0.00           N  
ATOM   4184  CA  LEU   268      38.630  75.920  39.300  1.00  0.00           C  
ATOM   4185  C   LEU   268      38.120  76.920  40.430  1.00  0.00           C  
ATOM   4186  O   LEU   268      38.870  77.750  40.890  1.00  0.00           O  
ATOM   4187  CB  LEU   268      38.620  76.690  37.950  1.00  0.00           C  
ATOM   4188  CG  LEU   268      39.650  76.310  36.820  1.00  0.00           C  
ATOM   4189  CD1 LEU   268      38.920  76.570  35.450  1.00  0.00           C  
ATOM   4190  CD2 LEU   268      40.960  77.080  36.950  1.00  0.00           C  
ATOM   4191  HN  LEU   268      37.550  74.440  38.320  1.00  0.00           H  
ATOM   4192  HA  LEU   268      39.670  75.700  39.510  1.00  0.00           H  
ATOM   4193  HB1 LEU   268      38.710  77.790  38.100  1.00  0.00           H  
ATOM   4194  HB2 LEU   268      37.590  76.610  37.540  1.00  0.00           H  
ATOM   4195  HG  LEU   268      39.800  75.210  36.860  1.00  0.00           H  
ATOM   4196 1HD1 LEU   268      38.910  77.610  35.070  1.00  0.00           H  
ATOM   4197 2HD1 LEU   268      37.850  76.310  35.610  1.00  0.00           H  
ATOM   4198 3HD1 LEU   268      39.320  76.000  34.580  1.00  0.00           H  
ATOM   4199 1HD2 LEU   268      41.640  76.710  36.160  1.00  0.00           H  
ATOM   4200 2HD2 LEU   268      41.310  76.930  37.990  1.00  0.00           H  
ATOM   4201 3HD2 LEU   268      40.750  78.180  36.950  1.00  0.00           H  
ATOM   4202  N   TYR   269      36.800  76.870  40.790  1.00  0.00           N  
ATOM   4203  CA  TYR   269      36.440  77.600  42.000  1.00  0.00           C  
ATOM   4204  C   TYR   269      36.980  77.150  43.300  1.00  0.00           C  
ATOM   4205  O   TYR   269      37.590  77.890  44.070  1.00  0.00           O  
ATOM   4206  CB  TYR   269      34.900  77.790  42.060  1.00  0.00           C  
ATOM   4207  CG  TYR   269      34.460  78.820  43.130  1.00  0.00           C  
ATOM   4208  CD1 TYR   269      34.020  80.010  42.600  1.00  0.00           C  
ATOM   4209  CD2 TYR   269      34.450  78.760  44.490  1.00  0.00           C  
ATOM   4210  CE1 TYR   269      33.540  81.060  43.360  1.00  0.00           C  
ATOM   4211  CE2 TYR   269      34.030  79.760  45.350  1.00  0.00           C  
ATOM   4212  CZ  TYR   269      33.460  80.930  44.780  1.00  0.00           C  
ATOM   4213  OH  TYR   269      32.850  81.910  45.640  1.00  0.00           O  
ATOM   4214  HN  TYR   269      36.160  76.300  40.270  1.00  0.00           H  
ATOM   4215  HA  TYR   269      36.770  78.610  41.820  1.00  0.00           H  
ATOM   4216  HB1 TYR   269      34.360  76.840  42.270  1.00  0.00           H  
ATOM   4217  HB2 TYR   269      34.470  78.080  41.070  1.00  0.00           H  
ATOM   4218  HD1 TYR   269      34.070  80.120  41.530  1.00  0.00           H  
ATOM   4219  HD2 TYR   269      34.900  77.900  44.980  1.00  0.00           H  
ATOM   4220  HE1 TYR   269      33.240  82.020  42.970  1.00  0.00           H  
ATOM   4221  HE2 TYR   269      34.110  79.520  46.400  1.00  0.00           H  
ATOM   4222  HH  TYR   269      32.580  82.750  45.270  1.00  0.00           H  
ATOM   4223  N   GLU   270      36.890  75.860  43.610  1.00  0.00           N  
ATOM   4224  CA  GLU   270      37.510  75.180  44.730  1.00  0.00           C  
ATOM   4225  C   GLU   270      39.030  75.380  44.720  1.00  0.00           C  
ATOM   4226  O   GLU   270      39.680  75.700  45.730  1.00  0.00           O  
ATOM   4227  CB  GLU   270      37.020  73.730  44.660  1.00  0.00           C  
ATOM   4228  CG  GLU   270      37.820  72.680  45.420  1.00  0.00           C  
ATOM   4229  CD  GLU   270      37.410  72.680  46.870  1.00  0.00           C  
ATOM   4230  OE1 GLU   270      38.130  73.260  47.730  1.00  0.00           O  
ATOM   4231  OE2 GLU   270      36.380  72.020  47.210  1.00  0.00           O1-
ATOM   4232  HN  GLU   270      36.580  75.260  42.870  1.00  0.00           H  
ATOM   4233  HA  GLU   270      37.170  75.690  45.620  1.00  0.00           H  
ATOM   4234  HB1 GLU   270      37.060  73.430  43.590  1.00  0.00           H  
ATOM   4235  HB2 GLU   270      35.940  73.720  44.930  1.00  0.00           H  
ATOM   4236  HG1 GLU   270      38.920  72.810  45.340  1.00  0.00           H  
ATOM   4237  HG2 GLU   270      37.640  71.700  44.930  1.00  0.00           H  
ATOM   4238  N   MET   271      39.700  75.200  43.590  1.00  0.00           N  
ATOM   4239  CA  MET   271      41.180  75.430  43.550  1.00  0.00           C  
ATOM   4240  C   MET   271      41.630  76.910  43.660  1.00  0.00           C  
ATOM   4241  O   MET   271      42.790  77.100  44.060  1.00  0.00           O  
ATOM   4242  CB  MET   271      41.690  74.800  42.180  1.00  0.00           C  
ATOM   4243  CG  MET   271      43.220  75.030  41.900  1.00  0.00           C  
ATOM   4244  SD  MET   271      43.940  73.900  40.680  1.00  0.00           S  
ATOM   4245  CE  MET   271      42.900  74.450  39.300  1.00  0.00           C  
ATOM   4246  HN  MET   271      39.240  74.850  42.790  1.00  0.00           H  
ATOM   4247  HA  MET   271      41.700  74.930  44.360  1.00  0.00           H  
ATOM   4248  HB1 MET   271      41.050  75.090  41.310  1.00  0.00           H  
ATOM   4249  HB2 MET   271      41.450  73.720  42.220  1.00  0.00           H  
ATOM   4250  HG1 MET   271      43.690  74.780  42.870  1.00  0.00           H  
ATOM   4251  HG2 MET   271      43.380  76.090  41.620  1.00  0.00           H  
ATOM   4252  HE1 MET   271      43.140  75.480  38.990  1.00  0.00           H  
ATOM   4253  HE2 MET   271      41.810  74.430  39.540  1.00  0.00           H  
ATOM   4254  HE3 MET   271      42.980  73.800  38.400  1.00  0.00           H  
ATOM   4255  N   LEU   272      40.770  77.920  43.410  1.00  0.00           N  
ATOM   4256  CA  LEU   272      41.280  79.300  43.430  1.00  0.00           C  
ATOM   4257  C   LEU   272      40.640  80.230  44.430  1.00  0.00           C  
ATOM   4258  O   LEU   272      41.110  81.350  44.680  1.00  0.00           O  
ATOM   4259  CB  LEU   272      41.220  79.970  42.060  1.00  0.00           C  
ATOM   4260  CG  LEU   272      42.270  79.350  41.020  1.00  0.00           C  
ATOM   4261  CD1 LEU   272      42.020  79.820  39.610  1.00  0.00           C  
ATOM   4262  CD2 LEU   272      43.620  79.760  41.370  1.00  0.00           C  
ATOM   4263  HN  LEU   272      39.840  77.840  43.080  1.00  0.00           H  
ATOM   4264  HA  LEU   272      42.330  79.340  43.650  1.00  0.00           H  
ATOM   4265  HB1 LEU   272      41.360  81.070  42.090  1.00  0.00           H  
ATOM   4266  HB2 LEU   272      40.210  79.930  41.600  1.00  0.00           H  
ATOM   4267  HG  LEU   272      42.210  78.240  40.990  1.00  0.00           H  
ATOM   4268 1HD1 LEU   272      40.950  79.720  39.350  1.00  0.00           H  
ATOM   4269 2HD1 LEU   272      42.590  79.260  38.840  1.00  0.00           H  
ATOM   4270 3HD1 LEU   272      42.210  80.920  39.590  1.00  0.00           H  
ATOM   4271 1HD2 LEU   272      44.300  79.400  40.570  1.00  0.00           H  
ATOM   4272 2HD2 LEU   272      43.860  79.260  42.330  1.00  0.00           H  
ATOM   4273 3HD2 LEU   272      43.630  80.870  41.280  1.00  0.00           H  
ATOM   4274  N   VAL   273      39.490  79.880  45.000  1.00  0.00           N  
ATOM   4275  CA  VAL   273      38.750  80.600  46.030  1.00  0.00           C  
ATOM   4276  C   VAL   273      38.610  79.600  47.250  1.00  0.00           C  
ATOM   4277  O   VAL   273      38.350  80.010  48.370  1.00  0.00           O  
ATOM   4278  CB  VAL   273      37.400  81.070  45.470  1.00  0.00           C  
ATOM   4279  CG1 VAL   273      36.700  81.880  46.600  1.00  0.00           C  
ATOM   4280  CG2 VAL   273      37.730  81.860  44.190  1.00  0.00           C  
ATOM   4281  HN  VAL   273      39.030  79.050  44.700  1.00  0.00           H  
ATOM   4282  HA  VAL   273      39.240  81.530  46.300  1.00  0.00           H  
ATOM   4283  HB  VAL   273      36.740  80.210  45.220  1.00  0.00           H  
ATOM   4284 1HG1 VAL   273      35.680  82.220  46.300  1.00  0.00           H  
ATOM   4285 2HG1 VAL   273      37.440  82.600  47.020  1.00  0.00           H  
ATOM   4286 3HG1 VAL   273      36.460  81.210  47.450  1.00  0.00           H  
ATOM   4287 1HG2 VAL   273      38.500  82.630  44.420  1.00  0.00           H  
ATOM   4288 2HG2 VAL   273      36.840  82.380  43.770  1.00  0.00           H  
ATOM   4289 3HG2 VAL   273      37.970  81.270  43.280  1.00  0.00           H  
ATOM   4290  N   GLY   274      38.660  78.240  47.100  1.00  0.00           N  
ATOM   4291  CA  GLY   274      38.300  77.420  48.230  1.00  0.00           C  
ATOM   4292  C   GLY   274      36.940  76.980  48.190  1.00  0.00           C  
ATOM   4293  O   GLY   274      36.000  77.690  47.920  1.00  0.00           O  
ATOM   4294  HN  GLY   274      38.920  77.880  46.210  1.00  0.00           H  
ATOM   4295  HA1 GLY   274      38.600  77.780  49.200  1.00  0.00           H  
ATOM   4296  HA2 GLY   274      38.900  76.560  47.960  1.00  0.00           H  
ATOM   4297  N   ASP   275      36.760  75.680  48.450  1.00  0.00           N  
ATOM   4298  CA  ASP   275      35.490  74.990  48.450  1.00  0.00           C  
ATOM   4299  C   ASP   275      34.500  75.010  47.220  1.00  0.00           C  
ATOM   4300  O   ASP   275      34.340  76.000  46.560  1.00  0.00           O  
ATOM   4301  CB  ASP   275      34.650  75.260  49.770  1.00  0.00           C  
ATOM   4302  CG  ASP   275      35.580  74.870  50.880  1.00  0.00           C  
ATOM   4303  OD1 ASP   275      35.930  75.760  51.720  1.00  0.00           O  
ATOM   4304  OD2 ASP   275      36.010  73.690  50.910  1.00  0.00           O1-
ATOM   4305  HN  ASP   275      37.520  75.050  48.490  1.00  0.00           H  
ATOM   4306  HA  ASP   275      35.620  73.920  48.510  1.00  0.00           H  
ATOM   4307  HB1 ASP   275      33.700  74.710  49.950  1.00  0.00           H  
ATOM   4308  HB2 ASP   275      34.490  76.360  49.790  1.00  0.00           H  
ATOM   4309  N   THR   276      33.700  73.950  47.050  1.00  0.00           N  
ATOM   4310  CA  THR   276      32.700  73.790  46.030  1.00  0.00           C  
ATOM   4311  C   THR   276      31.430  74.750  46.080  1.00  0.00           C  
ATOM   4312  O   THR   276      30.710  74.780  47.080  1.00  0.00           O  
ATOM   4313  CB  THR   276      32.310  72.370  45.500  1.00  0.00           C  
ATOM   4314  CG2 THR   276      33.620  71.610  45.230  1.00  0.00           C  
ATOM   4315  OG1 THR   276      31.560  71.620  46.410  1.00  0.00           O  
ATOM   4316  HN  THR   276      33.920  73.170  47.630  1.00  0.00           H  
ATOM   4317  HA  THR   276      33.220  74.100  45.130  1.00  0.00           H  
ATOM   4318  HB  THR   276      31.710  72.570  44.590  1.00  0.00           H  
ATOM   4319  HG1 THR   276      31.640  70.690  46.180  1.00  0.00           H  
ATOM   4320 1HG2 THR   276      34.200  72.220  44.500  1.00  0.00           H  
ATOM   4321 2HG2 THR   276      33.420  70.660  44.700  1.00  0.00           H  
ATOM   4322 3HG2 THR   276      34.290  71.510  46.120  1.00  0.00           H  
ATOM   4323  N   PRO   277      31.090  75.610  45.150  1.00  0.00           N  
ATOM   4324  CA  PRO   277      30.370  76.850  45.410  1.00  0.00           C  
ATOM   4325  C   PRO   277      28.970  76.620  45.540  1.00  0.00           C  
ATOM   4326  O   PRO   277      28.330  77.390  46.250  1.00  0.00           O  
ATOM   4327  CB  PRO   277      30.750  77.740  44.190  1.00  0.00           C  
ATOM   4328  CG  PRO   277      31.260  76.810  43.100  1.00  0.00           C  
ATOM   4329  CD  PRO   277      31.960  75.790  43.970  1.00  0.00           C  
ATOM   4330  HA  PRO   277      30.620  77.230  46.390  1.00  0.00           H  
ATOM   4331  HB1 PRO   277      31.570  78.450  44.440  1.00  0.00           H  
ATOM   4332  HB2 PRO   277      29.930  78.390  43.800  1.00  0.00           H  
ATOM   4333  HG1 PRO   277      30.390  76.310  42.620  1.00  0.00           H  
ATOM   4334  HG2 PRO   277      32.020  77.300  42.450  1.00  0.00           H  
ATOM   4335  HD1 PRO   277      32.210  74.880  43.380  1.00  0.00           H  
ATOM   4336  HD2 PRO   277      32.920  76.160  44.380  1.00  0.00           H  
ATOM   4337  N   PHE   278      28.450  75.570  44.890  1.00  0.00           N  
ATOM   4338  CA  PHE   278      26.990  75.320  44.830  1.00  0.00           C  
ATOM   4339  C   PHE   278      26.520  74.350  45.910  1.00  0.00           C  
ATOM   4340  O   PHE   278      25.290  74.320  46.180  1.00  0.00           O  
ATOM   4341  CB  PHE   278      26.560  74.850  43.430  1.00  0.00           C  
ATOM   4342  CG  PHE   278      26.830  75.940  42.410  1.00  0.00           C  
ATOM   4343  CD1 PHE   278      26.600  77.330  42.650  1.00  0.00           C  
ATOM   4344  CD2 PHE   278      27.440  75.620  41.130  1.00  0.00           C  
ATOM   4345  CE1 PHE   278      26.950  78.320  41.690  1.00  0.00           C  
ATOM   4346  CE2 PHE   278      27.790  76.600  40.170  1.00  0.00           C  
ATOM   4347  CZ  PHE   278      27.610  77.950  40.480  1.00  0.00           C  
ATOM   4348  HN  PHE   278      29.080  75.040  44.320  1.00  0.00           H  
ATOM   4349  HA  PHE   278      26.490  76.250  45.070  1.00  0.00           H  
ATOM   4350  HB1 PHE   278      25.470  74.710  43.290  1.00  0.00           H  
ATOM   4351  HB2 PHE   278      27.080  73.860  43.370  1.00  0.00           H  
ATOM   4352  HD1 PHE   278      26.110  77.550  43.590  1.00  0.00           H  
ATOM   4353  HD2 PHE   278      27.410  74.570  40.880  1.00  0.00           H  
ATOM   4354  HE1 PHE   278      26.750  79.360  41.940  1.00  0.00           H  
ATOM   4355  HE2 PHE   278      28.260  76.250  39.260  1.00  0.00           H  
ATOM   4356  HZ  PHE   278      27.870  78.720  39.770  1.00  0.00           H  
ATOM   4357  N   TYR   279      27.440  73.720  46.590  1.00  0.00           N  
ATOM   4358  CA  TYR   279      27.120  72.730  47.600  1.00  0.00           C  
ATOM   4359  C   TYR   279      26.790  73.320  49.000  1.00  0.00           C  
ATOM   4360  O   TYR   279      27.620  74.130  49.480  1.00  0.00           O  
ATOM   4361  CB  TYR   279      28.280  71.740  47.560  1.00  0.00           C  
ATOM   4362  CG  TYR   279      27.970  70.490  48.460  1.00  0.00           C  
ATOM   4363  CD1 TYR   279      29.030  70.040  49.310  1.00  0.00           C  
ATOM   4364  CD2 TYR   279      26.740  69.820  48.390  1.00  0.00           C  
ATOM   4365  CE1 TYR   279      28.830  68.850  50.050  1.00  0.00           C  
ATOM   4366  CE2 TYR   279      26.430  68.710  49.240  1.00  0.00           C  
ATOM   4367  CZ  TYR   279      27.540  68.220  50.020  1.00  0.00           C  
ATOM   4368  OH  TYR   279      27.360  67.140  50.900  1.00  0.00           O  
ATOM   4369  HN  TYR   279      28.430  73.800  46.470  1.00  0.00           H  
ATOM   4370  HA  TYR   279      26.150  72.370  47.270  1.00  0.00           H  
ATOM   4371  HB1 TYR   279      29.260  72.210  47.820  1.00  0.00           H  
ATOM   4372  HB2 TYR   279      28.440  71.250  46.580  1.00  0.00           H  
ATOM   4373  HD1 TYR   279      29.960  70.560  49.190  1.00  0.00           H  
ATOM   4374  HD2 TYR   279      26.000  70.010  47.630  1.00  0.00           H  
ATOM   4375  HE1 TYR   279      29.590  68.300  50.580  1.00  0.00           H  
ATOM   4376  HE2 TYR   279      25.520  68.130  49.290  1.00  0.00           H  
ATOM   4377  HH  TYR   279      26.470  66.800  50.780  1.00  0.00           H  
ATOM   4378  N   ALA   280      25.730  72.820  49.620  1.00  0.00           N  
ATOM   4379  CA  ALA   280      25.150  73.220  50.910  1.00  0.00           C  
ATOM   4380  C   ALA   280      24.400  72.070  51.500  1.00  0.00           C  
ATOM   4381  O   ALA   280      24.100  71.060  50.820  1.00  0.00           O  
ATOM   4382  CB  ALA   280      24.330  74.510  50.660  1.00  0.00           C  
ATOM   4383  HN  ALA   280      25.140  72.110  49.220  1.00  0.00           H  
ATOM   4384  HA  ALA   280      25.970  73.420  51.580  1.00  0.00           H  
ATOM   4385  HB1 ALA   280      23.560  74.470  49.860  1.00  0.00           H  
ATOM   4386  HB2 ALA   280      24.970  75.400  50.460  1.00  0.00           H  
ATOM   4387  HB3 ALA   280      23.720  74.670  51.580  1.00  0.00           H  
ATOM   4388  N   ASP   281      24.200  72.130  52.840  1.00  0.00           N  
ATOM   4389  CA  ASP   281      23.800  70.900  53.560  1.00  0.00           C  
ATOM   4390  C   ASP   281      22.480  70.390  53.100  1.00  0.00           C  
ATOM   4391  O   ASP   281      22.310  69.210  52.800  1.00  0.00           O  
ATOM   4392  CB  ASP   281      23.740  71.140  55.100  1.00  0.00           C  
ATOM   4393  CG  ASP   281      24.970  71.870  55.720  1.00  0.00           C  
ATOM   4394  OD1 ASP   281      26.030  72.200  55.040  1.00  0.00           O  
ATOM   4395  OD2 ASP   281      24.940  71.970  57.000  1.00  0.00           O1-
ATOM   4396  HN  ASP   281      24.390  72.870  53.470  1.00  0.00           H  
ATOM   4397  HA  ASP   281      24.560  70.150  53.400  1.00  0.00           H  
ATOM   4398  HB1 ASP   281      23.730  70.080  55.440  1.00  0.00           H  
ATOM   4399  HB2 ASP   281      22.830  71.740  55.340  1.00  0.00           H  
ATOM   4400  N   SER   282      21.540  71.350  53.050  1.00  0.00           N  
ATOM   4401  CA  SER   282      20.150  71.090  52.580  1.00  0.00           C  
ATOM   4402  C   SER   282      20.120  70.610  51.190  1.00  0.00           C  
ATOM   4403  O   SER   282      20.770  71.220  50.360  1.00  0.00           O  
ATOM   4404  CB  SER   282      19.150  72.220  52.700  1.00  0.00           C  
ATOM   4405  OG  SER   282      17.850  71.970  52.210  1.00  0.00           O  
ATOM   4406  HN  SER   282      21.730  72.290  53.310  1.00  0.00           H  
ATOM   4407  HA  SER   282      19.860  70.320  53.280  1.00  0.00           H  
ATOM   4408  HB1 SER   282      19.570  73.180  52.370  1.00  0.00           H  
ATOM   4409  HB2 SER   282      19.060  72.360  53.800  1.00  0.00           H  
ATOM   4410  HG1 SER   282      17.530  71.280  52.800  1.00  0.00           H  
ATOM   4411  N   LEU   283      19.420  69.500  50.830  1.00  0.00           N  
ATOM   4412  CA  LEU   283      19.360  69.110  49.410  1.00  0.00           C  
ATOM   4413  C   LEU   283      18.400  69.830  48.520  1.00  0.00           C  
ATOM   4414  O   LEU   283      18.590  70.000  47.320  1.00  0.00           O  
ATOM   4415  CB  LEU   283      19.140  67.640  49.310  1.00  0.00           C  
ATOM   4416  CG  LEU   283      19.090  66.970  47.960  1.00  0.00           C  
ATOM   4417  CD1 LEU   283      20.340  67.220  47.130  1.00  0.00           C  
ATOM   4418  CD2 LEU   283      18.810  65.480  48.150  1.00  0.00           C  
ATOM   4419  HN  LEU   283      19.050  68.960  51.590  1.00  0.00           H  
ATOM   4420  HA  LEU   283      20.300  69.280  48.910  1.00  0.00           H  
ATOM   4421  HB1 LEU   283      18.210  67.310  49.820  1.00  0.00           H  
ATOM   4422  HB2 LEU   283      19.920  67.100  49.880  1.00  0.00           H  
ATOM   4423  HG  LEU   283      18.220  67.420  47.450  1.00  0.00           H  
ATOM   4424 1HD1 LEU   283      20.240  66.780  46.120  1.00  0.00           H  
ATOM   4425 2HD1 LEU   283      21.220  66.700  47.570  1.00  0.00           H  
ATOM   4426 3HD1 LEU   283      20.530  68.320  47.100  1.00  0.00           H  
ATOM   4427 1HD2 LEU   283      18.980  64.990  47.170  1.00  0.00           H  
ATOM   4428 2HD2 LEU   283      17.730  65.320  48.320  1.00  0.00           H  
ATOM   4429 3HD2 LEU   283      19.420  65.100  49.000  1.00  0.00           H  
ATOM   4430  N   VAL   284      17.360  70.470  49.200  1.00  0.00           N  
ATOM   4431  CA  VAL   284      16.410  71.390  48.530  1.00  0.00           C  
ATOM   4432  C   VAL   284      17.090  72.730  48.180  1.00  0.00           C  
ATOM   4433  O   VAL   284      16.990  73.180  47.060  1.00  0.00           O  
ATOM   4434  CB  VAL   284      15.060  71.500  49.090  1.00  0.00           C  
ATOM   4435  CG1 VAL   284      14.310  70.140  49.150  1.00  0.00           C  
ATOM   4436  CG2 VAL   284      14.940  72.290  50.480  1.00  0.00           C  
ATOM   4437  HN  VAL   284      17.250  70.340  50.180  1.00  0.00           H  
ATOM   4438  HA  VAL   284      16.200  70.980  47.550  1.00  0.00           H  
ATOM   4439  HB  VAL   284      14.490  72.120  48.360  1.00  0.00           H  
ATOM   4440 1HG1 VAL   284      14.430  69.610  48.190  1.00  0.00           H  
ATOM   4441 2HG1 VAL   284      13.220  70.200  49.340  1.00  0.00           H  
ATOM   4442 3HG1 VAL   284      14.730  69.540  49.990  1.00  0.00           H  
ATOM   4443 1HG2 VAL   284      13.890  72.620  50.640  1.00  0.00           H  
ATOM   4444 2HG2 VAL   284      15.580  73.200  50.420  1.00  0.00           H  
ATOM   4445 3HG2 VAL   284      15.230  71.610  51.310  1.00  0.00           H  
ATOM   4446  N   GLY   285      17.970  73.160  49.100  1.00  0.00           N  
ATOM   4447  CA  GLY   285      18.970  74.250  48.940  1.00  0.00           C  
ATOM   4448  C   GLY   285      20.020  74.120  47.860  1.00  0.00           C  
ATOM   4449  O   GLY   285      20.360  75.060  47.110  1.00  0.00           O  
ATOM   4450  HN  GLY   285      18.050  72.680  49.970  1.00  0.00           H  
ATOM   4451  HA1 GLY   285      19.560  74.280  49.850  1.00  0.00           H  
ATOM   4452  HA2 GLY   285      18.400  75.160  48.830  1.00  0.00           H  
ATOM   4453  N   THR   286      20.640  72.910  47.810  1.00  0.00           N  
ATOM   4454  CA  THR   286      21.640  72.560  46.800  1.00  0.00           C  
ATOM   4455  C   THR   286      21.130  72.380  45.340  1.00  0.00           C  
ATOM   4456  O   THR   286      21.740  72.910  44.400  1.00  0.00           O  
ATOM   4457  CB  THR   286      22.430  71.300  47.220  1.00  0.00           C  
ATOM   4458  CG2 THR   286      23.420  70.970  46.110  1.00  0.00           C  
ATOM   4459  OG1 THR   286      23.150  71.520  48.370  1.00  0.00           O  
ATOM   4460  HN  THR   286      20.300  72.190  48.410  1.00  0.00           H  
ATOM   4461  HA  THR   286      22.350  73.360  46.700  1.00  0.00           H  
ATOM   4462  HB  THR   286      21.720  70.470  47.430  1.00  0.00           H  
ATOM   4463  HG1 THR   286      22.550  71.740  49.080  1.00  0.00           H  
ATOM   4464 1HG2 THR   286      23.000  70.590  45.160  1.00  0.00           H  
ATOM   4465 2HG2 THR   286      24.140  70.210  46.500  1.00  0.00           H  
ATOM   4466 3HG2 THR   286      23.880  71.940  45.840  1.00  0.00           H  
ATOM   4467  N   TYR   287      19.920  71.770  45.160  1.00  0.00           N  
ATOM   4468  CA  TYR   287      19.160  71.880  43.950  1.00  0.00           C  
ATOM   4469  C   TYR   287      18.800  73.260  43.490  1.00  0.00           C  
ATOM   4470  O   TYR   287      18.880  73.570  42.290  1.00  0.00           O  
ATOM   4471  CB  TYR   287      18.020  70.970  43.990  1.00  0.00           C  
ATOM   4472  CG  TYR   287      16.970  71.080  42.930  1.00  0.00           C  
ATOM   4473  CD1 TYR   287      16.050  72.140  42.940  1.00  0.00           C  
ATOM   4474  CD2 TYR   287      16.930  70.110  41.920  1.00  0.00           C  
ATOM   4475  CE1 TYR   287      15.090  72.180  41.910  1.00  0.00           C  
ATOM   4476  CE2 TYR   287      16.040  70.200  40.870  1.00  0.00           C  
ATOM   4477  CZ  TYR   287      15.050  71.150  40.930  1.00  0.00           C  
ATOM   4478  OH  TYR   287      14.040  71.190  39.980  1.00  0.00           O  
ATOM   4479  HN  TYR   287      19.590  71.160  45.880  1.00  0.00           H  
ATOM   4480  HA  TYR   287      19.800  71.500  43.170  1.00  0.00           H  
ATOM   4481  HB1 TYR   287      17.570  71.230  44.980  1.00  0.00           H  
ATOM   4482  HB2 TYR   287      18.350  69.910  44.060  1.00  0.00           H  
ATOM   4483  HD1 TYR   287      16.060  72.860  43.730  1.00  0.00           H  
ATOM   4484  HD2 TYR   287      17.690  69.350  42.000  1.00  0.00           H  
ATOM   4485  HE1 TYR   287      14.330  72.950  41.910  1.00  0.00           H  
ATOM   4486  HE2 TYR   287      16.020  69.490  40.050  1.00  0.00           H  
ATOM   4487  HH  TYR   287      13.330  71.780  40.260  1.00  0.00           H  
ATOM   4488  N   SER   288      18.370  74.190  44.370  1.00  0.00           N  
ATOM   4489  CA  SER   288      18.180  75.580  44.010  1.00  0.00           C  
ATOM   4490  C   SER   288      19.440  76.250  43.530  1.00  0.00           C  
ATOM   4491  O   SER   288      19.490  76.970  42.490  1.00  0.00           O  
ATOM   4492  CB  SER   288      17.530  76.480  45.110  1.00  0.00           C  
ATOM   4493  OG  SER   288      17.180  77.770  44.610  1.00  0.00           O  
ATOM   4494  HN  SER   288      18.070  73.960  45.290  1.00  0.00           H  
ATOM   4495  HA  SER   288      17.580  75.470  43.120  1.00  0.00           H  
ATOM   4496  HB1 SER   288      18.150  76.610  46.020  1.00  0.00           H  
ATOM   4497  HB2 SER   288      16.510  76.110  45.370  1.00  0.00           H  
ATOM   4498  HG1 SER   288      16.340  77.700  44.140  1.00  0.00           H  
ATOM   4499  N   LYS   289      20.510  76.010  44.250  1.00  0.00           N  
ATOM   4500  CA  LYS   289      21.790  76.600  43.940  1.00  0.00           C  
ATOM   4501  C   LYS   289      22.380  76.150  42.570  1.00  0.00           C  
ATOM   4502  O   LYS   289      22.850  76.950  41.790  1.00  0.00           O  
ATOM   4503  CB  LYS   289      22.730  76.320  45.090  1.00  0.00           C  
ATOM   4504  CG  LYS   289      22.520  77.260  46.300  1.00  0.00           C  
ATOM   4505  CD  LYS   289      23.200  76.780  47.550  1.00  0.00           C  
ATOM   4506  CE  LYS   289      23.270  77.780  48.730  1.00  0.00           C  
ATOM   4507  NZ  LYS   289      24.340  78.860  48.580  1.00  0.00           N1+
ATOM   4508  HN  LYS   289      20.450  75.420  45.060  1.00  0.00           H  
ATOM   4509  HA  LYS   289      21.700  77.670  43.880  1.00  0.00           H  
ATOM   4510  HB1 LYS   289      23.830  76.340  44.900  1.00  0.00           H  
ATOM   4511  HB2 LYS   289      22.480  75.310  45.480  1.00  0.00           H  
ATOM   4512  HG1 LYS   289      21.420  77.360  46.440  1.00  0.00           H  
ATOM   4513  HG2 LYS   289      22.950  78.210  45.930  1.00  0.00           H  
ATOM   4514  HD1 LYS   289      24.230  76.390  47.400  1.00  0.00           H  
ATOM   4515  HD2 LYS   289      22.520  75.990  47.950  1.00  0.00           H  
ATOM   4516  HE1 LYS   289      23.630  77.290  49.650  1.00  0.00           H  
ATOM   4517  HE2 LYS   289      22.380  78.420  48.860  1.00  0.00           H  
ATOM   4518  HZ1 LYS   289      24.340  79.580  49.330  1.00  0.00           H  
ATOM   4519  HZ2 LYS   289      24.130  79.370  47.700  1.00  0.00           H  
ATOM   4520  HZ3 LYS   289      25.250  78.390  48.400  1.00  0.00           H  
ATOM   4521  N   ILE   290      22.370  74.830  42.290  1.00  0.00           N  
ATOM   4522  CA  ILE   290      22.800  74.270  41.020  1.00  0.00           C  
ATOM   4523  C   ILE   290      21.890  74.780  39.900  1.00  0.00           C  
ATOM   4524  O   ILE   290      22.380  75.140  38.860  1.00  0.00           O  
ATOM   4525  CB  ILE   290      22.880  72.760  41.100  1.00  0.00           C  
ATOM   4526  CG1 ILE   290      23.910  72.350  42.180  1.00  0.00           C  
ATOM   4527  CG2 ILE   290      23.140  72.100  39.700  1.00  0.00           C  
ATOM   4528  CD  ILE   290      23.950  70.860  42.320  1.00  0.00           C  
ATOM   4529  HN  ILE   290      22.080  74.150  42.960  1.00  0.00           H  
ATOM   4530  HA  ILE   290      23.780  74.640  40.770  1.00  0.00           H  
ATOM   4531  HB  ILE   290      21.870  72.430  41.430  1.00  0.00           H  
ATOM   4532 1HG1 ILE   290      23.670  72.910  43.100  1.00  0.00           H  
ATOM   4533 2HG1 ILE   290      24.900  72.790  41.950  1.00  0.00           H  
ATOM   4534 1HG2 ILE   290      22.280  72.250  39.010  1.00  0.00           H  
ATOM   4535 2HG2 ILE   290      23.270  71.000  39.770  1.00  0.00           H  
ATOM   4536 3HG2 ILE   290      24.080  72.520  39.290  1.00  0.00           H  
ATOM   4537  HD1 ILE   290      24.470  70.300  41.510  1.00  0.00           H  
ATOM   4538  HD2 ILE   290      22.920  70.470  42.430  1.00  0.00           H  
ATOM   4539  HD3 ILE   290      24.470  70.520  43.240  1.00  0.00           H  
ATOM   4540  N   MET   291      20.550  74.880  40.040  1.00  0.00           N  
ATOM   4541  CA  MET   291      19.770  75.600  39.020  1.00  0.00           C  
ATOM   4542  C   MET   291      20.060  77.050  38.770  1.00  0.00           C  
ATOM   4543  O   MET   291      20.260  77.490  37.630  1.00  0.00           O  
ATOM   4544  CB  MET   291      18.260  75.430  39.150  1.00  0.00           C  
ATOM   4545  CG  MET   291      17.870  73.950  39.000  1.00  0.00           C  
ATOM   4546  SD  MET   291      18.420  73.150  37.490  1.00  0.00           S  
ATOM   4547  CE  MET   291      17.570  71.600  37.700  1.00  0.00           C  
ATOM   4548  HN  MET   291      20.060  74.320  40.710  1.00  0.00           H  
ATOM   4549  HA  MET   291      19.880  75.080  38.070  1.00  0.00           H  
ATOM   4550  HB1 MET   291      17.730  76.050  38.400  1.00  0.00           H  
ATOM   4551  HB2 MET   291      18.060  75.890  40.140  1.00  0.00           H  
ATOM   4552  HG1 MET   291      16.780  73.760  39.090  1.00  0.00           H  
ATOM   4553  HG2 MET   291      18.440  73.380  39.760  1.00  0.00           H  
ATOM   4554  HE1 MET   291      16.470  71.680  37.780  1.00  0.00           H  
ATOM   4555  HE2 MET   291      18.060  71.010  38.520  1.00  0.00           H  
ATOM   4556  HE3 MET   291      17.850  70.920  36.870  1.00  0.00           H  
ATOM   4557  N   ASN   292      20.250  77.870  39.830  1.00  0.00           N  
ATOM   4558  CA  ASN   292      20.490  79.310  39.830  1.00  0.00           C  
ATOM   4559  C   ASN   292      21.990  79.530  39.850  1.00  0.00           C  
ATOM   4560  O   ASN   292      22.470  80.480  40.480  1.00  0.00           O  
ATOM   4561  CB  ASN   292      19.570  80.010  40.920  1.00  0.00           C  
ATOM   4562  CG  ASN   292      18.070  79.780  40.670  1.00  0.00           C  
ATOM   4563  ND2 ASN   292      17.250  80.020  41.710  1.00  0.00           N  
ATOM   4564  OD1 ASN   292      17.610  79.330  39.620  1.00  0.00           O  
ATOM   4565  HN  ASN   292      20.040  77.580  40.760  1.00  0.00           H  
ATOM   4566  HA  ASN   292      20.110  79.610  38.870  1.00  0.00           H  
ATOM   4567  HB1 ASN   292      19.700  81.100  41.120  1.00  0.00           H  
ATOM   4568  HB2 ASN   292      19.880  79.610  41.920  1.00  0.00           H  
ATOM   4569 1HD2 ASN   292      16.250  79.950  41.640  1.00  0.00           H  
ATOM   4570 2HD2 ASN   292      17.700  80.220  42.570  1.00  0.00           H  
ATOM   4571  N   HSD   293      22.760  78.650  39.190  1.00  0.00           N  
ATOM   4572  CA  HSD   293      24.200  78.710  39.120  1.00  0.00           C  
ATOM   4573  C   HSD   293      24.680  80.020  38.540  1.00  0.00           C  
ATOM   4574  O   HSD   293      25.660  80.610  38.930  1.00  0.00           O  
ATOM   4575  CB  HSD   293      24.760  77.570  38.280  1.00  0.00           C  
ATOM   4576  CG  HSD   293      24.140  77.520  36.910  1.00  0.00           C  
ATOM   4577  CD2 HSD   293      24.600  78.050  35.780  1.00  0.00           C  
ATOM   4578  ND1 HSD   293      23.010  76.830  36.550  1.00  0.00           N  
ATOM   4579  CE1 HSD   293      22.850  77.070  35.160  1.00  0.00           C  
ATOM   4580  NE2 HSD   293      23.790  77.810  34.750  1.00  0.00           N  
ATOM   4581  HN  HSD   293      22.400  77.820  38.770  1.00  0.00           H  
ATOM   4582  HA  HSD   293      24.710  78.630  40.070  1.00  0.00           H  
ATOM   4583  HB1 HSD   293      24.420  76.740  38.940  1.00  0.00           H  
ATOM   4584  HB2 HSD   293      25.860  77.540  38.160  1.00  0.00           H  
ATOM   4585  HD1 HSD   293      22.410  76.260  37.110  1.00  0.00           H  
ATOM   4586  HD2 HSD   293      25.530  78.600  35.670  1.00  0.00           H  
ATOM   4587  HE1 HSD   293      21.960  76.940  34.540  1.00  0.00           H  
ATOM   4588  N   LYS   294      24.020  80.660  37.510  1.00  0.00           N  
ATOM   4589  CA  LYS   294      24.490  82.010  36.980  1.00  0.00           C  
ATOM   4590  C   LYS   294      24.560  83.120  38.080  1.00  0.00           C  
ATOM   4591  O   LYS   294      25.660  83.670  38.300  1.00  0.00           O  
ATOM   4592  CB  LYS   294      23.510  82.360  35.790  1.00  0.00           C  
ATOM   4593  CG  LYS   294      23.690  81.520  34.600  1.00  0.00           C  
ATOM   4594  CD  LYS   294      22.620  81.920  33.510  1.00  0.00           C  
ATOM   4595  CE  LYS   294      22.350  80.830  32.480  1.00  0.00           C  
ATOM   4596  NZ  LYS   294      21.910  79.480  33.070  1.00  0.00           N1+
ATOM   4597  HN  LYS   294      23.140  80.340  37.170  1.00  0.00           H  
ATOM   4598  HA  LYS   294      25.480  81.900  36.550  1.00  0.00           H  
ATOM   4599  HB1 LYS   294      23.600  83.440  35.540  1.00  0.00           H  
ATOM   4600  HB2 LYS   294      22.510  82.190  36.240  1.00  0.00           H  
ATOM   4601  HG1 LYS   294      23.640  80.470  34.970  1.00  0.00           H  
ATOM   4602  HG2 LYS   294      24.620  81.730  34.030  1.00  0.00           H  
ATOM   4603  HD1 LYS   294      22.790  82.910  33.040  1.00  0.00           H  
ATOM   4604  HD2 LYS   294      21.670  82.100  34.060  1.00  0.00           H  
ATOM   4605  HE1 LYS   294      23.130  80.560  31.740  1.00  0.00           H  
ATOM   4606  HE2 LYS   294      21.550  81.240  31.820  1.00  0.00           H  
ATOM   4607  HZ1 LYS   294      22.620  79.180  33.760  1.00  0.00           H  
ATOM   4608  HZ2 LYS   294      21.830  78.740  32.350  1.00  0.00           H  
ATOM   4609  HZ3 LYS   294      21.010  79.540  33.570  1.00  0.00           H  
ATOM   4610  N   ASN   295      23.550  83.370  38.940  1.00  0.00           N  
ATOM   4611  CA  ASN   295      23.440  84.350  40.030  1.00  0.00           C  
ATOM   4612  C   ASN   295      24.020  83.950  41.360  1.00  0.00           C  
ATOM   4613  O   ASN   295      24.510  84.800  42.090  1.00  0.00           O  
ATOM   4614  CB  ASN   295      21.900  84.690  40.350  1.00  0.00           C  
ATOM   4615  CG  ASN   295      21.280  85.680  39.350  1.00  0.00           C  
ATOM   4616  ND2 ASN   295      20.010  85.520  39.060  1.00  0.00           N  
ATOM   4617  OD1 ASN   295      22.020  86.460  38.740  1.00  0.00           O  
ATOM   4618  HN  ASN   295      22.750  82.830  38.680  1.00  0.00           H  
ATOM   4619  HA  ASN   295      24.020  85.200  39.700  1.00  0.00           H  
ATOM   4620  HB1 ASN   295      21.790  85.150  41.350  1.00  0.00           H  
ATOM   4621  HB2 ASN   295      21.340  83.740  40.410  1.00  0.00           H  
ATOM   4622 1HD2 ASN   295      19.640  86.030  38.280  1.00  0.00           H  
ATOM   4623 2HD2 ASN   295      19.520  84.760  39.480  1.00  0.00           H  
ATOM   4624  N   SER   296      23.980  82.660  41.730  1.00  0.00           N  
ATOM   4625  CA  SER   296      24.720  82.120  42.870  1.00  0.00           C  
ATOM   4626  C   SER   296      26.210  82.320  42.900  1.00  0.00           C  
ATOM   4627  O   SER   296      26.800  82.750  43.890  1.00  0.00           O  
ATOM   4628  CB  SER   296      24.460  80.650  43.170  1.00  0.00           C  
ATOM   4629  OG  SER   296      23.080  80.430  43.550  1.00  0.00           O  
ATOM   4630  HN  SER   296      23.580  81.910  41.200  1.00  0.00           H  
ATOM   4631  HA  SER   296      24.370  82.740  43.690  1.00  0.00           H  
ATOM   4632  HB1 SER   296      25.200  80.140  43.840  1.00  0.00           H  
ATOM   4633  HB2 SER   296      24.590  80.100  42.220  1.00  0.00           H  
ATOM   4634  HG1 SER   296      22.440  80.490  42.840  1.00  0.00           H  
ATOM   4635  N   LEU   297      26.840  82.140  41.700  1.00  0.00           N  
ATOM   4636  CA  LEU   297      28.270  82.190  41.420  1.00  0.00           C  
ATOM   4637  C   LEU   297      28.710  83.640  41.630  1.00  0.00           C  
ATOM   4638  O   LEU   297      28.450  84.590  40.890  1.00  0.00           O  
ATOM   4639  CB  LEU   297      28.510  81.670  40.010  1.00  0.00           C  
ATOM   4640  CG  LEU   297      29.910  81.560  39.440  1.00  0.00           C  
ATOM   4641  CD1 LEU   297      30.860  80.860  40.370  1.00  0.00           C  
ATOM   4642  CD2 LEU   297      29.900  80.830  38.070  1.00  0.00           C  
ATOM   4643  HN  LEU   297      26.210  81.890  40.970  1.00  0.00           H  
ATOM   4644  HA  LEU   297      28.700  81.570  42.190  1.00  0.00           H  
ATOM   4645  HB1 LEU   297      27.910  82.260  39.290  1.00  0.00           H  
ATOM   4646  HB2 LEU   297      28.060  80.650  40.000  1.00  0.00           H  
ATOM   4647  HG  LEU   297      30.260  82.610  39.310  1.00  0.00           H  
ATOM   4648 1HD1 LEU   297      30.330  79.910  40.610  1.00  0.00           H  
ATOM   4649 2HD1 LEU   297      30.980  81.470  41.290  1.00  0.00           H  
ATOM   4650 3HD1 LEU   297      31.860  80.670  39.930  1.00  0.00           H  
ATOM   4651 1HD2 LEU   297      29.510  81.560  37.310  1.00  0.00           H  
ATOM   4652 2HD2 LEU   297      29.300  79.900  38.090  1.00  0.00           H  
ATOM   4653 3HD2 LEU   297      30.960  80.620  37.820  1.00  0.00           H  
ATOM   4654  N   THR   298      29.600  83.900  42.610  1.00  0.00           N  
ATOM   4655  CA  THR   298      30.070  85.190  42.970  1.00  0.00           C  
ATOM   4656  C   THR   298      31.320  85.050  43.670  1.00  0.00           C  
ATOM   4657  O   THR   298      31.640  83.990  44.260  1.00  0.00           O  
ATOM   4658  CB  THR   298      29.150  85.920  43.960  1.00  0.00           C  
ATOM   4659  CG2 THR   298      28.980  85.310  45.440  1.00  0.00           C  
ATOM   4660  OG1 THR   298      29.320  87.330  44.090  1.00  0.00           O  
ATOM   4661  HN  THR   298      29.860  83.130  43.190  1.00  0.00           H  
ATOM   4662  HA  THR   298      30.160  85.870  42.140  1.00  0.00           H  
ATOM   4663  HB  THR   298      28.140  85.850  43.520  1.00  0.00           H  
ATOM   4664  HG1 THR   298      28.670  87.620  44.740  1.00  0.00           H  
ATOM   4665 1HG2 THR   298      29.900  85.470  46.040  1.00  0.00           H  
ATOM   4666 2HG2 THR   298      28.680  84.240  45.470  1.00  0.00           H  
ATOM   4667 3HG2 THR   298      28.120  85.840  45.900  1.00  0.00           H  
ATOM   4668  N   PHE   299      32.190  86.050  43.610  1.00  0.00           N  
ATOM   4669  CA  PHE   299      33.500  85.950  44.150  1.00  0.00           C  
ATOM   4670  C   PHE   299      33.730  86.910  45.250  1.00  0.00           C  
ATOM   4671  O   PHE   299      33.500  88.090  44.950  1.00  0.00           O  
ATOM   4672  CB  PHE   299      34.490  86.190  42.980  1.00  0.00           C  
ATOM   4673  CG  PHE   299      34.400  85.170  41.890  1.00  0.00           C  
ATOM   4674  CD1 PHE   299      35.010  83.910  41.900  1.00  0.00           C  
ATOM   4675  CD2 PHE   299      33.530  85.520  40.810  1.00  0.00           C  
ATOM   4676  CE1 PHE   299      34.950  83.050  40.750  1.00  0.00           C  
ATOM   4677  CE2 PHE   299      33.440  84.640  39.680  1.00  0.00           C  
ATOM   4678  CZ  PHE   299      34.280  83.520  39.620  1.00  0.00           C  
ATOM   4679  HN  PHE   299      32.080  86.890  43.080  1.00  0.00           H  
ATOM   4680  HA  PHE   299      33.750  84.970  44.530  1.00  0.00           H  
ATOM   4681  HB1 PHE   299      35.490  86.120  43.460  1.00  0.00           H  
ATOM   4682  HB2 PHE   299      34.360  87.210  42.550  1.00  0.00           H  
ATOM   4683  HD1 PHE   299      35.570  83.610  42.770  1.00  0.00           H  
ATOM   4684  HD2 PHE   299      32.950  86.420  40.870  1.00  0.00           H  
ATOM   4685  HE1 PHE   299      35.500  82.130  40.750  1.00  0.00           H  
ATOM   4686  HE2 PHE   299      32.860  84.870  38.810  1.00  0.00           H  
ATOM   4687  HZ  PHE   299      34.280  82.850  38.770  1.00  0.00           H  
ATOM   4688  N   PRO   300      34.010  86.610  46.530  1.00  0.00           N  
ATOM   4689  CA  PRO   300      34.350  87.710  47.440  1.00  0.00           C  
ATOM   4690  C   PRO   300      35.630  88.540  47.200  1.00  0.00           C  
ATOM   4691  O   PRO   300      36.530  88.040  46.540  1.00  0.00           O  
ATOM   4692  CB  PRO   300      34.540  86.990  48.790  1.00  0.00           C  
ATOM   4693  CG  PRO   300      33.590  85.860  48.670  1.00  0.00           C  
ATOM   4694  CD  PRO   300      33.940  85.320  47.250  1.00  0.00           C  
ATOM   4695  HA  PRO   300      33.490  88.350  47.540  1.00  0.00           H  
ATOM   4696  HB1 PRO   300      34.330  87.550  49.720  1.00  0.00           H  
ATOM   4697  HB2 PRO   300      35.590  86.660  48.950  1.00  0.00           H  
ATOM   4698  HG1 PRO   300      33.720  85.020  49.390  1.00  0.00           H  
ATOM   4699  HG2 PRO   300      32.540  86.210  48.590  1.00  0.00           H  
ATOM   4700  HD1 PRO   300      34.880  84.740  47.310  1.00  0.00           H  
ATOM   4701  HD2 PRO   300      33.070  84.810  46.780  1.00  0.00           H  
ATOM   4702  N   ASP   301      35.700  89.760  47.740  1.00  0.00           N  
ATOM   4703  CA  ASP   301      36.710  90.700  47.520  1.00  0.00           C  
ATOM   4704  C   ASP   301      38.030  90.340  48.280  1.00  0.00           C  
ATOM   4705  O   ASP   301      39.100  90.780  47.790  1.00  0.00           O  
ATOM   4706  CB  ASP   301      36.430  92.220  47.850  1.00  0.00           C  
ATOM   4707  CG  ASP   301      35.330  92.890  47.020  1.00  0.00           C  
ATOM   4708  OD1 ASP   301      34.700  92.090  46.270  1.00  0.00           O  
ATOM   4709  OD2 ASP   301      35.140  94.070  47.230  1.00  0.00           O1-
ATOM   4710  HN  ASP   301      35.030  90.110  48.380  1.00  0.00           H  
ATOM   4711  HA  ASP   301      36.880  90.620  46.460  1.00  0.00           H  
ATOM   4712  HB1 ASP   301      37.360  92.830  47.770  1.00  0.00           H  
ATOM   4713  HB2 ASP   301      36.060  92.260  48.900  1.00  0.00           H  
ATOM   4714  N   ASP   302      38.060  89.630  49.390  1.00  0.00           N  
ATOM   4715  CA  ASP   302      39.370  89.330  50.080  1.00  0.00           C  
ATOM   4716  C   ASP   302      40.310  88.390  49.230  1.00  0.00           C  
ATOM   4717  O   ASP   302      41.540  88.510  49.250  1.00  0.00           O  
ATOM   4718  CB  ASP   302      39.340  88.680  51.470  1.00  0.00           C  
ATOM   4719  CG  ASP   302      38.380  89.360  52.380  1.00  0.00           C  
ATOM   4720  OD1 ASP   302      37.990  88.810  53.440  1.00  0.00           O  
ATOM   4721  OD2 ASP   302      38.060  90.560  52.160  1.00  0.00           O1-
ATOM   4722  HN  ASP   302      37.270  89.250  49.860  1.00  0.00           H  
ATOM   4723  HA  ASP   302      39.870  90.280  50.220  1.00  0.00           H  
ATOM   4724  HB1 ASP   302      40.360  88.840  51.880  1.00  0.00           H  
ATOM   4725  HB2 ASP   302      39.190  87.580  51.530  1.00  0.00           H  
ATOM   4726  N   ASN   303      39.720  87.510  48.460  1.00  0.00           N  
ATOM   4727  CA  ASN   303      40.350  86.600  47.560  1.00  0.00           C  
ATOM   4728  C   ASN   303      41.150  87.350  46.400  1.00  0.00           C  
ATOM   4729  O   ASN   303      40.690  88.430  45.970  1.00  0.00           O  
ATOM   4730  CB  ASN   303      39.310  85.570  47.050  1.00  0.00           C  
ATOM   4731  CG  ASN   303      38.900  84.760  48.210  1.00  0.00           C  
ATOM   4732  ND2 ASN   303      39.550  83.580  48.420  1.00  0.00           N  
ATOM   4733  OD1 ASN   303      38.000  85.220  48.920  1.00  0.00           O  
ATOM   4734  HN  ASN   303      38.720  87.480  48.430  1.00  0.00           H  
ATOM   4735  HA  ASN   303      41.070  86.000  48.090  1.00  0.00           H  
ATOM   4736  HB1 ASN   303      39.700  84.850  46.290  1.00  0.00           H  
ATOM   4737  HB2 ASN   303      38.400  86.040  46.630  1.00  0.00           H  
ATOM   4738 1HD2 ASN   303      40.380  83.340  47.920  1.00  0.00           H  
ATOM   4739 2HD2 ASN   303      39.290  82.870  49.070  1.00  0.00           H  
ATOM   4740  N   ASP   304      42.280  86.700  45.930  1.00  0.00           N  
ATOM   4741  CA  ASP   304      43.230  87.250  45.020  1.00  0.00           C  
ATOM   4742  C   ASP   304      42.970  86.650  43.670  1.00  0.00           C  
ATOM   4743  O   ASP   304      43.720  86.770  42.720  1.00  0.00           O  
ATOM   4744  CB  ASP   304      44.640  86.940  45.580  1.00  0.00           C  
ATOM   4745  CG  ASP   304      44.950  87.840  46.830  1.00  0.00           C  
ATOM   4746  OD1 ASP   304      44.720  89.050  46.770  1.00  0.00           O  
ATOM   4747  OD2 ASP   304      45.480  87.300  47.790  1.00  0.00           O1-
ATOM   4748  HN  ASP   304      42.460  85.810  46.330  1.00  0.00           H  
ATOM   4749  HA  ASP   304      43.040  88.310  44.960  1.00  0.00           H  
ATOM   4750  HB1 ASP   304      45.430  87.130  44.820  1.00  0.00           H  
ATOM   4751  HB2 ASP   304      44.590  85.890  45.930  1.00  0.00           H  
ATOM   4752  N   ILE   305      41.940  85.810  43.440  1.00  0.00           N  
ATOM   4753  CA  ILE   305      41.590  85.350  42.130  1.00  0.00           C  
ATOM   4754  C   ILE   305      41.550  86.430  40.980  1.00  0.00           C  
ATOM   4755  O   ILE   305      41.170  87.550  41.300  1.00  0.00           O  
ATOM   4756  CB  ILE   305      40.230  84.680  42.270  1.00  0.00           C  
ATOM   4757  CG1 ILE   305      39.930  83.800  41.040  1.00  0.00           C  
ATOM   4758  CG2 ILE   305      39.140  85.720  42.610  1.00  0.00           C  
ATOM   4759  CD  ILE   305      38.600  83.030  41.110  1.00  0.00           C  
ATOM   4760  HN  ILE   305      41.350  85.600  44.220  1.00  0.00           H  
ATOM   4761  HA  ILE   305      42.250  84.510  41.980  1.00  0.00           H  
ATOM   4762  HB  ILE   305      40.310  84.080  43.210  1.00  0.00           H  
ATOM   4763 1HG1 ILE   305      40.730  83.100  40.710  1.00  0.00           H  
ATOM   4764 2HG1 ILE   305      39.760  84.580  40.260  1.00  0.00           H  
ATOM   4765 1HG2 ILE   305      39.230  86.600  41.940  1.00  0.00           H  
ATOM   4766 2HG2 ILE   305      39.240  86.230  43.590  1.00  0.00           H  
ATOM   4767 3HG2 ILE   305      38.150  85.240  42.760  1.00  0.00           H  
ATOM   4768  HD1 ILE   305      37.830  83.530  41.730  1.00  0.00           H  
ATOM   4769  HD2 ILE   305      38.810  82.020  41.540  1.00  0.00           H  
ATOM   4770  HD3 ILE   305      38.300  82.910  40.050  1.00  0.00           H  
ATOM   4771  N   SER   306      42.030  86.210  39.800  1.00  0.00           N  
ATOM   4772  CA  SER   306      42.160  87.270  38.810  1.00  0.00           C  
ATOM   4773  C   SER   306      40.910  87.410  37.980  1.00  0.00           C  
ATOM   4774  O   SER   306      40.150  86.480  37.810  1.00  0.00           O  
ATOM   4775  CB  SER   306      43.340  87.100  37.820  1.00  0.00           C  
ATOM   4776  OG  SER   306      43.250  86.010  36.950  1.00  0.00           O  
ATOM   4777  HN  SER   306      42.450  85.300  39.720  1.00  0.00           H  
ATOM   4778  HA  SER   306      42.390  88.250  39.200  1.00  0.00           H  
ATOM   4779  HB1 SER   306      44.250  87.050  38.450  1.00  0.00           H  
ATOM   4780  HB2 SER   306      43.500  87.990  37.170  1.00  0.00           H  
ATOM   4781  HG1 SER   306      44.080  85.540  37.070  1.00  0.00           H  
ATOM   4782  N   LYS   307      40.640  88.610  37.370  1.00  0.00           N  
ATOM   4783  CA  LYS   307      39.530  88.700  36.430  1.00  0.00           C  
ATOM   4784  C   LYS   307      39.460  87.780  35.250  1.00  0.00           C  
ATOM   4785  O   LYS   307      38.380  87.240  34.940  1.00  0.00           O  
ATOM   4786  CB  LYS   307      39.340  90.200  36.070  1.00  0.00           C  
ATOM   4787  CG  LYS   307      40.520  90.830  35.470  1.00  0.00           C  
ATOM   4788  CD  LYS   307      40.360  92.400  35.350  1.00  0.00           C  
ATOM   4789  CE  LYS   307      41.700  93.100  34.870  1.00  0.00           C  
ATOM   4790  NZ  LYS   307      42.020  92.630  33.500  1.00  0.00           N1+
ATOM   4791  HN  LYS   307      41.180  89.430  37.490  1.00  0.00           H  
ATOM   4792  HA  LYS   307      38.600  88.550  36.960  1.00  0.00           H  
ATOM   4793  HB1 LYS   307      39.060  90.900  36.890  1.00  0.00           H  
ATOM   4794  HB2 LYS   307      38.420  90.320  35.460  1.00  0.00           H  
ATOM   4795  HG1 LYS   307      40.710  90.450  34.440  1.00  0.00           H  
ATOM   4796  HG2 LYS   307      41.400  90.680  36.120  1.00  0.00           H  
ATOM   4797  HD1 LYS   307      40.130  92.890  36.320  1.00  0.00           H  
ATOM   4798  HD2 LYS   307      39.620  92.680  34.580  1.00  0.00           H  
ATOM   4799  HE1 LYS   307      42.550  92.750  35.490  1.00  0.00           H  
ATOM   4800  HE2 LYS   307      41.540  94.190  35.010  1.00  0.00           H  
ATOM   4801  HZ1 LYS   307      43.020  92.870  33.290  1.00  0.00           H  
ATOM   4802  HZ2 LYS   307      41.340  93.030  32.840  1.00  0.00           H  
ATOM   4803  HZ3 LYS   307      41.910  91.600  33.450  1.00  0.00           H  
ATOM   4804  N   GLU   308      40.610  87.440  34.660  1.00  0.00           N  
ATOM   4805  CA  GLU   308      40.730  86.480  33.660  1.00  0.00           C  
ATOM   4806  C   GLU   308      40.470  85.030  34.110  1.00  0.00           C  
ATOM   4807  O   GLU   308      39.770  84.280  33.410  1.00  0.00           O  
ATOM   4808  CB  GLU   308      42.250  86.430  33.200  1.00  0.00           C  
ATOM   4809  CG  GLU   308      42.720  87.640  32.320  1.00  0.00           C  
ATOM   4810  CD  GLU   308      42.820  88.850  33.110  1.00  0.00           C  
ATOM   4811  OE1 GLU   308      43.580  88.760  34.140  1.00  0.00           O  
ATOM   4812  OE2 GLU   308      42.260  89.890  32.690  1.00  0.00           O1-
ATOM   4813  HN  GLU   308      41.450  87.910  34.930  1.00  0.00           H  
ATOM   4814  HA  GLU   308      40.090  86.670  32.810  1.00  0.00           H  
ATOM   4815  HB1 GLU   308      42.370  85.530  32.560  1.00  0.00           H  
ATOM   4816  HB2 GLU   308      42.960  86.220  34.030  1.00  0.00           H  
ATOM   4817  HG1 GLU   308      42.060  87.670  31.430  1.00  0.00           H  
ATOM   4818  HG2 GLU   308      43.790  87.440  32.060  1.00  0.00           H  
ATOM   4819  N   ALA   309      40.910  84.540  35.330  1.00  0.00           N  
ATOM   4820  CA  ALA   309      40.400  83.340  35.910  1.00  0.00           C  
ATOM   4821  C   ALA   309      38.900  83.360  36.060  1.00  0.00           C  
ATOM   4822  O   ALA   309      38.210  82.430  35.680  1.00  0.00           O  
ATOM   4823  CB  ALA   309      41.010  83.130  37.370  1.00  0.00           C  
ATOM   4824  HN  ALA   309      41.430  85.080  36.000  1.00  0.00           H  
ATOM   4825  HA  ALA   309      40.720  82.480  35.340  1.00  0.00           H  
ATOM   4826  HB1 ALA   309      40.620  83.870  38.100  1.00  0.00           H  
ATOM   4827  HB2 ALA   309      42.120  83.180  37.420  1.00  0.00           H  
ATOM   4828  HB3 ALA   309      40.820  82.090  37.730  1.00  0.00           H  
ATOM   4829  N   LYS   310      38.290  84.450  36.570  1.00  0.00           N  
ATOM   4830  CA  LYS   310      36.820  84.620  36.880  1.00  0.00           C  
ATOM   4831  C   LYS   310      35.980  84.370  35.580  1.00  0.00           C  
ATOM   4832  O   LYS   310      34.920  83.700  35.600  1.00  0.00           O  
ATOM   4833  CB  LYS   310      36.570  85.970  37.550  1.00  0.00           C  
ATOM   4834  CG  LYS   310      37.070  86.110  39.040  1.00  0.00           C  
ATOM   4835  CD  LYS   310      37.110  87.620  39.620  1.00  0.00           C  
ATOM   4836  CE  LYS   310      35.750  88.430  39.520  1.00  0.00           C  
ATOM   4837  NZ  LYS   310      35.740  89.800  39.960  1.00  0.00           N1+
ATOM   4838  HN  LYS   310      38.770  85.270  36.880  1.00  0.00           H  
ATOM   4839  HA  LYS   310      36.620  83.820  37.580  1.00  0.00           H  
ATOM   4840  HB1 LYS   310      35.470  86.110  37.630  1.00  0.00           H  
ATOM   4841  HB2 LYS   310      37.020  86.810  36.990  1.00  0.00           H  
ATOM   4842  HG1 LYS   310      38.080  85.680  39.250  1.00  0.00           H  
ATOM   4843  HG2 LYS   310      36.340  85.510  39.620  1.00  0.00           H  
ATOM   4844  HD1 LYS   310      37.940  88.260  39.250  1.00  0.00           H  
ATOM   4845  HD2 LYS   310      37.260  87.590  40.720  1.00  0.00           H  
ATOM   4846  HE1 LYS   310      34.920  87.880  40.020  1.00  0.00           H  
ATOM   4847  HE2 LYS   310      35.440  88.440  38.460  1.00  0.00           H  
ATOM   4848  HZ1 LYS   310      34.790  90.120  40.210  1.00  0.00           H  
ATOM   4849  HZ2 LYS   310      36.180  90.450  39.280  1.00  0.00           H  
ATOM   4850  HZ3 LYS   310      36.260  89.860  40.860  1.00  0.00           H  
ATOM   4851  N   ASN   311      36.440  85.010  34.460  1.00  0.00           N  
ATOM   4852  CA  ASN   311      35.800  84.810  33.150  1.00  0.00           C  
ATOM   4853  C   ASN   311      35.750  83.300  32.680  1.00  0.00           C  
ATOM   4854  O   ASN   311      34.700  82.860  32.210  1.00  0.00           O  
ATOM   4855  CB  ASN   311      36.520  85.700  32.120  1.00  0.00           C  
ATOM   4856  CG  ASN   311      36.200  87.170  32.460  1.00  0.00           C  
ATOM   4857  ND2 ASN   311      37.150  88.040  32.090  1.00  0.00           N  
ATOM   4858  OD1 ASN   311      35.230  87.540  33.050  1.00  0.00           O  
ATOM   4859  HN  ASN   311      37.200  85.640  34.630  1.00  0.00           H  
ATOM   4860  HA  ASN   311      34.760  85.110  33.240  1.00  0.00           H  
ATOM   4861  HB1 ASN   311      36.130  85.480  31.110  1.00  0.00           H  
ATOM   4862  HB2 ASN   311      37.620  85.570  32.220  1.00  0.00           H  
ATOM   4863 1HD2 ASN   311      37.040  88.980  32.430  1.00  0.00           H  
ATOM   4864 2HD2 ASN   311      38.020  87.710  31.730  1.00  0.00           H  
ATOM   4865  N   LEU   312      36.860  82.570  32.810  1.00  0.00           N  
ATOM   4866  CA  LEU   312      36.850  81.190  32.470  1.00  0.00           C  
ATOM   4867  C   LEU   312      35.930  80.360  33.320  1.00  0.00           C  
ATOM   4868  O   LEU   312      35.400  79.370  32.780  1.00  0.00           O  
ATOM   4869  CB  LEU   312      38.320  80.640  32.640  1.00  0.00           C  
ATOM   4870  CG  LEU   312      38.540  79.270  32.050  1.00  0.00           C  
ATOM   4871  CD1 LEU   312      38.330  79.250  30.520  1.00  0.00           C  
ATOM   4872  CD2 LEU   312      40.020  78.900  32.220  1.00  0.00           C  
ATOM   4873  HN  LEU   312      37.680  83.010  33.160  1.00  0.00           H  
ATOM   4874  HA  LEU   312      36.550  81.080  31.440  1.00  0.00           H  
ATOM   4875  HB1 LEU   312      38.790  80.620  33.650  1.00  0.00           H  
ATOM   4876  HB2 LEU   312      38.930  81.320  32.000  1.00  0.00           H  
ATOM   4877  HG  LEU   312      37.930  78.530  32.610  1.00  0.00           H  
ATOM   4878 1HD1 LEU   312      37.320  79.590  30.230  1.00  0.00           H  
ATOM   4879 2HD1 LEU   312      38.410  78.170  30.250  1.00  0.00           H  
ATOM   4880 3HD1 LEU   312      39.170  79.830  30.070  1.00  0.00           H  
ATOM   4881 1HD2 LEU   312      40.300  77.870  31.910  1.00  0.00           H  
ATOM   4882 2HD2 LEU   312      40.320  78.940  33.290  1.00  0.00           H  
ATOM   4883 3HD2 LEU   312      40.650  79.560  31.580  1.00  0.00           H  
ATOM   4884  N   ILE   313      35.870  80.590  34.620  1.00  0.00           N  
ATOM   4885  CA  ILE   313      35.040  79.850  35.510  1.00  0.00           C  
ATOM   4886  C   ILE   313      33.510  80.110  35.170  1.00  0.00           C  
ATOM   4887  O   ILE   313      32.720  79.150  35.070  1.00  0.00           O  
ATOM   4888  CB  ILE   313      35.450  80.200  36.980  1.00  0.00           C  
ATOM   4889  CG1 ILE   313      36.860  79.690  37.440  1.00  0.00           C  
ATOM   4890  CG2 ILE   313      34.410  79.760  38.010  1.00  0.00           C  
ATOM   4891  CD  ILE   313      37.510  80.520  38.580  1.00  0.00           C  
ATOM   4892  HN  ILE   313      36.400  81.350  34.980  1.00  0.00           H  
ATOM   4893  HA  ILE   313      35.310  78.820  35.360  1.00  0.00           H  
ATOM   4894  HB  ILE   313      35.560  81.300  37.080  1.00  0.00           H  
ATOM   4895 1HG1 ILE   313      37.460  79.540  36.520  1.00  0.00           H  
ATOM   4896 2HG1 ILE   313      36.710  78.620  37.700  1.00  0.00           H  
ATOM   4897 1HG2 ILE   313      34.570  80.310  38.960  1.00  0.00           H  
ATOM   4898 2HG2 ILE   313      34.240  78.680  38.190  1.00  0.00           H  
ATOM   4899 3HG2 ILE   313      33.430  80.200  37.720  1.00  0.00           H  
ATOM   4900  HD1 ILE   313      38.080  81.380  38.190  1.00  0.00           H  
ATOM   4901  HD2 ILE   313      38.190  79.890  39.190  1.00  0.00           H  
ATOM   4902  HD3 ILE   313      36.780  80.940  39.310  1.00  0.00           H  
ATOM   4903  N   CYS   314      33.090  81.340  34.930  1.00  0.00           N  
ATOM   4904  CA  CYS   314      31.690  81.610  34.540  1.00  0.00           C  
ATOM   4905  C   CYS   314      31.420  81.050  33.160  1.00  0.00           C  
ATOM   4906  O   CYS   314      30.370  80.420  32.870  1.00  0.00           O  
ATOM   4907  CB  CYS   314      31.530  83.130  34.700  1.00  0.00           C  
ATOM   4908  SG  CYS   314      31.660  83.600  36.460  1.00  0.00           S  
ATOM   4909  HN  CYS   314      33.700  82.130  34.990  1.00  0.00           H  
ATOM   4910  HA  CYS   314      30.960  81.100  35.140  1.00  0.00           H  
ATOM   4911  HB1 CYS   314      30.490  83.430  34.440  1.00  0.00           H  
ATOM   4912  HB2 CYS   314      32.240  83.600  33.990  1.00  0.00           H  
ATOM   4913  HG1 CYS   314      32.950  83.860  36.590  1.00  0.00           H  
ATOM   4914  N   ALA   315      32.390  81.080  32.260  1.00  0.00           N  
ATOM   4915  CA  ALA   315      32.220  80.300  30.960  1.00  0.00           C  
ATOM   4916  C   ALA   315      32.070  78.820  30.950  1.00  0.00           C  
ATOM   4917  O   ALA   315      31.490  78.230  30.020  1.00  0.00           O  
ATOM   4918  CB  ALA   315      33.360  80.720  29.920  1.00  0.00           C  
ATOM   4919  HN  ALA   315      33.230  81.590  32.380  1.00  0.00           H  
ATOM   4920  HA  ALA   315      31.330  80.650  30.470  1.00  0.00           H  
ATOM   4921  HB1 ALA   315      34.350  80.280  30.180  1.00  0.00           H  
ATOM   4922  HB2 ALA   315      33.420  81.830  29.880  1.00  0.00           H  
ATOM   4923  HB3 ALA   315      33.060  80.350  28.910  1.00  0.00           H  
ATOM   4924  N   PHE   316      32.550  78.160  32.000  1.00  0.00           N  
ATOM   4925  CA  PHE   316      32.150  76.800  32.250  1.00  0.00           C  
ATOM   4926  C   PHE   316      30.950  76.580  33.130  1.00  0.00           C  
ATOM   4927  O   PHE   316      30.230  75.560  32.970  1.00  0.00           O  
ATOM   4928  CB  PHE   316      33.390  76.140  33.030  1.00  0.00           C  
ATOM   4929  CG  PHE   316      34.660  75.810  32.270  1.00  0.00           C  
ATOM   4930  CD1 PHE   316      34.610  74.890  31.180  1.00  0.00           C  
ATOM   4931  CD2 PHE   316      35.860  76.280  32.690  1.00  0.00           C  
ATOM   4932  CE1 PHE   316      35.820  74.530  30.560  1.00  0.00           C  
ATOM   4933  CE2 PHE   316      37.080  75.800  32.160  1.00  0.00           C  
ATOM   4934  CZ  PHE   316      37.010  74.930  31.120  1.00  0.00           C  
ATOM   4935  HN  PHE   316      33.230  78.550  32.610  1.00  0.00           H  
ATOM   4936  HA  PHE   316      32.080  76.270  31.310  1.00  0.00           H  
ATOM   4937  HB1 PHE   316      33.050  75.200  33.510  1.00  0.00           H  
ATOM   4938  HB2 PHE   316      33.620  76.890  33.820  1.00  0.00           H
[truncated: 119,811 more chars]
