# Supplementary material for: Designing of the N-ethyl-4-(pyridin-4-yl)benzamide based potent ROCK1 inhibitors using docking, molecular dynamics, and 3D-QSAR
Source: PeerJ. 2021 Aug 9;9:e11951. doi: 10.7717/peerj.11951 (PMC8359802; doi:10.7717/peerj.11951)
Supplement: Supplemental Information 2 [file peerj-09-11951-s002.zip › Supplementary_Files/ROCK-Coordinates/MD/ROCK1-Cpd_C22/c22d.gro]

Getting the Right Output Means no Artefacts in Calculating Stuff
   60
    1c22      N    1  -6.373  -0.700  -4.984
    1c22      C    2  -6.349  -0.675  -4.854
    1c22      O    3  -6.244  -0.718  -4.809
    1c22     C1    4  -6.270  -0.765  -5.062
    1c22     N1    5  -6.961  -0.459  -4.270
    1c22     C2    6  -6.279  -0.916  -5.072
    1c22     C3    7  -6.176  -0.998  -5.135
    1c22     C4    8  -6.201  -1.140  -5.138
    1c22     C5    9  -6.309  -1.206  -5.085
    1c22     C6   10  -6.406  -1.127  -5.035
    1c22     C7   11  -6.400  -0.984  -5.024
    1c22    C10   12  -6.453  -0.614  -4.763
    1c22    C11   13  -6.569  -0.546  -4.806
    1c22    C12   14  -6.658  -0.495  -4.705
    1c22    C13   15  -6.654  -0.535  -4.569
    1c22    C14   16  -6.536  -0.614  -4.536
    1c22    C15   17  -6.444  -0.647  -4.633
    1c22    O15   18  -6.522  -1.190  -4.990
    1c22    C16   19  -6.761  -0.509  -4.470
    1c22    C17   20  -6.738  -0.525  -4.331
    1c22    C18   21  -6.832  -0.481  -4.231
    1c22    C19   22  -6.987  -0.424  -4.396
    1c22    C20   23  -6.892  -0.450  -4.502
    1c22    C28   24  -6.134  -0.730  -4.999
    1c22    C33   25  -6.612  -1.092  -4.937
    1c22    N42   26  -6.794  -0.461  -4.103
    1c22    C46   27  -6.704  -0.555  -4.038
    1c22    C47   28  -6.775  -0.689  -4.004
    1c22    O51   29  -6.900  -0.664  -3.940
    1c22    C52   30  -6.686  -0.772  -3.910
    1c22    C53   31  -6.800  -0.770  -4.133
    1c22     H1   32  -6.460  -0.674  -5.025
    1c22    H20   33  -6.831  -0.381  -4.050
    1c22    H23   34  -6.894  -0.691  -3.849
    1c22     H2   35  -6.274  -0.724  -5.165
    1c22     H3   36  -6.086  -0.954  -5.177
    1c22     H4   37  -6.126  -1.201  -5.187
    1c22     H5   38  -6.315  -1.314  -5.084
    1c22     H6   39  -6.482  -0.928  -4.982
    1c22     H7   40  -6.590  -0.532  -4.912
    1c22     H8   41  -6.733  -0.422  -4.735
    1c22     H9   42  -6.521  -0.647  -4.434
    1c22    H10   43  -6.357  -0.704  -4.602
    1c22    H11   44  -6.646  -0.572  -4.299
    1c22    H12   45  -7.082  -0.377  -4.419
    1c22    H13   46  -6.917  -0.425  -4.604
    1c22    H14   47  -6.088  -0.821  -4.958
    1c22    H15   48  -6.148  -0.656  -4.919
    1c22    H16   49  -6.067  -0.688  -5.076
    1c22    H17   50  -6.661  -1.039  -5.020
    1c22    H18   51  -6.555  -1.019  -4.877
    1c22    H19   52  -6.687  -1.141  -4.874
    1c22    H21   53  -6.667  -0.510  -3.945
    1c22    H22   54  -6.620  -0.576  -4.106
    1c22    H24   55  -6.734  -0.870  -3.892
    1c22    H25   56  -6.674  -0.719  -3.815
    1c22    H26   57  -6.588  -0.788  -3.956
    1c22    H27   58  -6.752  -0.720  -4.218
    1c22    H28   59  -6.909  -0.776  -4.151
    1c22    H29   60  -6.759  -0.871  -4.122
   0.00000   0.00000   0.00000
