# Supplementary material for: Designing of the N-ethyl-4-(pyridin-4-yl)benzamide based potent ROCK1 inhibitors using docking, molecular dynamics, and 3D-QSAR
Source: PeerJ. 2021 Aug 9;9:e11951. doi: 10.7717/peerj.11951 (PMC8359802; doi:10.7717/peerj.11951)
Supplement: Supplemental Information 2 [file peerj-09-11951-s002.zip › Supplementary_Files/ROCK-Coordinates/MD/ROCK1-Cpd_C22/c22d.itp]

; Created by cgenff_charmm2gmx.py

[ moleculetype ]
; Name			   nrexcl
c22				 3

[ atoms ]
;	 nr		  type	resnr residue  atom   cgnr	   charge		mass  typeB    chargeB		massB
; residue	 1 c22 rtp c22 q	qsum
     1      NG2S1      1    c22      N      1     -0.491     14.007   ;
     2      CG2O1      1    c22      C      2      0.570     12.011   ;
     3      OG2D1      1    c22      O      3     -0.458     15.999   ;
     4      CG311      1    c22     C1      4      0.056     12.011   ;
     5     NG2R60      1    c22     N1      5     -0.603     14.007   ;
     6     CG2R61      1    c22     C2      6     -0.004     12.011   ;
     7     CG2R61      1    c22     C3      7     -0.102     12.011   ;
     8     CG2R61      1    c22     C4      8     -0.115     12.011   ;
     9     CG2R61      1    c22     C5      9     -0.114     12.011   ;
    10     CG2R61      1    c22     C6     10      0.216     12.011   ;
    11     CG2R61      1    c22     C7     11     -0.101     12.011   ;
    12     CG2R61      1    c22    C10     12     -0.149     12.011   ;
    13     CG2R61      1    c22    C11     13     -0.099     12.011   ;
    14     CG2R61      1    c22    C12     14     -0.116     12.011   ;
    15     CG2R67      1    c22    C13     15      0.002     12.011   ;
    16     CG2R61      1    c22    C14     16     -0.116     12.011   ;
    17     CG2R61      1    c22    C15     17     -0.099     12.011   ;
    18      OG301      1    c22    O15     18     -0.392     15.999   ;
    19     CG2R67      1    c22    C16     19      0.010     12.011   ;
    20     CG2R61      1    c22    C17     20     -0.133     12.011   ;
    21     CG2R64      1    c22    C18     21      0.296     12.011   ;
    22     CG2R61      1    c22    C19     22      0.204     12.011   ;
    23     CG2R61      1    c22    C20     23     -0.139     12.011   ;
    24      CG331      1    c22    C28     24     -0.273     12.011   ;
    25      CG331      1    c22    C33     25     -0.099     12.011   ;
    26      NG311      1    c22    N42     26     -0.412     14.007   ;
    27      CG321      1    c22    C46     27     -0.095     12.011   ;
    28      CG301      1    c22    C47     28      0.245     12.011   ;
    29      OG311      1    c22    O51     29     -0.643     15.999   ;
    30      CG331      1    c22    C52     30     -0.268     12.011   ;
    31      CG331      1    c22    C53     31     -0.268     12.011   ;
    32       HGP1      1    c22     H1     32      0.334      1.008   ;
    33     HGPAM1      1    c22    H20     33      0.321      1.008   ;
    34       HGP1      1    c22    H23     34      0.419      1.008   ;
    35       HGA1      1    c22     H2     35      0.090      1.008   ;
    36      HGR61      1    c22     H3     36      0.115      1.008   ;
    37      HGR61      1    c22     H4     37      0.115      1.008   ;
    38      HGR61      1    c22     H5     38      0.115      1.008   ;
    39      HGR61      1    c22     H6     39      0.115      1.008   ;
    40      HGR61      1    c22     H7     40      0.115      1.008   ;
    41      HGR61      1    c22     H8     41      0.115      1.008   ;
    42      HGR61      1    c22     H9     42      0.115      1.008   ;
    43      HGR61      1    c22    H10     43      0.115      1.008   ;
    44      HGR61      1    c22    H11     44      0.115      1.008   ;
    45      HGR62      1    c22    H12     45      0.116      1.008   ;
    46      HGR61      1    c22    H13     46      0.115      1.008   ;
    47       HGA3      1    c22    H14     47      0.090      1.008   ;
    48       HGA3      1    c22    H15     48      0.090      1.008   ;
    49       HGA3      1    c22    H16     49      0.090      1.008   ;
    50       HGA3      1    c22    H17     50      0.090      1.008   ;
    51       HGA3      1    c22    H18     51      0.090      1.008   ;
    52       HGA3      1    c22    H19     52      0.090      1.008   ;
    53       HGA2      1    c22    H21     53      0.090      1.008   ;
    54       HGA2      1    c22    H22     54      0.090      1.008   ;
    55       HGA3      1    c22    H24     55      0.090      1.008   ;
    56       HGA3      1    c22    H25     56      0.090      1.008   ;
    57       HGA3      1    c22    H26     57      0.090      1.008   ;
    58       HGA3      1    c22    H27     58      0.090      1.008   ;
    59       HGA3      1    c22    H28     59      0.090      1.008   ;
    60       HGA3      1    c22    H29     60      0.090      1.008   ;

[ bonds ]
;	ai	  aj funct			  c0			c1			  c2			c3
    1     2	 1
    1     4	 1
    1    32	 1
    2     3	 1
    2    12	 1
    4     6	 1
    4    24	 1
    4    35	 1
    5    21	 1
    5    22	 1
    6     7	 1
    6    11	 1
    7     8	 1
    7    36	 1
    8     9	 1
    8    37	 1
    9    10	 1
    9    38	 1
   10    11	 1
   10    18	 1
   11    39	 1
   12    13	 1
   12    17	 1
   13    14	 1
   13    40	 1
   14    15	 1
   14    41	 1
   15    16	 1
   15    19	 1
   16    17	 1
   16    42	 1
   17    43	 1
   18    25	 1
   19    20	 1
   19    23	 1
   20    21	 1
   20    44	 1
   21    26	 1
   22    23	 1
   22    45	 1
   23    46	 1
   24    47	 1
   24    48	 1
   24    49	 1
   25    50	 1
   25    51	 1
   25    52	 1
   26    27	 1
   26    33	 1
   27    28	 1
   27    53	 1
   27    54	 1
   28    29	 1
   28    30	 1
   28    31	 1
   29    34	 1
   30    55	 1
   30    56	 1
   30    57	 1
   31    58	 1
   31    59	 1
   31    60	 1

[ pairs ]
;	ai	  aj funct			  c0			c1			  c2			c3
    1    13	 1
    1    17	 1
    1     7	 1
    1    11	 1
    1    47	 1
    1    48	 1
    1    49	 1
    2     6	 1
    2    24	 1
    2    35	 1
    2    14	 1
    2    40	 1
    2    16	 1
    2    43	 1
    3     4	 1
    3    32	 1
    3    13	 1
    3    17	 1
    4    12	 1
    4     8	 1
    4    36	 1
    4    10	 1
    4    39	 1
    5    19	 1
    5    44	 1
    5    27	 1
    5    33	 1
    5    46	 1
    6    32	 1
    6    47	 1
    6    48	 1
    6    49	 1
    6     9	 1
    6    37	 1
    6    18	 1
    7    24	 1
    7    35	 1
    7    10	 1
    7    39	 1
    7    38	 1
    8    11	 1
    8    18	 1
    9    36	 1
    9    39	 1
    9    25	 1
   10    37	 1
   10    50	 1
   10    51	 1
   10    52	 1
   11    24	 1
   11    35	 1
   11    36	 1
   11    38	 1
   11    25	 1
   12    32	 1
   12    15	 1
   12    41	 1
   12    42	 1
   13    16	 1
   13    43	 1
   13    19	 1
   14    17	 1
   14    42	 1
   14    20	 1
   14    23	 1
   15    40	 1
   15    43	 1
   15    21	 1
   15    44	 1
   15    22	 1
   15    46	 1
   16    41	 1
   16    20	 1
   16    23	 1
   17    40	 1
   17    19	 1
   18    38	 1
   18    39	 1
   19    41	 1
   19    42	 1
   19    26	 1
   19    45	 1
   20    22	 1
   20    46	 1
   20    27	 1
   20    33	 1
   21    23	 1
   21    45	 1
   21    28	 1
   21    53	 1
   21    54	 1
   22    26	 1
   23    44	 1
   24    32	 1
   26    44	 1
   26    29	 1
   26    30	 1
   26    31	 1
   27    34	 1
   27    55	 1
   27    56	 1
   27    57	 1
   27    58	 1
   27    59	 1
   27    60	 1
   28    33	 1
   29    53	 1
   29    54	 1
   29    55	 1
   29    56	 1
   29    57	 1
   29    58	 1
   29    59	 1
   29    60	 1
   30    53	 1
   30    54	 1
   30    34	 1
   30    58	 1
   30    59	 1
   30    60	 1
   31    53	 1
   31    54	 1
   31    34	 1
   31    55	 1
   31    56	 1
   31    57	 1
   32    35	 1
   33    53	 1
   33    54	 1
   35    47	 1
   35    48	 1
   35    49	 1
   36    37	 1
   37    38	 1
   40    41	 1
   42    43	 1
   45    46	 1

[ angles ]
;	ai	  aj	ak funct			c0			  c1			c2			  c3
    2     1     4	5
    2     1    32	5
    4     1    32	5
    1     2     3	5
    1     2    12	5
    3     2    12	5
    1     4     6	5
    1     4    24	5
    1     4    35	5
    6     4    24	5
    6     4    35	5
   24     4    35	5
   21     5    22	5
    4     6     7	5
    4     6    11	5
    7     6    11	5
    6     7     8	5
    6     7    36	5
    8     7    36	5
    7     8     9	5
    7     8    37	5
    9     8    37	5
    8     9    10	5
    8     9    38	5
   10     9    38	5
    9    10    11	5
    9    10    18	5
   11    10    18	5
    6    11    10	5
    6    11    39	5
   10    11    39	5
    2    12    13	5
    2    12    17	5
   13    12    17	5
   12    13    14	5
   12    13    40	5
   14    13    40	5
   13    14    15	5
   13    14    41	5
   15    14    41	5
   14    15    16	5
   14    15    19	5
   16    15    19	5
   15    16    17	5
   15    16    42	5
   17    16    42	5
   12    17    16	5
   12    17    43	5
   16    17    43	5
   10    18    25	5
   15    19    20	5
   15    19    23	5
   20    19    23	5
   19    20    21	5
   19    20    44	5
   21    20    44	5
    5    21    20	5
    5    21    26	5
   20    21    26	5
    5    22    23	5
    5    22    45	5
   23    22    45	5
   19    23    22	5
   19    23    46	5
   22    23    46	5
    4    24    47	5
    4    24    48	5
    4    24    49	5
   47    24    48	5
   47    24    49	5
   48    24    49	5
   18    25    50	5
   18    25    51	5
   18    25    52	5
   50    25    51	5
   50    25    52	5
   51    25    52	5
   21    26    27	5
   21    26    33	5
   27    26    33	5
   26    27    28	5
   26    27    53	5
   26    27    54	5
   28    27    53	5
   28    27    54	5
   53    27    54	5
   27    28    29	5
   27    28    30	5
   27    28    31	5
   29    28    30	5
   29    28    31	5
   30    28    31	5
   28    29    34	5
   28    30    55	5
   28    30    56	5
   28    30    57	5
   55    30    56	5
   55    30    57	5
   56    30    57	5
   28    31    58	5
   28    31    59	5
   28    31    60	5
   58    31    59	5
   58    31    60	5
   59    31    60	5

[ dihedrals ]
;	ai	  aj	ak	  al funct			  c0			c1			  c2			c3			  c4			c5
    4     1     2     3	 9
    4     1     2    12	 9
   32     1     2     3	 9
   32     1     2    12	 9
    2     1     4     6	 9
    2     1     4    24	 9
    2     1     4    35	 9
   32     1     4     6	 9
   32     1     4    24	 9
   32     1     4    35	 9
    1     2    12    13	 9
    1     2    12    17	 9
    3     2    12    13	 9
    3     2    12    17	 9
    1     4     6     7	 9
    1     4     6    11	 9
   24     4     6     7	 9
   24     4     6    11	 9
   35     4     6     7	 9
   35     4     6    11	 9
    1     4    24    47	 9
    1     4    24    48	 9
    1     4    24    49	 9
    6     4    24    47	 9
    6     4    24    48	 9
    6     4    24    49	 9
   35     4    24    47	 9
   35     4    24    48	 9
   35     4    24    49	 9
   22     5    21    20	 9
   22     5    21    26	 9
   21     5    22    23	 9
   21     5    22    45	 9
    4     6     7     8	 9
    4     6     7    36	 9
   11     6     7     8	 9
   11     6     7    36	 9
    4     6    11    10	 9
    4     6    11    39	 9
    7     6    11    10	 9
    7     6    11    39	 9
    6     7     8     9	 9
    6     7     8    37	 9
   36     7     8     9	 9
   36     7     8    37	 9
    7     8     9    10	 9
    7     8     9    38	 9
   37     8     9    10	 9
   37     8     9    38	 9
    8     9    10    11	 9
    8     9    10    18	 9
   38     9    10    11	 9
   38     9    10    18	 9
    9    10    11     6	 9
    9    10    11    39	 9
   18    10    11     6	 9
   18    10    11    39	 9
    9    10    18    25	 9
   11    10    18    25	 9
    2    12    13    14	 9
    2    12    13    40	 9
   17    12    13    14	 9
   17    12    13    40	 9
    2    12    17    16	 9
    2    12    17    43	 9
   13    12    17    16	 9
   13    12    17    43	 9
   12    13    14    15	 9
   12    13    14    41	 9
   40    13    14    15	 9
   40    13    14    41	 9
   13    14    15    16	 9
   13    14    15    19	 9
   41    14    15    16	 9
   41    14    15    19	 9
   14    15    16    17	 9
   14    15    16    42	 9
   19    15    16    17	 9
   19    15    16    42	 9
   14    15    19    20	 9
   14    15    19    23	 9
   16    15    19    20	 9
   16    15    19    23	 9
   15    16    17    12	 9
   15    16    17    43	 9
   42    16    17    12	 9
   42    16    17    43	 9
   10    18    25    50	 9
   10    18    25    51	 9
   10    18    25    52	 9
   15    19    20    21	 9
   15    19    20    44	 9
   23    19    20    21	 9
   23    19    20    44	 9
   15    19    23    22	 9
   15    19    23    46	 9
   20    19    23    22	 9
   20    19    23    46	 9
   19    20    21     5	 9
   19    20    21    26	 9
   44    20    21     5	 9
   44    20    21    26	 9
    5    21    26    27	 9
    5    21    26    33	 9
   20    21    26    27	 9
   20    21    26    33	 9
    5    22    23    19	 9
    5    22    23    46	 9
   45    22    23    19	 9
   45    22    23    46	 9
   21    26    27    28	 9
   21    26    27    53	 9
   21    26    27    54	 9
   33    26    27    28	 9
   33    26    27    53	 9
   33    26    27    54	 9
   26    27    28    29	 9
   26    27    28    30	 9
   26    27    28    31	 9
   53    27    28    29	 9
   53    27    28    30	 9
   53    27    28    31	 9
   54    27    28    29	 9
   54    27    28    30	 9
   54    27    28    31	 9
   27    28    29    34	 9
   30    28    29    34	 9
   31    28    29    34	 9
   27    28    30    55	 9
   27    28    30    56	 9
   27    28    30    57	 9
   29    28    30    55	 9
   29    28    30    56	 9
   29    28    30    57	 9
   31    28    30    55	 9
   31    28    30    56	 9
   31    28    30    57	 9
   27    28    31    58	 9
   27    28    31    59	 9
   27    28    31    60	 9
   29    28    31    58	 9
   29    28    31    59	 9
   29    28    31    60	 9
   30    28    31    58	 9
   30    28    31    59	 9
   30    28    31    60	 9

[ dihedrals ]
;	ai	  aj	ak	  al funct			  c0			c1			  c2			c3
    2    12     1     3	 2
   21    20     5    26	 2
