# Supplementary material for: Designing of the N-ethyl-4-(pyridin-4-yl)benzamide based potent ROCK1 inhibitors using docking, molecular dynamics, and 3D-QSAR
Source: PeerJ. 2021 Aug 9;9:e11951. doi: 10.7717/peerj.11951 (PMC8359802; doi:10.7717/peerj.11951)
Supplement: Supplemental Information 2 [file peerj-09-11951-s002.zip › Supplementary_Files/ROCK-Coordinates/MD/ROCK1-Cpd_C22/c22d.prm]

[ bondtypes ]
;      i        j  func           b0           kb


[ angletypes ]
;      i        j        k  func       theta0       ktheta          ub0          kub
  CG2R64   CG2R61   CG2R67     5   115.500000   334.720000   0.24162000     29288.00
   CG321    CG301    OG311     5   110.100000   633.457600   0.00000000         0.00
  CG2R61    CG311    NG2S1     5   115.200000   443.504000   0.00000000         0.00
   CG301    CG321    NG311     5   115.770000   507.351840   0.00000000         0.00


[ dihedraltypes ]
;      i        j        k        l  func         phi0         kphi  mult
  CG2R61    CG2O1    NG2S1    CG311     9     0.000000     6.694400     1
  CG2R61    CG2O1    NG2S1    CG311     9   180.000000    16.736000     2
  CG2R67   CG2R61   CG2R61   NG2R60     9   180.000000     5.020800     2
  CG2R67   CG2R61   CG2R61    HGR62     9   180.000000    17.572800     2
  CG2R67   CG2R61   CG2R64   NG2R60     9   180.000000     5.020800     2
  CG2R67   CG2R61   CG2R64    NG311     9   180.000000    12.970400     2
  CG2R64   CG2R61   CG2R67   CG2R61     9   180.000000    12.970400     2
  CG2R64   CG2R61   CG2R67   CG2R67     9   180.000000    12.970400     2
  CG2R61   CG2R61    CG311    NG2S1     9     0.000000     0.497896     2
  CG2R61   CG2R61    CG311    NG2S1     9   180.000000     0.552288     4
  CG2R61   CG2R61    CG311    NG2S1     9   180.000000     0.054392     6
   CG331    CG301    CG321    NG311     9     0.000000     0.836800     3
   OG311    CG301    CG321    NG311     9     0.000000     0.836800     3
   OG311    CG301    CG321     HGA2     9     0.000000     0.669440     3
   CG321    CG301    OG311     HGP1     9     0.000000     4.727920     1
   CG321    CG301    OG311     HGP1     9     0.000000     0.585760     2
   CG321    CG301    OG311     HGP1     9     0.000000     1.004160     3
  CG2R61    CG311    NG2S1    CG2O1     9     0.000000     0.062760     1
  CG2R61    CG311    NG2S1    CG2O1     9     0.000000     1.246832     2
  CG2R61    CG311    NG2S1    CG2O1     9   180.000000     0.317984     3
  CG2R61    CG311    NG2S1    CG2O1     9     0.000000     2.589896     4
  CG2R61    CG311    NG2S1    CG2O1     9     0.000000     0.619232     6
  CG2R61    CG311    NG2S1     HGP1     9     0.000000     0.000000     1
   CG301    CG321    NG311   CG2R64     9   180.000000     3.347200     1
   CG301    CG321    NG311   CG2R64     9     0.000000     4.602400     3
   CG301    CG321    NG311   HGPAM1     9     0.000000     1.255200     3


[ dihedraltypes ]
; 'improper' dihedrals 
;      i        j        k        l  func         phi0         kphi
  CG2R64   CG2R61   NG2R60    NG311     2     0.000000   401.664000
