# Supplementary material for: Designing of the N-ethyl-4-(pyridin-4-yl)benzamide based potent ROCK1 inhibitors using docking, molecular dynamics, and 3D-QSAR
Source: PeerJ. 2021 Aug 9;9:e11951. doi: 10.7717/peerj.11951 (PMC8359802; doi:10.7717/peerj.11951)
Supplement: Supplemental Information 2 [file peerj-09-11951-s002.zip › Supplementary_Files/ROCK-Coordinates/MD/ROCK1-Cpd_C22/C22DC.mol2]

#	Name:			c22
#	Creating user name:	Swapnil
#	Creation time:		Sat Dec 19 16:54:53 2020

#	Modifying user name:	Swapnil
#	Modification time:	Sat Dec 19 16:56:42 2020

@<TRIPOS>MOLECULE
c22
   60    62     1     0     1
BIOPOLYMER
NO_CHARGES


@<TRIPOS>DICT
BIOPOLYMER macromol
@<TRIPOS>ATOM
      1 N         -63.7303   -6.9979  -49.8388 N.am      1 J0P501      0.0000 BACKBONE
      2 C         -63.4903   -6.7459  -48.5398 C.2       1 J0P501      0.0000 BACKBONE
      3 O         -62.4443   -7.1799  -48.0858 O.2       1 J0P501      0.0000 BACKBONE
      4 C1        -62.6983   -7.6449  -50.6248 C.3       1 J0P501      0.0000 
      5 N1        -69.6060   -4.5920  -42.7040 N.ar      1 J0P501      0.0000 
      6 C2        -62.7943   -9.1638  -50.7217 C.ar      1 J0P501      0.0000 
      7 C3        -61.7613   -9.9748  -51.3507 C.ar      1 J0P501      0.0000 
      8 C4        -62.0093  -11.3988  -51.3777 C.ar      1 J0P501      0.0000 
      9 C5        -63.0883  -12.0558  -50.8507 C.ar      1 J0P501      0.0000 
     10 C6        -64.0623  -11.2698  -50.3507 C.ar      1 J0P501      0.0000 
     11 C7        -64.0013   -9.8378  -50.2407 C.ar      1 J0P501      0.0000 
     12 C10       -64.5303   -6.1439  -47.6258 C.ar      1 J0P501      0.0000 
     13 C11       -65.6933   -5.4559  -48.0638 C.ar      1 J0P501      0.0000 
     14 C12       -66.5803   -4.9509  -47.0528 C.ar      1 J0P501      0.0000 
     15 C13       -66.5383   -5.3499  -45.6938 C.ar      1 J0P501      0.0000 
     16 C14       -65.3643   -6.1409  -45.3568 C.ar      1 J0P501      0.0000 
     17 C15       -64.4383   -6.4699  -46.3328 C.ar      1 J0P501      0.0000 
     18 O15       -65.2200  -11.8961  -49.9042 O.3       1 J0P501      0.0000 
     19 C16       -67.6070   -5.0880  -44.7040 C.ar      1 J0P501      0.0000 
     20 C17       -67.3830   -5.2450  -43.3140 C.ar      1 J0P501      0.0000 
     21 C18       -68.3200   -4.8060  -42.3120 C.ar      1 J0P501      0.0000 
     22 C19       -69.8740   -4.2440  -43.9580 C.ar      1 J0P501      0.0000 
     23 C20       -68.9160   -4.4960  -45.0170 C.ar      1 J0P501      0.0000 
     24 C28       -61.3363   -7.2979  -49.9948 C.3       1 J0P501      0.0000 
     25 C33       -66.1158  -10.9163  -49.3728 C.3       1 J0P501      0.0000 
     26 N42       -67.9379   -4.6139  -41.0315 N.pl3     1 J0P501      0.0000 
     27 C46       -67.0415   -5.5520  -40.3843 C.3       1 J0P501      0.0000 
     28 C47       -67.7475   -6.8890  -40.0443 C.3       1 J0P501      0.0000 
     29 O51       -68.9995   -6.6420  -39.4003 O.3       1 J0P501      0.0000 
     30 C52       -66.8625   -7.7250  -39.1013 C.3       1 J0P501      0.0000 
     31 C53       -68.0055   -7.6970  -41.3303 C.3       1 J0P501      0.0000 
     32 H1        -64.6033   -6.7419  -50.2538 H         1 J0P501      0.0000 
     33 H20       -68.3092   -3.8133  -40.5005 H         1 J0P501      0.0000 
     34 H23       -68.9455   -6.9070  -38.4903 H         1 J0P501      0.0000 
     35 H2        -62.7451   -7.2372  -51.6453 H         1 J0P501      0.0000 
     36 H3        -60.8630   -9.5383  -51.7722 H         1 J0P501      0.0000 
     37 H4        -61.2610  -12.0115  -51.8675 H         1 J0P501      0.0000 
     38 H5        -63.1550  -13.1377  -50.8365 H         1 J0P501      0.0000 
     39 H6        -64.8237   -9.2746  -49.8148 H         1 J0P501      0.0000 
     40 H7        -65.9030   -5.3175  -49.1182 H         1 J0P501      0.0000 
     41 H8        -67.3260   -4.2213  -47.3470 H         1 J0P501      0.0000 
     42 H9        -65.2137   -6.4745  -44.3364 H         1 J0P501      0.0000 
     43 H10       -63.5685   -7.0378  -46.0229 H         1 J0P501      0.0000 
     44 H11       -66.4632   -5.7177  -42.9892 H         1 J0P501      0.0000 
     45 H12       -70.8187   -3.7667  -44.1919 H         1 J0P501      0.0000 
     46 H13       -69.1656   -4.2473  -46.0421 H         1 J0P501      0.0000 
     47 H14       -60.8816   -8.2094  -49.5794 H         1 J0P501      0.0000 
     48 H15       -61.4812   -6.5613  -49.1908 H         1 J0P501      0.0000 
     49 H16       -60.6734   -6.8753  -50.7642 H         1 J0P501      0.0000 
     50 H17       -66.6149  -10.3893  -50.1993 H         1 J0P501      0.0000 
     51 H18       -65.5506  -10.1940  -48.7654 H         1 J0P501      0.0000 
     52 H19       -66.8708  -11.4120  -48.7449 H         1 J0P501      0.0000 
     53 H21       -66.6673   -5.1012  -39.4533 H         1 J0P501      0.0000 
     54 H22       -66.1962   -5.7579  -41.0575 H         1 J0P501      0.0000 
     55 H24       -67.3386   -8.6999  -38.9200 H         1 J0P501      0.0000 
     56 H25       -66.7401   -7.1934  -38.1461 H         1 J0P501      0.0000 
     57 H26       -65.8766   -7.8789  -39.5642 H         1 J0P501      0.0000 
     58 H27       -67.5222   -7.1954  -42.1816 H         1 J0P501      0.0000 
     59 H28       -69.0886   -7.7634  -41.5105 H         1 J0P501      0.0000 
     60 H29       -67.5898   -8.7092  -41.2170 H         1 J0P501      0.0000 
@<TRIPOS>BOND
     1    2    1 am   
     2    1    4 1    
     3    1   32 1    
     4    2    3 2    
     5   12    2 1    
     6    4    6 1    
     7    4   24 1    
     8   21    5 ar   
     9    5   22 ar   
    10    6    7 ar   
    11    6   11 ar   
    12    7    8 ar   
    13    8    9 ar   
    14   10    9 ar   
    15   11   10 ar   
    16   10   18 1    
    17   13   12 ar   
    18   17   12 ar   
    19   14   13 ar   
    20   15   14 ar   
    21   15   16 ar   
    22   19   15 1    
    23   16   17 ar   
    24   18   25 1    
    25   20   19 ar   
    26   19   23 ar   
    27   20   21 ar   
    28   21   26 1    
    29   22   23 ar   
    30   26   27 1    
    31   26   33 1    
    32   27   28 1    
    33   28   29 1    
    34   28   30 1    
    35   28   31 1    
    36   29   34 1    
    37    4   35 1    
    38    7   36 1    
    39    8   37 1    
    40    9   38 1    
    41   11   39 1    
    42   13   40 1    
    43   14   41 1    
    44   16   42 1    
    45   17   43 1    
    46   20   44 1    
    47   22   45 1    
    48   23   46 1    
    49   24   47 1    
    50   24   48 1    
    51   24   49 1    
    52   25   50 1    
    53   25   51 1    
    54   25   52 1    
    55   27   53 1    
    56   27   54 1    
    57   30   55 1    
    58   30   56 1    
    59   30   57 1    
    60   31   58 1    
    61   31   59 1    
    62   31   60 1    
@<TRIPOS>SUBSTRUCTURE
     1 J0P501      3 GROUP             4 A     ****    0 ROOT J0P A 501
@<TRIPOS>SET
UNK_ATOMS       STATIC     ATOMS    AMSOM    **** Atom types guessed for these atoms
31 1 2 3 4 5 6 7 8 9 10 11 12 13 14 15 16 17 18 19 \
 20 21 22 23 24 25 26 27 28 29 30 31
