# Supplementary material for: Designing of the N-ethyl-4-(pyridin-4-yl)benzamide based potent ROCK1 inhibitors using docking, molecular dynamics, and 3D-QSAR
Source: PeerJ. 2021 Aug 9;9:e11951. doi: 10.7717/peerj.11951 (PMC8359802; doi:10.7717/peerj.11951)
Supplement: Supplemental Information 2 [file peerj-09-11951-s002.zip › Supplementary_Files/ROCK-Coordinates/MD/ROCK1-Cpd_C22/MD_C22_OUT.pdb]

ATOM      1  N   THR     9      42.180  24.220  58.080  1.00  0.00           N  
ATOM      2  CA  THR     9      42.130  25.230  59.110  1.00  0.00           C  
ATOM      3  C   THR     9      40.770  25.110  59.890  1.00  0.00           C  
ATOM      4  O   THR     9      39.930  24.310  59.540  1.00  0.00           O  
ATOM      5  CB  THR     9      42.430  26.590  58.660  1.00  0.00           C  
ATOM      6  CG2 THR     9      41.300  27.320  58.000  1.00  0.00           C  
ATOM      7  OG1 THR     9      42.930  27.380  59.730  1.00  0.00           O  
ATOM      8  HA  THR     9      42.750  24.880  59.920  1.00  0.00           H  
ATOM      9  HB  THR     9      43.210  26.410  57.890  1.00  0.00           H  
ATOM     10  HG1 THR     9      43.880  27.220  59.720  1.00  0.00           H  
ATOM     11 1HG2 THR     9      40.590  27.760  58.740  1.00  0.00           H  
ATOM     12 2HG2 THR     9      40.840  26.730  57.170  1.00  0.00           H  
ATOM     13 3HG2 THR     9      41.620  28.200  57.390  1.00  0.00           H  
ATOM     14  H1  THR     9      41.660  24.540  57.230  1.00  0.00           H  
ATOM     15  H2  THR     9      41.720  23.370  58.460  1.00  0.00           H  
ATOM     16  H3  THR     9      43.140  24.050  57.710  1.00  0.00           H  
ATOM     17  N   ARG    10      40.600  25.960  60.930  1.00  0.00           N  
ATOM     18  CA  ARG    10      39.390  26.020  61.740  1.00  0.00           C  
ATOM     19  C   ARG    10      38.200  26.590  60.900  1.00  0.00           C  
ATOM     20  O   ARG    10      38.340  27.600  60.260  1.00  0.00           O  
ATOM     21  CB  ARG    10      39.560  27.020  62.900  1.00  0.00           C  
ATOM     22  CG  ARG    10      38.340  27.160  63.870  1.00  0.00           C  
ATOM     23  CD  ARG    10      38.280  26.030  64.960  1.00  0.00           C  
ATOM     24  NE  ARG    10      36.940  26.040  65.610  1.00  0.00           N  
ATOM     25  CZ  ARG    10      36.650  25.850  66.870  1.00  0.00           C  
ATOM     26  NH1 ARG    10      37.520  25.380  67.760  1.00  0.00           N1+
ATOM     27  NH2 ARG    10      35.400  26.080  67.300  1.00  0.00           N  
ATOM     28  HN  ARG    10      41.320  26.580  61.230  1.00  0.00           H  
ATOM     29  HA  ARG    10      39.070  25.050  62.100  1.00  0.00           H  
ATOM     30  HB1 ARG    10      39.830  28.080  62.690  1.00  0.00           H  
ATOM     31  HB2 ARG    10      40.460  26.710  63.470  1.00  0.00           H  
ATOM     32  HG1 ARG    10      37.360  27.180  63.350  1.00  0.00           H  
ATOM     33  HG2 ARG    10      38.350  28.120  64.440  1.00  0.00           H  
ATOM     34  HD1 ARG    10      39.030  26.080  65.780  1.00  0.00           H  
ATOM     35  HD2 ARG    10      38.440  25.050  64.460  1.00  0.00           H  
ATOM     36  HE  ARG    10      36.170  26.520  65.200  1.00  0.00           H  
ATOM     37 1HH1 ARG    10      38.480  25.190  67.570  1.00  0.00           H  
ATOM     38 2HH1 ARG    10      37.140  25.330  68.690  1.00  0.00           H  
ATOM     39 1HH2 ARG    10      34.660  26.290  66.660  1.00  0.00           H  
ATOM     40 2HH2 ARG    10      35.240  25.780  68.240  1.00  0.00           H  
ATOM     41  N   PHE    11      37.090  25.890  60.880  1.00  0.00           N  
ATOM     42  CA  PHE    11      35.870  26.160  60.120  1.00  0.00           C  
ATOM     43  C   PHE    11      35.280  27.590  60.260  1.00  0.00           C  
ATOM     44  O   PHE    11      35.010  28.290  59.240  1.00  0.00           O  
ATOM     45  CB  PHE    11      34.690  25.110  60.410  1.00  0.00           C  
ATOM     46  CG  PHE    11      33.530  25.400  59.400  1.00  0.00           C  
ATOM     47  CD1 PHE    11      33.590  24.930  58.090  1.00  0.00           C  
ATOM     48  CD2 PHE    11      32.370  26.100  59.760  1.00  0.00           C  
ATOM     49  CE1 PHE    11      32.560  25.230  57.160  1.00  0.00           C  
ATOM     50  CE2 PHE    11      31.410  26.480  58.770  1.00  0.00           C  
ATOM     51  CZ  PHE    11      31.490  25.980  57.510  1.00  0.00           C  
ATOM     52  HN  PHE    11      36.940  25.120  61.490  1.00  0.00           H  
ATOM     53  HA  PHE    11      36.140  26.010  59.080  1.00  0.00           H  
ATOM     54  HB1 PHE    11      34.410  25.180  61.490  1.00  0.00           H  
ATOM     55  HB2 PHE    11      35.010  24.060  60.250  1.00  0.00           H  
ATOM     56  HD1 PHE    11      34.480  24.350  57.940  1.00  0.00           H  
ATOM     57  HD2 PHE    11      32.360  26.550  60.740  1.00  0.00           H  
ATOM     58  HE1 PHE    11      32.570  24.910  56.130  1.00  0.00           H  
ATOM     59  HE2 PHE    11      30.600  27.170  58.990  1.00  0.00           H  
ATOM     60  HZ  PHE    11      30.800  26.300  56.740  1.00  0.00           H  
ATOM     61  N   GLU    12      35.090  28.120  61.490  1.00  0.00           N  
ATOM     62  CA  GLU    12      34.500  29.430  61.740  1.00  0.00           C  
ATOM     63  C   GLU    12      35.400  30.600  61.280  1.00  0.00           C  
ATOM     64  O   GLU    12      34.890  31.540  60.670  1.00  0.00           O  
ATOM     65  CB  GLU    12      34.160  29.630  63.220  1.00  0.00           C  
ATOM     66  CG  GLU    12      33.210  28.590  63.810  1.00  0.00           C  
ATOM     67  CD  GLU    12      33.900  27.450  64.480  1.00  0.00           C  
ATOM     68  OE1 GLU    12      33.610  27.230  65.710  1.00  0.00           O  
ATOM     69  OE2 GLU    12      34.780  26.730  63.890  1.00  0.00           O1-
ATOM     70  HN  GLU    12      35.230  27.510  62.270  1.00  0.00           H  
ATOM     71  HA  GLU    12      33.560  29.500  61.220  1.00  0.00           H  
ATOM     72  HB1 GLU    12      33.610  30.590  63.270  1.00  0.00           H  
ATOM     73  HB2 GLU    12      35.040  29.680  63.900  1.00  0.00           H  
ATOM     74  HG1 GLU    12      32.570  28.160  63.000  1.00  0.00           H  
ATOM     75  HG2 GLU    12      32.540  29.030  64.580  1.00  0.00           H  
ATOM     76  N   LYS    13      36.680  30.510  61.510  1.00  0.00           N  
ATOM     77  CA  LYS    13      37.820  31.320  60.900  1.00  0.00           C  
ATOM     78  C   LYS    13      37.870  31.260  59.350  1.00  0.00           C  
ATOM     79  O   LYS    13      37.960  32.240  58.610  1.00  0.00           O  
ATOM     80  CB  LYS    13      39.210  31.020  61.430  1.00  0.00           C  
ATOM     81  CG  LYS    13      40.370  31.850  60.870  1.00  0.00           C  
ATOM     82  CD  LYS    13      40.180  33.380  61.120  1.00  0.00           C  
ATOM     83  CE  LYS    13      41.200  34.260  60.330  1.00  0.00           C  
ATOM     84  NZ  LYS    13      40.900  35.690  60.600  1.00  0.00           N1+
ATOM     85  HN  LYS    13      37.010  29.830  62.160  1.00  0.00           H  
ATOM     86  HA  LYS    13      37.560  32.340  61.150  1.00  0.00           H  
ATOM     87  HB1 LYS    13      39.440  29.930  61.360  1.00  0.00           H  
ATOM     88  HB2 LYS    13      39.080  31.160  62.530  1.00  0.00           H  
ATOM     89  HG1 LYS    13      40.510  31.600  59.790  1.00  0.00           H  
ATOM     90  HG2 LYS    13      41.260  31.510  61.430  1.00  0.00           H  
ATOM     91  HD1 LYS    13      40.170  33.550  62.220  1.00  0.00           H  
ATOM     92  HD2 LYS    13      39.220  33.710  60.670  1.00  0.00           H  
ATOM     93  HE1 LYS    13      41.050  34.150  59.230  1.00  0.00           H  
ATOM     94  HE2 LYS    13      42.220  34.060  60.730  1.00  0.00           H  
ATOM     95  HZ1 LYS    13      39.920  35.990  60.730  1.00  0.00           H  
ATOM     96  HZ2 LYS    13      41.260  36.290  59.830  1.00  0.00           H  
ATOM     97  HZ3 LYS    13      41.350  35.920  61.500  1.00  0.00           H  
ATOM     98  N   MET    14      37.790  30.000  58.880  1.00  0.00           N  
ATOM     99  CA  MET    14      37.780  29.680  57.480  1.00  0.00           C  
ATOM    100  C   MET    14      36.570  30.260  56.700  1.00  0.00           C  
ATOM    101  O   MET    14      36.650  30.780  55.600  1.00  0.00           O  
ATOM    102  CB  MET    14      37.840  28.190  57.110  1.00  0.00           C  
ATOM    103  CG  MET    14      38.200  27.850  55.610  1.00  0.00           C  
ATOM    104  SD  MET    14      39.510  28.970  54.950  1.00  0.00           S  
ATOM    105  CE  MET    14      39.770  28.040  53.450  1.00  0.00           C  
ATOM    106  HN  MET    14      37.860  29.220  59.490  1.00  0.00           H  
ATOM    107  HA  MET    14      38.680  30.110  57.060  1.00  0.00           H  
ATOM    108  HB1 MET    14      36.920  27.620  57.330  1.00  0.00           H  
ATOM    109  HB2 MET    14      38.580  27.790  57.830  1.00  0.00           H  
ATOM    110  HG1 MET    14      37.270  27.980  55.020  1.00  0.00           H  
ATOM    111  HG2 MET    14      38.490  26.780  55.530  1.00  0.00           H  
ATOM    112  HE1 MET    14      40.500  27.220  53.630  1.00  0.00           H  
ATOM    113  HE2 MET    14      40.210  28.570  52.580  1.00  0.00           H  
ATOM    114  HE3 MET    14      38.880  27.500  53.040  1.00  0.00           H  
ATOM    115  N   ASP    15      35.370  30.250  57.350  1.00  0.00           N  
ATOM    116  CA  ASP    15      34.130  30.780  56.920  1.00  0.00           C  
ATOM    117  C   ASP    15      34.170  32.270  56.690  1.00  0.00           C  
ATOM    118  O   ASP    15      33.700  32.780  55.660  1.00  0.00           O  
ATOM    119  CB  ASP    15      32.990  30.330  57.900  1.00  0.00           C  
ATOM    120  CG  ASP    15      31.630  31.090  57.820  1.00  0.00           C  
ATOM    121  OD1 ASP    15      31.120  31.700  58.800  1.00  0.00           O  
ATOM    122  OD2 ASP    15      31.060  31.050  56.770  1.00  0.00           O1-
ATOM    123  HN  ASP    15      35.280  29.710  58.180  1.00  0.00           H  
ATOM    124  HA  ASP    15      34.000  30.330  55.950  1.00  0.00           H  
ATOM    125  HB1 ASP    15      33.380  30.250  58.940  1.00  0.00           H  
ATOM    126  HB2 ASP    15      32.880  29.240  57.710  1.00  0.00           H  
ATOM    127  N   ASN    16      34.700  33.050  57.650  1.00  0.00           N  
ATOM    128  CA  ASN    16      35.050  34.460  57.530  1.00  0.00           C  
ATOM    129  C   ASN    16      36.100  34.790  56.440  1.00  0.00           C  
ATOM    130  O   ASN    16      35.970  35.800  55.760  1.00  0.00           O  
ATOM    131  CB  ASN    16      35.520  34.910  58.870  1.00  0.00           C  
ATOM    132  CG  ASN    16      34.310  35.070  59.730  1.00  0.00           C  
ATOM    133  ND2 ASN    16      34.460  35.300  61.040  1.00  0.00           N  
ATOM    134  OD1 ASN    16      33.130  35.080  59.290  1.00  0.00           O  
ATOM    135  HN  ASN    16      34.820  32.660  58.560  1.00  0.00           H  
ATOM    136  HA  ASN    16      34.160  34.930  57.140  1.00  0.00           H  
ATOM    137  HB1 ASN    16      35.970  35.920  58.850  1.00  0.00           H  
ATOM    138  HB2 ASN    16      36.140  34.090  59.280  1.00  0.00           H  
ATOM    139 1HD2 ASN    16      33.610  35.330  61.570  1.00  0.00           H  
ATOM    140 2HD2 ASN    16      35.380  35.300  61.440  1.00  0.00           H  
ATOM    141  N   LEU    17      37.090  34.010  56.240  1.00  0.00           N  
ATOM    142  CA  LEU    17      38.050  34.100  55.190  1.00  0.00           C  
ATOM    143  C   LEU    17      37.380  33.750  53.850  1.00  0.00           C  
ATOM    144  O   LEU    17      37.690  34.330  52.840  1.00  0.00           O  
ATOM    145  CB  LEU    17      39.210  33.160  55.510  1.00  0.00           C  
ATOM    146  CG  LEU    17      40.110  33.720  56.610  1.00  0.00           C  
ATOM    147  CD1 LEU    17      41.200  32.630  56.970  1.00  0.00           C  
ATOM    148  CD2 LEU    17      40.820  35.050  56.250  1.00  0.00           C  
ATOM    149  HN  LEU    17      37.100  33.180  56.810  1.00  0.00           H  
ATOM    150  HA  LEU    17      38.380  35.120  55.070  1.00  0.00           H  
ATOM    151  HB1 LEU    17      39.820  32.890  54.620  1.00  0.00           H  
ATOM    152  HB2 LEU    17      38.760  32.220  55.920  1.00  0.00           H  
ATOM    153  HG  LEU    17      39.490  33.880  57.520  1.00  0.00           H  
ATOM    154 1HD1 LEU    17      41.770  32.490  56.020  1.00  0.00           H  
ATOM    155 2HD1 LEU    17      40.650  31.720  57.290  1.00  0.00           H  
ATOM    156 3HD1 LEU    17      41.940  32.910  57.750  1.00  0.00           H  
ATOM    157 1HD2 LEU    17      41.370  35.030  55.290  1.00  0.00           H  
ATOM    158 2HD2 LEU    17      41.560  35.200  57.070  1.00  0.00           H  
ATOM    159 3HD2 LEU    17      40.060  35.840  56.340  1.00  0.00           H  
ATOM    160  N   LEU    18      36.330  32.900  53.810  1.00  0.00           N  
ATOM    161  CA  LEU    18      35.580  32.660  52.550  1.00  0.00           C  
ATOM    162  C   LEU    18      34.660  33.950  52.290  1.00  0.00           C  
ATOM    163  O   LEU    18      34.140  34.040  51.200  1.00  0.00           O  
ATOM    164  CB  LEU    18      34.760  31.350  52.420  1.00  0.00           C  
ATOM    165  CG  LEU    18      35.540  29.990  52.520  1.00  0.00           C  
ATOM    166  CD1 LEU    18      34.750  28.750  52.750  1.00  0.00           C  
ATOM    167  CD2 LEU    18      36.420  29.790  51.170  1.00  0.00           C  
ATOM    168  HN  LEU    18      36.060  32.420  54.640  1.00  0.00           H  
ATOM    169  HA  LEU    18      36.290  32.620  51.740  1.00  0.00           H  
ATOM    170  HB1 LEU    18      34.280  31.330  51.420  1.00  0.00           H  
ATOM    171  HB2 LEU    18      33.940  31.300  53.170  1.00  0.00           H  
ATOM    172  HG  LEU    18      36.240  30.200  53.350  1.00  0.00           H  
ATOM    173 1HD1 LEU    18      34.090  28.380  51.930  1.00  0.00           H  
ATOM    174 2HD1 LEU    18      34.080  28.910  53.620  1.00  0.00           H  
ATOM    175 3HD1 LEU    18      35.500  27.990  53.030  1.00  0.00           H  
ATOM    176 1HD2 LEU    18      36.750  30.790  50.810  1.00  0.00           H  
ATOM    177 2HD2 LEU    18      35.690  29.350  50.460  1.00  0.00           H  
ATOM    178 3HD2 LEU    18      37.200  29.010  51.300  1.00  0.00           H  
ATOM    179  N   ARG    19      34.490  34.930  53.250  1.00  0.00           N  
ATOM    180  CA  ARG    19      33.700  36.070  53.160  1.00  0.00           C  
ATOM    181  C   ARG    19      34.510  37.320  52.810  1.00  0.00           C  
ATOM    182  O   ARG    19      34.000  38.450  52.750  1.00  0.00           O  
ATOM    183  CB  ARG    19      32.720  36.300  54.340  1.00  0.00           C  
ATOM    184  CG  ARG    19      31.600  35.220  54.310  1.00  0.00           C  
ATOM    185  CD  ARG    19      30.840  35.060  55.630  1.00  0.00           C  
ATOM    186  NE  ARG    19      29.630  35.940  55.510  1.00  0.00           N  
ATOM    187  CZ  ARG    19      28.640  36.010  56.390  1.00  0.00           C  
ATOM    188  NH1 ARG    19      28.580  35.290  57.440  1.00  0.00           N1+
ATOM    189  NH2 ARG    19      27.760  36.940  56.190  1.00  0.00           N  
ATOM    190  HN  ARG    19      35.090  34.920  54.050  1.00  0.00           H  
ATOM    191  HA  ARG    19      33.100  35.980  52.260  1.00  0.00           H  
ATOM    192  HB1 ARG    19      32.210  37.290  54.300  1.00  0.00           H  
ATOM    193  HB2 ARG    19      33.280  36.120  55.280  1.00  0.00           H  
ATOM    194  HG1 ARG    19      32.170  34.270  54.250  1.00  0.00           H  
ATOM    195  HG2 ARG    19      31.010  35.300  53.380  1.00  0.00           H  
ATOM    196  HD1 ARG    19      31.310  35.390  56.580  1.00  0.00           H  
ATOM    197  HD2 ARG    19      30.520  34.000  55.750  1.00  0.00           H  
ATOM    198  HE  ARG    19      29.590  36.600  54.760  1.00  0.00           H  
ATOM    199 1HH1 ARG    19      29.210  34.530  57.620  1.00  0.00           H  
ATOM    200 2HH1 ARG    19      27.810  35.480  58.050  1.00  0.00           H  
ATOM    201 1HH2 ARG    19      27.700  37.340  55.280  1.00  0.00           H  
ATOM    202 2HH2 ARG    19      26.900  36.750  56.670  1.00  0.00           H  
ATOM    203  N   ASP    20      35.820  37.110  52.580  1.00  0.00           N  
ATOM    204  CA  ASP    20      36.780  38.130  52.340  1.00  0.00           C  
ATOM    205  C   ASP    20      37.290  38.210  50.900  1.00  0.00           C  
ATOM    206  O   ASP    20      37.940  37.260  50.460  1.00  0.00           O  
ATOM    207  CB  ASP    20      37.910  37.870  53.460  1.00  0.00           C  
ATOM    208  CG  ASP    20      39.050  38.900  53.310  1.00  0.00           C  
ATOM    209  OD1 ASP    20      38.870  40.010  52.840  1.00  0.00           O  
ATOM    210  OD2 ASP    20      40.170  38.450  53.730  1.00  0.00           O1-
ATOM    211  HN  ASP    20      36.170  36.170  52.620  1.00  0.00           H  
ATOM    212  HA  ASP    20      36.290  39.070  52.550  1.00  0.00           H  
ATOM    213  HB1 ASP    20      38.380  36.870  53.300  1.00  0.00           H  
ATOM    214  HB2 ASP    20      37.360  37.890  54.420  1.00  0.00           H  
ATOM    215  N   PRO    21      37.040  39.320  50.110  1.00  0.00           N  
ATOM    216  CA  PRO    21      37.640  39.450  48.740  1.00  0.00           C  
ATOM    217  C   PRO    21      39.170  39.830  48.760  1.00  0.00           C  
ATOM    218  O   PRO    21      39.720  40.070  47.650  1.00  0.00           O  
ATOM    219  CB  PRO    21      36.810  40.580  48.130  1.00  0.00           C  
ATOM    220  CG  PRO    21      36.380  41.500  49.290  1.00  0.00           C  
ATOM    221  CD  PRO    21      36.290  40.550  50.460  1.00  0.00           C  
ATOM    222  HA  PRO    21      37.560  38.530  48.190  1.00  0.00           H  
ATOM    223  HB1 PRO    21      35.940  40.110  47.620  1.00  0.00           H  
ATOM    224  HB2 PRO    21      37.340  41.110  47.310  1.00  0.00           H  
ATOM    225  HG1 PRO    21      37.130  42.280  49.560  1.00  0.00           H  
ATOM    226  HG2 PRO    21      35.420  42.030  49.110  1.00  0.00           H  
ATOM    227  HD1 PRO    21      36.660  41.060  51.380  1.00  0.00           H  
ATOM    228  HD2 PRO    21      35.250  40.230  50.720  1.00  0.00           H  
ATOM    229  N   LYS    22      39.860  40.000  49.890  1.00  0.00           N  
ATOM    230  CA  LYS    22      41.280  40.140  50.020  1.00  0.00           C  
ATOM    231  C   LYS    22      41.920  38.780  50.460  1.00  0.00           C  
ATOM    232  O   LYS    22      43.060  38.780  50.820  1.00  0.00           O  
ATOM    233  CB  LYS    22      41.570  41.250  51.060  1.00  0.00           C  
ATOM    234  CG  LYS    22      41.360  42.690  50.580  1.00  0.00           C  
ATOM    235  CD  LYS    22      42.110  42.980  49.300  1.00  0.00           C  
ATOM    236  CE  LYS    22      42.600  44.430  49.090  1.00  0.00           C  
ATOM    237  NZ  LYS    22      43.780  44.720  49.930  1.00  0.00           N1+
ATOM    238  HN  LYS    22      39.300  39.950  50.710  1.00  0.00           H  
ATOM    239  HA  LYS    22      41.740  40.370  49.070  1.00  0.00           H  
ATOM    240  HB1 LYS    22      42.610  41.230  51.460  1.00  0.00           H  
ATOM    241  HB2 LYS    22      40.920  41.060  51.930  1.00  0.00           H  
ATOM    242  HG1 LYS    22      41.660  43.320  51.440  1.00  0.00           H  
ATOM    243  HG2 LYS    22      40.260  42.790  50.450  1.00  0.00           H  
ATOM    244  HD1 LYS    22      41.410  42.750  48.460  1.00  0.00           H  
ATOM    245  HD2 LYS    22      42.930  42.240  49.220  1.00  0.00           H  
ATOM    246  HE1 LYS    22      41.820  45.170  49.390  1.00  0.00           H  
ATOM    247  HE2 LYS    22      42.900  44.630  48.040  1.00  0.00           H  
ATOM    248  HZ1 LYS    22      44.460  43.950  50.100  1.00  0.00           H  
ATOM    249  HZ2 LYS    22      43.620  45.110  50.880  1.00  0.00           H  
ATOM    250  HZ3 LYS    22      44.240  45.510  49.420  1.00  0.00           H  
ATOM    251  N   SER    23      41.170  37.680  50.460  1.00  0.00           N  
ATOM    252  CA  SER    23      41.590  36.400  50.760  1.00  0.00           C  
ATOM    253  C   SER    23      41.960  35.680  49.520  1.00  0.00           C  
ATOM    254  O   SER    23      41.400  35.920  48.450  1.00  0.00           O  
ATOM    255  CB  SER    23      40.470  35.640  51.480  1.00  0.00           C  
ATOM    256  OG  SER    23      40.870  34.290  51.860  1.00  0.00           O  
ATOM    257  HN  SER    23      40.220  37.770  50.150  1.00  0.00           H  
ATOM    258  HA  SER    23      42.440  36.500  51.410  1.00  0.00           H  
ATOM    259  HB1 SER    23      39.570  35.630  50.830  1.00  0.00           H  
ATOM    260  HB2 SER    23      40.200  36.160  52.420  1.00  0.00           H  
ATOM    261  HG1 SER    23      40.070  33.770  51.850  1.00  0.00           H  
ATOM    262  N   GLU    24      43.060  34.880  49.630  1.00  0.00           N  
ATOM    263  CA  GLU    24      43.540  33.940  48.630  1.00  0.00           C  
ATOM    264  C   GLU    24      42.440  32.920  48.190  1.00  0.00           C  
ATOM    265  O   GLU    24      42.420  32.610  47.020  1.00  0.00           O  
ATOM    266  CB  GLU    24      44.780  33.170  49.290  1.00  0.00           C  
ATOM    267  CG  GLU    24      46.160  33.910  49.370  1.00  0.00           C  
ATOM    268  CD  GLU    24      47.190  33.210  50.240  1.00  0.00           C  
ATOM    269  OE1 GLU    24      48.140  32.600  49.660  1.00  0.00           O  
ATOM    270  OE2 GLU    24      47.090  33.110  51.500  1.00  0.00           O1-
ATOM    271  HN  GLU    24      43.540  34.830  50.500  1.00  0.00           H  
ATOM    272  HA  GLU    24      43.750  34.530  47.750  1.00  0.00           H  
ATOM    273  HB1 GLU    24      45.050  32.280  48.680  1.00  0.00           H  
ATOM    274  HB2 GLU    24      44.460  32.740  50.260  1.00  0.00           H  
ATOM    275  HG1 GLU    24      46.240  34.900  49.870  1.00  0.00           H  
ATOM    276  HG2 GLU    24      46.570  33.880  48.340  1.00  0.00           H  
ATOM    277  N   VAL    25      41.500  32.480  49.100  1.00  0.00           N  
ATOM    278  CA  VAL    25      40.250  31.830  48.610  1.00  0.00           C  
ATOM    279  C   VAL    25      38.880  32.300  49.230  1.00  0.00           C  
ATOM    280  O   VAL    25      38.840  32.830  50.330  1.00  0.00           O  
ATOM    281  CB  VAL    25      40.290  30.280  48.650  1.00  0.00           C  
ATOM    282  CG1 VAL    25      40.330  29.790  50.070  1.00  0.00           C  
ATOM    283  CG2 VAL    25      39.300  29.650  47.690  1.00  0.00           C  
ATOM    284  HN  VAL    25      41.410  32.690  50.070  1.00  0.00           H  
ATOM    285  HA  VAL    25      40.190  32.170  47.580  1.00  0.00           H  
ATOM    286  HB  VAL    25      41.320  30.070  48.300  1.00  0.00           H  
ATOM    287 1HG1 VAL    25      39.440  30.190  50.600  1.00  0.00           H  
ATOM    288 2HG1 VAL    25      41.280  30.160  50.510  1.00  0.00           H  
ATOM    289 3HG1 VAL    25      40.250  28.710  50.320  1.00  0.00           H  
ATOM    290 1HG2 VAL    25      38.260  29.930  47.950  1.00  0.00           H  
ATOM    291 2HG2 VAL    25      39.340  28.540  47.680  1.00  0.00           H  
ATOM    292 3HG2 VAL    25      39.630  30.080  46.720  1.00  0.00           H  
ATOM    293  N   ASN    26      37.760  32.320  48.450  1.00  0.00           N  
ATOM    294  CA  ASN    26      36.580  33.080  48.730  1.00  0.00           C  
ATOM    295  C   ASN    26      35.430  32.320  48.100  1.00  0.00           C  
ATOM    296  O   ASN    26      35.600  31.780  47.040  1.00  0.00           O  
ATOM    297  CB  ASN    26      36.840  34.600  48.220  1.00  0.00           C  
ATOM    298  CG  ASN    26      35.670  35.530  47.960  1.00  0.00           C  
ATOM    299  ND2 ASN    26      36.040  36.680  47.330  1.00  0.00           N  
ATOM    300  OD1 ASN    26      34.450  35.350  48.190  1.00  0.00           O  
ATOM    301  HN  ASN    26      37.790  31.980  47.510  1.00  0.00           H  
ATOM    302  HA  ASN    26      36.370  33.170  49.790  1.00  0.00           H  
ATOM    303  HB1 ASN    26      37.290  34.560  47.210  1.00  0.00           H  
ATOM    304  HB2 ASN    26      37.470  35.120  48.970  1.00  0.00           H  
ATOM    305 1HD2 ASN    26      35.280  37.250  47.020  1.00  0.00           H  
ATOM    306 2HD2 ASN    26      36.970  36.770  46.980  1.00  0.00           H  
ATOM    307  N   SER    27      34.230  32.390  48.640  1.00  0.00           N  
ATOM    308  CA  SER    27      33.070  31.640  48.130  1.00  0.00           C  
ATOM    309  C   SER    27      32.710  31.950  46.710  1.00  0.00           C  
ATOM    310  O   SER    27      32.360  31.130  45.840  1.00  0.00           O  
ATOM    311  CB  SER    27      31.810  31.950  48.960  1.00  0.00           C  
ATOM    312  OG  SER    27      31.900  31.380  50.240  1.00  0.00           O  
ATOM    313  HN  SER    27      34.060  32.950  49.440  1.00  0.00           H  
ATOM    314  HA  SER    27      33.280  30.580  48.160  1.00  0.00           H  
ATOM    315  HB1 SER    27      30.900  31.530  48.460  1.00  0.00           H  
ATOM    316  HB2 SER    27      31.750  33.050  49.120  1.00  0.00           H  
ATOM    317  HG1 SER    27      31.700  30.450  50.090  1.00  0.00           H  
ATOM    318  N   ASP    28      32.770  33.300  46.400  1.00  0.00           N  
ATOM    319  CA  ASP    28      32.490  33.760  45.040  1.00  0.00           C  
ATOM    320  C   ASP    28      33.440  33.150  44.050  1.00  0.00           C  
ATOM    321  O   ASP    28      33.020  32.550  43.070  1.00  0.00           O  
ATOM    322  CB  ASP    28      32.840  35.310  45.040  1.00  0.00           C  
ATOM    323  CG  ASP    28      31.600  36.050  45.700  1.00  0.00           C  
ATOM    324  OD1 ASP    28      30.440  35.580  45.580  1.00  0.00           O  
ATOM    325  OD2 ASP    28      31.870  37.190  46.210  1.00  0.00           O1-
ATOM    326  HN  ASP    28      33.070  34.050  46.990  1.00  0.00           H  
ATOM    327  HA  ASP    28      31.540  33.450  44.660  1.00  0.00           H  
ATOM    328  HB1 ASP    28      33.030  35.750  44.030  1.00  0.00           H  
ATOM    329  HB2 ASP    28      33.810  35.550  45.530  1.00  0.00           H  
ATOM    330  N   CYS    29      34.730  33.130  44.290  1.00  0.00           N  
ATOM    331  CA  CYS    29      35.720  32.650  43.390  1.00  0.00           C  
ATOM    332  C   CYS    29      35.730  31.170  43.250  1.00  0.00           C  
ATOM    333  O   CYS    29      35.920  30.590  42.160  1.00  0.00           O  
ATOM    334  CB  CYS    29      37.170  33.140  43.770  1.00  0.00           C  
ATOM    335  SG  CYS    29      37.360  34.950  43.740  1.00  0.00           S  
ATOM    336  HN  CYS    29      35.020  33.540  45.150  1.00  0.00           H  
ATOM    337  HA  CYS    29      35.490  33.050  42.410  1.00  0.00           H  
ATOM    338  HB1 CYS    29      37.890  32.660  43.080  1.00  0.00           H  
ATOM    339  HB2 CYS    29      37.370  32.900  44.830  1.00  0.00           H  
ATOM    340  HG1 CYS    29      37.260  35.090  42.420  1.00  0.00           H  
ATOM    341  N   LEU    30      35.420  30.370  44.350  1.00  0.00           N  
ATOM    342  CA  LEU    30      35.310  28.940  44.520  1.00  0.00           C  
ATOM    343  C   LEU    30      34.200  28.350  43.590  1.00  0.00           C  
ATOM    344  O   LEU    30      34.440  27.320  42.980  1.00  0.00           O  
ATOM    345  CB  LEU    30      34.850  28.740  46.050  1.00  0.00           C  
ATOM    346  CG  LEU    30      34.850  27.240  46.590  1.00  0.00           C  
ATOM    347  CD1 LEU    30      36.270  26.700  46.690  1.00  0.00           C  
ATOM    348  CD2 LEU    30      34.140  27.080  47.940  1.00  0.00           C  
ATOM    349  HN  LEU    30      35.270  30.970  45.120  1.00  0.00           H  
ATOM    350  HA  LEU    30      36.250  28.460  44.300  1.00  0.00           H  
ATOM    351  HB1 LEU    30      33.810  29.130  46.090  1.00  0.00           H  
ATOM    352  HB2 LEU    30      35.630  29.240  46.670  1.00  0.00           H  
ATOM    353  HG  LEU    30      34.250  26.530  45.960  1.00  0.00           H  
ATOM    354 1HD1 LEU    30      37.030  27.200  47.330  1.00  0.00           H  
ATOM    355 2HD1 LEU    30      36.660  26.640  45.650  1.00  0.00           H  
ATOM    356 3HD1 LEU    30      36.270  25.640  47.020  1.00  0.00           H  
ATOM    357 1HD2 LEU    30      33.110  27.500  47.920  1.00  0.00           H  
ATOM    358 2HD2 LEU    30      34.730  27.680  48.660  1.00  0.00           H  
ATOM    359 3HD2 LEU    30      34.030  26.020  48.220  1.00  0.00           H  
ATOM    360  N   LEU    31      33.040  29.020  43.470  1.00  0.00           N  
ATOM    361  CA  LEU    31      31.930  28.710  42.530  1.00  0.00           C  
ATOM    362  C   LEU    31      32.200  29.060  41.110  1.00  0.00           C  
ATOM    363  O   LEU    31      31.720  28.320  40.230  1.00  0.00           O  
ATOM    364  CB  LEU    31      30.550  29.250  42.930  1.00  0.00           C  
ATOM    365  CG  LEU    31      29.290  28.850  42.110  1.00  0.00           C  
ATOM    366  CD1 LEU    31      29.010  27.360  42.200  1.00  0.00           C  
ATOM    367  CD2 LEU    31      28.100  29.690  42.400  1.00  0.00           C  
ATOM    368  HN  LEU    31      32.940  29.870  43.990  1.00  0.00           H  
ATOM    369  HA  LEU    31      31.940  27.630  42.500  1.00  0.00           H  
ATOM    370  HB1 LEU    31      30.590  30.360  42.870  1.00  0.00           H  
ATOM    371  HB2 LEU    31      30.320  29.020  43.990  1.00  0.00           H  
ATOM    372  HG  LEU    31      29.550  28.960  41.040  1.00  0.00           H  
ATOM    373 1HD1 LEU    31      29.030  27.180  43.300  1.00  0.00           H  
ATOM    374 2HD1 LEU    31      29.760  26.900  41.530  1.00  0.00           H  
ATOM    375 3HD1 LEU    31      27.970  27.100  41.890  1.00  0.00           H  
ATOM    376 1HD2 LEU    31      27.250  29.230  41.850  1.00  0.00           H  
ATOM    377 2HD2 LEU    31      28.290  30.770  42.190  1.00  0.00           H  
ATOM    378 3HD2 LEU    31      27.660  29.780  43.410  1.00  0.00           H  
ATOM    379  N   ASP    32      32.890  30.130  40.840  1.00  0.00           N  
ATOM    380  CA  ASP    32      33.370  30.370  39.490  1.00  0.00           C  
ATOM    381  C   ASP    32      34.270  29.250  39.070  1.00  0.00           C  
ATOM    382  O   ASP    32      34.060  28.730  37.990  1.00  0.00           O  
ATOM    383  CB  ASP    32      34.310  31.610  39.410  1.00  0.00           C  
ATOM    384  CG  ASP    32      34.200  32.280  38.120  1.00  0.00           C  
ATOM    385  OD1 ASP    32      33.030  32.320  37.640  1.00  0.00           O  
ATOM    386  OD2 ASP    32      35.210  32.780  37.490  1.00  0.00           O1-
ATOM    387  HN  ASP    32      33.020  30.930  41.420  1.00  0.00           H  
ATOM    388  HA  ASP    32      32.530  30.420  38.810  1.00  0.00           H  
ATOM    389  HB1 ASP    32      35.360  31.480  39.740  1.00  0.00           H  
ATOM    390  HB2 ASP    32      33.840  32.350  40.100  1.00  0.00           H  
ATOM    391  N   GLY    33      35.080  28.780  40.020  1.00  0.00           N  
ATOM    392  CA  GLY    33      35.930  27.600  40.030  1.00  0.00           C  
ATOM    393  C   GLY    33      35.310  26.310  39.530  1.00  0.00           C  
ATOM    394  O   GLY    33      35.790  25.730  38.600  1.00  0.00           O  
ATOM    395  HN  GLY    33      35.030  29.350  40.840  1.00  0.00           H  
ATOM    396  HA1 GLY    33      36.320  27.420  41.020  1.00  0.00           H  
ATOM    397  HA2 GLY    33      36.750  27.780  39.350  1.00  0.00           H  
ATOM    398  N   LEU    34      34.210  25.870  40.170  1.00  0.00           N  
ATOM    399  CA  LEU    34      33.480  24.750  39.670  1.00  0.00           C  
ATOM    400  C   LEU    34      32.930  24.950  38.300  1.00  0.00           C  
ATOM    401  O   LEU    34      32.980  23.990  37.560  1.00  0.00           O  
ATOM    402  CB  LEU    34      32.270  24.510  40.680  1.00  0.00           C  
ATOM    403  CG  LEU    34      32.800  24.030  42.080  1.00  0.00           C  
ATOM    404  CD1 LEU    34      31.600  24.120  43.010  1.00  0.00           C  
ATOM    405  CD2 LEU    34      33.440  22.650  42.160  1.00  0.00           C  
ATOM    406  HN  LEU    34      33.850  26.320  40.980  1.00  0.00           H  
ATOM    407  HA  LEU    34      34.160  23.920  39.590  1.00  0.00           H  
ATOM    408  HB1 LEU    34      31.600  23.740  40.230  1.00  0.00           H  
ATOM    409  HB2 LEU    34      31.710  25.450  40.870  1.00  0.00           H  
ATOM    410  HG  LEU    34      33.630  24.700  42.400  1.00  0.00           H  
ATOM    411 1HD1 LEU    34      30.850  23.340  42.750  1.00  0.00           H  
ATOM    412 2HD1 LEU    34      31.150  25.140  42.950  1.00  0.00           H  
ATOM    413 3HD1 LEU    34      31.790  24.040  44.100  1.00  0.00           H  
ATOM    414 1HD2 LEU    34      33.960  22.400  41.210  1.00  0.00           H  
ATOM    415 2HD2 LEU    34      32.640  21.900  42.320  1.00  0.00           H  
ATOM    416 3HD2 LEU    34      34.180  22.640  42.980  1.00  0.00           H  
ATOM    417  N   ASP    35      32.290  26.110  37.970  1.00  0.00           N  
ATOM    418  CA  ASP    35      31.780  26.350  36.620  1.00  0.00           C  
ATOM    419  C   ASP    35      32.960  26.320  35.570  1.00  0.00           C  
ATOM    420  O   ASP    35      32.900  25.650  34.560  1.00  0.00           O  
ATOM    421  CB  ASP    35      30.940  27.660  36.800  1.00  0.00           C  
ATOM    422  CG  ASP    35      30.360  28.210  35.510  1.00  0.00           C  
ATOM    423  OD1 ASP    35      30.700  27.760  34.400  1.00  0.00           O  
ATOM    424  OD2 ASP    35      29.540  29.100  35.610  1.00  0.00           O1-
ATOM    425  HN  ASP    35      32.050  26.800  38.640  1.00  0.00           H  
ATOM    426  HA  ASP    35      31.150  25.510  36.360  1.00  0.00           H  
ATOM    427  HB1 ASP    35      31.640  28.390  37.260  1.00  0.00           H  
ATOM    428  HB2 ASP    35      30.140  27.450  37.540  1.00  0.00           H  
ATOM    429  N   ALA    36      34.110  26.970  35.950  1.00  0.00           N  
ATOM    430  CA  ALA    36      35.190  27.080  35.090  1.00  0.00           C  
ATOM    431  C   ALA    36      36.000  25.820  34.720  1.00  0.00           C  
ATOM    432  O   ALA    36      36.390  25.640  33.580  1.00  0.00           O  
ATOM    433  CB  ALA    36      36.170  28.050  35.700  1.00  0.00           C  
ATOM    434  HN  ALA    36      34.220  27.530  36.770  1.00  0.00           H  
ATOM    435  HA  ALA    36      34.790  27.370  34.130  1.00  0.00           H  
ATOM    436  HB1 ALA    36      35.720  29.060  35.770  1.00  0.00           H  
ATOM    437  HB2 ALA    36      37.150  28.170  35.190  1.00  0.00           H  
ATOM    438  HB3 ALA    36      36.440  27.810  36.750  1.00  0.00           H  
ATOM    439  N   LEU    37      36.230  24.800  35.620  1.00  0.00           N  
ATOM    440  CA  LEU    37      36.970  23.640  35.270  1.00  0.00           C  
ATOM    441  C   LEU    37      36.380  22.740  34.220  1.00  0.00           C  
ATOM    442  O   LEU    37      37.050  22.390  33.320  1.00  0.00           O  
ATOM    443  CB  LEU    37      37.130  22.800  36.610  1.00  0.00           C  
ATOM    444  CG  LEU    37      37.920  21.450  36.610  1.00  0.00           C  
ATOM    445  CD1 LEU    37      39.300  21.640  35.930  1.00  0.00           C  
ATOM    446  CD2 LEU    37      37.950  20.760  37.980  1.00  0.00           C  
ATOM    447  HN  LEU    37      36.050  24.960  36.580  1.00  0.00           H  
ATOM    448  HA  LEU    37      37.940  23.960  34.910  1.00  0.00           H  
ATOM    449  HB1 LEU    37      36.140  22.500  37.030  1.00  0.00           H  
ATOM    450  HB2 LEU    37      37.590  23.410  37.420  1.00  0.00           H  
ATOM    451  HG  LEU    37      37.400  20.690  35.990  1.00  0.00           H  
ATOM    452 1HD1 LEU    37      39.770  22.450  36.520  1.00  0.00           H  
ATOM    453 2HD1 LEU    37      39.080  22.040  34.920  1.00  0.00           H  
ATOM    454 3HD1 LEU    37      39.820  20.660  35.880  1.00  0.00           H  
ATOM    455 1HD2 LEU    37      38.560  19.830  37.920  1.00  0.00           H  
ATOM    456 2HD2 LEU    37      36.940  20.450  38.320  1.00  0.00           H  
ATOM    457 3HD2 LEU    37      38.440  21.460  38.690  1.00  0.00           H  
ATOM    458  N   VAL    38      35.140  22.410  34.310  1.00  0.00           N  
ATOM    459  CA  VAL    38      34.530  21.550  33.260  1.00  0.00           C  
ATOM    460  C   VAL    38      34.310  22.310  31.990  1.00  0.00           C  
ATOM    461  O   VAL    38      34.410  21.730  30.910  1.00  0.00           O  
ATOM    462  CB  VAL    38      33.280  20.930  33.810  1.00  0.00           C  
ATOM    463  CG1 VAL    38      33.630  20.010  34.960  1.00  0.00           C  
ATOM    464  CG2 VAL    38      32.300  22.000  34.270  1.00  0.00           C  
ATOM    465  HN  VAL    38      34.590  22.820  35.020  1.00  0.00           H  
ATOM    466  HA  VAL    38      35.120  20.680  33.020  1.00  0.00           H  
ATOM    467  HB  VAL    38      32.730  20.360  33.030  1.00  0.00           H  
ATOM    468 1HG1 VAL    38      32.810  19.870  35.700  1.00  0.00           H  
ATOM    469 2HG1 VAL    38      34.650  20.180  35.360  1.00  0.00           H  
ATOM    470 3HG1 VAL    38      33.650  18.950  34.630  1.00  0.00           H  
ATOM    471 1HG2 VAL    38      32.280  22.810  33.510  1.00  0.00           H  
ATOM    472 2HG2 VAL    38      32.530  22.450  35.260  1.00  0.00           H  
ATOM    473 3HG2 VAL    38      31.320  21.520  34.490  1.00  0.00           H  
ATOM    474  N   TYR    39      34.170  23.640  32.020  1.00  0.00           N  
ATOM    475  CA  TYR    39      34.000  24.450  30.780  1.00  0.00           C  
ATOM    476  C   TYR    39      35.300  24.550  29.960  1.00  0.00           C  
ATOM    477  O   TYR    39      35.350  24.740  28.770  1.00  0.00           O  
ATOM    478  CB  TYR    39      33.350  25.850  31.010  1.00  0.00           C  
ATOM    479  CG  TYR    39      32.610  26.220  29.790  1.00  0.00           C  
ATOM    480  CD1 TYR    39      33.180  27.040  28.710  1.00  0.00           C  
ATOM    481  CD2 TYR    39      31.220  25.980  29.690  1.00  0.00           C  
ATOM    482  CE1 TYR    39      32.420  27.350  27.530  1.00  0.00           C  
ATOM    483  CE2 TYR    39      30.550  26.250  28.510  1.00  0.00           C  
ATOM    484  CZ  TYR    39      31.120  26.930  27.450  1.00  0.00           C  
ATOM    485  OH  TYR    39      30.460  27.020  26.220  1.00  0.00           O  
ATOM    486  HN  TYR    39      34.110  24.120  32.900  1.00  0.00           H  
ATOM    487  HA  TYR    39      33.350  23.830  30.190  1.00  0.00           H  
ATOM    488  HB1 TYR    39      34.110  26.580  31.360  1.00  0.00           H  
ATOM    489  HB2 TYR    39      32.560  25.740  31.790  1.00  0.00           H  
ATOM    490  HD1 TYR    39      34.190  27.390  28.870  1.00  0.00           H  
ATOM    491  HD2 TYR    39      30.690  25.510  30.500  1.00  0.00           H  
ATOM    492  HE1 TYR    39      32.980  27.880  26.770  1.00  0.00           H  
ATOM    493  HE2 TYR    39      29.570  25.850  28.340  1.00  0.00           H  
ATOM    494  HH  TYR    39      29.650  26.500  26.220  1.00  0.00           H  
ATOM    495  N   ASP    40      36.420  24.330  30.650  1.00  0.00           N  
ATOM    496  CA  ASP    40      37.790  24.320  30.220  1.00  0.00           C  
ATOM    497  C   ASP    40      38.250  22.860  29.850  1.00  0.00           C  
ATOM    498  O   ASP    40      39.220  22.790  29.070  1.00  0.00           O  
ATOM    499  CB  ASP    40      38.710  24.940  31.340  1.00  0.00           C  
ATOM    500  CG  ASP    40      38.750  26.430  31.100  1.00  0.00           C  
ATOM    501  OD1 ASP    40      38.410  26.950  30.000  1.00  0.00           O  
ATOM    502  OD2 ASP    40      39.310  27.110  31.940  1.00  0.00           O1-
ATOM    503  HN  ASP    40      36.330  24.230  31.640  1.00  0.00           H  
ATOM    504  HA  ASP    40      37.790  24.940  29.330  1.00  0.00           H  
ATOM    505  HB1 ASP    40      39.710  24.480  31.160  1.00  0.00           H  
ATOM    506  HB2 ASP    40      38.430  24.600  32.360  1.00  0.00           H  
ATOM    507  N   LEU    41      37.530  21.820  30.230  1.00  0.00           N  
ATOM    508  CA  LEU    41      37.890  20.440  29.900  1.00  0.00           C  
ATOM    509  C   LEU    41      37.100  19.830  28.720  1.00  0.00           C  
ATOM    510  O   LEU    41      37.480  18.800  28.250  1.00  0.00           O  
ATOM    511  CB  LEU    41      37.790  19.350  31.010  1.00  0.00           C  
ATOM    512  CG  LEU    41      38.910  19.420  32.100  1.00  0.00           C  
ATOM    513  CD1 LEU    41      38.490  18.550  33.360  1.00  0.00           C  
ATOM    514  CD2 LEU    41      40.330  19.100  31.640  1.00  0.00           C  
ATOM    515  HN  LEU    41      36.820  21.990  30.910  1.00  0.00           H  
ATOM    516  HA  LEU    41      38.950  20.520  29.700  1.00  0.00           H  
ATOM    517  HB1 LEU    41      37.680  18.300  30.690  1.00  0.00           H  
ATOM    518  HB2 LEU    41      36.850  19.750  31.460  1.00  0.00           H  
ATOM    519  HG  LEU    41      38.960  20.490  32.410  1.00  0.00           H  
ATOM    520 1HD1 LEU    41      39.370  18.690  34.020  1.00  0.00           H  
ATOM    521 2HD1 LEU    41      38.290  17.520  33.000  1.00  0.00           H  
ATOM    522 3HD1 LEU    41      37.650  19.000  33.940  1.00  0.00           H  
ATOM    523 1HD2 LEU    41      40.350  17.990  31.580  1.00  0.00           H  
ATOM    524 2HD2 LEU    41      41.090  19.530  32.330  1.00  0.00           H  
ATOM    525 3HD2 LEU    41      40.440  19.410  30.580  1.00  0.00           H  
ATOM    526  N   ASP    42      35.940  20.410  28.310  1.00  0.00           N  
ATOM    527  CA  ASP    42      35.060  19.860  27.340  1.00  0.00           C  
ATOM    528  C   ASP    42      35.390  20.450  25.970  1.00  0.00           C  
ATOM    529  O   ASP    42      34.830  21.470  25.590  1.00  0.00           O  
ATOM    530  CB  ASP    42      33.540  19.960  27.720  1.00  0.00           C  
ATOM    531  CG  ASP    42      32.590  19.300  26.810  1.00  0.00           C  
ATOM    532  OD1 ASP    42      31.390  19.670  26.680  1.00  0.00           O  
ATOM    533  OD2 ASP    42      32.950  18.220  26.230  1.00  0.00           O1-
ATOM    534  HN  ASP    42      35.520  21.220  28.720  1.00  0.00           H  
ATOM    535  HA  ASP    42      35.250  18.800  27.420  1.00  0.00           H  
ATOM    536  HB1 ASP    42      33.210  21.030  27.690  1.00  0.00           H  
ATOM    537  HB2 ASP    42      33.440  19.630  28.780  1.00  0.00           H  
ATOM    538  N   PHE    43      36.260  19.720  25.240  1.00  0.00           N  
ATOM    539  CA  PHE    43      36.730  20.000  23.890  1.00  0.00           C  
ATOM    540  C   PHE    43      37.130  18.710  23.180  1.00  0.00           C  
ATOM    541  O   PHE    43      37.470  17.730  23.850  1.00  0.00           O  
ATOM    542  CB  PHE    43      37.910  20.920  23.880  1.00  0.00           C  
ATOM    543  CG  PHE    43      37.560  22.320  24.420  1.00  0.00           C  
ATOM    544  CD1 PHE    43      36.710  23.220  23.700  1.00  0.00           C  
ATOM    545  CD2 PHE    43      38.200  22.760  25.600  1.00  0.00           C  
ATOM    546  CE1 PHE    43      36.420  24.460  24.230  1.00  0.00           C  
ATOM    547  CE2 PHE    43      37.910  24.030  26.130  1.00  0.00           C  
ATOM    548  CZ  PHE    43      37.020  24.830  25.410  1.00  0.00           C  
ATOM    549  HN  PHE    43      36.590  18.910  25.710  1.00  0.00           H  
ATOM    550  HA  PHE    43      35.870  20.450  23.410  1.00  0.00           H  
ATOM    551  HB1 PHE    43      38.470  21.020  22.920  1.00  0.00           H  
ATOM    552  HB2 PHE    43      38.650  20.390  24.510  1.00  0.00           H  
ATOM    553  HD1 PHE    43      36.200  23.030  22.760  1.00  0.00           H  
ATOM    554  HD2 PHE    43      39.020  22.220  26.040  1.00  0.00           H  
ATOM    555  HE1 PHE    43      35.750  25.120  23.710  1.00  0.00           H  
ATOM    556  HE2 PHE    43      38.450  24.250  27.040  1.00  0.00           H  
ATOM    557  HZ  PHE    43      36.840  25.820  25.780  1.00  0.00           H  
ATOM    558  N   PRO    44      37.080  18.650  21.800  1.00  0.00           N  
ATOM    559  CA  PRO    44      37.290  17.430  21.070  1.00  0.00           C  
ATOM    560  C   PRO    44      38.490  16.610  21.410  1.00  0.00           C  
ATOM    561  O   PRO    44      38.380  15.430  21.690  1.00  0.00           O  
ATOM    562  CB  PRO    44      37.380  17.910  19.660  1.00  0.00           C  
ATOM    563  CG  PRO    44      36.260  18.960  19.620  1.00  0.00           C  
ATOM    564  CD  PRO    44      36.360  19.650  20.960  1.00  0.00           C  
ATOM    565  HA  PRO    44      36.500  16.720  21.260  1.00  0.00           H  
ATOM    566  HB1 PRO    44      37.330  17.100  18.900  1.00  0.00           H  
ATOM    567  HB2 PRO    44      38.330  18.430  19.430  1.00  0.00           H  
ATOM    568  HG1 PRO    44      36.450  19.630  18.760  1.00  0.00           H  
ATOM    569  HG2 PRO    44      35.250  18.550  19.400  1.00  0.00           H  
ATOM    570  HD1 PRO    44      36.730  20.700  20.910  1.00  0.00           H  
ATOM    571  HD2 PRO    44      35.360  19.770  21.440  1.00  0.00           H  
ATOM    572  N   ALA    45      39.640  17.170  21.600  1.00  0.00           N  
ATOM    573  CA  ALA    45      40.890  16.470  21.840  1.00  0.00           C  
ATOM    574  C   ALA    45      41.140  16.100  23.290  1.00  0.00           C  
ATOM    575  O   ALA    45      41.950  15.250  23.610  1.00  0.00           O  
ATOM    576  CB  ALA    45      41.910  17.550  21.310  1.00  0.00           C  
ATOM    577  HN  ALA    45      39.630  18.170  21.630  1.00  0.00           H  
ATOM    578  HA  ALA    45      41.010  15.670  21.120  1.00  0.00           H  
ATOM    579  HB1 ALA    45      42.970  17.250  21.460  1.00  0.00           H  
ATOM    580  HB2 ALA    45      41.640  18.430  21.930  1.00  0.00           H  
ATOM    581  HB3 ALA    45      41.690  17.720  20.240  1.00  0.00           H  
ATOM    582  N   LEU    46      40.270  16.650  24.240  1.00  0.00           N  
ATOM    583  CA  LEU    46      40.280  16.420  25.700  1.00  0.00           C  
ATOM    584  C   LEU    46      39.280  15.380  26.080  1.00  0.00           C  
ATOM    585  O   LEU    46      39.430  14.610  27.030  1.00  0.00           O  
ATOM    586  CB  LEU    46      39.900  17.710  26.430  1.00  0.00           C  
ATOM    587  CG  LEU    46      41.000  18.800  26.570  1.00  0.00           C  
ATOM    588  CD1 LEU    46      41.470  19.320  25.180  1.00  0.00           C  
ATOM    589  CD2 LEU    46      40.540  19.980  27.310  1.00  0.00           C  
ATOM    590  HN  LEU    46      39.580  17.290  23.910  1.00  0.00           H  
ATOM    591  HA  LEU    46      41.260  16.160  26.080  1.00  0.00           H  
ATOM    592  HB1 LEU    46      39.460  17.530  27.430  1.00  0.00           H  
ATOM    593  HB2 LEU    46      39.040  18.170  25.890  1.00  0.00           H  
ATOM    594  HG  LEU    46      41.840  18.380  27.160  1.00  0.00           H  
ATOM    595 1HD1 LEU    46      42.200  20.160  25.120  1.00  0.00           H  
ATOM    596 2HD1 LEU    46      40.620  19.550  24.500  1.00  0.00           H  
ATOM    597 3HD1 LEU    46      42.040  18.500  24.710  1.00  0.00           H  
ATOM    598 1HD2 LEU    46      40.430  19.800  28.400  1.00  0.00           H  
ATOM    599 2HD2 LEU    46      39.560  20.370  26.950  1.00  0.00           H  
ATOM    600 3HD2 LEU    46      41.170  20.890  27.360  1.00  0.00           H  
ATOM    601  N   ARG    47      38.260  15.110  25.220  1.00  0.00           N  
ATOM    602  CA  ARG    47      37.390  14.010  25.520  1.00  0.00           C  
ATOM    603  C   ARG    47      37.940  12.610  25.290  1.00  0.00           C  
ATOM    604  O   ARG    47      37.490  11.520  25.710  1.00  0.00           O  
ATOM    605  CB  ARG    47      35.930  14.100  24.810  1.00  0.00           C  
ATOM    606  CG  ARG    47      35.110  15.390  25.150  1.00  0.00           C  
ATOM    607  CD  ARG    47      34.880  15.760  26.580  1.00  0.00           C  
ATOM    608  NE  ARG    47      33.920  14.750  27.180  1.00  0.00           N  
ATOM    609  CZ  ARG    47      32.580  14.880  27.250  1.00  0.00           C  
ATOM    610  NH1 ARG    47      31.830  15.850  26.810  1.00  0.00           N1+
ATOM    611  NH2 ARG    47      31.870  13.790  27.640  1.00  0.00           N  
ATOM    612  HN  ARG    47      38.200  15.540  24.320  1.00  0.00           H  
ATOM    613  HA  ARG    47      37.340  13.970  26.600  1.00  0.00           H  
ATOM    614  HB1 ARG    47      35.440  13.180  25.200  1.00  0.00           H  
ATOM    615  HB2 ARG    47      36.030  14.080  23.710  1.00  0.00           H  
ATOM    616  HG1 ARG    47      34.110  15.270  24.670  1.00  0.00           H  
ATOM    617  HG2 ARG    47      35.520  16.280  24.630  1.00  0.00           H  
ATOM    618  HD1 ARG    47      34.450  16.780  26.550  1.00  0.00           H  
ATOM    619  HD2 ARG    47      35.830  15.700  27.140  1.00  0.00           H  
ATOM    620  HE  ARG    47      34.170  13.780  27.220  1.00  0.00           H  
ATOM    621 1HH1 ARG    47      32.280  16.700  26.530  1.00  0.00           H  
ATOM    622 2HH1 ARG    47      30.910  15.580  26.520  1.00  0.00           H  
ATOM    623 1HH2 ARG    47      32.310  12.910  27.530  1.00  0.00           H  
ATOM    624 2HH2 ARG    47      30.870  13.810  27.620  1.00  0.00           H  
ATOM    625  N   LYS    48      39.090  12.440  24.630  1.00  0.00           N  
ATOM    626  CA  LYS    48      39.810  11.170  24.430  1.00  0.00           C  
ATOM    627  C   LYS    48      40.430  10.620  25.720  1.00  0.00           C  
ATOM    628  O   LYS    48      40.590   9.400  25.920  1.00  0.00           O  
ATOM    629  CB  LYS    48      41.000  11.400  23.510  1.00  0.00           C  
ATOM    630  CG  LYS    48      40.750  11.840  22.070  1.00  0.00           C  
ATOM    631  CD  LYS    48      39.720  10.930  21.310  1.00  0.00           C  
ATOM    632  CE  LYS    48      40.250   9.520  21.060  1.00  0.00           C  
ATOM    633  NZ  LYS    48      39.320   8.800  20.260  1.00  0.00           N1+
ATOM    634  HN  LYS    48      39.620  13.200  24.270  1.00  0.00           H  
ATOM    635  HA  LYS    48      39.090  10.460  24.070  1.00  0.00           H  
ATOM    636  HB1 LYS    48      41.480  10.400  23.450  1.00  0.00           H  
ATOM    637  HB2 LYS    48      41.840  12.000  23.930  1.00  0.00           H  
ATOM    638  HG1 LYS    48      41.680  11.970  21.470  1.00  0.00           H  
ATOM    639  HG2 LYS    48      40.310  12.850  22.170  1.00  0.00           H  
ATOM    640  HD1 LYS    48      39.440  11.430  20.360  1.00  0.00           H  
ATOM    641  HD2 LYS    48      38.760  10.990  21.880  1.00  0.00           H  
ATOM    642  HE1 LYS    48      40.300   8.900  21.970  1.00  0.00           H  
ATOM    643  HE2 LYS    48      41.240   9.470  20.560  1.00  0.00           H  
ATOM    644  HZ1 LYS    48      38.980   9.420  19.500  1.00  0.00           H  
ATOM    645  HZ2 LYS    48      38.500   8.500  20.830  1.00  0.00           H  
ATOM    646  HZ3 LYS    48      39.690   7.940  19.810  1.00  0.00           H  
ATOM    647  N   ASN    49      40.660  11.560  26.660  1.00  0.00           N  
ATOM    648  CA  ASN    49      40.950  11.160  28.020  1.00  0.00           C  
ATOM    649  C   ASN    49      39.740  10.780  28.820  1.00  0.00           C  
ATOM    650  O   ASN    49      38.990  11.520  29.380  1.00  0.00           O  
ATOM    651  CB  ASN    49      41.700  12.310  28.790  1.00  0.00           C  
ATOM    652  CG  ASN    49      43.080  12.630  28.090  1.00  0.00           C  
ATOM    653  ND2 ASN    49      43.530  13.870  28.010  1.00  0.00           N  
ATOM    654  OD1 ASN    49      43.650  11.670  27.560  1.00  0.00           O  
ATOM    655  HN  ASN    49      40.610  12.530  26.440  1.00  0.00           H  
ATOM    656  HA  ASN    49      41.550  10.260  28.000  1.00  0.00           H  
ATOM    657  HB1 ASN    49      42.020  12.110  29.830  1.00  0.00           H  
ATOM    658  HB2 ASN    49      41.070  13.220  28.850  1.00  0.00           H  
ATOM    659 1HD2 ASN    49      43.100  14.630  28.520  1.00  0.00           H  
ATOM    660 2HD2 ASN    49      44.410  14.130  27.620  1.00  0.00           H  
ATOM    661  N   LYS    50      39.520   9.450  29.040  1.00  0.00           N  
ATOM    662  CA  LYS    50      38.240   8.890  29.520  1.00  0.00           C  
ATOM    663  C   LYS    50      37.840   9.290  30.850  1.00  0.00           C  
ATOM    664  O   LYS    50      36.630   9.530  31.030  1.00  0.00           O  
ATOM    665  CB  LYS    50      38.370   7.320  29.380  1.00  0.00           C  
ATOM    666  CG  LYS    50      38.420   6.830  27.890  1.00  0.00           C  
ATOM    667  CD  LYS    50      37.260   7.210  26.940  1.00  0.00           C  
ATOM    668  CE  LYS    50      35.890   6.790  27.540  1.00  0.00           C  
ATOM    669  NZ  LYS    50      34.720   7.130  26.680  1.00  0.00           N1+
ATOM    670  HN  LYS    50      40.300   8.850  28.860  1.00  0.00           H  
ATOM    671  HA  LYS    50      37.530   9.170  28.760  1.00  0.00           H  
ATOM    672  HB1 LYS    50      37.410   6.990  29.840  1.00  0.00           H  
ATOM    673  HB2 LYS    50      39.260   6.820  29.810  1.00  0.00           H  
ATOM    674  HG1 LYS    50      38.430   5.720  27.820  1.00  0.00           H  
ATOM    675  HG2 LYS    50      39.410   7.190  27.550  1.00  0.00           H  
ATOM    676  HD1 LYS    50      37.370   6.650  25.990  1.00  0.00           H  
ATOM    677  HD2 LYS    50      37.380   8.310  26.810  1.00  0.00           H  
ATOM    678  HE1 LYS    50      35.710   7.280  28.520  1.00  0.00           H  
ATOM    679  HE2 LYS    50      35.930   5.690  27.650  1.00  0.00           H  
ATOM    680  HZ1 LYS    50      34.560   8.150  26.630  1.00  0.00           H  
ATOM    681  HZ2 LYS    50      33.930   6.780  27.260  1.00  0.00           H  
ATOM    682  HZ3 LYS    50      34.760   6.770  25.710  1.00  0.00           H  
ATOM    683  N   ASN    51      38.700   9.280  31.850  1.00  0.00           N  
ATOM    684  CA  ASN    51      38.260   9.670  33.210  1.00  0.00           C  
ATOM    685  C   ASN    51      37.610  11.090  33.410  1.00  0.00           C  
ATOM    686  O   ASN    51      36.480  11.270  33.960  1.00  0.00           O  
ATOM    687  CB  ASN    51      39.400   9.610  34.220  1.00  0.00           C  
ATOM    688  CG  ASN    51      40.140   8.260  34.170  1.00  0.00           C  
ATOM    689  ND2 ASN    51      39.540   7.220  34.710  1.00  0.00           N  
ATOM    690  OD1 ASN    51      41.320   8.390  33.760  1.00  0.00           O  
ATOM    691  HN  ASN    51      39.680   9.100  31.770  1.00  0.00           H  
ATOM    692  HA  ASN    51      37.510   8.960  33.540  1.00  0.00           H  
ATOM    693  HB1 ASN    51      39.030   9.730  35.270  1.00  0.00           H  
ATOM    694  HB2 ASN    51      40.070  10.490  34.120  1.00  0.00           H  
ATOM    695 1HD2 ASN    51      40.020   6.350  34.770  1.00  0.00           H  
ATOM    696 2HD2 ASN    51      38.580   7.350  34.960  1.00  0.00           H  
ATOM    697  N   ILE    52      38.170  12.060  32.650  1.00  0.00           N  
ATOM    698  CA  ILE    52      37.500  13.340  32.510  1.00  0.00           C  
ATOM    699  C   ILE    52      36.220  13.310  31.630  1.00  0.00           C  
ATOM    700  O   ILE    52      35.210  13.910  31.920  1.00  0.00           O  
ATOM    701  CB  ILE    52      38.240  14.580  31.880  1.00  0.00           C  
ATOM    702  CG1 ILE    52      38.930  14.560  30.460  1.00  0.00           C  
ATOM    703  CG2 ILE    52      39.390  14.790  32.950  1.00  0.00           C  
ATOM    704  CD  ILE    52      39.450  15.920  30.050  1.00  0.00           C  
ATOM    705  HN  ILE    52      39.000  12.050  32.090  1.00  0.00           H  
ATOM    706  HA  ILE    52      37.220  13.640  33.510  1.00  0.00           H  
ATOM    707  HB  ILE    52      37.670  15.530  31.890  1.00  0.00           H  
ATOM    708 1HG1 ILE    52      38.330  14.210  29.590  1.00  0.00           H  
ATOM    709 2HG1 ILE    52      39.760  13.820  30.450  1.00  0.00           H  
ATOM    710 1HG2 ILE    52      39.890  15.770  32.780  1.00  0.00           H  
ATOM    711 2HG2 ILE    52      40.080  13.940  33.090  1.00  0.00           H  
ATOM    712 3HG2 ILE    52      38.960  14.720  33.980  1.00  0.00           H  
ATOM    713  HD1 ILE    52      40.260  16.330  30.690  1.00  0.00           H  
ATOM    714  HD2 ILE    52      38.670  16.720  30.010  1.00  0.00           H  
ATOM    715  HD3 ILE    52      39.930  15.750  29.060  1.00  0.00           H  
ATOM    716  N   ASP    53      36.160  12.380  30.650  1.00  0.00           N  
ATOM    717  CA  ASP    53      35.010  12.210  29.830  1.00  0.00           C  
ATOM    718  C   ASP    53      33.810  11.590  30.690  1.00  0.00           C  
ATOM    719  O   ASP    53      32.670  11.970  30.560  1.00  0.00           O  
ATOM    720  CB  ASP    53      35.480  11.480  28.510  1.00  0.00           C  
ATOM    721  CG  ASP    53      34.460  11.050  27.500  1.00  0.00           C  
ATOM    722  OD1 ASP    53      33.610  11.860  27.130  1.00  0.00           O  
ATOM    723  OD2 ASP    53      34.590   9.880  27.040  1.00  0.00           O1-
ATOM    724  HN  ASP    53      36.970  11.850  30.410  1.00  0.00           H  
ATOM    725  HA  ASP    53      34.600  13.180  29.580  1.00  0.00           H  
ATOM    726  HB1 ASP    53      36.070  10.590  28.810  1.00  0.00           H  
ATOM    727  HB2 ASP    53      36.240  12.130  28.030  1.00  0.00           H  
ATOM    728  N   ASN    54      34.140  10.600  31.470  1.00  0.00           N  
ATOM    729  CA  ASN    54      33.270   9.880  32.440  1.00  0.00           C  
ATOM    730  C   ASN    54      32.790  10.820  33.560  1.00  0.00           C  
ATOM    731  O   ASN    54      31.660  10.880  33.930  1.00  0.00           O  
ATOM    732  CB  ASN    54      33.970   8.590  33.130  1.00  0.00           C  
ATOM    733  CG  ASN    54      33.950   7.440  32.090  1.00  0.00           C  
ATOM    734  ND2 ASN    54      35.150   6.710  32.060  1.00  0.00           N  
ATOM    735  OD1 ASN    54      32.960   7.140  31.430  1.00  0.00           O  
ATOM    736  HN  ASN    54      35.060  10.230  31.470  1.00  0.00           H  
ATOM    737  HA  ASN    54      32.320   9.630  31.990  1.00  0.00           H  
ATOM    738  HB1 ASN    54      33.320   8.210  33.950  1.00  0.00           H  
ATOM    739  HB2 ASN    54      34.970   8.930  33.480  1.00  0.00           H  
ATOM    740 1HD2 ASN    54      35.130   5.850  31.550  1.00  0.00           H  
ATOM    741 2HD2 ASN    54      35.950   7.010  32.580  1.00  0.00           H  
ATOM    742  N   PHE    55      33.690  11.640  34.080  1.00  0.00           N  
ATOM    743  CA  PHE    55      33.430  12.730  34.980  1.00  0.00           C  
ATOM    744  C   PHE    55      32.490  13.730  34.380  1.00  0.00           C  
ATOM    745  O   PHE    55      31.440  14.010  34.970  1.00  0.00           O  
ATOM    746  CB  PHE    55      34.690  13.340  35.640  1.00  0.00           C  
ATOM    747  CG  PHE    55      34.640  14.810  36.050  1.00  0.00           C  
ATOM    748  CD1 PHE    55      35.420  15.800  35.360  1.00  0.00           C  
ATOM    749  CD2 PHE    55      33.860  15.290  37.100  1.00  0.00           C  
ATOM    750  CE1 PHE    55      35.410  17.180  35.720  1.00  0.00           C  
ATOM    751  CE2 PHE    55      33.780  16.650  37.430  1.00  0.00           C  
ATOM    752  CZ  PHE    55      34.640  17.570  36.800  1.00  0.00           C  
ATOM    753  HN  PHE    55      34.660  11.640  33.820  1.00  0.00           H  
ATOM    754  HA  PHE    55      32.820  12.420  35.810  1.00  0.00           H  
ATOM    755  HB1 PHE    55      35.630  13.210  35.060  1.00  0.00           H  
ATOM    756  HB2 PHE    55      34.880  12.840  36.610  1.00  0.00           H  
ATOM    757  HD1 PHE    55      36.020  15.530  34.500  1.00  0.00           H  
ATOM    758  HD2 PHE    55      33.180  14.560  37.530  1.00  0.00           H  
ATOM    759  HE1 PHE    55      35.890  17.980  35.180  1.00  0.00           H  
ATOM    760  HE2 PHE    55      33.230  16.990  38.290  1.00  0.00           H  
ATOM    761  HZ  PHE    55      34.580  18.640  36.970  1.00  0.00           H  
ATOM    762  N   LEU    56      32.690  14.130  33.150  1.00  0.00           N  
ATOM    763  CA  LEU    56      31.670  14.940  32.480  1.00  0.00           C  
ATOM    764  C   LEU    56      30.320  14.250  32.330  1.00  0.00           C  
ATOM    765  O   LEU    56      29.310  14.920  32.460  1.00  0.00           O  
ATOM    766  CB  LEU    56      32.260  15.470  31.120  1.00  0.00           C  
ATOM    767  CG  LEU    56      33.140  16.690  31.210  1.00  0.00           C  
ATOM    768  CD1 LEU    56      34.050  16.960  30.000  1.00  0.00           C  
ATOM    769  CD2 LEU    56      32.450  17.900  31.720  1.00  0.00           C  
ATOM    770  HN  LEU    56      33.550  13.830  32.750  1.00  0.00           H  
ATOM    771  HA  LEU    56      31.440  15.780  33.120  1.00  0.00           H  
ATOM    772  HB1 LEU    56      31.450  15.700  30.390  1.00  0.00           H  
ATOM    773  HB2 LEU    56      32.840  14.650  30.650  1.00  0.00           H  
ATOM    774  HG  LEU    56      33.900  16.540  32.010  1.00  0.00           H  
ATOM    775 1HD1 LEU    56      34.790  17.700  30.360  1.00  0.00           H  
ATOM    776 2HD1 LEU    56      33.430  17.300  29.140  1.00  0.00           H  
ATOM    777 3HD1 LEU    56      34.670  16.060  29.790  1.00  0.00           H  
ATOM    778 1HD2 LEU    56      31.900  18.370  30.870  1.00  0.00           H  
ATOM    779 2HD2 LEU    56      33.180  18.680  32.000  1.00  0.00           H  
ATOM    780 3HD2 LEU    56      31.850  17.630  32.610  1.00  0.00           H  
ATOM    781  N   SER    57      30.390  12.950  31.920  1.00  0.00           N  
ATOM    782  CA  SER    57      29.190  12.190  31.700  1.00  0.00           C  
ATOM    783  C   SER    57      28.390  11.920  32.960  1.00  0.00           C  
ATOM    784  O   SER    57      27.140  11.820  32.960  1.00  0.00           O  
ATOM    785  CB  SER    57      29.610  10.890  31.010  1.00  0.00           C  
ATOM    786  OG  SER    57      30.220  11.140  29.740  1.00  0.00           O  
ATOM    787  HN  SER    57      31.270  12.510  31.810  1.00  0.00           H  
ATOM    788  HA  SER    57      28.570  12.790  31.060  1.00  0.00           H  
ATOM    789  HB1 SER    57      28.710  10.270  30.790  1.00  0.00           H  
ATOM    790  HB2 SER    57      30.260  10.330  31.710  1.00  0.00           H  
ATOM    791  HG1 SER    57      31.050  11.550  29.970  1.00  0.00           H  
ATOM    792  N   ARG    58      29.040  11.660  34.090  1.00  0.00           N  
ATOM    793  CA  ARG    58      28.510  11.800  35.480  1.00  0.00           C  
ATOM    794  C   ARG    58      27.980  13.060  36.080  1.00  0.00           C  
ATOM    795  O   ARG    58      26.930  13.110  36.780  1.00  0.00           O  
ATOM    796  CB  ARG    58      29.670  11.290  36.430  1.00  0.00           C  
ATOM    797  CG  ARG    58      29.950   9.750  36.310  1.00  0.00           C  
ATOM    798  CD  ARG    58      31.240   9.460  37.120  1.00  0.00           C  
ATOM    799  NE  ARG    58      31.540   8.020  36.970  1.00  0.00           N  
ATOM    800  CZ  ARG    58      32.540   7.360  37.470  1.00  0.00           C  
ATOM    801  NH1 ARG    58      33.550   7.960  38.120  1.00  0.00           N1+
ATOM    802  NH2 ARG    58      32.890   6.090  37.160  1.00  0.00           N  
ATOM    803  HN  ARG    58      30.030  11.600  34.180  1.00  0.00           H  
ATOM    804  HA  ARG    58      27.640  11.170  35.600  1.00  0.00           H  
ATOM    805  HB1 ARG    58      29.530  11.550  37.500  1.00  0.00           H  
ATOM    806  HB2 ARG    58      30.540  11.930  36.160  1.00  0.00           H  
ATOM    807  HG1 ARG    58      30.050   9.390  35.260  1.00  0.00           H  
ATOM    808  HG2 ARG    58      29.090   9.140  36.670  1.00  0.00           H  
ATOM    809  HD1 ARG    58      31.130   9.650  38.210  1.00  0.00           H  
ATOM    810  HD2 ARG    58      32.050  10.140  36.780  1.00  0.00           H  
ATOM    811  HE  ARG    58      31.110   7.470  36.260  1.00  0.00           H  
ATOM    812 1HH1 ARG    58      33.530   8.940  38.310  1.00  0.00           H  
ATOM    813 2HH1 ARG    58      34.390   7.440  38.230  1.00  0.00           H  
ATOM    814 1HH2 ARG    58      32.200   5.400  36.950  1.00  0.00           H  
ATOM    815 2HH2 ARG    58      33.760   5.670  37.450  1.00  0.00           H  
ATOM    816  N   TYR    59      28.800  14.120  35.900  1.00  0.00           N  
ATOM    817  CA  TYR    59      28.560  15.410  36.500  1.00  0.00           C  
ATOM    818  C   TYR    59      27.670  16.270  35.710  1.00  0.00           C  
ATOM    819  O   TYR    59      27.270  17.290  36.260  1.00  0.00           O  
ATOM    820  CB  TYR    59      29.900  16.150  36.730  1.00  0.00           C  
ATOM    821  CG  TYR    59      29.990  17.420  37.470  1.00  0.00           C  
ATOM    822  CD1 TYR    59      30.730  18.550  37.010  1.00  0.00           C  
ATOM    823  CD2 TYR    59      29.480  17.410  38.770  1.00  0.00           C  
ATOM    824  CE1 TYR    59      31.000  19.610  37.950  1.00  0.00           C  
ATOM    825  CE2 TYR    59      29.730  18.450  39.620  1.00  0.00           C  
ATOM    826  CZ  TYR    59      30.620  19.490  39.280  1.00  0.00           C  
ATOM    827  OH  TYR    59      31.130  20.440  40.230  1.00  0.00           O  
ATOM    828  HN  TYR    59      29.740  14.030  35.570  1.00  0.00           H  
ATOM    829  HA  TYR    59      28.040  15.230  37.430  1.00  0.00           H  
ATOM    830  HB1 TYR    59      30.340  16.360  35.730  1.00  0.00           H  
ATOM    831  HB2 TYR    59      30.560  15.460  37.300  1.00  0.00           H  
ATOM    832  HD1 TYR    59      31.030  18.730  35.990  1.00  0.00           H  
ATOM    833  HD2 TYR    59      28.860  16.610  39.150  1.00  0.00           H  
ATOM    834  HE1 TYR    59      31.600  20.480  37.710  1.00  0.00           H  
ATOM    835  HE2 TYR    59      29.380  18.460  40.630  1.00  0.00           H  
ATOM    836  HH  TYR    59      30.940  20.070  41.090  1.00  0.00           H  
ATOM    837  N   LYS    60      27.210  15.930  34.430  1.00  0.00           N  
ATOM    838  CA  LYS    60      26.430  16.820  33.640  1.00  0.00           C  
ATOM    839  C   LYS    60      25.090  17.260  34.210  1.00  0.00           C  
ATOM    840  O   LYS    60      24.750  18.430  33.950  1.00  0.00           O  
ATOM    841  CB  LYS    60      26.280  16.300  32.190  1.00  0.00           C  
ATOM    842  CG  LYS    60      25.820  14.830  32.030  1.00  0.00           C  
ATOM    843  CD  LYS    60      25.670  14.460  30.530  1.00  0.00           C  
ATOM    844  CE  LYS    60      24.640  13.430  30.110  1.00  0.00           C  
ATOM    845  NZ  LYS    60      23.350  14.030  30.020  1.00  0.00           N1+
ATOM    846  HN  LYS    60      27.670  15.220  33.910  1.00  0.00           H  
ATOM    847  HA  LYS    60      26.960  17.770  33.580  1.00  0.00           H  
ATOM    848  HB1 LYS    60      27.210  16.470  31.610  1.00  0.00           H  
ATOM    849  HB2 LYS    60      25.640  17.070  31.710  1.00  0.00           H  
ATOM    850  HG1 LYS    60      24.940  14.630  32.680  1.00  0.00           H  
ATOM    851  HG2 LYS    60      26.600  14.120  32.370  1.00  0.00           H  
ATOM    852  HD1 LYS    60      26.670  14.110  30.180  1.00  0.00           H  
ATOM    853  HD2 LYS    60      25.440  15.380  29.970  1.00  0.00           H  
ATOM    854  HE1 LYS    60      24.500  12.710  30.950  1.00  0.00           H  
ATOM    855  HE2 LYS    60      25.030  12.980  29.170  1.00  0.00           H  
ATOM    856  HZ1 LYS    60      23.360  15.070  29.960  1.00  0.00           H  
ATOM    857  HZ2 LYS    60      22.920  13.790  30.930  1.00  0.00           H  
ATOM    858  HZ3 LYS    60      22.690  13.540  29.370  1.00  0.00           H  
ATOM    859  N   ASP    61      24.350  16.410  34.930  1.00  0.00           N  
ATOM    860  CA  ASP    61      23.080  16.810  35.510  1.00  0.00           C  
ATOM    861  C   ASP    61      23.280  17.800  36.640  1.00  0.00           C  
ATOM    862  O   ASP    61      22.430  18.610  37.020  1.00  0.00           O  
ATOM    863  CB  ASP    61      22.250  15.710  36.150  1.00  0.00           C  
ATOM    864  CG  ASP    61      21.560  14.900  35.100  1.00  0.00           C  
ATOM    865  OD1 ASP    61      21.120  13.790  35.340  1.00  0.00           O  
ATOM    866  OD2 ASP    61      21.110  15.540  34.100  1.00  0.00           O1-
ATOM    867  HN  ASP    61      24.780  15.550  35.190  1.00  0.00           H  
ATOM    868  HA  ASP    61      22.570  17.390  34.750  1.00  0.00           H  
ATOM    869  HB1 ASP    61      21.500  16.190  36.820  1.00  0.00           H  
ATOM    870  HB2 ASP    61      22.960  15.030  36.670  1.00  0.00           H  
ATOM    871  N   THR    62      24.490  17.870  37.300  1.00  0.00           N  
ATOM    872  CA  THR    62      24.860  18.840  38.360  1.00  0.00           C  
ATOM    873  C   THR    62      25.270  20.230  37.830  1.00  0.00           C  
ATOM    874  O   THR    62      24.820  21.290  38.320  1.00  0.00           O  
ATOM    875  CB  THR    62      25.890  18.190  39.190  1.00  0.00           C  
ATOM    876  CG2 THR    62      26.500  19.180  40.230  1.00  0.00           C  
ATOM    877  OG1 THR    62      25.320  17.160  39.970  1.00  0.00           O  
ATOM    878  HN  THR    62      25.080  17.110  37.060  1.00  0.00           H  
ATOM    879  HA  THR    62      23.980  19.040  38.960  1.00  0.00           H  
ATOM    880  HB  THR    62      26.730  17.820  38.580  1.00  0.00           H  
ATOM    881  HG1 THR    62      25.160  16.350  39.480  1.00  0.00           H  
ATOM    882 1HG2 THR    62      25.630  19.640  40.750  1.00  0.00           H  
ATOM    883 2HG2 THR    62      27.000  20.000  39.660  1.00  0.00           H  
ATOM    884 3HG2 THR    62      27.180  18.650  40.930  1.00  0.00           H  
ATOM    885  N   ILE    63      26.070  20.300  36.810  1.00  0.00           N  
ATOM    886  CA  ILE    63      26.600  21.520  36.220  1.00  0.00           C  
ATOM    887  C   ILE    63      25.510  22.380  35.570  1.00  0.00           C  
ATOM    888  O   ILE    63      25.510  23.570  35.690  1.00  0.00           O  
ATOM    889  CB  ILE    63      27.780  21.260  35.270  1.00  0.00           C  
ATOM    890  CG1 ILE    63      28.480  22.610  34.880  1.00  0.00           C  
ATOM    891  CG2 ILE    63      27.340  20.360  34.140  1.00  0.00           C  
ATOM    892  CD  ILE    63      29.150  23.350  36.040  1.00  0.00           C  
ATOM    893  HN  ILE    63      26.250  19.410  36.390  1.00  0.00           H  
ATOM    894  HA  ILE    63      26.940  22.130  37.040  1.00  0.00           H  
ATOM    895  HB  ILE    63      28.510  20.690  35.880  1.00  0.00           H  
ATOM    896 1HG1 ILE    63      27.730  23.330  34.470  1.00  0.00           H  
ATOM    897 2HG1 ILE    63      29.280  22.440  34.130  1.00  0.00           H  
ATOM    898 1HG2 ILE    63      26.850  20.870  33.280  1.00  0.00           H  
ATOM    899 2HG2 ILE    63      26.650  19.550  34.450  1.00  0.00           H  
ATOM    900 3HG2 ILE    63      28.300  19.960  33.760  1.00  0.00           H  
ATOM    901  HD1 ILE    63      29.000  24.430  35.840  1.00  0.00           H  
ATOM    902  HD2 ILE    63      30.250  23.210  36.130  1.00  0.00           H  
ATOM    903  HD3 ILE    63      28.570  23.140  36.960  1.00  0.00           H  
ATOM    904  N   ASN    64      24.540  21.750  34.870  1.00  0.00           N  
ATOM    905  CA  ASN    64      23.390  22.360  34.260  1.00  0.00           C  
ATOM    906  C   ASN    64      22.570  23.170  35.230  1.00  0.00           C  
ATOM    907  O   ASN    64      22.130  24.310  34.930  1.00  0.00           O  
ATOM    908  CB  ASN    64      22.540  21.390  33.420  1.00  0.00           C  
ATOM    909  CG  ASN    64      23.400  20.740  32.310  1.00  0.00           C  
ATOM    910  ND2 ASN    64      22.780  19.710  31.700  1.00  0.00           N  
ATOM    911  OD1 ASN    64      24.490  21.150  31.950  1.00  0.00           O  
ATOM    912  HN  ASN    64      24.550  20.760  34.970  1.00  0.00           H  
ATOM    913  HA  ASN    64      23.790  23.030  33.510  1.00  0.00           H  
ATOM    914  HB1 ASN    64      21.750  21.960  32.880  1.00  0.00           H  
ATOM    915  HB2 ASN    64      22.130  20.600  34.080  1.00  0.00           H  
ATOM    916 1HD2 ASN    64      21.790  19.580  31.780  1.00  0.00           H  
ATOM    917 2HD2 ASN    64      23.220  19.360  30.870  1.00  0.00           H  
ATOM    918  N   LYS    65      22.300  22.620  36.450  1.00  0.00           N  
ATOM    919  CA  LYS    65      21.620  23.200  37.600  1.00  0.00           C  
ATOM    920  C   LYS    65      22.370  24.420  38.160  1.00  0.00           C  
ATOM    921  O   LYS    65      21.720  25.410  38.360  1.00  0.00           O  
ATOM    922  CB  LYS    65      21.460  22.060  38.610  1.00  0.00           C  
ATOM    923  CG  LYS    65      20.540  20.890  38.190  1.00  0.00           C  
ATOM    924  CD  LYS    65      20.690  19.650  39.160  1.00  0.00           C  
ATOM    925  CE  LYS    65      19.900  18.430  38.850  1.00  0.00           C  
ATOM    926  NZ  LYS    65      19.910  17.520  40.080  1.00  0.00           N1+
ATOM    927  HN  LYS    65      22.640  21.690  36.580  1.00  0.00           H  
ATOM    928  HA  LYS    65      20.700  23.650  37.270  1.00  0.00           H  
ATOM    929  HB1 LYS    65      21.110  22.570  39.530  1.00  0.00           H  
ATOM    930  HB2 LYS    65      22.420  21.580  38.900  1.00  0.00           H  
ATOM    931  HG1 LYS    65      20.750  20.580  37.150  1.00  0.00           H  
ATOM    932  HG2 LYS    65      19.490  21.240  38.260  1.00  0.00           H  
ATOM    933  HD1 LYS    65      20.400  20.040  40.160  1.00  0.00           H  
ATOM    934  HD2 LYS    65      21.770  19.470  39.310  1.00  0.00           H  
ATOM    935  HE1 LYS    65      20.420  17.860  38.060  1.00  0.00           H  
ATOM    936  HE2 LYS    65      18.810  18.540  38.660  1.00  0.00           H  
ATOM    937  HZ1 LYS    65      20.890  17.330  40.360  1.00  0.00           H  
ATOM    938  HZ2 LYS    65      19.550  16.610  39.720  1.00  0.00           H  
ATOM    939  HZ3 LYS    65      19.360  17.760  40.930  1.00  0.00           H  
ATOM    940  N   ILE    66      23.680  24.340  38.360  1.00  0.00           N  
ATOM    941  CA  ILE    66      24.670  25.330  38.670  1.00  0.00           C  
ATOM    942  C   ILE    66      24.750  26.490  37.640  1.00  0.00           C  
ATOM    943  O   ILE    66      24.720  27.680  37.980  1.00  0.00           O  
ATOM    944  CB  ILE    66      26.060  24.800  38.960  1.00  0.00           C  
ATOM    945  CG1 ILE    66      26.000  23.900  40.290  1.00  0.00           C  
ATOM    946  CG2 ILE    66      27.240  25.850  38.950  1.00  0.00           C  
ATOM    947  CD  ILE    66      27.250  23.260  40.640  1.00  0.00           C  
ATOM    948  HN  ILE    66      24.120  23.460  38.190  1.00  0.00           H  
ATOM    949  HA  ILE    66      24.380  25.940  39.520  1.00  0.00           H  
ATOM    950  HB  ILE    66      26.320  24.090  38.140  1.00  0.00           H  
ATOM    951 1HG1 ILE    66      25.140  23.210  40.180  1.00  0.00           H  
ATOM    952 2HG1 ILE    66      25.690  24.600  41.090  1.00  0.00           H  
ATOM    953 1HG2 ILE    66      28.230  25.430  39.230  1.00  0.00           H  
ATOM    954 2HG2 ILE    66      27.130  26.580  39.780  1.00  0.00           H  
ATOM    955 3HG2 ILE    66      27.250  26.340  37.960  1.00  0.00           H  
ATOM    956  HD1 ILE    66      27.540  22.630  39.760  1.00  0.00           H  
ATOM    957  HD2 ILE    66      27.250  22.720  41.610  1.00  0.00           H  
ATOM    958  HD3 ILE    66      28.010  24.040  40.840  1.00  0.00           H  
ATOM    959  N   ARG    67      24.770  26.160  36.360  1.00  0.00           N  
ATOM    960  CA  ARG    67      24.690  27.210  35.300  1.00  0.00           C  
ATOM    961  C   ARG    67      23.360  27.960  35.250  1.00  0.00           C  
ATOM    962  O   ARG    67      23.330  29.140  34.870  1.00  0.00           O  
ATOM    963  CB  ARG    67      24.950  26.490  33.970  1.00  0.00           C  
ATOM    964  CG  ARG    67      26.360  25.930  33.920  1.00  0.00           C  
ATOM    965  CD  ARG    67      27.350  27.050  33.660  1.00  0.00           C  
ATOM    966  NE  ARG    67      27.240  27.440  32.230  1.00  0.00           N  
ATOM    967  CZ  ARG    67      28.120  28.130  31.580  1.00  0.00           C  
ATOM    968  NH1 ARG    67      29.150  28.690  32.180  1.00  0.00           N1+
ATOM    969  NH2 ARG    67      27.920  28.420  30.310  1.00  0.00           N  
ATOM    970  HN  ARG    67      24.800  25.200  36.090  1.00  0.00           H  
ATOM    971  HA  ARG    67      25.450  27.930  35.560  1.00  0.00           H  
ATOM    972  HB1 ARG    67      24.580  26.880  33.000  1.00  0.00           H  
ATOM    973  HB2 ARG    67      24.310  25.590  34.080  1.00  0.00           H  
ATOM    974  HG1 ARG    67      26.480  25.010  33.310  1.00  0.00           H  
ATOM    975  HG2 ARG    67      26.750  25.670  34.930  1.00  0.00           H  
ATOM    976  HD1 ARG    67      28.390  26.710  33.870  1.00  0.00           H  
ATOM    977  HD2 ARG    67      27.070  27.980  34.210  1.00  0.00           H  
ATOM    978  HE  ARG    67      26.560  27.030  31.620  1.00  0.00           H  
ATOM    979 1HH1 ARG    67      29.240  28.500  33.150  1.00  0.00           H  
ATOM    980 2HH1 ARG    67      29.660  29.330  31.610  1.00  0.00           H  
ATOM    981 1HH2 ARG    67      27.160  28.030  29.790  1.00  0.00           H  
ATOM    982 2HH2 ARG    67      28.610  28.940  29.800  1.00  0.00           H  
ATOM    983  N   ASP    68      22.210  27.300  35.550  1.00  0.00           N  
ATOM    984  CA  ASP    68      20.970  28.030  35.600  1.00  0.00           C  
ATOM    985  C   ASP    68      20.850  28.830  36.870  1.00  0.00           C  
ATOM    986  O   ASP    68      20.050  29.810  36.930  1.00  0.00           O  
ATOM    987  CB  ASP    68      19.740  27.060  35.560  1.00  0.00           C  
ATOM    988  CG  ASP    68      19.600  26.430  34.180  1.00  0.00           C  
ATOM    989  OD1 ASP    68      18.900  25.360  34.020  1.00  0.00           O  
ATOM    990  OD2 ASP    68      19.990  27.040  33.170  1.00  0.00           O1-
ATOM    991  HN  ASP    68      22.260  26.310  35.670  1.00  0.00           H  
ATOM    992  HA  ASP    68      20.830  28.770  34.840  1.00  0.00           H  
ATOM    993  HB1 ASP    68      18.750  27.400  35.920  1.00  0.00           H  
ATOM    994  HB2 ASP    68      19.960  26.220  36.260  1.00  0.00           H  
ATOM    995  N   LEU    69      21.530  28.430  37.940  1.00  0.00           N  
ATOM    996  CA  LEU    69      21.710  29.080  39.240  1.00  0.00           C  
ATOM    997  C   LEU    69      22.420  30.410  39.190  1.00  0.00           C  
ATOM    998  O   LEU    69      21.950  31.320  39.850  1.00  0.00           O  
ATOM    999  CB  LEU    69      22.340  28.050  40.180  1.00  0.00           C  
ATOM   1000  CG  LEU    69      22.440  28.400  41.670  1.00  0.00           C  
ATOM   1001  CD1 LEU    69      21.120  28.700  42.370  1.00  0.00           C  
ATOM   1002  CD2 LEU    69      23.140  27.220  42.380  1.00  0.00           C  
ATOM   1003  HN  LEU    69      22.080  27.610  37.790  1.00  0.00           H  
ATOM   1004  HA  LEU    69      20.760  29.390  39.620  1.00  0.00           H  
ATOM   1005  HB1 LEU    69      23.420  27.930  39.950  1.00  0.00           H  
ATOM   1006  HB2 LEU    69      21.760  27.100  40.130  1.00  0.00           H  
ATOM   1007  HG  LEU    69      23.000  29.360  41.790  1.00  0.00           H  
ATOM   1008 1HD1 LEU    69      20.490  27.800  42.170  1.00  0.00           H  
ATOM   1009 2HD1 LEU    69      20.560  29.560  41.960  1.00  0.00           H  
ATOM   1010 3HD1 LEU    69      21.130  28.910  43.460  1.00  0.00           H  
ATOM   1011 1HD2 LEU    69      23.410  27.360  43.450  1.00  0.00           H  
ATOM   1012 2HD2 LEU    69      24.150  27.090  41.930  1.00  0.00           H  
ATOM   1013 3HD2 LEU    69      22.630  26.240  42.480  1.00  0.00           H  
ATOM   1014  N   ARG    70      23.530  30.540  38.470  1.00  0.00           N  
ATOM   1015  CA  ARG    70      24.190  31.800  38.130  1.00  0.00           C  
ATOM   1016  C   ARG    70      23.530  32.570  36.940  1.00  0.00           C  
ATOM   1017  O   ARG    70      23.200  32.040  35.830  1.00  0.00           O  
ATOM   1018  CB  ARG    70      25.640  31.560  37.700  1.00  0.00           C  
ATOM   1019  CG  ARG    70      26.350  30.570  38.630  1.00  0.00           C  
ATOM   1020  CD  ARG    70      27.810  30.370  38.240  1.00  0.00           C  
ATOM   1021  NE  ARG    70      28.610  31.580  38.820  1.00  0.00           N  
ATOM   1022  CZ  ARG    70      29.860  31.750  38.540  1.00  0.00           C  
ATOM   1023  NH1 ARG    70      30.490  31.140  37.570  1.00  0.00           N1+
ATOM   1024  NH2 ARG    70      30.630  32.630  39.190  1.00  0.00           N  
ATOM   1025  HN  ARG    70      23.850  29.730  37.980  1.00  0.00           H  
ATOM   1026  HA  ARG    70      24.330  32.410  39.010  1.00  0.00           H  
ATOM   1027  HB1 ARG    70      26.220  32.490  37.500  1.00  0.00           H  
ATOM   1028  HB2 ARG    70      25.750  31.060  36.710  1.00  0.00           H  
ATOM   1029  HG1 ARG    70      25.810  29.600  38.620  1.00  0.00           H  
ATOM   1030  HG2 ARG    70      26.320  30.890  39.690  1.00  0.00           H  
ATOM   1031  HD1 ARG    70      27.830  30.370  37.120  1.00  0.00           H  
ATOM   1032  HD2 ARG    70      28.140  29.440  38.740  1.00  0.00           H  
ATOM   1033  HE  ARG    70      28.270  32.200  39.530  1.00  0.00           H  
ATOM   1034 1HH1 ARG    70      29.980  30.410  37.110  1.00  0.00           H  
ATOM   1035 2HH1 ARG    70      31.420  31.350  37.270  1.00  0.00           H  
ATOM   1036 1HH2 ARG    70      30.290  33.020  40.040  1.00  0.00           H  
ATOM   1037 2HH2 ARG    70      31.460  32.890  38.690  1.00  0.00           H  
ATOM   1038  N   MET    71      23.300  33.950  37.140  1.00  0.00           N  
ATOM   1039  CA  MET    71      22.710  34.790  36.120  1.00  0.00           C  
ATOM   1040  C   MET    71      23.670  34.970  34.940  1.00  0.00           C  
ATOM   1041  O   MET    71      24.880  34.750  35.040  1.00  0.00           O  
ATOM   1042  CB  MET    71      22.230  36.180  36.730  1.00  0.00           C  
ATOM   1043  CG  MET    71      23.390  37.090  37.150  1.00  0.00           C  
ATOM   1044  SD  MET    71      23.060  38.900  37.170  1.00  0.00           S  
ATOM   1045  CE  MET    71      21.650  38.960  38.400  1.00  0.00           C  
ATOM   1046  HN  MET    71      23.710  34.440  37.910  1.00  0.00           H  
ATOM   1047  HA  MET    71      21.830  34.260  35.780  1.00  0.00           H  
ATOM   1048  HB1 MET    71      21.460  36.040  37.520  1.00  0.00           H  
ATOM   1049  HB2 MET    71      21.810  36.650  35.820  1.00  0.00           H  
ATOM   1050  HG1 MET    71      24.250  36.950  36.460  1.00  0.00           H  
ATOM   1051  HG2 MET    71      23.740  36.780  38.160  1.00  0.00           H  
ATOM   1052  HE1 MET    71      21.410  39.980  38.760  1.00  0.00           H  
ATOM   1053  HE2 MET    71      21.930  38.340  39.280  1.00  0.00           H  
ATOM   1054  HE3 MET    71      20.750  38.480  37.950  1.00  0.00           H  
ATOM   1055  N   LYS    72      23.050  35.390  33.830  1.00  0.00           N  
ATOM   1056  CA  LYS    72      23.700  35.620  32.580  1.00  0.00           C  
ATOM   1057  C   LYS    72      24.110  37.120  32.520  1.00  0.00           C  
ATOM   1058  O   LYS    72      23.650  38.040  33.270  1.00  0.00           O  
ATOM   1059  CB  LYS    72      22.630  35.220  31.470  1.00  0.00           C  
ATOM   1060  CG  LYS    72      22.000  33.880  31.630  1.00  0.00           C  
ATOM   1061  CD  LYS    72      23.010  32.800  31.700  1.00  0.00           C  
ATOM   1062  CE  LYS    72      22.350  31.460  32.100  1.00  0.00           C  
ATOM   1063  NZ  LYS    72      23.400  30.420  32.360  1.00  0.00           N1+
ATOM   1064  HN  LYS    72      22.060  35.510  33.860  1.00  0.00           H  
ATOM   1065  HA  LYS    72      24.610  35.030  32.570  1.00  0.00           H  
ATOM   1066  HB1 LYS    72      23.110  35.330  30.480  1.00  0.00           H  
ATOM   1067  HB2 LYS    72      21.820  35.980  31.600  1.00  0.00           H  
ATOM   1068  HG1 LYS    72      21.300  33.550  30.830  1.00  0.00           H  
ATOM   1069  HG2 LYS    72      21.320  33.890  32.510  1.00  0.00           H  
ATOM   1070  HD1 LYS    72      23.810  33.040  32.430  1.00  0.00           H  
ATOM   1071  HD2 LYS    72      23.590  32.730  30.760  1.00  0.00           H  
ATOM   1072  HE1 LYS    72      21.830  31.180  31.160  1.00  0.00           H  
ATOM   1073  HE2 LYS    72      21.630  31.470  32.940  1.00  0.00           H  
ATOM   1074  HZ1 LYS    72      23.130  29.470  32.030  1.00  0.00           H  
ATOM   1075  HZ2 LYS    72      23.710  30.440  33.350  1.00  0.00           H  
ATOM   1076  HZ3 LYS    72      24.310  30.660  31.920  1.00  0.00           H  
ATOM   1077  N   ALA    73      25.030  37.440  31.540  1.00  0.00           N  
ATOM   1078  CA  ALA    73      25.270  38.880  31.140  1.00  0.00           C  
ATOM   1079  C   ALA    73      24.040  39.460  30.470  1.00  0.00           C  
ATOM   1080  O   ALA    73      23.830  40.690  30.480  1.00  0.00           O  
ATOM   1081  CB  ALA    73      26.460  38.990  30.150  1.00  0.00           C  
ATOM   1082  HN  ALA    73      25.550  36.770  31.010  1.00  0.00           H  
ATOM   1083  HA  ALA    73      25.370  39.400  32.080  1.00  0.00           H  
ATOM   1084  HB1 ALA    73      27.420  38.580  30.540  1.00  0.00           H  
ATOM   1085  HB2 ALA    73      26.600  40.060  29.910  1.00  0.00           H  
ATOM   1086  HB3 ALA    73      26.220  38.430  29.220  1.00  0.00           H  
ATOM   1087  N   GLU    74      23.170  38.520  29.950  1.00  0.00           N  
ATOM   1088  CA  GLU    74      21.920  38.910  29.380  1.00  0.00           C  
ATOM   1089  C   GLU    74      20.870  39.270  30.350  1.00  0.00           C  
ATOM   1090  O   GLU    74      19.810  39.830  30.030  1.00  0.00           O  
ATOM   1091  CB  GLU    74      21.390  37.830  28.360  1.00  0.00           C  
ATOM   1092  CG  GLU    74      22.320  37.710  27.090  1.00  0.00           C  
ATOM   1093  CD  GLU    74      21.500  36.880  26.140  1.00  0.00           C  
ATOM   1094  OE1 GLU    74      20.850  37.450  25.260  1.00  0.00           O  
ATOM   1095  OE2 GLU    74      21.440  35.620  26.230  1.00  0.00           O1-
ATOM   1096  HN  GLU    74      23.440  37.590  29.750  1.00  0.00           H  
ATOM   1097  HA  GLU    74      22.060  39.770  28.750  1.00  0.00           H  
ATOM   1098  HB1 GLU    74      20.370  38.160  28.060  1.00  0.00           H  
ATOM   1099  HB2 GLU    74      21.140  36.870  28.850  1.00  0.00           H  
ATOM   1100  HG1 GLU    74      23.280  37.300  27.440  1.00  0.00           H  
ATOM   1101  HG2 GLU    74      22.400  38.730  26.640  1.00  0.00           H  
ATOM   1102  N   ASP    75      21.210  38.950  31.640  1.00  0.00           N  
ATOM   1103  CA  ASP    75      20.300  39.240  32.690  1.00  0.00           C  
ATOM   1104  C   ASP    75      20.590  40.620  33.270  1.00  0.00           C  
ATOM   1105  O   ASP    75      19.860  41.140  34.110  1.00  0.00           O  
ATOM   1106  CB  ASP    75      20.270  38.220  33.840  1.00  0.00           C  
ATOM   1107  CG  ASP    75      19.610  36.940  33.400  1.00  0.00           C  
ATOM   1108  OD1 ASP    75      20.010  35.800  33.810  1.00  0.00           O  
ATOM   1109  OD2 ASP    75      18.610  37.050  32.660  1.00  0.00           O1-
ATOM   1110  HN  ASP    75      22.060  38.450  31.750  1.00  0.00           H  
ATOM   1111  HA  ASP    75      19.330  39.240  32.210  1.00  0.00           H  
ATOM   1112  HB1 ASP    75      19.640  38.670  34.640  1.00  0.00           H  
ATOM   1113  HB2 ASP    75      21.310  38.000  34.140  1.00  0.00           H  
ATOM   1114  N   TYR    76      21.580  41.390  32.750  1.00  0.00           N  
ATOM   1115  CA  TYR    76      21.640  42.790  32.850  1.00  0.00           C  
ATOM   1116  C   TYR    76      20.940  43.480  31.600  1.00  0.00           C  
ATOM   1117  O   TYR    76      21.550  43.570  30.500  1.00  0.00           O  
ATOM   1118  CB  TYR    76      23.090  43.340  32.850  1.00  0.00           C  
ATOM   1119  CG  TYR    76      23.800  42.940  34.150  1.00  0.00           C  
ATOM   1120  CD1 TYR    76      23.930  43.740  35.350  1.00  0.00           C  
ATOM   1121  CD2 TYR    76      24.460  41.710  34.100  1.00  0.00           C  
ATOM   1122  CE1 TYR    76      24.670  43.250  36.450  1.00  0.00           C  
ATOM   1123  CE2 TYR    76      25.040  41.180  35.230  1.00  0.00           C  
ATOM   1124  CZ  TYR    76      25.130  41.980  36.400  1.00  0.00           C  
ATOM   1125  OH  TYR    76      25.710  41.390  37.540  1.00  0.00           O  
ATOM   1126  HN  TYR    76      22.280  40.900  32.240  1.00  0.00           H  
ATOM   1127  HA  TYR    76      21.100  43.120  33.720  1.00  0.00           H  
ATOM   1128  HB1 TYR    76      23.040  44.450  32.770  1.00  0.00           H  
ATOM   1129  HB2 TYR    76      23.630  42.940  31.970  1.00  0.00           H  
ATOM   1130  HD1 TYR    76      23.530  44.740  35.270  1.00  0.00           H  
ATOM   1131  HD2 TYR    76      24.260  41.100  33.230  1.00  0.00           H  
ATOM   1132  HE1 TYR    76      24.820  43.820  37.350  1.00  0.00           H  
ATOM   1133  HE2 TYR    76      25.600  40.250  35.270  1.00  0.00           H  
ATOM   1134  HH  TYR    76      26.090  40.530  37.340  1.00  0.00           H  
ATOM   1135  N   GLU    77      19.690  43.960  31.630  1.00  0.00           N  
ATOM   1136  CA  GLU    77      19.120  44.680  30.490  1.00  0.00           C  
ATOM   1137  C   GLU    77      19.730  46.040  30.140  1.00  0.00           C  
ATOM   1138  O   GLU    77      19.850  46.940  30.950  1.00  0.00           O  
ATOM   1139  CB  GLU    77      17.580  44.940  30.720  1.00  0.00           C  
ATOM   1140  CG  GLU    77      16.610  43.770  30.750  1.00  0.00           C  
ATOM   1141  CD  GLU    77      15.130  44.200  30.760  1.00  0.00           C  
ATOM   1142  OE1 GLU    77      14.640  45.150  30.100  1.00  0.00           O  
ATOM   1143  OE2 GLU    77      14.490  43.670  31.730  1.00  0.00           O1-
ATOM   1144  HN  GLU    77      19.170  43.720  32.450  1.00  0.00           H  
ATOM   1145  HA  GLU    77      19.310  44.070  29.620  1.00  0.00           H  
ATOM   1146  HB1 GLU    77      17.230  45.680  29.960  1.00  0.00           H  
ATOM   1147  HB2 GLU    77      17.500  45.590  31.620  1.00  0.00           H  
ATOM   1148  HG1 GLU    77      16.840  43.080  31.580  1.00  0.00           H  
ATOM   1149  HG2 GLU    77      16.610  43.230  29.780  1.00  0.00           H  
ATOM   1150  N   VAL    78      20.280  46.160  28.930  1.00  0.00           N  
ATOM   1151  CA  VAL    78      21.030  47.330  28.420  1.00  0.00           C  
ATOM   1152  C   VAL    78      20.090  48.570  28.250  1.00  0.00           C  
ATOM   1153  O   VAL    78      19.030  48.440  27.670  1.00  0.00           O  
ATOM   1154  CB  VAL    78      21.920  47.000  27.200  1.00  0.00           C  
ATOM   1155  CG1 VAL    78      22.350  48.220  26.310  1.00  0.00           C  
ATOM   1156  CG2 VAL    78      23.180  46.250  27.630  1.00  0.00           C  
ATOM   1157  HN  VAL    78      20.050  45.530  28.200  1.00  0.00           H  
ATOM   1158  HA  VAL    78      21.680  47.550  29.260  1.00  0.00           H  
ATOM   1159  HB  VAL    78      21.390  46.330  26.490  1.00  0.00           H  
ATOM   1160 1HG1 VAL    78      22.990  48.850  26.960  1.00  0.00           H  
ATOM   1161 2HG1 VAL    78      21.580  48.860  25.840  1.00  0.00           H  
ATOM   1162 3HG1 VAL    78      22.910  47.740  25.480  1.00  0.00           H  
ATOM   1163 1HG2 VAL    78      22.900  45.360  28.230  1.00  0.00           H  
ATOM   1164 2HG2 VAL    78      23.820  46.880  28.280  1.00  0.00           H  
ATOM   1165 3HG2 VAL    78      23.820  45.830  26.820  1.00  0.00           H  
ATOM   1166  N   VAL    79      20.660  49.690  28.560  1.00  0.00           N  
ATOM   1167  CA  VAL    79      20.110  50.970  28.270  1.00  0.00           C  
ATOM   1168  C   VAL    79      20.780  51.670  27.060  1.00  0.00           C  
ATOM   1169  O   VAL    79      20.080  52.070  26.130  1.00  0.00           O  
ATOM   1170  CB  VAL    79      20.240  51.920  29.450  1.00  0.00           C  
ATOM   1171  CG1 VAL    79      19.810  53.420  29.320  1.00  0.00           C  
ATOM   1172  CG2 VAL    79      19.480  51.220  30.660  1.00  0.00           C  
ATOM   1173  HN  VAL    79      21.620  49.590  28.840  1.00  0.00           H  
ATOM   1174  HA  VAL    79      19.090  50.860  27.940  1.00  0.00           H  
ATOM   1175  HB  VAL    79      21.320  52.000  29.720  1.00  0.00           H  
ATOM   1176 1HG1 VAL    79      20.060  53.860  30.300  1.00  0.00           H  
ATOM   1177 2HG1 VAL    79      18.710  53.470  29.170  1.00  0.00           H  
ATOM   1178 3HG1 VAL    79      20.400  53.950  28.540  1.00  0.00           H  
ATOM   1179 1HG2 VAL    79      19.490  51.840  31.580  1.00  0.00           H  
ATOM   1180 2HG2 VAL    79      19.930  50.240  30.940  1.00  0.00           H  
ATOM   1181 3HG2 VAL    79      18.380  51.190  30.520  1.00  0.00           H  
ATOM   1182  N   LYS    80      22.130  51.630  26.970  1.00  0.00           N  
ATOM   1183  CA  LYS    80      22.780  52.110  25.810  1.00  0.00           C  
ATOM   1184  C   LYS    80      24.230  51.640  25.770  1.00  0.00           C  
ATOM   1185  O   LYS    80      24.690  51.280  26.830  1.00  0.00           O  
ATOM   1186  CB  LYS    80      22.790  53.680  25.690  1.00  0.00           C  
ATOM   1187  CG  LYS    80      23.040  54.320  24.340  1.00  0.00           C  
ATOM   1188  CD  LYS    80      22.960  55.770  24.710  1.00  0.00           C  
ATOM   1189  CE  LYS    80      22.890  56.620  23.450  1.00  0.00           C  
ATOM   1190  NZ  LYS    80      24.170  56.740  22.780  1.00  0.00           N1+
ATOM   1191  HN  LYS    80      22.710  51.070  27.550  1.00  0.00           H  
ATOM   1192  HA  LYS    80      22.220  51.670  24.990  1.00  0.00           H  
ATOM   1193  HB1 LYS    80      23.430  54.060  26.510  1.00  0.00           H  
ATOM   1194  HB2 LYS    80      21.750  53.990  25.930  1.00  0.00           H  
ATOM   1195  HG1 LYS    80      22.340  54.080  23.520  1.00  0.00           H  
ATOM   1196  HG2 LYS    80      24.100  54.100  24.090  1.00  0.00           H  
ATOM   1197  HD1 LYS    80      23.870  56.080  25.270  1.00  0.00           H  
ATOM   1198  HD2 LYS    80      22.070  55.900  25.350  1.00  0.00           H  
ATOM   1199  HE1 LYS    80      22.700  57.670  23.780  1.00  0.00           H  
ATOM   1200  HE2 LYS    80      22.120  56.390  22.680  1.00  0.00           H  
ATOM   1201  HZ1 LYS    80      24.850  57.120  23.470  1.00  0.00           H  
ATOM   1202  HZ2 LYS    80      24.090  57.340  21.930  1.00  0.00           H  
ATOM   1203  HZ3 LYS    80      24.470  55.820  22.390  1.00  0.00           H  
ATOM   1204  N   VAL    81      24.910  51.590  24.660  1.00  0.00           N  
ATOM   1205  CA  VAL    81      26.370  51.370  24.550  1.00  0.00           C  
ATOM   1206  C   VAL    81      27.090  52.700  24.450  1.00  0.00           C  
ATOM   1207  O   VAL    81      27.090  53.360  23.420  1.00  0.00           O  
ATOM   1208  CB  VAL    81      26.700  50.560  23.280  1.00  0.00           C  
ATOM   1209  CG1 VAL    81      28.180  50.220  23.070  1.00  0.00           C  
ATOM   1210  CG2 VAL    81      25.990  49.220  23.360  1.00  0.00           C  
ATOM   1211  HN  VAL    81      24.390  51.580  23.810  1.00  0.00           H  
ATOM   1212  HA  VAL    81      26.790  50.800  25.370  1.00  0.00           H  
ATOM   1213  HB  VAL    81      26.420  51.160  22.390  1.00  0.00           H  
ATOM   1214 1HG1 VAL    81      28.730  51.160  22.850  1.00  0.00           H  
ATOM   1215 2HG1 VAL    81      28.320  49.480  22.250  1.00  0.00           H  
ATOM   1216 3HG1 VAL    81      28.670  49.830  23.990  1.00  0.00           H  
ATOM   1217 1HG2 VAL    81      24.890  49.370  23.270  1.00  0.00           H  
ATOM   1218 2HG2 VAL    81      26.180  48.630  24.290  1.00  0.00           H  
ATOM   1219 3HG2 VAL    81      26.240  48.570  22.500  1.00  0.00           H  
ATOM   1220  N   ILE    82      27.720  53.090  25.530  1.00  0.00           N  
ATOM   1221  CA  ILE    82      28.150  54.460  25.850  1.00  0.00           C  
ATOM   1222  C   ILE    82      29.640  54.690  25.510  1.00  0.00           C  
ATOM   1223  O   ILE    82      30.220  55.760  25.670  1.00  0.00           O  
ATOM   1224  CB  ILE    82      27.920  54.720  27.280  1.00  0.00           C  
ATOM   1225  CG1 ILE    82      28.510  53.600  28.250  1.00  0.00           C  
ATOM   1226  CG2 ILE    82      26.400  55.000  27.460  1.00  0.00           C  
ATOM   1227  CD  ILE    82      28.520  54.120  29.660  1.00  0.00           C  
ATOM   1228  HN  ILE    82      27.890  52.510  26.330  1.00  0.00           H  
ATOM   1229  HA  ILE    82      27.480  55.070  25.260  1.00  0.00           H  
ATOM   1230  HB  ILE    82      28.400  55.680  27.550  1.00  0.00           H  
ATOM   1231 1HG1 ILE    82      29.500  53.350  27.820  1.00  0.00           H  
ATOM   1232 2HG1 ILE    82      27.790  52.760  28.120  1.00  0.00           H  
ATOM   1233 1HG2 ILE    82      26.040  55.740  26.720  1.00  0.00           H  
ATOM   1234 2HG2 ILE    82      26.320  55.440  28.480  1.00  0.00           H  
ATOM   1235 3HG2 ILE    82      25.760  54.090  27.430  1.00  0.00           H  
ATOM   1236  HD1 ILE    82      28.630  55.230  29.670  1.00  0.00           H  
ATOM   1237  HD2 ILE    82      29.330  53.610  30.220  1.00  0.00           H  
ATOM   1238  HD3 ILE    82      27.580  53.880  30.210  1.00  0.00           H  
ATOM   1239  N   GLY    83      30.340  53.580  25.030  1.00  0.00           N  
ATOM   1240  CA  GLY    83      31.780  53.740  24.630  1.00  0.00           C  
ATOM   1241  C   GLY    83      32.260  52.420  23.960  1.00  0.00           C  
ATOM   1242  O   GLY    83      31.750  51.340  24.150  1.00  0.00           O  
ATOM   1243  HN  GLY    83      29.760  52.920  24.560  1.00  0.00           H  
ATOM   1244  HA1 GLY    83      32.340  53.990  25.520  1.00  0.00           H  
ATOM   1245  HA2 GLY    83      31.790  54.540  23.900  1.00  0.00           H  
ATOM   1246  N   ARG    84      33.370  52.530  23.200  1.00  0.00           N  
ATOM   1247  CA  ARG    84      33.970  51.410  22.460  1.00  0.00           C  
ATOM   1248  C   ARG    84      35.530  51.530  22.330  1.00  0.00           C  
ATOM   1249  O   ARG    84      36.040  51.620  21.190  1.00  0.00           O  
ATOM   1250  CB  ARG    84      33.260  51.130  21.040  1.00  0.00           C  
ATOM   1251  CG  ARG    84      31.960  50.290  21.060  1.00  0.00           C  
ATOM   1252  CD  ARG    84      31.190  50.270  19.700  1.00  0.00           C  
ATOM   1253  NE  ARG    84      30.020  49.360  19.610  1.00  0.00           N  
ATOM   1254  CZ  ARG    84      29.140  49.310  18.590  1.00  0.00           C  
ATOM   1255  NH1 ARG    84      29.080  50.110  17.590  1.00  0.00           N1+
ATOM   1256  NH2 ARG    84      28.350  48.250  18.650  1.00  0.00           N  
ATOM   1257  HN  ARG    84      33.550  53.440  22.850  1.00  0.00           H  
ATOM   1258  HA  ARG    84      33.950  50.610  23.180  1.00  0.00           H  
ATOM   1259  HB1 ARG    84      34.000  50.630  20.380  1.00  0.00           H  
ATOM   1260  HB2 ARG    84      33.100  52.110  20.540  1.00  0.00           H  
ATOM   1261  HG1 ARG    84      31.210  50.670  21.790  1.00  0.00           H  
ATOM   1262  HG2 ARG    84      32.240  49.240  21.310  1.00  0.00           H  
ATOM   1263  HD1 ARG    84      31.930  49.970  18.930  1.00  0.00           H  
ATOM   1264  HD2 ARG    84      30.890  51.310  19.490  1.00  0.00           H  
ATOM   1265  HE  ARG    84      29.910  48.630  20.290  1.00  0.00           H  
ATOM   1266 1HH1 ARG    84      29.820  50.740  17.380  1.00  0.00           H  
ATOM   1267 2HH1 ARG    84      28.450  49.920  16.840  1.00  0.00           H  
ATOM   1268 1HH2 ARG    84      28.610  47.660  19.410  1.00  0.00           H  
ATOM   1269 2HH2 ARG    84      27.770  47.940  17.900  1.00  0.00           H  
ATOM   1270  N   GLY    85      36.240  51.500  23.500  1.00  0.00           N  
ATOM   1271  CA  GLY    85      37.700  51.280  23.480  1.00  0.00           C  
ATOM   1272  C   GLY    85      38.170  49.920  23.200  1.00  0.00           C  
ATOM   1273  O   GLY    85      37.370  49.060  22.800  1.00  0.00           O  
ATOM   1274  HN  GLY    85      35.720  51.520  24.350  1.00  0.00           H  
ATOM   1275  HA1 GLY    85      38.000  51.440  24.500  1.00  0.00           H  
ATOM   1276  HA2 GLY    85      38.200  51.960  22.810  1.00  0.00           H  
ATOM   1277  N   ALA    86      39.470  49.620  23.300  1.00  0.00           N  
ATOM   1278  CA  ALA    86      40.200  48.470  22.730  1.00  0.00           C  
ATOM   1279  C   ALA    86      39.680  47.050  22.900  1.00  0.00           C  
ATOM   1280  O   ALA    86      39.850  46.200  22.020  1.00  0.00           O  
ATOM   1281  CB  ALA    86      41.680  48.510  23.150  1.00  0.00           C  
ATOM   1282  HN  ALA    86      39.910  50.310  23.880  1.00  0.00           H  
ATOM   1283  HA  ALA    86      40.160  48.730  21.680  1.00  0.00           H  
ATOM   1284  HB1 ALA    86      41.790  48.530  24.250  1.00  0.00           H  
ATOM   1285  HB2 ALA    86      42.160  49.370  22.620  1.00  0.00           H  
ATOM   1286  HB3 ALA    86      42.210  47.660  22.670  1.00  0.00           H  
ATOM   1287  N   PHE    87      39.160  46.720  24.090  1.00  0.00           N  
ATOM   1288  CA  PHE    87      38.900  45.360  24.630  1.00  0.00           C  
ATOM   1289  C   PHE    87      37.370  44.950  24.590  1.00  0.00           C  
ATOM   1290  O   PHE    87      36.980  43.840  24.880  1.00  0.00           O  
ATOM   1291  CB  PHE    87      39.320  45.240  26.130  1.00  0.00           C  
ATOM   1292  CG  PHE    87      40.760  45.740  26.250  1.00  0.00           C  
ATOM   1293  CD1 PHE    87      41.750  45.490  25.320  1.00  0.00           C  
ATOM   1294  CD2 PHE    87      41.030  46.480  27.450  1.00  0.00           C  
ATOM   1295  CE1 PHE    87      43.130  45.890  25.560  1.00  0.00           C  
ATOM   1296  CE2 PHE    87      42.330  46.950  27.610  1.00  0.00           C  
ATOM   1297  CZ  PHE    87      43.360  46.680  26.680  1.00  0.00           C  
ATOM   1298  HN  PHE    87      39.050  47.420  24.790  1.00  0.00           H  
ATOM   1299  HA  PHE    87      39.360  44.620  23.990  1.00  0.00           H  
ATOM   1300  HB1 PHE    87      39.200  44.240  26.600  1.00  0.00           H  
ATOM   1301  HB2 PHE    87      38.590  45.890  26.670  1.00  0.00           H  
ATOM   1302  HD1 PHE    87      41.470  44.860  24.490  1.00  0.00           H  
ATOM   1303  HD2 PHE    87      40.220  46.730  28.110  1.00  0.00           H  
ATOM   1304  HE1 PHE    87      43.850  45.700  24.780  1.00  0.00           H  
ATOM   1305  HE2 PHE    87      42.560  47.570  28.470  1.00  0.00           H  
ATOM   1306  HZ  PHE    87      44.310  47.160  26.860  1.00  0.00           H  
ATOM   1307  N   GLY    88      36.510  45.860  24.190  1.00  0.00           N  
ATOM   1308  CA  GLY    88      35.060  45.570  23.930  1.00  0.00           C  
ATOM   1309  C   GLY    88      34.280  46.750  24.330  1.00  0.00           C  
ATOM   1310  O   GLY    88      34.740  47.780  24.870  1.00  0.00           O  
ATOM   1311  HN  GLY    88      36.740  46.820  24.090  1.00  0.00           H  
ATOM   1312  HA1 GLY    88      34.720  44.730  24.520  1.00  0.00           H  
ATOM   1313  HA2 GLY    88      34.890  45.360  22.880  1.00  0.00           H  
ATOM   1314  N   GLU    89      32.980  46.600  24.150  1.00  0.00           N  
ATOM   1315  CA  GLU    89      32.030  47.600  24.550  1.00  0.00           C  
ATOM   1316  C   GLU    89      31.980  48.030  26.030  1.00  0.00           C  
ATOM   1317  O   GLU    89      32.170  47.300  26.970  1.00  0.00           O  
ATOM   1318  CB  GLU    89      30.630  47.230  24.130  1.00  0.00           C  
ATOM   1319  CG  GLU    89      30.520  47.350  22.610  1.00  0.00           C  
ATOM   1320  CD  GLU    89      29.260  46.680  22.050  1.00  0.00           C  
ATOM   1321  OE1 GLU    89      29.040  46.740  20.800  1.00  0.00           O  
ATOM   1322  OE2 GLU    89      28.490  45.990  22.810  1.00  0.00           O1-
ATOM   1323  HN  GLU    89      32.750  45.870  23.500  1.00  0.00           H  
ATOM   1324  HA  GLU    89      32.290  48.520  24.050  1.00  0.00           H  
ATOM   1325  HB1 GLU    89      29.870  47.940  24.520  1.00  0.00           H  
ATOM   1326  HB2 GLU    89      30.460  46.200  24.500  1.00  0.00           H  
ATOM   1327  HG1 GLU    89      31.420  47.020  22.040  1.00  0.00           H  
ATOM   1328  HG2 GLU    89      30.460  48.420  22.330  1.00  0.00           H  
ATOM   1329  N   VAL    90      31.610  49.270  26.240  1.00  0.00           N  
ATOM   1330  CA  VAL    90      31.430  49.960  27.550  1.00  0.00           C  
ATOM   1331  C   VAL    90      29.970  50.400  27.490  1.00  0.00           C  
ATOM   1332  O   VAL    90      29.660  51.140  26.570  1.00  0.00           O  
ATOM   1333  CB  VAL    90      32.310  51.200  27.710  1.00  0.00           C  
ATOM   1334  CG1 VAL    90      32.280  51.680  29.210  1.00  0.00           C  
ATOM   1335  CG2 VAL    90      33.790  50.840  27.510  1.00  0.00           C  
ATOM   1336  HN  VAL    90      31.590  49.910  25.480  1.00  0.00           H  
ATOM   1337  HA  VAL    90      31.600  49.280  28.380  1.00  0.00           H  
ATOM   1338  HB  VAL    90      32.070  52.020  27.000  1.00  0.00           H  
ATOM   1339 1HG1 VAL    90      32.560  50.870  29.910  1.00  0.00           H  
ATOM   1340 2HG1 VAL    90      31.290  52.090  29.500  1.00  0.00           H  
ATOM   1341 3HG1 VAL    90      33.000  52.500  29.440  1.00  0.00           H  
ATOM   1342 1HG2 VAL    90      34.030  50.040  28.230  1.00  0.00           H  
ATOM   1343 2HG2 VAL    90      34.480  51.610  27.920  1.00  0.00           H  
ATOM   1344 3HG2 VAL    90      34.020  50.490  26.480  1.00  0.00           H  
ATOM   1345  N   GLN    91      29.120  49.960  28.420  1.00  0.00           N  
ATOM   1346  CA  GLN    91      27.750  49.910  28.310  1.00  0.00           C  
ATOM   1347  C   GLN    91      26.980  50.390  29.520  1.00  0.00           C  
ATOM   1348  O   GLN    91      27.500  50.730  30.570  1.00  0.00           O  
ATOM   1349  CB  GLN    91      27.340  48.410  28.090  1.00  0.00           C  
ATOM   1350  CG  GLN    91      27.870  47.840  26.700  1.00  0.00           C  
ATOM   1351  CD  GLN    91      27.160  46.510  26.410  1.00  0.00           C  
ATOM   1352  NE2 GLN    91      27.230  46.020  25.120  1.00  0.00           N  
ATOM   1353  OE1 GLN    91      26.370  45.990  27.160  1.00  0.00           O  
ATOM   1354  HN  GLN    91      29.490  49.370  29.140  1.00  0.00           H  
ATOM   1355  HA  GLN    91      27.430  50.490  27.450  1.00  0.00           H  
ATOM   1356  HB1 GLN    91      26.260  48.200  28.200  1.00  0.00           H  
ATOM   1357  HB2 GLN    91      27.800  47.790  28.880  1.00  0.00           H  
ATOM   1358  HG1 GLN    91      28.940  47.570  26.840  1.00  0.00           H  
ATOM   1359  HG2 GLN    91      27.650  48.450  25.800  1.00  0.00           H  
ATOM   1360 1HE2 GLN    91      27.930  46.360  24.490  1.00  0.00           H  
ATOM   1361 2HE2 GLN    91      26.910  45.080  25.020  1.00  0.00           H  
ATOM   1362  N   LEU    92      25.680  50.600  29.300  1.00  0.00           N  
ATOM   1363  CA  LEU    92      24.860  51.310  30.230  1.00  0.00           C  
ATOM   1364  C   LEU    92      23.720  50.290  30.460  1.00  0.00           C  
ATOM   1365  O   LEU    92      23.150  49.710  29.480  1.00  0.00           O  
ATOM   1366  CB  LEU    92      24.490  52.660  29.660  1.00  0.00           C  
ATOM   1367  CG  LEU    92      23.680  53.510  30.610  1.00  0.00           C  
ATOM   1368  CD1 LEU    92      24.330  53.520  32.050  1.00  0.00           C  
ATOM   1369  CD2 LEU    92      23.610  55.010  30.140  1.00  0.00           C  
ATOM   1370  HN  LEU    92      25.260  50.270  28.460  1.00  0.00           H  
ATOM   1371  HA  LEU    92      25.340  51.440  31.190  1.00  0.00           H  
ATOM   1372  HB1 LEU    92      24.010  52.620  28.650  1.00  0.00           H  
ATOM   1373  HB2 LEU    92      25.470  53.170  29.490  1.00  0.00           H  
ATOM   1374  HG  LEU    92      22.630  53.180  30.740  1.00  0.00           H  
ATOM   1375 1HD1 LEU    92      24.070  52.640  32.670  1.00  0.00           H  
ATOM   1376 2HD1 LEU    92      23.930  54.360  32.660  1.00  0.00           H  
ATOM   1377 3HD1 LEU    92      25.430  53.690  32.090  1.00  0.00           H  
ATOM   1378 1HD2 LEU    92      24.660  55.370  30.120  1.00  0.00           H  
ATOM   1379 2HD2 LEU    92      22.980  55.680  30.760  1.00  0.00           H  
ATOM   1380 3HD2 LEU    92      23.170  54.950  29.120  1.00  0.00           H  
ATOM   1381  N   VAL    93      23.360  49.970  31.730  1.00  0.00           N  
ATOM   1382  CA  VAL    93      22.540  48.780  32.050  1.00  0.00           C  
ATOM   1383  C   VAL    93      21.580  49.170  33.180  1.00  0.00           C  
ATOM   1384  O   VAL    93      21.870  49.830  34.160  1.00  0.00           O  
ATOM   1385  CB  VAL    93      23.250  47.440  32.320  1.00  0.00           C  
ATOM   1386  CG1 VAL    93      23.710  46.820  30.970  1.00  0.00           C  
ATOM   1387  CG2 VAL    93      24.470  47.670  33.240  1.00  0.00           C  
ATOM   1388  HN  VAL    93      23.740  50.460  32.500  1.00  0.00           H  
ATOM   1389  HA  VAL    93      21.900  48.570  31.210  1.00  0.00           H  
ATOM   1390  HB  VAL    93      22.500  46.790  32.810  1.00  0.00           H  
ATOM   1391 1HG1 VAL    93      24.340  47.430  30.300  1.00  0.00           H  
ATOM   1392 2HG1 VAL    93      22.840  46.510  30.360  1.00  0.00           H  
ATOM   1393 3HG1 VAL    93      24.320  45.910  31.170  1.00  0.00           H  
ATOM   1394 1HG2 VAL    93      24.780  46.660  33.570  1.00  0.00           H  
ATOM   1395 2HG2 VAL    93      24.240  48.290  34.140  1.00  0.00           H  
ATOM   1396 3HG2 VAL    93      25.370  48.090  32.740  1.00  0.00           H  
ATOM   1397  N   ARG    94      20.300  48.680  33.050  1.00  0.00           N  
ATOM   1398  CA  ARG    94      19.320  48.780  34.100  1.00  0.00           C  
ATOM   1399  C   ARG    94      18.960  47.430  34.620  1.00  0.00           C  
ATOM   1400  O   ARG    94      18.660  46.540  33.840  1.00  0.00           O  
ATOM   1401  CB  ARG    94      18.000  49.450  33.550  1.00  0.00           C  
ATOM   1402  CG  ARG    94      16.730  49.540  34.490  1.00  0.00           C  
ATOM   1403  CD  ARG    94      15.490  50.270  34.080  1.00  0.00           C  
ATOM   1404  NE  ARG    94      14.970  50.000  32.700  1.00  0.00           N  
ATOM   1405  CZ  ARG    94      15.000  50.880  31.710  1.00  0.00           C  
ATOM   1406  NH1 ARG    94      14.960  52.170  31.880  1.00  0.00           N1+
ATOM   1407  NH2 ARG    94      15.080  50.320  30.480  1.00  0.00           N  
ATOM   1408  HN  ARG    94      20.050  48.230  32.200  1.00  0.00           H  
ATOM   1409  HA  ARG    94      19.790  49.280  34.930  1.00  0.00           H  
ATOM   1410  HB1 ARG    94      17.800  48.990  32.560  1.00  0.00           H  
ATOM   1411  HB2 ARG    94      18.210  50.530  33.390  1.00  0.00           H  
ATOM   1412  HG1 ARG    94      17.120  49.820  35.490  1.00  0.00           H  
ATOM   1413  HG2 ARG    94      16.430  48.470  34.530  1.00  0.00           H  
ATOM   1414  HD1 ARG    94      15.700  51.360  34.140  1.00  0.00           H  
ATOM   1415  HD2 ARG    94      14.710  50.010  34.830  1.00  0.00           H  
ATOM   1416  HE  ARG    94      14.790  49.030  32.540  1.00  0.00           H  
ATOM   1417 1HH1 ARG    94      14.930  52.790  31.100  1.00  0.00           H  
ATOM   1418 2HH1 ARG    94      14.870  52.440  32.840  1.00  0.00           H  
ATOM   1419 1HH2 ARG    94      15.420  49.420  30.230  1.00  0.00           H  
ATOM   1420 2HH2 ARG    94      15.190  50.990  29.740  1.00  0.00           H  
ATOM   1421  N   HSD    95      18.940  47.290  35.950  1.00  0.00           N  
ATOM   1422  CA  HSD    95      19.070  45.980  36.630  1.00  0.00           C  
ATOM   1423  C   HSD    95      17.880  45.550  37.540  1.00  0.00           C  
ATOM   1424  O   HSD    95      17.710  46.040  38.640  1.00  0.00           O  
ATOM   1425  CB  HSD    95      20.350  46.130  37.420  1.00  0.00           C  
ATOM   1426  CG  HSD    95      20.470  45.090  38.530  1.00  0.00           C  
ATOM   1427  CD2 HSD    95      20.510  45.260  39.870  1.00  0.00           C  
ATOM   1428  ND1 HSD    95      20.730  43.740  38.370  1.00  0.00           N  
ATOM   1429  CE1 HSD    95      20.790  43.140  39.560  1.00  0.00           C  
ATOM   1430  NE2 HSD    95      20.680  44.050  40.500  1.00  0.00           N  
ATOM   1431  HN  HSD    95      19.030  48.090  36.540  1.00  0.00           H  
ATOM   1432  HA  HSD    95      19.210  45.130  35.970  1.00  0.00           H  
ATOM   1433  HB1 HSD    95      20.360  47.140  37.890  1.00  0.00           H  
ATOM   1434  HB2 HSD    95      21.190  45.960  36.720  1.00  0.00           H  
ATOM   1435  HD1 HSD    95      21.090  43.380  37.500  1.00  0.00           H  
ATOM   1436  HD2 HSD    95      20.460  46.170  40.460  1.00  0.00           H  
ATOM   1437  HE1 HSD    95      20.970  42.080  39.720  1.00  0.00           H  
ATOM   1438  N   LYS    96      17.150  44.490  37.060  1.00  0.00           N  
ATOM   1439  CA  LYS    96      16.160  43.770  37.750  1.00  0.00           C  
ATOM   1440  C   LYS    96      15.110  44.530  38.620  1.00  0.00           C  
ATOM   1441  O   LYS    96      14.880  45.750  38.530  1.00  0.00           O  
ATOM   1442  CB  LYS    96      16.920  42.690  38.540  1.00  0.00           C  
ATOM   1443  CG  LYS    96      17.860  41.790  37.740  1.00  0.00           C  
ATOM   1444  CD  LYS    96      17.250  40.830  36.690  1.00  0.00           C  
ATOM   1445  CE  LYS    96      16.090  40.020  37.240  1.00  0.00           C  
ATOM   1446  NZ  LYS    96      16.060  38.790  36.550  1.00  0.00           N1+
ATOM   1447  HN  LYS    96      17.340  44.170  36.130  1.00  0.00           H  
ATOM   1448  HA  LYS    96      15.590  43.370  36.930  1.00  0.00           H  
ATOM   1449  HB1 LYS    96      16.100  42.170  39.080  1.00  0.00           H  
ATOM   1450  HB2 LYS    96      17.520  43.220  39.310  1.00  0.00           H  
ATOM   1451  HG1 LYS    96      18.320  41.020  38.390  1.00  0.00           H  
ATOM   1452  HG2 LYS    96      18.690  42.390  37.310  1.00  0.00           H  
ATOM   1453  HD1 LYS    96      18.140  40.210  36.460  1.00  0.00           H  
ATOM   1454  HD2 LYS    96      16.850  41.460  35.880  1.00  0.00           H  
ATOM   1455  HE1 LYS    96      15.180  40.650  37.120  1.00  0.00           H  
ATOM   1456  HE2 LYS    96      16.150  39.770  38.320  1.00  0.00           H  
ATOM   1457  HZ1 LYS    96      16.200  38.910  35.520  1.00  0.00           H  
ATOM   1458  HZ2 LYS    96      15.230  38.200  36.760  1.00  0.00           H  
ATOM   1459  HZ3 LYS    96      16.870  38.180  36.780  1.00  0.00           H  
ATOM   1460  N   SER    97      14.470  43.830  39.600  1.00  0.00           N  
ATOM   1461  CA  SER    97      13.340  44.360  40.380  1.00  0.00           C  
ATOM   1462  C   SER    97      13.780  45.340  41.500  1.00  0.00           C  
ATOM   1463  O   SER    97      12.970  46.180  41.790  1.00  0.00           O  
ATOM   1464  CB  SER    97      12.390  43.280  40.970  1.00  0.00           C  
ATOM   1465  OG  SER    97      13.150  42.310  41.650  1.00  0.00           O  
ATOM   1466  HN  SER    97      14.570  42.840  39.680  1.00  0.00           H  
ATOM   1467  HA  SER    97      12.810  44.860  39.580  1.00  0.00           H  
ATOM   1468  HB1 SER    97      11.820  42.730  40.190  1.00  0.00           H  
ATOM   1469  HB2 SER    97      11.660  43.710  41.690  1.00  0.00           H  
ATOM   1470  HG1 SER    97      13.290  42.730  42.500  1.00  0.00           H  
ATOM   1471  N   THR    98      15.070  45.370  41.870  1.00  0.00           N  
ATOM   1472  CA  THR    98      15.740  46.460  42.640  1.00  0.00           C  
ATOM   1473  C   THR    98      15.580  47.820  42.040  1.00  0.00           C  
ATOM   1474  O   THR    98      15.520  48.840  42.690  1.00  0.00           O  
ATOM   1475  CB  THR    98      17.130  46.240  43.200  1.00  0.00           C  
ATOM   1476  CG2 THR    98      18.250  45.770  42.240  1.00  0.00           C  
ATOM   1477  OG1 THR    98      17.590  47.350  43.980  1.00  0.00           O  
ATOM   1478  HN  THR    98      15.640  44.560  41.750  1.00  0.00           H  
ATOM   1479  HA  THR    98      15.170  46.550  43.560  1.00  0.00           H  
ATOM   1480  HB  THR    98      17.100  45.350  43.870  1.00  0.00           H  
ATOM   1481  HG1 THR    98      18.310  46.960  44.480  1.00  0.00           H  
ATOM   1482 1HG2 THR    98      18.020  44.750  41.850  1.00  0.00           H  
ATOM   1483 2HG2 THR    98      19.220  45.760  42.780  1.00  0.00           H  
ATOM   1484 3HG2 THR    98      18.360  46.490  41.390  1.00  0.00           H  
ATOM   1485  N   ARG    99      15.530  47.840  40.730  1.00  0.00           N  
ATOM   1486  CA  ARG    99      15.350  49.000  39.960  1.00  0.00           C  
ATOM   1487  C   ARG    99      16.540  50.010  40.000  1.00  0.00           C  
ATOM   1488  O   ARG    99      16.390  51.140  40.400  1.00  0.00           O  
ATOM   1489  CB  ARG    99      13.960  49.800  40.190  1.00  0.00           C  
ATOM   1490  CG  ARG    99      12.680  48.990  39.850  1.00  0.00           C  
ATOM   1491  CD  ARG    99      12.610  48.570  38.420  1.00  0.00           C  
ATOM   1492  NE  ARG    99      11.410  47.740  38.170  1.00  0.00           N  
ATOM   1493  CZ  ARG    99      11.010  47.520  36.950  1.00  0.00           C  
ATOM   1494  NH1 ARG    99      11.680  47.950  35.900  1.00  0.00           N1+
ATOM   1495  NH2 ARG    99       9.840  46.970  36.680  1.00  0.00           N  
ATOM   1496  HN  ARG    99      15.480  46.960  40.260  1.00  0.00           H  
ATOM   1497  HA  ARG    99      15.360  48.690  38.930  1.00  0.00           H  
ATOM   1498  HB1 ARG    99      14.010  50.700  39.530  1.00  0.00           H  
ATOM   1499  HB2 ARG    99      13.770  50.170  41.220  1.00  0.00           H  
ATOM   1500  HG1 ARG    99      11.870  49.690  40.150  1.00  0.00           H  
ATOM   1501  HG2 ARG    99      12.620  48.090  40.500  1.00  0.00           H  
ATOM   1502  HD1 ARG    99      13.460  47.910  38.180  1.00  0.00           H  
ATOM   1503  HD2 ARG    99      12.650  49.490  37.800  1.00  0.00           H  
ATOM   1504  HE  ARG    99      10.770  47.420  38.860  1.00  0.00           H  
ATOM   1505 1HH1 ARG    99      12.660  48.160  35.950  1.00  0.00           H  
ATOM   1506 2HH1 ARG    99      11.430  47.660  34.980  1.00  0.00           H  
ATOM   1507 1HH2 ARG    99       9.410  46.390  37.370  1.00  0.00           H  
ATOM   1508 2HH2 ARG    99       9.540  46.950  35.730  1.00  0.00           H  
ATOM   1509  N   LYS   100      17.750  49.500  39.650  1.00  0.00           N  
ATOM   1510  CA  LYS   100      19.000  50.260  39.670  1.00  0.00           C  
ATOM   1511  C   LYS   100      19.490  50.540  38.280  1.00  0.00           C  
ATOM   1512  O   LYS   100      19.280  49.700  37.380  1.00  0.00           O  
ATOM   1513  CB  LYS   100      20.090  49.670  40.590  1.00  0.00           C  
ATOM   1514  CG  LYS   100      19.730  49.410  42.010  1.00  0.00           C  
ATOM   1515  CD  LYS   100      19.530  50.680  42.870  1.00  0.00           C  
ATOM   1516  CE  LYS   100      19.040  50.370  44.280  1.00  0.00           C  
ATOM   1517  NZ  LYS   100      17.530  50.190  44.150  1.00  0.00           N1+
ATOM   1518  HN  LYS   100      17.850  48.590  39.270  1.00  0.00           H  
ATOM   1519  HA  LYS   100      18.900  51.220  40.150  1.00  0.00           H  
ATOM   1520  HB1 LYS   100      21.080  50.160  40.460  1.00  0.00           H  
ATOM   1521  HB2 LYS   100      20.310  48.670  40.170  1.00  0.00           H  
ATOM   1522  HG1 LYS   100      20.460  48.830  42.620  1.00  0.00           H  
ATOM   1523  HG2 LYS   100      18.810  48.800  41.960  1.00  0.00           H  
ATOM   1524  HD1 LYS   100      18.770  51.340  42.420  1.00  0.00           H  
ATOM   1525  HD2 LYS   100      20.530  51.170  42.890  1.00  0.00           H  
ATOM   1526  HE1 LYS   100      19.170  51.320  44.840  1.00  0.00           H  
ATOM   1527  HE2 LYS   100      19.620  49.570  44.790  1.00  0.00           H  
ATOM   1528  HZ1 LYS   100      17.150  49.960  45.090  1.00  0.00           H  
ATOM   1529  HZ2 LYS   100      17.390  49.390  43.500  1.00  0.00           H  
ATOM   1530  HZ3 LYS   100      16.900  50.980  43.890  1.00  0.00           H  
ATOM   1531  N   VAL   101      20.220  51.660  38.090  1.00  0.00           N  
ATOM   1532  CA  VAL   101      21.010  51.810  36.920  1.00  0.00           C  
ATOM   1533  C   VAL   101      22.410  51.850  37.310  1.00  0.00           C  
ATOM   1534  O   VAL   101      22.860  52.630  38.160  1.00  0.00           O  
ATOM   1535  CB  VAL   101      20.600  53.000  36.070  1.00  0.00           C  
ATOM   1536  CG1 VAL   101      21.620  53.070  34.910  1.00  0.00           C  
ATOM   1537  CG2 VAL   101      19.190  52.750  35.570  1.00  0.00           C  
ATOM   1538  HN  VAL   101      20.460  52.220  38.870  1.00  0.00           H  
ATOM   1539  HA  VAL   101      20.840  50.960  36.280  1.00  0.00           H  
ATOM   1540  HB  VAL   101      20.570  53.960  36.630  1.00  0.00           H  
ATOM   1541 1HG1 VAL   101      22.680  53.190  35.190  1.00  0.00           H  
ATOM   1542 2HG1 VAL   101      21.340  53.930  34.270  1.00  0.00           H  
ATOM   1543 3HG1 VAL   101      21.470  52.180  34.260  1.00  0.00           H  
ATOM   1544 1HG2 VAL   101      18.930  53.640  34.960  1.00  0.00           H  
ATOM   1545 2HG2 VAL   101      18.400  52.790  36.350  1.00  0.00           H  
ATOM   1546 3HG2 VAL   101      19.080  51.780  35.040  1.00  0.00           H  
ATOM   1547  N   TYR   102      23.180  50.950  36.630  1.00  0.00           N  
ATOM   1548  CA  TYR   102      24.620  50.840  36.680  1.00  0.00           C  
ATOM   1549  C   TYR   102      25.230  50.960  35.240  1.00  0.00           C  
ATOM   1550  O   TYR   102      24.470  50.930  34.280  1.00  0.00           O  
ATOM   1551  CB  TYR   102      25.050  49.460  37.330  1.00  0.00           C  
ATOM   1552  CG  TYR   102      24.440  49.160  38.660  1.00  0.00           C  
ATOM   1553  CD1 TYR   102      24.400  50.080  39.740  1.00  0.00           C  
ATOM   1554  CD2 TYR   102      24.180  47.800  38.910  1.00  0.00           C  
ATOM   1555  CE1 TYR   102      24.090  49.590  41.020  1.00  0.00           C  
ATOM   1556  CE2 TYR   102      23.820  47.330  40.180  1.00  0.00           C  
ATOM   1557  CZ  TYR   102      23.760  48.290  41.260  1.00  0.00           C  
ATOM   1558  OH  TYR   102      23.390  47.920  42.540  1.00  0.00           O  
ATOM   1559  HN  TYR   102      22.700  50.440  35.920  1.00  0.00           H  
ATOM   1560  HA  TYR   102      24.940  51.660  37.310  1.00  0.00           H  
ATOM   1561  HB1 TYR   102      26.130  49.370  37.580  1.00  0.00           H  
ATOM   1562  HB2 TYR   102      24.760  48.600  36.680  1.00  0.00           H  
ATOM   1563  HD1 TYR   102      24.680  51.110  39.590  1.00  0.00           H  
ATOM   1564  HD2 TYR   102      24.190  47.050  38.130  1.00  0.00           H  
ATOM   1565  HE1 TYR   102      24.100  50.230  41.890  1.00  0.00           H  
ATOM   1566  HE2 TYR   102      23.480  46.310  40.220  1.00  0.00           H  
ATOM   1567  HH  TYR   102      23.110  47.010  42.460  1.00  0.00           H  
ATOM   1568  N   ALA   103      26.580  50.980  35.160  1.00  0.00           N  
ATOM   1569  CA  ALA   103      27.230  50.930  33.850  1.00  0.00           C  
ATOM   1570  C   ALA   103      28.150  49.730  33.810  1.00  0.00           C  
ATOM   1571  O   ALA   103      28.410  49.120  34.860  1.00  0.00           O  
ATOM   1572  CB  ALA   103      27.900  52.270  33.700  1.00  0.00           C  
ATOM   1573  HN  ALA   103      27.120  50.990  35.990  1.00  0.00           H  
ATOM   1574  HA  ALA   103      26.560  50.690  33.030  1.00  0.00           H  
ATOM   1575  HB1 ALA   103      28.320  52.390  32.670  1.00  0.00           H  
ATOM   1576  HB2 ALA   103      28.700  52.440  34.450  1.00  0.00           H  
ATOM   1577  HB3 ALA   103      27.100  53.040  33.660  1.00  0.00           H  
ATOM   1578  N   MET   104      28.600  49.250  32.640  1.00  0.00           N  
ATOM   1579  CA  MET   104      29.180  47.890  32.570  1.00  0.00           C  
ATOM   1580  C   MET   104      30.170  47.830  31.390  1.00  0.00           C  
ATOM   1581  O   MET   104      29.930  48.590  30.460  1.00  0.00           O  
ATOM   1582  CB  MET   104      28.060  46.840  32.510  1.00  0.00           C  
ATOM   1583  CG  MET   104      28.510  45.380  32.340  1.00  0.00           C  
ATOM   1584  SD  MET   104      27.290  44.050  31.910  1.00  0.00           S  
ATOM   1585  CE  MET   104      27.080  44.390  30.070  1.00  0.00           C  
ATOM   1586  HN  MET   104      28.430  49.750  31.800  1.00  0.00           H  
ATOM   1587  HA  MET   104      29.700  47.800  33.520  1.00  0.00           H  
ATOM   1588  HB1 MET   104      27.400  47.200  31.690  1.00  0.00           H  
ATOM   1589  HB2 MET   104      27.350  46.920  33.350  1.00  0.00           H  
ATOM   1590  HG1 MET   104      29.100  45.010  33.200  1.00  0.00           H  
ATOM   1591  HG2 MET   104      29.340  45.440  31.600  1.00  0.00           H  
ATOM   1592  HE1 MET   104      28.020  44.610  29.520  1.00  0.00           H  
ATOM   1593  HE2 MET   104      26.480  45.320  29.940  1.00  0.00           H  
ATOM   1594  HE3 MET   104      26.570  43.550  29.550  1.00  0.00           H  
ATOM   1595  N   LYS   105      31.320  47.170  31.520  1.00  0.00           N  
ATOM   1596  CA  LYS   105      32.170  46.930  30.330  1.00  0.00           C  
ATOM   1597  C   LYS   105      32.540  45.460  30.290  1.00  0.00           C  
ATOM   1598  O   LYS   105      32.870  44.820  31.320  1.00  0.00           O  
ATOM   1599  CB  LYS   105      33.400  47.780  30.230  1.00  0.00           C  
ATOM   1600  CG  LYS   105      34.430  47.610  31.340  1.00  0.00           C  
ATOM   1601  CD  LYS   105      35.610  48.480  31.170  1.00  0.00           C  
ATOM   1602  CE  LYS   105      36.700  48.260  32.310  1.00  0.00           C  
ATOM   1603  NZ  LYS   105      37.990  48.780  31.890  1.00  0.00           N1+
ATOM   1604  HN  LYS   105      31.660  46.970  32.440  1.00  0.00           H  
ATOM   1605  HA  LYS   105      31.650  47.150  29.410  1.00  0.00           H  
ATOM   1606  HB1 LYS   105      33.150  48.860  30.150  1.00  0.00           H  
ATOM   1607  HB2 LYS   105      33.990  47.580  29.310  1.00  0.00           H  
ATOM   1608  HG1 LYS   105      34.660  46.540  31.470  1.00  0.00           H  
ATOM   1609  HG2 LYS   105      33.810  47.860  32.220  1.00  0.00           H  
ATOM   1610  HD1 LYS   105      35.290  49.550  31.160  1.00  0.00           H  
ATOM   1611  HD2 LYS   105      36.010  48.400  30.140  1.00  0.00           H  
ATOM   1612  HE1 LYS   105      36.950  47.180  32.470  1.00  0.00           H  
ATOM   1613  HE2 LYS   105      36.500  48.700  33.310  1.00  0.00           H  
ATOM   1614  HZ1 LYS   105      38.350  48.310  31.040  1.00  0.00           H  
ATOM   1615  HZ2 LYS   105      38.740  48.690  32.600  1.00  0.00           H  
ATOM   1616  HZ3 LYS   105      37.930  49.800  31.720  1.00  0.00           H  
ATOM   1617  N   LEU   106      32.500  44.940  29.080  1.00  0.00           N  
ATOM   1618  CA  LEU   106      32.980  43.670  28.700  1.00  0.00           C  
ATOM   1619  C   LEU   106      34.390  43.780  28.090  1.00  0.00           C  
ATOM   1620  O   LEU   106      34.810  44.670  27.350  1.00  0.00           O  
ATOM   1621  CB  LEU   106      32.020  42.790  27.960  1.00  0.00           C  
ATOM   1622  CG  LEU   106      31.620  43.430  26.540  1.00  0.00           C  
ATOM   1623  CD1 LEU   106      32.210  42.670  25.350  1.00  0.00           C  
ATOM   1624  CD2 LEU   106      30.140  43.470  26.260  1.00  0.00           C  
ATOM   1625  HN  LEU   106      32.300  45.550  28.320  1.00  0.00           H  
ATOM   1626  HA  LEU   106      33.130  43.070  29.580  1.00  0.00           H  
ATOM   1627  HB1 LEU   106      31.130  42.640  28.610  1.00  0.00           H  
ATOM   1628  HB2 LEU   106      32.390  41.750  27.870  1.00  0.00           H  
ATOM   1629  HG  LEU   106      32.060  44.450  26.520  1.00  0.00           H  
ATOM   1630 1HD1 LEU   106      31.680  41.720  25.140  1.00  0.00           H  
ATOM   1631 2HD1 LEU   106      33.220  42.300  25.630  1.00  0.00           H  
ATOM   1632 3HD1 LEU   106      32.310  43.350  24.480  1.00  0.00           H  
ATOM   1633 1HD2 LEU   106      29.660  44.000  27.100  1.00  0.00           H  
ATOM   1634 2HD2 LEU   106      29.770  42.430  26.090  1.00  0.00           H  
ATOM   1635 3HD2 LEU   106      29.800  43.930  25.310  1.00  0.00           H  
ATOM   1636  N   LEU   107      35.250  42.850  28.550  1.00  0.00           N  
ATOM   1637  CA  LEU   107      36.680  42.930  28.120  1.00  0.00           C  
ATOM   1638  C   LEU   107      36.910  41.510  27.520  1.00  0.00           C  
ATOM   1639  O   LEU   107      36.740  40.460  28.110  1.00  0.00           O  
ATOM   1640  CB  LEU   107      37.640  43.050  29.410  1.00  0.00           C  
ATOM   1641  CG  LEU   107      37.460  44.210  30.390  1.00  0.00           C  
ATOM   1642  CD1 LEU   107      36.450  44.010  31.530  1.00  0.00           C  
ATOM   1643  CD2 LEU   107      38.720  44.840  30.900  1.00  0.00           C  
ATOM   1644  HN  LEU   107      35.050  42.330  29.380  1.00  0.00           H  
ATOM   1645  HA  LEU   107      36.910  43.630  27.330  1.00  0.00           H  
ATOM   1646  HB1 LEU   107      38.640  43.170  28.940  1.00  0.00           H  
ATOM   1647  HB2 LEU   107      37.560  42.110  29.990  1.00  0.00           H  
ATOM   1648  HG  LEU   107      37.030  44.990  29.720  1.00  0.00           H  
ATOM   1649 1HD1 LEU   107      36.580  43.050  32.070  1.00  0.00           H  
ATOM   1650 2HD1 LEU   107      35.430  43.930  31.100  1.00  0.00           H  
ATOM   1651 3HD1 LEU   107      36.550  44.820  32.290  1.00  0.00           H  
ATOM   1652 1HD2 LEU   107      38.500  45.620  31.650  1.00  0.00           H  
ATOM   1653 2HD2 LEU   107      39.260  45.300  30.040  1.00  0.00           H  
ATOM   1654 3HD2 LEU   107      39.470  44.140  31.330  1.00  0.00           H  
ATOM   1655  N   SER   108      37.300  41.450  26.260  1.00  0.00           N  
ATOM   1656  CA  SER   108      37.750  40.280  25.520  1.00  0.00           C  
ATOM   1657  C   SER   108      38.990  39.810  26.170  1.00  0.00           C  
ATOM   1658  O   SER   108      40.060  40.440  26.090  1.00  0.00           O  
ATOM   1659  CB  SER   108      37.990  40.580  24.040  1.00  0.00           C  
ATOM   1660  OG  SER   108      38.500  39.410  23.330  1.00  0.00           O  
ATOM   1661  HN  SER   108      37.190  42.330  25.800  1.00  0.00           H  
ATOM   1662  HA  SER   108      36.960  39.550  25.510  1.00  0.00           H  
ATOM   1663  HB1 SER   108      38.710  41.430  23.960  1.00  0.00           H  
ATOM   1664  HB2 SER   108      37.070  40.920  23.510  1.00  0.00           H  
ATOM   1665  HG1 SER   108      37.820  39.130  22.710  1.00  0.00           H  
ATOM   1666  N   LYS   109      38.940  38.640  26.820  1.00  0.00           N  
ATOM   1667  CA  LYS   109      40.070  37.910  27.350  1.00  0.00           C  
ATOM   1668  C   LYS   109      41.270  37.620  26.400  1.00  0.00           C  
ATOM   1669  O   LYS   109      42.410  37.990  26.740  1.00  0.00           O  
ATOM   1670  CB  LYS   109      39.670  36.570  28.040  1.00  0.00           C  
ATOM   1671  CG  LYS   109      39.000  36.800  29.370  1.00  0.00           C  
ATOM   1672  CD  LYS   109      38.640  35.490  30.090  1.00  0.00           C  
ATOM   1673  CE  LYS   109      37.450  34.730  29.450  1.00  0.00           C  
ATOM   1674  NZ  LYS   109      37.120  33.480  30.120  1.00  0.00           N1+
ATOM   1675  HN  LYS   109      38.080  38.130  26.750  1.00  0.00           H  
ATOM   1676  HA  LYS   109      40.510  38.490  28.150  1.00  0.00           H  
ATOM   1677  HB1 LYS   109      40.600  36.040  28.320  1.00  0.00           H  
ATOM   1678  HB2 LYS   109      38.980  35.950  27.420  1.00  0.00           H  
ATOM   1679  HG1 LYS   109      38.150  37.510  29.230  1.00  0.00           H  
ATOM   1680  HG2 LYS   109      39.790  37.320  29.950  1.00  0.00           H  
ATOM   1681  HD1 LYS   109      38.580  35.540  31.200  1.00  0.00           H  
ATOM   1682  HD2 LYS   109      39.560  34.890  29.970  1.00  0.00           H  
ATOM   1683  HE1 LYS   109      37.590  34.530  28.360  1.00  0.00           H  
ATOM   1684  HE2 LYS   109      36.570  35.400  29.430  1.00  0.00           H  
ATOM   1685  HZ1 LYS   109      36.470  32.820  29.640  1.00  0.00           H  
ATOM   1686  HZ2 LYS   109      36.740  33.700  31.060  1.00  0.00           H  
ATOM   1687  HZ3 LYS   109      38.010  32.960  30.240  1.00  0.00           H  
ATOM   1688  N   PHE   110      41.010  37.010  25.220  1.00  0.00           N  
ATOM   1689  CA  PHE   110      41.970  36.830  24.260  1.00  0.00           C  
ATOM   1690  C   PHE   110      42.750  38.120  23.910  1.00  0.00           C  
ATOM   1691  O   PHE   110      43.940  38.160  23.810  1.00  0.00           O  
ATOM   1692  CB  PHE   110      41.580  36.100  22.950  1.00  0.00           C  
ATOM   1693  CG  PHE   110      42.770  35.620  22.150  1.00  0.00           C  
ATOM   1694  CD1 PHE   110      44.060  35.180  22.720  1.00  0.00           C  
ATOM   1695  CD2 PHE   110      42.640  35.510  20.770  1.00  0.00           C  
ATOM   1696  CE1 PHE   110      45.010  34.620  21.890  1.00  0.00           C  
ATOM   1697  CE2 PHE   110      43.650  34.870  19.990  1.00  0.00           C  
ATOM   1698  CZ  PHE   110      44.860  34.500  20.520  1.00  0.00           C  
ATOM   1699  HN  PHE   110      40.100  36.850  24.850  1.00  0.00           H  
ATOM   1700  HA  PHE   110      42.620  36.170  24.800  1.00  0.00           H  
ATOM   1701  HB1 PHE   110      40.940  36.780  22.350  1.00  0.00           H  
ATOM   1702  HB2 PHE   110      41.010  35.200  23.270  1.00  0.00           H  
ATOM   1703  HD1 PHE   110      44.210  35.360  23.770  1.00  0.00           H  
ATOM   1704  HD2 PHE   110      41.740  35.790  20.240  1.00  0.00           H  
ATOM   1705  HE1 PHE   110      45.950  34.240  22.280  1.00  0.00           H  
ATOM   1706  HE2 PHE   110      43.380  34.660  18.960  1.00  0.00           H  
ATOM   1707  HZ  PHE   110      45.660  33.990  20.000  1.00  0.00           H  
ATOM   1708  N   GLU   111      41.990  39.280  23.730  1.00  0.00           N  
ATOM   1709  CA  GLU   111      42.450  40.620  23.330  1.00  0.00           C  
ATOM   1710  C   GLU   111      43.340  41.230  24.310  1.00  0.00           C  
ATOM   1711  O   GLU   111      44.390  41.750  24.020  1.00  0.00           O  
ATOM   1712  CB  GLU   111      41.250  41.590  22.950  1.00  0.00           C  
ATOM   1713  CG  GLU   111      41.670  42.830  22.190  1.00  0.00           C  
ATOM   1714  CD  GLU   111      42.230  42.490  20.820  1.00  0.00           C  
ATOM   1715  OE1 GLU   111      43.380  42.980  20.490  1.00  0.00           O  
ATOM   1716  OE2 GLU   111      41.540  41.850  20.010  1.00  0.00           O1-
ATOM   1717  HN  GLU   111      41.000  39.190  23.840  1.00  0.00           H  
ATOM   1718  HA  GLU   111      43.030  40.570  22.420  1.00  0.00           H  
ATOM   1719  HB1 GLU   111      40.770  41.950  23.880  1.00  0.00           H  
ATOM   1720  HB2 GLU   111      40.580  41.020  22.270  1.00  0.00           H  
ATOM   1721  HG1 GLU   111      42.500  43.320  22.740  1.00  0.00           H  
ATOM   1722  HG2 GLU   111      40.760  43.450  22.000  1.00  0.00           H  
ATOM   1723  N   MET   112      42.950  41.080  25.640  1.00  0.00           N  
ATOM   1724  CA  MET   112      43.860  41.400  26.750  1.00  0.00           C  
ATOM   1725  C   MET   112      45.160  40.610  26.710  1.00  0.00           C  
ATOM   1726  O   MET   112      46.250  41.140  26.850  1.00  0.00           O  
ATOM   1727  CB  MET   112      43.260  41.080  28.130  1.00  0.00           C  
ATOM   1728  CG  MET   112      42.110  42.110  28.500  1.00  0.00           C  
ATOM   1729  SD  MET   112      41.300  41.970  30.080  1.00  0.00           S  
ATOM   1730  CE  MET   112      40.270  40.530  29.770  1.00  0.00           C  
ATOM   1731  HN  MET   112      42.100  40.600  25.840  1.00  0.00           H  
ATOM   1732  HA  MET   112      44.150  42.430  26.620  1.00  0.00           H  
ATOM   1733  HB1 MET   112      43.970  41.310  28.960  1.00  0.00           H  
ATOM   1734  HB2 MET   112      42.960  40.010  28.180  1.00  0.00           H  
ATOM   1735  HG1 MET   112      41.330  42.210  27.720  1.00  0.00           H  
ATOM   1736  HG2 MET   112      42.570  43.120  28.530  1.00  0.00           H  
ATOM   1737  HE1 MET   112      39.830  40.460  28.760  1.00  0.00           H  
ATOM   1738  HE2 MET   112      39.400  40.470  30.450  1.00  0.00           H  
ATOM   1739  HE3 MET   112      40.860  39.600  29.950  1.00  0.00           H  
ATOM   1740  N   ILE   113      45.140  39.270  26.530  1.00  0.00           N  
ATOM   1741  CA  ILE   113      46.400  38.460  26.540  1.00  0.00           C  
ATOM   1742  C   ILE   113      47.270  38.650  25.280  1.00  0.00           C  
ATOM   1743  O   ILE   113      48.540  38.670  25.360  1.00  0.00           O  
ATOM   1744  CB  ILE   113      46.040  36.950  26.660  1.00  0.00           C  
ATOM   1745  CG1 ILE   113      45.380  36.580  28.010  1.00  0.00           C  
ATOM   1746  CG2 ILE   113      47.210  35.900  26.400  1.00  0.00           C  
ATOM   1747  CD  ILE   113      46.270  36.710  29.260  1.00  0.00           C  
ATOM   1748  HN  ILE   113      44.250  38.820  26.520  1.00  0.00           H  
ATOM   1749  HA  ILE   113      46.970  38.780  27.410  1.00  0.00           H  
ATOM   1750  HB  ILE   113      45.150  36.790  26.020  1.00  0.00           H  
ATOM   1751 1HG1 ILE   113      45.080  35.510  27.920  1.00  0.00           H  
ATOM   1752 2HG1 ILE   113      44.480  37.230  28.090  1.00  0.00           H  
ATOM   1753 1HG2 ILE   113      47.720  35.930  25.420  1.00  0.00           H  
ATOM   1754 2HG2 ILE   113      46.910  34.870  26.690  1.00  0.00           H  
ATOM   1755 3HG2 ILE   113      48.000  36.150  27.130  1.00  0.00           H  
ATOM   1756  HD1 ILE   113      47.240  36.180  29.160  1.00  0.00           H  
ATOM   1757  HD2 ILE   113      45.820  36.240  30.160  1.00  0.00           H  
ATOM   1758  HD3 ILE   113      46.470  37.790  29.460  1.00  0.00           H  
ATOM   1759  N   LYS   114      46.710  38.940  24.120  1.00  0.00           N  
ATOM   1760  CA  LYS   114      47.370  39.700  23.120  1.00  0.00           C  
ATOM   1761  C   LYS   114      47.950  41.080  23.500  1.00  0.00           C  
ATOM   1762  O   LYS   114      49.060  41.390  22.970  1.00  0.00           O  
ATOM   1763  CB  LYS   114      46.430  39.860  21.900  1.00  0.00           C  
ATOM   1764  CG  LYS   114      46.090  38.460  21.360  1.00  0.00           C  
ATOM   1765  CD  LYS   114      44.900  38.500  20.410  1.00  0.00           C  
ATOM   1766  CE  LYS   114      44.850  39.660  19.440  1.00  0.00           C  
ATOM   1767  NZ  LYS   114      43.780  39.500  18.510  1.00  0.00           N1+
ATOM   1768  HN  LYS   114      45.750  38.710  23.970  1.00  0.00           H  
ATOM   1769  HA  LYS   114      48.200  39.080  22.810  1.00  0.00           H  
ATOM   1770  HB1 LYS   114      46.910  40.440  21.090  1.00  0.00           H  
ATOM   1771  HB2 LYS   114      45.580  40.460  22.300  1.00  0.00           H  
ATOM   1772  HG1 LYS   114      45.880  37.880  22.290  1.00  0.00           H  
ATOM   1773  HG2 LYS   114      46.960  38.010  20.840  1.00  0.00           H  
ATOM   1774  HD1 LYS   114      43.950  38.450  20.980  1.00  0.00           H  
ATOM   1775  HD2 LYS   114      45.050  37.570  19.830  1.00  0.00           H  
ATOM   1776  HE1 LYS   114      45.790  39.800  18.860  1.00  0.00           H  
ATOM   1777  HE2 LYS   114      44.680  40.600  20.000  1.00  0.00           H  
ATOM   1778  HZ1 LYS   114      42.920  39.590  19.080  1.00  0.00           H  
ATOM   1779  HZ2 LYS   114      43.710  38.590  18.000  1.00  0.00           H  
ATOM   1780  HZ3 LYS   114      43.640  40.260  17.810  1.00  0.00           H  
ATOM   1781  N   ARG   115      47.230  41.920  24.230  1.00  0.00           N  
ATOM   1782  CA  ARG   115      47.720  43.310  24.340  1.00  0.00           C  
ATOM   1783  C   ARG   115      49.010  43.560  25.150  1.00  0.00           C  
ATOM   1784  O   ARG   115      49.800  44.470  24.870  1.00  0.00           O  
ATOM   1785  CB  ARG   115      46.700  44.280  24.990  1.00  0.00           C  
ATOM   1786  CG  ARG   115      47.140  45.820  25.210  1.00  0.00           C  
ATOM   1787  CD  ARG   115      47.290  46.470  23.850  1.00  0.00           C  
ATOM   1788  NE  ARG   115      47.300  47.920  24.020  1.00  0.00           N  
ATOM   1789  CZ  ARG   115      46.540  48.780  23.420  1.00  0.00           C  
ATOM   1790  NH1 ARG   115      45.750  48.440  22.450  1.00  0.00           N1+
ATOM   1791  NH2 ARG   115      46.600  50.080  23.720  1.00  0.00           N  
ATOM   1792  HN  ARG   115      46.270  41.770  24.430  1.00  0.00           H  
ATOM   1793  HA  ARG   115      47.920  43.650  23.330  1.00  0.00           H  
ATOM   1794  HB1 ARG   115      46.530  43.880  26.020  1.00  0.00           H  
ATOM   1795  HB2 ARG   115      45.710  44.260  24.480  1.00  0.00           H  
ATOM   1796  HG1 ARG   115      48.020  45.930  25.870  1.00  0.00           H  
ATOM   1797  HG2 ARG   115      46.280  46.220  25.790  1.00  0.00           H  
ATOM   1798  HD1 ARG   115      46.410  46.160  23.230  1.00  0.00           H  
ATOM   1799  HD2 ARG   115      48.210  46.110  23.340  1.00  0.00           H  
ATOM   1800  HE  ARG   115      47.870  48.320  24.730  1.00  0.00           H  
ATOM   1801 1HH1 ARG   115      45.990  47.660  21.870  1.00  0.00           H  
ATOM   1802 2HH1 ARG   115      45.150  49.130  22.050  1.00  0.00           H  
ATOM   1803 1HH2 ARG   115      46.940  50.300  24.640  1.00  0.00           H  
ATOM   1804 2HH2 ARG   115      45.910  50.640  23.270  1.00  0.00           H  
ATOM   1805  N   SER   116      49.050  42.800  26.230  1.00  0.00           N  
ATOM   1806  CA  SER   116      50.150  42.980  27.220  1.00  0.00           C  
ATOM   1807  C   SER   116      50.360  41.810  28.050  1.00  0.00           C  
ATOM   1808  O   SER   116      49.460  41.040  28.330  1.00  0.00           O  
ATOM   1809  CB  SER   116      50.090  44.310  28.020  1.00  0.00           C  
ATOM   1810  OG  SER   116      51.290  44.680  28.730  1.00  0.00           O  
ATOM   1811  HN  SER   116      48.260  42.240  26.450  1.00  0.00           H  
ATOM   1812  HA  SER   116      51.050  43.010  26.630  1.00  0.00           H  
ATOM   1813  HB1 SER   116      49.220  44.340  28.710  1.00  0.00           H  
ATOM   1814  HB2 SER   116      49.910  45.110  27.270  1.00  0.00           H  
ATOM   1815  HG1 SER   116      51.970  45.000  28.130  1.00  0.00           H  
ATOM   1816  N   ASP   117      51.570  41.630  28.530  1.00  0.00           N  
ATOM   1817  CA  ASP   117      51.950  40.680  29.530  1.00  0.00           C  
ATOM   1818  C   ASP   117      51.760  41.250  30.910  1.00  0.00           C  
ATOM   1819  O   ASP   117      51.740  40.570  31.980  1.00  0.00           O  
ATOM   1820  CB  ASP   117      53.470  40.200  29.300  1.00  0.00           C  
ATOM   1821  CG  ASP   117      53.610  39.520  27.930  1.00  0.00           C  
ATOM   1822  OD1 ASP   117      54.660  39.620  27.290  1.00  0.00           O  
ATOM   1823  OD2 ASP   117      52.680  38.810  27.430  1.00  0.00           O1-
ATOM   1824  HN  ASP   117      52.180  42.400  28.360  1.00  0.00           H  
ATOM   1825  HA  ASP   117      51.340  39.790  29.510  1.00  0.00           H  
ATOM   1826  HB1 ASP   117      53.700  39.520  30.140  1.00  0.00           H  
ATOM   1827  HB2 ASP   117      54.120  41.100  29.340  1.00  0.00           H  
ATOM   1828  N   SER   118      51.440  42.550  30.990  1.00  0.00           N  
ATOM   1829  CA  SER   118      50.980  43.290  32.110  1.00  0.00           C  
ATOM   1830  C   SER   118      49.610  42.870  32.500  1.00  0.00           C  
ATOM   1831  O   SER   118      48.770  42.340  31.710  1.00  0.00           O  
ATOM   1832  CB  SER   118      51.030  44.760  31.800  1.00  0.00           C  
ATOM   1833  OG  SER   118      50.820  45.570  32.940  1.00  0.00           O  
ATOM   1834  HN  SER   118      51.600  43.090  30.180  1.00  0.00           H  
ATOM   1835  HA  SER   118      51.740  43.120  32.870  1.00  0.00           H  
ATOM   1836  HB1 SER   118      50.300  44.980  31.000  1.00  0.00           H  
ATOM   1837  HB2 SER   118      51.990  45.040  31.310  1.00  0.00           H  
ATOM   1838  HG1 SER   118      51.630  45.680  33.440  1.00  0.00           H  
ATOM   1839  N   ALA   119      49.340  42.990  33.790  1.00  0.00           N  
ATOM   1840  CA  ALA   119      48.070  42.520  34.450  1.00  0.00           C  
ATOM   1841  C   ALA   119      47.140  43.730  34.710  1.00  0.00           C  
ATOM   1842  O   ALA   119      46.330  43.720  35.580  1.00  0.00           O  
ATOM   1843  CB  ALA   119      48.390  41.890  35.830  1.00  0.00           C  
ATOM   1844  HN  ALA   119      49.990  43.470  34.380  1.00  0.00           H  
ATOM   1845  HA  ALA   119      47.520  41.810  33.850  1.00  0.00           H  
ATOM   1846  HB1 ALA   119      48.650  40.840  35.610  1.00  0.00           H  
ATOM   1847  HB2 ALA   119      47.400  41.920  36.340  1.00  0.00           H  
ATOM   1848  HB3 ALA   119      49.210  42.420  36.360  1.00  0.00           H  
ATOM   1849  N   PHE   120      47.220  44.780  33.900  1.00  0.00           N  
ATOM   1850  CA  PHE   120      46.360  46.000  33.930  1.00  0.00           C  
ATOM   1851  C   PHE   120      44.950  45.870  34.480  1.00  0.00           C  
ATOM   1852  O   PHE   120      44.570  46.660  35.290  1.00  0.00           O  
ATOM   1853  CB  PHE   120      46.270  46.700  32.560  1.00  0.00           C  
ATOM   1854  CG  PHE   120      45.940  45.850  31.320  1.00  0.00           C  
ATOM   1855  CD1 PHE   120      46.880  45.080  30.730  1.00  0.00           C  
ATOM   1856  CD2 PHE   120      44.660  45.820  30.780  1.00  0.00           C  
ATOM   1857  CE1 PHE   120      46.640  44.320  29.570  1.00  0.00           C  
ATOM   1858  CE2 PHE   120      44.320  44.960  29.730  1.00  0.00           C  
ATOM   1859  CZ  PHE   120      45.370  44.210  29.130  1.00  0.00           C  
ATOM   1860  HN  PHE   120      47.960  44.780  33.230  1.00  0.00           H  
ATOM   1861  HA  PHE   120      46.800  46.730  34.590  1.00  0.00           H  
ATOM   1862  HB1 PHE   120      47.210  47.230  32.330  1.00  0.00           H  
ATOM   1863  HB2 PHE   120      45.500  47.500  32.510  1.00  0.00           H  
ATOM   1864  HD1 PHE   120      47.890  45.130  31.100  1.00  0.00           H  
ATOM   1865  HD2 PHE   120      43.870  46.390  31.240  1.00  0.00           H  
ATOM   1866  HE1 PHE   120      47.360  43.650  29.110  1.00  0.00           H  
ATOM   1867  HE2 PHE   120      43.350  44.900  29.260  1.00  0.00           H  
ATOM   1868  HZ  PHE   120      45.070  43.600  28.290  1.00  0.00           H  
ATOM   1869  N   PHE   121      44.250  44.990  33.830  1.00  0.00           N  
ATOM   1870  CA  PHE   121      42.850  44.780  34.060  1.00  0.00           C  
ATOM   1871  C   PHE   121      42.530  44.370  35.500  1.00  0.00           C  
ATOM   1872  O   PHE   121      41.620  44.930  36.030  1.00  0.00           O  
ATOM   1873  CB  PHE   121      42.250  43.840  32.970  1.00  0.00           C  
ATOM   1874  CG  PHE   121      42.930  42.520  32.960  1.00  0.00           C  
ATOM   1875  CD1 PHE   121      44.120  42.310  32.230  1.00  0.00           C  
ATOM   1876  CD2 PHE   121      42.340  41.460  33.630  1.00  0.00           C  
ATOM   1877  CE1 PHE   121      44.670  41.030  32.050  1.00  0.00           C  
ATOM   1878  CE2 PHE   121      42.810  40.150  33.490  1.00  0.00           C  
ATOM   1879  CZ  PHE   121      44.010  39.990  32.700  1.00  0.00           C  
ATOM   1880  HN  PHE   121      44.560  44.440  33.060  1.00  0.00           H  
ATOM   1881  HA  PHE   121      42.310  45.700  33.850  1.00  0.00           H  
ATOM   1882  HB1 PHE   121      42.290  44.260  31.950  1.00  0.00           H  
ATOM   1883  HB2 PHE   121      41.170  43.650  33.150  1.00  0.00           H  
ATOM   1884  HD1 PHE   121      44.590  43.100  31.660  1.00  0.00           H  
ATOM   1885  HD2 PHE   121      41.480  41.600  34.260  1.00  0.00           H  
ATOM   1886  HE1 PHE   121      45.650  40.880  31.630  1.00  0.00           H  
ATOM   1887  HE2 PHE   121      42.410  39.480  34.240  1.00  0.00           H  
ATOM   1888  HZ  PHE   121      44.450  39.010  32.810  1.00  0.00           H  
ATOM   1889  N   TRP   122      43.400  43.470  36.040  1.00  0.00           N  
ATOM   1890  CA  TRP   122      43.260  43.060  37.380  1.00  0.00           C  
ATOM   1891  C   TRP   122      43.410  44.230  38.350  1.00  0.00           C  
ATOM   1892  O   TRP   122      42.510  44.470  39.150  1.00  0.00           O  
ATOM   1893  CB  TRP   122      44.330  42.060  37.860  1.00  0.00           C  
ATOM   1894  CG  TRP   122      44.250  40.740  37.090  1.00  0.00           C  
ATOM   1895  CD1 TRP   122      45.040  40.410  35.980  1.00  0.00           C  
ATOM   1896  CD2 TRP   122      43.500  39.570  37.460  1.00  0.00           C  
ATOM   1897  CE2 TRP   122      43.930  38.540  36.540  1.00  0.00           C  
ATOM   1898  CE3 TRP   122      42.660  39.200  38.520  1.00  0.00           C  
ATOM   1899  NE1 TRP   122      44.790  39.110  35.640  1.00  0.00           N  
ATOM   1900  CZ2 TRP   122      43.460  37.250  36.620  1.00  0.00           C  
ATOM   1901  CZ3 TRP   122      42.320  37.870  38.620  1.00  0.00           C  
ATOM   1902  CH2 TRP   122      42.620  36.880  37.670  1.00  0.00           C  
ATOM   1903  HN  TRP   122      44.040  43.020  35.420  1.00  0.00           H  
ATOM   1904  HA  TRP   122      42.280  42.640  37.580  1.00  0.00           H  
ATOM   1905  HB1 TRP   122      44.100  41.900  38.940  1.00  0.00           H  
ATOM   1906  HB2 TRP   122      45.330  42.530  37.750  1.00  0.00           H  
ATOM   1907  HD1 TRP   122      45.820  41.060  35.600  1.00  0.00           H  
ATOM   1908  HE1 TRP   122      45.340  38.590  35.020  1.00  0.00           H  
ATOM   1909  HE3 TRP   122      42.510  39.820  39.380  1.00  0.00           H  
ATOM   1910  HZ2 TRP   122      43.820  36.570  35.870  1.00  0.00           H  
ATOM   1911  HZ3 TRP   122      41.760  37.550  39.490  1.00  0.00           H  
ATOM   1912  HH2 TRP   122      42.490  35.850  37.940  1.00  0.00           H  
ATOM   1913  N   GLU   123      44.390  45.070  38.100  1.00  0.00           N  
ATOM   1914  CA  GLU   123      44.800  46.130  38.950  1.00  0.00           C  
ATOM   1915  C   GLU   123      43.780  47.190  38.920  1.00  0.00           C  
ATOM   1916  O   GLU   123      43.430  47.680  40.010  1.00  0.00           O  
ATOM   1917  CB  GLU   123      46.250  46.690  38.620  1.00  0.00           C  
ATOM   1918  CG  GLU   123      47.370  45.610  38.640  1.00  0.00           C  
ATOM   1919  CD  GLU   123      47.960  45.290  40.050  1.00  0.00           C  
ATOM   1920  OE1 GLU   123      49.100  45.790  40.280  1.00  0.00           O  
ATOM   1921  OE2 GLU   123      47.400  44.430  40.800  1.00  0.00           O1-
ATOM   1922  HN  GLU   123      44.910  44.750  37.310  1.00  0.00           H  
ATOM   1923  HA  GLU   123      44.890  45.870  39.990  1.00  0.00           H  
ATOM   1924  HB1 GLU   123      46.520  47.460  39.370  1.00  0.00           H  
ATOM   1925  HB2 GLU   123      46.310  47.190  37.630  1.00  0.00           H  
ATOM   1926  HG1 GLU   123      48.220  45.990  38.030  1.00  0.00           H  
ATOM   1927  HG2 GLU   123      47.010  44.650  38.190  1.00  0.00           H  
ATOM   1928  N   GLU   124      43.100  47.510  37.830  1.00  0.00           N  
ATOM   1929  CA  GLU   124      41.940  48.330  37.820  1.00  0.00           C  
ATOM   1930  C   GLU   124      40.740  47.780  38.570  1.00  0.00           C  
ATOM   1931  O   GLU   124      40.030  48.490  39.310  1.00  0.00           O  
ATOM   1932  CB  GLU   124      41.570  48.660  36.350  1.00  0.00           C  
ATOM   1933  CG  GLU   124      40.200  49.470  36.110  1.00  0.00           C  
ATOM   1934  CD  GLU   124      40.040  49.770  34.630  1.00  0.00           C  
ATOM   1935  OE1 GLU   124      39.630  48.870  33.860  1.00  0.00           O  
ATOM   1936  OE2 GLU   124      40.280  50.950  34.260  1.00  0.00           O1-
ATOM   1937  HN  GLU   124      43.470  47.190  36.960  1.00  0.00           H  
ATOM   1938  HA  GLU   124      42.390  49.150  38.360  1.00  0.00           H  
ATOM   1939  HB1 GLU   124      41.610  47.750  35.720  1.00  0.00           H  
ATOM   1940  HB2 GLU   124      42.340  49.370  35.970  1.00  0.00           H  
ATOM   1941  HG1 GLU   124      40.180  50.390  36.730  1.00  0.00           H  
ATOM   1942  HG2 GLU   124      39.390  48.790  36.430  1.00  0.00           H  
ATOM   1943  N   ARG   125      40.480  46.490  38.500  1.00  0.00           N  
ATOM   1944  CA  ARG   125      39.400  45.880  39.240  1.00  0.00           C  
ATOM   1945  C   ARG   125      39.630  45.930  40.730  1.00  0.00           C  
ATOM   1946  O   ARG   125      38.680  46.180  41.480  1.00  0.00           O  
ATOM   1947  CB  ARG   125      39.180  44.420  38.780  1.00  0.00           C  
ATOM   1948  CG  ARG   125      37.950  43.700  39.460  1.00  0.00           C  
ATOM   1949  CD  ARG   125      38.070  42.280  39.980  1.00  0.00           C  
ATOM   1950  NE  ARG   125      39.170  42.070  41.030  1.00  0.00           N  
ATOM   1951  CZ  ARG   125      39.000  41.320  42.110  1.00  0.00           C  
ATOM   1952  NH1 ARG   125      38.030  40.390  42.200  1.00  0.00           N1+
ATOM   1953  NH2 ARG   125      39.960  41.190  42.960  1.00  0.00           N  
ATOM   1954  HN  ARG   125      41.120  45.900  38.030  1.00  0.00           H  
ATOM   1955  HA  ARG   125      38.540  46.510  39.080  1.00  0.00           H  
ATOM   1956  HB1 ARG   125      40.080  43.810  39.020  1.00  0.00           H  
ATOM   1957  HB2 ARG   125      39.040  44.390  37.680  1.00  0.00           H  
ATOM   1958  HG1 ARG   125      37.130  43.810  38.720  1.00  0.00           H  
ATOM   1959  HG2 ARG   125      37.540  44.250  40.330  1.00  0.00           H  
ATOM   1960  HD1 ARG   125      38.270  41.490  39.220  1.00  0.00           H  
ATOM   1961  HD2 ARG   125      37.120  41.980  40.470  1.00  0.00           H  
ATOM   1962  HE  ARG   125      39.950  42.680  41.170  1.00  0.00           H  
ATOM   1963 1HH1 ARG   125      37.410  40.290  41.420  1.00  0.00           H  
ATOM   1964 2HH1 ARG   125      38.260  39.610  42.790  1.00  0.00           H  
ATOM   1965 1HH2 ARG   125      40.820  41.660  42.750  1.00  0.00           H  
ATOM   1966 2HH2 ARG   125      39.860  40.510  43.700  1.00  0.00           H  
ATOM   1967  N   ASP   126      40.880  45.850  41.160  1.00  0.00           N  
ATOM   1968  CA  ASP   126      41.220  45.880  42.590  1.00  0.00           C  
ATOM   1969  C   ASP   126      41.150  47.270  43.110  1.00  0.00           C  
ATOM   1970  O   ASP   126      40.570  47.460  44.200  1.00  0.00           O  
ATOM   1971  CB  ASP   126      42.660  45.310  42.730  1.00  0.00           C  
ATOM   1972  CG  ASP   126      42.800  43.790  42.570  1.00  0.00           C  
ATOM   1973  OD1 ASP   126      43.940  43.330  42.870  1.00  0.00           O  
ATOM   1974  OD2 ASP   126      41.860  43.040  42.170  1.00  0.00           O1-
ATOM   1975  HN  ASP   126      41.640  45.550  40.590  1.00  0.00           H  
ATOM   1976  HA  ASP   126      40.510  45.230  43.070  1.00  0.00           H  
ATOM   1977  HB1 ASP   126      43.100  45.500  43.730  1.00  0.00           H  
ATOM   1978  HB2 ASP   126      43.330  45.700  41.940  1.00  0.00           H  
ATOM   1979  N   ILE   127      41.590  48.260  42.300  1.00  0.00           N  
ATOM   1980  CA  ILE   127      41.420  49.670  42.650  1.00  0.00           C  
ATOM   1981  C   ILE   127      39.960  50.120  42.730  1.00  0.00           C  
ATOM   1982  O   ILE   127      39.450  50.690  43.700  1.00  0.00           O  
ATOM   1983  CB  ILE   127      42.350  50.510  41.780  1.00  0.00           C  
ATOM   1984  CG1 ILE   127      43.810  50.260  42.170  1.00  0.00           C  
ATOM   1985  CG2 ILE   127      42.010  51.990  41.920  1.00  0.00           C  
ATOM   1986  CD  ILE   127      44.830  50.870  41.210  1.00  0.00           C  
ATOM   1987  HN  ILE   127      42.060  48.110  41.440  1.00  0.00           H  
ATOM   1988  HA  ILE   127      41.790  49.720  43.660  1.00  0.00           H  
ATOM   1989  HB  ILE   127      42.240  50.250  40.700  1.00  0.00           H  
ATOM   1990 1HG1 ILE   127      44.180  49.220  42.240  1.00  0.00           H  
ATOM   1991 2HG1 ILE   127      43.930  50.670  43.200  1.00  0.00           H  
ATOM   1992 1HG2 ILE   127      41.030  52.170  41.410  1.00  0.00           H  
ATOM   1993 2HG2 ILE   127      42.730  52.700  41.450  1.00  0.00           H  
ATOM   1994 3HG2 ILE   127      41.980  52.230  43.000  1.00  0.00           H  
ATOM   1995  HD1 ILE   127      45.880  50.690  41.510  1.00  0.00           H  
ATOM   1996  HD2 ILE   127      44.560  51.930  41.000  1.00  0.00           H  
ATOM   1997  HD3 ILE   127      44.600  50.410  40.230  1.00  0.00           H  
ATOM   1998  N   MET   128      39.130  49.760  41.720  1.00  0.00           N  
ATOM   1999  CA  MET   128      37.680  49.850  41.710  1.00  0.00           C  
ATOM   2000  C   MET   128      36.920  49.110  42.810  1.00  0.00           C  
ATOM   2001  O   MET   128      35.980  49.630  43.370  1.00  0.00           O  
ATOM   2002  CB  MET   128      37.020  49.430  40.360  1.00  0.00           C  
ATOM   2003  CG  MET   128      37.250  50.400  39.210  1.00  0.00           C  
ATOM   2004  SD  MET   128      35.890  50.280  38.030  1.00  0.00           S  
ATOM   2005  CE  MET   128      36.430  51.740  37.080  1.00  0.00           C  
ATOM   2006  HN  MET   128      39.550  49.380  40.900  1.00  0.00           H  
ATOM   2007  HA  MET   128      37.480  50.870  42.010  1.00  0.00           H  
ATOM   2008  HB1 MET   128      35.920  49.370  40.500  1.00  0.00           H  
ATOM   2009  HB2 MET   128      37.330  48.430  39.980  1.00  0.00           H  
ATOM   2010  HG1 MET   128      38.210  50.180  38.680  1.00  0.00           H  
ATOM   2011  HG2 MET   128      37.310  51.430  39.620  1.00  0.00           H  
ATOM   2012  HE1 MET   128      37.460  51.690  36.660  1.00  0.00           H  
ATOM   2013  HE2 MET   128      36.680  52.680  37.610  1.00  0.00           H  
ATOM   2014  HE3 MET   128      35.790  51.960  36.200  1.00  0.00           H  
ATOM   2015  N   ALA   129      37.290  47.880  43.200  1.00  0.00           N  
ATOM   2016  CA  ALA   129      36.860  47.140  44.340  1.00  0.00           C  
ATOM   2017  C   ALA   129      37.170  47.800  45.660  1.00  0.00           C  
ATOM   2018  O   ALA   129      36.260  47.750  46.500  1.00  0.00           O  
ATOM   2019  CB  ALA   129      37.320  45.750  44.430  1.00  0.00           C  
ATOM   2020  HN  ALA   129      38.080  47.460  42.750  1.00  0.00           H  
ATOM   2021  HA  ALA   129      35.780  47.080  44.370  1.00  0.00           H  
ATOM   2022  HB1 ALA   129      37.000  45.250  45.370  1.00  0.00           H  
ATOM   2023  HB2 ALA   129      38.420  45.790  44.600  1.00  0.00           H  
ATOM   2024  HB3 ALA   129      37.120  45.160  43.510  1.00  0.00           H  
ATOM   2025  N   PHE   130      38.400  48.260  45.830  1.00  0.00           N  
ATOM   2026  CA  PHE   130      38.990  48.360  47.170  1.00  0.00           C  
ATOM   2027  C   PHE   130      39.430  49.790  47.540  1.00  0.00           C  
ATOM   2028  O   PHE   130      39.990  49.980  48.620  1.00  0.00           O  
ATOM   2029  CB  PHE   130      40.230  47.450  47.210  1.00  0.00           C  
ATOM   2030  CG  PHE   130      40.030  45.980  47.080  1.00  0.00           C  
ATOM   2031  CD1 PHE   130      39.050  45.320  47.820  1.00  0.00           C  
ATOM   2032  CD2 PHE   130      40.880  45.300  46.230  1.00  0.00           C  
ATOM   2033  CE1 PHE   130      38.790  43.990  47.500  1.00  0.00           C  
ATOM   2034  CE2 PHE   130      40.640  43.960  45.980  1.00  0.00           C  
ATOM   2035  CZ  PHE   130      39.530  43.340  46.490  1.00  0.00           C  
ATOM   2036  HN  PHE   130      39.050  48.180  45.080  1.00  0.00           H  
ATOM   2037  HA  PHE   130      38.330  48.030  47.960  1.00  0.00           H  
ATOM   2038  HB1 PHE   130      40.890  47.570  48.100  1.00  0.00           H  
ATOM   2039  HB2 PHE   130      40.780  47.850  46.340  1.00  0.00           H  
ATOM   2040  HD1 PHE   130      38.360  45.820  48.490  1.00  0.00           H  
ATOM   2041  HD2 PHE   130      41.670  45.930  45.840  1.00  0.00           H  
ATOM   2042  HE1 PHE   130      38.040  43.380  47.980  1.00  0.00           H  
ATOM   2043  HE2 PHE   130      41.250  43.370  45.310  1.00  0.00           H  
ATOM   2044  HZ  PHE   130      39.240  42.340  46.200  1.00  0.00           H  
ATOM   2045  N   ALA   131      39.120  50.850  46.780  1.00  0.00           N  
ATOM   2046  CA  ALA   131      39.490  52.220  47.140  1.00  0.00           C  
ATOM   2047  C   ALA   131      38.600  52.730  48.220  1.00  0.00           C  
ATOM   2048  O   ALA   131      39.080  53.540  48.980  1.00  0.00           O  
ATOM   2049  CB  ALA   131      39.440  53.190  45.940  1.00  0.00           C  
ATOM   2050  HN  ALA   131      38.770  50.640  45.870  1.00  0.00           H  
ATOM   2051  HA  ALA   131      40.490  52.240  47.540  1.00  0.00           H  
ATOM   2052  HB1 ALA   131      38.410  53.320  45.540  1.00  0.00           H  
ATOM   2053  HB2 ALA   131      40.050  52.810  45.090  1.00  0.00           H  
ATOM   2054  HB3 ALA   131      39.830  54.180  46.260  1.00  0.00           H  
ATOM   2055  N   ASN   132      37.370  52.180  48.210  1.00  0.00           N  
ATOM   2056  CA  ASN   132      36.220  52.600  48.970  1.00  0.00           C  
ATOM   2057  C   ASN   132      36.220  54.050  49.490  1.00  0.00           C  
ATOM   2058  O   ASN   132      36.330  54.290  50.700  1.00  0.00           O  
ATOM   2059  CB  ASN   132      35.820  51.660  50.110  1.00  0.00           C  
ATOM   2060  CG  ASN   132      35.840  50.240  49.730  1.00  0.00           C  
ATOM   2061  ND2 ASN   132      35.300  49.910  48.530  1.00  0.00           N  
ATOM   2062  OD1 ASN   132      36.300  49.280  50.400  1.00  0.00           O  
ATOM   2063  HN  ASN   132      37.150  51.520  47.490  1.00  0.00           H  
ATOM   2064  HA  ASN   132      35.420  52.640  48.230  1.00  0.00           H  
ATOM   2065  HB1 ASN   132      34.900  52.050  50.590  1.00  0.00           H  
ATOM   2066  HB2 ASN   132      36.580  51.860  50.900  1.00  0.00           H  
ATOM   2067 1HD2 ASN   132      35.280  48.910  48.420  1.00  0.00           H  
ATOM   2068 2HD2 ASN   132      34.750  50.560  48.010  1.00  0.00           H  
ATOM   2069  N   SER   133      35.930  55.050  48.560  1.00  0.00           N  
ATOM   2070  CA  SER   133      36.100  56.410  48.950  1.00  0.00           C  
ATOM   2071  C   SER   133      35.170  57.360  48.130  1.00  0.00           C  
ATOM   2072  O   SER   133      34.600  56.970  47.100  1.00  0.00           O  
ATOM   2073  CB  SER   133      37.650  56.840  48.760  1.00  0.00           C  
ATOM   2074  OG  SER   133      38.130  56.850  47.410  1.00  0.00           O  
ATOM   2075  HN  SER   133      35.630  54.850  47.630  1.00  0.00           H  
ATOM   2076  HA  SER   133      35.860  56.520  50.000  1.00  0.00           H  
ATOM   2077  HB1 SER   133      38.280  56.140  49.360  1.00  0.00           H  
ATOM   2078  HB2 SER   133      37.790  57.840  49.240  1.00  0.00           H  
ATOM   2079  HG1 SER   133      37.990  55.980  47.020  1.00  0.00           H  
ATOM   2080  N   PRO   134      35.130  58.690  48.430  1.00  0.00           N  
ATOM   2081  CA  PRO   134      34.550  59.710  47.530  1.00  0.00           C  
ATOM   2082  C   PRO   134      35.220  59.730  46.090  1.00  0.00           C  
ATOM   2083  O   PRO   134      34.540  60.180  45.140  1.00  0.00           O  
ATOM   2084  CB  PRO   134      34.590  61.020  48.270  1.00  0.00           C  
ATOM   2085  CG  PRO   134      34.630  60.600  49.800  1.00  0.00           C  
ATOM   2086  CD  PRO   134      35.360  59.250  49.790  1.00  0.00           C  
ATOM   2087  HA  PRO   134      33.560  59.360  47.280  1.00  0.00           H  
ATOM   2088  HB1 PRO   134      33.700  61.670  48.160  1.00  0.00           H  
ATOM   2089  HB2 PRO   134      35.420  61.640  47.860  1.00  0.00           H  
ATOM   2090  HG1 PRO   134      34.860  61.370  50.560  1.00  0.00           H  
ATOM   2091  HG2 PRO   134      33.580  60.330  50.060  1.00  0.00           H  
ATOM   2092  HD1 PRO   134      36.430  59.540  49.920  1.00  0.00           H  
ATOM   2093  HD2 PRO   134      35.100  58.550  50.610  1.00  0.00           H  
ATOM   2094  N   TRP   135      36.500  59.300  45.980  1.00  0.00           N  
ATOM   2095  CA  TRP   135      37.350  59.800  44.850  1.00  0.00           C  
ATOM   2096  C   TRP   135      37.430  58.860  43.700  1.00  0.00           C  
ATOM   2097  O   TRP   135      38.110  59.230  42.710  1.00  0.00           O  
ATOM   2098  CB  TRP   135      38.750  59.960  45.500  1.00  0.00           C  
ATOM   2099  CG  TRP   135      38.670  61.010  46.560  1.00  0.00           C  
ATOM   2100  CD1 TRP   135      38.900  60.690  47.940  1.00  0.00           C  
ATOM   2101  CD2 TRP   135      38.420  62.400  46.490  1.00  0.00           C  
ATOM   2102  CE2 TRP   135      38.320  62.790  47.860  1.00  0.00           C  
ATOM   2103  CE3 TRP   135      38.090  63.270  45.470  1.00  0.00           C  
ATOM   2104  NE1 TRP   135      38.710  61.770  48.680  1.00  0.00           N  
ATOM   2105  CZ2 TRP   135      38.050  64.100  48.140  1.00  0.00           C  
ATOM   2106  CZ3 TRP   135      37.740  64.560  45.770  1.00  0.00           C  
ATOM   2107  CH2 TRP   135      37.680  64.980  47.130  1.00  0.00           C  
ATOM   2108  HN  TRP   135      37.000  58.790  46.670  1.00  0.00           H  
ATOM   2109  HA  TRP   135      37.050  60.750  44.420  1.00  0.00           H  
ATOM   2110  HB1 TRP   135      39.500  60.260  44.740  1.00  0.00           H  
ATOM   2111  HB2 TRP   135      39.090  59.010  45.980  1.00  0.00           H  
ATOM   2112  HD1 TRP   135      39.170  59.710  48.330  1.00  0.00           H  
ATOM   2113  HE1 TRP   135      38.660  61.910  49.640  1.00  0.00           H  
ATOM   2114  HE3 TRP   135      37.930  62.850  44.490  1.00  0.00           H  
ATOM   2115  HZ2 TRP   135      37.940  64.460  49.160  1.00  0.00           H  
ATOM   2116  HZ3 TRP   135      37.510  65.240  44.970  1.00  0.00           H  
ATOM   2117  HH2 TRP   135      37.290  65.960  47.330  1.00  0.00           H  
ATOM   2118  N   VAL   136      36.810  57.700  43.730  1.00  0.00           N  
ATOM   2119  CA  VAL   136      37.110  56.570  42.800  1.00  0.00           C  
ATOM   2120  C   VAL   136      35.850  55.870  42.500  1.00  0.00           C  
ATOM   2121  O   VAL   136      34.980  55.770  43.410  1.00  0.00           O  
ATOM   2122  CB  VAL   136      38.080  55.620  43.510  1.00  0.00           C  
ATOM   2123  CG1 VAL   136      38.370  54.340  42.670  1.00  0.00           C  
ATOM   2124  CG2 VAL   136      39.440  56.350  43.630  1.00  0.00           C  
ATOM   2125  HN  VAL   136      36.180  57.490  44.480  1.00  0.00           H  
ATOM   2126  HA  VAL   136      37.580  56.970  41.910  1.00  0.00           H  
ATOM   2127  HB  VAL   136      37.780  55.320  44.530  1.00  0.00           H  
ATOM   2128 1HG1 VAL   136      39.160  53.740  43.170  1.00  0.00           H  
ATOM   2129 2HG1 VAL   136      38.750  54.590  41.650  1.00  0.00           H  
ATOM   2130 3HG1 VAL   136      37.440  53.730  42.660  1.00  0.00           H  
ATOM   2131 1HG2 VAL   136      39.600  56.830  42.640  1.00  0.00           H  
ATOM   2132 2HG2 VAL   136      40.240  55.620  43.870  1.00  0.00           H  
ATOM   2133 3HG2 VAL   136      39.450  57.030  44.510  1.00  0.00           H  
ATOM   2134  N   VAL   137      35.670  55.450  41.270  1.00  0.00           N  
ATOM   2135  CA  VAL   137      34.530  54.710  40.760  1.00  0.00           C  
ATOM   2136  C   VAL   137      34.490  53.360  41.480  1.00  0.00           C  
ATOM   2137  O   VAL   137      35.430  52.580  41.530  1.00  0.00           O  
ATOM   2138  CB  VAL   137      34.510  54.550  39.290  1.00  0.00           C  
ATOM   2139  CG1 VAL   137      33.370  53.550  38.930  1.00  0.00           C  
ATOM   2140  CG2 VAL   137      34.340  55.940  38.810  1.00  0.00           C  
ATOM   2141  HN  VAL   137      36.280  55.940  40.650  1.00  0.00           H  
ATOM   2142  HA  VAL   137      33.620  55.200  41.070  1.00  0.00           H  
ATOM   2143  HB  VAL   137      35.510  54.150  39.020  1.00  0.00           H  
ATOM   2144 1HG1 VAL   137      33.750  52.510  38.800  1.00  0.00           H  
ATOM   2145 2HG1 VAL   137      33.210  53.810  37.860  1.00  0.00           H  
ATOM   2146 3HG1 VAL   137      32.420  53.660  39.500  1.00  0.00           H  
ATOM   2147 1HG2 VAL   137      35.180  56.660  38.910  1.00  0.00           H  
ATOM   2148 2HG2 VAL   137      33.430  56.380  39.270  1.00  0.00           H  
ATOM   2149 3HG2 VAL   137      34.230  55.880  37.700  1.00  0.00           H  
ATOM   2150  N   GLN   138      33.290  53.110  42.140  1.00  0.00           N  
ATOM   2151  CA  GLN   138      33.120  51.860  42.910  1.00  0.00           C  
ATOM   2152  C   GLN   138      32.590  50.670  42.140  1.00  0.00           C  
ATOM   2153  O   GLN   138      31.770  50.870  41.260  1.00  0.00           O  
ATOM   2154  CB  GLN   138      32.170  52.150  44.130  1.00  0.00           C  
ATOM   2155  CG  GLN   138      31.840  50.920  45.070  1.00  0.00           C  
ATOM   2156  CD  GLN   138      33.100  50.400  45.760  1.00  0.00           C  
ATOM   2157  NE2 GLN   138      33.280  49.070  45.660  1.00  0.00           N  
ATOM   2158  OE1 GLN   138      33.810  51.080  46.550  1.00  0.00           O  
ATOM   2159  HN  GLN   138      32.440  53.630  42.070  1.00  0.00           H  
ATOM   2160  HA  GLN   138      34.070  51.590  43.330  1.00  0.00           H  
ATOM   2161  HB1 GLN   138      31.210  52.360  43.610  1.00  0.00           H  
ATOM   2162  HB2 GLN   138      32.550  53.010  44.730  1.00  0.00           H  
ATOM   2163  HG1 GLN   138      31.320  50.100  44.530  1.00  0.00           H  
ATOM   2164  HG2 GLN   138      31.140  51.200  45.890  1.00  0.00           H  
ATOM   2165 1HE2 GLN   138      33.940  48.550  46.190  1.00  0.00           H  
ATOM   2166 2HE2 GLN   138      32.600  48.470  45.220  1.00  0.00           H  
ATOM   2167  N   LEU   139      33.120  49.450  42.470  1.00  0.00           N  
ATOM   2168  CA  LEU   139      32.720  48.280  41.750  1.00  0.00           C  
ATOM   2169  C   LEU   139      31.540  47.700  42.500  1.00  0.00           C  
ATOM   2170  O   LEU   139      31.580  47.700  43.750  1.00  0.00           O  
ATOM   2171  CB  LEU   139      33.970  47.270  41.620  1.00  0.00           C  
ATOM   2172  CG  LEU   139      33.730  45.870  41.040  1.00  0.00           C  
ATOM   2173  CD1 LEU   139      33.430  45.950  39.520  1.00  0.00           C  
ATOM   2174  CD2 LEU   139      34.920  44.910  41.300  1.00  0.00           C  
ATOM   2175  HN  LEU   139      33.760  49.370  43.230  1.00  0.00           H  
ATOM   2176  HA  LEU   139      32.340  48.660  40.810  1.00  0.00           H  
ATOM   2177  HB1 LEU   139      34.230  47.140  42.690  1.00  0.00           H  
ATOM   2178  HB2 LEU   139      34.750  47.780  41.020  1.00  0.00           H  
ATOM   2179  HG  LEU   139      32.850  45.360  41.480  1.00  0.00           H  
ATOM   2180 1HD1 LEU   139      33.160  44.940  39.140  1.00  0.00           H  
ATOM   2181 2HD1 LEU   139      34.380  46.350  39.090  1.00  0.00           H  
ATOM   2182 3HD1 LEU   139      32.610  46.640  39.230  1.00  0.00           H  
ATOM   2183 1HD2 LEU   139      35.880  45.120  40.780  1.00  0.00           H  
ATOM   2184 2HD2 LEU   139      34.500  43.900  41.110  1.00  0.00           H  
ATOM   2185 3HD2 LEU   139      35.140  44.910  42.390  1.00  0.00           H  
ATOM   2186  N   PHE   140      30.530  47.160  41.840  1.00  0.00           N  
ATOM   2187  CA  PHE   140      29.520  46.350  42.520  1.00  0.00           C  
ATOM   2188  C   PHE   140      29.740  44.900  42.290  1.00  0.00           C  
ATOM   2189  O   PHE   140      29.890  44.060  43.180  1.00  0.00           O  
ATOM   2190  CB  PHE   140      28.150  46.720  42.000  1.00  0.00           C  
ATOM   2191  CG  PHE   140      27.840  48.210  42.320  1.00  0.00           C  
ATOM   2192  CD1 PHE   140      27.850  48.670  43.660  1.00  0.00           C  
ATOM   2193  CD2 PHE   140      27.820  49.120  41.290  1.00  0.00           C  
ATOM   2194  CE1 PHE   140      27.870  50.040  43.940  1.00  0.00           C  
ATOM   2195  CE2 PHE   140      27.600  50.510  41.540  1.00  0.00           C  
ATOM   2196  CZ  PHE   140      27.630  50.950  42.820  1.00  0.00           C  
ATOM   2197  HN  PHE   140      30.510  47.190  40.840  1.00  0.00           H  
ATOM   2198  HA  PHE   140      29.520  46.460  43.590  1.00  0.00           H  
ATOM   2199  HB1 PHE   140      27.360  46.120  42.480  1.00  0.00           H  
ATOM   2200  HB2 PHE   140      28.010  46.590  40.900  1.00  0.00           H  
ATOM   2201  HD1 PHE   140      27.990  47.940  44.440  1.00  0.00           H  
ATOM   2202  HD2 PHE   140      28.030  48.820  40.270  1.00  0.00           H  
ATOM   2203  HE1 PHE   140      28.020  50.430  44.940  1.00  0.00           H  
ATOM   2204  HE2 PHE   140      27.730  51.170  40.700  1.00  0.00           H  
ATOM   2205  HZ  PHE   140      27.500  51.990  43.080  1.00  0.00           H  
ATOM   2206  N   TYR   141      29.870  44.520  40.970  1.00  0.00           N  
ATOM   2207  CA  TYR   141      29.850  43.170  40.520  1.00  0.00           C  
ATOM   2208  C   TYR   141      30.900  42.960  39.440  1.00  0.00           C  
ATOM   2209  O   TYR   141      30.950  43.700  38.450  1.00  0.00           O  
ATOM   2210  CB  TYR   141      28.480  42.880  39.970  1.00  0.00           C  
ATOM   2211  CG  TYR   141      27.360  43.080  40.980  1.00  0.00           C  
ATOM   2212  CD1 TYR   141      27.340  42.350  42.190  1.00  0.00           C  
ATOM   2213  CD2 TYR   141      26.220  43.900  40.650  1.00  0.00           C  
ATOM   2214  CE1 TYR   141      26.240  42.430  43.040  1.00  0.00           C  
ATOM   2215  CE2 TYR   141      25.160  44.050  41.600  1.00  0.00           C  
ATOM   2216  CZ  TYR   141      25.180  43.240  42.770  1.00  0.00           C  
ATOM   2217  OH  TYR   141      24.040  43.120  43.520  1.00  0.00           O  
ATOM   2218  HN  TYR   141      29.980  45.280  40.330  1.00  0.00           H  
ATOM   2219  HA  TYR   141      30.070  42.560  41.390  1.00  0.00           H  
ATOM   2220  HB1 TYR   141      28.360  41.820  39.650  1.00  0.00           H  
ATOM   2221  HB2 TYR   141      28.200  43.520  39.110  1.00  0.00           H  
ATOM   2222  HD1 TYR   141      28.210  41.790  42.510  1.00  0.00           H  
ATOM   2223  HD2 TYR   141      26.270  44.420  39.700  1.00  0.00           H  
ATOM   2224  HE1 TYR   141      26.250  41.830  43.940  1.00  0.00           H  
ATOM   2225  HE2 TYR   141      24.310  44.690  41.380  1.00  0.00           H  
ATOM   2226  HH  TYR   141      23.550  43.950  43.550  1.00  0.00           H  
ATOM   2227  N   ALA   142      31.750  41.880  39.650  1.00  0.00           N  
ATOM   2228  CA  ALA   142      32.660  41.370  38.620  1.00  0.00           C  
ATOM   2229  C   ALA   142      32.490  39.900  38.310  1.00  0.00           C  
ATOM   2230  O   ALA   142      32.270  39.050  39.220  1.00  0.00           O  
ATOM   2231  CB  ALA   142      34.140  41.590  39.100  1.00  0.00           C  
ATOM   2232  HN  ALA   142      31.730  41.380  40.520  1.00  0.00           H  
ATOM   2233  HA  ALA   142      32.430  41.910  37.720  1.00  0.00           H  
ATOM   2234  HB1 ALA   142      34.250  40.820  39.890  1.00  0.00           H  
ATOM   2235  HB2 ALA   142      34.300  42.630  39.470  1.00  0.00           H  
ATOM   2236  HB3 ALA   142      34.740  41.390  38.190  1.00  0.00           H  
ATOM   2237  N   PHE   143      32.450  39.500  37.080  1.00  0.00           N  
ATOM   2238  CA  PHE   143      32.130  38.140  36.730  1.00  0.00           C  
ATOM   2239  C   PHE   143      32.840  37.890  35.380  1.00  0.00           C  
ATOM   2240  O   PHE   143      33.480  38.680  34.700  1.00  0.00           O  
ATOM   2241  CB  PHE   143      30.540  37.940  36.660  1.00  0.00           C  
ATOM   2242  CG  PHE   143      29.830  38.550  35.540  1.00  0.00           C  
ATOM   2243  CD1 PHE   143      29.430  39.920  35.630  1.00  0.00           C  
ATOM   2244  CD2 PHE   143      29.300  37.780  34.520  1.00  0.00           C  
ATOM   2245  CE1 PHE   143      28.440  40.410  34.720  1.00  0.00           C  
ATOM   2246  CE2 PHE   143      28.280  38.220  33.650  1.00  0.00           C  
ATOM   2247  CZ  PHE   143      27.910  39.560  33.730  1.00  0.00           C  
ATOM   2248  HN  PHE   143      32.740  40.030  36.290  1.00  0.00           H  
ATOM   2249  HA  PHE   143      32.580  37.450  37.430  1.00  0.00           H  
ATOM   2250  HB1 PHE   143      30.260  38.550  37.550  1.00  0.00           H  
ATOM   2251  HB2 PHE   143      30.220  36.890  36.740  1.00  0.00           H  
ATOM   2252  HD1 PHE   143      29.800  40.540  36.440  1.00  0.00           H  
ATOM   2253  HD2 PHE   143      29.530  36.720  34.510  1.00  0.00           H  
ATOM   2254  HE1 PHE   143      28.130  41.440  34.790  1.00  0.00           H  
ATOM   2255  HE2 PHE   143      27.810  37.560  32.940  1.00  0.00           H  
ATOM   2256  HZ  PHE   143      27.220  39.960  33.010  1.00  0.00           H  
ATOM   2257  N   GLN   144      32.700  36.660  34.970  1.00  0.00           N  
ATOM   2258  CA  GLN   144      33.260  36.200  33.650  1.00  0.00           C  
ATOM   2259  C   GLN   144      32.210  35.370  32.860  1.00  0.00           C  
ATOM   2260  O   GLN   144      31.200  34.850  33.300  1.00  0.00           O  
ATOM   2261  CB  GLN   144      34.590  35.440  33.790  1.00  0.00           C  
ATOM   2262  CG  GLN   144      34.620  33.880  33.870  1.00  0.00           C  
ATOM   2263  CD  GLN   144      36.040  33.410  33.950  1.00  0.00           C  
ATOM   2264  NE2 GLN   144      36.440  32.790  35.080  1.00  0.00           N  
ATOM   2265  OE1 GLN   144      36.740  33.520  32.910  1.00  0.00           O  
ATOM   2266  HN  GLN   144      32.310  35.940  35.540  1.00  0.00           H  
ATOM   2267  HA  GLN   144      33.490  37.080  33.070  1.00  0.00           H  
ATOM   2268  HB1 GLN   144      35.220  35.790  34.640  1.00  0.00           H  
ATOM   2269  HB2 GLN   144      35.060  35.690  32.820  1.00  0.00           H  
ATOM   2270  HG1 GLN   144      34.200  33.370  32.980  1.00  0.00           H  
ATOM   2271  HG2 GLN   144      34.100  33.660  34.830  1.00  0.00           H  
ATOM   2272 1HE2 GLN   144      37.320  32.320  35.100  1.00  0.00           H  
ATOM   2273 2HE2 GLN   144      35.860  32.890  35.890  1.00  0.00           H  
ATOM   2274  N   ASP   145      32.450  35.300  31.550  1.00  0.00           N  
ATOM   2275  CA  ASP   145      31.860  34.380  30.600  1.00  0.00           C  
ATOM   2276  C   ASP   145      32.960  33.830  29.800  1.00  0.00           C  
ATOM   2277  O   ASP   145      34.090  34.260  29.970  1.00  0.00           O  
ATOM   2278  CB  ASP   145      30.740  35.130  29.780  1.00  0.00           C  
ATOM   2279  CG  ASP   145      29.700  34.220  29.140  1.00  0.00           C  
ATOM   2280  OD1 ASP   145      28.650  34.690  28.770  1.00  0.00           O  
ATOM   2281  OD2 ASP   145      29.920  32.930  29.120  1.00  0.00           O1-
ATOM   2282  HN  ASP   145      33.150  35.890  31.150  1.00  0.00           H  
ATOM   2283  HA  ASP   145      31.350  33.580  31.110  1.00  0.00           H  
ATOM   2284  HB1 ASP   145      31.150  35.800  28.990  1.00  0.00           H  
ATOM   2285  HB2 ASP   145      30.100  35.770  30.420  1.00  0.00           H  
ATOM   2286  N   ASP   146      32.680  32.890  28.880  1.00  0.00           N  
ATOM   2287  CA  ASP   146      33.570  32.130  27.980  1.00  0.00           C  
ATOM   2288  C   ASP   146      34.740  32.950  27.350  1.00  0.00           C  
ATOM   2289  O   ASP   146      35.940  32.610  27.450  1.00  0.00           O  
ATOM   2290  CB  ASP   146      32.640  31.400  27.000  1.00  0.00           C  
ATOM   2291  CG  ASP   146      33.270  30.760  25.810  1.00  0.00           C  
ATOM   2292  OD1 ASP   146      32.540  30.640  24.790  1.00  0.00           O  
ATOM   2293  OD2 ASP   146      34.480  30.320  25.860  1.00  0.00           O1-
ATOM   2294  HN  ASP   146      31.710  32.640  28.790  1.00  0.00           H  
ATOM   2295  HA  ASP   146      34.050  31.330  28.520  1.00  0.00           H  
ATOM   2296  HB1 ASP   146      31.950  32.080  26.450  1.00  0.00           H  
ATOM   2297  HB2 ASP   146      32.160  30.560  27.550  1.00  0.00           H  
ATOM   2298  N   ARG   147      34.350  34.020  26.700  1.00  0.00           N  
ATOM   2299  CA  ARG   147      35.250  34.940  26.110  1.00  0.00           C  
ATOM   2300  C   ARG   147      35.380  36.350  26.710  1.00  0.00           C  
ATOM   2301  O   ARG   147      36.220  37.050  26.250  1.00  0.00           O  
ATOM   2302  CB  ARG   147      34.970  35.110  24.530  1.00  0.00           C  
ATOM   2303  CG  ARG   147      34.820  33.830  23.710  1.00  0.00           C  
ATOM   2304  CD  ARG   147      35.920  32.790  23.810  1.00  0.00           C  
ATOM   2305  NE  ARG   147      35.350  31.450  23.360  1.00  0.00           N  
ATOM   2306  CZ  ARG   147      35.200  31.150  22.100  1.00  0.00           C  
ATOM   2307  NH1 ARG   147      35.510  31.940  21.080  1.00  0.00           N1+
ATOM   2308  NH2 ARG   147      34.700  29.980  21.660  1.00  0.00           N  
ATOM   2309  HN  ARG   147      33.380  34.220  26.620  1.00  0.00           H  
ATOM   2310  HA  ARG   147      36.220  34.510  26.260  1.00  0.00           H  
ATOM   2311  HB1 ARG   147      35.760  35.710  24.020  1.00  0.00           H  
ATOM   2312  HB2 ARG   147      34.030  35.700  24.450  1.00  0.00           H  
ATOM   2313  HG1 ARG   147      34.800  34.090  22.630  1.00  0.00           H  
ATOM   2314  HG2 ARG   147      33.810  33.440  23.910  1.00  0.00           H  
ATOM   2315  HD1 ARG   147      36.270  32.640  24.860  1.00  0.00           H  
ATOM   2316  HD2 ARG   147      36.840  33.030  23.240  1.00  0.00           H  
ATOM   2317  HE  ARG   147      35.150  30.720  24.020  1.00  0.00           H  
ATOM   2318 1HH1 ARG   147      35.620  32.920  21.220  1.00  0.00           H  
ATOM   2319 2HH1 ARG   147      35.210  31.640  20.170  1.00  0.00           H  
ATOM   2320 1HH2 ARG   147      34.600  29.210  22.290  1.00  0.00           H  
ATOM   2321 2HH2 ARG   147      34.720  29.790  20.680  1.00  0.00           H  
ATOM   2322  N   TYR   148      34.520  36.720  27.690  1.00  0.00           N  
ATOM   2323  CA  TYR   148      34.530  38.070  28.240  1.00  0.00           C  
ATOM   2324  C   TYR   148      34.610  38.130  29.740  1.00  0.00           C  
ATOM   2325  O   TYR   148      33.800  37.510  30.470  1.00  0.00           O  
ATOM   2326  CB  TYR   148      33.150  38.750  27.860  1.00  0.00           C  
ATOM   2327  CG  TYR   148      33.080  38.930  26.380  1.00  0.00           C  
ATOM   2328  CD1 TYR   148      34.200  39.380  25.610  1.00  0.00           C  
ATOM   2329  CD2 TYR   148      31.960  38.520  25.690  1.00  0.00           C  
ATOM   2330  CE1 TYR   148      34.110  39.340  24.210  1.00  0.00           C  
ATOM   2331  CE2 TYR   148      31.860  38.680  24.290  1.00  0.00           C  
ATOM   2332  CZ  TYR   148      32.910  39.090  23.540  1.00  0.00           C  
ATOM   2333  OH  TYR   148      32.820  39.410  22.150  1.00  0.00           O  
ATOM   2334  HN  TYR   148      33.920  36.050  28.110  1.00  0.00           H  
ATOM   2335  HA  TYR   148      35.270  38.760  27.850  1.00  0.00           H  
ATOM   2336  HB1 TYR   148      33.070  39.780  28.260  1.00  0.00           H  
ATOM   2337  HB2 TYR   148      32.350  38.030  28.150  1.00  0.00           H  
ATOM   2338  HD1 TYR   148      35.100  39.670  26.130  1.00  0.00           H  
ATOM   2339  HD2 TYR   148      31.110  38.150  26.240  1.00  0.00           H  
ATOM   2340  HE1 TYR   148      35.050  39.610  23.750  1.00  0.00           H  
ATOM   2341  HE2 TYR   148      30.970  38.490  23.710  1.00  0.00           H  
ATOM   2342  HH  TYR   148      33.610  39.730  21.710  1.00  0.00           H  
ATOM   2343  N   LEU   149      35.510  38.960  30.260  1.00  0.00           N  
ATOM   2344  CA  LEU   149      35.370  39.390  31.650  1.00  0.00           C  
ATOM   2345  C   LEU   149      34.420  40.600  31.730  1.00  0.00           C  
ATOM   2346  O   LEU   149      34.440  41.470  30.900  1.00  0.00           O  
ATOM   2347  CB  LEU   149      36.780  39.780  32.280  1.00  0.00           C  
ATOM   2348  CG  LEU   149      37.890  38.780  32.480  1.00  0.00           C  
ATOM   2349  CD1 LEU   149      39.040  39.350  33.340  1.00  0.00           C  
ATOM   2350  CD2 LEU   149      37.350  37.470  33.080  1.00  0.00           C  
ATOM   2351  HN  LEU   149      36.050  39.540  29.660  1.00  0.00           H  
ATOM   2352  HA  LEU   149      34.920  38.610  32.250  1.00  0.00           H  
ATOM   2353  HB1 LEU   149      36.490  40.170  33.280  1.00  0.00           H  
ATOM   2354  HB2 LEU   149      37.370  40.580  31.780  1.00  0.00           H  
ATOM   2355  HG  LEU   149      38.200  38.560  31.430  1.00  0.00           H  
ATOM   2356 1HD1 LEU   149      38.580  39.900  34.190  1.00  0.00           H  
ATOM   2357 2HD1 LEU   149      39.570  40.060  32.670  1.00  0.00           H  
ATOM   2358 3HD1 LEU   149      39.770  38.660  33.810  1.00  0.00           H  
ATOM   2359 1HD2 LEU   149      36.860  37.600  34.070  1.00  0.00           H  
ATOM   2360 2HD2 LEU   149      38.160  36.750  33.300  1.00  0.00           H  
ATOM   2361 3HD2 LEU   149      36.630  37.010  32.370  1.00  0.00           H  
ATOM   2362  N   TYR   150      33.560  40.650  32.780  1.00  0.00           N  
ATOM   2363  CA  TYR   150      32.590  41.750  32.850  1.00  0.00           C  
ATOM   2364  C   TYR   150      32.860  42.460  34.110  1.00  0.00           C  
ATOM   2365  O   TYR   150      33.090  41.850  35.180  1.00  0.00           O  
ATOM   2366  CB  TYR   150      31.190  41.210  32.800  1.00  0.00           C  
ATOM   2367  CG  TYR   150      30.710  40.650  31.480  1.00  0.00           C  
ATOM   2368  CD1 TYR   150      30.910  39.370  30.980  1.00  0.00           C  
ATOM   2369  CD2 TYR   150      29.710  41.460  30.800  1.00  0.00           C  
ATOM   2370  CE1 TYR   150      30.310  38.900  29.800  1.00  0.00           C  
ATOM   2371  CE2 TYR   150      29.200  41.010  29.560  1.00  0.00           C  
ATOM   2372  CZ  TYR   150      29.520  39.730  29.050  1.00  0.00           C  
ATOM   2373  OH  TYR   150      29.040  39.320  27.800  1.00  0.00           O  
ATOM   2374  HN  TYR   150      33.560  39.920  33.460  1.00  0.00           H  
ATOM   2375  HA  TYR   150      32.820  42.460  32.070  1.00  0.00           H  
ATOM   2376  HB1 TYR   150      30.550  42.090  33.030  1.00  0.00           H  
ATOM   2377  HB2 TYR   150      31.010  40.420  33.550  1.00  0.00           H  
ATOM   2378  HD1 TYR   150      31.410  38.650  31.610  1.00  0.00           H  
ATOM   2379  HD2 TYR   150      29.530  42.460  31.160  1.00  0.00           H  
ATOM   2380  HE1 TYR   150      30.470  37.910  29.410  1.00  0.00           H  
ATOM   2381  HE2 TYR   150      28.620  41.650  28.920  1.00  0.00           H  
ATOM   2382  HH  TYR   150      28.640  40.090  27.390  1.00  0.00           H  
ATOM   2383  N   MET   151      32.750  43.790  34.050  1.00  0.00           N  
ATOM   2384  CA  MET   151      32.840  44.690  35.230  1.00  0.00           C  
ATOM   2385  C   MET   151      31.610  45.620  35.330  1.00  0.00           C  
ATOM   2386  O   MET   151      31.350  46.380  34.410  1.00  0.00           O  
ATOM   2387  CB  MET   151      34.050  45.510  35.250  1.00  0.00           C  
ATOM   2388  CG  MET   151      35.330  44.590  35.410  1.00  0.00           C  
ATOM   2389  SD  MET   151      36.840  45.690  35.630  1.00  0.00           S  
ATOM   2390  CE  MET   151      36.540  46.830  36.980  1.00  0.00           C  
ATOM   2391  HN  MET   151      32.590  44.300  33.210  1.00  0.00           H  
ATOM   2392  HA  MET   151      32.740  44.080  36.120  1.00  0.00           H  
ATOM   2393  HB1 MET   151      34.040  46.270  36.060  1.00  0.00           H  
ATOM   2394  HB2 MET   151      34.140  46.120  34.330  1.00  0.00           H  
ATOM   2395  HG1 MET   151      35.470  44.000  34.480  1.00  0.00           H  
ATOM   2396  HG2 MET   151      35.170  43.900  36.270  1.00  0.00           H  
ATOM   2397  HE1 MET   151      35.620  47.430  36.810  1.00  0.00           H  
ATOM   2398  HE2 MET   151      37.420  47.380  37.370  1.00  0.00           H  
ATOM   2399  HE3 MET   151      36.450  46.240  37.920  1.00  0.00           H  
ATOM   2400  N   VAL   152      30.880  45.540  36.460  1.00  0.00           N  
ATOM   2401  CA  VAL   152      29.630  46.360  36.640  1.00  0.00           C  
ATOM   2402  C   VAL   152      29.870  47.470  37.770  1.00  0.00           C  
ATOM   2403  O   VAL   152      30.160  47.290  38.980  1.00  0.00           O  
ATOM   2404  CB  VAL   152      28.500  45.450  37.100  1.00  0.00           C  
ATOM   2405  CG1 VAL   152      27.150  46.180  36.950  1.00  0.00           C  
ATOM   2406  CG2 VAL   152      28.380  44.110  36.280  1.00  0.00           C  
ATOM   2407  HN  VAL   152      30.960  44.750  37.060  1.00  0.00           H  
ATOM   2408  HA  VAL   152      29.310  46.800  35.710  1.00  0.00           H  
ATOM   2409  HB  VAL   152      28.810  45.190  38.140  1.00  0.00           H  
ATOM   2410 1HG1 VAL   152      26.980  46.610  35.940  1.00  0.00           H  
ATOM   2411 2HG1 VAL   152      27.030  46.950  37.740  1.00  0.00           H  
ATOM   2412 3HG1 VAL   152      26.310  45.480  37.150  1.00  0.00           H  
ATOM   2413 1HG2 VAL   152      28.450  44.290  35.180  1.00  0.00           H  
ATOM   2414 2HG2 VAL   152      27.510  43.470  36.520  1.00  0.00           H  
ATOM   2415 3HG2 VAL   152      29.230  43.430  36.460  1.00  0.00           H  
ATOM   2416  N   MET   153      29.860  48.740  37.340  1.00  0.00           N  
ATOM   2417  CA  MET   153      30.170  49.880  38.230  1.00  0.00           C  
ATOM   2418  C   MET   153      29.210  51.070  38.130  1.00  0.00           C  
ATOM   2419  O   MET   153      28.220  51.120  37.370  1.00  0.00           O  
ATOM   2420  CB  MET   153      31.640  50.340  38.030  1.00  0.00           C  
ATOM   2421  CG  MET   153      31.910  51.120  36.670  1.00  0.00           C  
ATOM   2422  SD  MET   153      31.780  50.200  35.170  1.00  0.00           S  
ATOM   2423  CE  MET   153      33.260  49.290  35.200  1.00  0.00           C  
ATOM   2424  HN  MET   153      29.620  48.920  36.390  1.00  0.00           H  
ATOM   2425  HA  MET   153      30.030  49.560  39.250  1.00  0.00           H  
ATOM   2426  HB1 MET   153      32.250  49.410  38.020  1.00  0.00           H  
ATOM   2427  HB2 MET   153      32.080  50.950  38.850  1.00  0.00           H  
ATOM   2428  HG1 MET   153      32.950  51.500  36.730  1.00  0.00           H  
ATOM   2429  HG2 MET   153      31.220  51.980  36.560  1.00  0.00           H  
ATOM   2430  HE1 MET   153      33.370  48.910  34.160  1.00  0.00           H  
ATOM   2431  HE2 MET   153      33.140  48.460  35.940  1.00  0.00           H  
ATOM   2432  HE3 MET   153      34.160  49.920  35.330  1.00  0.00           H  
ATOM   2433  N   GLU   154      29.540  52.110  38.970  1.00  0.00           N  
ATOM   2434  CA  GLU   154      28.780  53.270  39.020  1.00  0.00           C  
ATOM   2435  C   GLU   154      28.720  54.080  37.700  1.00  0.00           C  
ATOM   2436  O   GLU   154      29.680  54.400  36.970  1.00  0.00           O  
ATOM   2437  CB  GLU   154      29.280  54.340  40.060  1.00  0.00           C  
ATOM   2438  CG  GLU   154      29.600  53.730  41.460  1.00  0.00           C  
ATOM   2439  CD  GLU   154      29.970  54.800  42.420  1.00  0.00           C  
ATOM   2440  OE1 GLU   154      31.190  54.830  42.750  1.00  0.00           O  
ATOM   2441  OE2 GLU   154      29.170  55.680  42.730  1.00  0.00           O1-
ATOM   2442  HN  GLU   154      30.250  52.050  39.670  1.00  0.00           H  
ATOM   2443  HA  GLU   154      27.790  52.960  39.340  1.00  0.00           H  
ATOM   2444  HB1 GLU   154      28.500  55.120  40.050  1.00  0.00           H  
ATOM   2445  HB2 GLU   154      30.210  54.800  39.650  1.00  0.00           H  
ATOM   2446  HG1 GLU   154      30.480  53.060  41.400  1.00  0.00           H  
ATOM   2447  HG2 GLU   154      28.700  53.170  41.780  1.00  0.00           H  
ATOM   2448  N   TYR   155      27.480  54.440  37.390  1.00  0.00           N  
ATOM   2449  CA  TYR   155      27.180  55.320  36.270  1.00  0.00           C  
ATOM   2450  C   TYR   155      27.220  56.830  36.600  1.00  0.00           C  
ATOM   2451  O   TYR   155      26.570  57.390  37.500  1.00  0.00           O  
ATOM   2452  CB  TYR   155      25.890  54.990  35.400  1.00  0.00           C  
ATOM   2453  CG  TYR   155      25.790  55.890  34.220  1.00  0.00           C  
ATOM   2454  CD1 TYR   155      26.820  55.960  33.190  1.00  0.00           C  
ATOM   2455  CD2 TYR   155      24.640  56.680  34.070  1.00  0.00           C  
ATOM   2456  CE1 TYR   155      26.540  56.700  32.060  1.00  0.00           C  
ATOM   2457  CE2 TYR   155      24.470  57.520  32.930  1.00  0.00           C  
ATOM   2458  CZ  TYR   155      25.440  57.550  31.970  1.00  0.00           C  
ATOM   2459  OH  TYR   155      25.330  58.480  30.940  1.00  0.00           O  
ATOM   2460  HN  TYR   155      26.750  54.200  38.030  1.00  0.00           H  
ATOM   2461  HA  TYR   155      27.940  55.160  35.520  1.00  0.00           H  
ATOM   2462  HB1 TYR   155      24.960  54.960  36.000  1.00  0.00           H  
ATOM   2463  HB2 TYR   155      26.010  53.920  35.140  1.00  0.00           H  
ATOM   2464  HD1 TYR   155      27.760  55.430  33.250  1.00  0.00           H  
ATOM   2465  HD2 TYR   155      23.920  56.690  34.880  1.00  0.00           H  
ATOM   2466  HE1 TYR   155      27.430  56.770  31.460  1.00  0.00           H  
ATOM   2467  HE2 TYR   155      23.630  58.190  32.810  1.00  0.00           H  
ATOM   2468  HH  TYR   155      24.570  59.060  31.030  1.00  0.00           H  
ATOM   2469  N   MET   156      28.000  57.550  35.740  1.00  0.00           N  
ATOM   2470  CA  MET   156      28.280  58.930  36.040  1.00  0.00           C  
ATOM   2471  C   MET   156      27.910  59.780  34.800  1.00  0.00           C  
ATOM   2472  O   MET   156      28.590  59.650  33.730  1.00  0.00           O  
ATOM   2473  CB  MET   156      29.770  59.150  36.350  1.00  0.00           C  
ATOM   2474  CG  MET   156      30.170  58.480  37.690  1.00  0.00           C  
ATOM   2475  SD  MET   156      31.820  58.920  38.350  1.00  0.00           S  
ATOM   2476  CE  MET   156      31.320  60.450  39.140  1.00  0.00           C  
ATOM   2477  HN  MET   156      28.570  57.130  35.040  1.00  0.00           H  
ATOM   2478  HA  MET   156      27.730  59.230  36.930  1.00  0.00           H  
ATOM   2479  HB1 MET   156      29.980  60.210  36.620  1.00  0.00           H  
ATOM   2480  HB2 MET   156      30.390  58.800  35.490  1.00  0.00           H  
ATOM   2481  HG1 MET   156      30.070  57.400  37.450  1.00  0.00           H  
ATOM   2482  HG2 MET   156      29.300  58.740  38.330  1.00  0.00           H  
ATOM   2483  HE1 MET   156      31.070  61.250  38.410  1.00  0.00           H  
ATOM   2484  HE2 MET   156      32.170  60.720  39.790  1.00  0.00           H  
ATOM   2485  HE3 MET   156      30.400  60.220  39.730  1.00  0.00           H  
ATOM   2486  N   PRO   157      26.890  60.650  34.700  1.00  0.00           N  
ATOM   2487  CA  PRO   157      26.420  61.260  33.400  1.00  0.00           C  
ATOM   2488  C   PRO   157      27.170  62.530  33.080  1.00  0.00           C  
ATOM   2489  O   PRO   157      26.950  63.010  31.960  1.00  0.00           O  
ATOM   2490  CB  PRO   157      24.930  61.300  33.580  1.00  0.00           C  
ATOM   2491  CG  PRO   157      24.770  61.510  35.090  1.00  0.00           C  
ATOM   2492  CD  PRO   157      25.840  60.640  35.720  1.00  0.00           C  
ATOM   2493  HA  PRO   157      26.690  60.660  32.550  1.00  0.00           H  
ATOM   2494  HB1 PRO   157      24.480  60.340  33.250  1.00  0.00           H  
ATOM   2495  HB2 PRO   157      24.460  62.130  33.020  1.00  0.00           H  
ATOM   2496  HG1 PRO   157      25.040  62.540  35.410  1.00  0.00           H  
ATOM   2497  HG2 PRO   157      23.800  61.180  35.520  1.00  0.00           H  
ATOM   2498  HD1 PRO   157      26.240  61.060  36.670  1.00  0.00           H  
ATOM   2499  HD2 PRO   157      25.420  59.630  35.930  1.00  0.00           H  
ATOM   2500  N   GLY   158      27.970  63.070  33.990  1.00  0.00           N  
ATOM   2501  CA  GLY   158      28.530  64.440  33.900  1.00  0.00           C  
ATOM   2502  C   GLY   158      29.650  64.610  32.910  1.00  0.00           C  
ATOM   2503  O   GLY   158      29.660  65.720  32.380  1.00  0.00           O  
ATOM   2504  HN  GLY   158      27.930  62.600  34.860  1.00  0.00           H  
ATOM   2505  HA1 GLY   158      29.030  64.530  34.850  1.00  0.00           H  
ATOM   2506  HA2 GLY   158      27.710  65.120  33.720  1.00  0.00           H  
ATOM   2507  N   GLY   159      30.550  63.590  32.680  1.00  0.00           N  
ATOM   2508  CA  GLY   159      31.570  63.640  31.650  1.00  0.00           C  
ATOM   2509  C   GLY   159      32.980  63.680  32.050  1.00  0.00           C  
ATOM   2510  O   GLY   159      33.390  63.590  33.200  1.00  0.00           O  
ATOM   2511  HN  GLY   159      30.450  62.760  33.230  1.00  0.00           H  
ATOM   2512  HA1 GLY   159      31.380  64.450  30.960  1.00  0.00           H  
ATOM   2513  HA2 GLY   159      31.560  62.680  31.150  1.00  0.00           H  
ATOM   2514  N   ASP   160      33.910  63.840  31.140  1.00  0.00           N  
ATOM   2515  CA  ASP   160      35.210  64.190  31.440  1.00  0.00           C  
ATOM   2516  C   ASP   160      35.430  65.730  31.790  1.00  0.00           C  
ATOM   2517  O   ASP   160      34.910  66.710  31.250  1.00  0.00           O  
ATOM   2518  CB  ASP   160      36.330  63.720  30.460  1.00  0.00           C  
ATOM   2519  CG  ASP   160      36.000  64.240  29.040  1.00  0.00           C  
ATOM   2520  OD1 ASP   160      35.060  65.050  28.860  1.00  0.00           O  
ATOM   2521  OD2 ASP   160      36.590  63.840  27.990  1.00  0.00           O1-
ATOM   2522  HN  ASP   160      33.670  63.720  30.180  1.00  0.00           H  
ATOM   2523  HA  ASP   160      35.520  63.700  32.340  1.00  0.00           H  
ATOM   2524  HB1 ASP   160      36.190  62.620  30.530  1.00  0.00           H  
ATOM   2525  HB2 ASP   160      37.320  64.040  30.830  1.00  0.00           H  
ATOM   2526  N   LEU   161      36.320  65.850  32.870  1.00  0.00           N  
ATOM   2527  CA  LEU   161      36.730  67.130  33.550  1.00  0.00           C  
ATOM   2528  C   LEU   161      37.170  68.260  32.640  1.00  0.00           C  
ATOM   2529  O   LEU   161      36.780  69.430  32.790  1.00  0.00           O  
ATOM   2530  CB  LEU   161      37.980  66.790  34.410  1.00  0.00           C  
ATOM   2531  CG  LEU   161      38.790  67.840  35.170  1.00  0.00           C  
ATOM   2532  CD1 LEU   161      37.980  68.550  36.240  1.00  0.00           C  
ATOM   2533  CD2 LEU   161      40.110  67.110  35.820  1.00  0.00           C  
ATOM   2534  HN  LEU   161      36.760  65.080  33.310  1.00  0.00           H  
ATOM   2535  HA  LEU   161      35.880  67.560  34.050  1.00  0.00           H  
ATOM   2536  HB1 LEU   161      38.590  66.050  33.860  1.00  0.00           H  
ATOM   2537  HB2 LEU   161      37.440  66.190  35.180  1.00  0.00           H  
ATOM   2538  HG  LEU   161      39.100  68.670  34.510  1.00  0.00           H  
ATOM   2539 1HD1 LEU   161      37.500  67.840  36.940  1.00  0.00           H  
ATOM   2540 2HD1 LEU   161      37.150  69.180  35.850  1.00  0.00           H  
ATOM   2541 3HD1 LEU   161      38.570  69.270  36.850  1.00  0.00           H  
ATOM   2542 1HD2 LEU   161      40.700  66.620  35.020  1.00  0.00           H  
ATOM   2543 2HD2 LEU   161      39.670  66.330  36.470  1.00  0.00           H  
ATOM   2544 3HD2 LEU   161      40.570  67.960  36.380  1.00  0.00           H  
ATOM   2545  N   VAL   162      38.140  67.940  31.750  1.00  0.00           N  
ATOM   2546  CA  VAL   162      38.790  68.810  30.780  1.00  0.00           C  
ATOM   2547  C   VAL   162      37.960  69.520  29.780  1.00  0.00           C  
ATOM   2548  O   VAL   162      38.390  70.580  29.380  1.00  0.00           O  
ATOM   2549  CB  VAL   162      39.820  67.860  30.060  1.00  0.00           C  
ATOM   2550  CG1 VAL   162      39.220  66.660  29.410  1.00  0.00           C  
ATOM   2551  CG2 VAL   162      40.680  68.660  29.060  1.00  0.00           C  
ATOM   2552  HN  VAL   162      38.460  67.000  31.750  1.00  0.00           H  
ATOM   2553  HA  VAL   162      39.250  69.650  31.270  1.00  0.00           H  
ATOM   2554  HB  VAL   162      40.550  67.530  30.830  1.00  0.00           H  
ATOM   2555 1HG1 VAL   162      38.460  66.800  28.620  1.00  0.00           H  
ATOM   2556 2HG1 VAL   162      38.840  65.930  30.150  1.00  0.00           H  
ATOM   2557 3HG1 VAL   162      39.990  66.090  28.840  1.00  0.00           H  
ATOM   2558 1HG2 VAL   162      39.970  68.880  28.230  1.00  0.00           H  
ATOM   2559 2HG2 VAL   162      41.490  68.010  28.660  1.00  0.00           H  
ATOM   2560 3HG2 VAL   162      41.160  69.590  29.430  1.00  0.00           H  
ATOM   2561  N   ASN   163      36.830  68.960  29.370  1.00  0.00           N  
ATOM   2562  CA  ASN   163      35.890  69.500  28.420  1.00  0.00           C  
ATOM   2563  C   ASN   163      35.520  70.980  28.700  1.00  0.00           C  
ATOM   2564  O   ASN   163      35.540  71.810  27.780  1.00  0.00           O  
ATOM   2565  CB  ASN   163      34.520  68.650  28.380  1.00  0.00           C  
ATOM   2566  CG  ASN   163      33.520  69.120  27.400  1.00  0.00           C  
ATOM   2567  ND2 ASN   163      32.200  69.200  27.710  1.00  0.00           N  
ATOM   2568  OD1 ASN   163      33.900  69.510  26.320  1.00  0.00           O  
ATOM   2569  HN  ASN   163      36.500  68.110  29.780  1.00  0.00           H  
ATOM   2570  HA  ASN   163      36.450  69.490  27.490  1.00  0.00           H  
ATOM   2571  HB1 ASN   163      34.060  68.470  29.380  1.00  0.00           H  
ATOM   2572  HB2 ASN   163      34.830  67.660  27.970  1.00  0.00           H  
ATOM   2573 1HD2 ASN   163      31.890  68.750  28.550  1.00  0.00           H  
ATOM   2574 2HD2 ASN   163      31.600  69.480  26.960  1.00  0.00           H  
ATOM   2575  N   LEU   164      35.220  71.280  29.980  1.00  0.00           N  
ATOM   2576  CA  LEU   164      34.770  72.660  30.390  1.00  0.00           C  
ATOM   2577  C   LEU   164      35.960  73.670  30.440  1.00  0.00           C  
ATOM   2578  O   LEU   164      35.670  74.830  30.300  1.00  0.00           O  
ATOM   2579  CB  LEU   164      34.080  72.640  31.770  1.00  0.00           C  
ATOM   2580  CG  LEU   164      33.070  71.460  31.900  1.00  0.00           C  
ATOM   2581  CD1 LEU   164      32.280  71.640  33.190  1.00  0.00           C  
ATOM   2582  CD2 LEU   164      32.010  71.480  30.810  1.00  0.00           C  
ATOM   2583  HN  LEU   164      35.000  70.570  30.640  1.00  0.00           H  
ATOM   2584  HA  LEU   164      34.070  73.060  29.680  1.00  0.00           H  
ATOM   2585  HB1 LEU   164      33.630  73.600  32.100  1.00  0.00           H  
ATOM   2586  HB2 LEU   164      34.890  72.520  32.520  1.00  0.00           H  
ATOM   2587  HG  LEU   164      33.630  70.500  31.990  1.00  0.00           H  
ATOM   2588 1HD1 LEU   164      31.450  70.930  33.370  1.00  0.00           H  
ATOM   2589 2HD1 LEU   164      31.890  72.680  33.280  1.00  0.00           H  
ATOM   2590 3HD1 LEU   164      33.060  71.520  33.980  1.00  0.00           H  
ATOM   2591 1HD2 LEU   164      31.500  72.460  30.750  1.00  0.00           H  
ATOM   2592 2HD2 LEU   164      31.220  70.740  31.060  1.00  0.00           H  
ATOM   2593 3HD2 LEU   164      32.450  71.250  29.820  1.00  0.00           H  
ATOM   2594  N   MET   165      37.180  73.290  30.520  1.00  0.00           N  
ATOM   2595  CA  MET   165      38.370  74.220  30.580  1.00  0.00           C  
ATOM   2596  C   MET   165      39.050  74.230  29.210  1.00  0.00           C  
ATOM   2597  O   MET   165      40.050  74.900  28.890  1.00  0.00           O  
ATOM   2598  CB  MET   165      39.450  73.790  31.650  1.00  0.00           C  
ATOM   2599  CG  MET   165      39.830  72.240  31.500  1.00  0.00           C  
ATOM   2600  SD  MET   165      41.280  71.690  32.380  1.00  0.00           S  
ATOM   2601  CE  MET   165      42.390  72.210  31.120  1.00  0.00           C  
ATOM   2602  HN  MET   165      37.420  72.340  30.300  1.00  0.00           H  
ATOM   2603  HA  MET   165      38.100  75.250  30.750  1.00  0.00           H  
ATOM   2604  HB1 MET   165      39.130  74.070  32.680  1.00  0.00           H  
ATOM   2605  HB2 MET   165      40.390  74.360  31.510  1.00  0.00           H  
ATOM   2606  HG1 MET   165      40.000  71.950  30.450  1.00  0.00           H  
ATOM   2607  HG2 MET   165      38.960  71.710  31.940  1.00  0.00           H  
ATOM   2608  HE1 MET   165      42.180  73.280  30.910  1.00  0.00           H  
ATOM   2609  HE2 MET   165      42.300  71.500  30.270  1.00  0.00           H  
ATOM   2610  HE3 MET   165      43.420  72.290  31.510  1.00  0.00           H  
ATOM   2611  N   SER   166      38.420  73.420  28.270  1.00  0.00           N  
ATOM   2612  CA  SER   166      39.070  73.270  27.000  1.00  0.00           C  
ATOM   2613  C   SER   166      39.250  74.490  26.040  1.00  0.00           C  
ATOM   2614  O   SER   166      40.270  74.710  25.410  1.00  0.00           O  
ATOM   2615  CB  SER   166      38.390  72.170  26.190  1.00  0.00           C  
ATOM   2616  OG  SER   166      38.750  70.830  26.680  1.00  0.00           O  
ATOM   2617  HN  SER   166      37.580  72.940  28.460  1.00  0.00           H  
ATOM   2618  HA  SER   166      40.060  72.930  27.260  1.00  0.00           H  
ATOM   2619  HB1 SER   166      38.840  72.090  25.180  1.00  0.00           H  
ATOM   2620  HB2 SER   166      37.290  72.230  26.010  1.00  0.00           H  
ATOM   2621  HG1 SER   166      38.370  70.730  27.560  1.00  0.00           H  
ATOM   2622  N   ASN   167      38.170  75.270  25.940  1.00  0.00           N  
ATOM   2623  CA  ASN   167      38.030  76.410  25.020  1.00  0.00           C  
ATOM   2624  C   ASN   167      38.120  77.760  25.840  1.00  0.00           C  
ATOM   2625  O   ASN   167      38.420  78.770  25.290  1.00  0.00           O  
ATOM   2626  CB  ASN   167      36.660  76.500  24.250  1.00  0.00           C  
ATOM   2627  CG  ASN   167      36.280  75.160  23.560  1.00  0.00           C  
ATOM   2628  ND2 ASN   167      35.720  74.160  24.320  1.00  0.00           N  
ATOM   2629  OD1 ASN   167      36.410  74.950  22.320  1.00  0.00           O  
ATOM   2630  HN  ASN   167      37.380  75.100  26.520  1.00  0.00           H  
ATOM   2631  HA  ASN   167      38.880  76.320  24.370  1.00  0.00           H  
ATOM   2632  HB1 ASN   167      36.570  77.330  23.510  1.00  0.00           H  
ATOM   2633  HB2 ASN   167      35.820  76.710  24.950  1.00  0.00           H  
ATOM   2634 1HD2 ASN   167      35.580  73.240  23.970  1.00  0.00           H  
ATOM   2635 2HD2 ASN   167      35.260  74.340  25.200  1.00  0.00           H  
ATOM   2636  N   TYR   168      37.900  77.750  27.150  1.00  0.00           N  
ATOM   2637  CA  TYR   168      37.990  78.930  27.980  1.00  0.00           C  
ATOM   2638  C   TYR   168      38.620  78.610  29.310  1.00  0.00           C  
ATOM   2639  O   TYR   168      38.400  77.560  29.910  1.00  0.00           O  
ATOM   2640  CB  TYR   168      36.660  79.710  28.220  1.00  0.00           C  
ATOM   2641  CG  TYR   168      36.120  80.470  26.970  1.00  0.00           C  
ATOM   2642  CD1 TYR   168      36.920  81.420  26.370  1.00  0.00           C  
ATOM   2643  CD2 TYR   168      34.920  80.210  26.410  1.00  0.00           C  
ATOM   2644  CE1 TYR   168      36.570  82.080  25.170  1.00  0.00           C  
ATOM   2645  CE2 TYR   168      34.580  80.790  25.140  1.00  0.00           C  
ATOM   2646  CZ  TYR   168      35.400  81.730  24.530  1.00  0.00           C  
ATOM   2647  OH  TYR   168      35.280  82.080  23.190  1.00  0.00           O  
ATOM   2648  HN  TYR   168      37.910  76.860  27.610  1.00  0.00           H  
ATOM   2649  HA  TYR   168      38.650  79.670  27.540  1.00  0.00           H  
ATOM   2650  HB1 TYR   168      36.940  80.440  29.000  1.00  0.00           H  
ATOM   2651  HB2 TYR   168      35.900  79.080  28.720  1.00  0.00           H  
ATOM   2652  HD1 TYR   168      37.920  81.540  26.780  1.00  0.00           H  
ATOM   2653  HD2 TYR   168      34.280  79.460  26.840  1.00  0.00           H  
ATOM   2654  HE1 TYR   168      37.330  82.710  24.730  1.00  0.00           H  
ATOM   2655  HE2 TYR   168      33.670  80.490  24.640  1.00  0.00           H  
ATOM   2656  HH  TYR   168      34.390  82.330  22.950  1.00  0.00           H  
ATOM   2657  N   ASP   169      39.460  79.510  29.800  1.00  0.00           N  
ATOM   2658  CA  ASP   169      40.020  79.510  31.080  1.00  0.00           C  
ATOM   2659  C   ASP   169      38.970  79.510  32.140  1.00  0.00           C  
ATOM   2660  O   ASP   169      37.880  80.040  31.980  1.00  0.00           O  
ATOM   2661  CB  ASP   169      40.990  80.730  31.490  1.00  0.00           C  
ATOM   2662  CG  ASP   169      40.390  82.150  31.440  1.00  0.00           C  
ATOM   2663  OD1 ASP   169      40.760  82.930  32.400  1.00  0.00           O  
ATOM   2664  OD2 ASP   169      39.760  82.600  30.440  1.00  0.00           O1-
ATOM   2665  HN  ASP   169      39.760  80.210  29.150  1.00  0.00           H  
ATOM   2666  HA  ASP   169      40.600  78.600  31.070  1.00  0.00           H  
ATOM   2667  HB1 ASP   169      41.790  80.750  30.720  1.00  0.00           H  
ATOM   2668  HB2 ASP   169      41.580  80.610  32.420  1.00  0.00           H  
ATOM   2669  N   VAL   170      39.320  79.030  33.280  1.00  0.00           N  
ATOM   2670  CA  VAL   170      38.380  78.850  34.410  1.00  0.00           C  
ATOM   2671  C   VAL   170      38.770  79.870  35.410  1.00  0.00           C  
ATOM   2672  O   VAL   170      39.930  79.870  35.820  1.00  0.00           O  
ATOM   2673  CB  VAL   170      38.390  77.450  34.980  1.00  0.00           C  
ATOM   2674  CG1 VAL   170      37.310  77.320  36.080  1.00  0.00           C  
ATOM   2675  CG2 VAL   170      38.000  76.440  33.910  1.00  0.00           C  
ATOM   2676  HN  VAL   170      40.240  78.730  33.490  1.00  0.00           H  
ATOM   2677  HA  VAL   170      37.360  79.020  34.100  1.00  0.00           H  
ATOM   2678  HB  VAL   170      39.380  77.200  35.400  1.00  0.00           H  
ATOM   2679 1HG1 VAL   170      37.390  76.330  36.570  1.00  0.00           H  
ATOM   2680 2HG1 VAL   170      36.250  77.410  35.740  1.00  0.00           H  
ATOM   2681 3HG1 VAL   170      37.510  78.130  36.810  1.00  0.00           H  
ATOM   2682 1HG2 VAL   170      38.070  75.410  34.330  1.00  0.00           H  
ATOM   2683 2HG2 VAL   170      38.650  76.500  33.010  1.00  0.00           H  
ATOM   2684 3HG2 VAL   170      36.960  76.620  33.590  1.00  0.00           H  
ATOM   2685  N   PRO   171      37.910  80.710  35.880  1.00  0.00           N  
ATOM   2686  CA  PRO   171      38.200  81.490  37.140  1.00  0.00           C  
ATOM   2687  C   PRO   171      38.710  80.770  38.360  1.00  0.00           C  
ATOM   2688  O   PRO   171      38.380  79.610  38.630  1.00  0.00           O  
ATOM   2689  CB  PRO   171      36.840  82.210  37.360  1.00  0.00           C  
ATOM   2690  CG  PRO   171      36.290  82.460  35.980  1.00  0.00           C  
ATOM   2691  CD  PRO   171      36.570  81.120  35.300  1.00  0.00           C  
ATOM   2692  HA  PRO   171      39.000  82.140  36.810  1.00  0.00           H  
ATOM   2693  HB1 PRO   171      36.960  83.160  37.920  1.00  0.00           H  
ATOM   2694  HB2 PRO   171      36.230  81.520  37.980  1.00  0.00           H  
ATOM   2695  HG1 PRO   171      35.200  82.650  35.970  1.00  0.00           H  
ATOM   2696  HG2 PRO   171      36.850  83.230  35.400  1.00  0.00           H  
ATOM   2697  HD1 PRO   171      35.810  80.340  35.500  1.00  0.00           H  
ATOM   2698  HD2 PRO   171      36.650  81.290  34.210  1.00  0.00           H  
ATOM   2699  N   GLU   172      39.450  81.480  39.260  1.00  0.00           N  
ATOM   2700  CA  GLU   172      40.140  80.990  40.450  1.00  0.00           C  
ATOM   2701  C   GLU   172      39.170  80.300  41.480  1.00  0.00           C  
ATOM   2702  O   GLU   172      39.510  79.260  42.020  1.00  0.00           O  
ATOM   2703  CB  GLU   172      40.800  82.160  41.170  1.00  0.00           C  
ATOM   2704  CG  GLU   172      42.080  82.660  40.420  1.00  0.00           C  
ATOM   2705  CD  GLU   172      42.810  83.790  41.190  1.00  0.00           C  
ATOM   2706  OE1 GLU   172      43.960  83.540  41.650  1.00  0.00           O  
ATOM   2707  OE2 GLU   172      42.310  84.950  41.240  1.00  0.00           O1-
ATOM   2708  HN  GLU   172      39.550  82.430  38.980  1.00  0.00           H  
ATOM   2709  HA  GLU   172      40.770  80.190  40.110  1.00  0.00           H  
ATOM   2710  HB1 GLU   172      41.090  81.820  42.180  1.00  0.00           H  
ATOM   2711  HB2 GLU   172      40.010  82.950  41.180  1.00  0.00           H  
ATOM   2712  HG1 GLU   172      41.820  83.100  39.430  1.00  0.00           H  
ATOM   2713  HG2 GLU   172      42.790  81.810  40.330  1.00  0.00           H  
ATOM   2714  N   LYS   173      37.970  80.810  41.740  1.00  0.00           N  
ATOM   2715  CA  LYS   173      37.050  80.250  42.760  1.00  0.00           C  
ATOM   2716  C   LYS   173      36.610  78.830  42.350  1.00  0.00           C  
ATOM   2717  O   LYS   173      36.480  77.990  43.230  1.00  0.00           O  
ATOM   2718  CB  LYS   173      35.780  81.180  42.880  1.00  0.00           C  
ATOM   2719  CG  LYS   173      35.060  81.320  41.560  1.00  0.00           C  
ATOM   2720  CD  LYS   173      33.720  82.090  41.660  1.00  0.00           C  
ATOM   2721  CE  LYS   173      33.230  82.600  40.300  1.00  0.00           C  
ATOM   2722  NZ  LYS   173      32.360  83.740  40.510  1.00  0.00           N1+
ATOM   2723  HN  LYS   173      37.730  81.750  41.520  1.00  0.00           H  
ATOM   2724  HA  LYS   173      37.530  80.070  43.710  1.00  0.00           H  
ATOM   2725  HB1 LYS   173      36.040  82.180  43.290  1.00  0.00           H  
ATOM   2726  HB2 LYS   173      35.100  80.730  43.630  1.00  0.00           H  
ATOM   2727  HG1 LYS   173      34.850  80.370  41.010  1.00  0.00           H  
ATOM   2728  HG2 LYS   173      35.820  81.820  40.920  1.00  0.00           H  
ATOM   2729  HD1 LYS   173      33.950  83.000  42.260  1.00  0.00           H  
ATOM   2730  HD2 LYS   173      32.980  81.440  42.170  1.00  0.00           H  
ATOM   2731  HE1 LYS   173      32.770  81.840  39.640  1.00  0.00           H  
ATOM   2732  HE2 LYS   173      34.060  82.950  39.640  1.00  0.00           H  
ATOM   2733  HZ1 LYS   173      31.460  83.440  40.930  1.00  0.00           H  
ATOM   2734  HZ2 LYS   173      32.070  84.140  39.590  1.00  0.00           H  
ATOM   2735  HZ3 LYS   173      32.950  84.440  41.010  1.00  0.00           H  
ATOM   2736  N   TRP   174      36.550  78.510  41.060  1.00  0.00           N  
ATOM   2737  CA  TRP   174      36.230  77.190  40.630  1.00  0.00           C  
ATOM   2738  C   TRP   174      37.490  76.320  40.410  1.00  0.00           C  
ATOM   2739  O   TRP   174      37.550  75.190  40.840  1.00  0.00           O  
ATOM   2740  CB  TRP   174      35.370  77.280  39.350  1.00  0.00           C  
ATOM   2741  CG  TRP   174      34.050  78.040  39.550  1.00  0.00           C  
ATOM   2742  CD1 TRP   174      33.390  78.110  40.730  1.00  0.00           C  
ATOM   2743  CD2 TRP   174      33.180  78.710  38.590  1.00  0.00           C  
ATOM   2744  CE2 TRP   174      32.030  79.120  39.260  1.00  0.00           C  
ATOM   2745  CE3 TRP   174      33.280  79.000  37.220  1.00  0.00           C  
ATOM   2746  NE1 TRP   174      32.180  78.780  40.500  1.00  0.00           N  
ATOM   2747  CZ2 TRP   174      30.930  79.740  38.620  1.00  0.00           C  
ATOM   2748  CZ3 TRP   174      32.220  79.680  36.560  1.00  0.00           C  
ATOM   2749  CH2 TRP   174      31.090  80.150  37.320  1.00  0.00           C  
ATOM   2750  HN  TRP   174      36.620  79.210  40.360  1.00  0.00           H  
ATOM   2751  HA  TRP   174      35.710  76.630  41.390  1.00  0.00           H  
ATOM   2752  HB1 TRP   174      35.070  76.290  38.930  1.00  0.00           H  
ATOM   2753  HB2 TRP   174      35.870  77.840  38.540  1.00  0.00           H  
ATOM   2754  HD1 TRP   174      33.750  77.730  41.680  1.00  0.00           H  
ATOM   2755  HE1 TRP   174      31.420  78.750  41.110  1.00  0.00           H  
ATOM   2756  HE3 TRP   174      34.170  78.630  36.740  1.00  0.00           H  
ATOM   2757  HZ2 TRP   174      30.030  79.930  39.180  1.00  0.00           H  
ATOM   2758  HZ3 TRP   174      32.390  79.950  35.530  1.00  0.00           H  
ATOM   2759  HH2 TRP   174      30.240  80.540  36.780  1.00  0.00           H  
ATOM   2760  N   ALA   175      38.530  76.910  39.840  1.00  0.00           N  
ATOM   2761  CA  ALA   175      39.820  76.290  39.560  1.00  0.00           C  
ATOM   2762  C   ALA   175      40.480  75.730  40.900  1.00  0.00           C  
ATOM   2763  O   ALA   175      41.130  74.630  40.890  1.00  0.00           O  
ATOM   2764  CB  ALA   175      40.750  77.340  38.950  1.00  0.00           C  
ATOM   2765  HN  ALA   175      38.500  77.840  39.460  1.00  0.00           H  
ATOM   2766  HA  ALA   175      39.610  75.410  38.980  1.00  0.00           H  
ATOM   2767  HB1 ALA   175      41.020  78.160  39.640  1.00  0.00           H  
ATOM   2768  HB2 ALA   175      40.340  77.770  38.010  1.00  0.00           H  
ATOM   2769  HB3 ALA   175      41.660  76.820  38.580  1.00  0.00           H  
ATOM   2770  N   ARG   176      40.330  76.500  41.970  1.00  0.00           N  
ATOM   2771  CA  ARG   176      40.940  76.210  43.240  1.00  0.00           C  
ATOM   2772  C   ARG   176      40.390  74.900  43.730  1.00  0.00           C  
ATOM   2773  O   ARG   176      41.150  74.050  44.210  1.00  0.00           O  
ATOM   2774  CB  ARG   176      40.700  77.440  44.180  1.00  0.00           C  
ATOM   2775  CG  ARG   176      41.060  77.240  45.590  1.00  0.00           C  
ATOM   2776  CD  ARG   176      40.410  78.180  46.650  1.00  0.00           C  
ATOM   2777  NE  ARG   176      40.890  79.610  46.350  1.00  0.00           N  
ATOM   2778  CZ  ARG   176      40.160  80.660  45.990  1.00  0.00           C  
ATOM   2779  NH1 ARG   176      38.900  80.610  46.220  1.00  0.00           N1+
ATOM   2780  NH2 ARG   176      40.720  81.790  45.560  1.00  0.00           N  
ATOM   2781  HN  ARG   176      39.830  77.360  41.890  1.00  0.00           H  
ATOM   2782  HA  ARG   176      41.990  76.110  43.030  1.00  0.00           H  
ATOM   2783  HB1 ARG   176      39.630  77.710  44.160  1.00  0.00           H  
ATOM   2784  HB2 ARG   176      41.260  78.300  43.740  1.00  0.00           H  
ATOM   2785  HG1 ARG   176      42.170  77.210  45.630  1.00  0.00           H  
ATOM   2786  HG2 ARG   176      40.660  76.280  46.000  1.00  0.00           H  
ATOM   2787  HD1 ARG   176      40.700  77.880  47.680  1.00  0.00           H  
ATOM   2788  HD2 ARG   176      39.310  78.060  46.580  1.00  0.00           H  
ATOM   2789  HE  ARG   176      41.870  79.770  46.480  1.00  0.00           H  
ATOM   2790 1HH1 ARG   176      38.450  79.810  46.620  1.00  0.00           H  
ATOM   2791 2HH1 ARG   176      38.520  81.530  46.110  1.00  0.00           H  
ATOM   2792 1HH2 ARG   176      41.710  81.830  45.670  1.00  0.00           H  
ATOM   2793 2HH2 ARG   176      40.200  82.560  45.190  1.00  0.00           H  
ATOM   2794  N   PHE   177      39.030  74.690  43.560  1.00  0.00           N  
ATOM   2795  CA  PHE   177      38.250  73.530  44.020  1.00  0.00           C  
ATOM   2796  C   PHE   177      38.630  72.360  43.160  1.00  0.00           C  
ATOM   2797  O   PHE   177      38.910  71.310  43.680  1.00  0.00           O  
ATOM   2798  CB  PHE   177      36.700  73.840  43.900  1.00  0.00           C  
ATOM   2799  CG  PHE   177      35.790  72.700  44.440  1.00  0.00           C  
ATOM   2800  CD1 PHE   177      35.190  71.740  43.620  1.00  0.00           C  
ATOM   2801  CD2 PHE   177      35.480  72.690  45.800  1.00  0.00           C  
ATOM   2802  CE1 PHE   177      34.180  70.890  44.080  1.00  0.00           C  
ATOM   2803  CE2 PHE   177      34.530  71.740  46.350  1.00  0.00           C  
ATOM   2804  CZ  PHE   177      33.820  70.960  45.410  1.00  0.00           C  
ATOM   2805  HN  PHE   177      38.430  75.400  43.220  1.00  0.00           H  
ATOM   2806  HA  PHE   177      38.720  73.310  44.970  1.00  0.00           H  
ATOM   2807  HB1 PHE   177      36.320  74.120  42.890  1.00  0.00           H  
ATOM   2808  HB2 PHE   177      36.640  74.670  44.630  1.00  0.00           H  
ATOM   2809  HD1 PHE   177      35.300  71.790  42.550  1.00  0.00           H  
ATOM   2810  HD2 PHE   177      35.940  73.360  46.500  1.00  0.00           H  
ATOM   2811  HE1 PHE   177      33.640  70.230  43.410  1.00  0.00           H  
ATOM   2812  HE2 PHE   177      34.180  71.740  47.370  1.00  0.00           H  
ATOM   2813  HZ  PHE   177      33.060  70.240  45.680  1.00  0.00           H  
ATOM   2814  N   TYR   178      38.780  72.590  41.850  1.00  0.00           N  
ATOM   2815  CA  TYR   178      39.160  71.470  40.890  1.00  0.00           C  
ATOM   2816  C   TYR   178      40.570  70.940  41.150  1.00  0.00           C  
ATOM   2817  O   TYR   178      40.760  69.710  41.120  1.00  0.00           O  
ATOM   2818  CB  TYR   178      39.120  71.910  39.430  1.00  0.00           C  
ATOM   2819  CG  TYR   178      37.690  72.030  38.920  1.00  0.00           C  
ATOM   2820  CD1 TYR   178      36.850  70.940  38.890  1.00  0.00           C  
ATOM   2821  CD2 TYR   178      37.220  73.240  38.380  1.00  0.00           C  
ATOM   2822  CE1 TYR   178      35.610  71.000  38.150  1.00  0.00           C  
ATOM   2823  CE2 TYR   178      35.940  73.310  37.750  1.00  0.00           C  
ATOM   2824  CZ  TYR   178      35.170  72.190  37.590  1.00  0.00           C  
ATOM   2825  OH  TYR   178      33.790  72.330  37.170  1.00  0.00           O  
ATOM   2826  HN  TYR   178      38.390  73.440  41.510  1.00  0.00           H  
ATOM   2827  HA  TYR   178      38.480  70.630  41.030  1.00  0.00           H  
ATOM   2828  HB1 TYR   178      39.600  71.180  38.750  1.00  0.00           H  
ATOM   2829  HB2 TYR   178      39.670  72.850  39.240  1.00  0.00           H  
ATOM   2830  HD1 TYR   178      37.190  70.010  39.310  1.00  0.00           H  
ATOM   2831  HD2 TYR   178      37.770  74.150  38.550  1.00  0.00           H  
ATOM   2832  HE1 TYR   178      34.980  70.130  38.070  1.00  0.00           H  
ATOM   2833  HE2 TYR   178      35.500  74.250  37.460  1.00  0.00           H  
ATOM   2834  HH  TYR   178      33.350  71.830  37.860  1.00  0.00           H  
ATOM   2835  N   THR   179      41.470  71.890  41.480  1.00  0.00           N  
ATOM   2836  CA  THR   179      42.850  71.450  41.940  1.00  0.00           C  
ATOM   2837  C   THR   179      42.830  70.680  43.250  1.00  0.00           C  
ATOM   2838  O   THR   179      43.450  69.650  43.380  1.00  0.00           O  
ATOM   2839  CB  THR   179      43.850  72.640  42.010  1.00  0.00           C  
ATOM   2840  CG2 THR   179      45.290  72.170  42.120  1.00  0.00           C  
ATOM   2841  OG1 THR   179      43.690  73.390  40.850  1.00  0.00           O  
ATOM   2842  HN  THR   179      41.110  72.820  41.580  1.00  0.00           H  
ATOM   2843  HA  THR   179      43.110  70.780  41.130  1.00  0.00           H  
ATOM   2844  HB  THR   179      43.570  73.330  42.840  1.00  0.00           H  
ATOM   2845  HG1 THR   179      42.780  73.700  40.790  1.00  0.00           H  
ATOM   2846 1HG2 THR   179      45.490  71.620  43.060  1.00  0.00           H  
ATOM   2847 2HG2 THR   179      46.030  73.000  42.170  1.00  0.00           H  
ATOM   2848 3HG2 THR   179      45.520  71.590  41.200  1.00  0.00           H  
ATOM   2849  N   ALA   180      41.970  71.070  44.210  1.00  0.00           N  
ATOM   2850  CA  ALA   180      41.810  70.340  45.470  1.00  0.00           C  
ATOM   2851  C   ALA   180      41.130  68.960  45.330  1.00  0.00           C  
ATOM   2852  O   ALA   180      41.530  68.010  46.030  1.00  0.00           O  
ATOM   2853  CB  ALA   180      40.960  71.240  46.420  1.00  0.00           C  
ATOM   2854  HN  ALA   180      41.460  71.930  44.200  1.00  0.00           H  
ATOM   2855  HA  ALA   180      42.840  70.200  45.770  1.00  0.00           H  
ATOM   2856  HB1 ALA   180      41.330  72.290  46.370  1.00  0.00           H  
ATOM   2857  HB2 ALA   180      40.980  70.750  47.420  1.00  0.00           H  
ATOM   2858  HB3 ALA   180      39.860  71.260  46.240  1.00  0.00           H  
ATOM   2859  N   GLU   181      40.120  68.780  44.550  1.00  0.00           N  
ATOM   2860  CA  GLU   181      39.590  67.480  44.210  1.00  0.00           C  
ATOM   2861  C   GLU   181      40.540  66.460  43.480  1.00  0.00           C  
ATOM   2862  O   GLU   181      40.680  65.340  43.860  1.00  0.00           O  
ATOM   2863  CB  GLU   181      38.350  67.610  43.300  1.00  0.00           C  
ATOM   2864  CG  GLU   181      37.060  68.200  43.980  1.00  0.00           C  
ATOM   2865  CD  GLU   181      35.710  67.840  43.330  1.00  0.00           C  
ATOM   2866  OE1 GLU   181      35.340  68.400  42.290  1.00  0.00           O  
ATOM   2867  OE2 GLU   181      35.090  66.870  43.860  1.00  0.00           O1-
ATOM   2868  HN  GLU   181      39.750  69.540  44.020  1.00  0.00           H  
ATOM   2869  HA  GLU   181      39.360  66.950  45.120  1.00  0.00           H  
ATOM   2870  HB1 GLU   181      38.030  66.570  43.110  1.00  0.00           H  
ATOM   2871  HB2 GLU   181      38.580  68.050  42.300  1.00  0.00           H  
ATOM   2872  HG1 GLU   181      37.130  69.310  43.920  1.00  0.00           H  
ATOM   2873  HG2 GLU   181      36.990  67.840  45.030  1.00  0.00           H  
ATOM   2874  N   VAL   182      41.350  66.890  42.450  1.00  0.00           N  
ATOM   2875  CA  VAL   182      42.380  66.100  41.800  1.00  0.00           C  
ATOM   2876  C   VAL   182      43.540  65.660  42.720  1.00  0.00           C  
ATOM   2877  O   VAL   182      43.970  64.480  42.780  1.00  0.00           O  
ATOM   2878  CB  VAL   182      42.920  66.650  40.570  1.00  0.00           C  
ATOM   2879  CG1 VAL   182      43.970  65.660  39.920  1.00  0.00           C  
ATOM   2880  CG2 VAL   182      41.790  66.830  39.560  1.00  0.00           C  
ATOM   2881  HN  VAL   182      41.260  67.790  42.030  1.00  0.00           H  
ATOM   2882  HA  VAL   182      41.890  65.200  41.470  1.00  0.00           H  
ATOM   2883  HB  VAL   182      43.510  67.570  40.800  1.00  0.00           H  
ATOM   2884 1HG1 VAL   182      44.850  65.410  40.550  1.00  0.00           H  
ATOM   2885 2HG1 VAL   182      44.440  66.040  38.990  1.00  0.00           H  
ATOM   2886 3HG1 VAL   182      43.440  64.720  39.650  1.00  0.00           H  
ATOM   2887 1HG2 VAL   182      42.150  67.440  38.700  1.00  0.00           H  
ATOM   2888 2HG2 VAL   182      40.990  67.350  40.130  1.00  0.00           H  
ATOM   2889 3HG2 VAL   182      41.400  65.830  39.270  1.00  0.00           H  
ATOM   2890  N   VAL   183      44.070  66.620  43.510  1.00  0.00           N  
ATOM   2891  CA  VAL   183      44.940  66.420  44.700  1.00  0.00           C  
ATOM   2892  C   VAL   183      44.430  65.320  45.650  1.00  0.00           C  
ATOM   2893  O   VAL   183      45.140  64.370  45.900  1.00  0.00           O  
ATOM   2894  CB  VAL   183      45.280  67.710  45.400  1.00  0.00           C  
ATOM   2895  CG1 VAL   183      45.790  67.590  46.860  1.00  0.00           C  
ATOM   2896  CG2 VAL   183      46.290  68.420  44.570  1.00  0.00           C  
ATOM   2897  HN  VAL   183      43.700  67.530  43.330  1.00  0.00           H  
ATOM   2898  HA  VAL   183      45.890  66.000  44.400  1.00  0.00           H  
ATOM   2899  HB  VAL   183      44.370  68.360  45.380  1.00  0.00           H  
ATOM   2900 1HG1 VAL   183      44.960  67.270  47.520  1.00  0.00           H  
ATOM   2901 2HG1 VAL   183      46.120  68.610  47.160  1.00  0.00           H  
ATOM   2902 3HG1 VAL   183      46.650  66.900  46.970  1.00  0.00           H  
ATOM   2903 1HG2 VAL   183      46.080  68.380  43.470  1.00  0.00           H  
ATOM   2904 2HG2 VAL   183      47.350  68.170  44.790  1.00  0.00           H  
ATOM   2905 3HG2 VAL   183      46.300  69.500  44.840  1.00  0.00           H  
ATOM   2906  N   LEU   184      43.240  65.420  46.210  1.00  0.00           N  
ATOM   2907  CA  LEU   184      42.670  64.460  47.110  1.00  0.00           C  
ATOM   2908  C   LEU   184      42.420  63.070  46.520  1.00  0.00           C  
ATOM   2909  O   LEU   184      42.460  62.030  47.210  1.00  0.00           O  
ATOM   2910  CB  LEU   184      41.440  65.060  47.790  1.00  0.00           C  
ATOM   2911  CG  LEU   184      41.770  66.160  48.810  1.00  0.00           C  
ATOM   2912  CD1 LEU   184      40.480  66.690  49.400  1.00  0.00           C  
ATOM   2913  CD2 LEU   184      42.570  65.690  49.990  1.00  0.00           C  
ATOM   2914  HN  LEU   184      42.680  66.230  46.040  1.00  0.00           H  
ATOM   2915  HA  LEU   184      43.430  64.380  47.870  1.00  0.00           H  
ATOM   2916  HB1 LEU   184      40.890  64.240  48.300  1.00  0.00           H  
ATOM   2917  HB2 LEU   184      40.880  65.500  46.930  1.00  0.00           H  
ATOM   2918  HG  LEU   184      42.340  66.990  48.340  1.00  0.00           H  
ATOM   2919 1HD1 LEU   184      40.600  67.500  50.150  1.00  0.00           H  
ATOM   2920 2HD1 LEU   184      39.860  65.880  49.860  1.00  0.00           H  
ATOM   2921 3HD1 LEU   184      39.970  67.120  48.510  1.00  0.00           H  
ATOM   2922 1HD2 LEU   184      43.600  65.410  49.690  1.00  0.00           H  
ATOM   2923 2HD2 LEU   184      42.140  64.800  50.500  1.00  0.00           H  
ATOM   2924 3HD2 LEU   184      42.710  66.530  50.700  1.00  0.00           H  
ATOM   2925  N   ALA   185      42.000  62.930  45.250  1.00  0.00           N  
ATOM   2926  CA  ALA   185      41.990  61.690  44.460  1.00  0.00           C  
ATOM   2927  C   ALA   185      43.380  61.140  44.240  1.00  0.00           C  
ATOM   2928  O   ALA   185      43.510  59.930  44.250  1.00  0.00           O  
ATOM   2929  CB  ALA   185      41.180  62.030  43.180  1.00  0.00           C  
ATOM   2930  HN  ALA   185      41.760  63.770  44.770  1.00  0.00           H  
ATOM   2931  HA  ALA   185      41.510  60.920  45.060  1.00  0.00           H  
ATOM   2932  HB1 ALA   185      40.240  62.580  43.350  1.00  0.00           H  
ATOM   2933  HB2 ALA   185      40.880  61.110  42.630  1.00  0.00           H  
ATOM   2934  HB3 ALA   185      41.710  62.730  42.500  1.00  0.00           H  
ATOM   2935  N   LEU   186      44.450  61.920  43.940  1.00  0.00           N  
ATOM   2936  CA  LEU   186      45.800  61.330  43.980  1.00  0.00           C  
ATOM   2937  C   LEU   186      46.260  60.860  45.380  1.00  0.00           C  
ATOM   2938  O   LEU   186      46.940  59.850  45.450  1.00  0.00           O  
ATOM   2939  CB  LEU   186      46.870  62.250  43.350  1.00  0.00           C  
ATOM   2940  CG  LEU   186      46.740  62.240  41.870  1.00  0.00           C  
ATOM   2941  CD1 LEU   186      47.370  63.540  41.300  1.00  0.00           C  
ATOM   2942  CD2 LEU   186      47.390  61.010  41.310  1.00  0.00           C  
ATOM   2943  HN  LEU   186      44.250  62.890  43.830  1.00  0.00           H  
ATOM   2944  HA  LEU   186      45.840  60.460  43.350  1.00  0.00           H  
ATOM   2945  HB1 LEU   186      47.870  61.940  43.730  1.00  0.00           H  
ATOM   2946  HB2 LEU   186      46.710  63.270  43.750  1.00  0.00           H  
ATOM   2947  HG  LEU   186      45.670  62.250  41.550  1.00  0.00           H  
ATOM   2948 1HD1 LEU   186      47.090  63.660  40.230  1.00  0.00           H  
ATOM   2949 2HD1 LEU   186      48.450  63.510  41.570  1.00  0.00           H  
ATOM   2950 3HD1 LEU   186      46.880  64.440  41.720  1.00  0.00           H  
ATOM   2951 1HD2 LEU   186      48.430  61.140  41.680  1.00  0.00           H  
ATOM   2952 2HD2 LEU   186      47.360  61.100  40.200  1.00  0.00           H  
ATOM   2953 3HD2 LEU   186      46.930  60.010  41.490  1.00  0.00           H  
ATOM   2954  N   ASP   187      45.930  61.530  46.500  1.00  0.00           N  
ATOM   2955  CA  ASP   187      46.220  61.100  47.820  1.00  0.00           C  
ATOM   2956  C   ASP   187      45.650  59.710  48.230  1.00  0.00           C  
ATOM   2957  O   ASP   187      46.230  58.830  48.780  1.00  0.00           O  
ATOM   2958  CB  ASP   187      45.770  62.180  48.790  1.00  0.00           C  
ATOM   2959  CG  ASP   187      46.320  62.110  50.230  1.00  0.00           C  
ATOM   2960  OD1 ASP   187      45.560  62.440  51.170  1.00  0.00           O  
ATOM   2961  OD2 ASP   187      47.530  61.780  50.400  1.00  0.00           O1-
ATOM   2962  HN  ASP   187      45.430  62.400  46.440  1.00  0.00           H  
ATOM   2963  HA  ASP   187      47.290  60.980  47.910  1.00  0.00           H  
ATOM   2964  HB1 ASP   187      44.670  62.080  48.840  1.00  0.00           H  
ATOM   2965  HB2 ASP   187      46.070  63.140  48.330  1.00  0.00           H  
ATOM   2966  N   ALA   188      44.440  59.430  47.680  1.00  0.00           N  
ATOM   2967  CA  ALA   188      43.690  58.200  47.950  1.00  0.00           C  
ATOM   2968  C   ALA   188      44.350  56.980  47.340  1.00  0.00           C  
ATOM   2969  O   ALA   188      44.620  55.990  47.980  1.00  0.00           O  
ATOM   2970  CB  ALA   188      42.290  58.330  47.320  1.00  0.00           C  
ATOM   2971  HN  ALA   188      44.010  60.250  47.310  1.00  0.00           H  
ATOM   2972  HA  ALA   188      43.610  58.040  49.010  1.00  0.00           H  
ATOM   2973  HB1 ALA   188      41.830  59.340  47.420  1.00  0.00           H  
ATOM   2974  HB2 ALA   188      41.600  57.610  47.810  1.00  0.00           H  
ATOM   2975  HB3 ALA   188      42.370  58.280  46.220  1.00  0.00           H  
ATOM   2976  N   ILE   189      44.770  57.080  46.070  1.00  0.00           N  
ATOM   2977  CA  ILE   189      45.560  56.070  45.290  1.00  0.00           C  
ATOM   2978  C   ILE   189      46.960  55.810  45.850  1.00  0.00           C  
ATOM   2979  O   ILE   189      47.290  54.660  46.160  1.00  0.00           O  
ATOM   2980  CB  ILE   189      45.640  56.720  43.860  1.00  0.00           C  
ATOM   2981  CG1 ILE   189      44.180  56.710  43.240  1.00  0.00           C  
ATOM   2982  CG2 ILE   189      46.620  55.990  42.930  1.00  0.00           C  
ATOM   2983  CD  ILE   189      43.420  55.410  43.390  1.00  0.00           C  
ATOM   2984  HN  ILE   189      44.680  57.950  45.600  1.00  0.00           H  
ATOM   2985  HA  ILE   189      45.180  55.060  45.280  1.00  0.00           H  
ATOM   2986  HB  ILE   189      45.920  57.780  43.960  1.00  0.00           H  
ATOM   2987 1HG1 ILE   189      44.270  56.980  42.170  1.00  0.00           H  
ATOM   2988 2HG1 ILE   189      43.540  57.520  43.660  1.00  0.00           H  
ATOM   2989 1HG2 ILE   189      46.220  54.950  42.890  1.00  0.00           H  
ATOM   2990 2HG2 ILE   189      47.680  55.990  43.240  1.00  0.00           H  
ATOM   2991 3HG2 ILE   189      46.510  56.380  41.900  1.00  0.00           H  
ATOM   2992  HD1 ILE   189      43.050  55.180  44.410  1.00  0.00           H  
ATOM   2993  HD2 ILE   189      43.980  54.610  42.870  1.00  0.00           H  
ATOM   2994  HD3 ILE   189      42.430  55.360  42.880  1.00  0.00           H  
ATOM   2995  N   HSD   190      47.690  56.860  46.140  1.00  0.00           N  
ATOM   2996  CA  HSD   190      49.030  56.790  46.770  1.00  0.00           C  
ATOM   2997  C   HSD   190      48.950  56.150  48.150  1.00  0.00           C  
ATOM   2998  O   HSD   190      49.720  55.270  48.560  1.00  0.00           O  
ATOM   2999  CB  HSD   190      49.590  58.250  46.850  1.00  0.00           C  
ATOM   3000  CG  HSD   190      50.060  58.950  45.540  1.00  0.00           C  
ATOM   3001  CD2 HSD   190      50.090  60.250  45.220  1.00  0.00           C  
ATOM   3002  ND1 HSD   190      50.320  58.250  44.400  1.00  0.00           N  
ATOM   3003  CE1 HSD   190      50.440  59.180  43.420  1.00  0.00           C  
ATOM   3004  NE2 HSD   190      50.320  60.390  43.890  1.00  0.00           N  
ATOM   3005  HN  HSD   190      47.430  57.730  45.730  1.00  0.00           H  
ATOM   3006  HA  HSD   190      49.700  56.170  46.200  1.00  0.00           H  
ATOM   3007  HB1 HSD   190      50.400  58.230  47.610  1.00  0.00           H  
ATOM   3008  HB2 HSD   190      48.860  58.970  47.280  1.00  0.00           H  
ATOM   3009  HD1 HSD   190      50.340  57.250  44.370  1.00  0.00           H  
ATOM   3010  HD2 HSD   190      49.490  61.030  45.680  1.00  0.00           H  
ATOM   3011  HE1 HSD   190      50.430  58.950  42.360  1.00  0.00           H  
ATOM   3012  N   SER   191      47.950  56.520  48.950  1.00  0.00           N  
ATOM   3013  CA  SER   191      47.640  55.920  50.250  1.00  0.00           C  
ATOM   3014  C   SER   191      47.490  54.420  50.230  1.00  0.00           C  
ATOM   3015  O   SER   191      48.120  53.790  51.040  1.00  0.00           O  
ATOM   3016  CB  SER   191      46.360  56.490  50.890  1.00  0.00           C  
ATOM   3017  OG  SER   191      46.620  57.830  51.180  1.00  0.00           O  
ATOM   3018  HN  SER   191      47.210  57.030  48.530  1.00  0.00           H  
ATOM   3019  HA  SER   191      48.540  56.100  50.830  1.00  0.00           H  
ATOM   3020  HB1 SER   191      46.030  56.040  51.850  1.00  0.00           H  
ATOM   3021  HB2 SER   191      45.480  56.320  50.230  1.00  0.00           H  
ATOM   3022  HG1 SER   191      46.390  58.280  50.370  1.00  0.00           H  
ATOM   3023  N   MET   192      46.730  53.870  49.300  1.00  0.00           N  
ATOM   3024  CA  MET   192      46.460  52.480  49.000  1.00  0.00           C  
ATOM   3025  C   MET   192      47.660  51.710  48.300  1.00  0.00           C  
ATOM   3026  O   MET   192      47.710  50.490  48.470  1.00  0.00           O  
ATOM   3027  CB  MET   192      45.290  52.450  47.970  1.00  0.00           C  
ATOM   3028  CG  MET   192      44.780  51.020  47.680  1.00  0.00           C  
ATOM   3029  SD  MET   192      43.470  50.890  46.460  1.00  0.00           S  
ATOM   3030  CE  MET   192      43.610  49.060  46.190  1.00  0.00           C  
ATOM   3031  HN  MET   192      46.540  54.450  48.510  1.00  0.00           H  
ATOM   3032  HA  MET   192      46.060  52.040  49.900  1.00  0.00           H  
ATOM   3033  HB1 MET   192      45.700  52.920  47.050  1.00  0.00           H  
ATOM   3034  HB2 MET   192      44.430  53.080  48.280  1.00  0.00           H  
ATOM   3035  HG1 MET   192      44.460  50.460  48.580  1.00  0.00           H  
ATOM   3036  HG2 MET   192      45.610  50.420  47.260  1.00  0.00           H  
ATOM   3037  HE1 MET   192      43.290  48.840  45.150  1.00  0.00           H  
ATOM   3038  HE2 MET   192      42.960  48.500  46.900  1.00  0.00           H  
ATOM   3039  HE3 MET   192      44.590  48.520  46.250  1.00  0.00           H  
ATOM   3040  N   GLY   193      48.600  52.390  47.600  1.00  0.00           N  
ATOM   3041  CA  GLY   193      49.910  51.960  47.210  1.00  0.00           C  
ATOM   3042  C   GLY   193      50.280  52.030  45.750  1.00  0.00           C  
ATOM   3043  O   GLY   193      51.180  51.260  45.330  1.00  0.00           O  
ATOM   3044  HN  GLY   193      48.450  53.360  47.410  1.00  0.00           H  
ATOM   3045  HA1 GLY   193      50.150  50.980  47.600  1.00  0.00           H  
ATOM   3046  HA2 GLY   193      50.510  52.710  47.700  1.00  0.00           H  
ATOM   3047  N   PHE   194      49.700  52.960  44.980  1.00  0.00           N  
ATOM   3048  CA  PHE   194      49.850  53.030  43.540  1.00  0.00           C  
ATOM   3049  C   PHE   194      50.490  54.270  42.970  1.00  0.00           C  
ATOM   3050  O   PHE   194      50.250  55.420  43.330  1.00  0.00           O  
ATOM   3051  CB  PHE   194      48.490  52.780  42.860  1.00  0.00           C  
ATOM   3052  CG  PHE   194      48.120  51.320  43.110  1.00  0.00           C  
ATOM   3053  CD1 PHE   194      47.190  50.910  44.120  1.00  0.00           C  
ATOM   3054  CD2 PHE   194      48.580  50.330  42.240  1.00  0.00           C  
ATOM   3055  CE1 PHE   194      46.770  49.580  44.260  1.00  0.00           C  
ATOM   3056  CE2 PHE   194      48.190  49.040  42.370  1.00  0.00           C  
ATOM   3057  CZ  PHE   194      47.310  48.630  43.430  1.00  0.00           C  
ATOM   3058  HN  PHE   194      48.970  53.470  45.440  1.00  0.00           H  
ATOM   3059  HA  PHE   194      50.540  52.260  43.250  1.00  0.00           H  
ATOM   3060  HB1 PHE   194      48.580  53.040  41.780  1.00  0.00           H  
ATOM   3061  HB2 PHE   194      47.680  53.440  43.240  1.00  0.00           H  
ATOM   3062  HD1 PHE   194      46.810  51.690  44.760  1.00  0.00           H  
ATOM   3063  HD2 PHE   194      49.200  50.530  41.380  1.00  0.00           H  
ATOM   3064  HE1 PHE   194      46.070  49.370  45.060  1.00  0.00           H  
ATOM   3065  HE2 PHE   194      48.470  48.300  41.620  1.00  0.00           H  
ATOM   3066  HZ  PHE   194      47.060  47.590  43.510  1.00  0.00           H  
ATOM   3067  N   ILE   195      51.300  54.140  41.910  1.00  0.00           N  
ATOM   3068  CA  ILE   195      51.680  55.200  40.980  1.00  0.00           C  
ATOM   3069  C   ILE   195      50.770  55.150  39.840  1.00  0.00           C  
ATOM   3070  O   ILE   195      50.560  54.070  39.230  1.00  0.00           O  
ATOM   3071  CB  ILE   195      53.130  55.110  40.420  1.00  0.00           C  
ATOM   3072  CG1 ILE   195      54.100  55.030  41.590  1.00  0.00           C  
ATOM   3073  CG2 ILE   195      53.410  56.330  39.500  1.00  0.00           C  
ATOM   3074  CD  ILE   195      55.510  54.660  41.130  1.00  0.00           C  
ATOM   3075  HN  ILE   195      51.590  53.210  41.690  1.00  0.00           H  
ATOM   3076  HA  ILE   195      51.660  56.170  41.450  1.00  0.00           H  
ATOM   3077  HB  ILE   195      53.320  54.210  39.780  1.00  0.00           H  
ATOM   3078 1HG1 ILE   195      53.780  54.310  42.380  1.00  0.00           H  
ATOM   3079 2HG1 ILE   195      54.250  56.010  42.080  1.00  0.00           H  
ATOM   3080 1HG2 ILE   195      53.330  57.290  40.050  1.00  0.00           H  
ATOM   3081 2HG2 ILE   195      52.760  56.330  38.600  1.00  0.00           H  
ATOM   3082 3HG2 ILE   195      54.450  56.360  39.110  1.00  0.00           H  
ATOM   3083  HD1 ILE   195      56.250  54.650  41.960  1.00  0.00           H  
ATOM   3084  HD2 ILE   195      55.900  55.370  40.370  1.00  0.00           H  
ATOM   3085  HD3 ILE   195      55.440  53.670  40.640  1.00  0.00           H  
ATOM   3086  N   HSD   196      50.140  56.230  39.440  1.00  0.00           N  
ATOM   3087  CA  HSD   196      48.980  56.260  38.480  1.00  0.00           C  
ATOM   3088  C   HSD   196      49.440  56.280  37.010  1.00  0.00           C  
ATOM   3089  O   HSD   196      48.840  55.750  36.140  1.00  0.00           O  
ATOM   3090  CB  HSD   196      48.150  57.580  38.790  1.00  0.00           C  
ATOM   3091  CG  HSD   196      46.890  57.740  37.940  1.00  0.00           C  
ATOM   3092  CD2 HSD   196      45.670  58.150  38.320  1.00  0.00           C  
ATOM   3093  ND1 HSD   196      46.770  57.610  36.590  1.00  0.00           N  
ATOM   3094  CE1 HSD   196      45.460  57.940  36.240  1.00  0.00           C  
ATOM   3095  NE2 HSD   196      44.760  58.270  37.310  1.00  0.00           N  
ATOM   3096  HN  HSD   196      50.490  57.140  39.640  1.00  0.00           H  
ATOM   3097  HA  HSD   196      48.340  55.440  38.750  1.00  0.00           H  
ATOM   3098  HB1 HSD   196      48.670  58.560  38.660  1.00  0.00           H  
ATOM   3099  HB2 HSD   196      47.870  57.630  39.860  1.00  0.00           H  
ATOM   3100  HD1 HSD   196      47.370  57.000  36.080  1.00  0.00           H  
ATOM   3101  HD2 HSD   196      45.290  58.380  39.310  1.00  0.00           H  
ATOM   3102  HE1 HSD   196      45.190  57.910  35.190  1.00  0.00           H  
ATOM   3103  N   ARG   197      50.550  56.980  36.790  1.00  0.00           N  
ATOM   3104  CA  ARG   197      51.560  56.800  35.710  1.00  0.00           C  
ATOM   3105  C   ARG   197      51.190  57.430  34.360  1.00  0.00           C  
ATOM   3106  O   ARG   197      52.050  57.980  33.670  1.00  0.00           O  
ATOM   3107  CB  ARG   197      52.080  55.330  35.700  1.00  0.00           C  
ATOM   3108  CG  ARG   197      52.700  54.800  34.370  1.00  0.00           C  
ATOM   3109  CD  ARG   197      53.510  53.540  34.490  1.00  0.00           C  
ATOM   3110  NE  ARG   197      54.250  53.250  33.240  1.00  0.00           N  
ATOM   3111  CZ  ARG   197      54.830  52.090  32.960  1.00  0.00           C  
ATOM   3112  NH1 ARG   197      54.890  51.070  33.800  1.00  0.00           N1+
ATOM   3113  NH2 ARG   197      55.530  52.040  31.880  1.00  0.00           N  
ATOM   3114  HN  ARG   197      51.000  57.400  37.570  1.00  0.00           H  
ATOM   3115  HA  ARG   197      52.440  57.380  35.930  1.00  0.00           H  
ATOM   3116  HB1 ARG   197      51.340  54.570  36.030  1.00  0.00           H  
ATOM   3117  HB2 ARG   197      52.860  55.220  36.480  1.00  0.00           H  
ATOM   3118  HG1 ARG   197      53.330  55.650  34.020  1.00  0.00           H  
ATOM   3119  HG2 ARG   197      51.930  54.640  33.580  1.00  0.00           H  
ATOM   3120  HD1 ARG   197      52.730  52.770  34.660  1.00  0.00           H  
ATOM   3121  HD2 ARG   197      54.210  53.680  35.340  1.00  0.00           H  
ATOM   3122  HE  ARG   197      54.230  53.800  32.410  1.00  0.00           H  
ATOM   3123 1HH1 ARG   197      54.360  51.110  34.650  1.00  0.00           H  
ATOM   3124 2HH1 ARG   197      55.550  50.340  33.610  1.00  0.00           H  
ATOM   3125 1HH2 ARG   197      55.610  52.840  31.280  1.00  0.00           H  
ATOM   3126 2HH2 ARG   197      56.050  51.210  31.700  1.00  0.00           H  
ATOM   3127  N   ASP   198      49.860  57.490  34.060  1.00  0.00           N  
ATOM   3128  CA  ASP   198      49.490  58.180  32.730  1.00  0.00           C  
ATOM   3129  C   ASP   198      48.370  59.140  33.060  1.00  0.00           C  
ATOM   3130  O   ASP   198      47.270  59.180  32.510  1.00  0.00           O  
ATOM   3131  CB  ASP   198      49.200  57.110  31.610  1.00  0.00           C  
ATOM   3132  CG  ASP   198      49.180  57.660  30.240  1.00  0.00           C  
ATOM   3133  OD1 ASP   198      49.490  58.870  29.990  1.00  0.00           O  
ATOM   3134  OD2 ASP   198      48.730  56.920  29.320  1.00  0.00           O1-
ATOM   3135  HN  ASP   198      49.210  57.350  34.800  1.00  0.00           H  
ATOM   3136  HA  ASP   198      50.300  58.820  32.430  1.00  0.00           H  
ATOM   3137  HB1 ASP   198      48.190  56.730  31.880  1.00  0.00           H  
ATOM   3138  HB2 ASP   198      50.000  56.340  31.680  1.00  0.00           H  
ATOM   3139  N   VAL   199      48.700  60.070  33.950  1.00  0.00           N  
ATOM   3140  CA  VAL   199      47.850  61.210  34.410  1.00  0.00           C  
ATOM   3141  C   VAL   199      47.560  62.190  33.290  1.00  0.00           C  
ATOM   3142  O   VAL   199      48.510  62.740  32.740  1.00  0.00           O  
ATOM   3143  CB  VAL   199      48.430  61.840  35.660  1.00  0.00           C  
ATOM   3144  CG1 VAL   199      47.840  63.190  36.150  1.00  0.00           C  
ATOM   3145  CG2 VAL   199      48.410  60.880  36.850  1.00  0.00           C  
ATOM   3146  HN  VAL   199      49.620  60.120  34.330  1.00  0.00           H  
ATOM   3147  HA  VAL   199      46.920  60.820  34.780  1.00  0.00           H  
ATOM   3148  HB  VAL   199      49.460  62.020  35.290  1.00  0.00           H  
ATOM   3149 1HG1 VAL   199      46.830  63.010  36.560  1.00  0.00           H  
ATOM   3150 2HG1 VAL   199      47.830  63.880  35.280  1.00  0.00           H  
ATOM   3151 3HG1 VAL   199      48.510  63.600  36.940  1.00  0.00           H  
ATOM   3152 1HG2 VAL   199      48.680  61.400  37.790  1.00  0.00           H  
ATOM   3153 2HG2 VAL   199      49.130  60.040  36.750  1.00  0.00           H  
ATOM   3154 3HG2 VAL   199      47.390  60.500  37.070  1.00  0.00           H  
ATOM   3155  N   LYS   200      46.280  62.370  32.930  1.00  0.00           N  
ATOM   3156  CA  LYS   200      45.800  63.170  31.850  1.00  0.00           C  
ATOM   3157  C   LYS   200      44.370  63.500  32.180  1.00  0.00           C  
ATOM   3158  O   LYS   200      43.790  62.790  32.980  1.00  0.00           O  
ATOM   3159  CB  LYS   200      46.040  62.360  30.570  1.00  0.00           C  
ATOM   3160  CG  LYS   200      45.280  61.040  30.440  1.00  0.00           C  
ATOM   3161  CD  LYS   200      45.590  60.320  29.100  1.00  0.00           C  
ATOM   3162  CE  LYS   200      44.850  59.020  28.950  1.00  0.00           C  
ATOM   3163  NZ  LYS   200      43.410  59.190  28.910  1.00  0.00           N1+
ATOM   3164  HN  LYS   200      45.470  62.040  33.420  1.00  0.00           H  
ATOM   3165  HA  LYS   200      46.350  64.100  31.740  1.00  0.00           H  
ATOM   3166  HB1 LYS   200      47.110  62.170  30.340  1.00  0.00           H  
ATOM   3167  HB2 LYS   200      45.720  63.000  29.720  1.00  0.00           H  
ATOM   3168  HG1 LYS   200      44.210  61.190  30.690  1.00  0.00           H  
ATOM   3169  HG2 LYS   200      45.600  60.310  31.210  1.00  0.00           H  
ATOM   3170  HD1 LYS   200      46.660  60.060  29.200  1.00  0.00           H  
ATOM   3171  HD2 LYS   200      45.260  61.050  28.320  1.00  0.00           H  
ATOM   3172  HE1 LYS   200      45.090  58.240  29.700  1.00  0.00           H  
ATOM   3173  HE2 LYS   200      45.130  58.660  27.930  1.00  0.00           H  
ATOM   3174  HZ1 LYS   200      42.860  58.520  28.340  1.00  0.00           H  
ATOM   3175  HZ2 LYS   200      43.200  60.130  28.520  1.00  0.00           H  
ATOM   3176  HZ3 LYS   200      43.090  59.360  29.890  1.00  0.00           H  
ATOM   3177  N   PRO   201      43.700  64.600  31.730  1.00  0.00           N  
ATOM   3178  CA  PRO   201      42.630  65.190  32.530  1.00  0.00           C  
ATOM   3179  C   PRO   201      41.360  64.660  31.940  1.00  0.00           C  
ATOM   3180  O   PRO   201      40.280  65.080  32.380  1.00  0.00           O  
ATOM   3181  CB  PRO   201      42.880  66.730  32.200  1.00  0.00           C  
ATOM   3182  CG  PRO   201      43.420  66.780  30.760  1.00  0.00           C  
ATOM   3183  CD  PRO   201      44.330  65.530  30.700  1.00  0.00           C  
ATOM   3184  HA  PRO   201      42.750  64.830  33.540  1.00  0.00           H  
ATOM   3185  HB1 PRO   201      43.720  67.150  32.790  1.00  0.00           H  
ATOM   3186  HB2 PRO   201      41.970  67.330  32.440  1.00  0.00           H  
ATOM   3187  HG1 PRO   201      42.710  66.660  29.910  1.00  0.00           H  
ATOM   3188  HG2 PRO   201      44.010  67.660  30.420  1.00  0.00           H  
ATOM   3189  HD1 PRO   201      44.220  65.000  29.730  1.00  0.00           H  
ATOM   3190  HD2 PRO   201      45.370  65.740  31.020  1.00  0.00           H  
ATOM   3191  N   ASP   202      41.510  63.700  30.970  1.00  0.00           N  
ATOM   3192  CA  ASP   202      40.320  63.040  30.420  1.00  0.00           C  
ATOM   3193  C   ASP   202      40.130  61.660  31.150  1.00  0.00           C  
ATOM   3194  O   ASP   202      39.160  60.900  30.870  1.00  0.00           O  
ATOM   3195  CB  ASP   202      40.560  62.890  28.900  1.00  0.00           C  
ATOM   3196  CG  ASP   202      41.610  61.880  28.520  1.00  0.00           C  
ATOM   3197  OD1 ASP   202      41.340  61.180  27.500  1.00  0.00           O  
ATOM   3198  OD2 ASP   202      42.690  61.760  29.090  1.00  0.00           O1-
ATOM   3199  HN  ASP   202      42.380  63.330  30.640  1.00  0.00           H  
ATOM   3200  HA  ASP   202      39.400  63.580  30.580  1.00  0.00           H  
ATOM   3201  HB1 ASP   202      40.910  63.820  28.410  1.00  0.00           H  
ATOM   3202  HB2 ASP   202      39.670  62.510  28.360  1.00  0.00           H  
ATOM   3203  N   ASN   203      41.010  61.290  32.150  1.00  0.00           N  
ATOM   3204  CA  ASN   203      40.850  60.100  32.980  1.00  0.00           C  
ATOM   3205  C   ASN   203      39.890  60.280  34.050  1.00  0.00           C  
ATOM   3206  O   ASN   203      39.260  59.360  34.550  1.00  0.00           O  
ATOM   3207  CB  ASN   203      42.170  59.750  33.660  1.00  0.00           C  
ATOM   3208  CG  ASN   203      43.190  59.200  32.660  1.00  0.00           C  
ATOM   3209  ND2 ASN   203      44.400  59.150  33.260  1.00  0.00           N  
ATOM   3210  OD1 ASN   203      42.930  58.950  31.520  1.00  0.00           O  
ATOM   3211  HN  ASN   203      41.650  62.010  32.410  1.00  0.00           H  
ATOM   3212  HA  ASN   203      40.640  59.160  32.500  1.00  0.00           H  
ATOM   3213  HB1 ASN   203      42.140  58.940  34.420  1.00  0.00           H  
ATOM   3214  HB2 ASN   203      42.560  60.670  34.150  1.00  0.00           H  
ATOM   3215 1HD2 ASN   203      45.110  58.630  32.780  1.00  0.00           H  
ATOM   3216 2HD2 ASN   203      44.350  59.520  34.180  1.00  0.00           H  
ATOM   3217  N   MET   204      39.790  61.540  34.500  1.00  0.00           N  
ATOM   3218  CA  MET   204      38.890  62.050  35.460  1.00  0.00           C  
ATOM   3219  C   MET   204      37.430  62.160  34.940  1.00  0.00           C  
ATOM   3220  O   MET   204      37.210  62.620  33.820  1.00  0.00           O  
ATOM   3221  CB  MET   204      39.200  63.490  36.110  1.00  0.00           C  
ATOM   3222  CG  MET   204      40.600  63.680  36.870  1.00  0.00           C  
ATOM   3223  SD  MET   204      42.030  63.300  35.790  1.00  0.00           S  
ATOM   3224  CE  MET   204      43.330  64.210  36.730  1.00  0.00           C  
ATOM   3225  HN  MET   204      40.320  62.250  34.030  1.00  0.00           H  
ATOM   3226  HA  MET   204      38.860  61.370  36.290  1.00  0.00           H  
ATOM   3227  HB1 MET   204      38.430  63.700  36.890  1.00  0.00           H  
ATOM   3228  HB2 MET   204      39.030  64.320  35.390  1.00  0.00           H  
ATOM   3229  HG1 MET   204      40.690  62.950  37.710  1.00  0.00           H  
ATOM   3230  HG2 MET   204      40.640  64.720  37.250  1.00  0.00           H  
ATOM   3231  HE1 MET   204      43.520  63.780  37.730  1.00  0.00           H  
ATOM   3232  HE2 MET   204      43.070  65.290  36.790  1.00  0.00           H  
ATOM   3233  HE3 MET   204      44.290  64.210  36.170  1.00  0.00           H  
ATOM   3234  N   LEU   205      36.460  61.640  35.680  1.00  0.00           N  
ATOM   3235  CA  LEU   205      35.110  61.450  35.170  1.00  0.00           C  
ATOM   3236  C   LEU   205      34.140  62.120  36.250  1.00  0.00           C  
ATOM   3237  O   LEU   205      34.410  61.970  37.450  1.00  0.00           O  
ATOM   3238  CB  LEU   205      34.840  59.930  35.120  1.00  0.00           C  
ATOM   3239  CG  LEU   205      33.360  59.410  35.000  1.00  0.00           C  
ATOM   3240  CD1 LEU   205      32.720  59.640  33.600  1.00  0.00           C  
ATOM   3241  CD2 LEU   205      33.390  57.890  35.190  1.00  0.00           C  
ATOM   3242  HN  LEU   205      36.530  61.410  36.650  1.00  0.00           H  
ATOM   3243  HA  LEU   205      34.930  61.870  34.200  1.00  0.00           H  
ATOM   3244  HB1 LEU   205      35.350  59.380  35.940  1.00  0.00           H  
ATOM   3245  HB2 LEU   205      35.310  59.660  34.150  1.00  0.00           H  
ATOM   3246  HG  LEU   205      32.780  59.830  35.840  1.00  0.00           H  
ATOM   3247 1HD1 LEU   205      32.730  60.710  33.280  1.00  0.00           H  
ATOM   3248 2HD1 LEU   205      31.630  59.470  33.690  1.00  0.00           H  
ATOM   3249 3HD1 LEU   205      33.200  59.030  32.800  1.00  0.00           H  
ATOM   3250 1HD2 LEU   205      32.440  57.360  34.970  1.00  0.00           H  
ATOM   3251 2HD2 LEU   205      33.660  57.610  36.230  1.00  0.00           H  
ATOM   3252 3HD2 LEU   205      34.070  57.370  34.490  1.00  0.00           H  
ATOM   3253  N   LEU   206      33.130  62.880  35.770  1.00  0.00           N  
ATOM   3254  CA  LEU   206      32.300  63.720  36.590  1.00  0.00           C  
ATOM   3255  C   LEU   206      30.830  63.290  36.670  1.00  0.00           C  
ATOM   3256  O   LEU   206      30.260  62.520  35.930  1.00  0.00           O  
ATOM   3257  CB  LEU   206      32.310  65.180  36.110  1.00  0.00           C  
ATOM   3258  CG  LEU   206      33.710  65.840  36.060  1.00  0.00           C  
ATOM   3259  CD1 LEU   206      33.680  67.370  35.770  1.00  0.00           C  
ATOM   3260  CD2 LEU   206      34.530  65.530  37.310  1.00  0.00           C  
ATOM   3261  HN  LEU   206      33.000  62.940  34.780  1.00  0.00           H  
ATOM   3262  HA  LEU   206      32.660  63.820  37.610  1.00  0.00           H  
ATOM   3263  HB1 LEU   206      31.720  65.860  36.770  1.00  0.00           H  
ATOM   3264  HB2 LEU   206      31.800  65.320  35.140  1.00  0.00           H  
ATOM   3265  HG  LEU   206      34.340  65.380  35.270  1.00  0.00           H  
ATOM   3266 1HD1 LEU   206      34.650  67.770  36.150  1.00  0.00           H  
ATOM   3267 2HD1 LEU   206      32.890  67.940  36.300  1.00  0.00           H  
ATOM   3268 3HD1 LEU   206      33.490  67.490  34.680  1.00  0.00           H  
ATOM   3269 1HD2 LEU   206      35.340  66.270  37.500  1.00  0.00           H  
ATOM   3270 2HD2 LEU   206      34.950  64.520  37.160  1.00  0.00           H  
ATOM   3271 3HD2 LEU   206      33.910  65.480  38.230  1.00  0.00           H  
ATOM   3272  N   ASP   207      30.190  63.810  37.740  1.00  0.00           N  
ATOM   3273  CA  ASP   207      28.830  63.410  38.030  1.00  0.00           C  
ATOM   3274  C   ASP   207      27.710  64.310  37.510  1.00  0.00           C  
ATOM   3275  O   ASP   207      28.000  65.300  36.920  1.00  0.00           O  
ATOM   3276  CB  ASP   207      28.770  63.170  39.570  1.00  0.00           C  
ATOM   3277  CG  ASP   207      27.660  62.280  40.140  1.00  0.00           C  
ATOM   3278  OD1 ASP   207      26.810  61.790  39.320  1.00  0.00           O  
ATOM   3279  OD2 ASP   207      27.570  62.100  41.410  1.00  0.00           O1-
ATOM   3280  HN  ASP   207      30.660  64.360  38.420  1.00  0.00           H  
ATOM   3281  HA  ASP   207      28.600  62.430  37.620  1.00  0.00           H  
ATOM   3282  HB1 ASP   207      28.600  64.150  40.060  1.00  0.00           H  
ATOM   3283  HB2 ASP   207      29.720  62.680  39.870  1.00  0.00           H  
ATOM   3284  N   LYS   208      26.420  64.050  37.800  1.00  0.00           N  
ATOM   3285  CA  LYS   208      25.330  64.780  37.400  1.00  0.00           C  
ATOM   3286  C   LYS   208      25.500  66.280  37.830  1.00  0.00           C  
ATOM   3287  O   LYS   208      25.320  67.230  37.060  1.00  0.00           O  
ATOM   3288  CB  LYS   208      24.060  63.990  37.860  1.00  0.00           C  
ATOM   3289  CG  LYS   208      22.610  64.590  37.560  1.00  0.00           C  
ATOM   3290  CD  LYS   208      22.080  64.140  36.300  1.00  0.00           C  
ATOM   3291  CE  LYS   208      20.780  64.810  35.860  1.00  0.00           C  
ATOM   3292  NZ  LYS   208      19.690  64.440  36.770  1.00  0.00           N1+
ATOM   3293  HN  LYS   208      26.220  63.270  38.390  1.00  0.00           H  
ATOM   3294  HA  LYS   208      25.360  64.730  36.320  1.00  0.00           H  
ATOM   3295  HB1 LYS   208      24.080  63.900  38.970  1.00  0.00           H  
ATOM   3296  HB2 LYS   208      24.070  62.960  37.450  1.00  0.00           H  
ATOM   3297  HG1 LYS   208      22.740  65.700  37.560  1.00  0.00           H  
ATOM   3298  HG2 LYS   208      21.800  64.430  38.310  1.00  0.00           H  
ATOM   3299  HD1 LYS   208      21.880  63.050  36.260  1.00  0.00           H  
ATOM   3300  HD2 LYS   208      22.780  64.200  35.450  1.00  0.00           H  
ATOM   3301  HE1 LYS   208      20.460  64.440  34.870  1.00  0.00           H  
ATOM   3302  HE2 LYS   208      20.840  65.920  35.750  1.00  0.00           H  
ATOM   3303  HZ1 LYS   208      19.670  65.010  37.640  1.00  0.00           H  
ATOM   3304  HZ2 LYS   208      19.630  63.410  36.880  1.00  0.00           H  
ATOM   3305  HZ3 LYS   208      18.830  64.680  36.230  1.00  0.00           H  
ATOM   3306  N   SER   209      25.900  66.540  39.090  1.00  0.00           N  
ATOM   3307  CA  SER   209      26.120  67.830  39.810  1.00  0.00           C  
ATOM   3308  C   SER   209      27.620  68.240  39.830  1.00  0.00           C  
ATOM   3309  O   SER   209      28.040  69.220  40.410  1.00  0.00           O  
ATOM   3310  CB  SER   209      25.580  67.800  41.300  1.00  0.00           C  
ATOM   3311  OG  SER   209      25.650  69.110  41.910  1.00  0.00           O  
ATOM   3312  HN  SER   209      26.170  65.740  39.620  1.00  0.00           H  
ATOM   3313  HA  SER   209      25.570  68.580  39.260  1.00  0.00           H  
ATOM   3314  HB1 SER   209      26.080  67.040  41.940  1.00  0.00           H  
ATOM   3315  HB2 SER   209      24.550  67.400  41.330  1.00  0.00           H  
ATOM   3316  HG1 SER   209      26.570  69.190  42.150  1.00  0.00           H  
ATOM   3317  N   GLY   210      28.480  67.460  39.140  1.00  0.00           N  
ATOM   3318  CA  GLY   210      29.840  67.790  38.850  1.00  0.00           C  
ATOM   3319  C   GLY   210      30.880  67.110  39.740  1.00  0.00           C  
ATOM   3320  O   GLY   210      32.070  67.350  39.650  1.00  0.00           O  
ATOM   3321  HN  GLY   210      27.970  66.780  38.630  1.00  0.00           H  
ATOM   3322  HA1 GLY   210      29.940  68.860  38.760  1.00  0.00           H  
ATOM   3323  HA2 GLY   210      29.980  67.340  37.870  1.00  0.00           H  
ATOM   3324  N   HSD   211      30.530  66.210  40.690  1.00  0.00           N  
ATOM   3325  CA  HSD   211      31.360  65.510  41.620  1.00  0.00           C  
ATOM   3326  C   HSD   211      32.470  64.750  40.910  1.00  0.00           C  
ATOM   3327  O   HSD   211      32.190  64.070  39.910  1.00  0.00           O  
ATOM   3328  CB  HSD   211      30.630  64.440  42.450  1.00  0.00           C  
ATOM   3329  CG  HSD   211      29.400  65.000  43.050  1.00  0.00           C  
ATOM   3330  CD2 HSD   211      29.140  66.100  43.740  1.00  0.00           C  
ATOM   3331  ND1 HSD   211      28.150  64.360  42.920  1.00  0.00           N  
ATOM   3332  CE1 HSD   211      27.270  65.090  43.590  1.00  0.00           C  
ATOM   3333  NE2 HSD   211      27.770  66.230  43.980  1.00  0.00           N  
ATOM   3334  HN  HSD   211      29.560  66.100  40.890  1.00  0.00           H  
ATOM   3335  HA  HSD   211      31.840  66.290  42.200  1.00  0.00           H  
ATOM   3336  HB1 HSD   211      31.270  64.050  43.260  1.00  0.00           H  
ATOM   3337  HB2 HSD   211      30.430  63.490  41.920  1.00  0.00           H  
ATOM   3338  HD1 HSD   211      27.810  63.510  42.520  1.00  0.00           H  
ATOM   3339  HD2 HSD   211      29.880  66.820  44.080  1.00  0.00           H  
ATOM   3340  HE1 HSD   211      26.210  64.840  43.540  1.00  0.00           H  
ATOM   3341  N   LEU   212      33.750  64.760  41.400  1.00  0.00           N  
ATOM   3342  CA  LEU   212      34.880  64.270  40.610  1.00  0.00           C  
ATOM   3343  C   LEU   212      35.300  62.940  41.120  1.00  0.00           C  
ATOM   3344  O   LEU   212      35.520  62.730  42.280  1.00  0.00           O  
ATOM   3345  CB  LEU   212      36.000  65.260  40.800  1.00  0.00           C  
ATOM   3346  CG  LEU   212      37.330  64.910  39.980  1.00  0.00           C  
ATOM   3347  CD1 LEU   212      37.980  66.130  39.380  1.00  0.00           C  
ATOM   3348  CD2 LEU   212      38.300  64.040  40.860  1.00  0.00           C  
ATOM   3349  HN  LEU   212      34.010  65.380  42.140  1.00  0.00           H  
ATOM   3350  HA  LEU   212      34.750  64.260  39.540  1.00  0.00           H  
ATOM   3351  HB1 LEU   212      36.290  65.320  41.870  1.00  0.00           H  
ATOM   3352  HB2 LEU   212      35.630  66.290  40.600  1.00  0.00           H  
ATOM   3353  HG  LEU   212      36.930  64.270  39.160  1.00  0.00           H  
ATOM   3354 1HD1 LEU   212      38.450  66.660  40.230  1.00  0.00           H  
ATOM   3355 2HD1 LEU   212      37.260  66.780  38.820  1.00  0.00           H  
ATOM   3356 3HD1 LEU   212      38.790  65.850  38.670  1.00  0.00           H  
ATOM   3357 1HD2 LEU   212      39.070  63.630  40.170  1.00  0.00           H  
ATOM   3358 2HD2 LEU   212      37.720  63.300  41.460  1.00  0.00           H  
ATOM   3359 3HD2 LEU   212      38.800  64.720  41.580  1.00  0.00           H  
ATOM   3360  N   LYS   213      35.590  62.040  40.130  1.00  0.00           N  
ATOM   3361  CA  LYS   213      36.200  60.750  40.540  1.00  0.00           C  
ATOM   3362  C   LYS   213      37.270  60.380  39.540  1.00  0.00           C  
ATOM   3363  O   LYS   213      37.290  60.890  38.410  1.00  0.00           O  
ATOM   3364  CB  LYS   213      35.070  59.630  40.500  1.00  0.00           C  
ATOM   3365  CG  LYS   213      34.040  59.750  41.640  1.00  0.00           C  
ATOM   3366  CD  LYS   213      33.320  58.390  41.860  1.00  0.00           C  
ATOM   3367  CE  LYS   213      32.500  58.540  43.170  1.00  0.00           C  
ATOM   3368  NZ  LYS   213      31.440  57.530  43.270  1.00  0.00           N1+
ATOM   3369  HN  LYS   213      35.380  62.150  39.160  1.00  0.00           H  
ATOM   3370  HA  LYS   213      36.700  60.840  41.500  1.00  0.00           H  
ATOM   3371  HB1 LYS   213      35.600  58.670  40.650  1.00  0.00           H  
ATOM   3372  HB2 LYS   213      34.540  59.560  39.530  1.00  0.00           H  
ATOM   3373  HG1 LYS   213      33.330  60.590  41.580  1.00  0.00           H  
ATOM   3374  HG2 LYS   213      34.560  60.070  42.570  1.00  0.00           H  
ATOM   3375  HD1 LYS   213      34.010  57.530  41.710  1.00  0.00           H  
ATOM   3376  HD2 LYS   213      32.610  58.180  41.030  1.00  0.00           H  
ATOM   3377  HE1 LYS   213      32.070  59.550  43.310  1.00  0.00           H  
ATOM   3378  HE2 LYS   213      33.140  58.420  44.070  1.00  0.00           H  
ATOM   3379  HZ1 LYS   213      30.560  57.720  42.770  1.00  0.00           H  
ATOM   3380  HZ2 LYS   213      31.280  57.450  44.300  1.00  0.00           H  
ATOM   3381  HZ3 LYS   213      31.840  56.630  42.930  1.00  0.00           H  
ATOM   3382  N   LEU   214      38.190  59.520  39.910  1.00  0.00           N  
ATOM   3383  CA  LEU   214      39.050  58.850  38.930  1.00  0.00           C  
ATOM   3384  C   LEU   214      38.400  57.550  38.490  1.00  0.00           C  
ATOM   3385  O   LEU   214      37.610  57.030  39.280  1.00  0.00           O  
ATOM   3386  CB  LEU   214      40.480  58.670  39.570  1.00  0.00           C  
ATOM   3387  CG  LEU   214      41.310  59.970  39.860  1.00  0.00           C  
ATOM   3388  CD1 LEU   214      42.520  59.500  40.670  1.00  0.00           C  
ATOM   3389  CD2 LEU   214      41.820  60.510  38.500  1.00  0.00           C  
ATOM   3390  HN  LEU   214      38.300  59.430  40.900  1.00  0.00           H  
ATOM   3391  HA  LEU   214      39.230  59.350  37.990  1.00  0.00           H  
ATOM   3392  HB1 LEU   214      41.070  58.100  38.820  1.00  0.00           H  
ATOM   3393  HB2 LEU   214      40.420  58.130  40.530  1.00  0.00           H  
ATOM   3394  HG  LEU   214      40.690  60.680  40.450  1.00  0.00           H  
ATOM   3395 1HD1 LEU   214      43.000  58.560  40.330  1.00  0.00           H  
ATOM   3396 2HD1 LEU   214      42.150  59.240  41.690  1.00  0.00           H  
ATOM   3397 3HD1 LEU   214      43.230  60.360  40.700  1.00  0.00           H  
ATOM   3398 1HD2 LEU   214      42.550  59.770  38.110  1.00  0.00           H  
ATOM   3399 2HD2 LEU   214      42.430  61.430  38.640  1.00  0.00           H  
ATOM   3400 3HD2 LEU   214      40.970  60.500  37.790  1.00  0.00           H  
ATOM   3401  N   ALA   215      38.700  56.990  37.270  1.00  0.00           N  
ATOM   3402  CA  ALA   215      38.000  55.840  36.770  1.00  0.00           C  
ATOM   3403  C   ALA   215      38.820  54.930  35.870  1.00  0.00           C  
ATOM   3404  O   ALA   215      38.300  53.920  35.360  1.00  0.00           O  
ATOM   3405  CB  ALA   215      36.640  56.170  36.120  1.00  0.00           C  
ATOM   3406  HN  ALA   215      39.450  57.350  36.720  1.00  0.00           H  
ATOM   3407  HA  ALA   215      37.780  55.170  37.590  1.00  0.00           H  
ATOM   3408  HB1 ALA   215      36.050  55.270  35.870  1.00  0.00           H  
ATOM   3409  HB2 ALA   215      36.730  56.860  35.250  1.00  0.00           H  
ATOM   3410  HB3 ALA   215      36.000  56.680  36.870  1.00  0.00           H  
ATOM   3411  N   ASP   216      40.120  55.250  35.600  1.00  0.00           N  
ATOM   3412  CA  ASP   216      40.890  54.490  34.590  1.00  0.00           C  
ATOM   3413  C   ASP   216      42.290  54.180  35.180  1.00  0.00           C  
ATOM   3414  O   ASP   216      43.200  55.010  35.140  1.00  0.00           O  
ATOM   3415  CB  ASP   216      41.040  55.200  33.230  1.00  0.00           C  
ATOM   3416  CG  ASP   216      41.850  54.430  32.210  1.00  0.00           C  
ATOM   3417  OD1 ASP   216      42.360  53.320  32.500  1.00  0.00           O  
ATOM   3418  OD2 ASP   216      41.840  54.900  31.030  1.00  0.00           O1-
ATOM   3419  HN  ASP   216      40.570  56.000  36.080  1.00  0.00           H  
ATOM   3420  HA  ASP   216      40.480  53.520  34.330  1.00  0.00           H  
ATOM   3421  HB1 ASP   216      41.490  56.180  33.480  1.00  0.00           H  
ATOM   3422  HB2 ASP   216      40.010  55.280  32.810  1.00  0.00           H  
ATOM   3423  N   PHE   217      42.340  52.980  35.770  1.00  0.00           N  
ATOM   3424  CA  PHE   217      43.420  52.550  36.680  1.00  0.00           C  
ATOM   3425  C   PHE   217      44.360  51.580  36.090  1.00  0.00           C  
ATOM   3426  O   PHE   217      45.280  51.040  36.730  1.00  0.00           O  
ATOM   3427  CB  PHE   217      42.790  51.950  38.020  1.00  0.00           C  
ATOM   3428  CG  PHE   217      41.930  53.000  38.630  1.00  0.00           C  
ATOM   3429  CD1 PHE   217      42.500  54.140  39.160  1.00  0.00           C  
ATOM   3430  CD2 PHE   217      40.490  52.830  38.680  1.00  0.00           C  
ATOM   3431  CE1 PHE   217      41.720  55.220  39.620  1.00  0.00           C  
ATOM   3432  CE2 PHE   217      39.720  53.860  39.200  1.00  0.00           C  
ATOM   3433  CZ  PHE   217      40.340  55.050  39.690  1.00  0.00           C  
ATOM   3434  HN  PHE   217      41.560  52.360  35.740  1.00  0.00           H  
ATOM   3435  HA  PHE   217      44.150  53.330  36.860  1.00  0.00           H  
ATOM   3436  HB1 PHE   217      43.470  51.580  38.820  1.00  0.00           H  
ATOM   3437  HB2 PHE   217      42.050  51.140  37.820  1.00  0.00           H  
ATOM   3438  HD1 PHE   217      43.560  54.300  39.170  1.00  0.00           H  
ATOM   3439  HD2 PHE   217      39.960  51.970  38.310  1.00  0.00           H  
ATOM   3440  HE1 PHE   217      42.120  56.150  40.000  1.00  0.00           H  
ATOM   3441  HE2 PHE   217      38.660  53.670  39.330  1.00  0.00           H  
ATOM   3442  HZ  PHE   217      39.740  55.820  40.130  1.00  0.00           H  
ATOM   3443  N   GLY   218      44.330  51.300  34.800  1.00  0.00           N  
ATOM   3444  CA  GLY   218      45.090  50.230  34.050  1.00  0.00           C  
ATOM   3445  C   GLY   218      46.520  50.510  34.010  1.00  0.00           C  
ATOM   3446  O   GLY   218      47.370  49.610  33.960  1.00  0.00           O  
ATOM   3447  HN  GLY   218      43.640  51.820  34.290  1.00  0.00           H  
ATOM   3448  HA1 GLY   218      44.700  50.210  33.040  1.00  0.00           H  
ATOM   3449  HA2 GLY   218      44.950  49.300  34.570  1.00  0.00           H  
ATOM   3450  N   THR   219      46.910  51.800  33.980  1.00  0.00           N  
ATOM   3451  CA  THR   219      48.310  52.200  34.000  1.00  0.00           C  
ATOM   3452  C   THR   219      48.940  52.170  35.370  1.00  0.00           C  
ATOM   3453  O   THR   219      50.150  52.400  35.450  1.00  0.00           O  
ATOM   3454  CB  THR   219      48.480  53.670  33.520  1.00  0.00           C  
ATOM   3455  CG2 THR   219      48.360  53.710  31.960  1.00  0.00           C  
ATOM   3456  OG1 THR   219      47.430  54.540  33.960  1.00  0.00           O  
ATOM   3457  HN  THR   219      46.300  52.580  33.880  1.00  0.00           H  
ATOM   3458  HA  THR   219      48.860  51.640  33.260  1.00  0.00           H  
ATOM   3459  HB  THR   219      49.430  54.180  33.790  1.00  0.00           H  
ATOM   3460  HG1 THR   219      47.780  54.860  34.800  1.00  0.00           H  
ATOM   3461 1HG2 THR   219      48.650  52.710  31.580  1.00  0.00           H  
ATOM   3462 2HG2 THR   219      49.020  54.480  31.490  1.00  0.00           H  
ATOM   3463 3HG2 THR   219      47.340  53.900  31.570  1.00  0.00           H  
ATOM   3464  N   CYS   220      48.170  51.910  36.480  1.00  0.00           N  
ATOM   3465  CA  CYS   220      48.770  51.900  37.760  1.00  0.00           C  
ATOM   3466  C   CYS   220      49.810  50.850  38.050  1.00  0.00           C  
ATOM   3467  O   CYS   220      49.620  49.680  37.780  1.00  0.00           O  
ATOM   3468  CB  CYS   220      47.650  51.930  38.850  1.00  0.00           C  
ATOM   3469  SG  CYS   220      46.320  53.160  38.730  1.00  0.00           S  
ATOM   3470  HN  CYS   220      47.190  51.700  36.460  1.00  0.00           H  
ATOM   3471  HA  CYS   220      49.370  52.790  37.780  1.00  0.00           H  
ATOM   3472  HB1 CYS   220      48.150  52.000  39.840  1.00  0.00           H  
ATOM   3473  HB2 CYS   220      47.210  50.910  38.820  1.00  0.00           H  
ATOM   3474  HG1 CYS   220      45.450  52.180  38.560  1.00  0.00           H  
ATOM   3475  N   MET   221      50.810  51.280  38.880  1.00  0.00           N  
ATOM   3476  CA  MET   221      52.030  50.550  39.160  1.00  0.00           C  
ATOM   3477  C   MET   221      52.160  50.550  40.660  1.00  0.00           C  
ATOM   3478  O   MET   221      52.030  51.560  41.330  1.00  0.00           O  
ATOM   3479  CB  MET   221      53.250  51.270  38.510  1.00  0.00           C  
ATOM   3480  CG  MET   221      54.500  50.370  38.640  1.00  0.00           C  
ATOM   3481  SD  MET   221      55.760  50.790  37.430  1.00  0.00           S  
ATOM   3482  CE  MET   221      57.080  49.620  38.050  1.00  0.00           C  
ATOM   3483  HN  MET   221      50.800  52.260  39.030  1.00  0.00           H  
ATOM   3484  HA  MET   221      51.980  49.540  38.800  1.00  0.00           H  
ATOM   3485  HB1 MET   221      53.450  52.220  39.040  1.00  0.00           H  
ATOM   3486  HB2 MET   221      52.990  51.450  37.450  1.00  0.00           H  
ATOM   3487  HG1 MET   221      54.310  49.290  38.530  1.00  0.00           H  
ATOM   3488  HG2 MET   221      54.920  50.510  39.660  1.00  0.00           H  
ATOM   3489  HE1 MET   221      57.800  50.100  38.740  1.00  0.00           H  
ATOM   3490  HE2 MET   221      57.670  49.330  37.150  1.00  0.00           H  
ATOM   3491  HE3 MET   221      56.650  48.670  38.440  1.00  0.00           H  
ATOM   3492  N   LYS   222      52.290  49.360  41.190  1.00  0.00           N  
ATOM   3493  CA  LYS   222      52.720  49.260  42.560  1.00  0.00           C  
ATOM   3494  C   LYS   222      54.100  50.040  42.920  1.00  0.00           C  
ATOM   3495  O   LYS   222      55.070  50.070  42.200  1.00  0.00           O  
ATOM   3496  CB  LYS   222      52.780  47.790  43.050  1.00  0.00           C  
ATOM   3497  CG  LYS   222      51.390  47.150  43.150  1.00  0.00           C  
ATOM   3498  CD  LYS   222      51.190  46.030  44.180  1.00  0.00           C  
ATOM   3499  CE  LYS   222      49.770  45.260  44.110  1.00  0.00           C  
ATOM   3500  NZ  LYS   222      49.530  44.570  42.860  1.00  0.00           N1+
ATOM   3501  HN  LYS   222      52.020  48.560  40.660  1.00  0.00           H  
ATOM   3502  HA  LYS   222      51.980  49.810  43.120  1.00  0.00           H  
ATOM   3503  HB1 LYS   222      53.130  47.800  44.100  1.00  0.00           H  
ATOM   3504  HB2 LYS   222      53.460  47.100  42.500  1.00  0.00           H  
ATOM   3505  HG1 LYS   222      51.250  46.650  42.170  1.00  0.00           H  
ATOM   3506  HG2 LYS   222      50.550  47.880  43.160  1.00  0.00           H  
ATOM   3507  HD1 LYS   222      51.270  46.390  45.230  1.00  0.00           H  
ATOM   3508  HD2 LYS   222      52.010  45.290  44.110  1.00  0.00           H  
ATOM   3509  HE1 LYS   222      48.980  46.040  44.260  1.00  0.00           H  
ATOM   3510  HE2 LYS   222      49.700  44.450  44.860  1.00  0.00           H  
ATOM   3511  HZ1 LYS   222      49.370  45.290  42.130  1.00  0.00           H  
ATOM   3512  HZ2 LYS   222      48.680  43.970  42.940  1.00  0.00           H  
ATOM   3513  HZ3 LYS   222      50.270  43.900  42.570  1.00  0.00           H  
ATOM   3514  N   MET   223      54.000  50.800  44.030  1.00  0.00           N  
ATOM   3515  CA  MET   223      55.120  51.260  44.800  1.00  0.00           C  
ATOM   3516  C   MET   223      55.740  50.160  45.680  1.00  0.00           C  
ATOM   3517  O   MET   223      55.200  49.110  45.950  1.00  0.00           O  
ATOM   3518  CB  MET   223      54.830  52.470  45.680  1.00  0.00           C  
ATOM   3519  CG  MET   223      54.510  53.700  44.760  1.00  0.00           C  
ATOM   3520  SD  MET   223      54.460  55.310  45.590  1.00  0.00           S  
ATOM   3521  CE  MET   223      52.680  55.340  46.000  1.00  0.00           C  
ATOM   3522  HN  MET   223      53.150  50.950  44.520  1.00  0.00           H  
ATOM   3523  HA  MET   223      55.930  51.550  44.140  1.00  0.00           H  
ATOM   3524  HB1 MET   223      55.620  52.650  46.440  1.00  0.00           H  
ATOM   3525  HB2 MET   223      53.920  52.350  46.300  1.00  0.00           H  
ATOM   3526  HG1 MET   223      53.540  53.510  44.250  1.00  0.00           H  
ATOM   3527  HG2 MET   223      55.340  53.780  44.020  1.00  0.00           H  
ATOM   3528  HE1 MET   223      52.340  56.200  46.610  1.00  0.00           H  
ATOM   3529  HE2 MET   223      52.500  54.410  46.590  1.00  0.00           H  
ATOM   3530  HE3 MET   223      52.110  55.290  45.040  1.00  0.00           H  
ATOM   3531  N   ASN   224      56.960  50.450  46.200  1.00  0.00           N  
ATOM   3532  CA  ASN   224      57.490  49.830  47.380  1.00  0.00           C  
ATOM   3533  C   ASN   224      57.200  50.570  48.670  1.00  0.00           C  
ATOM   3534  O   ASN   224      56.830  51.730  48.710  1.00  0.00           O  
ATOM   3535  CB  ASN   224      59.060  49.590  47.210  1.00  0.00           C  
ATOM   3536  CG  ASN   224      59.250  48.290  46.380  1.00  0.00           C  
ATOM   3537  ND2 ASN   224      60.230  48.070  45.530  1.00  0.00           N  
ATOM   3538  OD1 ASN   224      58.400  47.410  46.550  1.00  0.00           O  
ATOM   3539  HN  ASN   224      57.390  51.330  45.990  1.00  0.00           H  
ATOM   3540  HA  ASN   224      57.050  48.860  47.540  1.00  0.00           H  
ATOM   3541  HB1 ASN   224      59.670  49.510  48.140  1.00  0.00           H  
ATOM   3542  HB2 ASN   224      59.330  50.520  46.660  1.00  0.00           H  
ATOM   3543 1HD2 ASN   224      60.510  47.140  45.310  1.00  0.00           H  
ATOM   3544 2HD2 ASN   224      60.950  48.740  45.360  1.00  0.00           H  
ATOM   3545  N   LYS   225      57.360  49.890  49.790  1.00  0.00           N  
ATOM   3546  CA  LYS   225      57.100  50.440  51.130  1.00  0.00           C  
ATOM   3547  C   LYS   225      57.840  51.710  51.460  1.00  0.00           C  
ATOM   3548  O   LYS   225      57.440  52.840  51.810  1.00  0.00           O  
ATOM   3549  CB  LYS   225      57.170  49.390  52.250  1.00  0.00           C  
ATOM   3550  CG  LYS   225      56.020  48.410  52.120  1.00  0.00           C  
ATOM   3551  CD  LYS   225      54.630  48.950  52.560  1.00  0.00           C  
ATOM   3552  CE  LYS   225      53.490  47.930  52.640  1.00  0.00           C  
ATOM   3553  NZ  LYS   225      52.910  47.470  51.400  1.00  0.00           N1+
ATOM   3554  HN  LYS   225      57.720  48.960  49.740  1.00  0.00           H  
ATOM   3555  HA  LYS   225      56.080  50.810  51.100  1.00  0.00           H  
ATOM   3556  HB1 LYS   225      57.150  49.850  53.260  1.00  0.00           H  
ATOM   3557  HB2 LYS   225      58.090  48.770  52.160  1.00  0.00           H  
ATOM   3558  HG1 LYS   225      56.270  47.500  52.700  1.00  0.00           H  
ATOM   3559  HG2 LYS   225      55.810  48.170  51.060  1.00  0.00           H  
ATOM   3560  HD1 LYS   225      54.320  49.800  51.920  1.00  0.00           H  
ATOM   3561  HD2 LYS   225      54.760  49.440  53.550  1.00  0.00           H  
ATOM   3562  HE1 LYS   225      52.630  48.430  53.140  1.00  0.00           H  
ATOM   3563  HE2 LYS   225      53.860  47.060  53.230  1.00  0.00           H  
ATOM   3564  HZ1 LYS   225      53.650  47.060  50.790  1.00  0.00           H  
ATOM   3565  HZ2 LYS   225      52.300  48.240  51.070  1.00  0.00           H  
ATOM   3566  HZ3 LYS   225      52.360  46.640  51.690  1.00  0.00           H  
ATOM   3567  N   GLU   226      59.120  51.670  51.250  1.00  0.00           N  
ATOM   3568  CA  GLU   226      60.060  52.800  51.400  1.00  0.00           C  
ATOM   3569  C   GLU   226      61.250  52.770  50.420  1.00  0.00           C  
ATOM   3570  O   GLU   226      61.970  53.740  50.180  1.00  0.00           O  
ATOM   3571  CB  GLU   226      60.690  52.800  52.840  1.00  0.00           C  
ATOM   3572  CG  GLU   226      61.640  51.650  53.340  1.00  0.00           C  
ATOM   3573  CD  GLU   226      61.870  51.750  54.820  1.00  0.00           C  
ATOM   3574  OE1 GLU   226      60.920  51.720  55.640  1.00  0.00           O  
ATOM   3575  OE2 GLU   226      63.030  52.020  55.200  1.00  0.00           O1-
ATOM   3576  HN  GLU   226      59.560  50.850  50.910  1.00  0.00           H  
ATOM   3577  HA  GLU   226      59.500  53.720  51.340  1.00  0.00           H  
ATOM   3578  HB1 GLU   226      59.830  52.920  53.530  1.00  0.00           H  
ATOM   3579  HB2 GLU   226      61.340  53.690  52.970  1.00  0.00           H  
ATOM   3580  HG1 GLU   226      62.650  51.760  52.880  1.00  0.00           H  
ATOM   3581  HG2 GLU   226      61.220  50.630  53.240  1.00  0.00           H  
ATOM   3582  N   GLY   227      61.460  51.620  49.740  1.00  0.00           N  
ATOM   3583  CA  GLY   227      62.370  51.420  48.600  1.00  0.00           C  
ATOM   3584  C   GLY   227      61.950  52.150  47.330  1.00  0.00           C  
ATOM   3585  O   GLY   227      60.880  52.710  47.220  1.00  0.00           O  
ATOM   3586  HN  GLY   227      60.930  50.830  50.050  1.00  0.00           H  
ATOM   3587  HA1 GLY   227      62.360  50.380  48.320  1.00  0.00           H  
ATOM   3588  HA2 GLY   227      63.370  51.730  48.870  1.00  0.00           H  
ATOM   3589  N   MET   228      62.840  52.170  46.260  1.00  0.00           N  
ATOM   3590  CA  MET   228      62.570  52.570  44.890  1.00  0.00           C  
ATOM   3591  C   MET   228      61.880  51.310  44.230  1.00  0.00           C  
ATOM   3592  O   MET   228      61.950  50.140  44.710  1.00  0.00           O  
ATOM   3593  CB  MET   228      63.780  53.140  44.080  1.00  0.00           C  
ATOM   3594  CG  MET   228      64.310  54.490  44.760  1.00  0.00           C  
ATOM   3595  SD  MET   228      63.250  55.930  44.670  1.00  0.00           S  
ATOM   3596  CE  MET   228      63.640  56.370  42.960  1.00  0.00           C  
ATOM   3597  HN  MET   228      63.770  51.890  46.520  1.00  0.00           H  
ATOM   3598  HA  MET   228      61.880  53.400  44.880  1.00  0.00           H  
ATOM   3599  HB1 MET   228      63.400  53.370  43.060  1.00  0.00           H  
ATOM   3600  HB2 MET   228      64.520  52.320  43.970  1.00  0.00           H  
ATOM   3601  HG1 MET   228      65.300  54.740  44.330  1.00  0.00           H  
ATOM   3602  HG2 MET   228      64.500  54.270  45.830  1.00  0.00           H  
ATOM   3603  HE1 MET   228      63.240  55.520  42.360  1.00  0.00           H  
ATOM   3604  HE2 MET   228      64.710  56.520  42.700  1.00  0.00           H  
ATOM   3605  HE3 MET   228      63.120  57.300  42.640  1.00  0.00           H  
ATOM   3606  N   VAL   229      61.100  51.570  43.150  1.00  0.00           N  
ATOM   3607  CA  VAL   229      60.690  50.560  42.240  1.00  0.00           C  
ATOM   3608  C   VAL   229      61.530  50.710  40.970  1.00  0.00           C  
ATOM   3609  O   VAL   229      61.780  51.830  40.510  1.00  0.00           O  
ATOM   3610  CB  VAL   229      59.190  50.480  41.940  1.00  0.00           C  
ATOM   3611  CG1 VAL   229      58.460  50.170  43.270  1.00  0.00           C  
ATOM   3612  CG2 VAL   229      58.730  51.770  41.280  1.00  0.00           C  
ATOM   3613  HN  VAL   229      60.840  52.480  42.850  1.00  0.00           H  
ATOM   3614  HA  VAL   229      60.980  49.590  42.610  1.00  0.00           H  
ATOM   3615  HB  VAL   229      59.030  49.630  41.240  1.00  0.00           H  
ATOM   3616 1HG1 VAL   229      58.330  51.030  43.950  1.00  0.00           H  
ATOM   3617 2HG1 VAL   229      58.770  49.210  43.750  1.00  0.00           H  
ATOM   3618 3HG1 VAL   229      57.380  50.090  43.040  1.00  0.00           H  
ATOM   3619 1HG2 VAL   229      57.640  51.920  41.370  1.00  0.00           H  
ATOM   3620 2HG2 VAL   229      59.090  51.930  40.240  1.00  0.00           H  
ATOM   3621 3HG2 VAL   229      58.940  52.550  42.050  1.00  0.00           H  
ATOM   3622  N   ARG   230      62.010  49.610  40.370  1.00  0.00           N  
ATOM   3623  CA  ARG   230      62.490  49.630  38.890  1.00  0.00           C  
ATOM   3624  C   ARG   230      61.280  49.620  37.940  1.00  0.00           C  
ATOM   3625  O   ARG   230      60.230  49.010  38.220  1.00  0.00           O  
ATOM   3626  CB  ARG   230      63.490  48.510  38.440  1.00  0.00           C  
ATOM   3627  CG  ARG   230      64.870  48.580  39.210  1.00  0.00           C  
ATOM   3628  CD  ARG   230      66.040  47.580  38.970  1.00  0.00           C  
ATOM   3629  NE  ARG   230      67.270  47.930  39.770  1.00  0.00           N  
ATOM   3630  CZ  ARG   230      68.170  48.930  39.570  1.00  0.00           C  
ATOM   3631  NH1 ARG   230      67.900  49.710  38.520  1.00  0.00           N1+
ATOM   3632  NH2 ARG   230      69.150  48.960  40.360  1.00  0.00           N  
ATOM   3633  HN  ARG   230      61.750  48.730  40.750  1.00  0.00           H  
ATOM   3634  HA  ARG   230      63.090  50.520  38.760  1.00  0.00           H  
ATOM   3635  HB1 ARG   230      63.690  48.530  37.350  1.00  0.00           H  
ATOM   3636  HB2 ARG   230      63.060  47.520  38.690  1.00  0.00           H  
ATOM   3637  HG1 ARG   230      64.590  48.450  40.270  1.00  0.00           H  
ATOM   3638  HG2 ARG   230      65.280  49.590  39.010  1.00  0.00           H  
ATOM   3639  HD1 ARG   230      66.250  47.550  37.880  1.00  0.00           H  
ATOM   3640  HD2 ARG   230      65.700  46.580  39.320  1.00  0.00           H  
ATOM   3641  HE  ARG   230      67.460  47.300  40.520  1.00  0.00           H  
ATOM   3642 1HH1 ARG   230      67.260  49.420  37.810  1.00  0.00           H  
ATOM   3643 2HH1 ARG   230      68.640  50.330  38.230  1.00  0.00           H  
ATOM   3644 1HH2 ARG   230      69.200  48.390  41.180  1.00  0.00           H  
ATOM   3645 2HH2 ARG   230      69.810  49.710  40.310  1.00  0.00           H  
ATOM   3646  N   CYS   231      61.430  50.270  36.760  1.00  0.00           N  
ATOM   3647  CA  CYS   231      60.460  50.150  35.650  1.00  0.00           C  
ATOM   3648  C   CYS   231      61.320  49.880  34.340  1.00  0.00           C  
ATOM   3649  O   CYS   231      62.550  50.140  34.330  1.00  0.00           O  
ATOM   3650  CB  CYS   231      59.730  51.500  35.790  1.00  0.00           C  
ATOM   3651  SG  CYS   231      58.390  51.780  34.530  1.00  0.00           S  
ATOM   3652  HN  CYS   231      62.290  50.590  36.370  1.00  0.00           H  
ATOM   3653  HA  CYS   231      59.790  49.320  35.820  1.00  0.00           H  
ATOM   3654  HB1 CYS   231      60.470  52.320  35.680  1.00  0.00           H  
ATOM   3655  HB2 CYS   231      59.380  51.600  36.840  1.00  0.00           H  
ATOM   3656  HG1 CYS   231      59.220  52.630  33.950  1.00  0.00           H  
ATOM   3657  N   ASP   232      60.640  49.150  33.460  1.00  0.00           N  
ATOM   3658  CA  ASP   232      61.200  48.660  32.120  1.00  0.00           C  
ATOM   3659  C   ASP   232      60.540  49.220  30.890  1.00  0.00           C  
ATOM   3660  O   ASP   232      61.080  49.020  29.820  1.00  0.00           O  
ATOM   3661  CB  ASP   232      60.990  47.100  32.160  1.00  0.00           C  
ATOM   3662  CG  ASP   232      59.540  46.710  32.470  1.00  0.00           C  
ATOM   3663  OD1 ASP   232      59.190  45.550  32.170  1.00  0.00           O  
ATOM   3664  OD2 ASP   232      58.760  47.450  33.030  1.00  0.00           O1-
ATOM   3665  HN  ASP   232      59.700  48.860  33.630  1.00  0.00           H  
ATOM   3666  HA  ASP   232      62.260  48.860  32.090  1.00  0.00           H  
ATOM   3667  HB1 ASP   232      61.590  46.630  32.970  1.00  0.00           H  
ATOM   3668  HB2 ASP   232      61.230  46.560  31.220  1.00  0.00           H  
ATOM   3669  N   THR   233      59.420  49.980  31.060  1.00  0.00           N  
ATOM   3670  CA  THR   233      58.630  50.510  29.920  1.00  0.00           C  
ATOM   3671  C   THR   233      58.400  52.000  30.100  1.00  0.00           C  
ATOM   3672  O   THR   233      58.560  52.580  31.190  1.00  0.00           O  
ATOM   3673  CB  THR   233      57.250  49.900  29.710  1.00  0.00           C  
ATOM   3674  CG2 THR   233      57.440  48.560  29.010  1.00  0.00           C  
ATOM   3675  OG1 THR   233      56.650  49.660  30.950  1.00  0.00           O  
ATOM   3676  HN  THR   233      59.200  50.140  32.020  1.00  0.00           H  
ATOM   3677  HA  THR   233      59.320  50.420  29.090  1.00  0.00           H  
ATOM   3678  HB  THR   233      56.510  50.590  29.240  1.00  0.00           H  
ATOM   3679  HG1 THR   233      57.210  49.010  31.370  1.00  0.00           H  
ATOM   3680 1HG2 THR   233      57.860  48.710  27.990  1.00  0.00           H  
ATOM   3681 2HG2 THR   233      56.510  47.950  28.930  1.00  0.00           H  
ATOM   3682 3HG2 THR   233      58.140  47.860  29.500  1.00  0.00           H  
ATOM   3683  N   ALA   234      58.180  52.660  28.980  1.00  0.00           N  
ATOM   3684  CA  ALA   234      57.980  54.070  28.790  1.00  0.00           C  
ATOM   3685  C   ALA   234      56.900  54.630  29.650  1.00  0.00           C  
ATOM   3686  O   ALA   234      55.990  53.950  30.140  1.00  0.00           O  
ATOM   3687  CB  ALA   234      57.690  54.340  27.300  1.00  0.00           C  
ATOM   3688  HN  ALA   234      58.100  52.150  28.140  1.00  0.00           H  
ATOM   3689  HA  ALA   234      58.850  54.680  28.950  1.00  0.00           H  
ATOM   3690  HB1 ALA   234      58.510  53.920  26.680  1.00  0.00           H  
ATOM   3691  HB2 ALA   234      57.620  55.420  27.040  1.00  0.00           H  
ATOM   3692  HB3 ALA   234      56.730  53.840  27.060  1.00  0.00           H  
ATOM   3693  N   VAL   235      56.970  55.930  30.080  1.00  0.00           N  
ATOM   3694  CA  VAL   235      56.150  56.550  31.050  1.00  0.00           C  
ATOM   3695  C   VAL   235      55.320  57.660  30.400  1.00  0.00           C  
ATOM   3696  O   VAL   235      55.880  58.490  29.660  1.00  0.00           O  
ATOM   3697  CB  VAL   235      57.000  57.220  32.100  1.00  0.00           C  
ATOM   3698  CG1 VAL   235      56.190  58.030  33.140  1.00  0.00           C  
ATOM   3699  CG2 VAL   235      57.670  56.050  32.850  1.00  0.00           C  
ATOM   3700  HN  VAL   235      57.780  56.410  29.740  1.00  0.00           H  
ATOM   3701  HA  VAL   235      55.450  55.820  31.450  1.00  0.00           H  
ATOM   3702  HB  VAL   235      57.710  57.940  31.640  1.00  0.00           H  
ATOM   3703 1HG1 VAL   235      55.680  58.850  32.600  1.00  0.00           H  
ATOM   3704 2HG1 VAL   235      56.860  58.520  33.880  1.00  0.00           H  
ATOM   3705 3HG1 VAL   235      55.410  57.330  33.500  1.00  0.00           H  
ATOM   3706 1HG2 VAL   235      58.450  56.430  33.550  1.00  0.00           H  
ATOM   3707 2HG2 VAL   235      58.260  55.360  32.220  1.00  0.00           H  
ATOM   3708 3HG2 VAL   235      56.890  55.510  33.420  1.00  0.00           H  
ATOM   3709  N   GLY   236      53.940  57.730  30.630  1.00  0.00           N  
ATOM   3710  CA  GLY   236      53.100  58.890  30.350  1.00  0.00           C  
ATOM   3711  C   GLY   236      52.910  59.320  28.900  1.00  0.00           C  
ATOM   3712  O   GLY   236      53.600  58.930  27.950  1.00  0.00           O  
ATOM   3713  HN  GLY   236      53.360  57.050  31.070  1.00  0.00           H  
ATOM   3714  HA1 GLY   236      53.440  59.730  30.940  1.00  0.00           H  
ATOM   3715  HA2 GLY   236      52.120  58.620  30.700  1.00  0.00           H  
ATOM   3716  N   THR   237      51.830  60.110  28.670  1.00  0.00           N  
ATOM   3717  CA  THR   237      51.420  60.490  27.330  1.00  0.00           C  
ATOM   3718  C   THR   237      52.180  61.710  26.840  1.00  0.00           C  
ATOM   3719  O   THR   237      52.240  62.630  27.640  1.00  0.00           O  
ATOM   3720  CB  THR   237      50.000  60.920  27.310  1.00  0.00           C  
ATOM   3721  CG2 THR   237      49.540  61.520  25.970  1.00  0.00           C  
ATOM   3722  OG1 THR   237      49.110  59.860  27.490  1.00  0.00           O  
ATOM   3723  HN  THR   237      51.170  60.310  29.390  1.00  0.00           H  
ATOM   3724  HA  THR   237      51.380  59.740  26.550  1.00  0.00           H  
ATOM   3725  HB  THR   237      49.830  61.760  28.010  1.00  0.00           H  
ATOM   3726  HG1 THR   237      49.270  59.510  28.370  1.00  0.00           H  
ATOM   3727 1HG2 THR   237      49.650  60.830  25.110  1.00  0.00           H  
ATOM   3728 2HG2 THR   237      50.130  62.390  25.600  1.00  0.00           H  
ATOM   3729 3HG2 THR   237      48.510  61.910  26.070  1.00  0.00           H  
ATOM   3730  N   PRO   238      52.900  61.600  25.670  1.00  0.00           N  
ATOM   3731  CA  PRO   238      53.870  62.550  25.220  1.00  0.00           C  
ATOM   3732  C   PRO   238      53.600  64.060  25.330  1.00  0.00           C  
ATOM   3733  O   PRO   238      54.500  64.810  25.510  1.00  0.00           O  
ATOM   3734  CB  PRO   238      54.150  62.210  23.770  1.00  0.00           C  
ATOM   3735  CG  PRO   238      53.920  60.720  23.670  1.00  0.00           C  
ATOM   3736  CD  PRO   238      52.960  60.370  24.830  1.00  0.00           C  
ATOM   3737  HA  PRO   238      54.680  62.470  25.930  1.00  0.00           H  
ATOM   3738  HB1 PRO   238      55.190  62.460  23.470  1.00  0.00           H  
ATOM   3739  HB2 PRO   238      53.480  62.790  23.100  1.00  0.00           H  
ATOM   3740  HG1 PRO   238      53.590  60.330  22.680  1.00  0.00           H  
ATOM   3741  HG2 PRO   238      54.870  60.160  23.790  1.00  0.00           H  
ATOM   3742  HD1 PRO   238      51.980  60.110  24.370  1.00  0.00           H  
ATOM   3743  HD2 PRO   238      53.420  59.520  25.380  1.00  0.00           H  
ATOM   3744  N   ASP   239      52.290  64.430  25.280  1.00  0.00           N  
ATOM   3745  CA  ASP   239      51.870  65.840  25.390  1.00  0.00           C  
ATOM   3746  C   ASP   239      52.160  66.450  26.760  1.00  0.00           C  
ATOM   3747  O   ASP   239      52.270  67.630  26.930  1.00  0.00           O  
ATOM   3748  CB  ASP   239      50.360  66.120  25.000  1.00  0.00           C  
ATOM   3749  CG  ASP   239      50.150  65.770  23.540  1.00  0.00           C  
ATOM   3750  OD1 ASP   239      51.190  65.740  22.830  1.00  0.00           O  
ATOM   3751  OD2 ASP   239      48.960  65.760  23.110  1.00  0.00           O1-
ATOM   3752  HN  ASP   239      51.700  63.730  24.880  1.00  0.00           H  
ATOM   3753  HA  ASP   239      52.490  66.380  24.690  1.00  0.00           H  
ATOM   3754  HB1 ASP   239      50.030  67.170  25.070  1.00  0.00           H  
ATOM   3755  HB2 ASP   239      49.690  65.590  25.700  1.00  0.00           H  
ATOM   3756  N   TYR   240      52.290  65.570  27.810  1.00  0.00           N  
ATOM   3757  CA  TYR   240      52.450  65.940  29.220  1.00  0.00           C  
ATOM   3758  C   TYR   240      53.800  65.420  29.760  1.00  0.00           C  
ATOM   3759  O   TYR   240      53.930  65.380  30.990  1.00  0.00           O  
ATOM   3760  CB  TYR   240      51.280  65.480  30.110  1.00  0.00           C  
ATOM   3761  CG  TYR   240      49.990  65.880  29.510  1.00  0.00           C  
ATOM   3762  CD1 TYR   240      48.980  64.980  29.200  1.00  0.00           C  
ATOM   3763  CD2 TYR   240      49.890  67.180  29.010  1.00  0.00           C  
ATOM   3764  CE1 TYR   240      47.930  65.280  28.350  1.00  0.00           C  
ATOM   3765  CE2 TYR   240      48.850  67.580  28.140  1.00  0.00           C  
ATOM   3766  CZ  TYR   240      47.830  66.590  27.880  1.00  0.00           C  
ATOM   3767  OH  TYR   240      46.640  66.920  27.160  1.00  0.00           O  
ATOM   3768  HN  TYR   240      52.010  64.620  27.710  1.00  0.00           H  
ATOM   3769  HA  TYR   240      52.550  67.010  29.250  1.00  0.00           H  
ATOM   3770  HB1 TYR   240      51.320  66.040  31.060  1.00  0.00           H  
ATOM   3771  HB2 TYR   240      51.260  64.380  30.290  1.00  0.00           H  
ATOM   3772  HD1 TYR   240      48.950  63.990  29.630  1.00  0.00           H  
ATOM   3773  HD2 TYR   240      50.650  67.900  29.270  1.00  0.00           H  
ATOM   3774  HE1 TYR   240      47.120  64.610  28.100  1.00  0.00           H  
ATOM   3775  HE2 TYR   240      48.740  68.610  27.840  1.00  0.00           H  
ATOM   3776  HH  TYR   240      46.760  67.810  26.820  1.00  0.00           H  
ATOM   3777  N   ILE   241      54.780  65.030  28.950  1.00  0.00           N  
ATOM   3778  CA  ILE   241      56.110  64.500  29.270  1.00  0.00           C  
ATOM   3779  C   ILE   241      56.840  65.490  30.120  1.00  0.00           C  
ATOM   3780  O   ILE   241      56.720  66.730  30.160  1.00  0.00           O  
ATOM   3781  CB  ILE   241      56.850  64.110  27.980  1.00  0.00           C  
ATOM   3782  CG1 ILE   241      58.200  63.460  28.310  1.00  0.00           C  
ATOM   3783  CG2 ILE   241      57.040  65.430  27.220  1.00  0.00           C  
ATOM   3784  CD  ILE   241      58.620  62.390  27.280  1.00  0.00           C  
ATOM   3785  HN  ILE   241      54.560  65.120  27.980  1.00  0.00           H  
ATOM   3786  HA  ILE   241      55.870  63.560  29.740  1.00  0.00           H  
ATOM   3787  HB  ILE   241      56.220  63.450  27.350  1.00  0.00           H  
ATOM   3788 1HG1 ILE   241      58.050  62.840  29.220  1.00  0.00           H  
ATOM   3789 2HG1 ILE   241      59.050  64.170  28.420  1.00  0.00           H  
ATOM   3790 1HG2 ILE   241      56.110  65.890  26.820  1.00  0.00           H  
ATOM   3791 2HG2 ILE   241      57.640  65.230  26.300  1.00  0.00           H  
ATOM   3792 3HG2 ILE   241      57.540  66.220  27.830  1.00  0.00           H  
ATOM   3793  HD1 ILE   241      57.820  61.630  27.370  1.00  0.00           H  
ATOM   3794  HD2 ILE   241      59.610  61.930  27.530  1.00  0.00           H  
ATOM   3795  HD3 ILE   241      58.630  62.730  26.220  1.00  0.00           H  
ATOM   3796  N   SER   242      57.670  65.040  31.140  1.00  0.00           N  
ATOM   3797  CA  SER   242      58.280  65.830  32.240  1.00  0.00           C  
ATOM   3798  C   SER   242      59.780  65.840  32.060  1.00  0.00           C  
ATOM   3799  O   SER   242      60.260  64.880  31.460  1.00  0.00           O  
ATOM   3800  CB  SER   242      57.870  65.210  33.610  1.00  0.00           C  
ATOM   3801  OG  SER   242      58.560  63.990  33.910  1.00  0.00           O  
ATOM   3802  HN  SER   242      58.060  64.120  31.200  1.00  0.00           H  
ATOM   3803  HA  SER   242      57.940  66.840  32.090  1.00  0.00           H  
ATOM   3804  HB1 SER   242      56.810  64.890  33.490  1.00  0.00           H  
ATOM   3805  HB2 SER   242      57.960  65.940  34.450  1.00  0.00           H  
ATOM   3806  HG1 SER   242      58.170  63.280  33.380  1.00  0.00           H  
ATOM   3807  N   PRO   243      60.540  66.900  32.380  1.00  0.00           N  
ATOM   3808  CA  PRO   243      61.890  67.070  31.830  1.00  0.00           C  
ATOM   3809  C   PRO   243      62.910  66.030  32.370  1.00  0.00           C  
ATOM   3810  O   PRO   243      63.690  65.570  31.540  1.00  0.00           O  
ATOM   3811  CB  PRO   243      62.210  68.540  32.300  1.00  0.00           C  
ATOM   3812  CG  PRO   243      61.470  68.620  33.660  1.00  0.00           C  
ATOM   3813  CD  PRO   243      60.210  67.800  33.420  1.00  0.00           C  
ATOM   3814  HA  PRO   243      61.860  66.860  30.770  1.00  0.00           H  
ATOM   3815  HB1 PRO   243      61.760  69.150  31.490  1.00  0.00           H  
ATOM   3816  HB2 PRO   243      63.310  68.700  32.350  1.00  0.00           H  
ATOM   3817  HG1 PRO   243      61.980  68.120  34.510  1.00  0.00           H  
ATOM   3818  HG2 PRO   243      61.280  69.710  33.790  1.00  0.00           H  
ATOM   3819  HD1 PRO   243      59.970  67.300  34.390  1.00  0.00           H  
ATOM   3820  HD2 PRO   243      59.390  68.460  33.070  1.00  0.00           H  
ATOM   3821  N   GLU   244      62.860  65.520  33.620  1.00  0.00           N  
ATOM   3822  CA  GLU   244      63.650  64.380  33.990  1.00  0.00           C  
ATOM   3823  C   GLU   244      63.470  63.120  33.150  1.00  0.00           C  
ATOM   3824  O   GLU   244      64.420  62.440  32.730  1.00  0.00           O  
ATOM   3825  CB  GLU   244      63.560  63.950  35.500  1.00  0.00           C  
ATOM   3826  CG  GLU   244      63.920  65.100  36.560  1.00  0.00           C  
ATOM   3827  CD  GLU   244      62.860  66.180  36.670  1.00  0.00           C  
ATOM   3828  OE1 GLU   244      61.770  66.070  36.040  1.00  0.00           O  
ATOM   3829  OE2 GLU   244      63.140  67.170  37.470  1.00  0.00           O1-
ATOM   3830  HN  GLU   244      62.290  65.750  34.400  1.00  0.00           H  
ATOM   3831  HA  GLU   244      64.680  64.660  33.780  1.00  0.00           H  
ATOM   3832  HB1 GLU   244      64.290  63.140  35.680  1.00  0.00           H  
ATOM   3833  HB2 GLU   244      62.580  63.510  35.770  1.00  0.00           H  
ATOM   3834  HG1 GLU   244      64.800  65.620  36.130  1.00  0.00           H  
ATOM   3835  HG2 GLU   244      64.230  64.750  37.570  1.00  0.00           H  
ATOM   3836  N   VAL   245      62.210  62.820  32.810  1.00  0.00           N  
ATOM   3837  CA  VAL   245      61.830  61.790  31.800  1.00  0.00           C  
ATOM   3838  C   VAL   245      62.310  62.080  30.410  1.00  0.00           C  
ATOM   3839  O   VAL   245      62.750  61.200  29.690  1.00  0.00           O  
ATOM   3840  CB  VAL   245      60.370  61.450  31.940  1.00  0.00           C  
ATOM   3841  CG1 VAL   245      59.870  60.420  30.820  1.00  0.00           C  
ATOM   3842  CG2 VAL   245      60.120  60.780  33.290  1.00  0.00           C  
ATOM   3843  HN  VAL   245      61.480  63.460  33.020  1.00  0.00           H  
ATOM   3844  HA  VAL   245      62.370  60.900  32.100  1.00  0.00           H  
ATOM   3845  HB  VAL   245      59.750  62.370  31.840  1.00  0.00           H  
ATOM   3846 1HG1 VAL   245      60.220  60.690  29.800  1.00  0.00           H  
ATOM   3847 2HG1 VAL   245      58.770  60.290  30.970  1.00  0.00           H  
ATOM   3848 3HG1 VAL   245      60.230  59.410  31.100  1.00  0.00           H  
ATOM   3849 1HG2 VAL   245      60.550  61.400  34.100  1.00  0.00           H  
ATOM   3850 2HG2 VAL   245      60.540  59.750  33.290  1.00  0.00           H  
ATOM   3851 3HG2 VAL   245      59.020  60.690  33.450  1.00  0.00           H  
ATOM   3852  N   LEU   246      62.290  63.370  29.990  1.00  0.00           N  
ATOM   3853  CA  LEU   246      62.530  63.800  28.570  1.00  0.00           C  
ATOM   3854  C   LEU   246      63.880  63.620  28.060  1.00  0.00           C  
ATOM   3855  O   LEU   246      64.090  63.230  26.920  1.00  0.00           O  
ATOM   3856  CB  LEU   246      62.150  65.290  28.550  1.00  0.00           C  
ATOM   3857  CG  LEU   246      62.040  66.110  27.220  1.00  0.00           C  
ATOM   3858  CD1 LEU   246      61.110  65.270  26.310  1.00  0.00           C  
ATOM   3859  CD2 LEU   246      61.490  67.510  27.250  1.00  0.00           C  
ATOM   3860  HN  LEU   246      62.260  64.060  30.710  1.00  0.00           H  
ATOM   3861  HA  LEU   246      61.910  63.210  27.920  1.00  0.00           H  
ATOM   3862  HB1 LEU   246      62.960  65.830  29.080  1.00  0.00           H  
ATOM   3863  HB2 LEU   246      61.200  65.430  29.100  1.00  0.00           H  
ATOM   3864  HG  LEU   246      63.040  66.160  26.740  1.00  0.00           H  
ATOM   3865 1HD1 LEU   246      60.170  65.240  26.900  1.00  0.00           H  
ATOM   3866 2HD1 LEU   246      61.420  64.220  26.090  1.00  0.00           H  
ATOM   3867 3HD1 LEU   246      60.950  65.710  25.300  1.00  0.00           H  
ATOM   3868 1HD2 LEU   246      61.980  68.040  28.100  1.00  0.00           H  
ATOM   3869 2HD2 LEU   246      60.390  67.470  27.400  1.00  0.00           H  
ATOM   3870 3HD2 LEU   246      61.790  68.100  26.360  1.00  0.00           H  
ATOM   3871  N   LYS   247      64.830  63.830  28.970  1.00  0.00           N  
ATOM   3872  CA  LYS   247      66.240  63.640  28.640  1.00  0.00           C  
ATOM   3873  C   LYS   247      66.730  62.250  28.430  1.00  0.00           C  
ATOM   3874  O   LYS   247      67.780  62.020  27.850  1.00  0.00           O  
ATOM   3875  CB  LYS   247      67.140  64.430  29.600  1.00  0.00           C  
ATOM   3876  CG  LYS   247      66.860  64.230  31.110  1.00  0.00           C  
ATOM   3877  CD  LYS   247      67.890  65.060  31.940  1.00  0.00           C  
ATOM   3878  CE  LYS   247      67.750  64.740  33.500  1.00  0.00           C  
ATOM   3879  NZ  LYS   247      68.280  63.290  33.800  1.00  0.00           N1+
ATOM   3880  HN  LYS   247      64.530  64.210  29.840  1.00  0.00           H  
ATOM   3881  HA  LYS   247      66.360  64.100  27.670  1.00  0.00           H  
ATOM   3882  HB1 LYS   247      67.060  65.500  29.300  1.00  0.00           H  
ATOM   3883  HB2 LYS   247      68.200  64.200  29.400  1.00  0.00           H  
ATOM   3884  HG1 LYS   247      66.880  63.140  31.310  1.00  0.00           H  
ATOM   3885  HG2 LYS   247      65.820  64.410  31.460  1.00  0.00           H  
ATOM   3886  HD1 LYS   247      67.750  66.150  31.740  1.00  0.00           H  
ATOM   3887  HD2 LYS   247      68.860  64.690  31.530  1.00  0.00           H  
ATOM   3888  HE1 LYS   247      66.710  64.870  33.860  1.00  0.00           H  
ATOM   3889  HE2 LYS   247      68.420  65.460  34.010  1.00  0.00           H  
ATOM   3890  HZ1 LYS   247      69.290  63.250  33.560  1.00  0.00           H  
ATOM   3891  HZ2 LYS   247      67.800  62.610  33.180  1.00  0.00           H  
ATOM   3892  HZ3 LYS   247      68.270  63.060  34.810  1.00  0.00           H  
ATOM   3893  N   SER   248      65.930  61.220  28.910  1.00  0.00           N  
ATOM   3894  CA  SER   248      66.190  59.780  28.810  1.00  0.00           C  
ATOM   3895  C   SER   248      67.240  59.350  29.810  1.00  0.00           C  
ATOM   3896  O   SER   248      68.250  60.090  30.060  1.00  0.00           O  
ATOM   3897  CB  SER   248      66.640  59.290  27.360  1.00  0.00           C  
ATOM   3898  OG  SER   248      66.220  57.940  27.050  1.00  0.00           O  
ATOM   3899  HN  SER   248      65.050  61.380  29.340  1.00  0.00           H  
ATOM   3900  HA  SER   248      65.210  59.330  28.940  1.00  0.00           H  
ATOM   3901  HB1 SER   248      67.720  59.470  27.170  1.00  0.00           H  
ATOM   3902  HB2 SER   248      66.240  60.060  26.660  1.00  0.00           H  
ATOM   3903  HG1 SER   248      65.260  57.900  27.020  1.00  0.00           H  
ATOM   3904  N   GLN   249      67.120  58.150  30.360  1.00  0.00           N  
ATOM   3905  CA  GLN   249      66.090  57.100  30.280  1.00  0.00           C  
ATOM   3906  C   GLN   249      64.700  57.540  30.770  1.00  0.00           C  
ATOM   3907  O   GLN   249      64.600  58.120  31.820  1.00  0.00           O  
ATOM   3908  CB  GLN   249      66.590  55.900  31.060  1.00  0.00           C  
ATOM   3909  CG  GLN   249      67.860  55.320  30.450  1.00  0.00           C  
ATOM   3910  CD  GLN   249      67.740  55.030  28.930  1.00  0.00           C  
ATOM   3911  NE2 GLN   249      68.700  55.440  28.090  1.00  0.00           N  
ATOM   3912  OE1 GLN   249      66.750  54.310  28.630  1.00  0.00           O  
ATOM   3913  HN  GLN   249      67.840  57.890  31.000  1.00  0.00           H  
ATOM   3914  HA  GLN   249      65.960  57.000  29.210  1.00  0.00           H  
ATOM   3915  HB1 GLN   249      65.820  55.100  31.140  1.00  0.00           H  
ATOM   3916  HB2 GLN   249      66.910  56.200  32.080  1.00  0.00           H  
ATOM   3917  HG1 GLN   249      68.120  54.370  30.950  1.00  0.00           H  
ATOM   3918  HG2 GLN   249      68.720  56.010  30.580  1.00  0.00           H  
ATOM   3919 1HE2 GLN   249      68.650  55.010  27.190  1.00  0.00           H  
ATOM   3920 2HE2 GLN   249      69.400  56.090  28.380  1.00  0.00           H  
ATOM   3921  N   GLY   250      63.630  57.140  30.110  1.00  0.00           N  
ATOM   3922  CA  GLY   250      62.260  57.290  30.570  1.00  0.00           C  
ATOM   3923  C   GLY   250      61.610  55.970  31.030  1.00  0.00           C  
ATOM   3924  O   GLY   250      60.580  55.900  31.700  1.00  0.00           O  
ATOM   3925  HN  GLY   250      63.710  56.690  29.230  1.00  0.00           H  
ATOM   3926  HA1 GLY   250      61.740  57.520  29.650  1.00  0.00           H  
ATOM   3927  HA2 GLY   250      62.070  58.040  31.320  1.00  0.00           H  
ATOM   3928  N   GLY   251      62.240  54.820  30.740  1.00  0.00           N  
ATOM   3929  CA  GLY   251      61.690  53.490  31.110  1.00  0.00           C  
ATOM   3930  C   GLY   251      62.780  52.510  31.480  1.00  0.00           C  
ATOM   3931  O   GLY   251      62.550  51.290  31.450  1.00  0.00           O  
ATOM   3932  HN  GLY   251      63.010  54.740  30.100  1.00  0.00           H  
ATOM   3933  HA1 GLY   251      61.180  53.200  30.200  1.00  0.00           H  
ATOM   3934  HA2 GLY   251      60.940  53.650  31.870  1.00  0.00           H  
ATOM   3935  N   ASP   252      63.960  52.970  31.930  1.00  0.00           N  
ATOM   3936  CA  ASP   252      64.970  52.220  32.440  1.00  0.00           C  
ATOM   3937  C   ASP   252      65.370  52.960  33.680  1.00  0.00           C  
ATOM   3938  O   ASP   252      64.930  54.090  33.900  1.00  0.00           O  
ATOM   3939  CB  ASP   252      66.020  51.820  31.310  1.00  0.00           C  
ATOM   3940  CG  ASP   252      67.290  51.290  31.920  1.00  0.00           C  
ATOM   3941  OD1 ASP   252      68.410  51.470  31.350  1.00  0.00           O  
ATOM   3942  OD2 ASP   252      67.320  50.570  32.910  1.00  0.00           O1-
ATOM   3943  HN  ASP   252      64.070  53.960  32.030  1.00  0.00           H  
ATOM   3944  HA  ASP   252      64.480  51.320  32.760  1.00  0.00           H  
ATOM   3945  HB1 ASP   252      66.320  52.700  30.700  1.00  0.00           H  
ATOM   3946  HB2 ASP   252      65.600  51.080  30.600  1.00  0.00           H  
ATOM   3947  N   GLY   253      66.120  52.330  34.530  1.00  0.00           N  
ATOM   3948  CA  GLY   253      66.370  52.650  35.960  1.00  0.00           C  
ATOM   3949  C   GLY   253      65.140  52.690  36.850  1.00  0.00           C  
ATOM   3950  O   GLY   253      64.050  52.240  36.470  1.00  0.00           O  
ATOM   3951  HN  GLY   253      66.690  51.610  34.140  1.00  0.00           H  
ATOM   3952  HA1 GLY   253      66.860  53.610  35.920  1.00  0.00           H  
ATOM   3953  HA2 GLY   253      67.040  51.860  36.270  1.00  0.00           H  
ATOM   3954  N   TYR   254      65.310  53.260  38.060  1.00  0.00           N  
ATOM   3955  CA  TYR   254      64.280  53.440  39.040  1.00  0.00           C  
ATOM   3956  C   TYR   254      63.250  54.510  38.540  1.00  0.00           C  
ATOM   3957  O   TYR   254      63.500  55.380  37.690  1.00  0.00           O  
ATOM   3958  CB  TYR   254      64.800  53.820  40.450  1.00  0.00           C  
ATOM   3959  CG  TYR   254      65.680  52.780  41.050  1.00  0.00           C  
ATOM   3960  CD1 TYR   254      65.250  51.430  41.180  1.00  0.00           C  
ATOM   3961  CD2 TYR   254      66.960  53.120  41.570  1.00  0.00           C  
ATOM   3962  CE1 TYR   254      66.010  50.600  41.940  1.00  0.00           C  
ATOM   3963  CE2 TYR   254      67.790  52.200  42.230  1.00  0.00           C  
ATOM   3964  CZ  TYR   254      67.200  50.990  42.520  1.00  0.00           C  
ATOM   3965  OH  TYR   254      67.900  50.110  43.350  1.00  0.00           O  
ATOM   3966  HN  TYR   254      66.140  53.730  38.360  1.00  0.00           H  
ATOM   3967  HA  TYR   254      63.670  52.560  39.170  1.00  0.00           H  
ATOM   3968  HB1 TYR   254      63.960  54.020  41.150  1.00  0.00           H  
ATOM   3969  HB2 TYR   254      65.370  54.760  40.280  1.00  0.00           H  
ATOM   3970  HD1 TYR   254      64.300  51.170  40.720  1.00  0.00           H  
ATOM   3971  HD2 TYR   254      67.370  54.100  41.360  1.00  0.00           H  
ATOM   3972  HE1 TYR   254      65.630  49.630  42.230  1.00  0.00           H  
ATOM   3973  HE2 TYR   254      68.740  52.520  42.620  1.00  0.00           H  
ATOM   3974  HH  TYR   254      67.270  49.440  43.610  1.00  0.00           H  
ATOM   3975  N   TYR   255      62.000  54.380  39.110  1.00  0.00           N  
ATOM   3976  CA  TYR   255      60.770  55.190  38.840  1.00  0.00           C  
ATOM   3977  C   TYR   255      60.050  55.520  40.140  1.00  0.00           C  
ATOM   3978  O   TYR   255      60.280  54.870  41.160  1.00  0.00           O  
ATOM   3979  CB  TYR   255      59.810  54.440  37.830  1.00  0.00           C  
ATOM   3980  CG  TYR   255      58.530  55.050  37.520  1.00  0.00           C  
ATOM   3981  CD1 TYR   255      58.510  56.270  36.830  1.00  0.00           C  
ATOM   3982  CD2 TYR   255      57.300  54.430  37.770  1.00  0.00           C  
ATOM   3983  CE1 TYR   255      57.280  56.870  36.450  1.00  0.00           C  
ATOM   3984  CE2 TYR   255      56.080  54.950  37.350  1.00  0.00           C  
ATOM   3985  CZ  TYR   255      56.050  56.140  36.630  1.00  0.00           C  
ATOM   3986  OH  TYR   255      54.920  56.580  36.000  1.00  0.00           O  
ATOM   3987  HN  TYR   255      61.890  53.690  39.820  1.00  0.00           H  
ATOM   3988  HA  TYR   255      61.020  56.160  38.420  1.00  0.00           H  
ATOM   3989  HB1 TYR   255      59.580  53.450  38.280  1.00  0.00           H  
ATOM   3990  HB2 TYR   255      60.430  54.470  36.910  1.00  0.00           H  
ATOM   3991  HD1 TYR   255      59.430  56.830  36.750  1.00  0.00           H  
ATOM   3992  HD2 TYR   255      57.240  53.480  38.280  1.00  0.00           H  
ATOM   3993  HE1 TYR   255      57.350  57.790  35.890  1.00  0.00           H  
ATOM   3994  HE2 TYR   255      55.180  54.360  37.420  1.00  0.00           H  
ATOM   3995  HH  TYR   255      55.110  57.480  35.750  1.00  0.00           H  
ATOM   3996  N   GLY   256      59.170  56.590  40.130  1.00  0.00           N  
ATOM   3997  CA  GLY   256      58.370  57.120  41.200  1.00  0.00           C  
ATOM   3998  C   GLY   256      57.200  57.940  40.660  1.00  0.00           C  
ATOM   3999  O   GLY   256      56.790  57.680  39.540  1.00  0.00           O  
ATOM   4000  HN  GLY   256      59.070  57.130  39.300  1.00  0.00           H  
ATOM   4001  HA1 GLY   256      59.110  57.710  41.710  1.00  0.00           H  
ATOM   4002  HA2 GLY   256      57.980  56.250  41.710  1.00  0.00           H  
ATOM   4003  N   ARG   257      56.570  58.810  41.430  1.00  0.00           N  
ATOM   4004  CA  ARG   257      55.300  59.470  41.250  1.00  0.00           C  
ATOM   4005  C   ARG   257      55.310  60.900  40.750  1.00  0.00           C  
ATOM   4006  O   ARG   257      54.260  61.430  40.520  1.00  0.00           O  
ATOM   4007  CB  ARG   257      54.520  59.500  42.660  1.00  0.00           C  
ATOM   4008  CG  ARG   257      54.980  60.570  43.730  1.00  0.00           C  
ATOM   4009  CD  ARG   257      54.130  60.490  45.110  1.00  0.00           C  
ATOM   4010  NE  ARG   257      54.590  59.220  45.850  1.00  0.00           N  
ATOM   4011  CZ  ARG   257      54.200  59.100  47.100  1.00  0.00           C  
ATOM   4012  NH1 ARG   257      53.270  59.800  47.720  1.00  0.00           N1+
ATOM   4013  NH2 ARG   257      54.590  58.090  47.820  1.00  0.00           N  
ATOM   4014  HN  ARG   257      56.920  59.070  42.330  1.00  0.00           H  
ATOM   4015  HA  ARG   257      54.670  58.980  40.520  1.00  0.00           H  
ATOM   4016  HB1 ARG   257      54.480  58.500  43.130  1.00  0.00           H  
ATOM   4017  HB2 ARG   257      53.440  59.690  42.490  1.00  0.00           H  
ATOM   4018  HG1 ARG   257      54.890  61.590  43.300  1.00  0.00           H  
ATOM   4019  HG2 ARG   257      56.040  60.380  44.010  1.00  0.00           H  
ATOM   4020  HD1 ARG   257      53.090  60.470  44.720  1.00  0.00           H  
ATOM   4021  HD2 ARG   257      54.240  61.470  45.630  1.00  0.00           H  
ATOM   4022  HE  ARG   257      55.160  58.530  45.410  1.00  0.00           H  
ATOM   4023 1HH1 ARG   257      52.840  60.520  47.170  1.00  0.00           H  
ATOM   4024 2HH1 ARG   257      52.950  59.460  48.610  1.00  0.00           H  
ATOM   4025 1HH2 ARG   257      54.190  57.890  48.720  1.00  0.00           H  
ATOM   4026 2HH2 ARG   257      55.220  57.370  47.570  1.00  0.00           H  
ATOM   4027  N   GLU   258      56.520  61.500  40.440  1.00  0.00           N  
ATOM   4028  CA  GLU   258      56.600  62.900  40.230  1.00  0.00           C  
ATOM   4029  C   GLU   258      56.200  63.390  38.820  1.00  0.00           C  
ATOM   4030  O   GLU   258      56.020  64.600  38.480  1.00  0.00           O  
ATOM   4031  CB  GLU   258      58.060  63.500  40.530  1.00  0.00           C  
ATOM   4032  CG  GLU   258      59.260  62.850  39.710  1.00  0.00           C  
ATOM   4033  CD  GLU   258      59.690  61.570  40.420  1.00  0.00           C  
ATOM   4034  OE1 GLU   258      59.230  60.470  40.010  1.00  0.00           O  
ATOM   4035  OE2 GLU   258      60.460  61.610  41.410  1.00  0.00           O1-
ATOM   4036  HN  GLU   258      57.380  61.010  40.610  1.00  0.00           H  
ATOM   4037  HA  GLU   258      55.900  63.350  40.910  1.00  0.00           H  
ATOM   4038  HB1 GLU   258      58.520  63.500  41.540  1.00  0.00           H  
ATOM   4039  HB2 GLU   258      57.950  64.580  40.260  1.00  0.00           H  
ATOM   4040  HG1 GLU   258      60.140  63.530  39.610  1.00  0.00           H  
ATOM   4041  HG2 GLU   258      58.930  62.600  38.680  1.00  0.00           H  
ATOM   4042  N   CYS   259      55.970  62.410  37.940  1.00  0.00           N  
ATOM   4043  CA  CYS   259      55.380  62.510  36.590  1.00  0.00           C  
ATOM   4044  C   CYS   259      53.960  62.860  36.820  1.00  0.00           C  
ATOM   4045  O   CYS   259      53.540  63.910  36.250  1.00  0.00           O  
ATOM   4046  CB  CYS   259      55.610  61.240  35.760  1.00  0.00           C  
ATOM   4047  SG  CYS   259      54.890  59.620  36.360  1.00  0.00           S  
ATOM   4048  HN  CYS   259      56.150  61.510  38.340  1.00  0.00           H  
ATOM   4049  HA  CYS   259      55.870  63.390  36.180  1.00  0.00           H  
ATOM   4050  HB1 CYS   259      56.710  61.100  35.650  1.00  0.00           H  
ATOM   4051  HB2 CYS   259      55.150  61.400  34.760  1.00  0.00           H  
ATOM   4052  HG1 CYS   259      53.690  60.180  36.480  1.00  0.00           H  
ATOM   4053  N   ASP   260      53.220  62.140  37.650  1.00  0.00           N  
ATOM   4054  CA  ASP   260      51.800  62.240  37.950  1.00  0.00           C  
ATOM   4055  C   ASP   260      51.490  63.720  38.280  1.00  0.00           C  
ATOM   4056  O   ASP   260      50.760  64.390  37.550  1.00  0.00           O  
ATOM   4057  CB  ASP   260      51.380  61.180  39.070  1.00  0.00           C  
ATOM   4058  CG  ASP   260      51.490  59.740  38.490  1.00  0.00           C  
ATOM   4059  OD1 ASP   260      52.100  59.640  37.410  1.00  0.00           O  
ATOM   4060  OD2 ASP   260      50.970  58.780  39.150  1.00  0.00           O1-
ATOM   4061  HN  ASP   260      53.660  61.420  38.180  1.00  0.00           H  
ATOM   4062  HA  ASP   260      51.230  62.030  37.050  1.00  0.00           H  
ATOM   4063  HB1 ASP   260      50.310  61.350  39.310  1.00  0.00           H  
ATOM   4064  HB2 ASP   260      51.800  61.260  40.090  1.00  0.00           H  
ATOM   4065  N   TRP   261      52.310  64.110  39.320  1.00  0.00           N  
ATOM   4066  CA  TRP   261      52.400  65.480  39.800  1.00  0.00           C  
ATOM   4067  C   TRP   261      52.870  66.590  38.760  1.00  0.00           C  
ATOM   4068  O   TRP   261      52.200  67.640  38.680  1.00  0.00           O  
ATOM   4069  CB  TRP   261      53.230  65.410  41.110  1.00  0.00           C  
ATOM   4070  CG  TRP   261      52.480  64.680  42.180  1.00  0.00           C  
ATOM   4071  CD1 TRP   261      52.740  63.450  42.700  1.00  0.00           C  
ATOM   4072  CD2 TRP   261      51.220  65.080  42.710  1.00  0.00           C  
ATOM   4073  CE2 TRP   261      50.770  64.120  43.600  1.00  0.00           C  
ATOM   4074  CE3 TRP   261      50.520  66.250  42.540  1.00  0.00           C  
ATOM   4075  NE1 TRP   261      51.720  63.130  43.580  1.00  0.00           N  
ATOM   4076  CZ2 TRP   261      49.570  64.210  44.300  1.00  0.00           C  
ATOM   4077  CZ3 TRP   261      49.330  66.380  43.330  1.00  0.00           C  
ATOM   4078  CH2 TRP   261      48.880  65.400  44.170  1.00  0.00           C  
ATOM   4079  HN  TRP   261      52.740  63.390  39.860  1.00  0.00           H  
ATOM   4080  HA  TRP   261      51.440  65.790  40.190  1.00  0.00           H  
ATOM   4081  HB1 TRP   261      53.480  66.440  41.440  1.00  0.00           H  
ATOM   4082  HB2 TRP   261      54.160  64.870  40.860  1.00  0.00           H  
ATOM   4083  HD1 TRP   261      53.620  62.820  42.660  1.00  0.00           H  
ATOM   4084  HE1 TRP   261      51.520  62.190  43.730  1.00  0.00           H  
ATOM   4085  HE3 TRP   261      50.830  67.090  41.930  1.00  0.00           H  
ATOM   4086  HZ2 TRP   261      49.200  63.390  44.900  1.00  0.00           H  
ATOM   4087  HZ3 TRP   261      48.800  67.320  43.340  1.00  0.00           H  
ATOM   4088  HH2 TRP   261      47.890  65.460  44.600  1.00  0.00           H  
ATOM   4089  N   TRP   262      53.900  66.350  37.930  1.00  0.00           N  
ATOM   4090  CA  TRP   262      54.080  67.250  36.770  1.00  0.00           C  
ATOM   4091  C   TRP   262      52.870  67.430  35.770  1.00  0.00           C  
ATOM   4092  O   TRP   262      52.550  68.480  35.250  1.00  0.00           O  
ATOM   4093  CB  TRP   262      55.440  66.960  35.970  1.00  0.00           C  
ATOM   4094  CG  TRP   262      55.810  67.770  34.770  1.00  0.00           C  
ATOM   4095  CD1 TRP   262      55.200  67.660  33.520  1.00  0.00           C  
ATOM   4096  CD2 TRP   262      56.720  68.870  34.700  1.00  0.00           C  
ATOM   4097  CE2 TRP   262      56.650  69.360  33.340  1.00  0.00           C  
ATOM   4098  CE3 TRP   262      57.570  69.440  35.610  1.00  0.00           C  
ATOM   4099  NE1 TRP   262      55.790  68.570  32.650  1.00  0.00           N  
ATOM   4100  CZ2 TRP   262      57.490  70.360  32.900  1.00  0.00           C  
ATOM   4101  CZ3 TRP   262      58.400  70.510  35.210  1.00  0.00           C  
ATOM   4102  CH2 TRP   262      58.360  70.930  33.870  1.00  0.00           C  
ATOM   4103  HN  TRP   262      54.370  65.480  38.060  1.00  0.00           H  
ATOM   4104  HA  TRP   262      54.170  68.250  37.170  1.00  0.00           H  
ATOM   4105  HB1 TRP   262      55.460  65.890  35.680  1.00  0.00           H  
ATOM   4106  HB2 TRP   262      56.240  67.020  36.740  1.00  0.00           H  
ATOM   4107  HD1 TRP   262      54.480  66.870  33.390  1.00  0.00           H  
ATOM   4108  HE1 TRP   262      55.420  68.650  31.750  1.00  0.00           H  
ATOM   4109  HE3 TRP   262      57.550  69.140  36.650  1.00  0.00           H  
ATOM   4110  HZ2 TRP   262      57.440  70.700  31.870  1.00  0.00           H  
ATOM   4111  HZ3 TRP   262      59.060  70.950  35.940  1.00  0.00           H  
ATOM   4112  HH2 TRP   262      59.000  71.780  33.700  1.00  0.00           H  
ATOM   4113  N   SER   263      52.130  66.310  35.400  1.00  0.00           N  
ATOM   4114  CA  SER   263      50.920  66.450  34.600  1.00  0.00           C  
ATOM   4115  C   SER   263      49.750  67.200  35.280  1.00  0.00           C  
ATOM   4116  O   SER   263      48.990  67.980  34.660  1.00  0.00           O  
ATOM   4117  CB  SER   263      50.590  65.110  34.000  1.00  0.00           C  
ATOM   4118  OG  SER   263      49.530  65.140  33.020  1.00  0.00           O  
ATOM   4119  HN  SER   263      52.450  65.410  35.680  1.00  0.00           H  
ATOM   4120  HA  SER   263      51.080  67.010  33.690  1.00  0.00           H  
ATOM   4121  HB1 SER   263      50.330  64.370  34.790  1.00  0.00           H  
ATOM   4122  HB2 SER   263      51.540  64.830  33.500  1.00  0.00           H  
ATOM   4123  HG1 SER   263      49.130  64.260  33.010  1.00  0.00           H  
ATOM   4124  N   VAL   264      49.580  67.070  36.620  1.00  0.00           N  
ATOM   4125  CA  VAL   264      48.690  67.790  37.580  1.00  0.00           C  
ATOM   4126  C   VAL   264      49.030  69.310  37.480  1.00  0.00           C  
ATOM   4127  O   VAL   264      48.170  70.140  37.360  1.00  0.00           O  
ATOM   4128  CB  VAL   264      48.760  67.460  39.070  1.00  0.00           C  
ATOM   4129  CG1 VAL   264      48.180  68.480  40.070  1.00  0.00           C  
ATOM   4130  CG2 VAL   264      48.150  66.100  39.280  1.00  0.00           C  
ATOM   4131  HN  VAL   264      50.280  66.490  37.040  1.00  0.00           H  
ATOM   4132  HA  VAL   264      47.680  67.770  37.200  1.00  0.00           H  
ATOM   4133  HB  VAL   264      49.840  67.220  39.220  1.00  0.00           H  
ATOM   4134 1HG1 VAL   264      47.070  68.590  40.060  1.00  0.00           H  
ATOM   4135 2HG1 VAL   264      48.640  69.480  39.970  1.00  0.00           H  
ATOM   4136 3HG1 VAL   264      48.440  68.020  41.040  1.00  0.00           H  
ATOM   4137 1HG2 VAL   264      48.710  65.270  38.790  1.00  0.00           H  
ATOM   4138 2HG2 VAL   264      47.100  66.070  38.910  1.00  0.00           H  
ATOM   4139 3HG2 VAL   264      48.120  65.980  40.380  1.00  0.00           H  
ATOM   4140  N   GLY   265      50.360  69.560  37.300  1.00  0.00           N  
ATOM   4141  CA  GLY   265      50.900  70.850  36.940  1.00  0.00           C  
ATOM   4142  C   GLY   265      50.480  71.440  35.600  1.00  0.00           C  
ATOM   4143  O   GLY   265      50.050  72.540  35.530  1.00  0.00           O  
ATOM   4144  HN  GLY   265      50.990  68.810  37.480  1.00  0.00           H  
ATOM   4145  HA1 GLY   265      51.960  70.700  36.810  1.00  0.00           H  
ATOM   4146  HA2 GLY   265      50.570  71.520  37.720  1.00  0.00           H  
ATOM   4147  N   VAL   266      50.500  70.650  34.490  1.00  0.00           N  
ATOM   4148  CA  VAL   266      50.030  71.010  33.140  1.00  0.00           C  
ATOM   4149  C   VAL   266      48.620  71.370  33.080  1.00  0.00           C  
ATOM   4150  O   VAL   266      48.250  72.410  32.570  1.00  0.00           O  
ATOM   4151  CB  VAL   266      50.420  70.080  32.030  1.00  0.00           C  
ATOM   4152  CG1 VAL   266      50.070  70.580  30.620  1.00  0.00           C  
ATOM   4153  CG2 VAL   266      51.950  69.890  31.970  1.00  0.00           C  
ATOM   4154  HN  VAL   266      50.830  69.700  34.510  1.00  0.00           H  
ATOM   4155  HA  VAL   266      50.530  71.950  32.960  1.00  0.00           H  
ATOM   4156  HB  VAL   266      49.860  69.170  32.320  1.00  0.00           H  
ATOM   4157 1HG1 VAL   266      50.480  69.920  29.820  1.00  0.00           H  
ATOM   4158 2HG1 VAL   266      50.650  71.490  30.380  1.00  0.00           H  
ATOM   4159 3HG1 VAL   266      48.980  70.730  30.450  1.00  0.00           H  
ATOM   4160 1HG2 VAL   266      52.260  69.370  31.040  1.00  0.00           H  
ATOM   4161 2HG2 VAL   266      52.340  69.520  32.940  1.00  0.00           H  
ATOM   4162 3HG2 VAL   266      52.420  70.880  31.850  1.00  0.00           H  
ATOM   4163  N   PHE   267      47.800  70.550  33.710  1.00  0.00           N  
ATOM   4164  CA  PHE   267      46.370  70.730  34.010  1.00  0.00           C  
ATOM   4165  C   PHE   267      46.000  71.980  34.840  1.00  0.00           C  
ATOM   4166  O   PHE   267      45.120  72.730  34.420  1.00  0.00           O  
ATOM   4167  CB  PHE   267      45.890  69.390  34.760  1.00  0.00           C  
ATOM   4168  CG  PHE   267      44.620  69.540  35.590  1.00  0.00           C  
ATOM   4169  CD1 PHE   267      43.410  69.660  34.980  1.00  0.00           C  
ATOM   4170  CD2 PHE   267      44.750  69.700  36.920  1.00  0.00           C  
ATOM   4171  CE1 PHE   267      42.280  69.980  35.670  1.00  0.00           C  
ATOM   4172  CE2 PHE   267      43.600  69.990  37.690  1.00  0.00           C  
ATOM   4173  CZ  PHE   267      42.340  70.120  37.020  1.00  0.00           C  
ATOM   4174  HN  PHE   267      48.200  69.660  33.930  1.00  0.00           H  
ATOM   4175  HA  PHE   267      45.820  70.820  33.080  1.00  0.00           H  
ATOM   4176  HB1 PHE   267      46.650  69.130  35.530  1.00  0.00           H  
ATOM   4177  HB2 PHE   267      45.760  68.480  34.130  1.00  0.00           H  
ATOM   4178  HD1 PHE   267      43.420  69.800  33.910  1.00  0.00           H  
ATOM   4179  HD2 PHE   267      45.720  69.570  37.370  1.00  0.00           H  
ATOM   4180  HE1 PHE   267      41.470  70.200  34.990  1.00  0.00           H  
ATOM   4181  HE2 PHE   267      43.770  70.140  38.750  1.00  0.00           H  
ATOM   4182  HZ  PHE   267      41.450  70.370  37.580  1.00  0.00           H  
ATOM   4183  N   LEU   268      46.720  72.220  35.940  1.00  0.00           N  
ATOM   4184  CA  LEU   268      46.620  73.470  36.510  1.00  0.00           C  
ATOM   4185  C   LEU   268      46.850  74.690  35.720  1.00  0.00           C  
ATOM   4186  O   LEU   268      46.030  75.600  35.750  1.00  0.00           O  
ATOM   4187  CB  LEU   268      47.460  73.500  37.810  1.00  0.00           C  
ATOM   4188  CG  LEU   268      47.440  74.660  38.790  1.00  0.00           C  
ATOM   4189  CD1 LEU   268      46.030  74.940  39.420  1.00  0.00           C  
ATOM   4190  CD2 LEU   268      48.510  74.370  39.860  1.00  0.00           C  
ATOM   4191  HN  LEU   268      47.420  71.590  36.240  1.00  0.00           H  
ATOM   4192  HA  LEU   268      45.650  73.660  36.940  1.00  0.00           H  
ATOM   4193  HB1 LEU   268      48.550  73.360  37.600  1.00  0.00           H  
ATOM   4194  HB2 LEU   268      47.240  72.510  38.270  1.00  0.00           H  
ATOM   4195  HG  LEU   268      47.640  75.570  38.170  1.00  0.00           H  
ATOM   4196 1HD1 LEU   268      45.250  75.020  38.640  1.00  0.00           H  
ATOM   4197 2HD1 LEU   268      46.100  75.820  40.090  1.00  0.00           H  
ATOM   4198 3HD1 LEU   268      45.920  73.970  39.960  1.00  0.00           H  
ATOM   4199 1HD2 LEU   268      48.360  73.470  40.480  1.00  0.00           H  
ATOM   4200 2HD2 LEU   268      48.430  75.260  40.530  1.00  0.00           H  
ATOM   4201 3HD2 LEU   268      49.550  74.250  39.500  1.00  0.00           H  
ATOM   4202  N   TYR   269      47.940  74.660  34.960  1.00  0.00           N  
ATOM   4203  CA  TYR   269      48.290  75.860  34.150  1.00  0.00           C  
ATOM   4204  C   TYR   269      47.120  75.970  33.090  1.00  0.00           C  
ATOM   4205  O   TYR   269      46.630  77.070  32.930  1.00  0.00           O  
ATOM   4206  CB  TYR   269      49.750  75.690  33.450  1.00  0.00           C  
ATOM   4207  CG  TYR   269      50.120  76.980  32.640  1.00  0.00           C  
ATOM   4208  CD1 TYR   269      49.770  77.270  31.310  1.00  0.00           C  
ATOM   4209  CD2 TYR   269      50.940  78.020  33.290  1.00  0.00           C  
ATOM   4210  CE1 TYR   269      50.220  78.400  30.630  1.00  0.00           C  
ATOM   4211  CE2 TYR   269      51.300  79.190  32.650  1.00  0.00           C  
ATOM   4212  CZ  TYR   269      50.870  79.380  31.340  1.00  0.00           C  
ATOM   4213  OH  TYR   269      51.180  80.560  30.660  1.00  0.00           O  
ATOM   4214  HN  TYR   269      48.580  73.910  35.100  1.00  0.00           H  
ATOM   4215  HA  TYR   269      48.340  76.770  34.730  1.00  0.00           H  
ATOM   4216  HB1 TYR   269      49.780  74.790  32.810  1.00  0.00           H  
ATOM   4217  HB2 TYR   269      50.450  75.570  34.300  1.00  0.00           H  
ATOM   4218  HD1 TYR   269      49.220  76.650  30.620  1.00  0.00           H  
ATOM   4219  HD2 TYR   269      51.250  77.850  34.310  1.00  0.00           H  
ATOM   4220  HE1 TYR   269      50.030  78.600  29.580  1.00  0.00           H  
ATOM   4221  HE2 TYR   269      51.830  79.940  33.220  1.00  0.00           H  
ATOM   4222  HH  TYR   269      51.720  81.070  31.270  1.00  0.00           H  
ATOM   4223  N   GLU   270      46.750  74.910  32.370  1.00  0.00           N  
ATOM   4224  CA  GLU   270      45.870  74.930  31.290  1.00  0.00           C  
ATOM   4225  C   GLU   270      44.520  75.380  31.670  1.00  0.00           C  
ATOM   4226  O   GLU   270      43.910  76.220  31.030  1.00  0.00           O  
ATOM   4227  CB  GLU   270      45.700  73.530  30.650  1.00  0.00           C  
ATOM   4228  CG  GLU   270      46.870  73.170  29.630  1.00  0.00           C  
ATOM   4229  CD  GLU   270      46.500  72.270  28.450  1.00  0.00           C  
ATOM   4230  OE1 GLU   270      47.340  71.600  27.780  1.00  0.00           O  
ATOM   4231  OE2 GLU   270      45.280  72.260  28.100  1.00  0.00           O1-
ATOM   4232  HN  GLU   270      47.200  74.030  32.510  1.00  0.00           H  
ATOM   4233  HA  GLU   270      46.110  75.710  30.580  1.00  0.00           H  
ATOM   4234  HB1 GLU   270      44.880  73.640  29.910  1.00  0.00           H  
ATOM   4235  HB2 GLU   270      45.620  72.800  31.480  1.00  0.00           H  
ATOM   4236  HG1 GLU   270      47.660  72.660  30.220  1.00  0.00           H  
ATOM   4237  HG2 GLU   270      47.260  74.100  29.160  1.00  0.00           H  
ATOM   4238  N   MET   271      44.000  74.930  32.830  1.00  0.00           N  
ATOM   4239  CA  MET   271      42.710  75.330  33.400  1.00  0.00           C  
ATOM   4240  C   MET   271      42.660  76.790  33.870  1.00  0.00           C  
ATOM   4241  O   MET   271      41.710  77.500  33.620  1.00  0.00           O  
ATOM   4242  CB  MET   271      42.480  74.420  34.620  1.00  0.00           C  
ATOM   4243  CG  MET   271      41.160  74.790  35.350  1.00  0.00           C  
ATOM   4244  SD  MET   271      40.530  73.830  36.800  1.00  0.00           S  
ATOM   4245  CE  MET   271      42.040  73.880  37.790  1.00  0.00           C  
ATOM   4246  HN  MET   271      44.590  74.430  33.460  1.00  0.00           H  
ATOM   4247  HA  MET   271      41.930  75.300  32.660  1.00  0.00           H  
ATOM   4248  HB1 MET   271      43.390  74.410  35.250  1.00  0.00           H  
ATOM   4249  HB2 MET   271      42.450  73.400  34.180  1.00  0.00           H  
ATOM   4250  HG1 MET   271      40.410  74.840  34.530  1.00  0.00           H  
ATOM   4251  HG2 MET   271      41.160  75.860  35.650  1.00  0.00           H  
ATOM   4252  HE1 MET   271      41.820  73.450  38.800  1.00  0.00           H  
ATOM   4253  HE2 MET   271      42.450  74.900  37.820  1.00  0.00           H  
ATOM   4254  HE3 MET   271      42.910  73.350  37.350  1.00  0.00           H  
ATOM   4255  N   LEU   272      43.650  77.290  34.630  1.00  0.00           N  
ATOM   4256  CA  LEU   272      43.520  78.600  35.210  1.00  0.00           C  
ATOM   4257  C   LEU   272      44.200  79.620  34.320  1.00  0.00           C  
ATOM   4258  O   LEU   272      43.640  80.700  34.190  1.00  0.00           O  
ATOM   4259  CB  LEU   272      44.090  78.580  36.750  1.00  0.00           C  
ATOM   4260  CG  LEU   272      44.120  79.990  37.380  1.00  0.00           C  
ATOM   4261  CD1 LEU   272      42.700  80.610  37.500  1.00  0.00           C  
ATOM   4262  CD2 LEU   272      44.950  80.010  38.680  1.00  0.00           C  
ATOM   4263  HN  LEU   272      44.470  76.780  34.880  1.00  0.00           H  
ATOM   4264  HA  LEU   272      42.550  79.060  35.280  1.00  0.00           H  
ATOM   4265  HB1 LEU   272      45.090  78.130  36.910  1.00  0.00           H  
ATOM   4266  HB2 LEU   272      43.420  77.920  37.350  1.00  0.00           H  
ATOM   4267  HG  LEU   272      44.650  80.660  36.670  1.00  0.00           H  
ATOM   4268 1HD1 LEU   272      42.080  79.860  38.030  1.00  0.00           H  
ATOM   4269 2HD1 LEU   272      42.260  80.760  36.490  1.00  0.00           H  
ATOM   4270 3HD1 LEU   272      42.620  81.530  38.110  1.00  0.00           H  
ATOM   4271 1HD2 LEU   272      45.170  81.060  38.970  1.00  0.00           H  
ATOM   4272 2HD2 LEU   272      46.010  79.670  38.610  1.00  0.00           H  
ATOM   4273 3HD2 LEU   272      44.530  79.460  39.550  1.00  0.00           H  
ATOM   4274  N   VAL   273      45.390  79.440  33.630  1.00  0.00           N  
ATOM   4275  CA  VAL   273      46.080  80.490  32.930  1.00  0.00           C  
ATOM   4276  C   VAL   273      45.500  80.520  31.500  1.00  0.00           C  
ATOM   4277  O   VAL   273      45.600  81.520  30.770  1.00  0.00           O  
ATOM   4278  CB  VAL   273      47.670  80.410  32.960  1.00  0.00           C  
ATOM   4279  CG1 VAL   273      48.260  81.840  32.780  1.00  0.00           C  
ATOM   4280  CG2 VAL   273      47.990  79.840  34.340  1.00  0.00           C  
ATOM   4281  HN  VAL   273      45.800  78.540  33.780  1.00  0.00           H  
ATOM   4282  HA  VAL   273      45.790  81.380  33.480  1.00  0.00           H  
ATOM   4283  HB  VAL   273      48.090  79.710  32.210  1.00  0.00           H  
ATOM   4284 1HG1 VAL   273      48.220  82.060  31.690  1.00  0.00           H  
ATOM   4285 2HG1 VAL   273      49.300  81.730  33.160  1.00  0.00           H  
ATOM   4286 3HG1 VAL   273      47.650  82.560  33.360  1.00  0.00           H  
ATOM   4287 1HG2 VAL   273      49.090  79.900  34.460  1.00  0.00           H  
ATOM   4288 2HG2 VAL   273      47.790  78.770  34.540  1.00  0.00           H  
ATOM   4289 3HG2 VAL   273      47.400  80.380  35.110  1.00  0.00           H  
ATOM   4290  N   GLY   274      44.720  79.510  31.090  1.00  0.00           N  
ATOM   4291  CA  GLY   274      43.970  79.550  29.870  1.00  0.00           C  
ATOM   4292  C   GLY   274      44.760  79.260  28.590  1.00  0.00           C  
ATOM   4293  O   GLY   274      44.410  79.640  27.470  1.00  0.00           O  
ATOM   4294  HN  GLY   274      44.600  78.660  31.600  1.00  0.00           H  
ATOM   4295  HA1 GLY   274      43.700  80.580  29.690  1.00  0.00           H  
ATOM   4296  HA2 GLY   274      43.180  78.820  29.950  1.00  0.00           H  
ATOM   4297  N   ASP   275      45.850  78.480  28.700  1.00  0.00           N  
ATOM   4298  CA  ASP   275      46.850  78.270  27.700  1.00  0.00           C  
ATOM   4299  C   ASP   275      47.600  77.000  28.050  1.00  0.00           C  
ATOM   4300  O   ASP   275      47.580  76.670  29.200  1.00  0.00           O  
ATOM   4301  CB  ASP   275      47.680  79.490  27.670  1.00  0.00           C  
ATOM   4302  CG  ASP   275      48.480  79.530  26.390  1.00  0.00           C  
ATOM   4303  OD1 ASP   275      48.140  78.940  25.350  1.00  0.00           O  
ATOM   4304  OD2 ASP   275      49.480  80.310  26.360  1.00  0.00           O1-
ATOM   4305  HN  ASP   275      46.030  77.990  29.560  1.00  0.00           H  
ATOM   4306  HA  ASP   275      46.320  78.000  26.800  1.00  0.00           H  
ATOM   4307  HB1 ASP   275      48.350  79.540  28.560  1.00  0.00           H  
ATOM   4308  HB2 ASP   275      47.150  80.470  27.660  1.00  0.00           H  
ATOM   4309  N   THR   276      48.340  76.270  27.140  1.00  0.00           N  
ATOM   4310  CA  THR   276      49.250  75.160  27.440  1.00  0.00           C  
ATOM   4311  C   THR   276      50.700  75.690  27.500  1.00  0.00           C  
ATOM   4312  O   THR   276      51.120  76.420  26.610  1.00  0.00           O  
ATOM   4313  CB  THR   276      49.100  73.920  26.530  1.00  0.00           C  
ATOM   4314  CG2 THR   276      49.610  74.020  25.070  1.00  0.00           C  
ATOM   4315  OG1 THR   276      49.530  72.750  27.130  1.00  0.00           O  
ATOM   4316  HN  THR   276      48.320  76.590  26.200  1.00  0.00           H  
ATOM   4317  HA  THR   276      49.000  74.940  28.470  1.00  0.00           H  
ATOM   4318  HB  THR   276      48.020  73.750  26.350  1.00  0.00           H  
ATOM   4319  HG1 THR   276      48.800  72.320  27.580  1.00  0.00           H  
ATOM   4320 1HG2 THR   276      49.180  74.940  24.610  1.00  0.00           H  
ATOM   4321 2HG2 THR   276      49.440  73.110  24.450  1.00  0.00           H  
ATOM   4322 3HG2 THR   276      50.710  74.180  25.090  1.00  0.00           H  
ATOM   4323  N   PRO   277      51.460  75.550  28.630  1.00  0.00           N  
ATOM   4324  CA  PRO   277      52.660  76.360  28.970  1.00  0.00           C  
ATOM   4325  C   PRO   277      53.880  76.230  27.980  1.00  0.00           C  
ATOM   4326  O   PRO   277      54.590  77.200  27.870  1.00  0.00           O  
ATOM   4327  CB  PRO   277      53.160  75.840  30.270  1.00  0.00           C  
ATOM   4328  CG  PRO   277      52.620  74.400  30.420  1.00  0.00           C  
ATOM   4329  CD  PRO   277      51.290  74.520  29.620  1.00  0.00           C  
ATOM   4330  HA  PRO   277      52.410  77.410  28.930  1.00  0.00           H  
ATOM   4331  HB1 PRO   277      52.670  76.420  31.080  1.00  0.00           H  
ATOM   4332  HB2 PRO   277      54.250  75.920  30.430  1.00  0.00           H  
ATOM   4333  HG1 PRO   277      53.240  73.730  29.790  1.00  0.00           H  
ATOM   4334  HG2 PRO   277      52.460  73.940  31.420  1.00  0.00           H  
ATOM   4335  HD1 PRO   277      50.950  73.540  29.230  1.00  0.00           H  
ATOM   4336  HD2 PRO   277      50.520  74.860  30.360  1.00  0.00           H  
ATOM   4337  N   PHE   278      54.030  75.080  27.240  1.00  0.00           N  
ATOM   4338  CA  PHE   278      55.260  74.750  26.530  1.00  0.00           C  
ATOM   4339  C   PHE   278      55.080  74.730  25.010  1.00  0.00           C  
ATOM   4340  O   PHE   278      55.860  74.130  24.240  1.00  0.00           O  
ATOM   4341  CB  PHE   278      55.800  73.350  27.030  1.00  0.00           C  
ATOM   4342  CG  PHE   278      56.040  73.430  28.530  1.00  0.00           C  
ATOM   4343  CD1 PHE   278      56.870  74.450  29.120  1.00  0.00           C  
ATOM   4344  CD2 PHE   278      55.600  72.350  29.240  1.00  0.00           C  
ATOM   4345  CE1 PHE   278      57.060  74.410  30.510  1.00  0.00           C  
ATOM   4346  CE2 PHE   278      55.700  72.410  30.630  1.00  0.00           C  
ATOM   4347  CZ  PHE   278      56.540  73.330  31.280  1.00  0.00           C  
ATOM   4348  HN  PHE   278      53.330  74.370  27.240  1.00  0.00           H  
ATOM   4349  HA  PHE   278      56.000  75.510  26.740  1.00  0.00           H  
ATOM   4350  HB1 PHE   278      56.750  73.020  26.550  1.00  0.00           H  
ATOM   4351  HB2 PHE   278      55.120  72.490  26.880  1.00  0.00           H  
ATOM   4352  HD1 PHE   278      57.190  75.260  28.480  1.00  0.00           H  
ATOM   4353  HD2 PHE   278      55.080  71.530  28.760  1.00  0.00           H  
ATOM   4354  HE1 PHE   278      57.530  75.250  30.990  1.00  0.00           H  
ATOM   4355  HE2 PHE   278      55.230  71.630  31.220  1.00  0.00           H  
ATOM   4356  HZ  PHE   278      56.640  73.280  32.350  1.00  0.00           H  
ATOM   4357  N   TYR   279      54.030  75.420  24.510  1.00  0.00           N  
ATOM   4358  CA  TYR   279      53.780  75.470  23.100  1.00  0.00           C  
ATOM   4359  C   TYR   279      54.850  76.140  22.130  1.00  0.00           C  
ATOM   4360  O   TYR   279      55.280  77.200  22.340  1.00  0.00           O  
ATOM   4361  CB  TYR   279      52.360  76.220  22.800  1.00  0.00           C  
ATOM   4362  CG  TYR   279      52.000  76.510  21.360  1.00  0.00           C  
ATOM   4363  CD1 TYR   279      52.120  77.810  20.870  1.00  0.00           C  
ATOM   4364  CD2 TYR   279      51.950  75.460  20.380  1.00  0.00           C  
ATOM   4365  CE1 TYR   279      52.010  78.110  19.510  1.00  0.00           C  
ATOM   4366  CE2 TYR   279      51.850  75.790  18.990  1.00  0.00           C  
ATOM   4367  CZ  TYR   279      51.830  77.120  18.540  1.00  0.00           C  
ATOM   4368  OH  TYR   279      51.960  77.250  17.180  1.00  0.00           O  
ATOM   4369  HN  TYR   279      53.460  76.000  25.080  1.00  0.00           H  
ATOM   4370  HA  TYR   279      53.780  74.440  22.770  1.00  0.00           H  
ATOM   4371  HB1 TYR   279      52.150  77.160  23.350  1.00  0.00           H  
ATOM   4372  HB2 TYR   279      51.590  75.500  23.150  1.00  0.00           H  
ATOM   4373  HD1 TYR   279      52.370  78.560  21.600  1.00  0.00           H  
ATOM   4374  HD2 TYR   279      51.950  74.430  20.700  1.00  0.00           H  
ATOM   4375  HE1 TYR   279      52.250  79.110  19.200  1.00  0.00           H  
ATOM   4376  HE2 TYR   279      51.870  75.020  18.240  1.00  0.00           H  
ATOM   4377  HH  TYR   279      52.610  77.960  17.180  1.00  0.00           H  
ATOM   4378  N   ALA   280      55.250  75.440  21.100  1.00  0.00           N  
ATOM   4379  CA  ALA   280      55.970  75.950  20.000  1.00  0.00           C  
ATOM   4380  C   ALA   280      55.500  75.260  18.720  1.00  0.00           C  
ATOM   4381  O   ALA   280      54.680  74.290  18.820  1.00  0.00           O  
ATOM   4382  CB  ALA   280      57.430  75.760  20.220  1.00  0.00           C  
ATOM   4383  HN  ALA   280      54.850  74.530  20.970  1.00  0.00           H  
ATOM   4384  HA  ALA   280      55.720  77.000  19.930  1.00  0.00           H  
ATOM   4385  HB1 ALA   280      58.030  76.350  19.490  1.00  0.00           H  
ATOM   4386  HB2 ALA   280      57.700  74.690  20.120  1.00  0.00           H  
ATOM   4387  HB3 ALA   280      57.660  75.930  21.290  1.00  0.00           H  
ATOM   4388  N   ASP   281      55.840  75.690  17.530  1.00  0.00           N  
ATOM   4389  CA  ASP   281      55.420  75.190  16.210  1.00  0.00           C  
ATOM   4390  C   ASP   281      56.290  74.000  15.710  1.00  0.00           C  
ATOM   4391  O   ASP   281      56.060  73.470  14.630  1.00  0.00           O  
ATOM   4392  CB  ASP   281      55.240  76.330  15.210  1.00  0.00           C  
ATOM   4393  CG  ASP   281      56.430  77.050  14.890  1.00  0.00           C  
ATOM   4394  OD1 ASP   281      57.580  76.710  15.250  1.00  0.00           O  
ATOM   4395  OD2 ASP   281      56.300  78.070  14.100  1.00  0.00           O1-
ATOM   4396  HN  ASP   281      56.600  76.340  17.410  1.00  0.00           H  
ATOM   4397  HA  ASP   281      54.410  74.830  16.270  1.00  0.00           H  
ATOM   4398  HB1 ASP   281      54.460  77.040  15.570  1.00  0.00           H  
ATOM   4399  HB2 ASP   281      54.890  75.910  14.240  1.00  0.00           H  
ATOM   4400  N   SER   282      57.280  73.540  16.540  1.00  0.00           N  
ATOM   4401  CA  SER   282      58.050  72.290  16.130  1.00  0.00           C  
ATOM   4402  C   SER   282      58.180  71.470  17.390  1.00  0.00           C  
ATOM   4403  O   SER   282      57.980  72.030  18.450  1.00  0.00           O  
ATOM   4404  CB  SER   282      59.410  72.580  15.550  1.00  0.00           C  
ATOM   4405  OG  SER   282      60.350  73.200  16.450  1.00  0.00           O  
ATOM   4406  HN  SER   282      57.320  73.770  17.510  1.00  0.00           H  
ATOM   4407  HA  SER   282      57.560  71.700  15.370  1.00  0.00           H  
ATOM   4408  HB1 SER   282      59.370  73.300  14.700  1.00  0.00           H  
ATOM   4409  HB2 SER   282      59.860  71.660  15.110  1.00  0.00           H  
ATOM   4410  HG1 SER   282      59.970  74.080  16.490  1.00  0.00           H  
ATOM   4411  N   LEU   283      58.350  70.140  17.250  1.00  0.00           N  
ATOM   4412  CA  LEU   283      58.510  69.150  18.340  1.00  0.00           C  
ATOM   4413  C   LEU   283      59.860  69.290  19.090  1.00  0.00           C  
ATOM   4414  O   LEU   283      59.870  69.130  20.290  1.00  0.00           O  
ATOM   4415  CB  LEU   283      58.440  67.730  17.710  1.00  0.00           C  
ATOM   4416  CG  LEU   283      57.060  67.350  17.080  1.00  0.00           C  
ATOM   4417  CD1 LEU   283      57.220  66.160  16.150  1.00  0.00           C  
ATOM   4418  CD2 LEU   283      56.040  67.140  18.160  1.00  0.00           C  
ATOM   4419  HN  LEU   283      58.420  69.760  16.330  1.00  0.00           H  
ATOM   4420  HA  LEU   283      57.770  69.270  19.120  1.00  0.00           H  
ATOM   4421  HB1 LEU   283      58.640  67.120  18.610  1.00  0.00           H  
ATOM   4422  HB2 LEU   283      59.290  67.560  17.010  1.00  0.00           H  
ATOM   4423  HG  LEU   283      56.780  68.260  16.500  1.00  0.00           H  
ATOM   4424 1HD1 LEU   283      56.290  65.740  15.710  1.00  0.00           H  
ATOM   4425 2HD1 LEU   283      57.510  65.360  16.860  1.00  0.00           H  
ATOM   4426 3HD1 LEU   283      57.890  66.340  15.290  1.00  0.00           H  
ATOM   4427 1HD2 LEU   283      55.110  66.860  17.620  1.00  0.00           H  
ATOM   4428 2HD2 LEU   283      55.840  68.080  18.730  1.00  0.00           H  
ATOM   4429 3HD2 LEU   283      56.290  66.400  18.950  1.00  0.00           H  
ATOM   4430  N   VAL   284      60.950  69.520  18.350  1.00  0.00           N  
ATOM   4431  CA  VAL   284      62.250  69.960  18.900  1.00  0.00           C  
ATOM   4432  C   VAL   284      62.180  71.280  19.560  1.00  0.00           C  
ATOM   4433  O   VAL   284      62.710  71.500  20.640  1.00  0.00           O  
ATOM   4434  CB  VAL   284      63.390  69.990  17.760  1.00  0.00           C  
ATOM   4435  CG1 VAL   284      64.660  70.640  18.280  1.00  0.00           C  
ATOM   4436  CG2 VAL   284      63.730  68.620  17.530  1.00  0.00           C  
ATOM   4437  HN  VAL   284      60.830  69.450  17.360  1.00  0.00           H  
ATOM   4438  HA  VAL   284      62.450  69.270  19.710  1.00  0.00           H  
ATOM   4439  HB  VAL   284      63.100  70.560  16.850  1.00  0.00           H  
ATOM   4440 1HG1 VAL   284      65.570  70.580  17.650  1.00  0.00           H  
ATOM   4441 2HG1 VAL   284      64.960  70.300  19.290  1.00  0.00           H  
ATOM   4442 3HG1 VAL   284      64.410  71.720  18.290  1.00  0.00           H  
ATOM   4443 1HG2 VAL   284      62.930  67.980  17.100  1.00  0.00           H  
ATOM   4444 2HG2 VAL   284      63.980  68.180  18.520  1.00  0.00           H  
ATOM   4445 3HG2 VAL   284      64.610  68.570  16.860  1.00  0.00           H  
ATOM   4446  N   GLY   285      61.310  72.210  19.040  1.00  0.00           N  
ATOM   4447  CA  GLY   285      61.130  73.430  19.760  1.00  0.00           C  
ATOM   4448  C   GLY   285      60.250  73.310  21.080  1.00  0.00           C  
ATOM   4449  O   GLY   285      60.510  73.990  22.080  1.00  0.00           O  
ATOM   4450  HN  GLY   285      60.590  72.020  18.390  1.00  0.00           H  
ATOM   4451  HA1 GLY   285      60.570  74.000  19.040  1.00  0.00           H  
ATOM   4452  HA2 GLY   285      62.090  73.850  20.040  1.00  0.00           H  
ATOM   4453  N   THR   286      59.200  72.480  21.070  1.00  0.00           N  
ATOM   4454  CA  THR   286      58.380  72.310  22.310  1.00  0.00           C  
ATOM   4455  C   THR   286      59.190  71.660  23.420  1.00  0.00           C  
ATOM   4456  O   THR   286      59.020  71.890  24.610  1.00  0.00           O  
ATOM   4457  CB  THR   286      57.100  71.570  21.990  1.00  0.00           C  
ATOM   4458  CG2 THR   286      56.550  70.670  23.050  1.00  0.00           C  
ATOM   4459  OG1 THR   286      56.040  72.490  21.880  1.00  0.00           O  
ATOM   4460  HN  THR   286      58.870  72.230  20.160  1.00  0.00           H  
ATOM   4461  HA  THR   286      58.160  73.330  22.600  1.00  0.00           H  
ATOM   4462  HB  THR   286      57.110  70.930  21.080  1.00  0.00           H  
ATOM   4463  HG1 THR   286      55.890  72.860  22.750  1.00  0.00           H  
ATOM   4464 1HG2 THR   286      55.570  70.180  22.860  1.00  0.00           H  
ATOM   4465 2HG2 THR   286      56.520  71.280  23.980  1.00  0.00           H  
ATOM   4466 3HG2 THR   286      57.260  69.820  23.170  1.00  0.00           H  
ATOM   4467  N   TYR   287      60.130  70.830  23.030  1.00  0.00           N  
ATOM   4468  CA  TYR   287      60.980  70.050  23.850  1.00  0.00           C  
ATOM   4469  C   TYR   287      61.890  71.000  24.610  1.00  0.00           C  
ATOM   4470  O   TYR   287      62.080  70.910  25.840  1.00  0.00           O  
ATOM   4471  CB  TYR   287      61.790  69.050  22.960  1.00  0.00           C  
ATOM   4472  CG  TYR   287      62.810  68.200  23.670  1.00  0.00           C  
ATOM   4473  CD1 TYR   287      64.040  68.730  24.050  1.00  0.00           C  
ATOM   4474  CD2 TYR   287      62.640  66.820  23.740  1.00  0.00           C  
ATOM   4475  CE1 TYR   287      64.980  67.990  24.760  1.00  0.00           C  
ATOM   4476  CE2 TYR   287      63.700  66.020  24.340  1.00  0.00           C  
ATOM   4477  CZ  TYR   287      64.860  66.620  24.740  1.00  0.00           C  
ATOM   4478  OH  TYR   287      66.070  65.910  25.120  1.00  0.00           O  
ATOM   4479  HN  TYR   287      60.360  70.810  22.060  1.00  0.00           H  
ATOM   4480  HA  TYR   287      60.320  69.540  24.540  1.00  0.00           H  
ATOM   4481  HB1 TYR   287      62.470  69.570  22.250  1.00  0.00           H  
ATOM   4482  HB2 TYR   287      61.140  68.350  22.390  1.00  0.00           H  
ATOM   4483  HD1 TYR   287      64.060  69.800  23.930  1.00  0.00           H  
ATOM   4484  HD2 TYR   287      61.790  66.300  23.310  1.00  0.00           H  
ATOM   4485  HE1 TYR   287      65.890  68.440  25.140  1.00  0.00           H  
ATOM   4486  HE2 TYR   287      63.760  64.950  24.310  1.00  0.00           H  
ATOM   4487  HH  TYR   287      65.960  65.030  24.750  1.00  0.00           H  
ATOM   4488  N   SER   288      62.370  72.080  23.890  1.00  0.00           N  
ATOM   4489  CA  SER   288      63.190  73.140  24.420  1.00  0.00           C  
ATOM   4490  C   SER   288      62.590  73.900  25.580  1.00  0.00           C  
ATOM   4491  O   SER   288      63.220  74.300  26.580  1.00  0.00           O  
ATOM   4492  CB  SER   288      63.550  74.130  23.320  1.00  0.00           C  
ATOM   4493  OG  SER   288      64.480  75.210  23.690  1.00  0.00           O  
ATOM   4494  HN  SER   288      62.050  72.170  22.950  1.00  0.00           H  
ATOM   4495  HA  SER   288      64.070  72.710  24.880  1.00  0.00           H  
ATOM   4496  HB1 SER   288      62.650  74.570  22.840  1.00  0.00           H  
ATOM   4497  HB2 SER   288      64.000  73.520  22.510  1.00  0.00           H  
ATOM   4498  HG1 SER   288      63.950  75.880  24.130  1.00  0.00           H  
ATOM   4499  N   LYS   289      61.270  74.200  25.470  1.00  0.00           N  
ATOM   4500  CA  LYS   289      60.540  74.850  26.520  1.00  0.00           C  
ATOM   4501  C   LYS   289      60.110  73.960  27.670  1.00  0.00           C  
ATOM   4502  O   LYS   289      59.900  74.470  28.760  1.00  0.00           O  
ATOM   4503  CB  LYS   289      59.210  75.480  26.010  1.00  0.00           C  
ATOM   4504  CG  LYS   289      59.250  76.390  24.820  1.00  0.00           C  
ATOM   4505  CD  LYS   289      57.890  77.210  24.750  1.00  0.00           C  
ATOM   4506  CE  LYS   289      57.870  78.440  23.750  1.00  0.00           C  
ATOM   4507  NZ  LYS   289      56.530  79.000  24.000  1.00  0.00           N1+
ATOM   4508  HN  LYS   289      60.730  73.690  24.810  1.00  0.00           H  
ATOM   4509  HA  LYS   289      61.200  75.560  27.000  1.00  0.00           H  
ATOM   4510  HB1 LYS   289      58.690  75.990  26.840  1.00  0.00           H  
ATOM   4511  HB2 LYS   289      58.540  74.630  25.760  1.00  0.00           H  
ATOM   4512  HG1 LYS   289      59.450  75.870  23.860  1.00  0.00           H  
ATOM   4513  HG2 LYS   289      60.070  77.130  24.990  1.00  0.00           H  
ATOM   4514  HD1 LYS   289      57.790  77.680  25.750  1.00  0.00           H  
ATOM   4515  HD2 LYS   289      57.060  76.480  24.570  1.00  0.00           H  
ATOM   4516  HE1 LYS   289      57.910  78.120  22.690  1.00  0.00           H  
ATOM   4517  HE2 LYS   289      58.610  79.210  24.060  1.00  0.00           H  
ATOM   4518  HZ1 LYS   289      55.810  78.260  24.020  1.00  0.00           H  
ATOM   4519  HZ2 LYS   289      56.290  79.740  23.310  1.00  0.00           H  
ATOM   4520  HZ3 LYS   289      56.440  79.460  24.930  1.00  0.00           H  
ATOM   4521  N   ILE   290      59.990  72.590  27.440  1.00  0.00           N  
ATOM   4522  CA  ILE   290      59.730  71.620  28.520  1.00  0.00           C  
ATOM   4523  C   ILE   290      61.000  71.510  29.360  1.00  0.00           C  
ATOM   4524  O   ILE   290      61.020  71.410  30.600  1.00  0.00           O  
ATOM   4525  CB  ILE   290      59.150  70.190  28.070  1.00  0.00           C  
ATOM   4526  CG1 ILE   290      57.870  70.290  27.230  1.00  0.00           C  
ATOM   4527  CG2 ILE   290      58.940  69.450  29.350  1.00  0.00           C  
ATOM   4528  CD  ILE   290      57.570  69.070  26.380  1.00  0.00           C  
ATOM   4529  HN  ILE   290      60.100  72.280  26.490  1.00  0.00           H  
ATOM   4530  HA  ILE   290      58.940  71.990  29.160  1.00  0.00           H  
ATOM   4531  HB  ILE   290      59.870  69.740  27.350  1.00  0.00           H  
ATOM   4532 1HG1 ILE   290      57.910  71.160  26.530  1.00  0.00           H  
ATOM   4533 2HG1 ILE   290      56.980  70.370  27.890  1.00  0.00           H  
ATOM   4534 1HG2 ILE   290      59.880  68.940  29.660  1.00  0.00           H  
ATOM   4535 2HG2 ILE   290      58.310  68.530  29.320  1.00  0.00           H  
ATOM   4536 3HG2 ILE   290      58.620  70.000  30.260  1.00  0.00           H  
ATOM   4537  HD1 ILE   290      57.720  68.100  26.890  1.00  0.00           H  
ATOM   4538  HD2 ILE   290      58.100  69.060  25.400  1.00  0.00           H  
ATOM   4539  HD3 ILE   290      56.500  69.020  26.080  1.00  0.00           H  
ATOM   4540  N   MET   291      62.200  71.480  28.720  1.00  0.00           N  
ATOM   4541  CA  MET   291      63.460  71.480  29.400  1.00  0.00           C  
ATOM   4542  C   MET   291      63.800  72.800  30.030  1.00  0.00           C  
ATOM   4543  O   MET   291      64.310  72.900  31.100  1.00  0.00           O  
ATOM   4544  CB  MET   291      64.520  71.070  28.410  1.00  0.00           C  
ATOM   4545  CG  MET   291      64.550  69.580  27.860  1.00  0.00           C  
ATOM   4546  SD  MET   291      65.170  68.250  28.960  1.00  0.00           S  
ATOM   4547  CE  MET   291      66.800  68.820  29.320  1.00  0.00           C  
ATOM   4548  HN  MET   291      62.280  71.420  27.730  1.00  0.00           H  
ATOM   4549  HA  MET   291      63.500  70.710  30.150  1.00  0.00           H  
ATOM   4550  HB1 MET   291      65.560  71.190  28.770  1.00  0.00           H  
ATOM   4551  HB2 MET   291      64.530  71.760  27.530  1.00  0.00           H  
ATOM   4552  HG1 MET   291      65.190  69.670  26.960  1.00  0.00           H  
ATOM   4553  HG2 MET   291      63.530  69.340  27.510  1.00  0.00           H  
ATOM   4554  HE1 MET   291      67.380  69.090  28.410  1.00  0.00           H  
ATOM   4555  HE2 MET   291      67.380  68.030  29.850  1.00  0.00           H  
ATOM   4556  HE3 MET   291      66.700  69.800  29.830  1.00  0.00           H  
ATOM   4557  N   ASN   292      63.510  73.900  29.330  1.00  0.00           N  
ATOM   4558  CA  ASN   292      63.800  75.200  29.820  1.00  0.00           C  
ATOM   4559  C   ASN   292      62.620  75.850  30.460  1.00  0.00           C  
ATOM   4560  O   ASN   292      62.320  77.040  30.220  1.00  0.00           O  
ATOM   4561  CB  ASN   292      64.530  76.220  28.870  1.00  0.00           C  
ATOM   4562  CG  ASN   292      65.890  75.780  28.370  1.00  0.00           C  
ATOM   4563  ND2 ASN   292      66.120  75.760  26.990  1.00  0.00           N  
ATOM   4564  OD1 ASN   292      66.700  75.310  29.150  1.00  0.00           O  
ATOM   4565  HN  ASN   292      63.250  73.800  28.380  1.00  0.00           H  
ATOM   4566  HA  ASN   292      64.540  75.170  30.610  1.00  0.00           H  
ATOM   4567  HB1 ASN   292      64.730  77.210  29.340  1.00  0.00           H  
ATOM   4568  HB2 ASN   292      63.920  76.380  27.960  1.00  0.00           H  
ATOM   4569 1HD2 ASN   292      66.950  75.390  26.570  1.00  0.00           H  
ATOM   4570 2HD2 ASN   292      65.390  75.890  26.320  1.00  0.00           H  
ATOM   4571  N   HSD   293      61.840  75.080  31.270  1.00  0.00           N  
ATOM   4572  CA  HSD   293      60.560  75.540  31.900  1.00  0.00           C  
ATOM   4573  C   HSD   293      60.660  76.790  32.880  1.00  0.00           C  
ATOM   4574  O   HSD   293      59.860  77.700  32.740  1.00  0.00           O  
ATOM   4575  CB  HSD   293      59.980  74.370  32.740  1.00  0.00           C  
ATOM   4576  CG  HSD   293      61.000  73.570  33.510  1.00  0.00           C  
ATOM   4577  CD2 HSD   293      61.110  73.570  34.860  1.00  0.00           C  
ATOM   4578  ND1 HSD   293      61.830  72.500  33.010  1.00  0.00           N  
ATOM   4579  CE1 HSD   293      62.410  72.030  34.200  1.00  0.00           C  
ATOM   4580  NE2 HSD   293      62.050  72.690  35.280  1.00  0.00           N  
ATOM   4581  HN  HSD   293      62.200  74.200  31.560  1.00  0.00           H  
ATOM   4582  HA  HSD   293      59.840  75.790  31.120  1.00  0.00           H  
ATOM   4583  HB1 HSD   293      59.670  73.550  32.060  1.00  0.00           H  
ATOM   4584  HB2 HSD   293      59.130  74.800  33.300  1.00  0.00           H  
ATOM   4585  HD1 HSD   293      61.710  72.060  32.120  1.00  0.00           H  
ATOM   4586  HD2 HSD   293      60.540  74.250  35.480  1.00  0.00           H  
ATOM   4587  HE1 HSD   293      63.080  71.170  34.130  1.00  0.00           H  
ATOM   4588  N   LYS   294      61.690  76.840  33.740  1.00  0.00           N  
ATOM   4589  CA  LYS   294      62.020  77.790  34.760  1.00  0.00           C  
ATOM   4590  C   LYS   294      62.180  79.160  34.060  1.00  0.00           C  
ATOM   4591  O   LYS   294      61.850  80.210  34.610  1.00  0.00           O  
ATOM   4592  CB  LYS   294      63.430  77.350  35.380  1.00  0.00           C  
ATOM   4593  CG  LYS   294      63.290  76.090  36.200  1.00  0.00           C  
ATOM   4594  CD  LYS   294      64.730  75.470  36.490  1.00  0.00           C  
ATOM   4595  CE  LYS   294      64.760  74.170  37.250  1.00  0.00           C  
ATOM   4596  NZ  LYS   294      64.610  72.950  36.330  1.00  0.00           N1+
ATOM   4597  HN  LYS   294      62.380  76.140  33.640  1.00  0.00           H  
ATOM   4598  HA  LYS   294      61.250  77.960  35.500  1.00  0.00           H  
ATOM   4599  HB1 LYS   294      64.030  78.130  35.900  1.00  0.00           H  
ATOM   4600  HB2 LYS   294      63.970  77.120  34.440  1.00  0.00           H  
ATOM   4601  HG1 LYS   294      62.660  75.410  35.600  1.00  0.00           H  
ATOM   4602  HG2 LYS   294      62.850  76.390  37.170  1.00  0.00           H  
ATOM   4603  HD1 LYS   294      65.230  76.260  37.090  1.00  0.00           H  
ATOM   4604  HD2 LYS   294      65.340  75.510  35.560  1.00  0.00           H  
ATOM   4605  HE1 LYS   294      63.950  74.170  38.010  1.00  0.00           H  
ATOM   4606  HE2 LYS   294      65.750  74.120  37.740  1.00  0.00           H  
ATOM   4607  HZ1 LYS   294      63.640  72.960  35.960  1.00  0.00           H  
ATOM   4608  HZ2 LYS   294      64.720  72.150  36.980  1.00  0.00           H  
ATOM   4609  HZ3 LYS   294      65.360  72.920  35.620  1.00  0.00           H  
ATOM   4610  N   ASN   295      62.750  79.200  32.870  1.00  0.00           N  
ATOM   4611  CA  ASN   295      63.110  80.430  32.160  1.00  0.00           C  
ATOM   4612  C   ASN   295      61.940  80.820  31.170  1.00  0.00           C  
ATOM   4613  O   ASN   295      61.650  81.980  30.980  1.00  0.00           O  
ATOM   4614  CB  ASN   295      64.500  80.200  31.480  1.00  0.00           C  
ATOM   4615  CG  ASN   295      65.680  80.560  32.350  1.00  0.00           C  
ATOM   4616  ND2 ASN   295      66.920  80.100  32.010  1.00  0.00           N  
ATOM   4617  OD1 ASN   295      65.500  81.130  33.450  1.00  0.00           O  
ATOM   4618  HN  ASN   295      62.920  78.340  32.390  1.00  0.00           H  
ATOM   4619  HA  ASN   295      63.070  81.210  32.900  1.00  0.00           H  
ATOM   4620  HB1 ASN   295      64.680  80.720  30.520  1.00  0.00           H  
ATOM   4621  HB2 ASN   295      64.550  79.100  31.380  1.00  0.00           H  
ATOM   4622 1HD2 ASN   295      67.700  80.450  32.530  1.00  0.00           H  
ATOM   4623 2HD2 ASN   295      66.970  79.470  31.230  1.00  0.00           H  
ATOM   4624  N   SER   296      61.250  79.790  30.660  1.00  0.00           N  
ATOM   4625  CA  SER   296      60.270  79.970  29.680  1.00  0.00           C  
ATOM   4626  C   SER   296      58.810  80.230  30.200  1.00  0.00           C  
ATOM   4627  O   SER   296      57.960  80.760  29.470  1.00  0.00           O  
ATOM   4628  CB  SER   296      60.200  78.680  28.740  1.00  0.00           C  
ATOM   4629  OG  SER   296      59.340  78.730  27.590  1.00  0.00           O  
ATOM   4630  HN  SER   296      61.470  78.870  30.970  1.00  0.00           H  
ATOM   4631  HA  SER   296      60.500  80.790  29.010  1.00  0.00           H  
ATOM   4632  HB1 SER   296      59.960  77.780  29.330  1.00  0.00           H  
ATOM   4633  HB2 SER   296      61.220  78.510  28.330  1.00  0.00           H  
ATOM   4634  HG1 SER   296      58.440  78.520  27.860  1.00  0.00           H  
ATOM   4635  N   LEU   297      58.470  79.880  31.430  1.00  0.00           N  
ATOM   4636  CA  LEU   297      57.110  79.960  32.030  1.00  0.00           C  
ATOM   4637  C   LEU   297      56.690  81.450  32.170  1.00  0.00           C  
ATOM   4638  O   LEU   297      57.410  82.260  32.790  1.00  0.00           O  
ATOM   4639  CB  LEU   297      57.070  79.250  33.410  1.00  0.00           C  
ATOM   4640  CG  LEU   297      56.780  77.750  33.320  1.00  0.00           C  
ATOM   4641  CD1 LEU   297      57.250  76.920  34.560  1.00  0.00           C  
ATOM   4642  CD2 LEU   297      55.300  77.350  33.300  1.00  0.00           C  
ATOM   4643  HN  LEU   297      59.130  79.430  32.030  1.00  0.00           H  
ATOM   4644  HA  LEU   297      56.370  79.580  31.330  1.00  0.00           H  
ATOM   4645  HB1 LEU   297      56.380  79.620  34.190  1.00  0.00           H  
ATOM   4646  HB2 LEU   297      58.100  79.320  33.830  1.00  0.00           H  
ATOM   4647  HG  LEU   297      57.340  77.380  32.440  1.00  0.00           H  
ATOM   4648 1HD1 LEU   297      56.740  77.160  35.520  1.00  0.00           H  
ATOM   4649 2HD1 LEU   297      58.320  77.070  34.780  1.00  0.00           H  
ATOM   4650 3HD1 LEU   297      57.170  75.850  34.280  1.00  0.00           H  
ATOM   4651 1HD2 LEU   297      55.190  76.240  33.240  1.00  0.00           H  
ATOM   4652 2HD2 LEU   297      54.720  77.820  32.480  1.00  0.00           H  
ATOM   4653 3HD2 LEU   297      54.880  77.780  34.230  1.00  0.00           H  
ATOM   4654  N   THR   298      55.470  81.840  31.740  1.00  0.00           N  
ATOM   4655  CA  THR   298      55.180  83.280  31.790  1.00  0.00           C  
ATOM   4656  C   THR   298      53.660  83.490  31.660  1.00  0.00           C  
ATOM   4657  O   THR   298      52.850  82.620  31.280  1.00  0.00           O  
ATOM   4658  CB  THR   298      55.780  84.010  30.510  1.00  0.00           C  
ATOM   4659  CG2 THR   298      55.300  83.400  29.180  1.00  0.00           C  
ATOM   4660  OG1 THR   298      55.580  85.380  30.310  1.00  0.00           O  
ATOM   4661  HN  THR   298      54.830  81.240  31.260  1.00  0.00           H  
ATOM   4662  HA  THR   298      55.640  83.700  32.680  1.00  0.00           H  
ATOM   4663  HB  THR   298      56.840  83.700  30.570  1.00  0.00           H  
ATOM   4664  HG1 THR   298      56.280  85.860  30.760  1.00  0.00           H  
ATOM   4665 1HG2 THR   298      55.870  83.860  28.350  1.00  0.00           H  
ATOM   4666 2HG2 THR   298      54.240  83.670  29.030  1.00  0.00           H  
ATOM   4667 3HG2 THR   298      55.480  82.300  29.130  1.00  0.00           H  
ATOM   4668  N   PHE   299      53.200  84.720  32.030  1.00  0.00           N  
ATOM   4669  CA  PHE   299      51.840  84.950  32.210  1.00  0.00           C  
ATOM   4670  C   PHE   299      51.320  86.080  31.310  1.00  0.00           C  
ATOM   4671  O   PHE   299      52.110  86.990  31.120  1.00  0.00           O  
ATOM   4672  CB  PHE   299      51.540  85.260  33.710  1.00  0.00           C  
ATOM   4673  CG  PHE   299      52.240  84.250  34.650  1.00  0.00           C  
ATOM   4674  CD1 PHE   299      51.830  82.900  34.670  1.00  0.00           C  
ATOM   4675  CD2 PHE   299      53.280  84.610  35.540  1.00  0.00           C  
ATOM   4676  CE1 PHE   299      52.550  81.980  35.470  1.00  0.00           C  
ATOM   4677  CE2 PHE   299      53.940  83.720  36.410  1.00  0.00           C  
ATOM   4678  CZ  PHE   299      53.560  82.370  36.320  1.00  0.00           C  
ATOM   4679  HN  PHE   299      53.780  85.450  32.380  1.00  0.00           H  
ATOM   4680  HA  PHE   299      51.340  84.010  32.020  1.00  0.00           H  
ATOM   4681  HB1 PHE   299      50.440  85.270  33.910  1.00  0.00           H  
ATOM   4682  HB2 PHE   299      52.030  86.230  33.950  1.00  0.00           H  
ATOM   4683  HD1 PHE   299      51.150  82.600  33.890  1.00  0.00           H  
ATOM   4684  HD2 PHE   299      53.640  85.630  35.600  1.00  0.00           H  
ATOM   4685  HE1 PHE   299      52.280  80.930  35.400  1.00  0.00           H  
ATOM   4686  HE2 PHE   299      54.840  84.020  36.930  1.00  0.00           H  
ATOM   4687  HZ  PHE   299      54.100  81.620  36.880  1.00  0.00           H  
ATOM   4688  N   PRO   300      50.010  86.070  30.930  1.00  0.00           N  
ATOM   4689  CA  PRO   300      49.270  87.110  30.170  1.00  0.00           C  
ATOM   4690  C   PRO   300      49.460  88.500  30.600  1.00  0.00           C  
ATOM   4691  O   PRO   300      49.500  88.790  31.810  1.00  0.00           O  
ATOM   4692  CB  PRO   300      47.870  86.560  30.140  1.00  0.00           C  
ATOM   4693  CG  PRO   300      48.070  85.070  29.870  1.00  0.00           C  
ATOM   4694  CD  PRO   300      49.260  84.790  30.880  1.00  0.00           C  
ATOM   4695  HA  PRO   300      49.690  87.110  29.170  1.00  0.00           H  
ATOM   4696  HB1 PRO   300      47.310  86.960  29.270  1.00  0.00           H  
ATOM   4697  HB2 PRO   300      47.330  86.780  31.090  1.00  0.00           H  
ATOM   4698  HG1 PRO   300      47.180  84.490  30.200  1.00  0.00           H  
ATOM   4699  HG2 PRO   300      48.290  84.870  28.790  1.00  0.00           H  
ATOM   4700  HD1 PRO   300      48.920  84.660  31.930  1.00  0.00           H  
ATOM   4701  HD2 PRO   300      50.010  84.060  30.530  1.00  0.00           H  
ATOM   4702  N   ASP   301      49.500  89.440  29.630  1.00  0.00           N  
ATOM   4703  CA  ASP   301      49.520  90.860  29.820  1.00  0.00           C  
ATOM   4704  C   ASP   301      48.400  91.400  30.750  1.00  0.00           C  
ATOM   4705  O   ASP   301      48.590  92.210  31.660  1.00  0.00           O  
ATOM   4706  CB  ASP   301      49.590  91.620  28.500  1.00  0.00           C  
ATOM   4707  CG  ASP   301      50.970  91.300  27.870  1.00  0.00           C  
ATOM   4708  OD1 ASP   301      51.150  91.490  26.640  1.00  0.00           O  
ATOM   4709  OD2 ASP   301      51.950  91.050  28.650  1.00  0.00           O1-
ATOM   4710  HN  ASP   301      49.460  89.240  28.650  1.00  0.00           H  
ATOM   4711  HA  ASP   301      50.420  91.060  30.380  1.00  0.00           H  
ATOM   4712  HB1 ASP   301      49.590  92.730  28.580  1.00  0.00           H  
ATOM   4713  HB2 ASP   301      48.800  91.310  27.780  1.00  0.00           H  
ATOM   4714  N   ASP   302      47.190  90.960  30.440  1.00  0.00           N  
ATOM   4715  CA  ASP   302      46.060  91.510  31.210  1.00  0.00           C  
ATOM   4716  C   ASP   302      45.680  90.760  32.470  1.00  0.00           C  
ATOM   4717  O   ASP   302      44.610  90.950  33.070  1.00  0.00           O  
ATOM   4718  CB  ASP   302      44.780  91.690  30.400  1.00  0.00           C  
ATOM   4719  CG  ASP   302      45.100  92.560  29.210  1.00  0.00           C  
ATOM   4720  OD1 ASP   302      45.780  93.610  29.290  1.00  0.00           O  
ATOM   4721  OD2 ASP   302      44.790  92.040  28.120  1.00  0.00           O1-
ATOM   4722  HN  ASP   302      46.970  90.450  29.620  1.00  0.00           H  
ATOM   4723  HA  ASP   302      46.250  92.480  31.650  1.00  0.00           H  
ATOM   4724  HB1 ASP   302      43.920  92.170  30.900  1.00  0.00           H  
ATOM   4725  HB2 ASP   302      44.360  90.720  30.030  1.00  0.00           H  
ATOM   4726  N   ASN   303      46.550  89.750  32.900  1.00  0.00           N  
ATOM   4727  CA  ASN   303      46.210  88.810  33.930  1.00  0.00           C  
ATOM   4728  C   ASN   303      46.000  89.400  35.370  1.00  0.00           C  
ATOM   4729  O   ASN   303      46.840  90.180  35.770  1.00  0.00           O  
ATOM   4730  CB  ASN   303      47.230  87.620  33.990  1.00  0.00           C  
ATOM   4731  CG  ASN   303      48.360  87.760  34.930  1.00  0.00           C  
ATOM   4732  ND2 ASN   303      49.530  88.290  34.370  1.00  0.00           N  
ATOM   4733  OD1 ASN   303      48.430  87.330  36.100  1.00  0.00           O  
ATOM   4734  HN  ASN   303      47.400  89.640  32.400  1.00  0.00           H  
ATOM   4735  HA  ASN   303      45.230  88.470  33.640  1.00  0.00           H  
ATOM   4736  HB1 ASN   303      47.760  87.590  33.020  1.00  0.00           H  
ATOM   4737  HB2 ASN   303      46.730  86.650  34.210  1.00  0.00           H  
ATOM   4738 1HD2 ASN   303      49.370  88.560  33.420  1.00  0.00           H  
ATOM   4739 2HD2 ASN   303      50.380  88.140  34.890  1.00  0.00           H  
ATOM   4740  N   ASP   304      45.010  88.910  36.100  1.00  0.00           N  
ATOM   4741  CA  ASP   304      44.800  89.230  37.480  1.00  0.00           C  
ATOM   4742  C   ASP   304      44.980  87.990  38.440  1.00  0.00           C  
ATOM   4743  O   ASP   304      44.760  88.160  39.640  1.00  0.00           O  
ATOM   4744  CB  ASP   304      43.400  89.930  37.600  1.00  0.00           C  
ATOM   4745  CG  ASP   304      42.150  89.140  37.400  1.00  0.00           C  
ATOM   4746  OD1 ASP   304      42.250  87.970  36.890  1.00  0.00           O  
ATOM   4747  OD2 ASP   304      41.010  89.700  37.560  1.00  0.00           O1-
ATOM   4748  HN  ASP   304      44.340  88.300  35.680  1.00  0.00           H  
ATOM   4749  HA  ASP   304      45.530  89.930  37.850  1.00  0.00           H  
ATOM   4750  HB1 ASP   304      43.520  90.740  36.860  1.00  0.00           H  
ATOM   4751  HB2 ASP   304      43.300  90.380  38.610  1.00  0.00           H  
ATOM   4752  N   ILE   305      45.370  86.750  38.060  1.00  0.00           N  
ATOM   4753  CA  ILE   305      45.460  85.570  38.880  1.00  0.00           C  
ATOM   4754  C   ILE   305      46.370  85.790  40.070  1.00  0.00           C  
ATOM   4755  O   ILE   305      47.270  86.610  40.100  1.00  0.00           O  
ATOM   4756  CB  ILE   305      45.930  84.250  38.250  1.00  0.00           C  
ATOM   4757  CG1 ILE   305      47.280  84.260  37.590  1.00  0.00           C  
ATOM   4758  CG2 ILE   305      44.800  83.850  37.270  1.00  0.00           C  
ATOM   4759  CD  ILE   305      47.760  82.920  37.120  1.00  0.00           C  
ATOM   4760  HN  ILE   305      45.430  86.610  37.080  1.00  0.00           H  
ATOM   4761  HA  ILE   305      44.480  85.430  39.320  1.00  0.00           H  
ATOM   4762  HB  ILE   305      45.800  83.510  39.070  1.00  0.00           H  
ATOM   4763 1HG1 ILE   305      47.940  84.710  38.360  1.00  0.00           H  
ATOM   4764 2HG1 ILE   305      47.190  84.930  36.710  1.00  0.00           H  
ATOM   4765 1HG2 ILE   305      43.930  83.630  37.930  1.00  0.00           H  
ATOM   4766 2HG2 ILE   305      45.030  82.920  36.710  1.00  0.00           H  
ATOM   4767 3HG2 ILE   305      44.610  84.690  36.580  1.00  0.00           H  
ATOM   4768  HD1 ILE   305      47.160  82.640  36.230  1.00  0.00           H  
ATOM   4769  HD2 ILE   305      47.520  82.000  37.680  1.00  0.00           H  
ATOM   4770  HD3 ILE   305      48.850  82.970  36.910  1.00  0.00           H  
ATOM   4771  N   SER   306      46.130  85.130  41.180  1.00  0.00           N  
ATOM   4772  CA  SER   306      46.840  85.350  42.480  1.00  0.00           C  
ATOM   4773  C   SER   306      48.290  84.980  42.410  1.00  0.00           C  
ATOM   4774  O   SER   306      48.730  84.080  41.760  1.00  0.00           O  
ATOM   4775  CB  SER   306      46.250  84.630  43.670  1.00  0.00           C  
ATOM   4776  OG  SER   306      45.920  83.240  43.460  1.00  0.00           O  
ATOM   4777  HN  SER   306      45.400  84.450  41.270  1.00  0.00           H  
ATOM   4778  HA  SER   306      46.760  86.410  42.670  1.00  0.00           H  
ATOM   4779  HB1 SER   306      45.390  85.240  44.040  1.00  0.00           H  
ATOM   4780  HB2 SER   306      46.830  84.630  44.610  1.00  0.00           H  
ATOM   4781  HG1 SER   306      45.170  83.210  42.850  1.00  0.00           H  
ATOM   4782  N   LYS   307      49.020  85.800  43.150  1.00  0.00           N  
ATOM   4783  CA  LYS   307      50.450  85.560  43.330  1.00  0.00           C  
ATOM   4784  C   LYS   307      50.740  84.210  44.000  1.00  0.00           C  
ATOM   4785  O   LYS   307      51.560  83.400  43.570  1.00  0.00           O  
ATOM   4786  CB  LYS   307      51.050  86.690  44.190  1.00  0.00           C  
ATOM   4787  CG  LYS   307      52.550  86.470  44.600  1.00  0.00           C  
ATOM   4788  CD  LYS   307      53.500  86.130  43.430  1.00  0.00           C  
ATOM   4789  CE  LYS   307      53.700  87.210  42.420  1.00  0.00           C  
ATOM   4790  NZ  LYS   307      54.760  86.880  41.560  1.00  0.00           N1+
ATOM   4791  HN  LYS   307      48.640  86.580  43.630  1.00  0.00           H  
ATOM   4792  HA  LYS   307      50.900  85.580  42.350  1.00  0.00           H  
ATOM   4793  HB1 LYS   307      50.390  86.790  45.080  1.00  0.00           H  
ATOM   4794  HB2 LYS   307      51.050  87.620  43.590  1.00  0.00           H  
ATOM   4795  HG1 LYS   307      52.530  85.700  45.410  1.00  0.00           H  
ATOM   4796  HG2 LYS   307      52.910  87.440  45.010  1.00  0.00           H  
ATOM   4797  HD1 LYS   307      53.080  85.160  43.090  1.00  0.00           H  
ATOM   4798  HD2 LYS   307      54.480  85.780  43.820  1.00  0.00           H  
ATOM   4799  HE1 LYS   307      53.940  88.140  42.970  1.00  0.00           H  
ATOM   4800  HE2 LYS   307      52.710  87.340  41.920  1.00  0.00           H  
ATOM   4801  HZ1 LYS   307      54.800  85.880  41.290  1.00  0.00           H  
ATOM   4802  HZ2 LYS   307      55.650  87.070  42.070  1.00  0.00           H  
ATOM   4803  HZ3 LYS   307      54.880  87.520  40.740  1.00  0.00           H  
ATOM   4804  N   GLU   308      49.830  83.810  44.940  1.00  0.00           N  
ATOM   4805  CA  GLU   308      49.650  82.480  45.420  1.00  0.00           C  
ATOM   4806  C   GLU   308      49.540  81.390  44.360  1.00  0.00           C  
ATOM   4807  O   GLU   308      50.090  80.270  44.380  1.00  0.00           O  
ATOM   4808  CB  GLU   308      48.350  82.520  46.340  1.00  0.00           C  
ATOM   4809  CG  GLU   308      48.680  83.460  47.550  1.00  0.00           C  
ATOM   4810  CD  GLU   308      47.920  84.750  47.380  1.00  0.00           C  
ATOM   4811  OE1 GLU   308      48.360  85.560  46.500  1.00  0.00           O  
ATOM   4812  OE2 GLU   308      46.870  84.930  48.030  1.00  0.00           O1-
ATOM   4813  HN  GLU   308      49.190  84.470  45.320  1.00  0.00           H  
ATOM   4814  HA  GLU   308      50.450  82.240  46.110  1.00  0.00           H  
ATOM   4815  HB1 GLU   308      48.210  81.500  46.750  1.00  0.00           H  
ATOM   4816  HB2 GLU   308      47.390  82.750  45.840  1.00  0.00           H  
ATOM   4817  HG1 GLU   308      49.760  83.730  47.580  1.00  0.00           H  
ATOM   4818  HG2 GLU   308      48.410  82.940  48.490  1.00  0.00           H  
ATOM   4819  N   ALA   309      48.700  81.660  43.310  1.00  0.00           N  
ATOM   4820  CA  ALA   309      48.540  80.770  42.110  1.00  0.00           C  
ATOM   4821  C   ALA   309      49.800  80.800  41.230  1.00  0.00           C  
ATOM   4822  O   ALA   309      50.310  79.750  40.880  1.00  0.00           O  
ATOM   4823  CB  ALA   309      47.310  81.230  41.240  1.00  0.00           C  
ATOM   4824  HN  ALA   309      48.050  82.420  43.330  1.00  0.00           H  
ATOM   4825  HA  ALA   309      48.390  79.760  42.480  1.00  0.00           H  
ATOM   4826  HB1 ALA   309      47.360  82.250  40.800  1.00  0.00           H  
ATOM   4827  HB2 ALA   309      46.390  81.040  41.840  1.00  0.00           H  
ATOM   4828  HB3 ALA   309      47.110  80.600  40.350  1.00  0.00           H  
ATOM   4829  N   LYS   310      50.450  81.960  40.950  1.00  0.00           N  
ATOM   4830  CA  LYS   310      51.730  81.950  40.160  1.00  0.00           C  
ATOM   4831  C   LYS   310      52.900  81.210  40.780  1.00  0.00           C  
ATOM   4832  O   LYS   310      53.630  80.420  40.190  1.00  0.00           O  
ATOM   4833  CB  LYS   310      52.100  83.420  39.890  1.00  0.00           C  
ATOM   4834  CG  LYS   310      51.060  84.210  38.920  1.00  0.00           C  
ATOM   4835  CD  LYS   310      51.430  85.690  38.990  1.00  0.00           C  
ATOM   4836  CE  LYS   310      50.370  86.470  38.240  1.00  0.00           C  
ATOM   4837  NZ  LYS   310      50.730  87.970  38.120  1.00  0.00           N1+
ATOM   4838  HN  LYS   310      50.110  82.860  41.220  1.00  0.00           H  
ATOM   4839  HA  LYS   310      51.460  81.350  39.300  1.00  0.00           H  
ATOM   4840  HB1 LYS   310      53.120  83.630  39.520  1.00  0.00           H  
ATOM   4841  HB2 LYS   310      52.090  84.000  40.840  1.00  0.00           H  
ATOM   4842  HG1 LYS   310      50.060  83.980  39.340  1.00  0.00           H  
ATOM   4843  HG2 LYS   310      51.140  83.720  37.930  1.00  0.00           H  
ATOM   4844  HD1 LYS   310      52.380  85.930  38.490  1.00  0.00           H  
ATOM   4845  HD2 LYS   310      51.450  86.000  40.060  1.00  0.00           H  
ATOM   4846  HE1 LYS   310      49.350  86.390  38.690  1.00  0.00           H  
ATOM   4847  HE2 LYS   310      50.270  86.100  37.190  1.00  0.00           H  
ATOM   4848  HZ1 LYS   310      50.970  88.390  39.040  1.00  0.00           H  
ATOM   4849  HZ2 LYS   310      49.860  88.490  37.870  1.00  0.00           H  
ATOM   4850  HZ3 LYS   310      51.480  88.090  37.410  1.00  0.00           H  
ATOM   4851  N   ASN   311      53.040  81.420  42.100  1.00  0.00           N  
ATOM   4852  CA  ASN   311      53.990  80.520  42.820  1.00  0.00           C  
ATOM   4853  C   ASN   311      53.630  79.040  42.850  1.00  0.00           C  
ATOM   4854  O   ASN   311      54.540  78.200  42.670  1.00  0.00           O  
ATOM   4855  CB  ASN   311      54.100  80.980  44.320  1.00  0.00           C  
ATOM   4856  CG  ASN   311      54.530  82.410  44.440  1.00  0.00           C  
ATOM   4857  ND2 ASN   311      54.200  83.150  45.540  1.00  0.00           N  
ATOM   4858  OD1 ASN   311      55.330  82.940  43.620  1.00  0.00           O  
ATOM   4859  HN  ASN   311      52.540  82.120  42.590  1.00  0.00           H  
ATOM   4860  HA  ASN   311      54.950  80.670  42.330  1.00  0.00           H  
ATOM   4861  HB1 ASN   311      54.890  80.530  44.950  1.00  0.00           H  
ATOM   4862  HB2 ASN   311      53.060  80.860  44.700  1.00  0.00           H  
ATOM   4863 1HD2 ASN   311      54.660  84.010  45.760  1.00  0.00           H  
ATOM   4864 2HD2 ASN   311      53.540  82.700  46.140  1.00  0.00           H  
ATOM   4865  N   LEU   312      52.270  78.740  43.130  1.00  0.00           N  
ATOM   4866  CA  LEU   312      51.890  77.320  43.100  1.00  0.00           C  
ATOM   4867  C   LEU   312      52.210  76.650  41.800  1.00  0.00           C  
ATOM   4868  O   LEU   312      52.720  75.520  41.750  1.00  0.00           O  
ATOM   4869  CB  LEU   312      50.380  77.150  43.510  1.00  0.00           C  
ATOM   4870  CG  LEU   312      49.740  75.730  43.350  1.00  0.00           C  
ATOM   4871  CD1 LEU   312      50.350  74.700  44.370  1.00  0.00           C  
ATOM   4872  CD2 LEU   312      48.210  75.760  43.500  1.00  0.00           C  
ATOM   4873  HN  LEU   312      51.550  79.390  43.340  1.00  0.00           H  
ATOM   4874  HA  LEU   312      52.440  76.760  43.840  1.00  0.00           H  
ATOM   4875  HB1 LEU   312      49.910  77.810  42.740  1.00  0.00           H  
ATOM   4876  HB2 LEU   312      49.990  77.620  44.440  1.00  0.00           H  
ATOM   4877  HG  LEU   312      49.860  75.300  42.340  1.00  0.00           H  
ATOM   4878 1HD1 LEU   312      49.900  73.690  44.300  1.00  0.00           H  
ATOM   4879 2HD1 LEU   312      50.120  75.110  45.380  1.00  0.00           H  
ATOM   4880 3HD1 LEU   312      51.400  74.590  44.050  1.00  0.00           H  
ATOM   4881 1HD2 LEU   312      47.750  74.740  43.460  1.00  0.00           H  
ATOM   4882 2HD2 LEU   312      47.720  76.470  42.800  1.00  0.00           H  
ATOM   4883 3HD2 LEU   312      47.970  76.250  44.470  1.00  0.00           H  
ATOM   4884  N   ILE   313      51.960  77.340  40.650  1.00  0.00           N  
ATOM   4885  CA  ILE   313      52.260  76.920  39.300  1.00  0.00           C  
ATOM   4886  C   ILE   313      53.680  76.500  38.980  1.00  0.00           C  
ATOM   4887  O   ILE   313      53.950  75.420  38.450  1.00  0.00           O  
ATOM   4888  CB  ILE   313      51.680  77.960  38.350  1.00  0.00           C  
ATOM   4889  CG1 ILE   313      50.070  77.750  38.410  1.00  0.00           C  
ATOM   4890  CG2 ILE   313      52.190  77.890  36.900  1.00  0.00           C  
ATOM   4891  CD  ILE   313      49.350  78.830  37.680  1.00  0.00           C  
ATOM   4892  HN  ILE   313      51.530  78.240  40.620  1.00  0.00           H  
ATOM   4893  HA  ILE   313      51.620  76.070  39.110  1.00  0.00           H  
ATOM   4894  HB  ILE   313      51.990  78.940  38.770  1.00  0.00           H  
ATOM   4895 1HG1 ILE   313      49.580  77.610  39.400  1.00  0.00           H  
ATOM   4896 2HG1 ILE   313      49.950  76.750  37.950  1.00  0.00           H  
ATOM   4897 1HG2 ILE   313      51.940  78.820  36.340  1.00  0.00           H  
ATOM   4898 2HG2 ILE   313      51.730  77.030  36.360  1.00  0.00           H  
ATOM   4899 3HG2 ILE   313      53.300  77.830  36.850  1.00  0.00           H  
ATOM   4900  HD1 ILE   313      49.710  79.850  37.940  1.00  0.00           H  
ATOM   4901  HD2 ILE   313      48.270  78.790  37.910  1.00  0.00           H  
ATOM   4902  HD3 ILE   313      49.400  78.710  36.580  1.00  0.00           H  
ATOM   4903  N   CYS   314      54.650  77.320  39.370  1.00  0.00           N  
ATOM   4904  CA  CYS   314      56.060  77.060  39.240  1.00  0.00           C  
ATOM   4905  C   CYS   314      56.590  76.010  40.180  1.00  0.00           C  
ATOM   4906  O   CYS   314      57.770  75.600  39.980  1.00  0.00           O  
ATOM   4907  CB  CYS   314      56.810  78.390  39.580  1.00  0.00           C  
ATOM   4908  SG  CYS   314      56.110  79.730  38.430  1.00  0.00           S  
ATOM   4909  HN  CYS   314      54.470  78.160  39.890  1.00  0.00           H  
ATOM   4910  HA  CYS   314      56.360  76.850  38.220  1.00  0.00           H  
ATOM   4911  HB1 CYS   314      57.900  78.180  39.490  1.00  0.00           H  
ATOM   4912  HB2 CYS   314      56.520  78.770  40.580  1.00  0.00           H  
ATOM   4913  HG1 CYS   314      54.870  79.660  38.900  1.00  0.00           H  
ATOM   4914  N   ALA   315      55.840  75.580  41.180  1.00  0.00           N  
ATOM   4915  CA  ALA   315      56.320  74.690  42.220  1.00  0.00           C  
ATOM   4916  C   ALA   315      55.940  73.240  41.890  1.00  0.00           C  
ATOM   4917  O   ALA   315      56.510  72.290  42.440  1.00  0.00           O  
ATOM   4918  CB  ALA   315      55.660  75.200  43.570  1.00  0.00           C  
ATOM   4919  HN  ALA   315      54.870  75.810  41.300  1.00  0.00           H  
ATOM   4920  HA  ALA   315      57.390  74.750  42.340  1.00  0.00           H  
ATOM   4921  HB1 ALA   315      56.150  74.770  44.460  1.00  0.00           H  
ATOM   4922  HB2 ALA   315      54.560  75.040  43.570  1.00  0.00           H  
ATOM   4923  HB3 ALA   315      55.950  76.270  43.700  1.00  0.00           H  
ATOM   4924  N   PHE   316      55.070  73.000  40.880  1.00  0.00           N  
ATOM   4925  CA  PHE   316      54.910  71.660  40.300  1.00  0.00           C  
ATOM   4926  C   PHE   316      55.840  71.520  39.090  1.00  0.00           C  
ATOM   4927  O   PHE   316      56.220  70.430  38.640  1.00  0.00           O  
ATOM   4928  CB  PHE   316      53.470  71.470  39.710  1.00  0.00           C  
ATOM   4929  CG  PHE   316      52.530  71.260  40.840  1.00  0.00           C  
ATOM   4930  CD1 PHE   316      52.400  70.000  41.540  1.00  0.00           C  
ATOM   4931  CD2 PHE   316      51.620  72.280  41.040  1.00  0.00           C  
ATOM   4932  CE1 PHE   316      51.410  69.920  42.530  1.00  0.00           C  
ATOM   4933  CE2 PHE   316      50.590  72.150  42.050  1.00  0.00           C  
ATOM   4934  CZ  PHE   316      50.470  71.020  42.770  1.00  0.00           C  
ATOM   4935  HN  PHE   316      54.500  73.720  40.500  1.00  0.00           H  
ATOM   4936  HA  PHE   316      55.200  70.840  40.940  1.00  0.00           H  
ATOM   4937  HB1 PHE   316      53.520  70.600  39.010  1.00  0.00           H  
ATOM   4938  HB2 PHE   316      53.130  72.380  39.160  1.00  0.00           H
[truncated: 121,107 more chars]
