# Supplementary material for: Designing of the N-ethyl-4-(pyridin-4-yl)benzamide based potent ROCK1 inhibitors using docking, molecular dynamics, and 3D-QSAR
Source: PeerJ. 2021 Aug 9;9:e11951. doi: 10.7717/peerj.11951 (PMC8359802; doi:10.7717/peerj.11951)
Supplement: Supplemental Information 2 [file peerj-09-11951-s002.zip › Supplementary_Files/ROCK-Coordinates/MD/ROCK1-Cpd_C25/c25.gro]

Green Red Orange Magenta Azure Cyan Skyblue
   56
    1C25      N    1  -6.467  -0.753  -4.785
    1C25      C    2  -6.408  -0.770  -4.666
    1C25      O    3  -6.307  -0.837  -4.663
    1C25     C1    4  -6.401  -0.806  -4.903
    1C25     N1    5  -6.904  -0.575  -3.975
    1C25     C2    6  -6.443  -0.946  -4.946
    1C25     C3    7  -6.361  -1.030  -5.032
    1C25     C4    8  -6.416  -1.159  -5.065
    1C25     C5    9  -6.534  -1.212  -5.021
    1C25     C6   10  -6.612  -1.129  -4.948
    1C25     C7   11  -6.575  -0.996  -4.906
    1C25    C10   12  -6.473  -0.725  -4.537
    1C25    C11   13  -6.492  -0.589  -4.498
    1C25    C12   14  -6.556  -0.565  -4.372
    1C25    C13   15  -6.628  -0.663  -4.300
    1C25    C14   16  -6.612  -0.798  -4.353
    1C25     C8   17  -6.026  -0.988  -4.913
    1C25    C15   18  -6.535  -0.820  -4.466
    1C25    C16   19  -6.720  -0.635  -4.187
    1C25    C17   20  -6.837  -0.557  -4.205
    1C25    C18   21  -6.939  -0.544  -4.103
    1C25    C19   22  -6.808  -0.664  -3.951
    1C25    C20   23  -6.710  -0.695  -4.053
    1C25    C28   24  -6.249  -0.809  -4.875
    1C25    C29   25  -6.009  -1.131  -4.969
    1C25    C33   26  -5.973  -1.105  -5.116
    1C25    C34   27  -6.068  -0.988  -5.150
    1C25    C45   28  -6.158  -0.793  -5.003
    1C25    N51   29  -6.066  -0.904  -5.028
    1C25     H1   30  -6.555  -0.706  -4.793
    1C25     H2   31  -6.421  -0.737  -4.987
    1C25     H3   32  -6.264  -0.997  -5.069
    1C25     H4   33  -6.357  -1.222  -5.131
    1C25     H5   34  -6.564  -1.314  -5.043
    1C25     H6   35  -6.710  -1.164  -4.919
    1C25     H7   36  -6.642  -0.936  -4.846
    1C25     H8   37  -6.459  -0.508  -4.561
    1C25     H9   38  -6.549  -0.465  -4.330
    1C25    H10   39  -6.660  -0.881  -4.304
    1C25    H11   40  -5.931  -0.952  -4.870
    1C25    H12   41  -6.104  -0.986  -4.835
    1C25    H13   42  -6.524  -0.922  -4.499
    1C25    H14   43  -6.850  -0.504  -4.298
    1C25    H15   44  -7.039  -0.512  -4.128
    1C25    H16   45  -6.802  -0.712  -3.855
    1C25    H17   46  -6.629  -0.764  -4.031
    1C25    H18   47  -6.225  -0.905  -4.827
    1C25    H19   48  -6.226  -0.727  -4.805
    1C25    H20   49  -6.103  -1.188  -4.960
    1C25    H21   50  -5.929  -1.185  -4.917
    1C25    H22   51  -5.993  -1.193  -5.179
    1C25    H23   52  -5.867  -1.076  -5.126
    1C25    H24   53  -6.169  -1.024  -5.171
    1C25    H25   54  -6.030  -0.932  -5.237
    1C25    H26   55  -6.098  -0.701  -4.991
    1C25    H27   56  -6.224  -0.782  -5.091
   0.00000   0.00000   0.00000
