# Supplementary material for: Designing of the N-ethyl-4-(pyridin-4-yl)benzamide based potent ROCK1 inhibitors using docking, molecular dynamics, and 3D-QSAR
Source: PeerJ. 2021 Aug 9;9:e11951. doi: 10.7717/peerj.11951 (PMC8359802; doi:10.7717/peerj.11951)
Supplement: Supplemental Information 2 [file peerj-09-11951-s002.zip › Supplementary_Files/ROCK-Coordinates/MD/ROCK1-Cpd_C25/c25.itp]

; Created by cgenff_charmm2gmx.py

[ moleculetype ]
; Name			   nrexcl
C25				 3

[ atoms ]
;	 nr		  type	resnr residue  atom   cgnr	   charge		mass  typeB    chargeB		massB
; residue	 1 C25 rtp C25 q	qsum
     1      NG2S1      1    C25      N      1     -0.458     14.007   ;
     2      CG2O1      1    C25      C      2      0.592     12.011   ;
     3      OG2D1      1    C25      O      3     -0.458     15.999   ;
     4      CG311      1    C25     C1      4     -0.008     12.011   ;
     5     NG2R60      1    C25     N1      5     -0.602     14.007   ;
     6     CG2R61      1    C25     C2      6      0.006     12.011   ;
     7     CG2R61      1    C25     C3      7     -0.102     12.011   ;
     8     CG2R61      1    C25     C4      8     -0.116     12.011   ;
     9     CG2R61      1    C25     C5      9     -0.115     12.011   ;
    10     CG2R61      1    C25     C6     10     -0.116     12.011   ;
    11     CG2R61      1    C25     C7     11     -0.102     12.011   ;
    12     CG2R61      1    C25    C10     12     -0.149     12.011   ;
    13     CG2R61      1    C25    C11     13     -0.099     12.011   ;
    14     CG2R61      1    C25    C12     14     -0.116     12.011   ;
    15     CG2R67      1    C25    C13     15      0.002     12.011   ;
    16     CG2R61      1    C25    C14     16     -0.116     12.011   ;
    17     CG3C52      1    C25     C8     17      0.093     12.011   ;
    18     CG2R61      1    C25    C15     18     -0.099     12.011   ;
    19     CG2R67      1    C25    C16     19     -0.000     12.011   ;
    20     CG2R61      1    C25    C17     20     -0.138     12.011   ;
    21     CG2R61      1    C25    C18     21      0.203     12.011   ;
    22     CG2R61      1    C25    C19     22      0.203     12.011   ;
    23     CG2R61      1    C25    C20     23     -0.138     12.011   ;
    24      CG321      1    C25    C28     24     -0.217     12.011   ;
    25     CG3C52      1    C25    C29     25     -0.216     12.011   ;
    26     CG3C52      1    C25    C33     26     -0.216     12.011   ;
    27     CG3C52      1    C25    C34     27      0.093     12.011   ;
    28      CG321      1    C25    C45     28      0.072     12.011   ;
    29     NG3C51      1    C25    N51     29     -0.697     14.007   ;
    30       HGP1      1    C25     H1     30      0.337      1.008   ;
    31       HGA1      1    C25     H2     31      0.090      1.008   ;
    32      HGR61      1    C25     H3     32      0.115      1.008   ;
    33      HGR61      1    C25     H4     33      0.115      1.008   ;
    34      HGR61      1    C25     H5     34      0.115      1.008   ;
    35      HGR61      1    C25     H6     35      0.115      1.008   ;
    36      HGR61      1    C25     H7     36      0.115      1.008   ;
    37      HGR61      1    C25     H8     37      0.115      1.008   ;
    38      HGR61      1    C25     H9     38      0.115      1.008   ;
    39      HGR61      1    C25    H10     39      0.115      1.008   ;
    40       HGA2      1    C25    H11     40      0.090      1.008   ;
    41       HGA2      1    C25    H12     41      0.090      1.008   ;
    42      HGR61      1    C25    H13     42      0.115      1.008   ;
    43      HGR61      1    C25    H14     43      0.115      1.008   ;
    44      HGR62      1    C25    H15     44      0.121      1.008   ;
    45      HGR62      1    C25    H16     45      0.121      1.008   ;
    46      HGR61      1    C25    H17     46      0.115      1.008   ;
    47       HGA2      1    C25    H18     47      0.090      1.008   ;
    48       HGA2      1    C25    H19     48      0.090      1.008   ;
    49       HGA2      1    C25    H20     49      0.090      1.008   ;
    50       HGA2      1    C25    H21     50      0.090      1.008   ;
    51       HGA2      1    C25    H22     51      0.090      1.008   ;
    52       HGA2      1    C25    H23     52      0.090      1.008   ;
    53       HGA2      1    C25    H24     53      0.090      1.008   ;
    54       HGA2      1    C25    H25     54      0.090      1.008   ;
    55       HGA2      1    C25    H26     55      0.090      1.008   ;
    56       HGA2      1    C25    H27     56      0.090      1.008   ;

[ bonds ]
;	ai	  aj funct			  c0			c1			  c2			c3
    1     2	 1
    1     4	 1
    1    30	 1
    2     3	 1
    2    12	 1
    4     6	 1
    4    24	 1
    4    31	 1
    5    22	 1
    5    21	 1
    6     7	 1
    6    11	 1
    7     8	 1
    7    32	 1
    8     9	 1
    8    33	 1
    9    10	 1
    9    34	 1
   10    11	 1
   10    35	 1
   11    36	 1
   12    13	 1
   12    18	 1
   13    14	 1
   13    37	 1
   14    15	 1
   14    38	 1
   15    16	 1
   15    19	 1
   16    18	 1
   16    39	 1
   17    25	 1
   17    29	 1
   17    40	 1
   17    41	 1
   18    42	 1
   19    20	 1
   19    23	 1
   20    21	 1
   20    43	 1
   21    44	 1
   22    23	 1
   22    45	 1
   23    46	 1
   24    28	 1
   24    47	 1
   24    48	 1
   25    26	 1
   25    49	 1
   25    50	 1
   26    27	 1
   26    51	 1
   26    52	 1
   27    29	 1
   27    53	 1
   27    54	 1
   28    29	 1
   28    55	 1
   28    56	 1

[ pairs ]
;	ai	  aj funct			  c0			c1			  c2			c3
    1    13	 1
    1    18	 1
    1     7	 1
    1    11	 1
    1    28	 1
    1    47	 1
    1    48	 1
    2     6	 1
    2    24	 1
    2    31	 1
    2    14	 1
    2    37	 1
    2    16	 1
    2    42	 1
    3     4	 1
    3    30	 1
    3    13	 1
    3    18	 1
    4    12	 1
    4     8	 1
    4    32	 1
    4    10	 1
    4    36	 1
    4    29	 1
    4    55	 1
    4    56	 1
    5    19	 1
    5    43	 1
    5    46	 1
    6    30	 1
    6    28	 1
    6    47	 1
    6    48	 1
    6     9	 1
    6    33	 1
    6    35	 1
    7    24	 1
    7    31	 1
    7    10	 1
    7    36	 1
    7    34	 1
    8    11	 1
    8    35	 1
    9    32	 1
    9    36	 1
   10    33	 1
   11    24	 1
   11    31	 1
   11    32	 1
   11    34	 1
   12    30	 1
   12    15	 1
   12    38	 1
   12    39	 1
   13    16	 1
   13    42	 1
   13    19	 1
   14    18	 1
   14    39	 1
   14    20	 1
   14    23	 1
   15    37	 1
   15    42	 1
   15    21	 1
   15    43	 1
   15    22	 1
   15    46	 1
   16    38	 1
   16    20	 1
   16    23	 1
   17    51	 1
   17    52	 1
   17    53	 1
   17    54	 1
   17    24	 1
   17    55	 1
   17    56	 1
   18    37	 1
   18    19	 1
   19    38	 1
   19    39	 1
   19    44	 1
   19    45	 1
   20    22	 1
   20    46	 1
   21    23	 1
   21    45	 1
   22    44	 1
   23    43	 1
   24    30	 1
   24    27	 1
   25    28	 1
   25    53	 1
   25    54	 1
   26    40	 1
   26    41	 1
   26    28	 1
   27    40	 1
   27    41	 1
   27    49	 1
   27    50	 1
   27    55	 1
   27    56	 1
   28    31	 1
   28    40	 1
   28    41	 1
   28    53	 1
   28    54	 1
   29    49	 1
   29    50	 1
   29    47	 1
   29    48	 1
   29    51	 1
   29    52	 1
   30    31	 1
   31    47	 1
   31    48	 1
   32    33	 1
   33    34	 1
   34    35	 1
   35    36	 1
   37    38	 1
   39    42	 1
   40    49	 1
   40    50	 1
   41    49	 1
   41    50	 1
   43    44	 1
   45    46	 1
   47    55	 1
   47    56	 1
   48    55	 1
   48    56	 1
   49    51	 1
   49    52	 1
   50    51	 1
   50    52	 1
   51    53	 1
   51    54	 1
   52    53	 1
   52    54	 1

[ angles ]
;	ai	  aj	ak funct			c0			  c1			c2			  c3
    2     1     4	5
    2     1    30	5
    4     1    30	5
    1     2     3	5
    1     2    12	5
    3     2    12	5
    1     4     6	5
    1     4    24	5
    1     4    31	5
    6     4    24	5
    6     4    31	5
   24     4    31	5
   22     5    21	5
    4     6     7	5
    4     6    11	5
    7     6    11	5
    6     7     8	5
    6     7    32	5
    8     7    32	5
    7     8     9	5
    7     8    33	5
    9     8    33	5
    8     9    10	5
    8     9    34	5
   10     9    34	5
    9    10    11	5
    9    10    35	5
   11    10    35	5
    6    11    10	5
    6    11    36	5
   10    11    36	5
    2    12    13	5
    2    12    18	5
   13    12    18	5
   12    13    14	5
   12    13    37	5
   14    13    37	5
   13    14    15	5
   13    14    38	5
   15    14    38	5
   14    15    16	5
   14    15    19	5
   16    15    19	5
   15    16    18	5
   15    16    39	5
   18    16    39	5
   25    17    29	5
   25    17    40	5
   25    17    41	5
   29    17    40	5
   29    17    41	5
   40    17    41	5
   12    18    16	5
   12    18    42	5
   16    18    42	5
   15    19    20	5
   15    19    23	5
   20    19    23	5
   19    20    21	5
   19    20    43	5
   21    20    43	5
   20    21     5	5
   20    21    44	5
    5    21    44	5
    5    22    23	5
    5    22    45	5
   23    22    45	5
   19    23    22	5
   19    23    46	5
   22    23    46	5
    4    24    28	5
    4    24    47	5
    4    24    48	5
   28    24    47	5
   28    24    48	5
   47    24    48	5
   17    25    26	5
   17    25    49	5
   17    25    50	5
   26    25    49	5
   26    25    50	5
   49    25    50	5
   25    26    27	5
   25    26    51	5
   25    26    52	5
   27    26    51	5
   27    26    52	5
   51    26    52	5
   26    27    29	5
   26    27    53	5
   26    27    54	5
   29    27    53	5
   29    27    54	5
   53    27    54	5
   24    28    29	5
   24    28    55	5
   24    28    56	5
   29    28    55	5
   29    28    56	5
   55    28    56	5
   28    29    17	5
   28    29    27	5
   17    29    27	5

[ dihedrals ]
;	ai	  aj	ak	  al funct			  c0			c1			  c2			c3			  c4			c5
    4     1     2     3	 9
    4     1     2    12	 9
   30     1     2     3	 9
   30     1     2    12	 9
    2     1     4     6	 9
    2     1     4    24	 9
    2     1     4    31	 9
   30     1     4     6	 9
   30     1     4    24	 9
   30     1     4    31	 9
    1     2    12    13	 9
    1     2    12    18	 9
    3     2    12    13	 9
    3     2    12    18	 9
    1     4     6     7	 9
    1     4     6    11	 9
   24     4     6     7	 9
   24     4     6    11	 9
   31     4     6     7	 9
   31     4     6    11	 9
    1     4    24    28	 9
    1     4    24    47	 9
    1     4    24    48	 9
    6     4    24    28	 9
    6     4    24    47	 9
    6     4    24    48	 9
   31     4    24    28	 9
   31     4    24    47	 9
   31     4    24    48	 9
   21     5    22    23	 9
   21     5    22    45	 9
   22     5    21    20	 9
   22     5    21    44	 9
    4     6     7     8	 9
    4     6     7    32	 9
   11     6     7     8	 9
   11     6     7    32	 9
    4     6    11    10	 9
    4     6    11    36	 9
    7     6    11    10	 9
    7     6    11    36	 9
    6     7     8     9	 9
    6     7     8    33	 9
   32     7     8     9	 9
   32     7     8    33	 9
    7     8     9    10	 9
    7     8     9    34	 9
   33     8     9    10	 9
   33     8     9    34	 9
    8     9    10    11	 9
    8     9    10    35	 9
   34     9    10    11	 9
   34     9    10    35	 9
    9    10    11     6	 9
    9    10    11    36	 9
   35    10    11     6	 9
   35    10    11    36	 9
    2    12    13    14	 9
    2    12    13    37	 9
   18    12    13    14	 9
   18    12    13    37	 9
    2    12    18    16	 9
    2    12    18    42	 9
   13    12    18    16	 9
   13    12    18    42	 9
   12    13    14    15	 9
   12    13    14    38	 9
   37    13    14    15	 9
   37    13    14    38	 9
   13    14    15    16	 9
   13    14    15    19	 9
   38    14    15    16	 9
   38    14    15    19	 9
   14    15    16    18	 9
   14    15    16    39	 9
   19    15    16    18	 9
   19    15    16    39	 9
   14    15    19    20	 9
   14    15    19    23	 9
   16    15    19    20	 9
   16    15    19    23	 9
   15    16    18    12	 9
   15    16    18    42	 9
   39    16    18    12	 9
   39    16    18    42	 9
   29    17    25    26	 9
   29    17    25    49	 9
   29    17    25    50	 9
   40    17    25    26	 9
   40    17    25    49	 9
   40    17    25    50	 9
   41    17    25    26	 9
   41    17    25    49	 9
   41    17    25    50	 9
   25    17    29    28	 9
   25    17    29    27	 9
   40    17    29    28	 9
   40    17    29    27	 9
   41    17    29    28	 9
   41    17    29    27	 9
   15    19    20    21	 9
   15    19    20    43	 9
   23    19    20    21	 9
   23    19    20    43	 9
   15    19    23    22	 9
   15    19    23    46	 9
   20    19    23    22	 9
   20    19    23    46	 9
   19    20    21     5	 9
   19    20    21    44	 9
   43    20    21     5	 9
   43    20    21    44	 9
    5    22    23    19	 9
    5    22    23    46	 9
   45    22    23    19	 9
   45    22    23    46	 9
    4    24    28    29	 9
    4    24    28    55	 9
    4    24    28    56	 9
   47    24    28    29	 9
   47    24    28    55	 9
   47    24    28    56	 9
   48    24    28    29	 9
   48    24    28    55	 9
   48    24    28    56	 9
   17    25    26    27	 9
   17    25    26    51	 9
   17    25    26    52	 9
   49    25    26    27	 9
   49    25    26    51	 9
   49    25    26    52	 9
   50    25    26    27	 9
   50    25    26    51	 9
   50    25    26    52	 9
   25    26    27    29	 9
   25    26    27    53	 9
   25    26    27    54	 9
   51    26    27    29	 9
   51    26    27    53	 9
   51    26    27    54	 9
   52    26    27    29	 9
   52    26    27    53	 9
   52    26    27    54	 9
   26    27    29    28	 9
   26    27    29    17	 9
   53    27    29    28	 9
   53    27    29    17	 9
   54    27    29    28	 9
   54    27    29    17	 9
   24    28    29    17	 9
   24    28    29    27	 9
   55    28    29    17	 9
   55    28    29    27	 9
   56    28    29    17	 9
   56    28    29    27	 9

[ dihedrals ]
;	ai	  aj	ak	  al funct			  c0			c1			  c2			c3
    2    12     1     3	 2
