# Supplementary material for: Designing of the N-ethyl-4-(pyridin-4-yl)benzamide based potent ROCK1 inhibitors using docking, molecular dynamics, and 3D-QSAR
Source: PeerJ. 2021 Aug 9;9:e11951. doi: 10.7717/peerj.11951 (PMC8359802; doi:10.7717/peerj.11951)
Supplement: Supplemental Information 2 [file peerj-09-11951-s002.zip › Supplementary_Files/ROCK-Coordinates/MD/ROCK1-Cpd_C25/C25DC.mol2]

#	Name:			C25
#	Creating user name:	Swapnil
#	Creation time:		Fri Dec 18 16:50:15 2020

#	Modifying user name:	Swapnil
#	Modification time:	Fri Dec 18 16:52:17 2020

@<TRIPOS>MOLECULE
C25
   56    59     1     0     0
SMALL
USER_CHARGES
INVALID_CHARGES

@<TRIPOS>ATOM
      1 N         -64.6690   -7.5320  -47.8530 N.pl3     1 J0P501     -0.3480 
      2 C         -64.0820   -7.6960  -46.6550 C.2       1 J0P501      0.2520 
      3 O         -63.0690   -8.3750  -46.6330 O.2       1 J0P501     -0.2680 
      4 C1        -64.0070   -8.0580  -49.0310 C.3       1 J0P501      0.1190 
      5 N1        -69.0429   -5.7541  -39.7542 N.ar      1 J0P501     -0.2730 
      6 C2        -64.4301   -9.4592  -49.4591 C.ar      1 J0P501     -0.0350 
      7 C3        -63.6081  -10.2962  -50.3211 C.ar      1 J0P501      0.0090 
      8 C4        -64.1581  -11.5922  -50.6491 C.ar      1 J0P501      0.0010 
      9 C5        -65.3441  -12.1172  -50.2111 C.ar      1 J0P501      0.0000 
     10 C6        -66.1161  -11.2862  -49.4831 C.ar      1 J0P501      0.0010 
     11 C7        -65.7461   -9.9632  -49.0601 C.ar      1 J0P501      0.0090 
     12 C10       -64.7309   -7.2481  -45.3672 C.ar      1 J0P501      0.0320 
     13 C11       -64.9169   -5.8931  -44.9822 C.ar      1 J0P501      0.0180 
     14 C12       -65.5599   -5.6491  -43.7212 C.ar      1 J0P501      0.0130 
     15 C13       -66.2819   -6.6321  -42.9982 C.ar      1 J0P501     -0.0260 
     16 C14       -66.1189   -7.9781  -43.5272 C.ar      1 J0P501      0.0130 
     17 C14       -60.2600   -9.8800  -49.1290 C.3       1 J0P501      0.1170 
     18 C15       -65.3479   -8.1971  -44.6572 C.ar      1 J0P501      0.0180 
     19 C16       -67.1969   -6.3481  -41.8702 C.ar      1 J0P501     -0.0230 
     20 C17       -68.3679   -5.5701  -42.0452 C.ar      1 J0P501      0.0310 
     21 C18       -69.3869   -5.4451  -41.0342 C.ar      1 J0P501      0.1170 
     22 C19       -68.0769   -6.6351  -39.5152 C.ar      1 J0P501      0.1170 
     23 C20       -67.0979   -6.9541  -40.5342 C.ar      1 J0P501      0.0310 
     24 C28       -62.4930   -8.0880  -48.7470 C.3       1 J0P501      0.0490 
     25 C29       -60.0940  -11.3130  -49.6860 C.3       1 J0P501      0.0210 
     26 C33       -59.7280  -11.0480  -51.1570 C.3       1 J0P501      0.0210 
     27 C34       -60.6750   -9.8780  -51.5030 C.3       1 J0P501      0.1170 
     28 C45       -61.5810   -7.9250  -50.0310 C.3       1 J0P501      0.1190 
     29 N51       -60.6570   -9.0400  -50.2840 N.3       1 J0P501     -0.4120 
     30 H1        -65.5450   -7.0550  -47.9300 H         1 J0P501      0.1630 
     31 H2        -64.2103   -7.3731  -49.8674 H         1 J0P501      0.0000 
     32 H3        -62.6443   -9.9683  -50.6935 H         1 J0P501      0.0000 
     33 H4        -63.5686  -12.2146  -51.3125 H         1 J0P501      0.0000 
     34 H5        -65.6428  -13.1349  -50.4351 H         1 J0P501      0.0000 
     35 H6        -67.0968  -11.6451  -49.1926 H         1 J0P501      0.0000 
     36 H7        -66.4197   -9.3577  -48.4646 H         1 J0P501      0.0000 
     37 H8        -64.5870   -5.0767  -45.6144 H         1 J0P501      0.0000 
     38 H9        -65.4889   -4.6540  -43.2970 H         1 J0P501      0.0000 
     39 H10       -66.6032   -8.8134  -43.0346 H         1 J0P501      0.0000 
     40 H11       -59.3107   -9.5222  -48.7038 H         1 J0P501      0.0000 
     41 H12       -61.0402   -9.8585  -48.3539 H         1 J0P501      0.0000 
     42 H13       -65.2361   -9.2218  -44.9927 H         1 J0P501      0.0000 
     43 H14       -68.5036   -5.0443  -42.9834 H         1 J0P501      0.0000 
     44 H15       -70.3896   -5.1173  -41.2837 H         1 J0P501      0.0000 
     45 H16       -68.0210   -7.1201  -38.5474 H         1 J0P501      0.0000 
     46 H17       -66.2900   -7.6415  -40.3111 H         1 J0P501      0.0000 
     47 H18       -62.2511   -9.0511  -48.2738 H         1 J0P501      0.0000 
     48 H19       -62.2574   -7.2686  -48.0520 H         1 J0P501      0.0000 
     49 H20       -61.0307  -11.8839  -49.6045 H         1 J0P501      0.0000 
     50 H21       -59.2891  -11.8527  -49.1655 H         1 J0P501      0.0000 
     51 H22       -59.9294  -11.9276  -51.7861 H         1 J0P501      0.0000 
     52 H23       -58.6728  -10.7556  -51.2623 H         1 J0P501      0.0000 
     53 H24       -61.6909  -10.2443  -51.7122 H         1 J0P501      0.0000 
     54 H25       -60.3021   -9.3151  -52.3714 H         1 J0P501      0.0000 
     55 H26       -60.9846   -7.0084  -49.9115 H         1 J0P501      0.0000 
     56 H27       -62.2395   -7.8226  -50.9062 H         1 J0P501      0.0000 
@<TRIPOS>BOND
     1    1    2 1    
     2    4    1 1    
     3    1   30 1    
     4    2    3 2    
     5    2   12 1    
     6    4    6 1    
     7   24    4 1    
     8   22    5 ar   
     9    6    7 ar   
    10    6   11 ar   
    11    7    8 ar   
    12    8    9 ar   
    13   10    9 ar   
    14   11   10 ar   
    15   12   13 ar   
    16   12   18 ar   
    17   13   14 ar   
    18   14   15 ar   
    19   16   15 ar   
    20   15   19 1    
    21   18   16 ar   
    22   17   25 1    
    23   19   20 ar   
    24   19   23 ar   
    25   20   21 ar   
    26   21    5 ar   
    27   23   22 ar   
    28   28   24 1    
    29   25   26 1    
    30   26   27 1    
    31   29   28 1    
    32   17   29 1    
    33   27   29 1    
    34    4   31 1    
    35    7   32 1    
    36    8   33 1    
    37    9   34 1    
    38   10   35 1    
    39   11   36 1    
    40   13   37 1    
    41   14   38 1    
    42   16   39 1    
    43   17   40 1    
    44   17   41 1    
    45   18   42 1    
    46   20   43 1    
    47   21   44 1    
    48   22   45 1    
    49   23   46 1    
    50   24   47 1    
    51   24   48 1    
    52   25   49 1    
    53   25   50 1    
    54   26   51 1    
    55   26   52 1    
    56   27   53 1    
    57   27   54 1    
    58   28   55 1    
    59   28   56 1    
@<TRIPOS>SUBSTRUCTURE
     1 J0P501      1 GROUP             1 A     J0P     0 ROOT 
