# Supplementary material for: Designing of the N-ethyl-4-(pyridin-4-yl)benzamide based potent ROCK1 inhibitors using docking, molecular dynamics, and 3D-QSAR
Source: PeerJ. 2021 Aug 9;9:e11951. doi: 10.7717/peerj.11951 (PMC8359802; doi:10.7717/peerj.11951)
Supplement: Supplemental Information 2 [file peerj-09-11951-s002.zip › Supplementary_Files/ROCK-Coordinates/MD/ROCK1-Cpd_C25/MD_C25_OUT.pdb]

ATOM      1  N   THR     9      40.180  52.840  75.090  1.00  0.00           N  
ATOM      2  CA  THR     9      38.720  52.980  74.790  1.00  0.00           C  
ATOM      3  C   THR     9      38.390  54.420  74.580  1.00  0.00           C  
ATOM      4  O   THR     9      37.620  54.830  73.730  1.00  0.00           O  
ATOM      5  CB  THR     9      37.870  52.350  75.870  1.00  0.00           C  
ATOM      6  CG2 THR     9      36.480  51.970  75.380  1.00  0.00           C  
ATOM      7  OG1 THR     9      38.330  51.150  76.390  1.00  0.00           O  
ATOM      8  HA  THR     9      38.570  52.550  73.810  1.00  0.00           H  
ATOM      9  HB  THR     9      37.730  52.990  76.770  1.00  0.00           H  
ATOM     10  HG1 THR     9      38.170  50.420  75.800  1.00  0.00           H  
ATOM     11 1HG2 THR     9      36.440  51.090  74.700  1.00  0.00           H  
ATOM     12 2HG2 THR     9      35.910  52.760  74.850  1.00  0.00           H  
ATOM     13 3HG2 THR     9      35.810  51.690  76.220  1.00  0.00           H  
ATOM     14  H1  THR     9      40.750  53.110  74.260  1.00  0.00           H  
ATOM     15  H2  THR     9      40.400  51.840  75.260  1.00  0.00           H  
ATOM     16  H3  THR     9      40.510  53.220  75.990  1.00  0.00           H  
ATOM     17  N   ARG    10      39.000  55.320  75.390  1.00  0.00           N  
ATOM     18  CA  ARG    10      39.170  56.720  75.080  1.00  0.00           C  
ATOM     19  C   ARG    10      39.690  57.140  73.680  1.00  0.00           C  
ATOM     20  O   ARG    10      40.590  56.470  73.140  1.00  0.00           O  
ATOM     21  CB  ARG    10      40.070  57.490  76.150  1.00  0.00           C  
ATOM     22  CG  ARG    10      39.290  58.000  77.350  1.00  0.00           C  
ATOM     23  CD  ARG    10      38.560  56.990  78.230  1.00  0.00           C  
ATOM     24  NE  ARG    10      38.100  57.750  79.460  1.00  0.00           N  
ATOM     25  CZ  ARG    10      37.560  57.300  80.560  1.00  0.00           C  
ATOM     26  NH1 ARG    10      37.400  56.030  80.720  1.00  0.00           N1+
ATOM     27  NH2 ARG    10      37.460  58.110  81.620  1.00  0.00           N  
ATOM     28  HN  ARG    10      39.520  55.050  76.190  1.00  0.00           H  
ATOM     29  HA  ARG    10      38.190  57.170  75.090  1.00  0.00           H  
ATOM     30  HB1 ARG    10      40.520  58.420  75.750  1.00  0.00           H  
ATOM     31  HB2 ARG    10      40.980  56.930  76.500  1.00  0.00           H  
ATOM     32  HG1 ARG    10      38.550  58.750  76.980  1.00  0.00           H  
ATOM     33  HG2 ARG    10      39.980  58.540  78.040  1.00  0.00           H  
ATOM     34  HD1 ARG    10      39.220  56.150  78.550  1.00  0.00           H  
ATOM     35  HD2 ARG    10      37.650  56.510  77.820  1.00  0.00           H  
ATOM     36  HE  ARG    10      38.110  58.750  79.390  1.00  0.00           H  
ATOM     37 1HH1 ARG    10      37.860  55.450  80.050  1.00  0.00           H  
ATOM     38 2HH1 ARG    10      37.200  55.700  81.650  1.00  0.00           H  
ATOM     39 1HH2 ARG    10      37.980  58.970  81.680  1.00  0.00           H  
ATOM     40 2HH2 ARG    10      37.340  57.700  82.520  1.00  0.00           H  
ATOM     41  N   PHE    11      39.140  58.270  73.110  1.00  0.00           N  
ATOM     42  CA  PHE    11      39.470  58.770  71.780  1.00  0.00           C  
ATOM     43  C   PHE    11      40.290  60.070  71.850  1.00  0.00           C  
ATOM     44  O   PHE    11      40.760  60.590  70.860  1.00  0.00           O  
ATOM     45  CB  PHE    11      38.160  58.920  70.990  1.00  0.00           C  
ATOM     46  CG  PHE    11      37.470  57.570  70.710  1.00  0.00           C  
ATOM     47  CD1 PHE    11      36.420  57.160  71.480  1.00  0.00           C  
ATOM     48  CD2 PHE    11      37.820  56.840  69.480  1.00  0.00           C  
ATOM     49  CE1 PHE    11      35.730  56.000  71.100  1.00  0.00           C  
ATOM     50  CE2 PHE    11      37.130  55.750  69.140  1.00  0.00           C  
ATOM     51  CZ  PHE    11      35.990  55.320  69.900  1.00  0.00           C  
ATOM     52  HN  PHE    11      38.340  58.600  73.610  1.00  0.00           H  
ATOM     53  HA  PHE    11      40.070  57.960  71.390  1.00  0.00           H  
ATOM     54  HB1 PHE    11      38.340  59.390  69.990  1.00  0.00           H  
ATOM     55  HB2 PHE    11      37.430  59.570  71.520  1.00  0.00           H  
ATOM     56  HD1 PHE    11      36.070  57.640  72.380  1.00  0.00           H  
ATOM     57  HD2 PHE    11      38.620  57.200  68.840  1.00  0.00           H  
ATOM     58  HE1 PHE    11      34.960  55.610  71.740  1.00  0.00           H  
ATOM     59  HE2 PHE    11      37.490  55.150  68.320  1.00  0.00           H  
ATOM     60  HZ  PHE    11      35.440  54.450  69.590  1.00  0.00           H  
ATOM     61  N   GLU    12      40.490  60.650  73.030  1.00  0.00           N  
ATOM     62  CA  GLU    12      41.210  61.890  73.290  1.00  0.00           C  
ATOM     63  C   GLU    12      42.680  61.890  72.720  1.00  0.00           C  
ATOM     64  O   GLU    12      43.020  62.920  72.200  1.00  0.00           O  
ATOM     65  CB  GLU    12      41.140  62.300  74.780  1.00  0.00           C  
ATOM     66  CG  GLU    12      39.750  62.210  75.380  1.00  0.00           C  
ATOM     67  CD  GLU    12      39.630  62.840  76.800  1.00  0.00           C  
ATOM     68  OE1 GLU    12      40.500  62.590  77.650  1.00  0.00           O  
ATOM     69  OE2 GLU    12      38.500  63.400  77.060  1.00  0.00           O1-
ATOM     70  HN  GLU    12      40.000  60.280  73.820  1.00  0.00           H  
ATOM     71  HA  GLU    12      40.640  62.600  72.710  1.00  0.00           H  
ATOM     72  HB1 GLU    12      41.500  63.330  74.990  1.00  0.00           H  
ATOM     73  HB2 GLU    12      41.840  61.720  75.410  1.00  0.00           H  
ATOM     74  HG1 GLU    12      39.430  61.160  75.530  1.00  0.00           H  
ATOM     75  HG2 GLU    12      39.110  62.810  74.700  1.00  0.00           H  
ATOM     76  N   LYS    13      43.420  60.830  72.950  1.00  0.00           N  
ATOM     77  CA  LYS    13      44.800  60.620  72.500  1.00  0.00           C  
ATOM     78  C   LYS    13      44.810  59.870  71.130  1.00  0.00           C  
ATOM     79  O   LYS    13      45.780  59.580  70.510  1.00  0.00           O  
ATOM     80  CB  LYS    13      45.680  59.830  73.510  1.00  0.00           C  
ATOM     81  CG  LYS    13      45.880  60.590  74.870  1.00  0.00           C  
ATOM     82  CD  LYS    13      47.220  60.330  75.470  1.00  0.00           C  
ATOM     83  CE  LYS    13      47.420  58.820  75.890  1.00  0.00           C  
ATOM     84  NZ  LYS    13      46.490  58.370  77.090  1.00  0.00           N1+
ATOM     85  HN  LYS    13      42.990  60.010  73.310  1.00  0.00           H  
ATOM     86  HA  LYS    13      45.330  61.520  72.260  1.00  0.00           H  
ATOM     87  HB1 LYS    13      46.690  59.760  73.050  1.00  0.00           H  
ATOM     88  HB2 LYS    13      45.210  58.850  73.710  1.00  0.00           H  
ATOM     89  HG1 LYS    13      45.140  60.330  75.660  1.00  0.00           H  
ATOM     90  HG2 LYS    13      45.920  61.680  74.680  1.00  0.00           H  
ATOM     91  HD1 LYS    13      47.390  61.100  76.260  1.00  0.00           H  
ATOM     92  HD2 LYS    13      48.090  60.480  74.790  1.00  0.00           H  
ATOM     93  HE1 LYS    13      48.440  58.750  76.310  1.00  0.00           H  
ATOM     94  HE2 LYS    13      47.390  58.140  75.010  1.00  0.00           H  
ATOM     95  HZ1 LYS    13      45.480  58.470  76.880  1.00  0.00           H  
ATOM     96  HZ2 LYS    13      46.730  58.960  77.910  1.00  0.00           H  
ATOM     97  HZ3 LYS    13      46.620  57.340  77.200  1.00  0.00           H  
ATOM     98  N   MET    14      43.590  59.620  70.590  1.00  0.00           N  
ATOM     99  CA  MET    14      43.400  58.840  69.380  1.00  0.00           C  
ATOM    100  C   MET    14      42.860  59.770  68.300  1.00  0.00           C  
ATOM    101  O   MET    14      42.450  59.290  67.260  1.00  0.00           O  
ATOM    102  CB  MET    14      42.410  57.670  69.480  1.00  0.00           C  
ATOM    103  CG  MET    14      42.600  56.800  70.720  1.00  0.00           C  
ATOM    104  SD  MET    14      44.110  55.780  70.690  1.00  0.00           S  
ATOM    105  CE  MET    14      43.220  54.200  70.130  1.00  0.00           C  
ATOM    106  HN  MET    14      42.850  60.200  70.890  1.00  0.00           H  
ATOM    107  HA  MET    14      44.320  58.320  69.130  1.00  0.00           H  
ATOM    108  HB1 MET    14      42.460  57.050  68.560  1.00  0.00           H  
ATOM    109  HB2 MET    14      41.400  58.110  69.580  1.00  0.00           H  
ATOM    110  HG1 MET    14      41.740  56.100  70.770  1.00  0.00           H  
ATOM    111  HG2 MET    14      42.520  57.450  71.620  1.00  0.00           H  
ATOM    112  HE1 MET    14      42.460  54.380  69.340  1.00  0.00           H  
ATOM    113  HE2 MET    14      42.500  53.920  70.940  1.00  0.00           H  
ATOM    114  HE3 MET    14      43.820  53.290  69.920  1.00  0.00           H  
ATOM    115  N   ASP    15      42.880  61.040  68.490  1.00  0.00           N  
ATOM    116  CA  ASP    15      42.210  61.990  67.630  1.00  0.00           C  
ATOM    117  C   ASP    15      42.930  62.060  66.290  1.00  0.00           C  
ATOM    118  O   ASP    15      42.310  62.120  65.190  1.00  0.00           O  
ATOM    119  CB  ASP    15      42.110  63.340  68.400  1.00  0.00           C  
ATOM    120  CG  ASP    15      43.330  64.080  68.730  1.00  0.00           C  
ATOM    121  OD1 ASP    15      43.260  65.330  69.100  1.00  0.00           O  
ATOM    122  OD2 ASP    15      44.410  63.430  68.580  1.00  0.00           O1-
ATOM    123  HN  ASP    15      43.370  61.390  69.290  1.00  0.00           H  
ATOM    124  HA  ASP    15      41.200  61.630  67.490  1.00  0.00           H  
ATOM    125  HB1 ASP    15      41.610  63.230  69.390  1.00  0.00           H  
ATOM    126  HB2 ASP    15      41.500  63.990  67.730  1.00  0.00           H  
ATOM    127  N   ASN    16      44.250  61.970  66.190  1.00  0.00           N  
ATOM    128  CA  ASN    16      44.920  61.850  64.880  1.00  0.00           C  
ATOM    129  C   ASN    16      44.480  60.630  64.000  1.00  0.00           C  
ATOM    130  O   ASN    16      44.160  60.750  62.780  1.00  0.00           O  
ATOM    131  CB  ASN    16      46.450  61.870  65.200  1.00  0.00           C  
ATOM    132  CG  ASN    16      46.960  60.680  65.930  1.00  0.00           C  
ATOM    133  ND2 ASN    16      47.740  59.790  65.260  1.00  0.00           N  
ATOM    134  OD1 ASN    16      46.640  60.570  67.090  1.00  0.00           O  
ATOM    135  HN  ASN    16      44.820  61.870  67.010  1.00  0.00           H  
ATOM    136  HA  ASN    16      44.660  62.740  64.320  1.00  0.00           H  
ATOM    137  HB1 ASN    16      46.640  62.730  65.870  1.00  0.00           H  
ATOM    138  HB2 ASN    16      47.060  61.900  64.270  1.00  0.00           H  
ATOM    139 1HD2 ASN    16      47.960  58.920  65.700  1.00  0.00           H  
ATOM    140 2HD2 ASN    16      48.290  60.160  64.510  1.00  0.00           H  
ATOM    141  N   LEU    17      44.310  59.400  64.660  1.00  0.00           N  
ATOM    142  CA  LEU    17      43.720  58.200  64.150  1.00  0.00           C  
ATOM    143  C   LEU    17      42.280  58.360  63.720  1.00  0.00           C  
ATOM    144  O   LEU    17      41.830  57.890  62.700  1.00  0.00           O  
ATOM    145  CB  LEU    17      43.820  56.990  65.140  1.00  0.00           C  
ATOM    146  CG  LEU    17      45.150  56.900  66.050  1.00  0.00           C  
ATOM    147  CD1 LEU    17      45.070  55.820  67.190  1.00  0.00           C  
ATOM    148  CD2 LEU    17      46.360  56.630  65.170  1.00  0.00           C  
ATOM    149  HN  LEU    17      44.390  59.430  65.650  1.00  0.00           H  
ATOM    150  HA  LEU    17      44.260  57.840  63.280  1.00  0.00           H  
ATOM    151  HB1 LEU    17      43.750  56.020  64.600  1.00  0.00           H  
ATOM    152  HB2 LEU    17      43.020  57.090  65.900  1.00  0.00           H  
ATOM    153  HG  LEU    17      45.260  57.900  66.530  1.00  0.00           H  
ATOM    154 1HD1 LEU    17      45.770  55.940  68.040  1.00  0.00           H  
ATOM    155 2HD1 LEU    17      45.150  54.830  66.690  1.00  0.00           H  
ATOM    156 3HD1 LEU    17      44.050  55.960  67.610  1.00  0.00           H  
ATOM    157 1HD2 LEU    17      46.230  55.590  64.780  1.00  0.00           H  
ATOM    158 2HD2 LEU    17      47.310  56.870  65.710  1.00  0.00           H  
ATOM    159 3HD2 LEU    17      46.350  57.280  64.280  1.00  0.00           H  
ATOM    160  N   LEU    18      41.440  59.010  64.580  1.00  0.00           N  
ATOM    161  CA  LEU    18      40.040  59.260  64.340  1.00  0.00           C  
ATOM    162  C   LEU    18      39.840  60.170  63.130  1.00  0.00           C  
ATOM    163  O   LEU    18      38.900  60.000  62.330  1.00  0.00           O  
ATOM    164  CB  LEU    18      39.660  60.010  65.580  1.00  0.00           C  
ATOM    165  CG  LEU    18      38.180  60.480  65.750  1.00  0.00           C  
ATOM    166  CD1 LEU    18      37.200  59.270  65.530  1.00  0.00           C  
ATOM    167  CD2 LEU    18      37.850  61.150  67.160  1.00  0.00           C  
ATOM    168  HN  LEU    18      41.800  59.210  65.490  1.00  0.00           H  
ATOM    169  HA  LEU    18      39.500  58.330  64.230  1.00  0.00           H  
ATOM    170  HB1 LEU    18      40.240  60.960  65.580  1.00  0.00           H  
ATOM    171  HB2 LEU    18      39.980  59.370  66.430  1.00  0.00           H  
ATOM    172  HG  LEU    18      38.000  61.270  64.990  1.00  0.00           H  
ATOM    173 1HD1 LEU    18      36.160  59.550  65.820  1.00  0.00           H  
ATOM    174 2HD1 LEU    18      37.610  58.390  66.070  1.00  0.00           H  
ATOM    175 3HD1 LEU    18      37.180  58.880  64.490  1.00  0.00           H  
ATOM    176 1HD2 LEU    18      37.830  60.470  68.040  1.00  0.00           H  
ATOM    177 2HD2 LEU    18      36.790  61.450  67.020  1.00  0.00           H  
ATOM    178 3HD2 LEU    18      38.360  62.130  67.310  1.00  0.00           H  
ATOM    179  N   ARG    19      40.770  61.100  62.840  1.00  0.00           N  
ATOM    180  CA  ARG    19      40.800  61.910  61.650  1.00  0.00           C  
ATOM    181  C   ARG    19      41.710  61.430  60.540  1.00  0.00           C  
ATOM    182  O   ARG    19      42.320  62.200  59.800  1.00  0.00           O  
ATOM    183  CB  ARG    19      41.230  63.370  62.010  1.00  0.00           C  
ATOM    184  CG  ARG    19      40.310  64.050  63.150  1.00  0.00           C  
ATOM    185  CD  ARG    19      38.790  63.950  62.800  1.00  0.00           C  
ATOM    186  NE  ARG    19      38.050  64.420  63.960  1.00  0.00           N  
ATOM    187  CZ  ARG    19      36.810  64.940  63.900  1.00  0.00           C  
ATOM    188  NH1 ARG    19      35.970  64.680  62.940  1.00  0.00           N1+
ATOM    189  NH2 ARG    19      36.390  65.700  64.920  1.00  0.00           N  
ATOM    190  HN  ARG    19      41.570  61.290  63.400  1.00  0.00           H  
ATOM    191  HA  ARG    19      39.800  62.020  61.270  1.00  0.00           H  
ATOM    192  HB1 ARG    19      41.240  64.020  61.120  1.00  0.00           H  
ATOM    193  HB2 ARG    19      42.240  63.300  62.430  1.00  0.00           H  
ATOM    194  HG1 ARG    19      40.610  65.100  63.350  1.00  0.00           H  
ATOM    195  HG2 ARG    19      40.330  63.410  64.050  1.00  0.00           H  
ATOM    196  HD1 ARG    19      38.510  62.870  62.720  1.00  0.00           H  
ATOM    197  HD2 ARG    19      38.610  64.570  61.900  1.00  0.00           H  
ATOM    198  HE  ARG    19      38.570  64.820  64.720  1.00  0.00           H  
ATOM    199 1HH1 ARG    19      36.230  63.980  62.280  1.00  0.00           H  
ATOM    200 2HH1 ARG    19      35.160  65.220  62.710  1.00  0.00           H  
ATOM    201 1HH2 ARG    19      37.020  65.760  65.690  1.00  0.00           H  
ATOM    202 2HH2 ARG    19      35.430  65.950  64.760  1.00  0.00           H  
ATOM    203  N   ASP    20      41.740  60.120  60.230  1.00  0.00           N  
ATOM    204  CA  ASP    20      42.550  59.490  59.290  1.00  0.00           C  
ATOM    205  C   ASP    20      41.740  58.490  58.350  1.00  0.00           C  
ATOM    206  O   ASP    20      41.170  57.520  58.800  1.00  0.00           O  
ATOM    207  CB  ASP    20      43.750  58.700  59.880  1.00  0.00           C  
ATOM    208  CG  ASP    20      45.110  58.700  59.230  1.00  0.00           C  
ATOM    209  OD1 ASP    20      45.320  59.450  58.270  1.00  0.00           O  
ATOM    210  OD2 ASP    20      46.010  57.860  59.670  1.00  0.00           O1-
ATOM    211  HN  ASP    20      41.320  59.370  60.750  1.00  0.00           H  
ATOM    212  HA  ASP    20      43.110  60.240  58.740  1.00  0.00           H  
ATOM    213  HB1 ASP    20      43.450  57.630  59.880  1.00  0.00           H  
ATOM    214  HB2 ASP    20      43.850  59.080  60.920  1.00  0.00           H  
ATOM    215  N   PRO    21      41.760  58.670  57.020  1.00  0.00           N  
ATOM    216  CA  PRO    21      41.200  57.740  56.060  1.00  0.00           C  
ATOM    217  C   PRO    21      41.510  56.240  56.120  1.00  0.00           C  
ATOM    218  O   PRO    21      40.710  55.380  55.890  1.00  0.00           O  
ATOM    219  CB  PRO    21      41.580  58.270  54.680  1.00  0.00           C  
ATOM    220  CG  PRO    21      41.870  59.790  54.820  1.00  0.00           C  
ATOM    221  CD  PRO    21      42.270  59.960  56.320  1.00  0.00           C  
ATOM    222  HA  PRO    21      40.120  57.760  56.030  1.00  0.00           H  
ATOM    223  HB1 PRO    21      40.730  58.180  53.960  1.00  0.00           H  
ATOM    224  HB2 PRO    21      42.420  57.730  54.180  1.00  0.00           H  
ATOM    225  HG1 PRO    21      42.670  60.080  54.100  1.00  0.00           H  
ATOM    226  HG2 PRO    21      40.960  60.430  54.780  1.00  0.00           H  
ATOM    227  HD1 PRO    21      43.370  60.040  56.430  1.00  0.00           H  
ATOM    228  HD2 PRO    21      41.760  60.780  56.880  1.00  0.00           H  
ATOM    229  N   LYS    22      42.780  55.940  56.550  1.00  0.00           N  
ATOM    230  CA  LYS    22      43.320  54.570  56.460  1.00  0.00           C  
ATOM    231  C   LYS    22      43.450  53.810  57.850  1.00  0.00           C  
ATOM    232  O   LYS    22      43.950  52.680  57.930  1.00  0.00           O  
ATOM    233  CB  LYS    22      44.730  54.600  55.810  1.00  0.00           C  
ATOM    234  CG  LYS    22      44.740  55.140  54.360  1.00  0.00           C  
ATOM    235  CD  LYS    22      43.930  54.400  53.350  1.00  0.00           C  
ATOM    236  CE  LYS    22      44.500  52.940  53.100  1.00  0.00           C  
ATOM    237  NZ  LYS    22      43.840  52.110  52.090  1.00  0.00           N1+
ATOM    238  HN  LYS    22      43.420  56.640  56.850  1.00  0.00           H  
ATOM    239  HA  LYS    22      42.630  54.040  55.830  1.00  0.00           H  
ATOM    240  HB1 LYS    22      45.210  53.600  55.800  1.00  0.00           H  
ATOM    241  HB2 LYS    22      45.420  55.220  56.440  1.00  0.00           H  
ATOM    242  HG1 LYS    22      45.780  55.210  53.970  1.00  0.00           H  
ATOM    243  HG2 LYS    22      44.340  56.180  54.270  1.00  0.00           H  
ATOM    244  HD1 LYS    22      44.180  54.930  52.400  1.00  0.00           H  
ATOM    245  HD2 LYS    22      42.850  54.310  53.580  1.00  0.00           H  
ATOM    246  HE1 LYS    22      44.400  52.280  53.990  1.00  0.00           H  
ATOM    247  HE2 LYS    22      45.560  53.030  52.810  1.00  0.00           H  
ATOM    248  HZ1 LYS    22      44.400  51.260  51.870  1.00  0.00           H  
ATOM    249  HZ2 LYS    22      43.800  52.610  51.170  1.00  0.00           H  
ATOM    250  HZ3 LYS    22      42.900  51.740  52.370  1.00  0.00           H  
ATOM    251  N   SER    23      42.970  54.520  58.900  1.00  0.00           N  
ATOM    252  CA  SER    23      42.960  54.020  60.290  1.00  0.00           C  
ATOM    253  C   SER    23      41.780  53.050  60.570  1.00  0.00           C  
ATOM    254  O   SER    23      40.710  53.060  59.960  1.00  0.00           O  
ATOM    255  CB  SER    23      42.890  55.160  61.410  1.00  0.00           C  
ATOM    256  OG  SER    23      43.340  54.670  62.590  1.00  0.00           O  
ATOM    257  HN  SER    23      42.720  55.460  58.710  1.00  0.00           H  
ATOM    258  HA  SER    23      43.890  53.510  60.490  1.00  0.00           H  
ATOM    259  HB1 SER    23      41.840  55.530  61.530  1.00  0.00           H  
ATOM    260  HB2 SER    23      43.580  55.950  61.070  1.00  0.00           H  
ATOM    261  HG1 SER    23      44.200  55.080  62.680  1.00  0.00           H  
ATOM    262  N   GLU    24      42.030  52.270  61.650  1.00  0.00           N  
ATOM    263  CA  GLU    24      41.060  51.440  62.370  1.00  0.00           C  
ATOM    264  C   GLU    24      40.250  52.120  63.430  1.00  0.00           C  
ATOM    265  O   GLU    24      39.260  51.620  63.970  1.00  0.00           O  
ATOM    266  CB  GLU    24      41.630  50.080  62.850  1.00  0.00           C  
ATOM    267  CG  GLU    24      42.710  49.410  61.850  1.00  0.00           C  
ATOM    268  CD  GLU    24      43.300  48.180  62.390  1.00  0.00           C  
ATOM    269  OE1 GLU    24      44.560  48.020  62.300  1.00  0.00           O  
ATOM    270  OE2 GLU    24      42.540  47.290  62.940  1.00  0.00           O1-
ATOM    271  HN  GLU    24      42.920  52.380  62.090  1.00  0.00           H  
ATOM    272  HA  GLU    24      40.280  51.250  61.660  1.00  0.00           H  
ATOM    273  HB1 GLU    24      40.780  49.370  63.000  1.00  0.00           H  
ATOM    274  HB2 GLU    24      42.170  50.230  63.810  1.00  0.00           H  
ATOM    275  HG1 GLU    24      43.440  50.190  61.520  1.00  0.00           H  
ATOM    276  HG2 GLU    24      42.150  49.120  60.930  1.00  0.00           H  
ATOM    277  N   VAL    25      40.610  53.350  63.670  1.00  0.00           N  
ATOM    278  CA  VAL    25      39.860  54.210  64.580  1.00  0.00           C  
ATOM    279  C   VAL    25      39.080  55.320  63.770  1.00  0.00           C  
ATOM    280  O   VAL    25      38.450  56.150  64.350  1.00  0.00           O  
ATOM    281  CB  VAL    25      40.780  54.900  65.630  1.00  0.00           C  
ATOM    282  CG1 VAL    25      40.040  55.450  66.820  1.00  0.00           C  
ATOM    283  CG2 VAL    25      41.840  53.840  66.140  1.00  0.00           C  
ATOM    284  HN  VAL    25      41.440  53.710  63.260  1.00  0.00           H  
ATOM    285  HA  VAL    25      39.170  53.640  65.180  1.00  0.00           H  
ATOM    286  HB  VAL    25      41.390  55.670  65.100  1.00  0.00           H  
ATOM    287 1HG1 VAL    25      40.700  56.050  67.480  1.00  0.00           H  
ATOM    288 2HG1 VAL    25      39.660  54.740  67.580  1.00  0.00           H  
ATOM    289 3HG1 VAL    25      39.180  56.100  66.550  1.00  0.00           H  
ATOM    290 1HG2 VAL    25      42.430  53.480  65.270  1.00  0.00           H  
ATOM    291 2HG2 VAL    25      41.240  53.040  66.630  1.00  0.00           H  
ATOM    292 3HG2 VAL    25      42.570  54.200  66.890  1.00  0.00           H  
ATOM    293  N   ASN    26      39.080  55.200  62.440  1.00  0.00           N  
ATOM    294  CA  ASN    26      38.460  56.170  61.540  1.00  0.00           C  
ATOM    295  C   ASN    26      37.000  56.360  61.720  1.00  0.00           C  
ATOM    296  O   ASN    26      36.220  55.380  61.800  1.00  0.00           O  
ATOM    297  CB  ASN    26      38.860  55.700  60.030  1.00  0.00           C  
ATOM    298  CG  ASN    26      38.150  56.380  58.850  1.00  0.00           C  
ATOM    299  ND2 ASN    26      38.280  55.810  57.660  1.00  0.00           N  
ATOM    300  OD1 ASN    26      37.350  57.340  58.940  1.00  0.00           O  
ATOM    301  HN  ASN    26      39.520  54.390  62.050  1.00  0.00           H  
ATOM    302  HA  ASN    26      38.960  57.110  61.750  1.00  0.00           H  
ATOM    303  HB1 ASN    26      38.560  54.630  60.050  1.00  0.00           H  
ATOM    304  HB2 ASN    26      39.950  55.790  59.820  1.00  0.00           H  
ATOM    305 1HD2 ASN    26      37.900  56.300  56.880  1.00  0.00           H  
ATOM    306 2HD2 ASN    26      38.550  54.860  57.490  1.00  0.00           H  
ATOM    307  N   SER    27      36.460  57.600  61.740  1.00  0.00           N  
ATOM    308  CA  SER    27      35.080  57.810  62.160  1.00  0.00           C  
ATOM    309  C   SER    27      34.020  57.330  61.180  1.00  0.00           C  
ATOM    310  O   SER    27      32.980  56.880  61.650  1.00  0.00           O  
ATOM    311  CB  SER    27      34.820  59.260  62.550  1.00  0.00           C  
ATOM    312  OG  SER    27      35.140  60.210  61.520  1.00  0.00           O  
ATOM    313  HN  SER    27      37.070  58.390  61.670  1.00  0.00           H  
ATOM    314  HA  SER    27      34.890  57.180  63.020  1.00  0.00           H  
ATOM    315  HB1 SER    27      35.510  59.490  63.390  1.00  0.00           H  
ATOM    316  HB2 SER    27      33.810  59.460  62.960  1.00  0.00           H  
ATOM    317  HG1 SER    27      34.490  60.280  60.810  1.00  0.00           H  
ATOM    318  N   ASP    28      34.410  57.270  59.860  1.00  0.00           N  
ATOM    319  CA  ASP    28      33.720  56.490  58.850  1.00  0.00           C  
ATOM    320  C   ASP    28      33.660  55.040  59.230  1.00  0.00           C  
ATOM    321  O   ASP    28      32.600  54.400  59.310  1.00  0.00           O  
ATOM    322  CB  ASP    28      34.310  56.800  57.460  1.00  0.00           C  
ATOM    323  CG  ASP    28      34.100  58.190  56.880  1.00  0.00           C  
ATOM    324  OD1 ASP    28      33.050  58.780  57.230  1.00  0.00           O  
ATOM    325  OD2 ASP    28      34.850  58.630  55.960  1.00  0.00           O1-
ATOM    326  HN  ASP    28      35.310  57.630  59.600  1.00  0.00           H  
ATOM    327  HA  ASP    28      32.690  56.790  58.940  1.00  0.00           H  
ATOM    328  HB1 ASP    28      33.680  56.230  56.740  1.00  0.00           H  
ATOM    329  HB2 ASP    28      35.350  56.400  57.490  1.00  0.00           H  
ATOM    330  N   CYS    29      34.830  54.460  59.460  1.00  0.00           N  
ATOM    331  CA  CYS    29      35.080  53.000  59.580  1.00  0.00           C  
ATOM    332  C   CYS    29      34.290  52.470  60.760  1.00  0.00           C  
ATOM    333  O   CYS    29      33.800  51.300  60.850  1.00  0.00           O  
ATOM    334  CB  CYS    29      36.640  52.680  59.830  1.00  0.00           C  
ATOM    335  SG  CYS    29      37.070  51.010  60.350  1.00  0.00           S  
ATOM    336  HN  CYS    29      35.630  55.060  59.530  1.00  0.00           H  
ATOM    337  HA  CYS    29      34.750  52.480  58.690  1.00  0.00           H  
ATOM    338  HB1 CYS    29      36.920  53.410  60.630  1.00  0.00           H  
ATOM    339  HB2 CYS    29      37.280  52.970  58.970  1.00  0.00           H  
ATOM    340  HG1 CYS    29      36.940  50.270  59.260  1.00  0.00           H  
ATOM    341  N   LEU    30      34.220  53.260  61.890  1.00  0.00           N  
ATOM    342  CA  LEU    30      33.560  52.850  63.120  1.00  0.00           C  
ATOM    343  C   LEU    30      32.080  52.830  63.060  1.00  0.00           C  
ATOM    344  O   LEU    30      31.460  51.790  63.330  1.00  0.00           O  
ATOM    345  CB  LEU    30      33.900  53.630  64.370  1.00  0.00           C  
ATOM    346  CG  LEU    30      35.450  53.620  64.560  1.00  0.00           C  
ATOM    347  CD1 LEU    30      35.740  54.560  65.770  1.00  0.00           C  
ATOM    348  CD2 LEU    30      36.000  52.240  64.850  1.00  0.00           C  
ATOM    349  HN  LEU    30      34.740  54.110  61.940  1.00  0.00           H  
ATOM    350  HA  LEU    30      33.840  51.810  63.190  1.00  0.00           H  
ATOM    351  HB1 LEU    30      33.430  53.250  65.300  1.00  0.00           H  
ATOM    352  HB2 LEU    30      33.650  54.700  64.260  1.00  0.00           H  
ATOM    353  HG  LEU    30      35.870  54.020  63.620  1.00  0.00           H  
ATOM    354 1HD1 LEU    30      36.790  54.720  66.070  1.00  0.00           H  
ATOM    355 2HD1 LEU    30      35.180  54.050  66.580  1.00  0.00           H  
ATOM    356 3HD1 LEU    30      35.340  55.580  65.590  1.00  0.00           H  
ATOM    357 1HD2 LEU    30      35.990  51.530  64.000  1.00  0.00           H  
ATOM    358 2HD2 LEU    30      35.480  51.810  65.740  1.00  0.00           H  
ATOM    359 3HD2 LEU    30      37.060  52.390  65.160  1.00  0.00           H  
ATOM    360  N   LEU    31      31.350  53.860  62.520  1.00  0.00           N  
ATOM    361  CA  LEU    31      29.980  53.620  62.080  1.00  0.00           C  
ATOM    362  C   LEU    31      29.710  52.410  61.070  1.00  0.00           C  
ATOM    363  O   LEU    31      28.680  51.690  61.200  1.00  0.00           O  
ATOM    364  CB  LEU    31      29.470  54.980  61.530  1.00  0.00           C  
ATOM    365  CG  LEU    31      29.370  56.150  62.570  1.00  0.00           C  
ATOM    366  CD1 LEU    31      28.680  57.420  61.920  1.00  0.00           C  
ATOM    367  CD2 LEU    31      28.650  55.630  63.880  1.00  0.00           C  
ATOM    368  HN  LEU    31      31.850  54.710  62.340  1.00  0.00           H  
ATOM    369  HA  LEU    31      29.460  53.370  63.000  1.00  0.00           H  
ATOM    370  HB1 LEU    31      28.490  54.950  61.000  1.00  0.00           H  
ATOM    371  HB2 LEU    31      30.110  55.230  60.660  1.00  0.00           H  
ATOM    372  HG  LEU    31      30.400  56.440  62.870  1.00  0.00           H  
ATOM    373 1HD1 LEU    31      29.280  57.680  61.030  1.00  0.00           H  
ATOM    374 2HD1 LEU    31      28.680  58.230  62.680  1.00  0.00           H  
ATOM    375 3HD1 LEU    31      27.640  57.160  61.630  1.00  0.00           H  
ATOM    376 1HD2 LEU    31      28.500  56.460  64.610  1.00  0.00           H  
ATOM    377 2HD2 LEU    31      29.270  54.880  64.410  1.00  0.00           H  
ATOM    378 3HD2 LEU    31      27.710  55.070  63.630  1.00  0.00           H  
ATOM    379  N   ASP    32      30.550  52.300  60.020  1.00  0.00           N  
ATOM    380  CA  ASP    32      30.410  51.220  59.010  1.00  0.00           C  
ATOM    381  C   ASP    32      30.270  49.850  59.580  1.00  0.00           C  
ATOM    382  O   ASP    32      29.510  48.940  59.270  1.00  0.00           O  
ATOM    383  CB  ASP    32      31.600  51.500  58.000  1.00  0.00           C  
ATOM    384  CG  ASP    32      31.300  51.020  56.620  1.00  0.00           C  
ATOM    385  OD1 ASP    32      30.190  50.390  56.400  1.00  0.00           O  
ATOM    386  OD2 ASP    32      32.150  51.200  55.740  1.00  0.00           O1-
ATOM    387  HN  ASP    32      31.340  52.880  59.850  1.00  0.00           H  
ATOM    388  HA  ASP    32      29.480  51.320  58.470  1.00  0.00           H  
ATOM    389  HB1 ASP    32      32.560  51.050  58.320  1.00  0.00           H  
ATOM    390  HB2 ASP    32      31.630  52.610  57.920  1.00  0.00           H  
ATOM    391  N   GLY    33      31.180  49.630  60.520  1.00  0.00           N  
ATOM    392  CA  GLY    33      31.350  48.400  61.310  1.00  0.00           C  
ATOM    393  C   GLY    33      30.210  48.160  62.280  1.00  0.00           C  
ATOM    394  O   GLY    33      29.840  47.040  62.410  1.00  0.00           O  
ATOM    395  HN  GLY    33      31.890  50.340  60.590  1.00  0.00           H  
ATOM    396  HA1 GLY    33      32.290  48.480  61.820  1.00  0.00           H  
ATOM    397  HA2 GLY    33      31.340  47.500  60.710  1.00  0.00           H  
ATOM    398  N   LEU    34      29.610  49.190  62.950  1.00  0.00           N  
ATOM    399  CA  LEU    34      28.370  49.020  63.730  1.00  0.00           C  
ATOM    400  C   LEU    34      27.190  48.560  62.910  1.00  0.00           C  
ATOM    401  O   LEU    34      26.430  47.650  63.280  1.00  0.00           O  
ATOM    402  CB  LEU    34      28.110  50.410  64.560  1.00  0.00           C  
ATOM    403  CG  LEU    34      26.700  50.380  65.300  1.00  0.00           C  
ATOM    404  CD1 LEU    34      26.650  49.230  66.240  1.00  0.00           C  
ATOM    405  CD2 LEU    34      26.610  51.650  66.160  1.00  0.00           C  
ATOM    406  HN  LEU    34      29.950  50.110  62.800  1.00  0.00           H  
ATOM    407  HA  LEU    34      28.500  48.270  64.500  1.00  0.00           H  
ATOM    408  HB1 LEU    34      28.080  51.250  63.830  1.00  0.00           H  
ATOM    409  HB2 LEU    34      28.960  50.510  65.270  1.00  0.00           H  
ATOM    410  HG  LEU    34      25.890  50.430  64.540  1.00  0.00           H  
ATOM    411 1HD1 LEU    34      26.850  48.240  65.780  1.00  0.00           H  
ATOM    412 2HD1 LEU    34      25.700  49.220  66.820  1.00  0.00           H  
ATOM    413 3HD1 LEU    34      27.420  49.350  67.040  1.00  0.00           H  
ATOM    414 1HD2 LEU    34      27.370  51.490  66.960  1.00  0.00           H  
ATOM    415 2HD2 LEU    34      25.620  51.900  66.580  1.00  0.00           H  
ATOM    416 3HD2 LEU    34      26.950  52.480  65.500  1.00  0.00           H  
ATOM    417  N   ASP    35      27.000  49.180  61.700  1.00  0.00           N  
ATOM    418  CA  ASP    35      26.080  48.900  60.600  1.00  0.00           C  
ATOM    419  C   ASP    35      26.270  47.490  59.990  1.00  0.00           C  
ATOM    420  O   ASP    35      25.370  46.690  59.930  1.00  0.00           O  
ATOM    421  CB  ASP    35      26.320  50.000  59.520  1.00  0.00           C  
ATOM    422  CG  ASP    35      25.480  49.900  58.260  1.00  0.00           C  
ATOM    423  OD1 ASP    35      25.950  50.390  57.200  1.00  0.00           O  
ATOM    424  OD2 ASP    35      24.320  49.450  58.300  1.00  0.00           O1-
ATOM    425  HN  ASP    35      27.640  49.910  61.480  1.00  0.00           H  
ATOM    426  HA  ASP    35      25.060  49.010  60.930  1.00  0.00           H  
ATOM    427  HB1 ASP    35      27.370  50.120  59.180  1.00  0.00           H  
ATOM    428  HB2 ASP    35      26.130  50.980  60.030  1.00  0.00           H  
ATOM    429  N   ALA    36      27.530  47.060  59.700  1.00  0.00           N  
ATOM    430  CA  ALA    36      27.800  45.730  59.290  1.00  0.00           C  
ATOM    431  C   ALA    36      27.510  44.710  60.320  1.00  0.00           C  
ATOM    432  O   ALA    36      27.020  43.610  60.090  1.00  0.00           O  
ATOM    433  CB  ALA    36      29.320  45.560  58.930  1.00  0.00           C  
ATOM    434  HN  ALA    36      28.330  47.620  59.900  1.00  0.00           H  
ATOM    435  HA  ALA    36      27.230  45.490  58.410  1.00  0.00           H  
ATOM    436  HB1 ALA    36      30.050  46.120  59.560  1.00  0.00           H  
ATOM    437  HB2 ALA    36      29.470  46.020  57.930  1.00  0.00           H  
ATOM    438  HB3 ALA    36      29.720  44.530  58.860  1.00  0.00           H  
ATOM    439  N   LEU    37      27.990  44.910  61.610  1.00  0.00           N  
ATOM    440  CA  LEU    37      27.810  44.000  62.820  1.00  0.00           C  
ATOM    441  C   LEU    37      26.430  43.490  63.020  1.00  0.00           C  
ATOM    442  O   LEU    37      26.150  42.230  62.990  1.00  0.00           O  
ATOM    443  CB  LEU    37      28.360  44.700  64.080  1.00  0.00           C  
ATOM    444  CG  LEU    37      28.060  44.000  65.420  1.00  0.00           C  
ATOM    445  CD1 LEU    37      28.780  42.610  65.490  1.00  0.00           C  
ATOM    446  CD2 LEU    37      28.460  44.870  66.630  1.00  0.00           C  
ATOM    447  HN  LEU    37      28.420  45.800  61.710  1.00  0.00           H  
ATOM    448  HA  LEU    37      28.330  43.110  62.500  1.00  0.00           H  
ATOM    449  HB1 LEU    37      27.890  45.700  64.250  1.00  0.00           H  
ATOM    450  HB2 LEU    37      29.450  44.880  63.940  1.00  0.00           H  
ATOM    451  HG  LEU    37      26.990  43.740  65.550  1.00  0.00           H  
ATOM    452 1HD1 LEU    37      28.640  42.040  66.430  1.00  0.00           H  
ATOM    453 2HD1 LEU    37      29.870  42.840  65.390  1.00  0.00           H  
ATOM    454 3HD1 LEU    37      28.390  42.040  64.620  1.00  0.00           H  
ATOM    455 1HD2 LEU    37      28.280  45.930  66.330  1.00  0.00           H  
ATOM    456 2HD2 LEU    37      29.540  44.720  66.820  1.00  0.00           H  
ATOM    457 3HD2 LEU    37      27.850  44.550  67.510  1.00  0.00           H  
ATOM    458  N   VAL    38      25.460  44.400  63.050  1.00  0.00           N  
ATOM    459  CA  VAL    38      23.970  44.070  63.110  1.00  0.00           C  
ATOM    460  C   VAL    38      23.380  43.280  61.900  1.00  0.00           C  
ATOM    461  O   VAL    38      22.480  42.460  62.190  1.00  0.00           O  
ATOM    462  CB  VAL    38      23.100  45.290  63.410  1.00  0.00           C  
ATOM    463  CG1 VAL    38      23.480  45.970  64.770  1.00  0.00           C  
ATOM    464  CG2 VAL    38      23.280  46.280  62.220  1.00  0.00           C  
ATOM    465  HN  VAL    38      25.630  45.380  63.100  1.00  0.00           H  
ATOM    466  HA  VAL    38      23.930  43.380  63.940  1.00  0.00           H  
ATOM    467  HB  VAL    38      22.010  45.100  63.350  1.00  0.00           H  
ATOM    468 1HG1 VAL    38      22.760  46.790  64.980  1.00  0.00           H  
ATOM    469 2HG1 VAL    38      24.550  46.260  64.710  1.00  0.00           H  
ATOM    470 3HG1 VAL    38      23.500  45.160  65.530  1.00  0.00           H  
ATOM    471 1HG2 VAL    38      23.220  45.750  61.250  1.00  0.00           H  
ATOM    472 2HG2 VAL    38      24.290  46.720  62.220  1.00  0.00           H  
ATOM    473 3HG2 VAL    38      22.560  47.120  62.290  1.00  0.00           H  
ATOM    474  N   TYR    39      23.960  43.350  60.620  1.00  0.00           N  
ATOM    475  CA  TYR    39      23.610  42.350  59.670  1.00  0.00           C  
ATOM    476  C   TYR    39      24.230  40.980  60.040  1.00  0.00           C  
ATOM    477  O   TYR    39      23.630  39.930  59.880  1.00  0.00           O  
ATOM    478  CB  TYR    39      24.050  42.790  58.220  1.00  0.00           C  
ATOM    479  CG  TYR    39      23.380  43.980  57.690  1.00  0.00           C  
ATOM    480  CD1 TYR    39      24.140  45.130  57.380  1.00  0.00           C  
ATOM    481  CD2 TYR    39      21.960  44.120  57.520  1.00  0.00           C  
ATOM    482  CE1 TYR    39      23.510  46.260  56.860  1.00  0.00           C  
ATOM    483  CE2 TYR    39      21.320  45.330  57.110  1.00  0.00           C  
ATOM    484  CZ  TYR    39      22.160  46.380  56.730  1.00  0.00           C  
ATOM    485  OH  TYR    39      21.630  47.510  56.130  1.00  0.00           O  
ATOM    486  HN  TYR    39      24.640  44.030  60.350  1.00  0.00           H  
ATOM    487  HA  TYR    39      22.540  42.270  59.620  1.00  0.00           H  
ATOM    488  HB1 TYR    39      23.850  41.920  57.550  1.00  0.00           H  
ATOM    489  HB2 TYR    39      25.150  42.940  58.260  1.00  0.00           H  
ATOM    490  HD1 TYR    39      25.210  45.070  57.390  1.00  0.00           H  
ATOM    491  HD2 TYR    39      21.400  43.210  57.660  1.00  0.00           H  
ATOM    492  HE1 TYR    39      24.110  47.100  56.540  1.00  0.00           H  
ATOM    493  HE2 TYR    39      20.240  45.360  57.000  1.00  0.00           H  
ATOM    494  HH  TYR    39      22.330  48.050  55.760  1.00  0.00           H  
ATOM    495  N   ASP    40      25.490  40.930  60.500  1.00  0.00           N  
ATOM    496  CA  ASP    40      26.300  39.670  60.610  1.00  0.00           C  
ATOM    497  C   ASP    40      26.020  38.840  61.840  1.00  0.00           C  
ATOM    498  O   ASP    40      26.560  37.760  62.070  1.00  0.00           O  
ATOM    499  CB  ASP    40      27.820  39.930  60.640  1.00  0.00           C  
ATOM    500  CG  ASP    40      28.320  40.310  59.340  1.00  0.00           C  
ATOM    501  OD1 ASP    40      27.660  39.950  58.320  1.00  0.00           O  
ATOM    502  OD2 ASP    40      29.490  40.800  59.230  1.00  0.00           O1-
ATOM    503  HN  ASP    40      25.960  41.760  60.800  1.00  0.00           H  
ATOM    504  HA  ASP    40      25.950  39.040  59.800  1.00  0.00           H  
ATOM    505  HB1 ASP    40      28.480  39.140  61.050  1.00  0.00           H  
ATOM    506  HB2 ASP    40      28.000  40.750  61.360  1.00  0.00           H  
ATOM    507  N   LEU    41      25.160  39.340  62.740  1.00  0.00           N  
ATOM    508  CA  LEU    41      24.610  38.590  63.930  1.00  0.00           C  
ATOM    509  C   LEU    41      23.110  38.210  63.750  1.00  0.00           C  
ATOM    510  O   LEU    41      22.460  37.530  64.490  1.00  0.00           O  
ATOM    511  CB  LEU    41      24.800  39.420  65.200  1.00  0.00           C  
ATOM    512  CG  LEU    41      26.200  39.530  65.810  1.00  0.00           C  
ATOM    513  CD1 LEU    41      26.260  40.610  66.940  1.00  0.00           C  
ATOM    514  CD2 LEU    41      26.580  38.080  66.290  1.00  0.00           C  
ATOM    515  HN  LEU    41      24.930  40.300  62.630  1.00  0.00           H  
ATOM    516  HA  LEU    41      25.050  37.600  63.990  1.00  0.00           H  
ATOM    517  HB1 LEU    41      24.230  39.030  66.070  1.00  0.00           H  
ATOM    518  HB2 LEU    41      24.550  40.480  64.990  1.00  0.00           H  
ATOM    519  HG  LEU    41      26.820  39.980  65.000  1.00  0.00           H  
ATOM    520 1HD1 LEU    41      26.150  41.650  66.570  1.00  0.00           H  
ATOM    521 2HD1 LEU    41      27.120  40.510  67.630  1.00  0.00           H  
ATOM    522 3HD1 LEU    41      25.370  40.430  67.580  1.00  0.00           H  
ATOM    523 1HD2 LEU    41      26.330  37.420  65.440  1.00  0.00           H  
ATOM    524 2HD2 LEU    41      25.930  37.780  67.140  1.00  0.00           H  
ATOM    525 3HD2 LEU    41      27.670  38.100  66.510  1.00  0.00           H  
ATOM    526  N   ASP    42      22.490  38.570  62.560  1.00  0.00           N  
ATOM    527  CA  ASP    42      21.060  38.300  62.270  1.00  0.00           C  
ATOM    528  C   ASP    42      20.890  36.970  61.510  1.00  0.00           C  
ATOM    529  O   ASP    42      20.270  36.940  60.460  1.00  0.00           O  
ATOM    530  CB  ASP    42      20.500  39.580  61.570  1.00  0.00           C  
ATOM    531  CG  ASP    42      19.040  39.500  61.220  1.00  0.00           C  
ATOM    532  OD1 ASP    42      18.230  39.060  62.090  1.00  0.00           O  
ATOM    533  OD2 ASP    42      18.630  39.880  60.050  1.00  0.00           O1-
ATOM    534  HN  ASP    42      22.980  39.290  62.070  1.00  0.00           H  
ATOM    535  HA  ASP    42      20.590  38.180  63.230  1.00  0.00           H  
ATOM    536  HB1 ASP    42      21.110  39.870  60.690  1.00  0.00           H  
ATOM    537  HB2 ASP    42      20.640  40.500  62.180  1.00  0.00           H  
ATOM    538  N   PHE    43      21.420  35.880  62.020  1.00  0.00           N  
ATOM    539  CA  PHE    43      21.200  34.580  61.390  1.00  0.00           C  
ATOM    540  C   PHE    43      20.740  33.590  62.460  1.00  0.00           C  
ATOM    541  O   PHE    43      21.310  33.690  63.590  1.00  0.00           O  
ATOM    542  CB  PHE    43      22.460  34.140  60.770  1.00  0.00           C  
ATOM    543  CG  PHE    43      22.770  34.920  59.470  1.00  0.00           C  
ATOM    544  CD1 PHE    43      22.070  34.770  58.280  1.00  0.00           C  
ATOM    545  CD2 PHE    43      23.600  36.080  59.510  1.00  0.00           C  
ATOM    546  CE1 PHE    43      22.370  35.470  57.120  1.00  0.00           C  
ATOM    547  CE2 PHE    43      23.990  36.820  58.350  1.00  0.00           C  
ATOM    548  CZ  PHE    43      23.320  36.500  57.160  1.00  0.00           C  
ATOM    549  HN  PHE    43      21.930  35.880  62.870  1.00  0.00           H  
ATOM    550  HA  PHE    43      20.450  34.710  60.620  1.00  0.00           H  
ATOM    551  HB1 PHE    43      22.500  33.050  60.540  1.00  0.00           H  
ATOM    552  HB2 PHE    43      23.260  34.380  61.500  1.00  0.00           H  
ATOM    553  HD1 PHE    43      21.300  34.010  58.280  1.00  0.00           H  
ATOM    554  HD2 PHE    43      24.030  36.300  60.480  1.00  0.00           H  
ATOM    555  HE1 PHE    43      21.810  35.260  56.230  1.00  0.00           H  
ATOM    556  HE2 PHE    43      24.610  37.690  58.500  1.00  0.00           H  
ATOM    557  HZ  PHE    43      23.580  36.940  56.210  1.00  0.00           H  
ATOM    558  N   PRO    44      19.840  32.670  62.200  1.00  0.00           N  
ATOM    559  CA  PRO    44      19.210  31.790  63.200  1.00  0.00           C  
ATOM    560  C   PRO    44      20.100  31.300  64.330  1.00  0.00           C  
ATOM    561  O   PRO    44      19.690  31.520  65.520  1.00  0.00           O  
ATOM    562  CB  PRO    44      18.680  30.630  62.410  1.00  0.00           C  
ATOM    563  CG  PRO    44      18.330  31.210  61.060  1.00  0.00           C  
ATOM    564  CD  PRO    44      19.440  32.250  60.850  1.00  0.00           C  
ATOM    565  HA  PRO    44      18.390  32.390  63.580  1.00  0.00           H  
ATOM    566  HB1 PRO    44      17.920  30.130  63.060  1.00  0.00           H  
ATOM    567  HB2 PRO    44      19.410  29.840  62.130  1.00  0.00           H  
ATOM    568  HG1 PRO    44      18.360  30.540  60.180  1.00  0.00           H  
ATOM    569  HG2 PRO    44      17.320  31.670  61.100  1.00  0.00           H  
ATOM    570  HD1 PRO    44      20.250  31.770  60.250  1.00  0.00           H  
ATOM    571  HD2 PRO    44      19.000  33.050  60.210  1.00  0.00           H  
ATOM    572  N   ALA    45      21.320  30.720  64.040  1.00  0.00           N  
ATOM    573  CA  ALA    45      22.330  30.230  64.910  1.00  0.00           C  
ATOM    574  C   ALA    45      22.860  31.250  65.890  1.00  0.00           C  
ATOM    575  O   ALA    45      23.280  30.980  67.000  1.00  0.00           O  
ATOM    576  CB  ALA    45      23.530  29.580  64.240  1.00  0.00           C  
ATOM    577  HN  ALA    45      21.640  30.660  63.100  1.00  0.00           H  
ATOM    578  HA  ALA    45      21.900  29.510  65.590  1.00  0.00           H  
ATOM    579  HB1 ALA    45      24.240  30.300  63.790  1.00  0.00           H  
ATOM    580  HB2 ALA    45      23.180  28.940  63.400  1.00  0.00           H  
ATOM    581  HB3 ALA    45      24.210  29.000  64.900  1.00  0.00           H  
ATOM    582  N   LEU    46      22.780  32.540  65.510  1.00  0.00           N  
ATOM    583  CA  LEU    46      23.420  33.620  66.200  1.00  0.00           C  
ATOM    584  C   LEU    46      22.490  34.290  67.160  1.00  0.00           C  
ATOM    585  O   LEU    46      22.900  35.020  68.040  1.00  0.00           O  
ATOM    586  CB  LEU    46      24.080  34.660  65.250  1.00  0.00           C  
ATOM    587  CG  LEU    46      24.810  33.930  64.020  1.00  0.00           C  
ATOM    588  CD1 LEU    46      25.450  34.930  63.070  1.00  0.00           C  
ATOM    589  CD2 LEU    46      25.770  32.830  64.490  1.00  0.00           C  
ATOM    590  HN  LEU    46      22.330  32.740  64.650  1.00  0.00           H  
ATOM    591  HA  LEU    46      24.290  33.290  66.750  1.00  0.00           H  
ATOM    592  HB1 LEU    46      24.850  35.240  65.800  1.00  0.00           H  
ATOM    593  HB2 LEU    46      23.210  35.240  64.850  1.00  0.00           H  
ATOM    594  HG  LEU    46      24.030  33.490  63.370  1.00  0.00           H  
ATOM    595 1HD1 LEU    46      26.330  35.320  63.610  1.00  0.00           H  
ATOM    596 2HD1 LEU    46      24.800  35.800  62.830  1.00  0.00           H  
ATOM    597 3HD1 LEU    46      25.790  34.420  62.140  1.00  0.00           H  
ATOM    598 1HD2 LEU    46      26.570  33.190  65.170  1.00  0.00           H  
ATOM    599 2HD2 LEU    46      26.320  32.610  63.540  1.00  0.00           H  
ATOM    600 3HD2 LEU    46      25.270  31.900  64.840  1.00  0.00           H  
ATOM    601  N   ARG    47      21.200  33.990  66.960  1.00  0.00           N  
ATOM    602  CA  ARG    47      20.120  34.500  67.750  1.00  0.00           C  
ATOM    603  C   ARG    47      19.690  33.600  68.890  1.00  0.00           C  
ATOM    604  O   ARG    47      18.750  33.880  69.600  1.00  0.00           O  
ATOM    605  CB  ARG    47      18.820  34.820  66.840  1.00  0.00           C  
ATOM    606  CG  ARG    47      19.250  35.890  65.770  1.00  0.00           C  
ATOM    607  CD  ARG    47      18.130  36.560  65.030  1.00  0.00           C  
ATOM    608  NE  ARG    47      17.480  37.500  66.020  1.00  0.00           N  
ATOM    609  CZ  ARG    47      17.060  38.710  65.770  1.00  0.00           C  
ATOM    610  NH1 ARG    47      17.250  39.360  64.640  1.00  0.00           N1+
ATOM    611  NH2 ARG    47      16.550  39.270  66.830  1.00  0.00           N  
ATOM    612  HN  ARG    47      21.090  33.400  66.160  1.00  0.00           H  
ATOM    613  HA  ARG    47      20.440  35.410  68.240  1.00  0.00           H  
ATOM    614  HB1 ARG    47      18.000  35.060  67.540  1.00  0.00           H  
ATOM    615  HB2 ARG    47      18.550  33.830  66.420  1.00  0.00           H  
ATOM    616  HG1 ARG    47      19.790  35.190  65.100  1.00  0.00           H  
ATOM    617  HG2 ARG    47      19.930  36.680  66.160  1.00  0.00           H  
ATOM    618  HD1 ARG    47      17.340  35.810  64.820  1.00  0.00           H  
ATOM    619  HD2 ARG    47      18.460  37.160  64.160  1.00  0.00           H  
ATOM    620  HE  ARG    47      17.490  37.220  66.980  1.00  0.00           H  
ATOM    621 1HH1 ARG    47      17.630  38.970  63.790  1.00  0.00           H  
ATOM    622 2HH1 ARG    47      17.280  40.360  64.610  1.00  0.00           H  
ATOM    623 1HH2 ARG    47      16.400  38.710  67.640  1.00  0.00           H  
ATOM    624 2HH2 ARG    47      16.390  40.260  66.810  1.00  0.00           H  
ATOM    625  N   LYS    48      20.330  32.440  69.130  1.00  0.00           N  
ATOM    626  CA  LYS    48      20.130  31.600  70.250  1.00  0.00           C  
ATOM    627  C   LYS    48      20.540  32.230  71.570  1.00  0.00           C  
ATOM    628  O   LYS    48      19.890  32.180  72.610  1.00  0.00           O  
ATOM    629  CB  LYS    48      21.050  30.320  69.940  1.00  0.00           C  
ATOM    630  CG  LYS    48      20.450  29.570  68.680  1.00  0.00           C  
ATOM    631  CD  LYS    48      18.990  29.200  68.680  1.00  0.00           C  
ATOM    632  CE  LYS    48      18.520  28.560  67.360  1.00  0.00           C  
ATOM    633  NZ  LYS    48      17.140  28.160  67.420  1.00  0.00           N1+
ATOM    634  HN  LYS    48      21.110  32.190  68.560  1.00  0.00           H  
ATOM    635  HA  LYS    48      19.090  31.360  70.450  1.00  0.00           H  
ATOM    636  HB1 LYS    48      20.880  29.670  70.820  1.00  0.00           H  
ATOM    637  HB2 LYS    48      22.120  30.610  69.850  1.00  0.00           H  
ATOM    638  HG1 LYS    48      21.070  28.690  68.400  1.00  0.00           H  
ATOM    639  HG2 LYS    48      20.670  30.250  67.830  1.00  0.00           H  
ATOM    640  HD1 LYS    48      18.480  30.180  68.720  1.00  0.00           H  
ATOM    641  HD2 LYS    48      18.740  28.490  69.500  1.00  0.00           H  
ATOM    642  HE1 LYS    48      19.050  27.610  67.150  1.00  0.00           H  
ATOM    643  HE2 LYS    48      18.630  29.350  66.590  1.00  0.00           H  
ATOM    644  HZ1 LYS    48      16.530  28.960  67.660  1.00  0.00           H  
ATOM    645  HZ2 LYS    48      17.000  27.510  68.220  1.00  0.00           H  
ATOM    646  HZ3 LYS    48      16.720  27.730  66.570  1.00  0.00           H  
ATOM    647  N   ASN    49      21.710  33.020  71.540  1.00  0.00           N  
ATOM    648  CA  ASN    49      22.140  33.910  72.660  1.00  0.00           C  
ATOM    649  C   ASN    49      21.140  35.190  72.710  1.00  0.00           C  
ATOM    650  O   ASN    49      21.130  36.120  71.910  1.00  0.00           O  
ATOM    651  CB  ASN    49      23.560  34.490  72.510  1.00  0.00           C  
ATOM    652  CG  ASN    49      24.160  35.100  73.760  1.00  0.00           C  
ATOM    653  ND2 ASN    49      25.470  35.410  73.750  1.00  0.00           N  
ATOM    654  OD1 ASN    49      23.370  35.370  74.680  1.00  0.00           O  
ATOM    655  HN  ASN    49      22.260  33.200  70.730  1.00  0.00           H  
ATOM    656  HA  ASN    49      21.960  33.370  73.580  1.00  0.00           H  
ATOM    657  HB1 ASN    49      23.590  35.270  71.730  1.00  0.00           H  
ATOM    658  HB2 ASN    49      24.160  33.590  72.250  1.00  0.00           H  
ATOM    659 1HD2 ASN    49      26.130  34.990  73.130  1.00  0.00           H  
ATOM    660 2HD2 ASN    49      25.770  35.890  74.570  1.00  0.00           H  
ATOM    661  N   LYS    50      20.280  35.280  73.740  1.00  0.00           N  
ATOM    662  CA  LYS    50      19.330  36.340  73.920  1.00  0.00           C  
ATOM    663  C   LYS    50      19.880  37.730  73.970  1.00  0.00           C  
ATOM    664  O   LYS    50      19.190  38.660  73.610  1.00  0.00           O  
ATOM    665  CB  LYS    50      18.420  35.950  75.130  1.00  0.00           C  
ATOM    666  CG  LYS    50      17.330  34.910  74.650  1.00  0.00           C  
ATOM    667  CD  LYS    50      16.220  35.610  73.850  1.00  0.00           C  
ATOM    668  CE  LYS    50      14.810  35.500  74.500  1.00  0.00           C  
ATOM    669  NZ  LYS    50      13.790  36.290  73.870  1.00  0.00           N1+
ATOM    670  HN  LYS    50      20.230  34.610  74.470  1.00  0.00           H  
ATOM    671  HA  LYS    50      18.690  36.360  73.050  1.00  0.00           H  
ATOM    672  HB1 LYS    50      17.800  36.820  75.450  1.00  0.00           H  
ATOM    673  HB2 LYS    50      19.000  35.600  76.010  1.00  0.00           H  
ATOM    674  HG1 LYS    50      16.970  34.420  75.580  1.00  0.00           H  
ATOM    675  HG2 LYS    50      17.770  34.170  73.950  1.00  0.00           H  
ATOM    676  HD1 LYS    50      16.110  35.080  72.880  1.00  0.00           H  
ATOM    677  HD2 LYS    50      16.470  36.670  73.630  1.00  0.00           H  
ATOM    678  HE1 LYS    50      14.900  35.940  75.520  1.00  0.00           H  
ATOM    679  HE2 LYS    50      14.450  34.480  74.760  1.00  0.00           H  
ATOM    680  HZ1 LYS    50      14.040  37.300  73.880  1.00  0.00           H  
ATOM    681  HZ2 LYS    50      12.930  36.220  74.450  1.00  0.00           H  
ATOM    682  HZ3 LYS    50      13.660  36.070  72.860  1.00  0.00           H  
ATOM    683  N   ASN    51      21.060  37.950  74.480  1.00  0.00           N  
ATOM    684  CA  ASN    51      21.700  39.230  74.420  1.00  0.00           C  
ATOM    685  C   ASN    51      21.810  39.750  73.050  1.00  0.00           C  
ATOM    686  O   ASN    51      21.470  40.890  72.740  1.00  0.00           O  
ATOM    687  CB  ASN    51      23.110  39.280  75.170  1.00  0.00           C  
ATOM    688  CG  ASN    51      23.080  38.890  76.650  1.00  0.00           C  
ATOM    689  ND2 ASN    51      22.010  39.000  77.440  1.00  0.00           N  
ATOM    690  OD1 ASN    51      24.060  38.300  77.110  1.00  0.00           O  
ATOM    691  HN  ASN    51      21.570  37.270  74.990  1.00  0.00           H  
ATOM    692  HA  ASN    51      21.070  39.940  74.940  1.00  0.00           H  
ATOM    693  HB1 ASN    51      23.590  40.280  75.150  1.00  0.00           H  
ATOM    694  HB2 ASN    51      23.680  38.480  74.660  1.00  0.00           H  
ATOM    695 1HD2 ASN    51      22.030  38.610  78.360  1.00  0.00           H  
ATOM    696 2HD2 ASN    51      21.230  39.580  77.230  1.00  0.00           H  
ATOM    697  N   ILE    52      22.190  38.880  72.100  1.00  0.00           N  
ATOM    698  CA  ILE    52      22.300  39.250  70.720  1.00  0.00           C  
ATOM    699  C   ILE    52      20.930  39.510  70.190  1.00  0.00           C  
ATOM    700  O   ILE    52      20.690  40.550  69.570  1.00  0.00           O  
ATOM    701  CB  ILE    52      22.920  38.160  69.810  1.00  0.00           C  
ATOM    702  CG1 ILE    52      24.390  37.890  70.240  1.00  0.00           C  
ATOM    703  CG2 ILE    52      22.850  38.500  68.380  1.00  0.00           C  
ATOM    704  CD  ILE    52      25.310  39.160  70.290  1.00  0.00           C  
ATOM    705  HN  ILE    52      22.320  37.920  72.370  1.00  0.00           H  
ATOM    706  HA  ILE    52      22.880  40.160  70.650  1.00  0.00           H  
ATOM    707  HB  ILE    52      22.270  37.270  69.900  1.00  0.00           H  
ATOM    708 1HG1 ILE    52      24.800  37.050  69.640  1.00  0.00           H  
ATOM    709 2HG1 ILE    52      24.340  37.650  71.320  1.00  0.00           H  
ATOM    710 1HG2 ILE    52      21.860  38.350  67.910  1.00  0.00           H  
ATOM    711 2HG2 ILE    52      23.460  37.780  67.800  1.00  0.00           H  
ATOM    712 3HG2 ILE    52      23.330  39.480  68.150  1.00  0.00           H  
ATOM    713  HD1 ILE    52      26.070  39.030  71.090  1.00  0.00           H  
ATOM    714  HD2 ILE    52      24.750  40.120  70.390  1.00  0.00           H  
ATOM    715  HD3 ILE    52      25.780  39.190  69.280  1.00  0.00           H  
ATOM    716  N   ASP    53      19.940  38.610  70.510  1.00  0.00           N  
ATOM    717  CA  ASP    53      18.630  38.760  69.980  1.00  0.00           C  
ATOM    718  C   ASP    53      17.980  40.090  70.390  1.00  0.00           C  
ATOM    719  O   ASP    53      17.420  40.790  69.530  1.00  0.00           O  
ATOM    720  CB  ASP    53      17.870  37.530  70.490  1.00  0.00           C  
ATOM    721  CG  ASP    53      16.550  37.290  69.940  1.00  0.00           C  
ATOM    722  OD1 ASP    53      16.370  37.300  68.690  1.00  0.00           O  
ATOM    723  OD2 ASP    53      15.600  37.120  70.710  1.00  0.00           O1-
ATOM    724  HN  ASP    53      20.160  37.870  71.130  1.00  0.00           H  
ATOM    725  HA  ASP    53      18.740  38.740  68.910  1.00  0.00           H  
ATOM    726  HB1 ASP    53      17.850  37.730  71.580  1.00  0.00           H  
ATOM    727  HB2 ASP    53      18.390  36.560  70.350  1.00  0.00           H  
ATOM    728  N   ASN    54      18.130  40.370  71.680  1.00  0.00           N  
ATOM    729  CA  ASN    54      17.570  41.600  72.260  1.00  0.00           C  
ATOM    730  C   ASN    54      18.330  42.840  71.650  1.00  0.00           C  
ATOM    731  O   ASN    54      17.660  43.810  71.370  1.00  0.00           O  
ATOM    732  CB  ASN    54      17.600  41.730  73.860  1.00  0.00           C  
ATOM    733  CG  ASN    54      16.880  40.660  74.580  1.00  0.00           C  
ATOM    734  ND2 ASN    54      17.250  40.460  75.880  1.00  0.00           N  
ATOM    735  OD1 ASN    54      15.960  40.040  74.100  1.00  0.00           O  
ATOM    736  HN  ASN    54      18.670  39.830  72.320  1.00  0.00           H  
ATOM    737  HA  ASN    54      16.550  41.570  71.900  1.00  0.00           H  
ATOM    738  HB1 ASN    54      17.130  42.710  74.100  1.00  0.00           H  
ATOM    739  HB2 ASN    54      18.650  41.650  74.220  1.00  0.00           H  
ATOM    740 1HD2 ASN    54      16.930  39.690  76.430  1.00  0.00           H  
ATOM    741 2HD2 ASN    54      17.800  41.170  76.320  1.00  0.00           H  
ATOM    742  N   PHE    55      19.630  42.790  71.440  1.00  0.00           N  
ATOM    743  CA  PHE    55      20.430  43.860  70.870  1.00  0.00           C  
ATOM    744  C   PHE    55      19.940  44.270  69.480  1.00  0.00           C  
ATOM    745  O   PHE    55      19.660  45.450  69.240  1.00  0.00           O  
ATOM    746  CB  PHE    55      21.950  43.430  70.940  1.00  0.00           C  
ATOM    747  CG  PHE    55      22.790  44.360  70.070  1.00  0.00           C  
ATOM    748  CD1 PHE    55      23.770  43.870  69.140  1.00  0.00           C  
ATOM    749  CD2 PHE    55      22.810  45.710  70.440  1.00  0.00           C  
ATOM    750  CE1 PHE    55      24.730  44.700  68.650  1.00  0.00           C  
ATOM    751  CE2 PHE    55      23.580  46.620  69.740  1.00  0.00           C  
ATOM    752  CZ  PHE    55      24.570  46.140  68.900  1.00  0.00           C  
ATOM    753  HN  PHE    55      20.100  41.960  71.740  1.00  0.00           H  
ATOM    754  HA  PHE    55      20.230  44.570  71.660  1.00  0.00           H  
ATOM    755  HB1 PHE    55      22.010  42.410  70.520  1.00  0.00           H  
ATOM    756  HB2 PHE    55      22.490  43.490  71.910  1.00  0.00           H  
ATOM    757  HD1 PHE    55      23.840  42.810  68.960  1.00  0.00           H  
ATOM    758  HD2 PHE    55      22.160  46.070  71.230  1.00  0.00           H  
ATOM    759  HE1 PHE    55      25.440  44.310  67.940  1.00  0.00           H  
ATOM    760  HE2 PHE    55      23.610  47.640  70.080  1.00  0.00           H  
ATOM    761  HZ  PHE    55      25.210  46.870  68.450  1.00  0.00           H  
ATOM    762  N   LEU    56      19.590  43.260  68.620  1.00  0.00           N  
ATOM    763  CA  LEU    56      19.120  43.510  67.270  1.00  0.00           C  
ATOM    764  C   LEU    56      17.680  43.930  67.310  1.00  0.00           C  
ATOM    765  O   LEU    56      17.110  44.480  66.410  1.00  0.00           O  
ATOM    766  CB  LEU    56      19.280  42.210  66.460  1.00  0.00           C  
ATOM    767  CG  LEU    56      20.740  41.850  66.170  1.00  0.00           C  
ATOM    768  CD1 LEU    56      20.840  40.760  65.060  1.00  0.00           C  
ATOM    769  CD2 LEU    56      21.660  43.070  65.840  1.00  0.00           C  
ATOM    770  HN  LEU    56      19.820  42.320  68.870  1.00  0.00           H  
ATOM    771  HA  LEU    56      19.650  44.330  66.790  1.00  0.00           H  
ATOM    772  HB1 LEU    56      18.810  42.310  65.460  1.00  0.00           H  
ATOM    773  HB2 LEU    56      18.950  41.300  67.010  1.00  0.00           H  
ATOM    774  HG  LEU    56      21.170  41.330  67.060  1.00  0.00           H  
ATOM    775 1HD1 LEU    56      21.860  40.350  64.920  1.00  0.00           H  
ATOM    776 2HD1 LEU    56      20.230  40.970  64.160  1.00  0.00           H  
ATOM    777 3HD1 LEU    56      20.380  39.810  65.390  1.00  0.00           H  
ATOM    778 1HD2 LEU    56      21.320  43.580  64.910  1.00  0.00           H  
ATOM    779 2HD2 LEU    56      22.690  42.680  65.700  1.00  0.00           H  
ATOM    780 3HD2 LEU    56      21.690  43.840  66.640  1.00  0.00           H  
ATOM    781  N   SER    57      16.970  43.760  68.490  1.00  0.00           N  
ATOM    782  CA  SER    57      15.630  44.180  68.620  1.00  0.00           C  
ATOM    783  C   SER    57      15.420  45.550  69.260  1.00  0.00           C  
ATOM    784  O   SER    57      14.400  46.160  69.160  1.00  0.00           O  
ATOM    785  CB  SER    57      15.010  43.090  69.560  1.00  0.00           C  
ATOM    786  OG  SER    57      15.160  41.820  68.910  1.00  0.00           O  
ATOM    787  HN  SER    57      17.490  43.390  69.250  1.00  0.00           H  
ATOM    788  HA  SER    57      15.100  44.220  67.680  1.00  0.00           H  
ATOM    789  HB1 SER    57      13.920  43.260  69.790  1.00  0.00           H  
ATOM    790  HB2 SER    57      15.550  43.040  70.530  1.00  0.00           H  
ATOM    791  HG1 SER    57      16.060  41.520  69.100  1.00  0.00           H  
ATOM    792  N   ARG    58      16.440  46.040  69.950  1.00  0.00           N  
ATOM    793  CA  ARG    58      16.380  47.260  70.680  1.00  0.00           C  
ATOM    794  C   ARG    58      17.410  48.310  70.260  1.00  0.00           C  
ATOM    795  O   ARG    58      17.300  49.410  70.870  1.00  0.00           O  
ATOM    796  CB  ARG    58      16.650  46.920  72.160  1.00  0.00           C  
ATOM    797  CG  ARG    58      15.770  45.910  72.840  1.00  0.00           C  
ATOM    798  CD  ARG    58      14.300  46.240  72.940  1.00  0.00           C  
ATOM    799  NE  ARG    58      13.690  44.910  73.500  1.00  0.00           N  
ATOM    800  CZ  ARG    58      13.480  44.590  74.720  1.00  0.00           C  
ATOM    801  NH1 ARG    58      14.210  45.090  75.660  1.00  0.00           N1+
ATOM    802  NH2 ARG    58      12.640  43.640  75.120  1.00  0.00           N  
ATOM    803  HN  ARG    58      17.300  45.540  69.920  1.00  0.00           H  
ATOM    804  HA  ARG    58      15.420  47.720  70.530  1.00  0.00           H  
ATOM    805  HB1 ARG    58      16.720  47.830  72.800  1.00  0.00           H  
ATOM    806  HB2 ARG    58      17.700  46.530  72.180  1.00  0.00           H  
ATOM    807  HG1 ARG    58      16.170  45.570  73.820  1.00  0.00           H  
ATOM    808  HG2 ARG    58      15.860  44.930  72.330  1.00  0.00           H  
ATOM    809  HD1 ARG    58      13.910  46.450  71.930  1.00  0.00           H  
ATOM    810  HD2 ARG    58      14.240  47.130  73.600  1.00  0.00           H  
ATOM    811  HE  ARG    58      13.090  44.480  72.830  1.00  0.00           H  
ATOM    812 1HH1 ARG    58      14.790  45.840  75.360  1.00  0.00           H  
ATOM    813 2HH1 ARG    58      13.890  45.000  76.610  1.00  0.00           H  
ATOM    814 1HH2 ARG    58      12.400  43.060  74.340  1.00  0.00           H  
ATOM    815 2HH2 ARG    58      13.000  43.220  75.950  1.00  0.00           H  
ATOM    816  N   TYR    59      18.270  48.110  69.160  1.00  0.00           N  
ATOM    817  CA  TYR    59      19.220  49.130  68.710  1.00  0.00           C  
ATOM    818  C   TYR    59      18.950  49.550  67.290  1.00  0.00           C  
ATOM    819  O   TYR    59      19.740  50.300  66.720  1.00  0.00           O  
ATOM    820  CB  TYR    59      20.670  48.570  68.860  1.00  0.00           C  
ATOM    821  CG  TYR    59      21.660  49.580  69.290  1.00  0.00           C  
ATOM    822  CD1 TYR    59      21.450  50.350  70.480  1.00  0.00           C  
ATOM    823  CD2 TYR    59      22.840  49.840  68.510  1.00  0.00           C  
ATOM    824  CE1 TYR    59      22.470  51.260  70.870  1.00  0.00           C  
ATOM    825  CE2 TYR    59      23.870  50.680  68.950  1.00  0.00           C  
ATOM    826  CZ  TYR    59      23.680  51.340  70.190  1.00  0.00           C  
ATOM    827  OH  TYR    59      24.600  52.350  70.560  1.00  0.00           O  
ATOM    828  HN  TYR    59      18.350  47.170  68.820  1.00  0.00           H  
ATOM    829  HA  TYR    59      19.100  49.900  69.460  1.00  0.00           H  
ATOM    830  HB1 TYR    59      20.930  48.060  67.900  1.00  0.00           H  
ATOM    831  HB2 TYR    59      20.660  47.800  69.670  1.00  0.00           H  
ATOM    832  HD1 TYR    59      20.600  50.210  71.130  1.00  0.00           H  
ATOM    833  HD2 TYR    59      22.900  49.280  67.590  1.00  0.00           H  
ATOM    834  HE1 TYR    59      22.310  51.740  71.820  1.00  0.00           H  
ATOM    835  HE2 TYR    59      24.680  50.920  68.280  1.00  0.00           H  
ATOM    836  HH  TYR    59      24.370  52.790  71.370  1.00  0.00           H  
ATOM    837  N   LYS    60      17.770  49.310  66.780  1.00  0.00           N  
ATOM    838  CA  LYS    60      17.200  49.860  65.490  1.00  0.00           C  
ATOM    839  C   LYS    60      17.160  51.350  65.360  1.00  0.00           C  
ATOM    840  O   LYS    60      17.670  51.910  64.390  1.00  0.00           O  
ATOM    841  CB  LYS    60      15.850  49.210  65.090  1.00  0.00           C  
ATOM    842  CG  LYS    60      15.270  49.710  63.800  1.00  0.00           C  
ATOM    843  CD  LYS    60      16.210  49.460  62.600  1.00  0.00           C  
ATOM    844  CE  LYS    60      16.350  48.000  62.250  1.00  0.00           C  
ATOM    845  NZ  LYS    60      17.170  47.770  61.100  1.00  0.00           N1+
ATOM    846  HN  LYS    60      17.170  48.630  67.200  1.00  0.00           H  
ATOM    847  HA  LYS    60      18.010  49.630  64.820  1.00  0.00           H  
ATOM    848  HB1 LYS    60      15.090  49.460  65.860  1.00  0.00           H  
ATOM    849  HB2 LYS    60      16.050  48.120  65.180  1.00  0.00           H  
ATOM    850  HG1 LYS    60      14.960  50.770  63.950  1.00  0.00           H  
ATOM    851  HG2 LYS    60      14.330  49.150  63.630  1.00  0.00           H  
ATOM    852  HD1 LYS    60      17.220  49.900  62.710  1.00  0.00           H  
ATOM    853  HD2 LYS    60      15.900  49.960  61.660  1.00  0.00           H  
ATOM    854  HE1 LYS    60      15.320  47.730  61.950  1.00  0.00           H  
ATOM    855  HE2 LYS    60      16.590  47.240  63.030  1.00  0.00           H  
ATOM    856  HZ1 LYS    60      18.130  47.430  61.330  1.00  0.00           H  
ATOM    857  HZ2 LYS    60      17.340  48.540  60.430  1.00  0.00           H  
ATOM    858  HZ3 LYS    60      16.710  47.010  60.550  1.00  0.00           H  
ATOM    859  N   ASP    61      16.650  52.160  66.290  1.00  0.00           N  
ATOM    860  CA  ASP    61      16.550  53.660  66.270  1.00  0.00           C  
ATOM    861  C   ASP    61      17.940  54.240  66.030  1.00  0.00           C  
ATOM    862  O   ASP    61      18.190  55.110  65.210  1.00  0.00           O  
ATOM    863  CB  ASP    61      15.900  54.250  67.520  1.00  0.00           C  
ATOM    864  CG  ASP    61      14.460  53.640  67.660  1.00  0.00           C  
ATOM    865  OD1 ASP    61      13.740  53.500  66.670  1.00  0.00           O  
ATOM    866  OD2 ASP    61      14.050  53.290  68.830  1.00  0.00           O1-
ATOM    867  HN  ASP    61      16.290  51.780  67.130  1.00  0.00           H  
ATOM    868  HA  ASP    61      15.940  54.120  65.520  1.00  0.00           H  
ATOM    869  HB1 ASP    61      15.760  55.350  67.390  1.00  0.00           H  
ATOM    870  HB2 ASP    61      16.460  54.050  68.460  1.00  0.00           H  
ATOM    871  N   THR    62      18.970  53.620  66.720  1.00  0.00           N  
ATOM    872  CA  THR    62      20.360  54.080  66.670  1.00  0.00           C  
ATOM    873  C   THR    62      21.040  53.710  65.280  1.00  0.00           C  
ATOM    874  O   THR    62      21.760  54.500  64.730  1.00  0.00           O  
ATOM    875  CB  THR    62      21.280  53.450  67.750  1.00  0.00           C  
ATOM    876  CG2 THR    62      22.780  53.700  67.600  1.00  0.00           C  
ATOM    877  OG1 THR    62      21.020  53.940  69.060  1.00  0.00           O  
ATOM    878  HN  THR    62      18.700  53.040  67.480  1.00  0.00           H  
ATOM    879  HA  THR    62      20.440  55.150  66.610  1.00  0.00           H  
ATOM    880  HB  THR    62      21.160  52.350  67.790  1.00  0.00           H  
ATOM    881  HG1 THR    62      21.170  53.150  69.590  1.00  0.00           H  
ATOM    882 1HG2 THR    62      22.950  54.760  67.320  1.00  0.00           H  
ATOM    883 2HG2 THR    62      23.270  53.210  66.730  1.00  0.00           H  
ATOM    884 3HG2 THR    62      23.400  53.370  68.460  1.00  0.00           H  
ATOM    885  N   ILE    63      20.790  52.480  64.770  1.00  0.00           N  
ATOM    886  CA  ILE    63      21.310  52.080  63.420  1.00  0.00           C  
ATOM    887  C   ILE    63      20.740  52.980  62.380  1.00  0.00           C  
ATOM    888  O   ILE    63      21.440  53.550  61.500  1.00  0.00           O  
ATOM    889  CB  ILE    63      21.210  50.580  63.000  1.00  0.00           C  
ATOM    890  CG1 ILE    63      21.800  49.630  64.120  1.00  0.00           C  
ATOM    891  CG2 ILE    63      21.830  50.530  61.570  1.00  0.00           C  
ATOM    892  CD  ILE    63      23.090  49.990  64.810  1.00  0.00           C  
ATOM    893  HN  ILE    63      20.280  51.780  65.260  1.00  0.00           H  
ATOM    894  HA  ILE    63      22.390  52.190  63.460  1.00  0.00           H  
ATOM    895  HB  ILE    63      20.120  50.430  62.830  1.00  0.00           H  
ATOM    896 1HG1 ILE    63      21.810  48.640  63.630  1.00  0.00           H  
ATOM    897 2HG1 ILE    63      21.090  49.500  64.960  1.00  0.00           H  
ATOM    898 1HG2 ILE    63      21.930  49.460  61.270  1.00  0.00           H  
ATOM    899 2HG2 ILE    63      22.890  50.870  61.500  1.00  0.00           H  
ATOM    900 3HG2 ILE    63      21.270  51.130  60.830  1.00  0.00           H  
ATOM    901  HD1 ILE    63      23.040  51.000  65.270  1.00  0.00           H  
ATOM    902  HD2 ILE    63      23.860  50.190  64.030  1.00  0.00           H  
ATOM    903  HD3 ILE    63      23.450  49.270  65.580  1.00  0.00           H  
ATOM    904  N   ASN    64      19.400  53.240  62.390  1.00  0.00           N  
ATOM    905  CA  ASN    64      18.770  54.290  61.550  1.00  0.00           C  
ATOM    906  C   ASN    64      19.410  55.700  61.700  1.00  0.00           C  
ATOM    907  O   ASN    64      19.570  56.400  60.660  1.00  0.00           O  
ATOM    908  CB  ASN    64      17.190  54.260  61.730  1.00  0.00           C  
ATOM    909  CG  ASN    64      16.640  53.010  61.070  1.00  0.00           C  
ATOM    910  ND2 ASN    64      15.480  52.500  61.490  1.00  0.00           N  
ATOM    911  OD1 ASN    64      17.170  52.490  60.070  1.00  0.00           O  
ATOM    912  HN  ASN    64      18.820  52.860  63.110  1.00  0.00           H  
ATOM    913  HA  ASN    64      19.100  54.010  60.560  1.00  0.00           H  
ATOM    914  HB1 ASN    64      16.740  55.180  61.310  1.00  0.00           H  
ATOM    915  HB2 ASN    64      16.950  54.170  62.810  1.00  0.00           H  
ATOM    916 1HD2 ASN    64      14.910  52.900  62.200  1.00  0.00           H  
ATOM    917 2HD2 ASN    64      15.090  51.770  60.920  1.00  0.00           H  
ATOM    918  N   LYS    65      19.930  56.060  62.900  1.00  0.00           N  
ATOM    919  CA  LYS    65      20.570  57.300  63.120  1.00  0.00           C  
ATOM    920  C   LYS    65      21.890  57.540  62.380  1.00  0.00           C  
ATOM    921  O   LYS    65      22.110  58.600  61.690  1.00  0.00           O  
ATOM    922  CB  LYS    65      20.800  57.600  64.620  1.00  0.00           C  
ATOM    923  CG  LYS    65      21.610  58.810  65.100  1.00  0.00           C  
ATOM    924  CD  LYS    65      20.950  60.100  64.500  1.00  0.00           C  
ATOM    925  CE  LYS    65      21.080  61.450  65.330  1.00  0.00           C  
ATOM    926  NZ  LYS    65      20.530  61.390  66.700  1.00  0.00           N1+
ATOM    927  HN  LYS    65      19.860  55.450  63.700  1.00  0.00           H  
ATOM    928  HA  LYS    65      19.910  58.050  62.720  1.00  0.00           H  
ATOM    929  HB1 LYS    65      21.250  56.720  65.110  1.00  0.00           H  
ATOM    930  HB2 LYS    65      19.850  57.600  65.200  1.00  0.00           H  
ATOM    931  HG1 LYS    65      22.650  58.690  64.740  1.00  0.00           H  
ATOM    932  HG2 LYS    65      21.680  58.830  66.210  1.00  0.00           H  
ATOM    933  HD1 LYS    65      19.870  59.860  64.420  1.00  0.00           H  
ATOM    934  HD2 LYS    65      21.260  60.340  63.460  1.00  0.00           H  
ATOM    935  HE1 LYS    65      20.610  62.220  64.690  1.00  0.00           H  
ATOM    936  HE2 LYS    65      22.140  61.780  65.400  1.00  0.00           H  
ATOM    937  HZ1 LYS    65      21.240  61.430  67.460  1.00  0.00           H  
ATOM    938  HZ2 LYS    65      19.900  60.560  66.760  1.00  0.00           H  
ATOM    939  HZ3 LYS    65      19.940  62.210  66.920  1.00  0.00           H  
ATOM    940  N   ILE    66      22.770  56.540  62.340  1.00  0.00           N  
ATOM    941  CA  ILE    66      24.100  56.570  61.740  1.00  0.00           C  
ATOM    942  C   ILE    66      24.040  56.320  60.260  1.00  0.00           C  
ATOM    943  O   ILE    66      24.940  56.750  59.540  1.00  0.00           O  
ATOM    944  CB  ILE    66      25.020  55.600  62.460  1.00  0.00           C  
ATOM    945  CG1 ILE    66      24.440  54.120  62.510  1.00  0.00           C  
ATOM    946  CG2 ILE    66      25.120  55.940  63.930  1.00  0.00           C  
ATOM    947  CD  ILE    66      25.600  53.040  62.780  1.00  0.00           C  
ATOM    948  HN  ILE    66      22.560  55.680  62.810  1.00  0.00           H  
ATOM    949  HA  ILE    66      24.550  57.550  61.840  1.00  0.00           H  
ATOM    950  HB  ILE    66      26.050  55.560  62.050  1.00  0.00           H  
ATOM    951 1HG1 ILE    66      24.110  53.970  61.460  1.00  0.00           H  
ATOM    952 2HG1 ILE    66      23.620  53.980  63.240  1.00  0.00           H  
ATOM    953 1HG2 ILE    66      25.610  55.150  64.530  1.00  0.00           H  
ATOM    954 2HG2 ILE    66      24.130  55.990  64.440  1.00  0.00           H  
ATOM    955 3HG2 ILE    66      25.690  56.890  64.020  1.00  0.00           H  
ATOM    956  HD1 ILE    66      25.540  52.160  62.110  1.00  0.00           H  
ATOM    957  HD2 ILE    66      25.630  52.760  63.860  1.00  0.00           H  
ATOM    958  HD3 ILE    66      26.600  53.490  62.560  1.00  0.00           H  
ATOM    959  N   ARG    67      22.960  55.720  59.770  1.00  0.00           N  
ATOM    960  CA  ARG    67      22.700  55.510  58.350  1.00  0.00           C  
ATOM    961  C   ARG    67      22.310  56.750  57.600  1.00  0.00           C  
ATOM    962  O   ARG    67      22.310  56.800  56.360  1.00  0.00           O  
ATOM    963  CB  ARG    67      21.650  54.340  58.210  1.00  0.00           C  
ATOM    964  CG  ARG    67      21.140  54.010  56.840  1.00  0.00           C  
ATOM    965  CD  ARG    67      20.260  52.720  56.890  1.00  0.00           C  
ATOM    966  NE  ARG    67      19.830  52.360  55.510  1.00  0.00           N  
ATOM    967  CZ  ARG    67      18.780  52.920  54.960  1.00  0.00           C  
ATOM    968  NH1 ARG    67      18.160  53.990  55.490  1.00  0.00           N1+
ATOM    969  NH2 ARG    67      18.420  52.640  53.730  1.00  0.00           N  
ATOM    970  HN  ARG    67      22.420  55.140  60.390  1.00  0.00           H  
ATOM    971  HA  ARG    67      23.640  55.220  57.920  1.00  0.00           H  
ATOM    972  HB1 ARG    67      20.730  54.530  58.800  1.00  0.00           H  
ATOM    973  HB2 ARG    67      22.180  53.410  58.520  1.00  0.00           H  
ATOM    974  HG1 ARG    67      21.960  53.840  56.110  1.00  0.00           H  
ATOM    975  HG2 ARG    67      20.580  54.850  56.370  1.00  0.00           H  
ATOM    976  HD1 ARG    67      19.400  52.770  57.590  1.00  0.00           H  
ATOM    977  HD2 ARG    67      20.870  51.840  57.210  1.00  0.00           H  
ATOM    978  HE  ARG    67      20.270  51.680  54.920  1.00  0.00           H  
ATOM    979 1HH1 ARG    67      18.540  54.450  56.290  1.00  0.00           H  
ATOM    980 2HH1 ARG    67      17.290  54.210  55.040  1.00  0.00           H  
ATOM    981 1HH2 ARG    67      18.670  51.810  53.230  1.00  0.00           H  
ATOM    982 2HH2 ARG    67      17.750  53.220  53.260  1.00  0.00           H  
ATOM    983  N   ASP    68      22.030  57.830  58.310  1.00  0.00           N  
ATOM    984  CA  ASP    68      21.790  59.160  57.800  1.00  0.00           C  
ATOM    985  C   ASP    68      22.960  60.060  58.280  1.00  0.00           C  
ATOM    986  O   ASP    68      22.930  61.260  57.910  1.00  0.00           O  
ATOM    987  CB  ASP    68      20.390  59.730  58.320  1.00  0.00           C  
ATOM    988  CG  ASP    68      19.180  59.020  57.950  1.00  0.00           C  
ATOM    989  OD1 ASP    68      18.130  59.300  58.590  1.00  0.00           O  
ATOM    990  OD2 ASP    68      19.150  58.230  56.990  1.00  0.00           O1-
ATOM    991  HN  ASP    68      21.900  57.680  59.290  1.00  0.00           H  
ATOM    992  HA  ASP    68      21.830  59.100  56.720  1.00  0.00           H  
ATOM    993  HB1 ASP    68      20.270  60.830  58.220  1.00  0.00           H  
ATOM    994  HB2 ASP    68      20.500  59.610  59.420  1.00  0.00           H  
ATOM    995  N   LEU    69      24.010  59.490  58.920  1.00  0.00           N  
ATOM    996  CA  LEU    69      25.240  60.320  59.080  1.00  0.00           C  
ATOM    997  C   LEU    69      26.230  59.860  57.990  1.00  0.00           C  
ATOM    998  O   LEU    69      27.370  60.290  57.830  1.00  0.00           O  
ATOM    999  CB  LEU    69      25.840  59.920  60.400  1.00  0.00           C  
ATOM   1000  CG  LEU    69      25.160  60.410  61.710  1.00  0.00           C  
ATOM   1001  CD1 LEU    69      25.910  59.910  62.960  1.00  0.00           C  
ATOM   1002  CD2 LEU    69      25.020  61.900  61.900  1.00  0.00           C  
ATOM   1003  HN  LEU    69      24.140  58.570  59.290  1.00  0.00           H  
ATOM   1004  HA  LEU    69      25.060  61.380  59.090  1.00  0.00           H  
ATOM   1005  HB1 LEU    69      26.910  60.230  60.370  1.00  0.00           H  
ATOM   1006  HB2 LEU    69      25.820  58.810  60.490  1.00  0.00           H  
ATOM   1007  HG  LEU    69      24.130  60.000  61.810  1.00  0.00           H  
ATOM   1008 1HD1 LEU    69      26.110  58.820  62.850  1.00  0.00           H  
ATOM   1009 2HD1 LEU    69      25.300  59.930  63.880  1.00  0.00           H  
ATOM   1010 3HD1 LEU    69      26.810  60.550  63.060  1.00  0.00           H  
ATOM   1011 1HD2 LEU    69      24.540  62.400  61.030  1.00  0.00           H  
ATOM   1012 2HD2 LEU    69      26.040  62.340  61.960  1.00  0.00           H  
ATOM   1013 3HD2 LEU    69      24.450  62.100  62.830  1.00  0.00           H  
ATOM   1014  N   ARG    70      25.830  58.940  57.180  1.00  0.00           N  
ATOM   1015  CA  ARG    70      26.610  58.490  56.010  1.00  0.00           C  
ATOM   1016  C   ARG    70      25.710  58.670  54.750  1.00  0.00           C  
ATOM   1017  O   ARG    70      24.480  58.660  54.830  1.00  0.00           O  
ATOM   1018  CB  ARG    70      27.050  57.000  56.100  1.00  0.00           C  
ATOM   1019  CG  ARG    70      25.990  55.880  56.240  1.00  0.00           C  
ATOM   1020  CD  ARG    70      25.170  55.740  54.980  1.00  0.00           C  
ATOM   1021  NE  ARG    70      24.360  54.480  55.100  1.00  0.00           N  
ATOM   1022  CZ  ARG    70      23.920  53.760  54.040  1.00  0.00           C  
ATOM   1023  NH1 ARG    70      23.850  54.130  52.780  1.00  0.00           N1+
ATOM   1024  NH2 ARG    70      23.630  52.480  54.310  1.00  0.00           N  
ATOM   1025  HN  ARG    70      24.950  58.510  57.420  1.00  0.00           H  
ATOM   1026  HA  ARG    70      27.530  59.060  55.960  1.00  0.00           H  
ATOM   1027  HB1 ARG    70      27.620  56.930  57.060  1.00  0.00           H  
ATOM   1028  HB2 ARG    70      27.770  56.550  55.380  1.00  0.00           H  
ATOM   1029  HG1 ARG    70      25.490  56.170  57.190  1.00  0.00           H  
ATOM   1030  HG2 ARG    70      26.530  54.940  56.490  1.00  0.00           H  
ATOM   1031  HD1 ARG    70      25.830  55.720  54.080  1.00  0.00           H  
ATOM   1032  HD2 ARG    70      24.330  56.460  54.820  1.00  0.00           H  
ATOM   1033  HE  ARG    70      24.660  53.900  55.860  1.00  0.00           H  
ATOM   1034 1HH1 ARG    70      24.120  55.090  52.640  1.00  0.00           H  
ATOM   1035 2HH1 ARG    70      23.360  53.590  52.100  1.00  0.00           H  
ATOM   1036 1HH2 ARG    70      23.650  52.180  55.260  1.00  0.00           H  
ATOM   1037 2HH2 ARG    70      23.450  51.810  53.600  1.00  0.00           H  
ATOM   1038  N   MET    71      26.350  58.890  53.600  1.00  0.00           N  
ATOM   1039  CA  MET    71      25.650  58.990  52.340  1.00  0.00           C  
ATOM   1040  C   MET    71      24.780  57.780  51.890  1.00  0.00           C  
ATOM   1041  O   MET    71      25.140  56.650  52.080  1.00  0.00           O  
ATOM   1042  CB  MET    71      26.500  59.500  51.180  1.00  0.00           C  
ATOM   1043  CG  MET    71      26.620  61.020  51.190  1.00  0.00           C  
ATOM   1044  SD  MET    71      27.790  61.760  49.950  1.00  0.00           S  
ATOM   1045  CE  MET    71      26.810  63.320  49.820  1.00  0.00           C  
ATOM   1046  HN  MET    71      27.340  58.810  53.580  1.00  0.00           H  
ATOM   1047  HA  MET    71      24.920  59.750  52.530  1.00  0.00           H  
ATOM   1048  HB1 MET    71      26.000  59.290  50.210  1.00  0.00           H  
ATOM   1049  HB2 MET    71      27.450  58.930  51.120  1.00  0.00           H  
ATOM   1050  HG1 MET    71      26.980  61.330  52.200  1.00  0.00           H  
ATOM   1051  HG2 MET    71      25.610  61.470  51.110  1.00  0.00           H  
ATOM   1052  HE1 MET    71      26.520  63.690  50.820  1.00  0.00           H  
ATOM   1053  HE2 MET    71      25.850  63.140  49.280  1.00  0.00           H  
ATOM   1054  HE3 MET    71      27.430  64.120  49.380  1.00  0.00           H  
ATOM   1055  N   LYS    72      23.600  58.060  51.210  1.00  0.00           N  
ATOM   1056  CA  LYS    72      22.700  57.050  50.710  1.00  0.00           C  
ATOM   1057  C   LYS    72      22.450  57.110  49.230  1.00  0.00           C  
ATOM   1058  O   LYS    72      22.220  58.140  48.600  1.00  0.00           O  
ATOM   1059  CB  LYS    72      21.260  57.160  51.460  1.00  0.00           C  
ATOM   1060  CG  LYS    72      21.230  56.610  52.890  1.00  0.00           C  
ATOM   1061  CD  LYS    72      19.850  56.390  53.490  1.00  0.00           C  
ATOM   1062  CE  LYS    72      18.990  57.620  53.690  1.00  0.00           C  
ATOM   1063  NZ  LYS    72      19.630  58.700  54.550  1.00  0.00           N1+
ATOM   1064  HN  LYS    72      23.270  59.000  51.210  1.00  0.00           H  
ATOM   1065  HA  LYS    72      23.100  56.130  51.090  1.00  0.00           H  
ATOM   1066  HB1 LYS    72      20.500  56.510  50.970  1.00  0.00           H  
ATOM   1067  HB2 LYS    72      20.950  58.220  51.350  1.00  0.00           H  
ATOM   1068  HG1 LYS    72      22.000  57.130  53.500  1.00  0.00           H  
ATOM   1069  HG2 LYS    72      21.670  55.600  52.770  1.00  0.00           H  
ATOM   1070  HD1 LYS    72      19.830  55.860  54.470  1.00  0.00           H  
ATOM   1071  HD2 LYS    72      19.310  55.800  52.730  1.00  0.00           H  
ATOM   1072  HE1 LYS    72      18.050  57.230  54.140  1.00  0.00           H  
ATOM   1073  HE2 LYS    72      18.690  58.120  52.740  1.00  0.00           H  
ATOM   1074  HZ1 LYS    72      20.580  58.920  54.190  1.00  0.00           H  
ATOM   1075  HZ2 LYS    72      19.730  58.450  55.550  1.00  0.00           H  
ATOM   1076  HZ3 LYS    72      19.170  59.620  54.360  1.00  0.00           H  
ATOM   1077  N   ALA    73      22.310  55.920  48.510  1.00  0.00           N  
ATOM   1078  CA  ALA    73      21.970  55.760  47.160  1.00  0.00           C  
ATOM   1079  C   ALA    73      20.650  56.340  46.850  1.00  0.00           C  
ATOM   1080  O   ALA    73      20.440  56.700  45.660  1.00  0.00           O  
ATOM   1081  CB  ALA    73      21.850  54.240  46.820  1.00  0.00           C  
ATOM   1082  HN  ALA    73      22.590  55.070  48.950  1.00  0.00           H  
ATOM   1083  HA  ALA    73      22.700  56.340  46.620  1.00  0.00           H  
ATOM   1084  HB1 ALA    73      22.900  53.910  46.980  1.00  0.00           H  
ATOM   1085  HB2 ALA    73      21.670  54.140  45.730  1.00  0.00           H  
ATOM   1086  HB3 ALA    73      21.170  53.690  47.500  1.00  0.00           H  
ATOM   1087  N   GLU    74      19.770  56.430  47.850  1.00  0.00           N  
ATOM   1088  CA  GLU    74      18.490  57.080  47.830  1.00  0.00           C  
ATOM   1089  C   GLU    74      18.490  58.600  47.590  1.00  0.00           C  
ATOM   1090  O   GLU    74      17.440  59.190  47.330  1.00  0.00           O  
ATOM   1091  CB  GLU    74      17.660  56.790  49.120  1.00  0.00           C  
ATOM   1092  CG  GLU    74      16.650  57.810  49.610  1.00  0.00           C  
ATOM   1093  CD  GLU    74      16.140  57.470  51.000  1.00  0.00           C  
ATOM   1094  OE1 GLU    74      15.610  58.400  51.640  1.00  0.00           O  
ATOM   1095  OE2 GLU    74      16.350  56.340  51.480  1.00  0.00           O1-
ATOM   1096  HN  GLU    74      19.950  56.010  48.740  1.00  0.00           H  
ATOM   1097  HA  GLU    74      17.870  56.660  47.060  1.00  0.00           H  
ATOM   1098  HB1 GLU    74      18.380  56.710  49.960  1.00  0.00           H  
ATOM   1099  HB2 GLU    74      17.240  55.780  48.980  1.00  0.00           H  
ATOM   1100  HG1 GLU    74      15.840  57.980  48.880  1.00  0.00           H  
ATOM   1101  HG2 GLU    74      17.130  58.820  49.660  1.00  0.00           H  
ATOM   1102  N   ASP    75      19.650  59.300  47.770  1.00  0.00           N  
ATOM   1103  CA  ASP    75      19.790  60.730  47.650  1.00  0.00           C  
ATOM   1104  C   ASP    75      20.300  60.970  46.220  1.00  0.00           C  
ATOM   1105  O   ASP    75      20.450  62.150  45.810  1.00  0.00           O  
ATOM   1106  CB  ASP    75      20.810  61.060  48.750  1.00  0.00           C  
ATOM   1107  CG  ASP    75      20.710  62.510  49.190  1.00  0.00           C  
ATOM   1108  OD1 ASP    75      19.700  63.100  48.810  1.00  0.00           O  
ATOM   1109  OD2 ASP    75      21.570  63.050  49.980  1.00  0.00           O1-
ATOM   1110  HN  ASP    75      20.500  58.890  48.110  1.00  0.00           H  
ATOM   1111  HA  ASP    75      18.820  61.200  47.750  1.00  0.00           H  
ATOM   1112  HB1 ASP    75      21.860  60.860  48.460  1.00  0.00           H  
ATOM   1113  HB2 ASP    75      20.670  60.420  49.650  1.00  0.00           H  
ATOM   1114  N   TYR    76      20.500  59.860  45.400  1.00  0.00           N  
ATOM   1115  CA  TYR    76      20.740  59.950  44.030  1.00  0.00           C  
ATOM   1116  C   TYR    76      19.730  59.360  43.200  1.00  0.00           C  
ATOM   1117  O   TYR    76      19.270  58.230  43.260  1.00  0.00           O  
ATOM   1118  CB  TYR    76      22.170  59.300  43.700  1.00  0.00           C  
ATOM   1119  CG  TYR    76      23.260  60.020  44.450  1.00  0.00           C  
ATOM   1120  CD1 TYR    76      23.910  61.150  43.990  1.00  0.00           C  
ATOM   1121  CD2 TYR    76      23.770  59.540  45.640  1.00  0.00           C  
ATOM   1122  CE1 TYR    76      25.050  61.740  44.580  1.00  0.00           C  
ATOM   1123  CE2 TYR    76      24.800  60.180  46.370  1.00  0.00           C  
ATOM   1124  CZ  TYR    76      25.430  61.260  45.830  1.00  0.00           C  
ATOM   1125  OH  TYR    76      26.460  62.010  46.550  1.00  0.00           O  
ATOM   1126  HN  TYR    76      20.500  58.900  45.670  1.00  0.00           H  
ATOM   1127  HA  TYR    76      20.820  60.980  43.710  1.00  0.00           H  
ATOM   1128  HB1 TYR    76      22.340  59.320  42.610  1.00  0.00           H  
ATOM   1129  HB2 TYR    76      22.310  58.220  43.940  1.00  0.00           H  
ATOM   1130  HD1 TYR    76      23.580  61.610  43.070  1.00  0.00           H  
ATOM   1131  HD2 TYR    76      23.390  58.600  46.030  1.00  0.00           H  
ATOM   1132  HE1 TYR    76      25.430  62.720  44.310  1.00  0.00           H  
ATOM   1133  HE2 TYR    76      25.170  59.710  47.260  1.00  0.00           H  
ATOM   1134  HH  TYR    76      26.960  62.610  45.990  1.00  0.00           H  
ATOM   1135  N   GLU    77      19.180  60.160  42.330  1.00  0.00           N  
ATOM   1136  CA  GLU    77      18.270  59.680  41.300  1.00  0.00           C  
ATOM   1137  C   GLU    77      19.040  59.180  40.100  1.00  0.00           C  
ATOM   1138  O   GLU    77      20.090  59.820  39.780  1.00  0.00           O  
ATOM   1139  CB  GLU    77      17.380  60.910  40.860  1.00  0.00           C  
ATOM   1140  CG  GLU    77      16.420  60.530  39.690  1.00  0.00           C  
ATOM   1141  CD  GLU    77      15.480  61.690  39.360  1.00  0.00           C  
ATOM   1142  OE1 GLU    77      14.250  61.530  39.530  1.00  0.00           O  
ATOM   1143  OE2 GLU    77      16.020  62.800  39.030  1.00  0.00           O1-
ATOM   1144  HN  GLU    77      19.530  61.090  42.250  1.00  0.00           H  
ATOM   1145  HA  GLU    77      17.620  58.970  41.780  1.00  0.00           H  
ATOM   1146  HB1 GLU    77      18.130  61.660  40.570  1.00  0.00           H  
ATOM   1147  HB2 GLU    77      16.820  61.300  41.740  1.00  0.00           H  
ATOM   1148  HG1 GLU    77      15.760  59.720  40.030  1.00  0.00           H  
ATOM   1149  HG2 GLU    77      17.010  60.310  38.760  1.00  0.00           H  
ATOM   1150  N   VAL    78      18.670  58.060  39.490  1.00  0.00           N  
ATOM   1151  CA  VAL    78      19.420  57.360  38.470  1.00  0.00           C  
ATOM   1152  C   VAL    78      18.850  57.720  37.140  1.00  0.00           C  
ATOM   1153  O   VAL    78      17.680  57.590  36.890  1.00  0.00           O  
ATOM   1154  CB  VAL    78      19.430  55.820  38.730  1.00  0.00           C  
ATOM   1155  CG1 VAL    78      19.950  55.020  37.490  1.00  0.00           C  
ATOM   1156  CG2 VAL    78      20.280  55.570  40.010  1.00  0.00           C  
ATOM   1157  HN  VAL    78      17.930  57.530  39.890  1.00  0.00           H  
ATOM   1158  HA  VAL    78      20.450  57.660  38.480  1.00  0.00           H  
ATOM   1159  HB  VAL    78      18.390  55.470  38.910  1.00  0.00           H  
ATOM   1160 1HG1 VAL    78      19.220  55.030  36.650  1.00  0.00           H  
ATOM   1161 2HG1 VAL    78      19.960  53.950  37.800  1.00  0.00           H  
ATOM   1162 3HG1 VAL    78      20.970  55.360  37.190  1.00  0.00           H  
ATOM   1163 1HG2 VAL    78      20.100  56.290  40.840  1.00  0.00           H  
ATOM   1164 2HG2 VAL    78      21.360  55.690  39.740  1.00  0.00           H  
ATOM   1165 3HG2 VAL    78      19.970  54.580  40.390  1.00  0.00           H  
ATOM   1166  N   VAL    79      19.740  58.150  36.280  1.00  0.00           N  
ATOM   1167  CA  VAL    79      19.280  58.660  35.040  1.00  0.00           C  
ATOM   1168  C   VAL    79      19.370  57.580  33.970  1.00  0.00           C  
ATOM   1169  O   VAL    79      18.380  57.280  33.360  1.00  0.00           O  
ATOM   1170  CB  VAL    79      20.000  60.050  34.610  1.00  0.00           C  
ATOM   1171  CG1 VAL    79      19.330  60.540  33.280  1.00  0.00           C  
ATOM   1172  CG2 VAL    79      19.760  61.080  35.680  1.00  0.00           C  
ATOM   1173  HN  VAL    79      20.710  58.220  36.490  1.00  0.00           H  
ATOM   1174  HA  VAL    79      18.270  59.010  35.000  1.00  0.00           H  
ATOM   1175  HB  VAL    79      21.070  59.860  34.380  1.00  0.00           H  
ATOM   1176 1HG1 VAL    79      19.230  59.750  32.500  1.00  0.00           H  
ATOM   1177 2HG1 VAL    79      19.960  61.400  32.980  1.00  0.00           H  
ATOM   1178 3HG1 VAL    79      18.300  60.930  33.400  1.00  0.00           H  
ATOM   1179 1HG2 VAL    79      20.230  60.820  36.650  1.00  0.00           H  
ATOM   1180 2HG2 VAL    79      18.690  61.320  35.870  1.00  0.00           H  
ATOM   1181 3HG2 VAL    79      20.330  62.000  35.420  1.00  0.00           H  
ATOM   1182  N   LYS    80      20.500  56.850  33.860  1.00  0.00           N  
ATOM   1183  CA  LYS    80      20.650  55.770  32.940  1.00  0.00           C  
ATOM   1184  C   LYS    80      21.960  55.010  33.200  1.00  0.00           C  
ATOM   1185  O   LYS    80      22.900  55.510  33.810  1.00  0.00           O  
ATOM   1186  CB  LYS    80      20.510  56.110  31.440  1.00  0.00           C  
ATOM   1187  CG  LYS    80      21.270  57.400  30.980  1.00  0.00           C  
ATOM   1188  CD  LYS    80      21.120  57.790  29.500  1.00  0.00           C  
ATOM   1189  CE  LYS    80      21.090  56.510  28.600  1.00  0.00           C  
ATOM   1190  NZ  LYS    80      21.440  56.830  27.220  1.00  0.00           N1+
ATOM   1191  HN  LYS    80      21.210  57.180  34.480  1.00  0.00           H  
ATOM   1192  HA  LYS    80      19.900  55.000  33.070  1.00  0.00           H  
ATOM   1193  HB1 LYS    80      19.440  56.350  31.220  1.00  0.00           H  
ATOM   1194  HB2 LYS    80      20.790  55.240  30.810  1.00  0.00           H  
ATOM   1195  HG1 LYS    80      22.320  57.170  31.250  1.00  0.00           H  
ATOM   1196  HG2 LYS    80      20.860  58.280  31.520  1.00  0.00           H  
ATOM   1197  HD1 LYS    80      22.050  58.360  29.310  1.00  0.00           H  
ATOM   1198  HD2 LYS    80      20.240  58.430  29.300  1.00  0.00           H  
ATOM   1199  HE1 LYS    80      20.130  55.960  28.640  1.00  0.00           H  
ATOM   1200  HE2 LYS    80      21.950  55.870  28.920  1.00  0.00           H  
ATOM   1201  HZ1 LYS    80      21.290  55.960  26.670  1.00  0.00           H  
ATOM   1202  HZ2 LYS    80      22.350  57.320  27.130  1.00  0.00           H  
ATOM   1203  HZ3 LYS    80      20.690  57.500  26.950  1.00  0.00           H  
ATOM   1204  N   VAL    81      22.080  53.780  32.640  1.00  0.00           N  
ATOM   1205  CA  VAL    81      23.310  52.940  32.620  1.00  0.00           C  
ATOM   1206  C   VAL    81      24.290  53.340  31.560  1.00  0.00           C  
ATOM   1207  O   VAL    81      23.980  53.250  30.420  1.00  0.00           O  
ATOM   1208  CB  VAL    81      22.920  51.470  32.440  1.00  0.00           C  
ATOM   1209  CG1 VAL    81      24.190  50.530  32.530  1.00  0.00           C  
ATOM   1210  CG2 VAL    81      21.910  51.110  33.560  1.00  0.00           C  
ATOM   1211  HN  VAL    81      21.300  53.360  32.190  1.00  0.00           H  
ATOM   1212  HA  VAL    81      23.820  52.870  33.570  1.00  0.00           H  
ATOM   1213  HB  VAL    81      22.480  51.270  31.440  1.00  0.00           H  
ATOM   1214 1HG1 VAL    81      23.860  49.520  32.190  1.00  0.00           H  
ATOM   1215 2HG1 VAL    81      24.680  50.620  33.520  1.00  0.00           H  
ATOM   1216 3HG1 VAL    81      24.950  50.840  31.780  1.00  0.00           H  
ATOM   1217 1HG2 VAL    81      21.120  51.870  33.720  1.00  0.00           H  
ATOM   1218 2HG2 VAL    81      22.330  51.120  34.590  1.00  0.00           H  
ATOM   1219 3HG2 VAL    81      21.560  50.060  33.490  1.00  0.00           H  
ATOM   1220  N   ILE    82      25.590  53.610  31.950  1.00  0.00           N  
ATOM   1221  CA  ILE    82      26.660  53.930  31.010  1.00  0.00           C  
ATOM   1222  C   ILE    82      27.690  52.780  30.830  1.00  0.00           C  
ATOM   1223  O   ILE    82      28.710  52.970  30.170  1.00  0.00           O  
ATOM   1224  CB  ILE    82      27.350  55.220  31.370  1.00  0.00           C  
ATOM   1225  CG1 ILE    82      27.910  55.340  32.830  1.00  0.00           C  
ATOM   1226  CG2 ILE    82      26.240  56.340  31.160  1.00  0.00           C  
ATOM   1227  CD  ILE    82      28.610  56.760  32.960  1.00  0.00           C  
ATOM   1228  HN  ILE    82      25.730  53.820  32.910  1.00  0.00           H  
ATOM   1229  HA  ILE    82      26.130  54.110  30.090  1.00  0.00           H  
ATOM   1230  HB  ILE    82      28.220  55.460  30.720  1.00  0.00           H  
ATOM   1231 1HG1 ILE    82      28.690  54.560  32.950  1.00  0.00           H  
ATOM   1232 2HG1 ILE    82      27.120  55.060  33.580  1.00  0.00           H  
ATOM   1233 1HG2 ILE    82      25.540  56.290  32.030  1.00  0.00           H  
ATOM   1234 2HG2 ILE    82      25.670  56.030  30.250  1.00  0.00           H  
ATOM   1235 3HG2 ILE    82      26.690  57.350  31.070  1.00  0.00           H  
ATOM   1236  HD1 ILE    82      27.860  57.550  33.200  1.00  0.00           H  
ATOM   1237  HD2 ILE    82      29.110  57.090  32.020  1.00  0.00           H  
ATOM   1238  HD3 ILE    82      29.310  56.800  33.830  1.00  0.00           H  
ATOM   1239  N   GLY    83      27.440  51.570  31.370  1.00  0.00           N  
ATOM   1240  CA  GLY    83      28.340  50.460  31.140  1.00  0.00           C  
ATOM   1241  C   GLY    83      28.440  49.460  32.300  1.00  0.00           C  
ATOM   1242  O   GLY    83      27.940  49.660  33.450  1.00  0.00           O  
ATOM   1243  HN  GLY    83      26.660  51.430  31.990  1.00  0.00           H  
ATOM   1244  HA1 GLY    83      29.330  50.760  30.810  1.00  0.00           H  
ATOM   1245  HA2 GLY    83      28.010  49.930  30.260  1.00  0.00           H  
ATOM   1246  N   ARG    84      28.950  48.280  31.940  1.00  0.00           N  
ATOM   1247  CA  ARG    84      29.090  47.010  32.680  1.00  0.00           C  
ATOM   1248  C   ARG    84      30.330  46.440  32.310  1.00  0.00           C  
ATOM   1249  O   ARG    84      30.600  46.290  31.100  1.00  0.00           O  
ATOM   1250  CB  ARG    84      27.960  46.050  32.410  1.00  0.00           C  
ATOM   1251  CG  ARG    84      26.580  46.530  32.940  1.00  0.00           C  
ATOM   1252  CD  ARG    84      25.390  46.060  32.050  1.00  0.00           C  
ATOM   1253  NE  ARG    84      24.160  46.790  32.430  1.00  0.00           N  
ATOM   1254  CZ  ARG    84      22.980  46.630  31.900  1.00  0.00           C  
ATOM   1255  NH1 ARG    84      22.720  45.880  30.850  1.00  0.00           N1+
ATOM   1256  NH2 ARG    84      22.010  47.150  32.560  1.00  0.00           N  
ATOM   1257  HN  ARG    84      29.380  48.160  31.050  1.00  0.00           H  
ATOM   1258  HA  ARG    84      29.250  47.180  33.740  1.00  0.00           H  
ATOM   1259  HB1 ARG    84      28.020  45.020  32.830  1.00  0.00           H  
ATOM   1260  HB2 ARG    84      27.900  45.960  31.300  1.00  0.00           H  
ATOM   1261  HG1 ARG    84      26.560  47.630  32.810  1.00  0.00           H  
ATOM   1262  HG2 ARG    84      26.390  46.240  33.990  1.00  0.00           H  
ATOM   1263  HD1 ARG    84      25.230  44.960  32.090  1.00  0.00           H  
ATOM   1264  HD2 ARG    84      25.540  46.530  31.050  1.00  0.00           H  
ATOM   1265  HE  ARG    84      24.270  47.280  33.300  1.00  0.00           H  
ATOM   1266 1HH1 ARG    84      23.450  45.360  30.410  1.00  0.00           H  
ATOM   1267 2HH1 ARG    84      21.800  45.530  30.700  1.00  0.00           H  
ATOM   1268 1HH2 ARG    84      22.160  47.540  33.470  1.00  0.00           H  
ATOM   1269 2HH2 ARG    84      21.180  47.220  32.010  1.00  0.00           H  
ATOM   1270  N   GLY    85      31.160  46.040  33.230  1.00  0.00           N  
ATOM   1271  CA  GLY    85      32.350  45.210  32.920  1.00  0.00           C  
ATOM   1272  C   GLY    85      32.030  43.720  32.700  1.00  0.00           C  
ATOM   1273  O   GLY    85      30.890  43.360  32.330  1.00  0.00           O  
ATOM   1274  HN  GLY    85      30.810  46.030  34.160  1.00  0.00           H  
ATOM   1275  HA1 GLY    85      33.010  45.190  33.770  1.00  0.00           H  
ATOM   1276  HA2 GLY    85      32.880  45.510  32.030  1.00  0.00           H  
ATOM   1277  N   ALA    86      32.920  42.740  33.030  1.00  0.00           N  
ATOM   1278  CA  ALA    86      32.690  41.340  33.280  1.00  0.00           C  
ATOM   1279  C   ALA    86      31.630  41.220  34.350  1.00  0.00           C  
ATOM   1280  O   ALA    86      30.690  40.430  34.340  1.00  0.00           O  
ATOM   1281  CB  ALA    86      33.980  40.590  33.700  1.00  0.00           C  
ATOM   1282  HN  ALA    86      33.880  42.980  33.150  1.00  0.00           H  
ATOM   1283  HA  ALA    86      32.320  40.980  32.330  1.00  0.00           H  
ATOM   1284  HB1 ALA    86      34.640  40.420  32.830  1.00  0.00           H  
ATOM   1285  HB2 ALA    86      33.620  39.580  33.990  1.00  0.00           H  
ATOM   1286  HB3 ALA    86      34.440  41.100  34.580  1.00  0.00           H  
ATOM   1287  N   PHE    87      31.740  42.070  35.350  1.00  0.00           N  
ATOM   1288  CA  PHE    87      30.880  42.060  36.530  1.00  0.00           C  
ATOM   1289  C   PHE    87      30.690  43.540  36.980  1.00  0.00           C  
ATOM   1290  O   PHE    87      31.410  44.460  36.620  1.00  0.00           O  
ATOM   1291  CB  PHE    87      31.610  41.120  37.600  1.00  0.00           C  
ATOM   1292  CG  PHE    87      32.910  41.670  38.040  1.00  0.00           C  
ATOM   1293  CD1 PHE    87      34.070  41.140  37.460  1.00  0.00           C  
ATOM   1294  CD2 PHE    87      33.020  42.600  39.090  1.00  0.00           C  
ATOM   1295  CE1 PHE    87      35.330  41.500  37.890  1.00  0.00           C  
ATOM   1296  CE2 PHE    87      34.270  43.100  39.340  1.00  0.00           C  
ATOM   1297  CZ  PHE    87      35.410  42.570  38.790  1.00  0.00           C  
ATOM   1298  HN  PHE    87      32.550  42.650  35.380  1.00  0.00           H  
ATOM   1299  HA  PHE    87      29.850  41.860  36.260  1.00  0.00           H  
ATOM   1300  HB1 PHE    87      31.700  40.060  37.280  1.00  0.00           H  
ATOM   1301  HB2 PHE    87      30.930  41.160  38.480  1.00  0.00           H  
ATOM   1302  HD1 PHE    87      33.930  40.420  36.670  1.00  0.00           H  
ATOM   1303  HD2 PHE    87      32.120  43.090  39.430  1.00  0.00           H  
ATOM   1304  HE1 PHE    87      36.210  41.050  37.450  1.00  0.00           H  
ATOM   1305  HE2 PHE    87      34.440  43.820  40.130  1.00  0.00           H  
ATOM   1306  HZ  PHE    87      36.370  42.920  39.120  1.00  0.00           H  
ATOM   1307  N   GLY    88      29.680  43.730  37.860  1.00  0.00           N  
ATOM   1308  CA  GLY    88      29.310  45.080  38.200  1.00  0.00           C  
ATOM   1309  C   GLY    88      28.760  45.990  37.210  1.00  0.00           C  
ATOM   1310  O   GLY    88      28.560  45.680  36.070  1.00  0.00           O  
ATOM   1311  HN  GLY    88      29.090  42.950  38.000  1.00  0.00           H  
ATOM   1312  HA1 GLY    88      30.210  45.580  38.510  1.00  0.00           H  
ATOM   1313  HA2 GLY    88      28.560  45.040  38.970  1.00  0.00           H  
ATOM   1314  N   GLU    89      28.500  47.260  37.630  1.00  0.00           N  
ATOM   1315  CA  GLU    89      27.890  48.260  36.740  1.00  0.00           C  
ATOM   1316  C   GLU    89      28.270  49.740  37.030  1.00  0.00           C  
ATOM   1317  O   GLU    89      28.660  50.050  38.160  1.00  0.00           O  
ATOM   1318  CB  GLU    89      26.410  48.040  36.770  1.00  0.00           C  
ATOM   1319  CG  GLU    89      25.440  49.140  36.150  1.00  0.00           C  
ATOM   1320  CD  GLU    89      23.990  48.810  35.840  1.00  0.00           C  
ATOM   1321  OE1 GLU    89      23.720  48.090  34.820  1.00  0.00           O  
ATOM   1322  OE2 GLU    89      23.070  49.110  36.650  1.00  0.00           O1-
ATOM   1323  HN  GLU    89      28.570  47.450  38.610  1.00  0.00           H  
ATOM   1324  HA  GLU    89      28.260  48.060  35.750  1.00  0.00           H  
ATOM   1325  HB1 GLU    89      26.040  47.820  37.790  1.00  0.00           H  
ATOM   1326  HB2 GLU    89      26.300  47.090  36.220  1.00  0.00           H  
ATOM   1327  HG1 GLU    89      25.870  49.540  35.220  1.00  0.00           H  
ATOM   1328  HG2 GLU    89      25.360  49.960  36.890  1.00  0.00           H  
ATOM   1329  N   VAL    90      28.210  50.680  36.050  1.00  0.00           N  
ATOM   1330  CA  VAL    90      28.500  52.120  36.150  1.00  0.00           C  
ATOM   1331  C   VAL    90      27.290  52.860  35.580  1.00  0.00           C  
ATOM   1332  O   VAL    90      26.760  52.500  34.510  1.00  0.00           O  
ATOM   1333  CB  VAL    90      29.770  52.450  35.330  1.00  0.00           C  
ATOM   1334  CG1 VAL    90      30.210  53.860  35.630  1.00  0.00           C  
ATOM   1335  CG2 VAL    90      30.950  51.460  35.570  1.00  0.00           C  
ATOM   1336  HN  VAL    90      28.000  50.410  35.110  1.00  0.00           H  
ATOM   1337  HA  VAL    90      28.560  52.260  37.220  1.00  0.00           H  
ATOM   1338  HB  VAL    90      29.500  52.460  34.250  1.00  0.00           H  
ATOM   1339 1HG1 VAL    90      29.530  54.680  35.330  1.00  0.00           H  
ATOM   1340 2HG1 VAL    90      31.210  54.070  35.190  1.00  0.00           H  
ATOM   1341 3HG1 VAL    90      30.410  54.010  36.710  1.00  0.00           H  
ATOM   1342 1HG2 VAL    90      31.900  51.820  35.120  1.00  0.00           H  
ATOM   1343 2HG2 VAL    90      30.830  50.520  34.990  1.00  0.00           H  
ATOM   1344 3HG2 VAL    90      31.140  51.210  36.630  1.00  0.00           H  
ATOM   1345  N   GLN    91      26.790  53.820  36.370  1.00  0.00           N  
ATOM   1346  CA  GLN    91      25.510  54.480  36.130  1.00  0.00           C  
ATOM   1347  C   GLN    91      25.810  55.990  36.070  1.00  0.00           C  
ATOM   1348  O   GLN    91      26.780  56.510  36.590  1.00  0.00           O  
ATOM   1349  CB  GLN    91      24.460  54.200  37.240  1.00  0.00           C  
ATOM   1350  CG  GLN    91      24.160  52.700  37.500  1.00  0.00           C  
ATOM   1351  CD  GLN    91      22.930  52.430  38.390  1.00  0.00           C  
ATOM   1352  NE2 GLN    91      22.720  51.100  38.600  1.00  0.00           N  
ATOM   1353  OE1 GLN    91      22.180  53.330  38.740  1.00  0.00           O  
ATOM   1354  HN  GLN    91      27.220  54.100  37.220  1.00  0.00           H  
ATOM   1355  HA  GLN    91      25.160  54.120  35.170  1.00  0.00           H  
ATOM   1356  HB1 GLN    91      23.520  54.630  36.850  1.00  0.00           H  
ATOM   1357  HB2 GLN    91      24.830  54.710  38.160  1.00  0.00           H  
ATOM   1358  HG1 GLN    91      25.050  52.150  37.900  1.00  0.00           H  
ATOM   1359  HG2 GLN    91      23.900  52.200  36.550  1.00  0.00           H  
ATOM   1360 1HE2 GLN    91      23.030  50.360  37.990  1.00  0.00           H  
ATOM   1361 2HE2 GLN    91      22.050  50.880  39.300  1.00  0.00           H  
ATOM   1362  N   LEU    92      24.800  56.770  35.480  1.00  0.00           N  
ATOM   1363  CA  LEU    92      24.790  58.210  35.530  1.00  0.00           C  
ATOM   1364  C   LEU    92      23.790  58.650  36.520  1.00  0.00           C  
ATOM   1365  O   LEU    92      22.630  58.230  36.510  1.00  0.00           O  
ATOM   1366  CB  LEU    92      24.360  58.800  34.190  1.00  0.00           C  
ATOM   1367  CG  LEU    92      24.400  60.330  34.180  1.00  0.00           C  
ATOM   1368  CD1 LEU    92      25.760  61.000  34.080  1.00  0.00           C  
ATOM   1369  CD2 LEU    92      23.610  60.890  32.990  1.00  0.00           C  
ATOM   1370  HN  LEU    92      24.070  56.370  34.930  1.00  0.00           H  
ATOM   1371  HA  LEU    92      25.740  58.580  35.890  1.00  0.00           H  
ATOM   1372  HB1 LEU    92      23.290  58.520  34.060  1.00  0.00           H  
ATOM   1373  HB2 LEU    92      24.950  58.430  33.330  1.00  0.00           H  
ATOM   1374  HG  LEU    92      23.890  60.730  35.080  1.00  0.00           H  
ATOM   1375 1HD1 LEU    92      26.380  60.530  33.290  1.00  0.00           H  
ATOM   1376 2HD1 LEU    92      26.280  60.850  35.050  1.00  0.00           H  
ATOM   1377 3HD1 LEU    92      25.730  62.090  33.850  1.00  0.00           H  
ATOM   1378 1HD2 LEU    92      23.590  62.000  32.960  1.00  0.00           H  
ATOM   1379 2HD2 LEU    92      22.560  60.590  33.190  1.00  0.00           H  
ATOM   1380 3HD2 LEU    92      23.950  60.560  31.980  1.00  0.00           H  
ATOM   1381  N   VAL    93      24.130  59.600  37.420  1.00  0.00           N  
ATOM   1382  CA  VAL    93      23.310  59.830  38.540  1.00  0.00           C  
ATOM   1383  C   VAL    93      23.180  61.310  38.790  1.00  0.00           C  
ATOM   1384  O   VAL    93      24.150  62.080  38.680  1.00  0.00           O  
ATOM   1385  CB  VAL    93      23.670  59.080  39.820  1.00  0.00           C  
ATOM   1386  CG1 VAL    93      23.760  57.570  39.490  1.00  0.00           C  
ATOM   1387  CG2 VAL    93      25.100  59.530  40.420  1.00  0.00           C  
ATOM   1388  HN  VAL    93      25.040  60.030  37.430  1.00  0.00           H  
ATOM   1389  HA  VAL    93      22.290  59.530  38.350  1.00  0.00           H  
ATOM   1390  HB  VAL    93      22.810  59.190  40.510  1.00  0.00           H  
ATOM   1391 1HG1 VAL    93      23.510  56.960  40.390  1.00  0.00           H  
ATOM   1392 2HG1 VAL    93      24.780  57.370  39.100  1.00  0.00           H  
ATOM   1393 3HG1 VAL    93      23.000  57.130  38.810  1.00  0.00           H  
ATOM   1394 1HG2 VAL    93      25.900  59.480  39.650  1.00  0.00           H  
ATOM   1395 2HG2 VAL    93      25.370  58.980  41.340  1.00  0.00           H  
ATOM   1396 3HG2 VAL    93      24.970  60.620  40.600  1.00  0.00           H  
ATOM   1397  N   ARG    94      21.980  61.770  39.060  1.00  0.00           N  
ATOM   1398  CA  ARG    94      21.820  63.110  39.490  1.00  0.00           C  
ATOM   1399  C   ARG    94      21.470  63.110  41.010  1.00  0.00           C  
ATOM   1400  O   ARG    94      20.740  62.360  41.590  1.00  0.00           O  
ATOM   1401  CB  ARG    94      20.710  63.810  38.660  1.00  0.00           C  
ATOM   1402  CG  ARG    94      20.330  65.260  39.100  1.00  0.00           C  
ATOM   1403  CD  ARG    94      19.420  65.930  38.160  1.00  0.00           C  
ATOM   1404  NE  ARG    94      18.230  65.040  37.900  1.00  0.00           N  
ATOM   1405  CZ  ARG    94      17.680  64.810  36.720  1.00  0.00           C  
ATOM   1406  NH1 ARG    94      18.150  65.350  35.570  1.00  0.00           N1+
ATOM   1407  NH2 ARG    94      16.570  64.150  36.650  1.00  0.00           N  
ATOM   1408  HN  ARG    94      21.220  61.170  39.290  1.00  0.00           H  
ATOM   1409  HA  ARG    94      22.710  63.720  39.400  1.00  0.00           H  
ATOM   1410  HB1 ARG    94      19.810  63.170  38.750  1.00  0.00           H  
ATOM   1411  HB2 ARG    94      21.040  63.760  37.600  1.00  0.00           H  
ATOM   1412  HG1 ARG    94      21.300  65.790  39.160  1.00  0.00           H  
ATOM   1413  HG2 ARG    94      19.870  65.270  40.110  1.00  0.00           H  
ATOM   1414  HD1 ARG    94      19.970  66.160  37.230  1.00  0.00           H  
ATOM   1415  HD2 ARG    94      19.110  66.940  38.490  1.00  0.00           H  
ATOM   1416  HE  ARG    94      17.770  64.700  38.720  1.00  0.00           H  
ATOM   1417 1HH1 ARG    94      17.700  65.120  34.710  1.00  0.00           H  
ATOM   1418 2HH1 ARG    94      18.850  66.060  35.560  1.00  0.00           H  
ATOM   1419 1HH2 ARG    94      16.400  63.640  37.490  1.00  0.00           H  
ATOM   1420 2HH2 ARG    94      16.270  63.760  35.780  1.00  0.00           H  
ATOM   1421  N   HSD    95      22.020  64.160  41.670  1.00  0.00           N  
ATOM   1422  CA  HSD    95      21.830  64.300  43.090  1.00  0.00           C  
ATOM   1423  C   HSD    95      20.620  65.110  43.340  1.00  0.00           C  
ATOM   1424  O   HSD    95      20.530  66.240  42.860  1.00  0.00           O  
ATOM   1425  CB  HSD    95      23.100  65.020  43.690  1.00  0.00           C  
ATOM   1426  CG  HSD    95      23.170  64.880  45.210  1.00  0.00           C  
ATOM   1427  CD2 HSD    95      23.180  65.800  46.180  1.00  0.00           C  
ATOM   1428  ND1 HSD    95      23.410  63.680  45.840  1.00  0.00           N  
ATOM   1429  CE1 HSD    95      23.560  63.900  47.160  1.00  0.00           C  
ATOM   1430  NE2 HSD    95      23.370  65.160  47.390  1.00  0.00           N  
ATOM   1431  HN  HSD    95      22.740  64.740  41.300  1.00  0.00           H  
ATOM   1432  HA  HSD    95      21.580  63.360  43.560  1.00  0.00           H  
ATOM   1433  HB1 HSD    95      23.130  66.110  43.520  1.00  0.00           H  
ATOM   1434  HB2 HSD    95      24.000  64.600  43.190  1.00  0.00           H  
ATOM   1435  HD1 HSD    95      23.530  62.790  45.400  1.00  0.00           H  
ATOM   1436  HD2 HSD    95      23.240  66.880  46.220  1.00  0.00           H  
ATOM   1437  HE1 HSD    95      23.860  63.090  47.830  1.00  0.00           H  
ATOM   1438  N   LYS    96      19.650  64.580  44.110  1.00  0.00           N  
ATOM   1439  CA  LYS    96      18.250  65.160  44.180  1.00  0.00           C  
ATOM   1440  C   LYS    96      18.230  66.530  44.730  1.00  0.00           C  
ATOM   1441  O   LYS    96      17.610  67.350  44.080  1.00  0.00           O  
ATOM   1442  CB  LYS    96      17.400  64.120  44.980  1.00  0.00           C  
ATOM   1443  CG  LYS    96      17.330  62.740  44.390  1.00  0.00           C  
ATOM   1444  CD  LYS    96      16.380  61.800  45.160  1.00  0.00           C  
ATOM   1445  CE  LYS    96      16.160  60.370  44.560  1.00  0.00           C  
ATOM   1446  NZ  LYS    96      15.440  59.530  45.460  1.00  0.00           N1+
ATOM   1447  HN  LYS    96      19.840  63.760  44.640  1.00  0.00           H  
ATOM   1448  HA  LYS    96      17.930  65.210  43.150  1.00  0.00           H  
ATOM   1449  HB1 LYS    96      16.420  64.650  45.090  1.00  0.00           H  
ATOM   1450  HB2 LYS    96      17.800  64.000  46.000  1.00  0.00           H  
ATOM   1451  HG1 LYS    96      18.360  62.340  44.250  1.00  0.00           H  
ATOM   1452  HG2 LYS    96      16.880  62.890  43.380  1.00  0.00           H  
ATOM   1453  HD1 LYS    96      15.400  62.290  45.320  1.00  0.00           H  
ATOM   1454  HD2 LYS    96      16.720  61.610  46.200  1.00  0.00           H  
ATOM   1455  HE1 LYS    96      17.130  59.850  44.380  1.00  0.00           H  
ATOM   1456  HE2 LYS    96      15.680  60.410  43.560  1.00  0.00           H  
ATOM   1457  HZ1 LYS    96      14.440  59.820  45.440  1.00  0.00           H  
ATOM   1458  HZ2 LYS    96      15.800  59.540  46.430  1.00  0.00           H  
ATOM   1459  HZ3 LYS    96      15.440  58.550  45.090  1.00  0.00           H  
ATOM   1460  N   SER    97      18.870  66.840  45.890  1.00  0.00           N  
ATOM   1461  CA  SER    97      18.940  68.200  46.490  1.00  0.00           C  
ATOM   1462  C   SER    97      19.530  69.300  45.580  1.00  0.00           C  
ATOM   1463  O   SER    97      18.870  70.240  45.080  1.00  0.00           O  
ATOM   1464  CB  SER    97      19.760  68.060  47.810  1.00  0.00           C  
ATOM   1465  OG  SER    97      21.180  67.650  47.680  1.00  0.00           O  
ATOM   1466  HN  SER    97      19.370  66.110  46.340  1.00  0.00           H  
ATOM   1467  HA  SER    97      17.920  68.480  46.700  1.00  0.00           H  
ATOM   1468  HB1 SER    97      19.260  67.330  48.480  1.00  0.00           H  
ATOM   1469  HB2 SER    97      19.770  69.050  48.300  1.00  0.00           H  
ATOM   1470  HG1 SER    97      21.010  66.730  47.460  1.00  0.00           H  
ATOM   1471  N   THR    98      20.740  69.300  45.220  1.00  0.00           N  
ATOM   1472  CA  THR    98      21.490  70.290  44.480  1.00  0.00           C  
ATOM   1473  C   THR    98      21.140  70.160  43.030  1.00  0.00           C  
ATOM   1474  O   THR    98      21.220  71.190  42.350  1.00  0.00           O  
ATOM   1475  CB  THR    98      23.000  70.070  44.690  1.00  0.00           C  
ATOM   1476  CG2 THR    98      23.280  70.400  46.210  1.00  0.00           C  
ATOM   1477  OG1 THR    98      23.270  68.740  44.410  1.00  0.00           O  
ATOM   1478  HN  THR    98      21.390  68.710  45.700  1.00  0.00           H  
ATOM   1479  HA  THR    98      21.160  71.260  44.810  1.00  0.00           H  
ATOM   1480  HB  THR    98      23.570  70.780  44.050  1.00  0.00           H  
ATOM   1481  HG1 THR    98      24.150  68.540  44.720  1.00  0.00           H  
ATOM   1482 1HG2 THR    98      24.380  70.540  46.340  1.00  0.00           H  
ATOM   1483 2HG2 THR    98      22.960  69.590  46.900  1.00  0.00           H  
ATOM   1484 3HG2 THR    98      22.920  71.430  46.420  1.00  0.00           H  
ATOM   1485  N   ARG    99      20.830  69.010  42.490  1.00  0.00           N  
ATOM   1486  CA  ARG    99      20.670  68.750  41.050  1.00  0.00           C  
ATOM   1487  C   ARG    99      21.890  68.520  40.220  1.00  0.00           C  
ATOM   1488  O   ARG    99      21.920  68.580  38.980  1.00  0.00           O  
ATOM   1489  CB  ARG    99      19.700  69.680  40.370  1.00  0.00           C  
ATOM   1490  CG  ARG    99      18.210  69.510  40.920  1.00  0.00           C  
ATOM   1491  CD  ARG    99      17.570  68.140  40.720  1.00  0.00           C  
ATOM   1492  NE  ARG    99      17.040  68.110  39.330  1.00  0.00           N  
ATOM   1493  CZ  ARG    99      15.950  67.440  38.950  1.00  0.00           C  
ATOM   1494  NH1 ARG    99      15.170  66.980  39.900  1.00  0.00           N1+
ATOM   1495  NH2 ARG    99      15.490  67.360  37.730  1.00  0.00           N  
ATOM   1496  HN  ARG    99      20.740  68.210  43.080  1.00  0.00           H  
ATOM   1497  HA  ARG    99      20.190  67.780  40.970  1.00  0.00           H  
ATOM   1498  HB1 ARG    99      19.680  69.610  39.260  1.00  0.00           H  
ATOM   1499  HB2 ARG    99      19.940  70.750  40.560  1.00  0.00           H  
ATOM   1500  HG1 ARG    99      17.570  70.350  40.570  1.00  0.00           H  
ATOM   1501  HG2 ARG    99      18.290  69.750  42.010  1.00  0.00           H  
ATOM   1502  HD1 ARG    99      16.690  68.000  41.370  1.00  0.00           H  
ATOM   1503  HD2 ARG    99      18.270  67.290  40.930  1.00  0.00           H  
ATOM   1504  HE  ARG    99      17.550  68.560  38.600  1.00  0.00           H  
ATOM   1505 1HH1 ARG    99      15.500  66.860  40.840  1.00  0.00           H  
ATOM   1506 2HH1 ARG    99      14.280  66.600  39.650  1.00  0.00           H  
ATOM   1507 1HH2 ARG    99      15.920  67.870  36.970  1.00  0.00           H  
ATOM   1508 2HH2 ARG    99      14.750  66.710  37.560  1.00  0.00           H  
ATOM   1509  N   LYS   100      23.060  68.320  40.900  1.00  0.00           N  
ATOM   1510  CA  LYS   100      24.380  68.020  40.250  1.00  0.00           C  
ATOM   1511  C   LYS   100      24.340  66.560  39.730  1.00  0.00           C  
ATOM   1512  O   LYS   100      23.920  65.570  40.380  1.00  0.00           O  
ATOM   1513  CB  LYS   100      25.590  68.380  41.090  1.00  0.00           C  
ATOM   1514  CG  LYS   100      25.590  69.880  41.270  1.00  0.00           C  
ATOM   1515  CD  LYS   100      26.810  70.600  40.690  1.00  0.00           C  
ATOM   1516  CE  LYS   100      26.640  72.160  40.620  1.00  0.00           C  
ATOM   1517  NZ  LYS   100      27.620  72.740  39.610  1.00  0.00           N1+
ATOM   1518  HN  LYS   100      22.960  68.140  41.880  1.00  0.00           H  
ATOM   1519  HA  LYS   100      24.290  68.680  39.390  1.00  0.00           H  
ATOM   1520  HB1 LYS   100      26.510  68.050  40.570  1.00  0.00           H  
ATOM   1521  HB2 LYS   100      25.590  67.940  42.110  1.00  0.00           H  
ATOM   1522  HG1 LYS   100      25.380  70.280  42.280  1.00  0.00           H  
ATOM   1523  HG2 LYS   100      24.810  70.330  40.610  1.00  0.00           H  
ATOM   1524  HD1 LYS   100      27.020  70.100  39.720  1.00  0.00           H  
ATOM   1525  HD2 LYS   100      27.630  70.440  41.430  1.00  0.00           H  
ATOM   1526  HE1 LYS   100      26.820  72.650  41.600  1.00  0.00           H  
ATOM   1527  HE2 LYS   100      25.620  72.430  40.260  1.00  0.00           H  
ATOM   1528  HZ1 LYS   100      28.580  72.520  39.940  1.00  0.00           H  
ATOM   1529  HZ2 LYS   100      27.500  73.770  39.530  1.00  0.00           H  
ATOM   1530  HZ3 LYS   100      27.540  72.300  38.670  1.00  0.00           H  
ATOM   1531  N   VAL   101      24.980  66.330  38.570  1.00  0.00           N  
ATOM   1532  CA  VAL   101      25.040  64.990  37.900  1.00  0.00           C  
ATOM   1533  C   VAL   101      26.460  64.450  37.980  1.00  0.00           C  
ATOM   1534  O   VAL   101      27.430  65.210  37.780  1.00  0.00           O  
ATOM   1535  CB  VAL   101      24.670  65.070  36.430  1.00  0.00           C  
ATOM   1536  CG1 VAL   101      24.980  63.720  35.650  1.00  0.00           C  
ATOM   1537  CG2 VAL   101      23.230  65.540  36.180  1.00  0.00           C  
ATOM   1538  HN  VAL   101      25.370  67.120  38.110  1.00  0.00           H  
ATOM   1539  HA  VAL   101      24.320  64.280  38.280  1.00  0.00           H  
ATOM   1540  HB  VAL   101      25.250  65.860  35.920  1.00  0.00           H  
ATOM   1541 1HG1 VAL   101      24.410  63.750  34.700  1.00  0.00           H  
ATOM   1542 2HG1 VAL   101      24.920  62.770  36.220  1.00  0.00           H  
ATOM   1543 3HG1 VAL   101      26.040  63.800  35.330  1.00  0.00           H  
ATOM   1544 1HG2 VAL   101      23.120  66.530  36.650  1.00  0.00           H  
ATOM   1545 2HG2 VAL   101      22.540  64.850  36.690  1.00  0.00           H  
ATOM   1546 3HG2 VAL   101      23.000  65.770  35.120  1.00  0.00           H  
ATOM   1547  N   TYR   102      26.590  63.140  38.300  1.00  0.00           N  
ATOM   1548  CA  TYR   102      27.790  62.390  38.620  1.00  0.00           C  
ATOM   1549  C   TYR   102      27.730  61.050  37.980  1.00  0.00           C  
ATOM   1550  O   TYR   102      26.690  60.590  37.530  1.00  0.00           O  
ATOM   1551  CB  TYR   102      28.030  62.240  40.170  1.00  0.00           C  
ATOM   1552  CG  TYR   102      28.010  63.510  41.010  1.00  0.00           C  
ATOM   1553  CD1 TYR   102      29.260  64.160  41.250  1.00  0.00           C  
ATOM   1554  CD2 TYR   102      26.790  64.090  41.480  1.00  0.00           C  
ATOM   1555  CE1 TYR   102      29.320  65.420  41.860  1.00  0.00           C  
ATOM   1556  CE2 TYR   102      26.840  65.320  42.140  1.00  0.00           C  
ATOM   1557  CZ  TYR   102      28.060  65.980  42.280  1.00  0.00           C  
ATOM   1558  OH  TYR   102      28.020  67.230  42.960  1.00  0.00           O  
ATOM   1559  HN  TYR   102      25.810  62.540  38.170  1.00  0.00           H  
ATOM   1560  HA  TYR   102      28.650  62.840  38.140  1.00  0.00           H  
ATOM   1561  HB1 TYR   102      29.010  61.760  40.380  1.00  0.00           H  
ATOM   1562  HB2 TYR   102      27.190  61.610  40.530  1.00  0.00           H  
ATOM   1563  HD1 TYR   102      30.150  63.650  40.890  1.00  0.00           H  
ATOM   1564  HD2 TYR   102      25.860  63.670  41.130  1.00  0.00           H  
ATOM   1565  HE1 TYR   102      30.270  65.920  41.910  1.00  0.00           H  
ATOM   1566  HE2 TYR   102      25.940  65.830  42.440  1.00  0.00           H  
ATOM   1567  HH  TYR   102      28.880  67.670  43.060  1.00  0.00           H  
ATOM   1568  N   ALA   103      28.870  60.340  37.940  1.00  0.00           N  
ATOM   1569  CA  ALA   103      28.910  58.940  37.560  1.00  0.00           C  
ATOM   1570  C   ALA   103      29.020  58.040  38.750  1.00  0.00           C  
ATOM   1571  O   ALA   103      29.500  58.510  39.830  1.00  0.00           O  
ATOM   1572  CB  ALA   103      29.970  58.680  36.480  1.00  0.00           C  
ATOM   1573  HN  ALA   103      29.700  60.680  38.360  1.00  0.00           H  
ATOM   1574  HA  ALA   103      27.960  58.630  37.140  1.00  0.00           H  
ATOM   1575  HB1 ALA   103      30.010  57.610  36.180  1.00  0.00           H  
ATOM   1576  HB2 ALA   103      31.000  58.910  36.810  1.00  0.00           H  
ATOM   1577  HB3 ALA   103      29.710  59.180  35.530  1.00  0.00           H  
ATOM   1578  N   MET   104      28.540  56.840  38.760  1.00  0.00           N  
ATOM   1579  CA  MET   104      28.650  56.100  40.000  1.00  0.00           C  
ATOM   1580  C   MET   104      29.010  54.690  39.620  1.00  0.00           C  
ATOM   1581  O   MET   104      28.190  54.070  38.980  1.00  0.00           O  
ATOM   1582  CB  MET   104      27.350  56.240  40.820  1.00  0.00           C  
ATOM   1583  CG  MET   104      27.070  55.270  42.030  1.00  0.00           C  
ATOM   1584  SD  MET   104      25.500  55.400  42.940  1.00  0.00           S  
ATOM   1585  CE  MET   104      24.420  54.400  41.850  1.00  0.00           C  
ATOM   1586  HN  MET   104      28.070  56.340  38.040  1.00  0.00           H  
ATOM   1587  HA  MET   104      29.550  56.430  40.500  1.00  0.00           H  
ATOM   1588  HB1 MET   104      26.510  56.250  40.090  1.00  0.00           H  
ATOM   1589  HB2 MET   104      27.270  57.210  41.350  1.00  0.00           H  
ATOM   1590  HG1 MET   104      27.910  55.400  42.750  1.00  0.00           H  
ATOM   1591  HG2 MET   104      27.040  54.220  41.670  1.00  0.00           H  
ATOM   1592  HE1 MET   104      24.130  55.120  41.060  1.00  0.00           H  
ATOM   1593  HE2 MET   104      23.490  54.190  42.420  1.00  0.00           H  
ATOM   1594  HE3 MET   104      25.000  53.490  41.560  1.00  0.00           H  
ATOM   1595  N   LYS   105      30.060  54.140  40.140  1.00  0.00           N  
ATOM   1596  CA  LYS   105      30.260  52.720  40.020  1.00  0.00           C  
ATOM   1597  C   LYS   105      29.480  51.950  41.180  1.00  0.00           C  
ATOM   1598  O   LYS   105      29.570  52.420  42.340  1.00  0.00           O  
ATOM   1599  CB  LYS   105      31.780  52.270  40.050  1.00  0.00           C  
ATOM   1600  CG  LYS   105      32.630  53.030  39.030  1.00  0.00           C  
ATOM   1601  CD  LYS   105      34.010  52.420  38.950  1.00  0.00           C  
ATOM   1602  CE  LYS   105      34.970  53.260  38.110  1.00  0.00           C  
ATOM   1603  NZ  LYS   105      36.270  52.390  37.980  1.00  0.00           N1+
ATOM   1604  HN  LYS   105      30.590  54.580  40.860  1.00  0.00           H  
ATOM   1605  HA  LYS   105      29.840  52.350  39.100  1.00  0.00           H  
ATOM   1606  HB1 LYS   105      31.580  51.210  39.750  1.00  0.00           H  
ATOM   1607  HB2 LYS   105      32.150  52.200  41.090  1.00  0.00           H  
ATOM   1608  HG1 LYS   105      32.720  54.080  39.380  1.00  0.00           H  
ATOM   1609  HG2 LYS   105      32.150  52.960  38.030  1.00  0.00           H  
ATOM   1610  HD1 LYS   105      33.810  51.410  38.530  1.00  0.00           H  
ATOM   1611  HD2 LYS   105      34.500  52.140  39.910  1.00  0.00           H  
ATOM   1612  HE1 LYS   105      35.230  54.270  38.510  1.00  0.00           H  
ATOM   1613  HE2 LYS   105      34.630  53.420  37.060  1.00  0.00           H  
ATOM   1614  HZ1 LYS   105      36.570  51.770  38.760  1.00  0.00           H  
ATOM   1615  HZ2 LYS   105      36.990  53.120  37.790  1.00  0.00           H  
ATOM   1616  HZ3 LYS   105      36.210  51.680  37.220  1.00  0.00           H  
ATOM   1617  N   LEU   106      28.900  50.850  40.770  1.00  0.00           N  
ATOM   1618  CA  LEU   106      28.010  49.980  41.570  1.00  0.00           C  
ATOM   1619  C   LEU   106      28.370  48.440  41.460  1.00  0.00           C  
ATOM   1620  O   LEU   106      28.210  47.840  40.440  1.00  0.00           O  
ATOM   1621  CB  LEU   106      26.570  50.270  41.170  1.00  0.00           C  
ATOM   1622  CG  LEU   106      25.540  49.750  42.220  1.00  0.00           C  
ATOM   1623  CD1 LEU   106      24.260  50.470  42.070  1.00  0.00           C  
ATOM   1624  CD2 LEU   106      25.260  48.290  42.150  1.00  0.00           C  
ATOM   1625  HN  LEU   106      28.950  50.540  39.820  1.00  0.00           H  
ATOM   1626  HA  LEU   106      28.070  50.340  42.590  1.00  0.00           H  
ATOM   1627  HB1 LEU   106      26.360  50.110  40.090  1.00  0.00           H  
ATOM   1628  HB2 LEU   106      26.420  51.370  41.160  1.00  0.00           H  
ATOM   1629  HG  LEU   106      25.950  49.900  43.240  1.00  0.00           H  
ATOM   1630 1HD1 LEU   106      23.870  50.320  41.040  1.00  0.00           H  
ATOM   1631 2HD1 LEU   106      24.360  51.520  42.400  1.00  0.00           H  
ATOM   1632 3HD1 LEU   106      23.520  50.060  42.790  1.00  0.00           H  
ATOM   1633 1HD2 LEU   106      24.330  48.110  42.730  1.00  0.00           H  
ATOM   1634 2HD2 LEU   106      26.070  47.640  42.530  1.00  0.00           H  
ATOM   1635 3HD2 LEU   106      25.120  48.020  41.080  1.00  0.00           H  
ATOM   1636  N   LEU   107      29.000  47.980  42.570  1.00  0.00           N  
ATOM   1637  CA  LEU   107      29.600  46.670  42.700  1.00  0.00           C  
ATOM   1638  C   LEU   107      28.780  45.990  43.730  1.00  0.00           C  
ATOM   1639  O   LEU   107      28.790  46.460  44.920  1.00  0.00           O  
ATOM   1640  CB  LEU   107      31.070  46.850  43.180  1.00  0.00           C  
ATOM   1641  CG  LEU   107      32.090  47.440  42.260  1.00  0.00           C  
ATOM   1642  CD1 LEU   107      33.410  47.670  43.000  1.00  0.00           C  
ATOM   1643  CD2 LEU   107      32.280  46.580  41.000  1.00  0.00           C  
ATOM   1644  HN  LEU   107      29.060  48.660  43.300  1.00  0.00           H  
ATOM   1645  HA  LEU   107      29.530  46.100  41.790  1.00  0.00           H  
ATOM   1646  HB1 LEU   107      31.450  45.830  43.440  1.00  0.00           H  
ATOM   1647  HB2 LEU   107      31.080  47.570  44.030  1.00  0.00           H  
ATOM   1648  HG  LEU   107      31.660  48.390  41.880  1.00  0.00           H  
ATOM   1649 1HD1 LEU   107      33.990  46.720  43.030  1.00  0.00           H  
ATOM   1650 2HD1 LEU   107      33.230  48.030  44.040  1.00  0.00           H  
ATOM   1651 3HD1 LEU   107      34.030  48.450  42.510  1.00  0.00           H  
ATOM   1652 1HD2 LEU   107      32.710  45.610  41.330  1.00  0.00           H  
ATOM   1653 2HD2 LEU   107      32.920  47.100  40.250  1.00  0.00           H  
ATOM   1654 3HD2 LEU   107      31.270  46.340  40.620  1.00  0.00           H  
ATOM   1655  N   SER   108      28.140  44.790  43.480  1.00  0.00           N  
ATOM   1656  CA  SER   108      27.580  43.930  44.510  1.00  0.00           C  
ATOM   1657  C   SER   108      28.590  42.940  45.080  1.00  0.00           C  
ATOM   1658  O   SER   108      29.100  42.240  44.230  1.00  0.00           O  
ATOM   1659  CB  SER   108      26.380  43.180  43.900  1.00  0.00           C  
ATOM   1660  OG  SER   108      25.890  42.220  44.780  1.00  0.00           O  
ATOM   1661  HN  SER   108      28.140  44.380  42.570  1.00  0.00           H  
ATOM   1662  HA  SER   108      27.330  44.430  45.430  1.00  0.00           H  
ATOM   1663  HB1 SER   108      26.770  42.600  43.030  1.00  0.00           H  
ATOM   1664  HB2 SER   108      25.600  43.820  43.440  1.00  0.00           H  
ATOM   1665  HG1 SER   108      25.480  41.490  44.300  1.00  0.00           H  
ATOM   1666  N   LYS   109      28.830  42.880  46.400  1.00  0.00           N  
ATOM   1667  CA  LYS   109      29.750  42.190  47.250  1.00  0.00           C  
ATOM   1668  C   LYS   109      29.970  40.780  46.920  1.00  0.00           C  
ATOM   1669  O   LYS   109      31.020  40.370  46.340  1.00  0.00           O  
ATOM   1670  CB  LYS   109      29.450  42.370  48.760  1.00  0.00           C  
ATOM   1671  CG  LYS   109      29.410  43.840  49.160  1.00  0.00           C  
ATOM   1672  CD  LYS   109      28.790  43.940  50.560  1.00  0.00           C  
ATOM   1673  CE  LYS   109      29.040  45.350  51.130  1.00  0.00           C  
ATOM   1674  NZ  LYS   109      28.470  45.420  52.500  1.00  0.00           N1+
ATOM   1675  HN  LYS   109      28.250  43.460  46.970  1.00  0.00           H  
ATOM   1676  HA  LYS   109      30.750  42.580  47.090  1.00  0.00           H  
ATOM   1677  HB1 LYS   109      30.250  41.980  49.410  1.00  0.00           H  
ATOM   1678  HB2 LYS   109      28.530  41.820  49.040  1.00  0.00           H  
ATOM   1679  HG1 LYS   109      28.750  44.470  48.520  1.00  0.00           H  
ATOM   1680  HG2 LYS   109      30.440  44.230  49.310  1.00  0.00           H  
ATOM   1681  HD1 LYS   109      29.210  43.150  51.220  1.00  0.00           H  
ATOM   1682  HD2 LYS   109      27.710  43.750  50.450  1.00  0.00           H  
ATOM   1683  HE1 LYS   109      28.500  46.110  50.520  1.00  0.00           H  
ATOM   1684  HE2 LYS   109      30.140  45.530  51.090  1.00  0.00           H  
ATOM   1685  HZ1 LYS   109      29.090  45.920  53.180  1.00  0.00           H  
ATOM   1686  HZ2 LYS   109      28.220  44.480  52.870  1.00  0.00           H  
ATOM   1687  HZ3 LYS   109      27.570  45.930  52.490  1.00  0.00           H  
ATOM   1688  N   PHE   110      28.940  39.930  47.120  1.00  0.00           N  
ATOM   1689  CA  PHE   110      28.950  38.490  46.750  1.00  0.00           C  
ATOM   1690  C   PHE   110      29.170  38.230  45.230  1.00  0.00           C  
ATOM   1691  O   PHE   110      30.030  37.460  44.800  1.00  0.00           O  
ATOM   1692  CB  PHE   110      27.620  37.900  47.240  1.00  0.00           C  
ATOM   1693  CG  PHE   110      27.360  36.430  46.750  1.00  0.00           C  
ATOM   1694  CD1 PHE   110      28.290  35.420  47.010  1.00  0.00           C  
ATOM   1695  CD2 PHE   110      26.140  36.060  46.160  1.00  0.00           C  
ATOM   1696  CE1 PHE   110      28.100  34.130  46.650  1.00  0.00           C  
ATOM   1697  CE2 PHE   110      25.970  34.810  45.640  1.00  0.00           C  
ATOM   1698  CZ  PHE   110      26.870  33.790  45.990  1.00  0.00           C  
ATOM   1699  HN  PHE   110      28.060  40.170  47.530  1.00  0.00           H  
ATOM   1700  HA  PHE   110      29.790  38.090  47.290  1.00  0.00           H  
ATOM   1701  HB1 PHE   110      26.790  38.520  46.820  1.00  0.00           H  
ATOM   1702  HB2 PHE   110      27.700  37.930  48.350  1.00  0.00           H  
ATOM   1703  HD1 PHE   110      29.160  35.670  47.610  1.00  0.00           H  
ATOM   1704  HD2 PHE   110      25.480  36.900  46.020  1.00  0.00           H  
ATOM   1705  HE1 PHE   110      28.830  33.350  46.740  1.00  0.00           H  
ATOM   1706  HE2 PHE   110      25.050  34.540  45.140  1.00  0.00           H  
ATOM   1707  HZ  PHE   110      26.690  32.740  45.830  1.00  0.00           H  
ATOM   1708  N   GLU   111      28.490  38.890  44.300  1.00  0.00           N  
ATOM   1709  CA  GLU   111      28.610  38.650  42.890  1.00  0.00           C  
ATOM   1710  C   GLU   111      29.960  38.970  42.300  1.00  0.00           C  
ATOM   1711  O   GLU   111      30.410  38.170  41.480  1.00  0.00           O  
ATOM   1712  CB  GLU   111      27.600  39.590  42.210  1.00  0.00           C  
ATOM   1713  CG  GLU   111      26.080  39.190  42.370  1.00  0.00           C  
ATOM   1714  CD  GLU   111      25.180  40.380  42.210  1.00  0.00           C  
ATOM   1715  OE1 GLU   111      25.250  41.010  41.130  1.00  0.00           O  
ATOM   1716  OE2 GLU   111      24.410  40.670  43.140  1.00  0.00           O1-
ATOM   1717  HN  GLU   111      27.870  39.560  44.710  1.00  0.00           H  
ATOM   1718  HA  GLU   111      28.320  37.630  42.670  1.00  0.00           H  
ATOM   1719  HB1 GLU   111      27.750  39.550  41.110  1.00  0.00           H  
ATOM   1720  HB2 GLU   111      27.710  40.610  42.650  1.00  0.00           H  
ATOM   1721  HG1 GLU   111      25.740  38.760  43.340  1.00  0.00           H  
ATOM   1722  HG2 GLU   111      25.780  38.550  41.510  1.00  0.00           H  
ATOM   1723  N   MET   112      30.580  40.030  42.770  1.00  0.00           N  
ATOM   1724  CA  MET   112      31.980  40.480  42.630  1.00  0.00           C  
ATOM   1725  C   MET   112      32.950  39.450  43.280  1.00  0.00           C  
ATOM   1726  O   MET   112      33.870  39.020  42.560  1.00  0.00           O  
ATOM   1727  CB  MET   112      32.160  41.910  43.210  1.00  0.00           C  
ATOM   1728  CG  MET   112      33.570  42.530  43.060  1.00  0.00           C  
ATOM   1729  SD  MET   112      33.720  44.070  43.980  1.00  0.00           S  
ATOM   1730  CE  MET   112      34.110  43.220  45.600  1.00  0.00           C  
ATOM   1731  HN  MET   112      30.050  40.550  43.420  1.00  0.00           H  
ATOM   1732  HA  MET   112      32.150  40.660  41.580  1.00  0.00           H  
ATOM   1733  HB1 MET   112      31.970  41.760  44.290  1.00  0.00           H  
ATOM   1734  HB2 MET   112      31.310  42.500  42.800  1.00  0.00           H  
ATOM   1735  HG1 MET   112      33.650  42.870  42.000  1.00  0.00           H  
ATOM   1736  HG2 MET   112      34.470  41.890  43.220  1.00  0.00           H  
ATOM   1737  HE1 MET   112      35.190  42.970  45.600  1.00  0.00           H  
ATOM   1738  HE2 MET   112      33.460  42.330  45.690  1.00  0.00           H  
ATOM   1739  HE3 MET   112      33.950  43.970  46.400  1.00  0.00           H  
ATOM   1740  N   ILE   113      32.710  38.960  44.500  1.00  0.00           N  
ATOM   1741  CA  ILE   113      33.720  38.020  45.120  1.00  0.00           C  
ATOM   1742  C   ILE   113      33.770  36.630  44.530  1.00  0.00           C  
ATOM   1743  O   ILE   113      34.850  35.960  44.500  1.00  0.00           O  
ATOM   1744  CB  ILE   113      33.630  37.990  46.660  1.00  0.00           C  
ATOM   1745  CG1 ILE   113      33.940  39.370  47.240  1.00  0.00           C  
ATOM   1746  CG2 ILE   113      34.570  36.900  47.260  1.00  0.00           C  
ATOM   1747  CD  ILE   113      35.310  39.950  46.970  1.00  0.00           C  
ATOM   1748  HN  ILE   113      31.920  39.210  45.070  1.00  0.00           H  
ATOM   1749  HA  ILE   113      34.690  38.420  44.860  1.00  0.00           H  
ATOM   1750  HB  ILE   113      32.560  37.800  46.900  1.00  0.00           H  
ATOM   1751 1HG1 ILE   113      33.860  39.330  48.350  1.00  0.00           H  
ATOM   1752 2HG1 ILE   113      33.220  40.180  46.990  1.00  0.00           H  
ATOM   1753 1HG2 ILE   113      34.170  35.880  47.070  1.00  0.00           H  
ATOM   1754 2HG2 ILE   113      34.750  36.990  48.350  1.00  0.00           H  
ATOM   1755 3HG2 ILE   113      35.560  36.880  46.750  1.00  0.00           H  
ATOM   1756  HD1 ILE   113      36.100  39.210  46.750  1.00  0.00           H  
ATOM   1757  HD2 ILE   113      35.660  40.490  47.880  1.00  0.00           H  
ATOM   1758  HD3 ILE   113      35.240  40.690  46.140  1.00  0.00           H  
ATOM   1759  N   LYS   114      32.690  36.120  43.920  1.00  0.00           N  
ATOM   1760  CA  LYS   114      32.610  34.930  43.120  1.00  0.00           C  
ATOM   1761  C   LYS   114      33.600  34.820  41.910  1.00  0.00           C  
ATOM   1762  O   LYS   114      34.220  33.830  41.550  1.00  0.00           O  
ATOM   1763  CB  LYS   114      31.100  34.890  42.650  1.00  0.00           C  
ATOM   1764  CG  LYS   114      30.630  33.990  41.480  1.00  0.00           C  
ATOM   1765  CD  LYS   114      29.160  34.400  41.160  1.00  0.00           C  
ATOM   1766  CE  LYS   114      28.470  33.560  40.130  1.00  0.00           C  
ATOM   1767  NZ  LYS   114      27.160  33.990  39.680  1.00  0.00           N1+
ATOM   1768  HN  LYS   114      31.820  36.540  44.140  1.00  0.00           H  
ATOM   1769  HA  LYS   114      32.720  33.980  43.630  1.00  0.00           H  
ATOM   1770  HB1 LYS   114      30.760  35.930  42.460  1.00  0.00           H  
ATOM   1771  HB2 LYS   114      30.500  34.560  43.520  1.00  0.00           H  
ATOM   1772  HG1 LYS   114      30.520  32.910  41.690  1.00  0.00           H  
ATOM   1773  HG2 LYS   114      31.210  34.190  40.550  1.00  0.00           H  
ATOM   1774  HD1 LYS   114      29.160  35.440  40.770  1.00  0.00           H  
ATOM   1775  HD2 LYS   114      28.500  34.310  42.060  1.00  0.00           H  
ATOM   1776  HE1 LYS   114      28.300  32.510  40.430  1.00  0.00           H  
ATOM   1777  HE2 LYS   114      29.160  33.680  39.260  1.00  0.00           H  
ATOM   1778  HZ1 LYS   114      26.490  33.320  39.250  1.00  0.00           H  
ATOM   1779  HZ2 LYS   114      27.090  34.900  39.180  1.00  0.00           H  
ATOM   1780  HZ3 LYS   114      26.640  34.250  40.540  1.00  0.00           H  
ATOM   1781  N   ARG   115      33.730  35.990  41.250  1.00  0.00           N  
ATOM   1782  CA  ARG   115      34.740  36.210  40.200  1.00  0.00           C  
ATOM   1783  C   ARG   115      36.220  36.220  40.610  1.00  0.00           C  
ATOM   1784  O   ARG   115      37.070  35.810  39.820  1.00  0.00           O  
ATOM   1785  CB  ARG   115      34.370  37.550  39.500  1.00  0.00           C  
ATOM   1786  CG  ARG   115      32.920  37.550  38.910  1.00  0.00           C  
ATOM   1787  CD  ARG   115      32.880  36.770  37.600  1.00  0.00           C  
ATOM   1788  NE  ARG   115      31.460  36.870  37.040  1.00  0.00           N  
ATOM   1789  CZ  ARG   115      31.150  37.300  35.870  1.00  0.00           C  
ATOM   1790  NH1 ARG   115      32.010  37.430  34.910  1.00  0.00           N1+
ATOM   1791  NH2 ARG   115      29.890  37.510  35.480  1.00  0.00           N  
ATOM   1792  HN  ARG   115      33.200  36.750  41.620  1.00  0.00           H  
ATOM   1793  HA  ARG   115      34.610  35.420  39.480  1.00  0.00           H  
ATOM   1794  HB1 ARG   115      35.070  37.640  38.650  1.00  0.00           H  
ATOM   1795  HB2 ARG   115      34.380  38.420  40.190  1.00  0.00           H  
ATOM   1796  HG1 ARG   115      32.720  38.610  38.670  1.00  0.00           H  
ATOM   1797  HG2 ARG   115      32.180  37.060  39.580  1.00  0.00           H  
ATOM   1798  HD1 ARG   115      33.230  35.720  37.730  1.00  0.00           H  
ATOM   1799  HD2 ARG   115      33.530  37.260  36.850  1.00  0.00           H  
ATOM   1800  HE  ARG   115      30.700  36.850  37.680  1.00  0.00           H  
ATOM   1801 1HH1 ARG   115      32.900  36.990  35.020  1.00  0.00           H  
ATOM   1802 2HH1 ARG   115      31.770  37.760  34.000  1.00  0.00           H  
ATOM   1803 1HH2 ARG   115      29.190  37.340  36.170  1.00  0.00           H  
ATOM   1804 2HH2 ARG   115      29.790  37.880  34.550  1.00  0.00           H  
ATOM   1805  N   SER   116      36.520  36.630  41.890  1.00  0.00           N  
ATOM   1806  CA  SER   116      37.870  36.610  42.460  1.00  0.00           C  
ATOM   1807  C   SER   116      37.910  37.390  43.760  1.00  0.00           C  
ATOM   1808  O   SER   116      37.560  38.570  43.770  1.00  0.00           O  
ATOM   1809  CB  SER   116      39.020  37.290  41.540  1.00  0.00           C  
ATOM   1810  OG  SER   116      40.360  37.320  42.110  1.00  0.00           O  
ATOM   1811  HN  SER   116      35.830  36.930  42.550  1.00  0.00           H  
ATOM   1812  HA  SER   116      38.050  35.580  42.710  1.00  0.00           H  
ATOM   1813  HB1 SER   116      38.730  38.310  41.210  1.00  0.00           H  
ATOM   1814  HB2 SER   116      39.060  36.700  40.600  1.00  0.00           H  
ATOM   1815  HG1 SER   116      40.850  38.000  41.660  1.00  0.00           H  
ATOM   1816  N   ASP   117      38.350  36.640  44.790  1.00  0.00           N  
ATOM   1817  CA  ASP   117      38.760  37.270  46.010  1.00  0.00           C  
ATOM   1818  C   ASP   117      40.190  37.940  45.820  1.00  0.00           C  
ATOM   1819  O   ASP   117      41.210  37.260  45.780  1.00  0.00           O  
ATOM   1820  CB  ASP   117      38.620  36.230  47.150  1.00  0.00           C  
ATOM   1821  CG  ASP   117      39.050  36.770  48.490  1.00  0.00           C  
ATOM   1822  OD1 ASP   117      39.070  37.980  48.710  1.00  0.00           O  
ATOM   1823  OD2 ASP   117      39.320  35.890  49.350  1.00  0.00           O1-
ATOM   1824  HN  ASP   117      38.350  35.640  44.820  1.00  0.00           H  
ATOM   1825  HA  ASP   117      38.160  38.150  46.140  1.00  0.00           H  
ATOM   1826  HB1 ASP   117      39.290  35.360  46.950  1.00  0.00           H  
ATOM   1827  HB2 ASP   117      37.580  35.830  47.140  1.00  0.00           H  
ATOM   1828  N   SER   118      40.190  39.280  45.780  1.00  0.00           N  
ATOM   1829  CA  SER   118      41.380  40.140  45.570  1.00  0.00           C  
ATOM   1830  C   SER   118      40.910  41.510  45.970  1.00  0.00           C  
ATOM   1831  O   SER   118      39.710  41.840  46.110  1.00  0.00           O  
ATOM   1832  CB  SER   118      42.100  40.080  44.160  1.00  0.00           C  
ATOM   1833  OG  SER   118      43.350  40.770  44.000  1.00  0.00           O  
ATOM   1834  HN  SER   118      39.340  39.760  45.950  1.00  0.00           H  
ATOM   1835  HA  SER   118      42.130  39.770  46.250  1.00  0.00           H  
ATOM   1836  HB1 SER   118      41.350  40.460  43.440  1.00  0.00           H  
ATOM   1837  HB2 SER   118      42.300  39.010  43.920  1.00  0.00           H  
ATOM   1838  HG1 SER   118      44.050  40.400  44.540  1.00  0.00           H  
ATOM   1839  N   ALA   119      41.840  42.340  46.300  1.00  0.00           N  
ATOM   1840  CA  ALA   119      41.630  43.620  47.030  1.00  0.00           C  
ATOM   1841  C   ALA   119      41.510  44.800  46.100  1.00  0.00           C  
ATOM   1842  O   ALA   119      41.570  45.950  46.490  1.00  0.00           O  
ATOM   1843  CB  ALA   119      42.760  43.970  48.100  1.00  0.00           C  
ATOM   1844  HN  ALA   119      42.830  42.130  46.200  1.00  0.00           H  
ATOM   1845  HA  ALA   119      40.660  43.480  47.500  1.00  0.00           H  
ATOM   1846  HB1 ALA   119      42.500  44.870  48.700  1.00  0.00           H  
ATOM   1847  HB2 ALA   119      43.640  44.180  47.460  1.00  0.00           H  
ATOM   1848  HB3 ALA   119      43.110  43.120  48.730  1.00  0.00           H  
ATOM   1849  N   PHE   120      41.350  44.540  44.780  1.00  0.00           N  
ATOM   1850  CA  PHE   120      41.310  45.530  43.730  1.00  0.00           C  
ATOM   1851  C   PHE   120      40.400  46.740  44.020  1.00  0.00           C  
ATOM   1852  O   PHE   120      40.750  47.880  43.670  1.00  0.00           O  
ATOM   1853  CB  PHE   120      40.990  44.910  42.360  1.00  0.00           C  
ATOM   1854  CG  PHE   120      39.510  44.500  42.180  1.00  0.00           C  
ATOM   1855  CD1 PHE   120      38.590  45.240  41.320  1.00  0.00           C  
ATOM   1856  CD2 PHE   120      38.990  43.460  42.910  1.00  0.00           C  
ATOM   1857  CE1 PHE   120      37.260  44.840  41.260  1.00  0.00           C  
ATOM   1858  CE2 PHE   120      37.600  43.150  42.950  1.00  0.00           C  
ATOM   1859  CZ  PHE   120      36.770  43.850  42.090  1.00  0.00           C  
ATOM   1860  HN  PHE   120      41.440  43.640  44.370  1.00  0.00           H  
ATOM   1861  HA  PHE   120      42.260  46.040  43.770  1.00  0.00           H  
ATOM   1862  HB1 PHE   120      41.700  44.070  42.220  1.00  0.00           H  
ATOM   1863  HB2 PHE   120      41.220  45.660  41.560  1.00  0.00           H  
ATOM   1864  HD1 PHE   120      38.960  46.120  40.810  1.00  0.00           H  
ATOM   1865  HD2 PHE   120      39.640  42.890  43.570  1.00  0.00           H  
ATOM   1866  HE1 PHE   120      36.520  45.370  40.680  1.00  0.00           H  
ATOM   1867  HE2 PHE   120      37.210  42.370  43.580  1.00  0.00           H  
ATOM   1868  HZ  PHE   120      35.720  43.650  42.030  1.00  0.00           H  
ATOM   1869  N   PHE   121      39.210  46.480  44.570  1.00  0.00           N  
ATOM   1870  CA  PHE   121      38.290  47.510  44.930  1.00  0.00           C  
ATOM   1871  C   PHE   121      38.740  48.540  45.950  1.00  0.00           C  
ATOM   1872  O   PHE   121      38.470  49.750  45.810  1.00  0.00           O  
ATOM   1873  CB  PHE   121      36.880  46.880  45.300  1.00  0.00           C  
ATOM   1874  CG  PHE   121      36.890  45.950  46.460  1.00  0.00           C  
ATOM   1875  CD1 PHE   121      37.280  44.620  46.240  1.00  0.00           C  
ATOM   1876  CD2 PHE   121      36.410  46.300  47.730  1.00  0.00           C  
ATOM   1877  CE1 PHE   121      37.250  43.670  47.240  1.00  0.00           C  
ATOM   1878  CE2 PHE   121      36.480  45.380  48.780  1.00  0.00           C  
ATOM   1879  CZ  PHE   121      36.900  44.050  48.550  1.00  0.00           C  
ATOM   1880  HN  PHE   121      39.020  45.540  44.850  1.00  0.00           H  
ATOM   1881  HA  PHE   121      38.030  48.010  44.010  1.00  0.00           H  
ATOM   1882  HB1 PHE   121      36.510  46.330  44.410  1.00  0.00           H  
ATOM   1883  HB2 PHE   121      36.150  47.690  45.520  1.00  0.00           H  
ATOM   1884  HD1 PHE   121      37.620  44.320  45.260  1.00  0.00           H  
ATOM   1885  HD2 PHE   121      36.070  47.280  48.050  1.00  0.00           H  
ATOM   1886  HE1 PHE   121      37.480  42.630  47.020  1.00  0.00           H  
ATOM   1887  HE2 PHE   121      36.190  45.740  49.760  1.00  0.00           H  
ATOM   1888  HZ  PHE   121      36.950  43.260  49.280  1.00  0.00           H  
ATOM   1889  N   TRP   122      39.580  48.100  46.930  1.00  0.00           N  
ATOM   1890  CA  TRP   122      40.290  48.950  47.800  1.00  0.00           C  
ATOM   1891  C   TRP   122      41.370  49.740  47.210  1.00  0.00           C  
ATOM   1892  O   TRP   122      41.530  50.910  47.580  1.00  0.00           O  
ATOM   1893  CB  TRP   122      41.040  48.160  48.890  1.00  0.00           C  
ATOM   1894  CG  TRP   122      40.120  47.420  49.840  1.00  0.00           C  
ATOM   1895  CD1 TRP   122      39.890  46.090  49.950  1.00  0.00           C  
ATOM   1896  CD2 TRP   122      39.370  48.120  50.860  1.00  0.00           C  
ATOM   1897  CE2 TRP   122      38.700  47.120  51.580  1.00  0.00           C  
ATOM   1898  CE3 TRP   122      39.140  49.450  51.110  1.00  0.00           C  
ATOM   1899  NE1 TRP   122      39.020  45.870  51.030  1.00  0.00           N  
ATOM   1900  CZ2 TRP   122      37.900  47.470  52.620  1.00  0.00           C  
ATOM   1901  CZ3 TRP   122      38.380  49.800  52.220  1.00  0.00           C  
ATOM   1902  CH2 TRP   122      37.750  48.850  53.020  1.00  0.00           C  
ATOM   1903  HN  TRP   122      39.780  47.150  47.120  1.00  0.00           H  
ATOM   1904  HA  TRP   122      39.650  49.650  48.320  1.00  0.00           H  
ATOM   1905  HB1 TRP   122      41.650  48.780  49.570  1.00  0.00           H  
ATOM   1906  HB2 TRP   122      41.720  47.390  48.470  1.00  0.00           H  
ATOM   1907  HD1 TRP   122      40.310  45.340  49.300  1.00  0.00           H  
ATOM   1908  HE1 TRP   122      38.620  45.020  51.280  1.00  0.00           H  
ATOM   1909  HE3 TRP   122      39.590  50.120  50.390  1.00  0.00           H  
ATOM   1910  HZ2 TRP   122      37.410  46.690  53.180  1.00  0.00           H  
ATOM   1911  HZ3 TRP   122      38.300  50.860  52.440  1.00  0.00           H  
ATOM   1912  HH2 TRP   122      37.160  49.100  53.890  1.00  0.00           H  
ATOM   1913  N   GLU   123      42.170  49.130  46.370  1.00  0.00           N  
ATOM   1914  CA  GLU   123      43.230  49.820  45.680  1.00  0.00           C  
ATOM   1915  C   GLU   123      42.710  50.790  44.670  1.00  0.00           C  
ATOM   1916  O   GLU   123      43.250  51.870  44.590  1.00  0.00           O  
ATOM   1917  CB  GLU   123      44.210  48.830  45.050  1.00  0.00           C  
ATOM   1918  CG  GLU   123      45.020  47.870  46.030  1.00  0.00           C  
ATOM   1919  CD  GLU   123      45.900  48.640  47.030  1.00  0.00           C  
ATOM   1920  OE1 GLU   123      45.500  49.290  48.030  1.00  0.00           O  
ATOM   1921  OE2 GLU   123      47.130  48.640  46.730  1.00  0.00           O1-
ATOM   1922  HN  GLU   123      42.010  48.200  46.040  1.00  0.00           H  
ATOM   1923  HA  GLU   123      43.730  50.420  46.430  1.00  0.00           H  
ATOM   1924  HB1 GLU   123      45.060  49.320  44.520  1.00  0.00           H  
ATOM   1925  HB2 GLU   123      43.560  48.270  44.340  1.00  0.00           H  
ATOM   1926  HG1 GLU   123      45.630  47.140  45.460  1.00  0.00           H  
ATOM   1927  HG2 GLU   123      44.320  47.230  46.620  1.00  0.00           H  
ATOM   1928  N   GLU   124      41.680  50.430  43.880  1.00  0.00           N  
ATOM   1929  CA  GLU   124      41.030  51.410  43.000  1.00  0.00           C  
ATOM   1930  C   GLU   124      40.500  52.710  43.640  1.00  0.00           C  
ATOM   1931  O   GLU   124      40.660  53.800  43.100  1.00  0.00           O  
ATOM   1932  CB  GLU   124      40.090  50.840  41.980  1.00  0.00           C  
ATOM   1933  CG  GLU   124      39.300  51.860  41.140  1.00  0.00           C  
ATOM   1934  CD  GLU   124      38.650  51.250  39.960  1.00  0.00           C  
ATOM   1935  OE1 GLU   124      37.380  51.060  40.050  1.00  0.00           O  
ATOM   1936  OE2 GLU   124      39.230  50.900  38.890  1.00  0.00           O1-
ATOM   1937  HN  GLU   124      41.160  49.590  43.990  1.00  0.00           H  
ATOM   1938  HA  GLU   124      41.890  51.790  42.470  1.00  0.00           H  
ATOM   1939  HB1 GLU   124      39.350  50.160  42.450  1.00  0.00           H  
ATOM   1940  HB2 GLU   124      40.750  50.220  41.330  1.00  0.00           H  
ATOM   1941  HG1 GLU   124      40.070  52.630  40.900  1.00  0.00           H  
ATOM   1942  HG2 GLU   124      38.570  52.350  41.820  1.00  0.00           H  
ATOM   1943  N   ARG   125      39.800  52.530  44.800  1.00  0.00           N  
ATOM   1944  CA  ARG   125      39.170  53.580  45.520  1.00  0.00           C  
ATOM   1945  C   ARG   125      40.230  54.600  45.990  1.00  0.00           C  
ATOM   1946  O   ARG   125      39.970  55.780  45.870  1.00  0.00           O  
ATOM   1947  CB  ARG   125      38.490  52.870  46.770  1.00  0.00           C  
ATOM   1948  CG  ARG   125      37.460  53.880  47.400  1.00  0.00           C  
ATOM   1949  CD  ARG   125      36.860  53.620  48.780  1.00  0.00           C  
ATOM   1950  NE  ARG   125      37.940  53.460  49.730  1.00  0.00           N  
ATOM   1951  CZ  ARG   125      37.890  53.670  51.010  1.00  0.00           C  
ATOM   1952  NH1 ARG   125      36.810  53.620  51.700  1.00  0.00           N1+
ATOM   1953  NH2 ARG   125      39.060  53.950  51.490  1.00  0.00           N  
ATOM   1954  HN  ARG   125      39.710  51.590  45.130  1.00  0.00           H  
ATOM   1955  HA  ARG   125      38.450  53.960  44.820  1.00  0.00           H  
ATOM   1956  HB1 ARG   125      39.270  52.470  47.460  1.00  0.00           H  
ATOM   1957  HB2 ARG   125      37.970  52.010  46.290  1.00  0.00           H  
ATOM   1958  HG1 ARG   125      36.630  54.060  46.690  1.00  0.00           H  
ATOM   1959  HG2 ARG   125      37.960  54.870  47.440  1.00  0.00           H  
ATOM   1960  HD1 ARG   125      36.430  52.600  48.690  1.00  0.00           H  
ATOM   1961  HD2 ARG   125      36.140  54.410  49.100  1.00  0.00           H  
ATOM   1962  HE  ARG   125      38.880  53.260  49.450  1.00  0.00           H  
ATOM   1963 1HH1 ARG   125      35.950  53.330  51.280  1.00  0.00           H  
ATOM   1964 2HH1 ARG   125      36.920  53.900  52.660  1.00  0.00           H  
ATOM   1965 1HH2 ARG   125      39.720  54.360  50.860  1.00  0.00           H  
ATOM   1966 2HH2 ARG   125      39.130  54.130  52.470  1.00  0.00           H  
ATOM   1967  N   ASP   126      41.320  54.130  46.560  1.00  0.00           N  
ATOM   1968  CA  ASP   126      42.480  54.870  46.920  1.00  0.00           C  
ATOM   1969  C   ASP   126      43.140  55.700  45.750  1.00  0.00           C  
ATOM   1970  O   ASP   126      43.330  56.870  45.900  1.00  0.00           O  
ATOM   1971  CB  ASP   126      43.570  53.860  47.460  1.00  0.00           C  
ATOM   1972  CG  ASP   126      43.480  53.620  48.980  1.00  0.00           C  
ATOM   1973  OD1 ASP   126      42.520  54.070  49.640  1.00  0.00           O  
ATOM   1974  OD2 ASP   126      44.480  53.110  49.500  1.00  0.00           O1-
ATOM   1975  HN  ASP   126      41.360  53.140  46.680  1.00  0.00           H  
ATOM   1976  HA  ASP   126      42.340  55.650  47.650  1.00  0.00           H  
ATOM   1977  HB1 ASP   126      44.630  54.210  47.360  1.00  0.00           H  
ATOM   1978  HB2 ASP   126      43.470  52.920  46.890  1.00  0.00           H  
ATOM   1979  N   ILE   127      43.330  55.090  44.550  1.00  0.00           N  
ATOM   1980  CA  ILE   127      43.770  55.830  43.380  1.00  0.00           C  
ATOM   1981  C   ILE   127      42.880  56.920  42.940  1.00  0.00           C  
ATOM   1982  O   ILE   127      43.350  58.000  42.610  1.00  0.00           O  
ATOM   1983  CB  ILE   127      44.040  54.930  42.180  1.00  0.00           C  
ATOM   1984  CG1 ILE   127      45.060  53.840  42.600  1.00  0.00           C  
ATOM   1985  CG2 ILE   127      44.530  55.660  40.890  1.00  0.00           C  
ATOM   1986  CD  ILE   127      46.340  54.240  43.300  1.00  0.00           C  
ATOM   1987  HN  ILE   127      43.290  54.100  44.420  1.00  0.00           H  
ATOM   1988  HA  ILE   127      44.720  56.260  43.660  1.00  0.00           H  
ATOM   1989  HB  ILE   127      43.160  54.250  42.150  1.00  0.00           H  
ATOM   1990 1HG1 ILE   127      45.580  53.420  41.710  1.00  0.00           H  
ATOM   1991 2HG1 ILE   127      44.620  52.970  43.120  1.00  0.00           H  
ATOM   1992 1HG2 ILE   127      44.890  54.930  40.130  1.00  0.00           H  
ATOM   1993 2HG2 ILE   127      45.390  56.340  41.050  1.00  0.00           H  
ATOM   1994 3HG2 ILE   127      43.710  56.210  40.400  1.00  0.00           H  
ATOM   1995  HD1 ILE   127      46.220  54.730  44.290  1.00  0.00           H  
ATOM   1996  HD2 ILE   127      46.940  54.870  42.600  1.00  0.00           H  
ATOM   1997  HD3 ILE   127      47.030  53.380  43.430  1.00  0.00           H  
ATOM   1998  N   MET   128      41.530  56.720  42.870  1.00  0.00           N  
ATOM   1999  CA  MET   128      40.540  57.700  42.330  1.00  0.00           C  
ATOM   2000  C   MET   128      40.360  58.820  43.370  1.00  0.00           C  
ATOM   2001  O   MET   128      40.210  59.940  43.000  1.00  0.00           O  
ATOM   2002  CB  MET   128      39.190  57.090  41.880  1.00  0.00           C  
ATOM   2003  CG  MET   128      39.320  56.050  40.720  1.00  0.00           C  
ATOM   2004  SD  MET   128      37.670  55.450  40.200  1.00  0.00           S  
ATOM   2005  CE  MET   128      37.170  54.670  41.880  1.00  0.00           C  
ATOM   2006  HN  MET   128      41.120  55.840  43.100  1.00  0.00           H  
ATOM   2007  HA  MET   128      41.030  58.150  41.470  1.00  0.00           H  
ATOM   2008  HB1 MET   128      38.480  57.880  41.570  1.00  0.00           H  
ATOM   2009  HB2 MET   128      38.760  56.650  42.800  1.00  0.00           H  
ATOM   2010  HG1 MET   128      39.900  55.190  41.110  1.00  0.00           H  
ATOM   2011  HG2 MET   128      39.800  56.560  39.860  1.00  0.00           H  
ATOM   2012  HE1 MET   128      36.520  55.370  42.450  1.00  0.00           H  
ATOM   2013  HE2 MET   128      38.050  54.390  42.480  1.00  0.00           H  
ATOM   2014  HE3 MET   128      36.450  53.840  41.760  1.00  0.00           H  
ATOM   2015  N   ALA   129      40.330  58.540  44.720  1.00  0.00           N  
ATOM   2016  CA  ALA   129      40.330  59.490  45.850  1.00  0.00           C  
ATOM   2017  C   ALA   129      41.530  60.400  45.940  1.00  0.00           C  
ATOM   2018  O   ALA   129      41.360  61.620  45.870  1.00  0.00           O  
ATOM   2019  CB  ALA   129      40.230  58.700  47.150  1.00  0.00           C  
ATOM   2020  HN  ALA   129      40.360  57.580  44.980  1.00  0.00           H  
ATOM   2021  HA  ALA   129      39.460  60.130  45.830  1.00  0.00           H  
ATOM   2022  HB1 ALA   129      39.320  58.100  47.380  1.00  0.00           H  
ATOM   2023  HB2 ALA   129      40.180  59.450  47.960  1.00  0.00           H  
ATOM   2024  HB3 ALA   129      41.120  58.060  47.350  1.00  0.00           H  
ATOM   2025  N   PHE   130      42.760  59.840  45.910  1.00  0.00           N  
ATOM   2026  CA  PHE   130      43.910  60.630  46.340  1.00  0.00           C  
ATOM   2027  C   PHE   130      44.780  61.170  45.240  1.00  0.00           C  
ATOM   2028  O   PHE   130      45.900  61.650  45.570  1.00  0.00           O  
ATOM   2029  CB  PHE   130      44.830  59.720  47.250  1.00  0.00           C  
ATOM   2030  CG  PHE   130      44.080  59.080  48.390  1.00  0.00           C  
ATOM   2031  CD1 PHE   130      43.300  59.990  49.130  1.00  0.00           C  
ATOM   2032  CD2 PHE   130      44.210  57.690  48.680  1.00  0.00           C  
ATOM   2033  CE1 PHE   130      42.590  59.460  50.230  1.00  0.00           C  
ATOM   2034  CE2 PHE   130      43.490  57.240  49.810  1.00  0.00           C  
ATOM   2035  CZ  PHE   130      42.640  58.080  50.520  1.00  0.00           C  
ATOM   2036  HN  PHE   130      42.870  58.860  45.790  1.00  0.00           H  
ATOM   2037  HA  PHE   130      43.600  61.490  46.920  1.00  0.00           H  
ATOM   2038  HB1 PHE   130      45.650  60.230  47.790  1.00  0.00           H  
ATOM   2039  HB2 PHE   130      45.300  58.830  46.780  1.00  0.00           H  
ATOM   2040  HD1 PHE   130      43.290  61.060  48.980  1.00  0.00           H  
ATOM   2041  HD2 PHE   130      44.740  56.890  48.190  1.00  0.00           H  
ATOM   2042  HE1 PHE   130      42.020  60.090  50.900  1.00  0.00           H  
ATOM   2043  HE2 PHE   130      43.470  56.180  50.010  1.00  0.00           H  
ATOM   2044  HZ  PHE   130      42.050  57.700  51.350  1.00  0.00           H  
ATOM   2045  N   ALA   131      44.390  61.050  43.960  1.00  0.00           N  
ATOM   2046  CA  ALA   131      45.240  61.490  42.860  1.00  0.00           C  
ATOM   2047  C   ALA   131      45.250  63.010  42.760  1.00  0.00           C  
ATOM   2048  O   ALA   131      44.290  63.720  43.080  1.00  0.00           O  
ATOM   2049  CB  ALA   131      44.920  60.710  41.560  1.00  0.00           C  
ATOM   2050  HN  ALA   131      43.540  60.540  43.820  1.00  0.00           H  
ATOM   2051  HA  ALA   131      46.250  61.300  43.140  1.00  0.00           H  
ATOM   2052  HB1 ALA   131      43.840  60.850  41.300  1.00  0.00           H  
ATOM   2053  HB2 ALA   131      45.100  59.630  41.690  1.00  0.00           H  
ATOM   2054  HB3 ALA   131      45.450  61.130  40.680  1.00  0.00           H  
ATOM   2055  N   ASN   132      46.400  63.580  42.270  1.00  0.00           N  
ATOM   2056  CA  ASN   132      46.540  64.940  41.840  1.00  0.00           C  
ATOM   2057  C   ASN   132      46.760  65.040  40.340  1.00  0.00           C  
ATOM   2058  O   ASN   132      47.080  66.040  39.840  1.00  0.00           O  
ATOM   2059  CB  ASN   132      47.740  65.590  42.660  1.00  0.00           C  
ATOM   2060  CG  ASN   132      47.490  65.660  44.210  1.00  0.00           C  
ATOM   2061  ND2 ASN   132      46.230  65.870  44.690  1.00  0.00           N  
ATOM   2062  OD1 ASN   132      48.470  65.470  44.960  1.00  0.00           O  
ATOM   2063  HN  ASN   132      47.260  63.070  42.240  1.00  0.00           H  
ATOM   2064  HA  ASN   132      45.590  65.440  42.000  1.00  0.00           H  
ATOM   2065  HB1 ASN   132      47.810  66.650  42.320  1.00  0.00           H  
ATOM   2066  HB2 ASN   132      48.750  65.150  42.500  1.00  0.00           H  
ATOM   2067 1HD2 ASN   132      45.970  65.710  45.640  1.00  0.00           H  
ATOM   2068 2HD2 ASN   132      45.500  66.200  44.090  1.00  0.00           H  
ATOM   2069  N   SER   133      46.640  63.830  39.640  1.00  0.00           N  
ATOM   2070  CA  SER   133      46.960  63.450  38.250  1.00  0.00           C  
ATOM   2071  C   SER   133      45.660  63.650  37.430  1.00  0.00           C  
ATOM   2072  O   SER   133      44.620  63.140  37.730  1.00  0.00           O  
ATOM   2073  CB  SER   133      47.430  61.910  38.200  1.00  0.00           C  
ATOM   2074  OG  SER   133      47.480  61.510  36.840  1.00  0.00           O  
ATOM   2075  HN  SER   133      46.250  63.070  40.160  1.00  0.00           H  
ATOM   2076  HA  SER   133      47.720  64.080  37.810  1.00  0.00           H  
ATOM   2077  HB1 SER   133      46.630  61.370  38.750  1.00  0.00           H  
ATOM   2078  HB2 SER   133      48.360  61.960  38.800  1.00  0.00           H  
ATOM   2079  HG1 SER   133      48.400  61.390  36.580  1.00  0.00           H  
ATOM   2080  N   PRO   134      45.800  64.360  36.240  1.00  0.00           N  
ATOM   2081  CA  PRO   134      44.660  64.520  35.350  1.00  0.00           C  
ATOM   2082  C   PRO   134      44.250  63.240  34.540  1.00  0.00           C  
ATOM   2083  O   PRO   134      43.340  63.300  33.700  1.00  0.00           O  
ATOM   2084  CB  PRO   134      45.220  65.640  34.370  1.00  0.00           C  
ATOM   2085  CG  PRO   134      46.630  65.230  34.190  1.00  0.00           C  
ATOM   2086  CD  PRO   134      46.980  64.980  35.640  1.00  0.00           C  
ATOM   2087  HA  PRO   134      43.780  64.950  35.810  1.00  0.00           H  
ATOM   2088  HB1 PRO   134      45.220  66.550  35.000  1.00  0.00           H  
ATOM   2089  HB2 PRO   134      44.730  65.880  33.400  1.00  0.00           H  
ATOM   2090  HG1 PRO   134      46.580  64.280  33.620  1.00  0.00           H  
ATOM   2091  HG2 PRO   134      47.280  65.920  33.610  1.00  0.00           H  
ATOM   2092  HD1 PRO   134      47.890  64.340  35.640  1.00  0.00           H  
ATOM   2093  HD2 PRO   134      47.110  65.970  36.130  1.00  0.00           H  
ATOM   2094  N   TRP   135      44.960  62.060  34.700  1.00  0.00           N  
ATOM   2095  CA  TRP   135      44.570  60.840  34.070  1.00  0.00           C  
ATOM   2096  C   TRP   135      43.660  60.090  34.980  1.00  0.00           C  
ATOM   2097  O   TRP   135      43.160  58.970  34.790  1.00  0.00           O  
ATOM   2098  CB  TRP   135      45.850  60.010  33.770  1.00  0.00           C  
ATOM   2099  CG  TRP   135      46.890  60.750  33.060  1.00  0.00           C  
ATOM   2100  CD1 TRP   135      48.070  61.140  33.550  1.00  0.00           C  
ATOM   2101  CD2 TRP   135      46.800  61.360  31.730  1.00  0.00           C  
ATOM   2102  CE2 TRP   135      48.080  61.940  31.520  1.00  0.00           C  
ATOM   2103  CE3 TRP   135      45.840  61.340  30.740  1.00  0.00           C  
ATOM   2104  NE1 TRP   135      48.810  61.830  32.660  1.00  0.00           N  
ATOM   2105  CZ2 TRP   135      48.340  62.620  30.350  1.00  0.00           C  
ATOM   2106  CZ3 TRP   135      46.160  62.180  29.580  1.00  0.00           C  
ATOM   2107  CH2 TRP   135      47.350  62.780  29.380  1.00  0.00           C  
ATOM   2108  HN  TRP   135      45.800  61.930  35.220  1.00  0.00           H  
ATOM   2109  HA  TRP   135      44.040  61.110  33.160  1.00  0.00           H  
ATOM   2110  HB1 TRP   135      45.630  59.040  33.270  1.00  0.00           H  
ATOM   2111  HB2 TRP   135      46.360  59.890  34.750  1.00  0.00           H  
ATOM   2112  HD1 TRP   135      48.450  60.980  34.550  1.00  0.00           H  
ATOM   2113  HE1 TRP   135      49.720  62.120  32.840  1.00  0.00           H  
ATOM   2114  HE3 TRP   135      44.890  60.840  30.870  1.00  0.00           H  
ATOM   2115  HZ2 TRP   135      49.210  63.220  30.130  1.00  0.00           H  
ATOM   2116  HZ3 TRP   135      45.400  62.210  28.810  1.00  0.00           H  
ATOM   2117  HH2 TRP   135      47.430  63.450  28.540  1.00  0.00           H  
ATOM   2118  N   VAL   136      43.390  60.610  36.140  1.00  0.00           N  
ATOM   2119  CA  VAL   136      42.560  59.900  37.130  1.00  0.00           C  
ATOM   2120  C   VAL   136      41.270  60.630  37.380  1.00  0.00           C  
ATOM   2121  O   VAL   136      41.270  61.760  37.810  1.00  0.00           O  
ATOM   2122  CB  VAL   136      43.360  59.870  38.440  1.00  0.00           C  
ATOM   2123  CG1 VAL   136      42.560  58.900  39.430  1.00  0.00           C  
ATOM   2124  CG2 VAL   136      44.690  59.080  38.070  1.00  0.00           C  
ATOM   2125  HN  VAL   136      43.850  61.430  36.480  1.00  0.00           H  
ATOM   2126  HA  VAL   136      42.370  58.870  36.870  1.00  0.00           H  
ATOM   2127  HB  VAL   136      43.590  60.850  38.910  1.00  0.00           H  
ATOM   2128 1HG1 VAL   136      41.770  59.490  39.950  1.00  0.00           H  
ATOM   2129 2HG1 VAL   136      43.260  58.540  40.210  1.00  0.00           H  
ATOM   2130 3HG1 VAL   136      42.050  58.100  38.860  1.00  0.00           H  
ATOM   2131 1HG2 VAL   136      45.410  59.600  37.410  1.00  0.00           H  
ATOM   2132 2HG2 VAL   136      44.430  58.170  37.480  1.00  0.00           H  
ATOM   2133 3HG2 VAL   136      45.200  58.800  39.020  1.00  0.00           H  
ATOM   2134  N   VAL   137      40.120  59.940  37.160  1.00  0.00           N  
ATOM   2135  CA  VAL   137      38.800  60.370  37.520  1.00  0.00           C  
ATOM   2136  C   VAL   137      38.610  60.690  39.000  1.00  0.00           C  
ATOM   2137  O   VAL   137      39.000  59.940  39.920  1.00  0.00           O  
ATOM   2138  CB  VAL   137      37.840  59.310  37.100  1.00  0.00           C  
ATOM   2139  CG1 VAL   137      37.950  57.990  37.920  1.00  0.00           C  
ATOM   2140  CG2 VAL   137      36.370  59.750  36.930  1.00  0.00           C  
ATOM   2141  HN  VAL   137      40.250  59.060  36.720  1.00  0.00           H  
ATOM   2142  HA  VAL   137      38.570  61.260  36.940  1.00  0.00           H  
ATOM   2143  HB  VAL   137      38.110  58.970  36.080  1.00  0.00           H  
ATOM   2144 1HG1 VAL   137      37.210  57.230  37.590  1.00  0.00           H  
ATOM   2145 2HG1 VAL   137      37.880  58.140  39.020  1.00  0.00           H  
ATOM   2146 3HG1 VAL   137      39.000  57.650  37.810  1.00  0.00           H  
ATOM   2147 1HG2 VAL   137      36.270  60.410  36.040  1.00  0.00           H  
ATOM   2148 2HG2 VAL   137      36.160  60.400  37.810  1.00  0.00           H  
ATOM   2149 3HG2 VAL   137      35.650  58.920  36.750  1.00  0.00           H  
ATOM   2150  N   GLN   138      38.120  61.870  39.440  1.00  0.00           N  
ATOM   2151  CA  GLN   138      38.000  62.190  40.900  1.00  0.00           C  
ATOM   2152  C   GLN   138      36.790  61.520  41.470  1.00  0.00           C  
ATOM   2153  O   GLN   138      35.640  61.870  41.160  1.00  0.00           O  
ATOM   2154  CB  GLN   138      37.860  63.710  41.160  1.00  0.00           C  
ATOM   2155  CG  GLN   138      37.960  64.240  42.600  1.00  0.00           C  
ATOM   2156  CD  GLN   138      39.350  63.930  43.280  1.00  0.00           C  
ATOM   2157  NE2 GLN   138      39.320  62.790  43.990  1.00  0.00           N  
ATOM   2158  OE1 GLN   138      40.310  64.630  43.090  1.00  0.00           O  
ATOM   2159  HN  GLN   138      37.890  62.490  38.700  1.00  0.00           H  
ATOM   2160  HA  GLN   138      38.930  61.840  41.330  1.00  0.00           H  
ATOM   2161  HB1 GLN   138      36.860  64.040  40.820  1.00  0.00           H  
ATOM   2162  HB2 GLN   138      38.620  64.320  40.630  1.00  0.00           H  
ATOM   2163  HG1 GLN   138      37.130  63.810  43.200  1.00  0.00           H  
ATOM   2164  HG2 GLN   138      37.900  65.340  42.500  1.00  0.00           H  
ATOM   2165 1HE2 GLN   138      40.220  62.570  44.360  1.00  0.00           H  
ATOM   2166 2HE2 GLN   138      38.460  62.310  44.180  1.00  0.00           H  
ATOM   2167  N   LEU   139      37.070  60.590  42.430  1.00  0.00           N  
ATOM   2168  CA  LEU   139      36.100  60.050  43.320  1.00  0.00           C  
ATOM   2169  C   LEU   139      35.760  61.110  44.360  1.00  0.00           C  
ATOM   2170  O   LEU   139      36.610  61.690  45.070  1.00  0.00           O  
ATOM   2171  CB  LEU   139      36.680  58.880  44.220  1.00  0.00           C  
ATOM   2172  CG  LEU   139      35.710  58.060  45.070  1.00  0.00           C  
ATOM   2173  CD1 LEU   139      34.730  57.150  44.330  1.00  0.00           C  
ATOM   2174  CD2 LEU   139      36.590  57.240  45.970  1.00  0.00           C  
ATOM   2175  HN  LEU   139      38.030  60.370  42.550  1.00  0.00           H  
ATOM   2176  HA  LEU   139      35.190  59.780  42.800  1.00  0.00           H  
ATOM   2177  HB1 LEU   139      37.420  59.350  44.890  1.00  0.00           H  
ATOM   2178  HB2 LEU   139      37.150  58.330  43.380  1.00  0.00           H  
ATOM   2179  HG  LEU   139      35.090  58.790  45.620  1.00  0.00           H  
ATOM   2180 1HD1 LEU   139      35.320  56.610  43.560  1.00  0.00           H  
ATOM   2181 2HD1 LEU   139      33.910  57.750  43.850  1.00  0.00           H  
ATOM   2182 3HD1 LEU   139      34.360  56.450  45.110  1.00  0.00           H  
ATOM   2183 1HD2 LEU   139      37.130  57.880  46.700  1.00  0.00           H  
ATOM   2184 2HD2 LEU   139      37.350  56.620  45.440  1.00  0.00           H  
ATOM   2185 3HD2 LEU   139      36.010  56.540  46.610  1.00  0.00           H  
ATOM   2186  N   PHE   140      34.480  61.410  44.540  1.00  0.00           N  
ATOM   2187  CA  PHE   140      34.100  62.340  45.570  1.00  0.00           C  
ATOM   2188  C   PHE   140      33.770  61.540  46.810  1.00  0.00           C  
ATOM   2189  O   PHE   140      34.400  61.700  47.850  1.00  0.00           O  
ATOM   2190  CB  PHE   140      32.890  63.110  44.980  1.00  0.00           C  
ATOM   2191  CG  PHE   140      33.270  63.920  43.800  1.00  0.00           C  
ATOM   2192  CD1 PHE   140      32.560  63.910  42.580  1.00  0.00           C  
ATOM   2193  CD2 PHE   140      34.380  64.890  43.930  1.00  0.00           C  
ATOM   2194  CE1 PHE   140      32.960  64.750  41.540  1.00  0.00           C  
ATOM   2195  CE2 PHE   140      34.800  65.610  42.800  1.00  0.00           C  
ATOM   2196  CZ  PHE   140      34.040  65.600  41.640  1.00  0.00           C  
ATOM   2197  HN  PHE   140      33.800  61.040  43.910  1.00  0.00           H  
ATOM   2198  HA  PHE   140      34.890  63.000  45.900  1.00  0.00           H  
ATOM   2199  HB1 PHE   140      32.530  63.770  45.800  1.00  0.00           H  
ATOM   2200  HB2 PHE   140      32.080  62.410  44.670  1.00  0.00           H  
ATOM   2201  HD1 PHE   140      31.840  63.110  42.490  1.00  0.00           H  
ATOM   2202  HD2 PHE   140      34.890  65.150  44.850  1.00  0.00           H  
ATOM   2203  HE1 PHE   140      32.350  64.810  40.650  1.00  0.00           H  
ATOM   2204  HE2 PHE   140      35.580  66.340  42.940  1.00  0.00           H  
ATOM   2205  HZ  PHE   140      34.380  66.250  40.850  1.00  0.00           H  
ATOM   2206  N   TYR   141      32.770  60.610  46.770  1.00  0.00           N  
ATOM   2207  CA  TYR   141      32.200  59.950  48.010  1.00  0.00           C  
ATOM   2208  C   TYR   141      32.260  58.450  47.740  1.00  0.00           C  
ATOM   2209  O   TYR   141      32.130  58.090  46.590  1.00  0.00           O  
ATOM   2210  CB  TYR   141      30.750  60.470  48.280  1.00  0.00           C  
ATOM   2211  CG  TYR   141      30.640  61.960  48.180  1.00  0.00           C  
ATOM   2212  CD1 TYR   141      31.170  62.830  49.190  1.00  0.00           C  
ATOM   2213  CD2 TYR   141      30.120  62.640  47.030  1.00  0.00           C  
ATOM   2214  CE1 TYR   141      31.050  64.220  49.120  1.00  0.00           C  
ATOM   2215  CE2 TYR   141      30.000  64.040  46.930  1.00  0.00           C  
ATOM   2216  CZ  TYR   141      30.430  64.790  48.010  1.00  0.00           C  
ATOM   2217  OH  TYR   141      30.340  66.190  48.040  1.00  0.00           O  
ATOM   2218  HN  TYR   141      32.380  60.330  45.890  1.00  0.00           H  
ATOM   2219  HA  TYR   141      32.870  60.060  48.850  1.00  0.00           H  
ATOM   2220  HB1 TYR   141      30.320  60.160  49.250  1.00  0.00           H  
ATOM   2221  HB2 TYR   141      30.010  60.050  47.560  1.00  0.00           H  
ATOM   2222  HD1 TYR   141      31.710  62.330  49.980  1.00  0.00           H  
ATOM   2223  HD2 TYR   141      29.740  62.090  46.180  1.00  0.00           H  
ATOM   2224  HE1 TYR   141      31.550  64.920  49.780  1.00  0.00           H  
ATOM   2225  HE2 TYR   141      29.540  64.480  46.060  1.00  0.00           H  
ATOM   2226  HH  TYR   141      30.600  66.540  48.890  1.00  0.00           H  
ATOM   2227  N   ALA   142      32.300  57.610  48.820  1.00  0.00           N  
ATOM   2228  CA  ALA   142      32.190  56.180  48.770  1.00  0.00           C  
ATOM   2229  C   ALA   142      31.400  55.740  50.020  1.00  0.00           C  
ATOM   2230  O   ALA   142      31.530  56.320  51.120  1.00  0.00           O  
ATOM   2231  CB  ALA   142      33.560  55.500  48.700  1.00  0.00           C  
ATOM   2232  HN  ALA   142      32.360  57.950  49.750  1.00  0.00           H  
ATOM   2233  HA  ALA   142      31.620  56.010  47.870  1.00  0.00           H  
ATOM   2234  HB1 ALA   142      33.420  54.410  48.590  1.00  0.00           H  
ATOM   2235  HB2 ALA   142      34.290  55.710  49.510  1.00  0.00           H  
ATOM   2236  HB3 ALA   142      34.080  55.590  47.720  1.00  0.00           H  
ATOM   2237  N   PHE   143      30.410  54.740  49.900  1.00  0.00           N  
ATOM   2238  CA  PHE   143      29.450  54.320  50.910  1.00  0.00           C  
ATOM   2239  C   PHE   143      28.950  53.020  50.510  1.00  0.00           C  
ATOM   2240  O   PHE   143      29.220  52.560  49.380  1.00  0.00           O  
ATOM   2241  CB  PHE   143      28.270  55.340  51.060  1.00  0.00           C  
ATOM   2242  CG  PHE   143      27.650  55.750  49.740  1.00  0.00           C  
ATOM   2243  CD1 PHE   143      27.970  56.880  49.070  1.00  0.00           C  
ATOM   2244  CD2 PHE   143      26.550  55.000  49.210  1.00  0.00           C  
ATOM   2245  CE1 PHE   143      27.210  57.370  48.040  1.00  0.00           C  
ATOM   2246  CE2 PHE   143      25.700  55.570  48.200  1.00  0.00           C  
ATOM   2247  CZ  PHE   143      26.050  56.800  47.580  1.00  0.00           C  
ATOM   2248  HN  PHE   143      30.280  54.280  49.030  1.00  0.00           H  
ATOM   2249  HA  PHE   143      29.950  54.210  51.860  1.00  0.00           H  
ATOM   2250  HB1 PHE   143      28.670  56.280  51.500  1.00  0.00           H  
ATOM   2251  HB2 PHE   143      27.420  55.010  51.700  1.00  0.00           H  
ATOM   2252  HD1 PHE   143      28.760  57.510  49.440  1.00  0.00           H  
ATOM   2253  HD2 PHE   143      26.220  54.050  49.600  1.00  0.00           H  
ATOM   2254  HE1 PHE   143      27.550  58.260  47.540  1.00  0.00           H  
ATOM   2255  HE2 PHE   143      24.800  55.080  47.880  1.00  0.00           H  
ATOM   2256  HZ  PHE   143      25.530  57.250  46.750  1.00  0.00           H  
ATOM   2257  N   GLN   144      28.160  52.240  51.410  1.00  0.00           N  
ATOM   2258  CA  GLN   144      27.730  50.910  51.110  1.00  0.00           C  
ATOM   2259  C   GLN   144      26.410  50.540  51.780  1.00  0.00           C  
ATOM   2260  O   GLN   144      26.020  51.190  52.760  1.00  0.00           O  
ATOM   2261  CB  GLN   144      28.780  49.890  51.480  1.00  0.00           C  
ATOM   2262  CG  GLN   144      29.400  49.850  52.910  1.00  0.00           C  
ATOM   2263  CD  GLN   144      30.500  48.860  53.020  1.00  0.00           C  
ATOM   2264  NE2 GLN   144      31.480  49.110  53.980  1.00  0.00           N  
ATOM   2265  OE1 GLN   144      30.460  47.800  52.390  1.00  0.00           O  
ATOM   2266  HN  GLN   144      27.970  52.650  52.310  1.00  0.00           H  
ATOM   2267  HA  GLN   144      27.520  50.840  50.060  1.00  0.00           H  
ATOM   2268  HB1 GLN   144      29.700  50.020  50.880  1.00  0.00           H  
ATOM   2269  HB2 GLN   144      28.450  48.840  51.320  1.00  0.00           H  
ATOM   2270  HG1 GLN   144      28.610  49.660  53.670  1.00  0.00           H  
ATOM   2271  HG2 GLN   144      29.830  50.850  53.160  1.00  0.00           H  
ATOM   2272 1HE2 GLN   144      32.230  48.480  54.140  1.00  0.00           H  
ATOM   2273 2HE2 GLN   144      31.380  49.860  54.640  1.00  0.00           H  
ATOM   2274  N   ASP   145      25.830  49.430  51.290  1.00  0.00           N  
ATOM   2275  CA  ASP   145      24.680  48.770  51.810  1.00  0.00           C  
ATOM   2276  C   ASP   145      25.040  47.310  51.970  1.00  0.00           C  
ATOM   2277  O   ASP   145      26.200  46.940  51.650  1.00  0.00           O  
ATOM   2278  CB  ASP   145      23.460  48.870  50.900  1.00  0.00           C  
ATOM   2279  CG  ASP   145      22.920  50.280  50.970  1.00  0.00           C  
ATOM   2280  OD1 ASP   145      22.790  50.950  52.000  1.00  0.00           O  
ATOM   2281  OD2 ASP   145      22.460  50.800  49.890  1.00  0.00           O1-
ATOM   2282  HN  ASP   145      26.270  48.870  50.600  1.00  0.00           H  
ATOM   2283  HA  ASP   145      24.380  49.160  52.780  1.00  0.00           H  
ATOM   2284  HB1 ASP   145      22.590  48.310  51.290  1.00  0.00           H  
ATOM   2285  HB2 ASP   145      23.660  48.470  49.880  1.00  0.00           H  
ATOM   2286  N   ASP   146      24.160  46.420  52.470  1.00  0.00           N  
ATOM   2287  CA  ASP   146      24.420  45.010  52.830  1.00  0.00           C  
ATOM   2288  C   ASP   146      24.780  44.120  51.560  1.00  0.00           C  
ATOM   2289  O   ASP   146      25.510  43.160  51.500  1.00  0.00           O  
ATOM   2290  CB  ASP   146      23.230  44.440  53.600  1.00  0.00           C  
ATOM   2291  CG  ASP   146      21.910  44.480  52.850  1.00  0.00           C  
ATOM   2292  OD1 ASP   146      21.530  45.580  52.310  1.00  0.00           O  
ATOM   2293  OD2 ASP   146      21.130  43.470  52.880  1.00  0.00           O1-
ATOM   2294  HN  ASP   146      23.250  46.770  52.650  1.00  0.00           H  
ATOM   2295  HA  ASP   146      25.280  44.950  53.500  1.00  0.00           H  
ATOM   2296  HB1 ASP   146      23.130  45.110  54.490  1.00  0.00           H  
ATOM   2297  HB2 ASP   146      23.360  43.400  53.970  1.00  0.00           H  
ATOM   2298  N   ARG   147      24.160  44.440  50.420  1.00  0.00           N  
ATOM   2299  CA  ARG   147      24.490  43.800  49.190  1.00  0.00           C  
ATOM   2300  C   ARG   147      25.500  44.650  48.340  1.00  0.00           C  
ATOM   2301  O   ARG   147      26.190  44.080  47.470  1.00  0.00           O  
ATOM   2302  CB  ARG   147      23.270  43.360  48.340  1.00  0.00           C  
ATOM   2303  CG  ARG   147      22.520  42.060  48.720  1.00  0.00           C  
ATOM   2304  CD  ARG   147      21.970  41.960  50.130  1.00  0.00           C  
ATOM   2305  NE  ARG   147      21.260  40.630  50.200  1.00  0.00           N  
ATOM   2306  CZ  ARG   147      20.950  40.030  51.360  1.00  0.00           C  
ATOM   2307  NH1 ARG   147      20.970  40.700  52.530  1.00  0.00           N1+
ATOM   2308  NH2 ARG   147      20.560  38.760  51.420  1.00  0.00           N  
ATOM   2309  HN  ARG   147      23.510  45.200  50.390  1.00  0.00           H  
ATOM   2310  HA  ARG   147      25.040  42.880  49.260  1.00  0.00           H  
ATOM   2311  HB1 ARG   147      23.620  43.230  47.290  1.00  0.00           H  
ATOM   2312  HB2 ARG   147      22.480  44.140  48.360  1.00  0.00           H  
ATOM   2313  HG1 ARG   147      23.230  41.210  48.650  1.00  0.00           H  
ATOM   2314  HG2 ARG   147      21.720  41.830  47.990  1.00  0.00           H  
ATOM   2315  HD1 ARG   147      21.240  42.780  50.310  1.00  0.00           H  
ATOM   2316  HD2 ARG   147      22.720  42.080  50.930  1.00  0.00           H  
ATOM   2317  HE  ARG   147      21.050  40.130  49.360  1.00  0.00           H  
ATOM   2318 1HH1 ARG   147      20.970  41.680  52.340  1.00  0.00           H  
ATOM   2319 2HH1 ARG   147      20.320  40.530  53.270  1.00  0.00           H  
ATOM   2320 1HH2 ARG   147      20.510  38.190  50.590  1.00  0.00           H  
ATOM   2321 2HH2 ARG   147      20.320  38.390  52.310  1.00  0.00           H  
ATOM   2322  N   TYR   148      25.720  45.950  48.620  1.00  0.00           N  
ATOM   2323  CA  TYR   148      26.190  46.870  47.540  1.00  0.00           C  
ATOM   2324  C   TYR   148      27.230  47.940  47.920  1.00  0.00           C  
ATOM   2325  O   TYR   148      27.180  48.470  49.030  1.00  0.00           O  
ATOM   2326  CB  TYR   148      24.950  47.570  46.990  1.00  0.00           C  
ATOM   2327  CG  TYR   148      23.940  46.770  46.270  1.00  0.00           C  
ATOM   2328  CD1 TYR   148      24.240  46.130  45.030  1.00  0.00           C  
ATOM   2329  CD2 TYR   148      22.580  46.580  46.740  1.00  0.00           C  
ATOM   2330  CE1 TYR   148      23.320  45.340  44.320  1.00  0.00           C  
ATOM   2331  CE2 TYR   148      21.680  45.730  46.040  1.00  0.00           C  
ATOM   2332  CZ  TYR   148      22.020  45.200  44.750  1.00  0.00           C  
ATOM   2333  OH  TYR   148      21.120  44.420  43.950  1.00  0.00           O  
ATOM   2334  HN  TYR   148      25.460  46.360  49.490  1.00  0.00           H  
ATOM   2335  HA  TYR   148      26.540  46.340  46.670  1.00  0.00           H  
ATOM   2336  HB1 TYR   148      25.130  48.360  46.220  1.00  0.00           H  
ATOM   2337  HB2 TYR   148      24.480  48.060  47.860  1.00  0.00           H  
ATOM   2338  HD1 TYR   148      25.260  46.150  44.670  1.00  0.00           H  
ATOM   2339  HD2 TYR   148      22.220  46.910  47.700  1.00  0.00           H  
ATOM   2340  HE1 TYR   148      23.600  44.840  43.410  1.00  0.00           H  
ATOM   2341  HE2 TYR   148      20.690  45.580  46.450  1.00  0.00           H  
ATOM   2342  HH  TYR   148      21.560  43.580  43.780  1.00  0.00           H  
ATOM   2343  N   LEU   149      28.150  48.170  46.980  1.00  0.00           N  
ATOM   2344  CA  LEU   149      29.190  49.130  47.260  1.00  0.00           C  
ATOM   2345  C   LEU   149      28.990  50.310  46.200  1.00  0.00           C  
ATOM   2346  O   LEU   149      28.710  50.060  45.010  1.00  0.00           O  
ATOM   2347  CB  LEU   149      30.660  48.500  47.070  1.00  0.00           C  
ATOM   2348  CG  LEU   149      30.960  47.110  47.740  1.00  0.00           C  
ATOM   2349  CD1 LEU   149      31.990  46.330  46.900  1.00  0.00           C  
ATOM   2350  CD2 LEU   149      31.450  47.180  49.220  1.00  0.00           C  
ATOM   2351  HN  LEU   149      28.330  47.630  46.160  1.00  0.00           H  
ATOM   2352  HA  LEU   149      29.070  49.580  48.230  1.00  0.00           H  
ATOM   2353  HB1 LEU   149      31.330  49.320  47.410  1.00  0.00           H  
ATOM   2354  HB2 LEU   149      30.770  48.360  45.970  1.00  0.00           H  
ATOM   2355  HG  LEU   149      30.080  46.440  47.610  1.00  0.00           H  
ATOM   2356 1HD1 LEU   149      32.150  45.350  47.410  1.00  0.00           H  
ATOM   2357 2HD1 LEU   149      32.970  46.850  46.840  1.00  0.00           H  
ATOM   2358 3HD1 LEU   149      31.640  46.150  45.860  1.00  0.00           H  
ATOM   2359 1HD2 LEU   149      30.760  47.690  49.930  1.00  0.00           H  
ATOM   2360 2HD2 LEU   149      32.420  47.720  49.120  1.00  0.00           H  
ATOM   2361 3HD2 LEU   149      31.850  46.220  49.590  1.00  0.00           H  
ATOM   2362  N   TYR   150      29.190  51.560  46.590  1.00  0.00           N  
ATOM   2363  CA  TYR   150      28.890  52.710  45.740  1.00  0.00           C  
ATOM   2364  C   TYR   150      30.070  53.650  45.680  1.00  0.00           C  
ATOM   2365  O   TYR   150      30.590  54.100  46.730  1.00  0.00           O  
ATOM   2366  CB  TYR   150      27.650  53.570  46.170  1.00  0.00           C  
ATOM   2367  CG  TYR   150      26.430  52.690  46.330  1.00  0.00           C  
ATOM   2368  CD1 TYR   150      26.330  51.910  47.490  1.00  0.00           C  
ATOM   2369  CD2 TYR   150      25.360  52.710  45.470  1.00  0.00           C  
ATOM   2370  CE1 TYR   150      25.260  51.070  47.770  1.00  0.00           C  
ATOM   2371  CE2 TYR   150      24.280  51.940  45.730  1.00  0.00           C  
ATOM   2372  CZ  TYR   150      24.180  51.130  46.860  1.00  0.00           C  
ATOM   2373  OH  TYR   150      22.930  50.570  47.130  1.00  0.00           O  
ATOM   2374  HN  TYR   150      29.510  51.890  47.470  1.00  0.00           H  
ATOM   2375  HA  TYR   150      28.600  52.290  44.780  1.00  0.00           H  
ATOM   2376  HB1 TYR   150      27.540  54.310  45.350  1.00  0.00           H  
ATOM   2377  HB2 TYR   150      27.780  54.110  47.140  1.00  0.00           H  
ATOM   2378  HD1 TYR   150      27.140  51.980  48.210  1.00  0.00           H  
ATOM   2379  HD2 TYR   150      25.400  53.260  44.540  1.00  0.00           H  
ATOM   2380  HE1 TYR   150      25.100  50.430  48.620  1.00  0.00           H  
ATOM   2381  HE2 TYR   150      23.500  51.990  44.990  1.00  0.00           H  
ATOM   2382  HH  TYR   150      22.780  50.620  48.070  1.00  0.00           H  
ATOM   2383  N   MET   151      30.540  53.930  44.490  1.00  0.00           N  
ATOM   2384  CA  MET   151      31.640  54.840  44.190  1.00  0.00           C  
ATOM   2385  C   MET   151      31.270  56.000  43.270  1.00  0.00           C  
ATOM   2386  O   MET   151      30.960  55.790  42.120  1.00  0.00           O  
ATOM   2387  CB  MET   151      32.910  54.150  43.590  1.00  0.00           C  
ATOM   2388  CG  MET   151      33.620  53.320  44.740  1.00  0.00           C  
ATOM   2389  SD  MET   151      35.140  52.430  44.420  1.00  0.00           S  
ATOM   2390  CE  MET   151      34.710  51.720  42.800  1.00  0.00           C  
ATOM   2391  HN  MET   151      30.190  53.500  43.660  1.00  0.00           H  
ATOM   2392  HA  MET   151      31.900  55.360  45.100  1.00  0.00           H  
ATOM   2393  HB1 MET   151      33.630  54.940  43.290  1.00  0.00           H  
ATOM   2394  HB2 MET   151      32.560  53.480  42.780  1.00  0.00           H  
ATOM   2395  HG1 MET   151      32.870  52.550  45.030  1.00  0.00           H  
ATOM   2396  HG2 MET   151      33.740  54.060  45.560  1.00  0.00           H  
ATOM   2397  HE1 MET   151      34.610  52.470  41.980  1.00  0.00           H  
ATOM   2398  HE2 MET   151      33.730  51.210  42.790  1.00  0.00           H  
ATOM   2399  HE3 MET   151      35.490  51.050  42.390  1.00  0.00           H  
ATOM   2400  N   VAL   152      31.240  57.230  43.810  1.00  0.00           N  
ATOM   2401  CA  VAL   152      30.630  58.350  43.120  1.00  0.00           C  
ATOM   2402  C   VAL   152      31.740  59.280  42.700  1.00  0.00           C  
ATOM   2403  O   VAL   152      32.550  59.740  43.450  1.00  0.00           O  
ATOM   2404  CB  VAL   152      29.670  59.020  44.130  1.00  0.00           C  
ATOM   2405  CG1 VAL   152      29.160  60.410  43.730  1.00  0.00           C  
ATOM   2406  CG2 VAL   152      28.480  58.000  44.350  1.00  0.00           C  
ATOM   2407  HN  VAL   152      31.490  57.400  44.760  1.00  0.00           H  
ATOM   2408  HA  VAL   152      30.070  57.930  42.290  1.00  0.00           H  
ATOM   2409  HB  VAL   152      30.180  59.140  45.110  1.00  0.00           H  
ATOM   2410 1HG1 VAL   152      29.850  61.260  43.920  1.00  0.00           H  
ATOM   2411 2HG1 VAL   152      28.370  60.670  44.480  1.00  0.00           H  
ATOM   2412 3HG1 VAL   152      28.850  60.560  42.670  1.00  0.00           H  
ATOM   2413 1HG2 VAL   152      28.030  57.970  43.330  1.00  0.00           H  
ATOM   2414 2HG2 VAL   152      27.800  58.420  45.110  1.00  0.00           H  
ATOM   2415 3HG2 VAL   152      28.810  56.990  44.640  1.00  0.00           H  
ATOM   2416  N   MET   153      31.730  59.530  41.390  1.00  0.00           N  
ATOM   2417  CA  MET   153      32.770  60.250  40.780  1.00  0.00           C  
ATOM   2418  C   MET   153      32.270  61.170  39.690  1.00  0.00           C  
ATOM   2419  O   MET   153      31.130  61.260  39.270  1.00  0.00           O  
ATOM   2420  CB  MET   153      33.720  59.310  40.080  1.00  0.00           C  
ATOM   2421  CG  MET   153      33.120  58.270  39.140  1.00  0.00           C  
ATOM   2422  SD  MET   153      34.080  57.080  38.170  1.00  0.00           S  
ATOM   2423  CE  MET   153      32.600  56.240  37.500  1.00  0.00           C  
ATOM   2424  HN  MET   153      31.090  59.110  40.770  1.00  0.00           H  
ATOM   2425  HA  MET   153      33.240  60.950  41.450  1.00  0.00           H  
ATOM   2426  HB1 MET   153      34.330  58.720  40.810  1.00  0.00           H  
ATOM   2427  HB2 MET   153      34.400  59.930  39.460  1.00  0.00           H  
ATOM   2428  HG1 MET   153      32.470  58.840  38.440  1.00  0.00           H  
ATOM   2429  HG2 MET   153      32.440  57.630  39.740  1.00  0.00           H  
ATOM   2430  HE1 MET   153      32.090  55.750  38.360  1.00  0.00           H  
ATOM   2431  HE2 MET   153      32.750  55.470  36.720  1.00  0.00           H  
ATOM   2432  HE3 MET   153      31.920  57.000  37.050  1.00  0.00           H  
ATOM   2433  N   GLU   154      33.160  62.080  39.260  1.00  0.00           N  
ATOM   2434  CA  GLU   154      33.080  62.900  38.080  1.00  0.00           C  
ATOM   2435  C   GLU   154      32.780  62.150  36.800  1.00  0.00           C  
ATOM   2436  O   GLU   154      33.110  61.010  36.680  1.00  0.00           O  
ATOM   2437  CB  GLU   154      34.290  63.880  37.920  1.00  0.00           C  
ATOM   2438  CG  GLU   154      35.590  63.280  37.290  1.00  0.00           C  
ATOM   2439  CD  GLU   154      36.720  64.280  37.090  1.00  0.00           C  
ATOM   2440  OE1 GLU   154      37.850  63.940  37.540  1.00  0.00           O  
ATOM   2441  OE2 GLU   154      36.460  65.350  36.500  1.00  0.00           O1-
ATOM   2442  HN  GLU   154      34.030  62.230  39.720  1.00  0.00           H  
ATOM   2443  HA  GLU   154      32.210  63.550  38.120  1.00  0.00           H  
ATOM   2444  HB1 GLU   154      34.540  64.290  38.920  1.00  0.00           H  
ATOM   2445  HB2 GLU   154      33.940  64.720  37.290  1.00  0.00           H  
ATOM   2446  HG1 GLU   154      35.360  62.740  36.340  1.00  0.00           H  
ATOM   2447  HG2 GLU   154      35.960  62.410  37.880  1.00  0.00           H  
ATOM   2448  N   TYR   155      32.020  62.810  35.910  1.00  0.00           N  
ATOM   2449  CA  TYR   155      31.480  62.310  34.670  1.00  0.00           C  
ATOM   2450  C   TYR   155      32.280  62.910  33.500  1.00  0.00           C  
ATOM   2451  O   TYR   155      32.580  64.120  33.440  1.00  0.00           O  
ATOM   2452  CB  TYR   155      29.940  62.600  34.630  1.00  0.00           C  
ATOM   2453  CG  TYR   155      29.240  62.300  33.350  1.00  0.00           C  
ATOM   2454  CD1 TYR   155      29.350  60.950  32.840  1.00  0.00           C  
ATOM   2455  CD2 TYR   155      28.470  63.230  32.600  1.00  0.00           C  
ATOM   2456  CE1 TYR   155      28.830  60.690  31.580  1.00  0.00           C  
ATOM   2457  CE2 TYR   155      27.900  62.880  31.320  1.00  0.00           C  
ATOM   2458  CZ  TYR   155      28.030  61.560  30.900  1.00  0.00           C  
ATOM   2459  OH  TYR   155      27.600  61.150  29.620  1.00  0.00           O  
ATOM   2460  HN  TYR   155      31.780  63.760  36.060  1.00  0.00           H  
ATOM   2461  HA  TYR   155      31.580  61.230  34.670  1.00  0.00           H  
ATOM   2462  HB1 TYR   155      29.930  63.710  34.680  1.00  0.00           H  
ATOM   2463  HB2 TYR   155      29.440  62.060  35.460  1.00  0.00           H  
ATOM   2464  HD1 TYR   155      29.770  60.280  33.570  1.00  0.00           H  
ATOM   2465  HD2 TYR   155      28.340  64.230  32.980  1.00  0.00           H  
ATOM   2466  HE1 TYR   155      29.020  59.730  31.140  1.00  0.00           H  
ATOM   2467  HE2 TYR   155      27.240  63.580  30.830  1.00  0.00           H  
ATOM   2468  HH  TYR   155      27.140  61.910  29.260  1.00  0.00           H  
ATOM   2469  N   MET   156      32.580  62.080  32.490  1.00  0.00           N  
ATOM   2470  CA  MET   156      33.280  62.480  31.360  1.00  0.00           C  
ATOM   2471  C   MET   156      32.300  62.450  30.230  1.00  0.00           C  
ATOM   2472  O   MET   156      32.070  61.380  29.640  1.00  0.00           O  
ATOM   2473  CB  MET   156      34.390  61.390  31.090  1.00  0.00           C  
ATOM   2474  CG  MET   156      35.480  61.360  32.170  1.00  0.00           C  
ATOM   2475  SD  MET   156      36.950  60.530  31.550  1.00  0.00           S  
ATOM   2476  CE  MET   156      37.060  59.390  32.950  1.00  0.00           C  
ATOM   2477  HN  MET   156      32.470  61.100  32.630  1.00  0.00           H  
ATOM   2478  HA  MET   156      33.810  63.420  31.470  1.00  0.00           H  
ATOM   2479  HB1 MET   156      34.830  61.640  30.100  1.00  0.00           H  
ATOM   2480  HB2 MET   156      33.990  60.360  31.030  1.00  0.00           H  
ATOM   2481  HG1 MET   156      35.000  60.740  32.960  1.00  0.00           H  
ATOM   2482  HG2 MET   156      35.720  62.370  32.570  1.00  0.00           H  
ATOM   2483  HE1 MET   156      36.180  58.730  33.000  1.00  0.00           H  
ATOM   2484  HE2 MET   156      37.220  59.900  33.930  1.00  0.00           H  
ATOM   2485  HE3 MET   156      38.010  58.830  32.780  1.00  0.00           H  
ATOM   2486  N   PRO   157      31.680  63.480  29.770  1.00  0.00           N  
ATOM   2487  CA  PRO   157      30.460  63.370  28.920  1.00  0.00           C  
ATOM   2488  C   PRO   157      30.850  63.210  27.470  1.00  0.00           C  
ATOM   2489  O   PRO   157      29.980  63.260  26.590  1.00  0.00           O  
ATOM   2490  CB  PRO   157      29.870  64.850  29.120  1.00  0.00           C  
ATOM   2491  CG  PRO   157      31.050  65.690  29.300  1.00  0.00           C  
ATOM   2492  CD  PRO   157      31.920  64.830  30.260  1.00  0.00           C  
ATOM   2493  HA  PRO   157      29.910  62.500  29.240  1.00  0.00           H  
ATOM   2494  HB1 PRO   157      29.450  64.940  30.140  1.00  0.00           H  
ATOM   2495  HB2 PRO   157      29.050  65.170  28.440  1.00  0.00           H  
ATOM   2496  HG1 PRO   157      31.650  65.750  28.360  1.00  0.00           H  
ATOM   2497  HG2 PRO   157      30.880  66.740  29.620  1.00  0.00           H  
ATOM   2498  HD1 PRO   157      33.000  65.050  30.210  1.00  0.00           H  
ATOM   2499  HD2 PRO   157      31.620  64.910  31.330  1.00  0.00           H  
ATOM   2500  N   GLY   158      32.180  62.920  27.160  1.00  0.00           N  
ATOM   2501  CA  GLY   158      32.650  62.780  25.830  1.00  0.00           C  
ATOM   2502  C   GLY   158      32.820  61.410  25.310  1.00  0.00           C  
ATOM   2503  O   GLY   158      33.280  61.210  24.190  1.00  0.00           O  
ATOM   2504  HN  GLY   158      32.840  62.840  27.910  1.00  0.00           H  
ATOM   2505  HA1 GLY   158      33.620  63.240  25.820  1.00  0.00           H  
ATOM   2506  HA2 GLY   158      31.990  63.350  25.200  1.00  0.00           H  
ATOM   2507  N   GLY   159      32.280  60.400  26.050  1.00  0.00           N  
ATOM   2508  CA  GLY   159      32.380  58.990  25.640  1.00  0.00           C  
ATOM   2509  C   GLY   159      33.740  58.370  25.430  1.00  0.00           C  
ATOM   2510  O   GLY   159      34.720  59.010  25.740  1.00  0.00           O  
ATOM   2511  HN  GLY   159      31.880  60.630  26.940  1.00  0.00           H  
ATOM   2512  HA1 GLY   159      31.960  58.910  24.650  1.00  0.00           H  
ATOM   2513  HA2 GLY   159      31.770  58.390  26.290  1.00  0.00           H  
ATOM   2514  N   ASP   160      33.810  57.100  24.980  1.00  0.00           N  
ATOM   2515  CA  ASP   160      34.960  56.270  24.780  1.00  0.00           C  
ATOM   2516  C   ASP   160      35.590  56.650  23.500  1.00  0.00           C  
ATOM   2517  O   ASP   160      34.950  57.260  22.680  1.00  0.00           O  
ATOM   2518  CB  ASP   160      34.720  54.730  25.070  1.00  0.00           C  
ATOM   2519  CG  ASP   160      33.800  54.050  23.990  1.00  0.00           C  
ATOM   2520  OD1 ASP   160      33.340  54.730  23.040  1.00  0.00           O  
ATOM   2521  OD2 ASP   160      33.510  52.840  24.180  1.00  0.00           O1-
ATOM   2522  HN  ASP   160      32.940  56.650  24.830  1.00  0.00           H  
ATOM   2523  HA  ASP   160      35.700  56.590  25.510  1.00  0.00           H  
ATOM   2524  HB1 ASP   160      34.220  54.520  26.040  1.00  0.00           H  
ATOM   2525  HB2 ASP   160      35.740  54.300  24.970  1.00  0.00           H  
ATOM   2526  N   LEU   161      36.850  56.240  23.280  1.00  0.00           N  
ATOM   2527  CA  LEU   161      37.480  56.520  22.040  1.00  0.00           C  
ATOM   2528  C   LEU   161      36.880  55.810  20.860  1.00  0.00           C  
ATOM   2529  O   LEU   161      36.710  56.360  19.770  1.00  0.00           O  
ATOM   2530  CB  LEU   161      38.990  56.320  22.030  1.00  0.00           C  
ATOM   2531  CG  LEU   161      39.660  57.560  22.510  1.00  0.00           C  
ATOM   2532  CD1 LEU   161      41.160  57.280  22.940  1.00  0.00           C  
ATOM   2533  CD2 LEU   161      39.730  58.660  21.380  1.00  0.00           C  
ATOM   2534  HN  LEU   161      37.270  55.620  23.930  1.00  0.00           H  
ATOM   2535  HA  LEU   161      37.350  57.550  21.740  1.00  0.00           H  
ATOM   2536  HB1 LEU   161      39.350  56.130  21.000  1.00  0.00           H  
ATOM   2537  HB2 LEU   161      39.200  55.460  22.700  1.00  0.00           H  
ATOM   2538  HG  LEU   161      39.060  58.020  23.330  1.00  0.00           H  
ATOM   2539 1HD1 LEU   161      41.600  58.160  23.470  1.00  0.00           H  
ATOM   2540 2HD1 LEU   161      41.780  56.980  22.070  1.00  0.00           H  
ATOM   2541 3HD1 LEU   161      41.220  56.470  23.700  1.00  0.00           H  
ATOM   2542 1HD2 LEU   161      40.250  59.510  21.870  1.00  0.00           H  
ATOM   2543 2HD2 LEU   161      38.690  58.950  21.090  1.00  0.00           H  
ATOM   2544 3HD2 LEU   161      40.330  58.450  20.470  1.00  0.00           H  
ATOM   2545  N   VAL   162      36.400  54.560  21.010  1.00  0.00           N  
ATOM   2546  CA  VAL   162      35.640  53.810  20.020  1.00  0.00           C  
ATOM   2547  C   VAL   162      34.510  54.590  19.320  1.00  0.00           C  
ATOM   2548  O   VAL   162      34.410  54.590  18.130  1.00  0.00           O  
ATOM   2549  CB  VAL   162      35.160  52.570  20.640  1.00  0.00           C  
ATOM   2550  CG1 VAL   162      34.100  51.780  19.860  1.00  0.00           C  
ATOM   2551  CG2 VAL   162      36.350  51.620  20.910  1.00  0.00           C  
ATOM   2552  HN  VAL   162      36.460  54.070  21.880  1.00  0.00           H  
ATOM   2553  HA  VAL   162      36.370  53.540  19.280  1.00  0.00           H  
ATOM   2554  HB  VAL   162      34.700  52.690  21.640  1.00  0.00           H  
ATOM   2555 1HG1 VAL   162      34.390  51.480  18.830  1.00  0.00           H  
ATOM   2556 2HG1 VAL   162      33.130  52.320  19.920  1.00  0.00           H  
ATOM   2557 3HG1 VAL   162      33.850  50.840  20.380  1.00  0.00           H  
ATOM   2558 1HG2 VAL   162      35.990  50.590  21.130  1.00  0.00           H  
ATOM   2559 2HG2 VAL   162      36.830  51.850  21.890  1.00  0.00           H  
ATOM   2560 3HG2 VAL   162      37.090  51.450  20.100  1.00  0.00           H  
ATOM   2561  N   ASN   163      33.640  55.230  20.130  1.00  0.00           N  
ATOM   2562  CA  ASN   163      32.560  56.080  19.710  1.00  0.00           C  
ATOM   2563  C   ASN   163      33.130  57.270  18.940  1.00  0.00           C  
ATOM   2564  O   ASN   163      32.520  57.630  17.900  1.00  0.00           O  
ATOM   2565  CB  ASN   163      31.640  56.490  20.860  1.00  0.00           C  
ATOM   2566  CG  ASN   163      30.450  57.450  20.500  1.00  0.00           C  
ATOM   2567  ND2 ASN   163      30.690  58.760  20.690  1.00  0.00           N  
ATOM   2568  OD1 ASN   163      29.390  57.050  19.980  1.00  0.00           O  
ATOM   2569  HN  ASN   163      33.700  55.220  21.120  1.00  0.00           H  
ATOM   2570  HA  ASN   163      31.950  55.540  19.010  1.00  0.00           H  
ATOM   2571  HB1 ASN   163      32.180  56.920  21.740  1.00  0.00           H  
ATOM   2572  HB2 ASN   163      31.130  55.530  21.060  1.00  0.00           H  
ATOM   2573 1HD2 ASN   163      31.590  59.090  20.950  1.00  0.00           H  
ATOM   2574 2HD2 ASN   163      30.020  59.440  20.380  1.00  0.00           H  
ATOM   2575  N   LEU   164      34.180  57.970  19.290  1.00  0.00           N  
ATOM   2576  CA  LEU   164      34.710  59.030  18.370  1.00  0.00           C  
ATOM   2577  C   LEU   164      35.320  58.440  17.100  1.00  0.00           C  
ATOM   2578  O   LEU   164      35.250  58.970  15.970  1.00  0.00           O  
ATOM   2579  CB  LEU   164      35.750  59.860  19.130  1.00  0.00           C  
ATOM   2580  CG  LEU   164      36.500  60.950  18.320  1.00  0.00           C  
ATOM   2581  CD1 LEU   164      36.730  62.160  19.210  1.00  0.00           C  
ATOM   2582  CD2 LEU   164      37.780  60.300  17.750  1.00  0.00           C  
ATOM   2583  HN  LEU   164      34.750  57.730  20.070  1.00  0.00           H  
ATOM   2584  HA  LEU   164      33.930  59.650  17.970  1.00  0.00           H  
ATOM   2585  HB1 LEU   164      36.490  59.200  19.650  1.00  0.00           H  
ATOM   2586  HB2 LEU   164      35.210  60.420  19.930  1.00  0.00           H  
ATOM   2587  HG  LEU   164      35.770  61.190  17.520  1.00  0.00           H  
ATOM   2588 1HD1 LEU   164      37.180  62.990  18.630  1.00  0.00           H  
ATOM   2589 2HD1 LEU   164      37.410  61.870  20.040  1.00  0.00           H  
ATOM   2590 3HD1 LEU   164      35.790  62.600  19.610  1.00  0.00           H  
ATOM   2591 1HD2 LEU   164      38.420  60.970  17.140  1.00  0.00           H  
ATOM   2592 2HD2 LEU   164      37.620  59.440  17.070  1.00  0.00           H  
ATOM   2593 3HD2 LEU   164      38.520  59.950  18.500  1.00  0.00           H  
ATOM   2594  N   MET   165      35.940  57.310  17.140  1.00  0.00           N  
ATOM   2595  CA  MET   165      36.600  56.730  15.990  1.00  0.00           C  
ATOM   2596  C   MET   165      35.620  56.410  14.820  1.00  0.00           C  
ATOM   2597  O   MET   165      36.000  56.600  13.660  1.00  0.00           O  
ATOM   2598  CB  MET   165      37.520  55.590  16.380  1.00  0.00           C  
ATOM   2599  CG  MET   165      38.810  56.030  17.130  1.00  0.00           C  
ATOM   2600  SD  MET   165      39.680  54.710  18.110  1.00  0.00           S  
ATOM   2601  CE  MET   165      40.820  54.050  16.900  1.00  0.00           C  
ATOM   2602  HN  MET   165      36.130  56.870  18.020  1.00  0.00           H  
ATOM   2603  HA  MET   165      37.240  57.480  15.540  1.00  0.00           H  
ATOM   2604  HB1 MET   165      37.880  55.110  15.440  1.00  0.00           H  
ATOM   2605  HB2 MET   165      36.960  54.810  16.940  1.00  0.00           H  
ATOM   2606  HG1 MET   165      38.420  56.880  17.730  1.00  0.00           H  
ATOM   2607  HG2 MET   165      39.470  56.470  16.350  1.00  0.00           H  
ATOM   2608  HE1 MET   165      41.380  53.140  17.210  1.00  0.00           H  
ATOM   2609  HE2 MET   165      41.510  54.810  16.480  1.00  0.00           H  
ATOM   2610  HE3 MET   165      40.140  53.680  16.100  1.00  0.00           H  
ATOM   2611  N   SER   166      34.360  55.900  15.160  1.00  0.00           N  
ATOM   2612  CA  SER   166      33.230  55.690  14.250  1.00  0.00           C  
ATOM   2613  C   SER   166      32.450  56.930  13.790  1.00  0.00           C  
ATOM   2614  O   SER   166      31.780  56.870  12.760  1.00  0.00           O  
ATOM   2615  CB  SER   166      32.150  54.770  14.850  1.00  0.00           C  
ATOM   2616  OG  SER   166      32.770  53.480  15.120  1.00  0.00           O  
ATOM   2617  HN  SER   166      34.140  55.750  16.120  1.00  0.00           H  
ATOM   2618  HA  SER   166      33.700  55.330  13.350  1.00  0.00           H  
ATOM   2619  HB1 SER   166      31.330  54.570  14.120  1.00  0.00           H  
ATOM   2620  HB2 SER   166      31.840  55.220  15.820  1.00  0.00           H  
ATOM   2621  HG1 SER   166      33.040  52.980  14.350  1.00  0.00           H  
ATOM   2622  N   ASN   167      32.570  58.020  14.500  1.00  0.00           N  
ATOM   2623  CA  ASN   167      31.790  59.240  14.350  1.00  0.00           C  
ATOM   2624  C   ASN   167      32.550  60.250  13.500  1.00  0.00           C  
ATOM   2625  O   ASN   167      31.900  61.000  12.800  1.00  0.00           O  
ATOM   2626  CB  ASN   167      31.450  59.830  15.740  1.00  0.00           C  
ATOM   2627  CG  ASN   167      30.230  59.070  16.230  1.00  0.00           C  
ATOM   2628  ND2 ASN   167      29.330  59.920  16.840  1.00  0.00           N  
ATOM   2629  OD1 ASN   167      29.880  57.930  15.920  1.00  0.00           O  
ATOM   2630  HN  ASN   167      33.270  57.940  15.210  1.00  0.00           H  
ATOM   2631  HA  ASN   167      30.890  59.110  13.780  1.00  0.00           H  
ATOM   2632  HB1 ASN   167      31.210  60.910  15.590  1.00  0.00           H  
ATOM   2633  HB2 ASN   167      32.210  59.720  16.540  1.00  0.00           H  
ATOM   2634 1HD2 ASN   167      28.390  59.630  17.040  1.00  0.00           H  
ATOM   2635 2HD2 ASN   167      29.580  60.880  16.980  1.00  0.00           H  
ATOM   2636  N   TYR   168      33.860  60.260  13.450  1.00  0.00           N  
ATOM   2637  CA  TYR   168      34.620  61.270  12.660  1.00  0.00           C  
ATOM   2638  C   TYR   168      35.710  60.500  11.970  1.00  0.00           C  
ATOM   2639  O   TYR   168      35.990  59.360  12.370  1.00  0.00           O  
ATOM   2640  CB  TYR   168      35.200  62.510  13.420  1.00  0.00           C  
ATOM   2641  CG  TYR   168      34.090  63.160  14.140  1.00  0.00           C  
ATOM   2642  CD1 TYR   168      33.370  64.260  13.560  1.00  0.00           C  
ATOM   2643  CD2 TYR   168      33.920  62.910  15.450  1.00  0.00           C  
ATOM   2644  CE1 TYR   168      32.460  64.980  14.290  1.00  0.00           C  
ATOM   2645  CE2 TYR   168      32.980  63.570  16.190  1.00  0.00           C  
ATOM   2646  CZ  TYR   168      32.230  64.650  15.650  1.00  0.00           C  
ATOM   2647  OH  TYR   168      31.360  65.360  16.450  1.00  0.00           O  
ATOM   2648  HN  TYR   168      34.350  59.540  13.930  1.00  0.00           H  
ATOM   2649  HA  TYR   168      33.970  61.640  11.880  1.00  0.00           H  
ATOM   2650  HB1 TYR   168      35.660  63.290  12.770  1.00  0.00           H  
ATOM   2651  HB2 TYR   168      36.000  62.130  14.090  1.00  0.00           H  
ATOM   2652  HD1 TYR   168      33.520  64.570  12.540  1.00  0.00           H  
ATOM   2653  HD2 TYR   168      34.520  62.190  16.000  1.00  0.00           H  
ATOM   2654  HE1 TYR   168      31.820  65.670  13.750  1.00  0.00           H  
ATOM   2655  HE2 TYR   168      32.890  63.420  17.260  1.00  0.00           H  
ATOM   2656  HH  TYR   168      31.310  64.950  17.320  1.00  0.00           H  
ATOM   2657  N   ASP   169      36.380  61.120  11.020  1.00  0.00           N  
ATOM   2658  CA  ASP   169      37.270  60.490  10.060  1.00  0.00           C  
ATOM   2659  C   ASP   169      38.780  60.620  10.350  1.00  0.00           C  
ATOM   2660  O   ASP   169      39.580  60.370   9.400  1.00  0.00           O  
ATOM   2661  CB  ASP   169      37.000  61.090   8.630  1.00  0.00           C  
ATOM   2662  CG  ASP   169      37.370  62.550   8.430  1.00  0.00           C  
ATOM   2663  OD1 ASP   169      37.500  63.330   9.430  1.00  0.00           O  
ATOM   2664  OD2 ASP   169      37.280  63.090   7.270  1.00  0.00           O1-
ATOM   2665  HN  ASP   169      36.320  62.100  10.810  1.00  0.00           H  
ATOM   2666  HA  ASP   169      37.010  59.460   9.910  1.00  0.00           H  
ATOM   2667  HB1 ASP   169      35.890  61.100   8.550  1.00  0.00           H  
ATOM   2668  HB2 ASP   169      37.520  60.440   7.890  1.00  0.00           H  
ATOM   2669  N   VAL   170      39.130  60.930  11.600  1.00  0.00           N  
ATOM   2670  CA  VAL   170      40.420  61.130  12.170  1.00  0.00           C  
ATOM   2671  C   VAL   170      41.650  61.600  11.260  1.00  0.00           C  
ATOM   2672  O   VAL   170      42.340  60.720  10.790  1.00  0.00           O  
ATOM   2673  CB  VAL   170      40.760  60.130  13.230  1.00  0.00           C  
ATOM   2674  CG1 VAL   170      41.990  60.640  14.050  1.00  0.00           C  
ATOM   2675  CG2 VAL   170      39.550  60.000  14.200  1.00  0.00           C  
ATOM   2676  HN  VAL   170      38.330  61.210  12.130  1.00  0.00           H  
ATOM   2677  HA  VAL   170      40.300  62.000  12.800  1.00  0.00           H  
ATOM   2678  HB  VAL   170      40.990  59.150  12.770  1.00  0.00           H  
ATOM   2679 1HG1 VAL   170      41.740  61.630  14.490  1.00  0.00           H  
ATOM   2680 2HG1 VAL   170      42.920  60.780  13.440  1.00  0.00           H  
ATOM   2681 3HG1 VAL   170      42.210  59.900  14.850  1.00  0.00           H  
ATOM   2682 1HG2 VAL   170      39.510  60.870  14.890  1.00  0.00           H  
ATOM   2683 2HG2 VAL   170      39.870  59.100  14.750  1.00  0.00           H  
ATOM   2684 3HG2 VAL   170      38.590  59.740  13.700  1.00  0.00           H  
ATOM   2685  N   PRO   171      41.910  62.840  10.940  1.00  0.00           N  
ATOM   2686  CA  PRO   171      43.160  63.390  10.540  1.00  0.00           C  
ATOM   2687  C   PRO   171      44.410  62.890  11.350  1.00  0.00           C  
ATOM   2688  O   PRO   171      44.290  62.440  12.480  1.00  0.00           O  
ATOM   2689  CB  PRO   171      42.950  64.910  10.510  1.00  0.00           C  
ATOM   2690  CG  PRO   171      41.470  65.070  10.260  1.00  0.00           C  
ATOM   2691  CD  PRO   171      40.910  63.890  11.080  1.00  0.00           C  
ATOM   2692  HA  PRO   171      43.240  63.040   9.520  1.00  0.00           H  
ATOM   2693  HB1 PRO   171      43.550  65.450   9.750  1.00  0.00           H  
ATOM   2694  HB2 PRO   171      43.230  65.380  11.480  1.00  0.00           H  
ATOM   2695  HG1 PRO   171      41.050  66.010  10.690  1.00  0.00           H  
ATOM   2696  HG2 PRO   171      41.240  64.870   9.190  1.00  0.00           H  
ATOM   2697  HD1 PRO   171      40.920  64.180  12.160  1.00  0.00           H  
ATOM   2698  HD2 PRO   171      39.900  63.610  10.710  1.00  0.00           H  
ATOM   2699  N   GLU   172      45.620  62.980  10.810  1.00  0.00           N  
ATOM   2700  CA  GLU   172      46.910  62.620  11.380  1.00  0.00           C  
ATOM   2701  C   GLU   172      47.200  63.620  12.510  1.00  0.00           C  
ATOM   2702  O   GLU   172      47.710  63.310  13.550  1.00  0.00           O  
ATOM   2703  CB  GLU   172      47.990  62.720  10.260  1.00  0.00           C  
ATOM   2704  CG  GLU   172      49.470  62.310  10.660  1.00  0.00           C  
ATOM   2705  CD  GLU   172      50.430  62.720   9.580  1.00  0.00           C  
ATOM   2706  OE1 GLU   172      50.990  61.800   8.940  1.00  0.00           O  
ATOM   2707  OE2 GLU   172      50.590  63.900   9.260  1.00  0.00           O1-
ATOM   2708  HN  GLU   172      45.750  63.540  10.000  1.00  0.00           H  
ATOM   2709  HA  GLU   172      46.940  61.620  11.800  1.00  0.00           H  
ATOM   2710  HB1 GLU   172      48.030  63.700   9.730  1.00  0.00           H  
ATOM   2711  HB2 GLU   172      47.610  62.010   9.500  1.00  0.00           H  
ATOM   2712  HG1 GLU   172      49.670  61.220  10.720  1.00  0.00           H  
ATOM   2713  HG2 GLU   172      49.780  62.930  11.540  1.00  0.00           H  
ATOM   2714  N   LYS   173      46.960  64.930  12.400  1.00  0.00           N  
ATOM   2715  CA  LYS   173      47.220  65.760  13.560  1.00  0.00           C  
ATOM   2716  C   LYS   173      46.360  65.340  14.820  1.00  0.00           C  
ATOM   2717  O   LYS   173      46.890  65.040  15.850  1.00  0.00           O  
ATOM   2718  CB  LYS   173      46.950  67.270  13.120  1.00  0.00           C  
ATOM   2719  CG  LYS   173      47.800  67.660  11.960  1.00  0.00           C  
ATOM   2720  CD  LYS   173      47.170  68.810  11.270  1.00  0.00           C  
ATOM   2721  CE  LYS   173      48.250  69.600  10.450  1.00  0.00           C  
ATOM   2722  NZ  LYS   173      48.920  68.750   9.460  1.00  0.00           N1+
ATOM   2723  HN  LYS   173      46.610  65.340  11.560  1.00  0.00           H  
ATOM   2724  HA  LYS   173      48.260  65.690  13.860  1.00  0.00           H  
ATOM   2725  HB1 LYS   173      47.300  67.860  14.000  1.00  0.00           H  
ATOM   2726  HB2 LYS   173      45.860  67.430  12.980  1.00  0.00           H  
ATOM   2727  HG1 LYS   173      47.970  66.920  11.150  1.00  0.00           H  
ATOM   2728  HG2 LYS   173      48.780  67.980  12.360  1.00  0.00           H  
ATOM   2729  HD1 LYS   173      46.950  69.500  12.110  1.00  0.00           H  
ATOM   2730  HD2 LYS   173      46.290  68.400  10.750  1.00  0.00           H  
ATOM   2731  HE1 LYS   173      49.010  69.840  11.210  1.00  0.00           H  
ATOM   2732  HE2 LYS   173      47.900  70.490   9.890  1.00  0.00           H  
ATOM   2733  HZ1 LYS   173      49.310  67.930   9.970  1.00  0.00           H  
ATOM   2734  HZ2 LYS   173      49.720  69.290   9.080  1.00  0.00           H  
ATOM   2735  HZ3 LYS   173      48.290  68.270   8.790  1.00  0.00           H  
ATOM   2736  N   TRP   174      45.030  65.090  14.580  1.00  0.00           N  
ATOM   2737  CA  TRP   174      44.130  64.620  15.700  1.00  0.00           C  
ATOM   2738  C   TRP   174      44.510  63.320  16.200  1.00  0.00           C  
ATOM   2739  O   TRP   174      44.410  63.100  17.390  1.00  0.00           O  
ATOM   2740  CB  TRP   174      42.720  64.500  15.120  1.00  0.00           C  
ATOM   2741  CG  TRP   174      41.980  65.680  14.520  1.00  0.00           C  
ATOM   2742  CD1 TRP   174      42.290  66.890  14.000  1.00  0.00           C  
ATOM   2743  CD2 TRP   174      40.540  65.590  14.350  1.00  0.00           C  
ATOM   2744  CE2 TRP   174      40.070  66.730  13.630  1.00  0.00           C  
ATOM   2745  CE3 TRP   174      39.570  64.630  14.650  1.00  0.00           C  
ATOM   2746  NE1 TRP   174      41.160  67.550  13.470  1.00  0.00           N  
ATOM   2747  CZ2 TRP   174      38.770  66.880  13.180  1.00  0.00           C  
ATOM   2748  CZ3 TRP   174      38.210  64.820  14.240  1.00  0.00           C  
ATOM   2749  CH2 TRP   174      37.840  65.970  13.570  1.00  0.00           C  
ATOM   2750  HN  TRP   174      44.580  65.120  13.690  1.00  0.00           H  
ATOM   2751  HA  TRP   174      44.080  65.300  16.530  1.00  0.00           H  
ATOM   2752  HB1 TRP   174      42.030  64.060  15.880  1.00  0.00           H  
ATOM   2753  HB2 TRP   174      42.830  63.750  14.310  1.00  0.00           H  
ATOM   2754  HD1 TRP   174      43.310  67.240  13.990  1.00  0.00           H  
ATOM   2755  HE1 TRP   174      41.030  68.520  13.510  1.00  0.00           H  
ATOM   2756  HE3 TRP   174      39.740  63.650  15.070  1.00  0.00           H  
ATOM   2757  HZ2 TRP   174      38.460  67.760  12.650  1.00  0.00           H  
ATOM   2758  HZ3 TRP   174      37.500  64.010  14.310  1.00  0.00           H  
ATOM   2759  HH2 TRP   174      36.820  66.050  13.240  1.00  0.00           H  
ATOM   2760  N   ALA   175      44.970  62.380  15.260  1.00  0.00           N  
ATOM   2761  CA  ALA   175      45.280  61.070  15.780  1.00  0.00           C  
ATOM   2762  C   ALA   175      46.640  61.140  16.580  1.00  0.00           C  
ATOM   2763  O   ALA   175      46.770  60.500  17.650  1.00  0.00           O  
ATOM   2764  CB  ALA   175      45.530  60.170  14.610  1.00  0.00           C  
ATOM   2765  HN  ALA   175      44.900  62.630  14.300  1.00  0.00           H  
ATOM   2766  HA  ALA   175      44.440  60.690  16.350  1.00  0.00           H  
ATOM   2767  HB1 ALA   175      44.550  59.980  14.130  1.00  0.00           H  
ATOM   2768  HB2 ALA   175      45.970  59.200  14.930  1.00  0.00           H  
ATOM   2769  HB3 ALA   175      46.090  60.740  13.840  1.00  0.00           H  
ATOM   2770  N   ARG   176      47.600  61.940  16.150  1.00  0.00           N  
ATOM   2771  CA  ARG   176      48.780  62.250  16.900  1.00  0.00           C  
ATOM   2772  C   ARG   176      48.540  62.820  18.270  1.00  0.00           C  
ATOM   2773  O   ARG   176      49.030  62.280  19.270  1.00  0.00           O  
ATOM   2774  CB  ARG   176      49.760  63.160  16.000  1.00  0.00           C  
ATOM   2775  CG  ARG   176      51.060  63.550  16.690  1.00  0.00           C  
ATOM   2776  CD  ARG   176      51.610  64.920  16.300  1.00  0.00           C  
ATOM   2777  NE  ARG   176      52.430  64.750  15.080  1.00  0.00           N  
ATOM   2778  CZ  ARG   176      52.020  64.920  13.850  1.00  0.00           C  
ATOM   2779  NH1 ARG   176      50.950  65.560  13.460  1.00  0.00           N1+
ATOM   2780  NH2 ARG   176      52.760  64.410  12.890  1.00  0.00           N  
ATOM   2781  HN  ARG   176      47.440  62.420  15.290  1.00  0.00           H  
ATOM   2782  HA  ARG   176      49.190  61.250  17.020  1.00  0.00           H  
ATOM   2783  HB1 ARG   176      49.260  64.110  15.700  1.00  0.00           H  
ATOM   2784  HB2 ARG   176      49.920  62.610  15.040  1.00  0.00           H  
ATOM   2785  HG1 ARG   176      51.860  62.790  16.630  1.00  0.00           H  
ATOM   2786  HG2 ARG   176      50.940  63.760  17.780  1.00  0.00           H  
ATOM   2787  HD1 ARG   176      52.280  65.410  17.040  1.00  0.00           H  
ATOM   2788  HD2 ARG   176      50.720  65.560  16.120  1.00  0.00           H  
ATOM   2789  HE  ARG   176      53.270  64.200  15.140  1.00  0.00           H  
ATOM   2790 1HH1 ARG   176      50.720  66.210  14.190  1.00  0.00           H  
ATOM   2791 2HH1 ARG   176      50.780  65.770  12.500  1.00  0.00           H  
ATOM   2792 1HH2 ARG   176      53.620  63.910  13.100  1.00  0.00           H  
ATOM   2793 2HH2 ARG   176      52.640  64.630  11.920  1.00  0.00           H  
ATOM   2794  N   PHE   177      47.710  63.860  18.410  1.00  0.00           N  
ATOM   2795  CA  PHE   177      47.100  64.230  19.680  1.00  0.00           C  
ATOM   2796  C   PHE   177      46.550  63.120  20.570  1.00  0.00           C  
ATOM   2797  O   PHE   177      46.940  62.990  21.740  1.00  0.00           O  
ATOM   2798  CB  PHE   177      46.140  65.400  19.550  1.00  0.00           C  
ATOM   2799  CG  PHE   177      45.230  65.780  20.700  1.00  0.00           C  
ATOM   2800  CD1 PHE   177      45.750  66.730  21.650  1.00  0.00           C  
ATOM   2801  CD2 PHE   177      43.900  65.410  20.830  1.00  0.00           C  
ATOM   2802  CE1 PHE   177      44.930  67.230  22.690  1.00  0.00           C  
ATOM   2803  CE2 PHE   177      43.050  65.940  21.750  1.00  0.00           C  
ATOM   2804  CZ  PHE   177      43.580  66.770  22.740  1.00  0.00           C  
ATOM   2805  HN  PHE   177      47.380  64.310  17.590  1.00  0.00           H  
ATOM   2806  HA  PHE   177      47.940  64.590  20.250  1.00  0.00           H  
ATOM   2807  HB1 PHE   177      45.490  65.160  18.670  1.00  0.00           H  
ATOM   2808  HB2 PHE   177      46.580  66.390  19.320  1.00  0.00           H  
ATOM   2809  HD1 PHE   177      46.730  67.170  21.540  1.00  0.00           H  
ATOM   2810  HD2 PHE   177      43.350  64.830  20.100  1.00  0.00           H  
ATOM   2811  HE1 PHE   177      45.320  67.980  23.360  1.00  0.00           H  
ATOM   2812  HE2 PHE   177      42.000  65.690  21.790  1.00  0.00           H  
ATOM   2813  HZ  PHE   177      42.960  67.210  23.500  1.00  0.00           H  
ATOM   2814  N   TYR   178      45.590  62.320  20.080  1.00  0.00           N  
ATOM   2815  CA  TYR   178      44.980  61.290  20.850  1.00  0.00           C  
ATOM   2816  C   TYR   178      45.970  60.210  21.240  1.00  0.00           C  
ATOM   2817  O   TYR   178      45.950  59.750  22.390  1.00  0.00           O  
ATOM   2818  CB  TYR   178      43.810  60.590  20.140  1.00  0.00           C  
ATOM   2819  CG  TYR   178      42.690  61.560  19.860  1.00  0.00           C  
ATOM   2820  CD1 TYR   178      42.040  62.150  20.990  1.00  0.00           C  
ATOM   2821  CD2 TYR   178      42.070  61.810  18.590  1.00  0.00           C  
ATOM   2822  CE1 TYR   178      40.960  63.000  20.820  1.00  0.00           C  
ATOM   2823  CE2 TYR   178      40.960  62.660  18.390  1.00  0.00           C  
ATOM   2824  CZ  TYR   178      40.430  63.280  19.520  1.00  0.00           C  
ATOM   2825  OH  TYR   178      39.320  64.230  19.310  1.00  0.00           O  
ATOM   2826  HN  TYR   178      45.130  62.520  19.220  1.00  0.00           H  
ATOM   2827  HA  TYR   178      44.630  61.740  21.770  1.00  0.00           H  
ATOM   2828  HB1 TYR   178      43.470  59.750  20.790  1.00  0.00           H  
ATOM   2829  HB2 TYR   178      44.110  60.220  19.140  1.00  0.00           H  
ATOM   2830  HD1 TYR   178      42.400  61.830  21.960  1.00  0.00           H  
ATOM   2831  HD2 TYR   178      42.590  61.500  17.700  1.00  0.00           H  
ATOM   2832  HE1 TYR   178      40.570  63.480  21.700  1.00  0.00           H  
ATOM   2833  HE2 TYR   178      40.590  62.850  17.390  1.00  0.00           H  
ATOM   2834  HH  TYR   178      39.190  64.700  20.140  1.00  0.00           H  
ATOM   2835  N   THR   179      46.900  59.800  20.340  1.00  0.00           N  
ATOM   2836  CA  THR   179      47.910  58.750  20.650  1.00  0.00           C  
ATOM   2837  C   THR   179      48.730  59.270  21.730  1.00  0.00           C  
ATOM   2838  O   THR   179      49.140  58.540  22.620  1.00  0.00           O  
ATOM   2839  CB  THR   179      48.790  58.360  19.430  1.00  0.00           C  
ATOM   2840  CG2 THR   179      50.020  57.410  19.690  1.00  0.00           C  
ATOM   2841  OG1 THR   179      48.030  57.590  18.590  1.00  0.00           O  
ATOM   2842  HN  THR   179      46.830  60.150  19.410  1.00  0.00           H  
ATOM   2843  HA  THR   179      47.380  57.900  21.050  1.00  0.00           H  
ATOM   2844  HB  THR   179      49.190  59.250  18.900  1.00  0.00           H  
ATOM   2845  HG1 THR   179      47.390  58.170  18.180  1.00  0.00           H  
ATOM   2846 1HG2 THR   179      49.620  56.490  20.170  1.00  0.00           H  
ATOM   2847 2HG2 THR   179      50.860  57.820  20.290  1.00  0.00           H  
ATOM   2848 3HG2 THR   179      50.440  57.220  18.680  1.00  0.00           H  
ATOM   2849  N   ALA   180      49.160  60.550  21.650  1.00  0.00           N  
ATOM   2850  CA  ALA   180      50.210  61.080  22.570  1.00  0.00           C  
ATOM   2851  C   ALA   180      49.750  61.190  24.090  1.00  0.00           C  
ATOM   2852  O   ALA   180      50.480  60.770  24.970  1.00  0.00           O  
ATOM   2853  CB  ALA   180      50.560  62.500  22.140  1.00  0.00           C  
ATOM   2854  HN  ALA   180      48.930  61.140  20.880  1.00  0.00           H  
ATOM   2855  HA  ALA   180      51.060  60.420  22.570  1.00  0.00           H  
ATOM   2856  HB1 ALA   180      51.260  63.070  22.800  1.00  0.00           H  
ATOM   2857  HB2 ALA   180      49.650  63.130  22.110  1.00  0.00           H  
ATOM   2858  HB3 ALA   180      50.950  62.520  21.100  1.00  0.00           H  
ATOM   2859  N   GLU   181      48.480  61.560  24.380  1.00  0.00           N  
ATOM   2860  CA  GLU   181      47.910  61.600  25.760  1.00  0.00           C  
ATOM   2861  C   GLU   181      47.970  60.180  26.440  1.00  0.00           C  
ATOM   2862  O   GLU   181      48.390  59.940  27.600  1.00  0.00           O  
ATOM   2863  CB  GLU   181      46.500  62.310  25.860  1.00  0.00           C  
ATOM   2864  CG  GLU   181      46.600  63.880  25.670  1.00  0.00           C  
ATOM   2865  CD  GLU   181      45.540  64.680  26.450  1.00  0.00           C  
ATOM   2866  OE1 GLU   181      45.900  65.590  27.190  1.00  0.00           O  
ATOM   2867  OE2 GLU   181      44.330  64.350  26.240  1.00  0.00           O1-
ATOM   2868  HN  GLU   181      47.950  61.860  23.590  1.00  0.00           H  
ATOM   2869  HA  GLU   181      48.650  62.180  26.290  1.00  0.00           H  
ATOM   2870  HB1 GLU   181      46.310  62.160  26.950  1.00  0.00           H  
ATOM   2871  HB2 GLU   181      45.720  61.850  25.220  1.00  0.00           H  
ATOM   2872  HG1 GLU   181      46.360  64.130  24.620  1.00  0.00           H  
ATOM   2873  HG2 GLU   181      47.590  64.260  26.020  1.00  0.00           H  
ATOM   2874  N   VAL   182      47.660  59.120  25.640  1.00  0.00           N  
ATOM   2875  CA  VAL   182      47.700  57.690  25.960  1.00  0.00           C  
ATOM   2876  C   VAL   182      49.170  57.310  26.360  1.00  0.00           C  
ATOM   2877  O   VAL   182      49.380  56.700  27.400  1.00  0.00           O  
ATOM   2878  CB  VAL   182      47.250  56.860  24.750  1.00  0.00           C  
ATOM   2879  CG1 VAL   182      47.580  55.340  24.820  1.00  0.00           C  
ATOM   2880  CG2 VAL   182      45.760  57.140  24.520  1.00  0.00           C  
ATOM   2881  HN  VAL   182      47.540  59.450  24.700  1.00  0.00           H  
ATOM   2882  HA  VAL   182      47.090  57.450  26.810  1.00  0.00           H  
ATOM   2883  HB  VAL   182      47.760  57.210  23.830  1.00  0.00           H  
ATOM   2884 1HG1 VAL   182      48.660  55.260  24.590  1.00  0.00           H  
ATOM   2885 2HG1 VAL   182      47.100  54.770  24.000  1.00  0.00           H  
ATOM   2886 3HG1 VAL   182      47.250  54.880  25.780  1.00  0.00           H  
ATOM   2887 1HG2 VAL   182      45.390  56.550  23.650  1.00  0.00           H  
ATOM   2888 2HG2 VAL   182      45.500  58.210  24.360  1.00  0.00           H  
ATOM   2889 3HG2 VAL   182      45.170  56.850  25.410  1.00  0.00           H  
ATOM   2890  N   VAL   183      50.130  57.750  25.550  1.00  0.00           N  
ATOM   2891  CA  VAL   183      51.510  57.590  26.010  1.00  0.00           C  
ATOM   2892  C   VAL   183      51.890  58.070  27.420  1.00  0.00           C  
ATOM   2893  O   VAL   183      52.420  57.300  28.230  1.00  0.00           O  
ATOM   2894  CB  VAL   183      52.560  58.000  25.000  1.00  0.00           C  
ATOM   2895  CG1 VAL   183      54.050  57.700  25.390  1.00  0.00           C  
ATOM   2896  CG2 VAL   183      52.310  57.340  23.600  1.00  0.00           C  
ATOM   2897  HN  VAL   183      49.880  58.290  24.750  1.00  0.00           H  
ATOM   2898  HA  VAL   183      51.730  56.530  25.990  1.00  0.00           H  
ATOM   2899  HB  VAL   183      52.570  59.090  24.800  1.00  0.00           H  
ATOM   2900 1HG1 VAL   183      53.990  56.720  25.890  1.00  0.00           H  
ATOM   2901 2HG1 VAL   183      54.510  58.410  26.110  1.00  0.00           H  
ATOM   2902 3HG1 VAL   183      54.680  57.730  24.480  1.00  0.00           H  
ATOM   2903 1HG2 VAL   183      52.560  56.260  23.630  1.00  0.00           H  
ATOM   2904 2HG2 VAL   183      53.000  57.840  22.890  1.00  0.00           H  
ATOM   2905 3HG2 VAL   183      51.270  57.420  23.220  1.00  0.00           H  
ATOM   2906  N   LEU   184      51.560  59.310  27.770  1.00  0.00           N  
ATOM   2907  CA  LEU   184      51.720  59.900  29.120  1.00  0.00           C  
ATOM   2908  C   LEU   184      50.960  59.180  30.190  1.00  0.00           C  
ATOM   2909  O   LEU   184      51.500  58.890  31.210  1.00  0.00           O  
ATOM   2910  CB  LEU   184      51.300  61.350  29.080  1.00  0.00           C  
ATOM   2911  CG  LEU   184      52.140  62.320  28.130  1.00  0.00           C  
ATOM   2912  CD1 LEU   184      51.500  63.730  28.090  1.00  0.00           C  
ATOM   2913  CD2 LEU   184      53.650  62.320  28.540  1.00  0.00           C  
ATOM   2914  HN  LEU   184      51.130  59.910  27.100  1.00  0.00           H  
ATOM   2915  HA  LEU   184      52.760  59.770  29.380  1.00  0.00           H  
ATOM   2916  HB1 LEU   184      51.320  61.790  30.100  1.00  0.00           H  
ATOM   2917  HB2 LEU   184      50.250  61.440  28.730  1.00  0.00           H  
ATOM   2918  HG  LEU   184      52.070  61.970  27.070  1.00  0.00           H  
ATOM   2919 1HD1 LEU   184      50.390  63.660  28.030  1.00  0.00           H  
ATOM   2920 2HD1 LEU   184      51.910  64.160  27.150  1.00  0.00           H  
ATOM   2921 3HD1 LEU   184      51.830  64.470  28.850  1.00  0.00           H  
ATOM   2922 1HD2 LEU   184      53.920  62.630  29.570  1.00  0.00           H  
ATOM   2923 2HD2 LEU   184      54.090  63.070  27.840  1.00  0.00           H  
ATOM   2924 3HD2 LEU   184      54.070  61.330  28.270  1.00  0.00           H  
ATOM   2925  N   ALA   185      49.670  58.820  29.920  1.00  0.00           N  
ATOM   2926  CA  ALA   185      48.840  58.070  30.780  1.00  0.00           C  
ATOM   2927  C   ALA   185      49.340  56.660  31.160  1.00  0.00           C  
ATOM   2928  O   ALA   185      49.320  56.280  32.340  1.00  0.00           O  
ATOM   2929  CB  ALA   185      47.350  57.900  30.220  1.00  0.00           C  
ATOM   2930  HN  ALA   185      49.200  59.020  29.070  1.00  0.00           H  
ATOM   2931  HA  ALA   185      48.710  58.610  31.700  1.00  0.00           H  
ATOM   2932  HB1 ALA   185      46.640  57.410  30.910  1.00  0.00           H  
ATOM   2933  HB2 ALA   185      47.440  57.300  29.300  1.00  0.00           H  
ATOM   2934  HB3 ALA   185      47.040  58.940  29.970  1.00  0.00           H  
ATOM   2935  N   LEU   186      49.800  55.850  30.170  1.00  0.00           N  
ATOM   2936  CA  LEU   186      50.350  54.580  30.430  1.00  0.00           C  
ATOM   2937  C   LEU   186      51.610  54.560  31.270  1.00  0.00           C  
ATOM   2938  O   LEU   186      51.840  53.830  32.210  1.00  0.00           O  
ATOM   2939  CB  LEU   186      50.430  53.770  29.090  1.00  0.00           C  
ATOM   2940  CG  LEU   186      49.070  53.280  28.510  1.00  0.00           C  
ATOM   2941  CD1 LEU   186      49.270  52.380  27.280  1.00  0.00           C  
ATOM   2942  CD2 LEU   186      48.300  52.460  29.630  1.00  0.00           C  
ATOM   2943  HN  LEU   186      49.920  56.240  29.260  1.00  0.00           H  
ATOM   2944  HA  LEU   186      49.620  54.170  31.120  1.00  0.00           H  
ATOM   2945  HB1 LEU   186      51.060  52.880  29.320  1.00  0.00           H  
ATOM   2946  HB2 LEU   186      50.880  54.380  28.280  1.00  0.00           H  
ATOM   2947  HG  LEU   186      48.470  54.150  28.170  1.00  0.00           H  
ATOM   2948 1HD1 LEU   186      49.970  51.580  27.610  1.00  0.00           H  
ATOM   2949 2HD1 LEU   186      49.790  52.880  26.430  1.00  0.00           H  
ATOM   2950 3HD1 LEU   186      48.300  52.000  26.880  1.00  0.00           H  
ATOM   2951 1HD2 LEU   186      48.330  53.000  30.600  1.00  0.00           H  
ATOM   2952 2HD2 LEU   186      48.780  51.470  29.810  1.00  0.00           H  
ATOM   2953 3HD2 LEU   186      47.230  52.350  29.370  1.00  0.00           H  
ATOM   2954  N   ASP   187      52.510  55.540  30.930  1.00  0.00           N  
ATOM   2955  CA  ASP   187      53.690  55.900  31.650  1.00  0.00           C  
ATOM   2956  C   ASP   187      53.300  56.420  33.070  1.00  0.00           C  
ATOM   2957  O   ASP   187      54.030  56.300  34.070  1.00  0.00           O  
ATOM   2958  CB  ASP   187      54.440  57.000  30.860  1.00  0.00           C  
ATOM   2959  CG  ASP   187      55.690  57.610  31.500  1.00  0.00           C  
ATOM   2960  OD1 ASP   187      55.720  58.790  31.670  1.00  0.00           O  
ATOM   2961  OD2 ASP   187      56.570  56.790  31.880  1.00  0.00           O1-
ATOM   2962  HN  ASP   187      52.420  56.000  30.050  1.00  0.00           H  
ATOM   2963  HA  ASP   187      54.300  55.020  31.790  1.00  0.00           H  
ATOM   2964  HB1 ASP   187      53.760  57.840  30.600  1.00  0.00           H  
ATOM   2965  HB2 ASP   187      54.800  56.540  29.910  1.00  0.00           H  
ATOM   2966  N   ALA   188      52.190  57.130  33.210  1.00  0.00           N  
ATOM   2967  CA  ALA   188      51.700  57.500  34.540  1.00  0.00           C  
ATOM   2968  C   ALA   188      51.310  56.280  35.440  1.00  0.00           C  
ATOM   2969  O   ALA   188      51.750  56.220  36.610  1.00  0.00           O  
ATOM   2970  CB  ALA   188      50.440  58.390  34.440  1.00  0.00           C  
ATOM   2971  HN  ALA   188      51.570  57.390  32.470  1.00  0.00           H  
ATOM   2972  HA  ALA   188      52.470  57.990  35.120  1.00  0.00           H  
ATOM   2973  HB1 ALA   188      50.150  58.990  35.330  1.00  0.00           H  
ATOM   2974  HB2 ALA   188      49.500  57.830  34.230  1.00  0.00           H  
ATOM   2975  HB3 ALA   188      50.510  59.090  33.580  1.00  0.00           H  
ATOM   2976  N   ILE   189      50.590  55.320  34.900  1.00  0.00           N  
ATOM   2977  CA  ILE   189      50.190  53.990  35.450  1.00  0.00           C  
ATOM   2978  C   ILE   189      51.430  53.210  35.920  1.00  0.00           C  
ATOM   2979  O   ILE   189      51.530  52.850  37.120  1.00  0.00           O  
ATOM   2980  CB  ILE   189      49.290  53.330  34.350  1.00  0.00           C  
ATOM   2981  CG1 ILE   189      47.890  53.920  34.150  1.00  0.00           C  
ATOM   2982  CG2 ILE   189      49.240  51.810  34.610  1.00  0.00           C  
ATOM   2983  CD  ILE   189      47.030  54.080  35.340  1.00  0.00           C  
ATOM   2984  HN  ILE   189      50.240  55.510  33.990  1.00  0.00           H  
ATOM   2985  HA  ILE   189      49.660  54.110  36.380  1.00  0.00           H  
ATOM   2986  HB  ILE   189      49.780  53.570  33.380  1.00  0.00           H  
ATOM   2987 1HG1 ILE   189      47.360  53.280  33.410  1.00  0.00           H  
ATOM   2988 2HG1 ILE   189      48.070  54.840  33.570  1.00  0.00           H  
ATOM   2989 1HG2 ILE   189      50.240  51.330  34.590  1.00  0.00           H  
ATOM   2990 2HG2 ILE   189      48.580  51.380  33.820  1.00  0.00           H  
ATOM   2991 3HG2 ILE   189      48.700  51.560  35.550  1.00  0.00           H  
ATOM   2992  HD1 ILE   189      47.450  54.830  36.040  1.00  0.00           H  
ATOM   2993  HD2 ILE   189      46.860  53.170  35.950  1.00  0.00           H  
ATOM   2994  HD3 ILE   189      46.070  54.540  35.010  1.00  0.00           H  
ATOM   2995  N   HSD   190      52.420  53.020  35.030  1.00  0.00           N  
ATOM   2996  CA  HSD   190      53.790  52.580  35.330  1.00  0.00           C  
ATOM   2997  C   HSD   190      54.530  53.350  36.390  1.00  0.00           C  
ATOM   2998  O   HSD   190      55.330  52.800  37.140  1.00  0.00           O  
ATOM   2999  CB  HSD   190      54.710  52.490  34.130  1.00  0.00           C  
ATOM   3000  CG  HSD   190      54.240  51.520  33.070  1.00  0.00           C  
ATOM   3001  CD2 HSD   190      54.180  51.600  31.760  1.00  0.00           C  
ATOM   3002  ND1 HSD   190      53.680  50.280  33.360  1.00  0.00           N  
ATOM   3003  CE1 HSD   190      53.090  49.830  32.240  1.00  0.00           C  
ATOM   3004  NE2 HSD   190      53.420  50.530  31.210  1.00  0.00           N  
ATOM   3005  HN  HSD   190      52.290  53.380  34.110  1.00  0.00           H  
ATOM   3006  HA  HSD   190      53.690  51.600  35.770  1.00  0.00           H  
ATOM   3007  HB1 HSD   190      55.750  52.230  34.450  1.00  0.00           H  
ATOM   3008  HB2 HSD   190      54.780  53.480  33.650  1.00  0.00           H  
ATOM   3009  HD1 HSD   190      53.320  49.930  34.230  1.00  0.00           H  
ATOM   3010  HD2 HSD   190      54.370  52.510  31.200  1.00  0.00           H  
ATOM   3011  HE1 HSD   190      52.490  48.930  32.140  1.00  0.00           H  
ATOM   3012  N   SER   191      54.310  54.660  36.490  1.00  0.00           N  
ATOM   3013  CA  SER   191      54.970  55.510  37.500  1.00  0.00           C  
ATOM   3014  C   SER   191      54.420  55.360  38.970  1.00  0.00           C  
ATOM   3015  O   SER   191      55.030  55.680  40.000  1.00  0.00           O  
ATOM   3016  CB  SER   191      54.680  57.040  37.230  1.00  0.00           C  
ATOM   3017  OG  SER   191      55.470  57.920  38.020  1.00  0.00           O  
ATOM   3018  HN  SER   191      53.590  55.010  35.890  1.00  0.00           H  
ATOM   3019  HA  SER   191      56.040  55.410  37.520  1.00  0.00           H  
ATOM   3020  HB1 SER   191      53.610  57.320  37.360  1.00  0.00           H  
ATOM   3021  HB2 SER   191      54.900  57.250  36.160  1.00  0.00           H  
ATOM   3022  HG1 SER   191      54.860  58.650  38.160  1.00  0.00           H  
ATOM   3023  N   MET   192      53.320  54.650  39.040  1.00  0.00           N  
ATOM   3024  CA  MET   192      52.740  54.230  40.300  1.00  0.00           C  
ATOM   3025  C   MET   192      52.760  52.720  40.420  1.00  0.00           C  
ATOM   3026  O   MET   192      52.250  52.100  41.310  1.00  0.00           O  
ATOM   3027  CB  MET   192      51.240  54.670  40.410  1.00  0.00           C  
ATOM   3028  CG  MET   192      50.990  56.220  40.130  1.00  0.00           C  
ATOM   3029  SD  MET   192      49.260  56.760  40.440  1.00  0.00           S  
ATOM   3030  CE  MET   192      48.330  55.720  39.240  1.00  0.00           C  
ATOM   3031  HN  MET   192      52.700  54.600  38.260  1.00  0.00           H  
ATOM   3032  HA  MET   192      53.240  54.600  41.190  1.00  0.00           H  
ATOM   3033  HB1 MET   192      51.020  54.650  41.500  1.00  0.00           H  
ATOM   3034  HB2 MET   192      50.480  54.050  39.900  1.00  0.00           H  
ATOM   3035  HG1 MET   192      51.330  56.360  39.080  1.00  0.00           H  
ATOM   3036  HG2 MET   192      51.630  56.830  40.800  1.00  0.00           H  
ATOM   3037  HE1 MET   192      47.810  54.890  39.770  1.00  0.00           H  
ATOM   3038  HE2 MET   192      49.080  55.360  38.500  1.00  0.00           H  
ATOM   3039  HE3 MET   192      47.590  56.330  38.700  1.00  0.00           H  
ATOM   3040  N   GLY   193      53.530  52.040  39.530  1.00  0.00           N  
ATOM   3041  CA  GLY   193      53.880  50.640  39.580  1.00  0.00           C  
ATOM   3042  C   GLY   193      52.810  49.700  39.110  1.00  0.00           C  
ATOM   3043  O   GLY   193      52.830  48.460  39.290  1.00  0.00           O  
ATOM   3044  HN  GLY   193      54.010  52.490  38.780  1.00  0.00           H  
ATOM   3045  HA1 GLY   193      53.950  50.440  40.640  1.00  0.00           H  
ATOM   3046  HA2 GLY   193      54.820  50.470  39.080  1.00  0.00           H  
ATOM   3047  N   PHE   194      51.800  50.220  38.290  1.00  0.00           N  
ATOM   3048  CA  PHE   194      50.900  49.370  37.660  1.00  0.00           C  
ATOM   3049  C   PHE   194      51.270  49.190  36.210  1.00  0.00           C  
ATOM   3050  O   PHE   194      52.220  49.770  35.710  1.00  0.00           O  
ATOM   3051  CB  PHE   194      49.490  50.020  37.720  1.00  0.00           C  
ATOM   3052  CG  PHE   194      48.940  49.910  39.010  1.00  0.00           C  
ATOM   3053  CD1 PHE   194      48.050  48.880  39.350  1.00  0.00           C  
ATOM   3054  CD2 PHE   194      49.330  50.740  40.050  1.00  0.00           C  
ATOM   3055  CE1 PHE   194      47.570  48.770  40.660  1.00  0.00           C  
ATOM   3056  CE2 PHE   194      48.780  50.670  41.350  1.00  0.00           C  
ATOM   3057  CZ  PHE   194      47.910  49.630  41.670  1.00  0.00           C  
ATOM   3058  HN  PHE   194      51.770  51.190  38.040  1.00  0.00           H  
ATOM   3059  HA  PHE   194      50.910  48.380  38.080  1.00  0.00           H  
ATOM   3060  HB1 PHE   194      48.720  49.470  37.140  1.00  0.00           H  
ATOM   3061  HB2 PHE   194      49.420  51.080  37.400  1.00  0.00           H  
ATOM   3062  HD1 PHE   194      47.720  48.150  38.630  1.00  0.00           H  
ATOM   3063  HD2 PHE   194      50.080  51.490  39.880  1.00  0.00           H  
ATOM   3064  HE1 PHE   194      46.890  47.970  40.920  1.00  0.00           H  
ATOM   3065  HE2 PHE   194      49.060  51.320  42.170  1.00  0.00           H  
ATOM   3066  HZ  PHE   194      47.420  49.600  42.630  1.00  0.00           H  
ATOM   3067  N   ILE   195      50.700  48.030  35.800  1.00  0.00           N  
ATOM   3068  CA  ILE   195      50.550  47.540  34.470  1.00  0.00           C  
ATOM   3069  C   ILE   195      49.100  47.480  34.030  1.00  0.00           C  
ATOM   3070  O   ILE   195      48.170  46.920  34.650  1.00  0.00           O  
ATOM   3071  CB  ILE   195      51.390  46.330  34.220  1.00  0.00           C  
ATOM   3072  CG1 ILE   195      52.930  46.730  34.050  1.00  0.00           C  
ATOM   3073  CG2 ILE   195      50.840  45.540  32.990  1.00  0.00           C  
ATOM   3074  CD  ILE   195      53.850  45.550  33.740  1.00  0.00           C  
ATOM   3075  HN  ILE   195      50.340  47.420  36.500  1.00  0.00           H  
ATOM   3076  HA  ILE   195      50.980  48.370  33.940  1.00  0.00           H  
ATOM   3077  HB  ILE   195      51.360  45.630  35.080  1.00  0.00           H  
ATOM   3078 1HG1 ILE   195      53.150  47.080  35.080  1.00  0.00           H  
ATOM   3079 2HG1 ILE   195      53.030  47.580  33.350  1.00  0.00           H  
ATOM   3080 1HG2 ILE   195      50.980  46.130  32.050  1.00  0.00           H  
ATOM   3081 2HG2 ILE   195      49.840  45.080  33.140  1.00  0.00           H  
ATOM   3082 3HG2 ILE   195      51.480  44.660  32.770  1.00  0.00           H  
ATOM   3083  HD1 ILE   195      53.630  44.670  34.380  1.00  0.00           H  
ATOM   3084  HD2 ILE   195      54.900  45.890  33.610  1.00  0.00           H  
ATOM   3085  HD3 ILE   195      53.650  45.190  32.710  1.00  0.00           H  
ATOM   3086  N   HSD   196      48.740  48.310  33.030  1.00  0.00           N  
ATOM   3087  CA  HSD   196      47.360  48.430  32.520  1.00  0.00           C  
ATOM   3088  C   HSD   196      46.770  47.110  31.960  1.00  0.00           C  
ATOM   3089  O   HSD   196      45.570  46.840  32.300  1.00  0.00           O  
ATOM   3090  CB  HSD   196      47.170  49.560  31.430  1.00  0.00           C  
ATOM   3091  CG  HSD   196      45.780  49.580  30.940  1.00  0.00           C  
ATOM   3092  CD2 HSD   196      45.180  48.880  29.980  1.00  0.00           C  
ATOM   3093  ND1 HSD   196      44.950  50.660  31.230  1.00  0.00           N  
ATOM   3094  CE1 HSD   196      43.960  50.570  30.360  1.00  0.00           C  
ATOM   3095  NE2 HSD   196      44.060  49.510  29.580  1.00  0.00           N  
ATOM   3096  HN  HSD   196      49.460  48.760  32.510  1.00  0.00           H  
ATOM   3097  HA  HSD   196      46.700  48.670  33.340  1.00  0.00           H  
ATOM   3098  HB1 HSD   196      47.870  49.350  30.590  1.00  0.00           H  
ATOM   3099  HB2 HSD   196      47.570  50.550  31.780  1.00  0.00           H  
ATOM   3100  HD1 HSD   196      44.940  51.210  32.060  1.00  0.00           H  
ATOM   3101  HD2 HSD   196      45.460  47.970  29.460  1.00  0.00           H  
ATOM   3102  HE1 HSD   196      43.010  51.060  30.570  1.00  0.00           H  
ATOM   3103  N   ARG   197      47.480  46.300  31.170  1.00  0.00           N  
ATOM   3104  CA  ARG   197      47.060  45.080  30.520  1.00  0.00           C  
ATOM   3105  C   ARG   197      45.730  45.090  29.660  1.00  0.00           C  
ATOM   3106  O   ARG   197      44.660  45.610  30.060  1.00  0.00           O  
ATOM   3107  CB  ARG   197      47.270  43.740  31.200  1.00  0.00           C  
ATOM   3108  CG  ARG   197      46.460  43.540  32.510  1.00  0.00           C  
ATOM   3109  CD  ARG   197      44.940  43.480  32.450  1.00  0.00           C  
ATOM   3110  NE  ARG   197      44.430  43.010  33.770  1.00  0.00           N  
ATOM   3111  CZ  ARG   197      44.430  41.730  34.130  1.00  0.00           C  
ATOM   3112  NH1 ARG   197      44.920  40.750  33.390  1.00  0.00           N1+
ATOM   3113  NH2 ARG   197      43.750  41.430  35.200  1.00  0.00           N  
ATOM   3114  HN  ARG   197      48.410  46.610  30.960  1.00  0.00           H  
ATOM   3115  HA  ARG   197      47.830  44.920  29.790  1.00  0.00           H  
ATOM   3116  HB1 ARG   197      48.350  43.690  31.470  1.00  0.00           H  
ATOM   3117  HB2 ARG   197      47.040  42.910  30.510  1.00  0.00           H  
ATOM   3118  HG1 ARG   197      46.750  44.290  33.270  1.00  0.00           H  
ATOM   3119  HG2 ARG   197      46.790  42.550  32.900  1.00  0.00           H  
ATOM   3120  HD1 ARG   197      44.500  42.990  31.560  1.00  0.00           H  
ATOM   3121  HD2 ARG   197      44.500  44.500  32.370  1.00  0.00           H  
ATOM   3122  HE  ARG   197      44.060  43.580  34.510  1.00  0.00           H  
ATOM   3123 1HH1 ARG   197      45.190  40.980  32.450  1.00  0.00           H  
ATOM   3124 2HH1 ARG   197      44.620  39.820  33.600  1.00  0.00           H  
ATOM   3125 1HH2 ARG   197      43.020  42.070  35.470  1.00  0.00           H  
ATOM   3126 2HH2 ARG   197      43.750  40.450  35.380  1.00  0.00           H  
ATOM   3127  N   ASP   198      45.840  44.540  28.440  1.00  0.00           N  
ATOM   3128  CA  ASP   198      44.910  44.600  27.400  1.00  0.00           C  
ATOM   3129  C   ASP   198      44.440  46.010  27.030  1.00  0.00           C  
ATOM   3130  O   ASP   198      43.280  46.410  27.240  1.00  0.00           O  
ATOM   3131  CB  ASP   198      43.680  43.770  27.750  1.00  0.00           C  
ATOM   3132  CG  ASP   198      43.900  42.350  28.150  1.00  0.00           C  
ATOM   3133  OD1 ASP   198      42.970  41.850  28.790  1.00  0.00           O  
ATOM   3134  OD2 ASP   198      44.960  41.690  27.910  1.00  0.00           O1-
ATOM   3135  HN  ASP   198      46.700  44.050  28.340  1.00  0.00           H  
ATOM   3136  HA  ASP   198      45.300  44.110  26.520  1.00  0.00           H  
ATOM   3137  HB1 ASP   198      42.980  43.740  26.890  1.00  0.00           H  
ATOM   3138  HB2 ASP   198      43.140  44.280  28.580  1.00  0.00           H  
ATOM   3139  N   VAL   199      45.370  46.860  26.610  1.00  0.00           N  
ATOM   3140  CA  VAL   199      45.240  48.210  26.160  1.00  0.00           C  
ATOM   3141  C   VAL   199      44.410  48.300  24.910  1.00  0.00           C  
ATOM   3142  O   VAL   199      44.600  47.570  23.970  1.00  0.00           O  
ATOM   3143  CB  VAL   199      46.580  48.900  26.020  1.00  0.00           C  
ATOM   3144  CG1 VAL   199      46.550  50.130  25.160  1.00  0.00           C  
ATOM   3145  CG2 VAL   199      47.110  49.370  27.380  1.00  0.00           C  
ATOM   3146  HN  VAL   199      46.280  46.460  26.710  1.00  0.00           H  
ATOM   3147  HA  VAL   199      44.640  48.660  26.940  1.00  0.00           H  
ATOM   3148  HB  VAL   199      47.310  48.130  25.650  1.00  0.00           H  
ATOM   3149 1HG1 VAL   199      45.740  50.850  25.440  1.00  0.00           H  
ATOM   3150 2HG1 VAL   199      46.300  49.730  24.160  1.00  0.00           H  
ATOM   3151 3HG1 VAL   199      47.530  50.640  25.060  1.00  0.00           H  
ATOM   3152 1HG2 VAL   199      46.360  50.030  27.870  1.00  0.00           H  
ATOM   3153 2HG2 VAL   199      48.130  49.790  27.240  1.00  0.00           H  
ATOM   3154 3HG2 VAL   199      47.170  48.460  28.020  1.00  0.00           H  
ATOM   3155  N   LYS   200      43.410  49.130  24.900  1.00  0.00           N  
ATOM   3156  CA  LYS   200      42.500  49.280  23.820  1.00  0.00           C  
ATOM   3157  C   LYS   200      41.700  50.510  24.040  1.00  0.00           C  
ATOM   3158  O   LYS   200      41.600  50.950  25.240  1.00  0.00           O  
ATOM   3159  CB  LYS   200      41.540  48.090  23.680  1.00  0.00           C  
ATOM   3160  CG  LYS   200      40.890  47.690  25.080  1.00  0.00           C  
ATOM   3161  CD  LYS   200      39.850  46.600  25.100  1.00  0.00           C  
ATOM   3162  CE  LYS   200      40.370  45.220  25.030  1.00  0.00           C  
ATOM   3163  NZ  LYS   200      40.920  44.980  23.720  1.00  0.00           N1+
ATOM   3164  HN  LYS   200      43.200  49.830  25.580  1.00  0.00           H  
ATOM   3165  HA  LYS   200      43.110  49.390  22.930  1.00  0.00           H  
ATOM   3166  HB1 LYS   200      42.090  47.220  23.280  1.00  0.00           H  
ATOM   3167  HB2 LYS   200      40.730  48.350  22.950  1.00  0.00           H  
ATOM   3168  HG1 LYS   200      40.370  48.610  25.410  1.00  0.00           H  
ATOM   3169  HG2 LYS   200      41.650  47.480  25.870  1.00  0.00           H  
ATOM   3170  HD1 LYS   200      39.210  46.860  24.240  1.00  0.00           H  
ATOM   3171  HD2 LYS   200      39.280  46.740  26.040  1.00  0.00           H  
ATOM   3172  HE1 LYS   200      39.570  44.490  25.280  1.00  0.00           H  
ATOM   3173  HE2 LYS   200      41.240  45.050  25.690  1.00  0.00           H  
ATOM   3174  HZ1 LYS   200      41.720  45.640  23.680  1.00  0.00           H  
ATOM   3175  HZ2 LYS   200      40.260  45.280  22.970  1.00  0.00           H  
ATOM   3176  HZ3 LYS   200      41.270  44.020  23.530  1.00  0.00           H  
ATOM   3177  N   PRO   201      41.040  51.120  22.920  1.00  0.00           N  
ATOM   3178  CA  PRO   201      40.310  52.380  23.040  1.00  0.00           C  
ATOM   3179  C   PRO   201      39.070  52.250  23.770  1.00  0.00           C  
ATOM   3180  O   PRO   201      38.340  53.210  24.000  1.00  0.00           O  
ATOM   3181  CB  PRO   201      40.180  52.820  21.580  1.00  0.00           C  
ATOM   3182  CG  PRO   201      40.380  51.610  20.720  1.00  0.00           C  
ATOM   3183  CD  PRO   201      41.370  50.780  21.560  1.00  0.00           C  
ATOM   3184  HA  PRO   201      40.920  53.110  23.540  1.00  0.00           H  
ATOM   3185  HB1 PRO   201      41.050  53.470  21.340  1.00  0.00           H  
ATOM   3186  HB2 PRO   201      39.220  53.310  21.320  1.00  0.00           H  
ATOM   3187  HG1 PRO   201      39.500  50.980  20.530  1.00  0.00           H  
ATOM   3188  HG2 PRO   201      40.750  51.870  19.700  1.00  0.00           H  
ATOM   3189  HD1 PRO   201      41.290  49.670  21.460  1.00  0.00           H  
ATOM   3190  HD2 PRO   201      42.410  51.060  21.290  1.00  0.00           H  
ATOM   3191  N   ASP   202      38.720  51.010  24.200  1.00  0.00           N  
ATOM   3192  CA  ASP   202      37.600  50.770  25.020  1.00  0.00           C  
ATOM   3193  C   ASP   202      37.810  51.270  26.380  1.00  0.00           C  
ATOM   3194  O   ASP   202      36.850  51.640  27.060  1.00  0.00           O  
ATOM   3195  CB  ASP   202      37.260  49.260  25.110  1.00  0.00           C  
ATOM   3196  CG  ASP   202      36.930  48.690  23.730  1.00  0.00           C  
ATOM   3197  OD1 ASP   202      36.170  47.680  23.670  1.00  0.00           O  
ATOM   3198  OD2 ASP   202      37.480  49.050  22.650  1.00  0.00           O1-
ATOM   3199  HN  ASP   202      39.090  50.220  23.710  1.00  0.00           H  
ATOM   3200  HA  ASP   202      36.690  51.220  24.650  1.00  0.00           H  
ATOM   3201  HB1 ASP   202      36.350  49.160  25.750  1.00  0.00           H  
ATOM   3202  HB2 ASP   202      38.040  48.640  25.600  1.00  0.00           H  
ATOM   3203  N   ASN   203      39.050  51.420  26.870  1.00  0.00           N  
ATOM   3204  CA  ASN   203      39.340  51.650  28.250  1.00  0.00           C  
ATOM   3205  C   ASN   203      39.520  53.150  28.490  1.00  0.00           C  
ATOM   3206  O   ASN   203      40.020  53.600  29.560  1.00  0.00           O  
ATOM   3207  CB  ASN   203      40.570  50.810  28.690  1.00  0.00           C  
ATOM   3208  CG  ASN   203      40.260  49.350  28.600  1.00  0.00           C  
ATOM   3209  ND2 ASN   203      41.380  48.560  28.450  1.00  0.00           N  
ATOM   3210  OD1 ASN   203      39.180  48.750  28.580  1.00  0.00           O  
ATOM   3211  HN  ASN   203      39.810  51.280  26.240  1.00  0.00           H  
ATOM   3212  HA  ASN   203      38.560  51.290  28.910  1.00  0.00           H  
ATOM   3213  HB1 ASN   203      40.820  51.010  29.760  1.00  0.00           H  
ATOM   3214  HB2 ASN   203      41.550  51.080  28.250  1.00  0.00           H  
ATOM   3215 1HD2 ASN   203      41.190  47.590  28.350  1.00  0.00           H  
ATOM   3216 2HD2 ASN   203      42.320  48.900  28.470  1.00  0.00           H  
ATOM   3217  N   MET   204      39.090  53.970  27.550  1.00  0.00           N  
ATOM   3218  CA  MET   204      39.680  55.350  27.410  1.00  0.00           C  
ATOM   3219  C   MET   204      38.600  56.270  27.000  1.00  0.00           C  
ATOM   3220  O   MET   204      37.820  55.970  26.110  1.00  0.00           O  
ATOM   3221  CB  MET   204      40.780  55.310  26.300  1.00  0.00           C  
ATOM   3222  CG  MET   204      42.070  54.530  26.800  1.00  0.00           C  
ATOM   3223  SD  MET   204      43.210  54.490  25.400  1.00  0.00           S  
ATOM   3224  CE  MET   204      44.340  53.190  26.030  1.00  0.00           C  
ATOM   3225  HN  MET   204      38.580  53.690  26.730  1.00  0.00           H  
ATOM   3226  HA  MET   204      40.000  55.760  28.360  1.00  0.00           H  
ATOM   3227  HB1 MET   204      41.080  56.320  25.960  1.00  0.00           H  
ATOM   3228  HB2 MET   204      40.380  54.760  25.430  1.00  0.00           H  
ATOM   3229  HG1 MET   204      41.800  53.520  27.160  1.00  0.00           H  
ATOM   3230  HG2 MET   204      42.490  55.000  27.720  1.00  0.00           H  
ATOM   3231  HE1 MET   204      45.310  53.630  26.350  1.00  0.00           H  
ATOM   3232  HE2 MET   204      44.430  52.520  25.160  1.00  0.00           H  
ATOM   3233  HE3 MET   204      43.990  52.590  26.900  1.00  0.00           H  
ATOM   3234  N   LEU   205      38.540  57.460  27.670  1.00  0.00           N  
ATOM   3235  CA  LEU   205      37.330  58.240  27.630  1.00  0.00           C  
ATOM   3236  C   LEU   205      37.760  59.650  27.550  1.00  0.00           C  
ATOM   3237  O   LEU   205      38.890  60.010  27.850  1.00  0.00           O  
ATOM   3238  CB  LEU   205      36.540  58.110  28.940  1.00  0.00           C  
ATOM   3239  CG  LEU   205      36.070  56.710  29.330  1.00  0.00           C  
ATOM   3240  CD1 LEU   205      35.340  56.770  30.730  1.00  0.00           C  
ATOM   3241  CD2 LEU   205      35.090  56.160  28.290  1.00  0.00           C  
ATOM   3242  HN  LEU   205      39.250  57.850  28.250  1.00  0.00           H  
ATOM   3243  HA  LEU   205      36.800  58.160  26.700  1.00  0.00           H  
ATOM   3244  HB1 LEU   205      35.670  58.800  28.890  1.00  0.00           H  
ATOM   3245  HB2 LEU   205      37.280  58.510  29.680  1.00  0.00           H  
ATOM   3246  HG  LEU   205      36.970  56.080  29.480  1.00  0.00           H  
ATOM   3247 1HD1 LEU   205      35.930  57.220  31.560  1.00  0.00           H  
ATOM   3248 2HD1 LEU   205      34.940  55.770  31.030  1.00  0.00           H  
ATOM   3249 3HD1 LEU   205      34.450  57.420  30.610  1.00  0.00           H  
ATOM   3250 1HD2 LEU   205      34.350  55.470  28.760  1.00  0.00           H  
ATOM   3251 2HD2 LEU   205      35.640  55.500  27.590  1.00  0.00           H  
ATOM   3252 3HD2 LEU   205      34.540  56.910  27.690  1.00  0.00           H  
ATOM   3253  N   LEU   206      36.950  60.680  27.050  1.00  0.00           N  
ATOM   3254  CA  LEU   206      37.370  62.070  26.800  1.00  0.00           C  
ATOM   3255  C   LEU   206      36.550  62.950  27.700  1.00  0.00           C  
ATOM   3256  O   LEU   206      35.400  63.150  27.690  1.00  0.00           O  
ATOM   3257  CB  LEU   206      37.200  62.570  25.310  1.00  0.00           C  
ATOM   3258  CG  LEU   206      37.820  61.580  24.270  1.00  0.00           C  
ATOM   3259  CD1 LEU   206      37.450  62.180  22.870  1.00  0.00           C  
ATOM   3260  CD2 LEU   206      39.390  61.370  24.490  1.00  0.00           C  
ATOM   3261  HN  LEU   206      36.010  60.580  26.750  1.00  0.00           H  
ATOM   3262  HA  LEU   206      38.410  62.180  27.070  1.00  0.00           H  
ATOM   3263  HB1 LEU   206      37.640  63.580  25.180  1.00  0.00           H  
ATOM   3264  HB2 LEU   206      36.120  62.640  25.070  1.00  0.00           H  
ATOM   3265  HG  LEU   206      37.320  60.600  24.410  1.00  0.00           H  
ATOM   3266 1HD1 LEU   206      36.350  62.310  22.800  1.00  0.00           H  
ATOM   3267 2HD1 LEU   206      37.800  61.570  22.010  1.00  0.00           H  
ATOM   3268 3HD1 LEU   206      37.950  63.150  22.680  1.00  0.00           H  
ATOM   3269 1HD2 LEU   206      39.930  62.340  24.560  1.00  0.00           H  
ATOM   3270 2HD2 LEU   206      39.700  60.710  23.660  1.00  0.00           H  
ATOM   3271 3HD2 LEU   206      39.640  60.920  25.470  1.00  0.00           H  
ATOM   3272  N   ASP   207      37.310  63.520  28.690  1.00  0.00           N  
ATOM   3273  CA  ASP   207      36.820  64.290  29.790  1.00  0.00           C  
ATOM   3274  C   ASP   207      36.120  65.590  29.270  1.00  0.00           C  
ATOM   3275  O   ASP   207      36.260  66.010  28.170  1.00  0.00           O  
ATOM   3276  CB  ASP   207      37.980  64.510  30.910  1.00  0.00           C  
ATOM   3277  CG  ASP   207      37.530  65.160  32.130  1.00  0.00           C  
ATOM   3278  OD1 ASP   207      36.350  65.180  32.570  1.00  0.00           O  
ATOM   3279  OD2 ASP   207      38.400  65.770  32.770  1.00  0.00           O1-
ATOM   3280  HN  ASP   207      38.300  63.440  28.710  1.00  0.00           H  
ATOM   3281  HA  ASP   207      36.050  63.690  30.230  1.00  0.00           H  
ATOM   3282  HB1 ASP   207      38.780  65.160  30.500  1.00  0.00           H  
ATOM   3283  HB2 ASP   207      38.290  63.490  31.220  1.00  0.00           H  
ATOM   3284  N   LYS   208      35.370  66.230  30.240  1.00  0.00           N  
ATOM   3285  CA  LYS   208      34.690  67.520  30.010  1.00  0.00           C  
ATOM   3286  C   LYS   208      35.150  68.660  29.190  1.00  0.00           C  
ATOM   3287  O   LYS   208      34.280  69.380  28.580  1.00  0.00           O  
ATOM   3288  CB  LYS   208      34.120  68.050  31.430  1.00  0.00           C  
ATOM   3289  CG  LYS   208      35.220  68.300  32.440  1.00  0.00           C  
ATOM   3290  CD  LYS   208      34.790  68.480  33.860  1.00  0.00           C  
ATOM   3291  CE  LYS   208      34.040  67.290  34.530  1.00  0.00           C  
ATOM   3292  NZ  LYS   208      34.870  66.040  34.590  1.00  0.00           N1+
ATOM   3293  HN  LYS   208      35.330  65.830  31.150  1.00  0.00           H  
ATOM   3294  HA  LYS   208      33.760  67.330  29.500  1.00  0.00           H  
ATOM   3295  HB1 LYS   208      33.470  67.180  31.680  1.00  0.00           H  
ATOM   3296  HB2 LYS   208      33.520  68.980  31.480  1.00  0.00           H  
ATOM   3297  HG1 LYS   208      35.770  69.210  32.110  1.00  0.00           H  
ATOM   3298  HG2 LYS   208      35.920  67.440  32.490  1.00  0.00           H  
ATOM   3299  HD1 LYS   208      34.170  69.360  34.130  1.00  0.00           H  
ATOM   3300  HD2 LYS   208      35.740  68.700  34.390  1.00  0.00           H  
ATOM   3301  HE1 LYS   208      33.050  67.100  34.080  1.00  0.00           H  
ATOM   3302  HE2 LYS   208      33.770  67.510  35.590  1.00  0.00           H  
ATOM   3303  HZ1 LYS   208      35.660  66.030  35.270  1.00  0.00           H  
ATOM   3304  HZ2 LYS   208      35.270  65.770  33.660  1.00  0.00           H  
ATOM   3305  HZ3 LYS   208      34.190  65.290  34.800  1.00  0.00           H  
ATOM   3306  N   SER   209      36.470  68.920  29.040  1.00  0.00           N  
ATOM   3307  CA  SER   209      37.060  69.810  28.040  1.00  0.00           C  
ATOM   3308  C   SER   209      37.380  69.190  26.730  1.00  0.00           C  
ATOM   3309  O   SER   209      37.480  69.980  25.750  1.00  0.00           O  
ATOM   3310  CB  SER   209      38.300  70.520  28.560  1.00  0.00           C  
ATOM   3311  OG  SER   209      39.380  69.600  28.800  1.00  0.00           O  
ATOM   3312  HN  SER   209      37.120  68.410  29.600  1.00  0.00           H  
ATOM   3313  HA  SER   209      36.330  70.550  27.750  1.00  0.00           H  
ATOM   3314  HB1 SER   209      38.110  71.120  29.480  1.00  0.00           H  
ATOM   3315  HB2 SER   209      38.630  71.280  27.820  1.00  0.00           H  
ATOM   3316  HG1 SER   209      39.140  69.040  29.540  1.00  0.00           H  
ATOM   3317  N   GLY   210      37.570  67.890  26.600  1.00  0.00           N  
ATOM   3318  CA  GLY   210      37.950  67.150  25.330  1.00  0.00           C  
ATOM   3319  C   GLY   210      39.170  66.360  25.430  1.00  0.00           C  
ATOM   3320  O   GLY   210      39.670  65.940  24.440  1.00  0.00           O  
ATOM   3321  HN  GLY   210      37.270  67.390  27.410  1.00  0.00           H  
ATOM   3322  HA1 GLY   210      38.190  67.910  24.600  1.00  0.00           H  
ATOM   3323  HA2 GLY   210      37.160  66.460  25.070  1.00  0.00           H  
ATOM   3324  N   HSD   211      39.690  66.170  26.670  1.00  0.00           N  
ATOM   3325  CA  HSD   211      41.010  65.500  26.890  1.00  0.00           C  
ATOM   3326  C   HSD   211      40.910  64.120  27.580  1.00  0.00           C  
ATOM   3327  O   HSD   211      39.970  63.700  28.270  1.00  0.00           O  
ATOM   3328  CB  HSD   211      41.910  66.440  27.740  1.00  0.00           C  
ATOM   3329  CG  HSD   211      42.640  67.520  26.980  1.00  0.00           C  
ATOM   3330  CD2 HSD   211      42.210  68.850  26.850  1.00  0.00           C  
ATOM   3331  ND1 HSD   211      43.930  67.440  26.500  1.00  0.00           N  
ATOM   3332  CE1 HSD   211      44.240  68.690  26.070  1.00  0.00           C  
ATOM   3333  NE2 HSD   211      43.210  69.600  26.310  1.00  0.00           N  
ATOM   3334  HN  HSD   211      39.180  66.580  27.420  1.00  0.00           H  
ATOM   3335  HA  HSD   211      41.510  65.360  25.940  1.00  0.00           H  
ATOM   3336  HB1 HSD   211      42.690  65.780  28.180  1.00  0.00           H  
ATOM   3337  HB2 HSD   211      41.300  66.940  28.510  1.00  0.00           H  
ATOM   3338  HD1 HSD   211      44.480  66.620  26.360  1.00  0.00           H  
ATOM   3339  HD2 HSD   211      41.220  69.250  27.070  1.00  0.00           H  
ATOM   3340  HE1 HSD   211      45.220  68.930  25.660  1.00  0.00           H  
ATOM   3341  N   LEU   212      41.910  63.290  27.280  1.00  0.00           N  
ATOM   3342  CA  LEU   212      41.780  61.920  27.770  1.00  0.00           C  
ATOM   3343  C   LEU   212      41.860  61.850  29.210  1.00  0.00           C  
ATOM   3344  O   LEU   212      42.730  62.420  29.890  1.00  0.00           O  
ATOM   3345  CB  LEU   212      42.900  61.110  27.130  1.00  0.00           C  
ATOM   3346  CG  LEU   212      43.150  59.560  27.570  1.00  0.00           C  
ATOM   3347  CD1 LEU   212      42.240  58.590  26.740  1.00  0.00           C  
ATOM   3348  CD2 LEU   212      44.640  59.190  27.570  1.00  0.00           C  
ATOM   3349  HN  LEU   212      42.740  63.630  26.810  1.00  0.00           H  
ATOM   3350  HA  LEU   212      40.850  61.470  27.440  1.00  0.00           H  
ATOM   3351  HB1 LEU   212      43.820  61.720  27.220  1.00  0.00           H  
ATOM   3352  HB2 LEU   212      42.830  61.090  26.020  1.00  0.00           H  
ATOM   3353  HG  LEU   212      42.900  59.350  28.630  1.00  0.00           H  
ATOM   3354 1HD1 LEU   212      42.630  58.530  25.700  1.00  0.00           H  
ATOM   3355 2HD1 LEU   212      41.180  58.900  26.640  1.00  0.00           H  
ATOM   3356 3HD1 LEU   212      42.260  57.600  27.230  1.00  0.00           H  
ATOM   3357 1HD2 LEU   212      44.860  58.100  27.660  1.00  0.00           H  
ATOM   3358 2HD2 LEU   212      45.230  59.740  28.330  1.00  0.00           H  
ATOM   3359 3HD2 LEU   212      45.120  59.390  26.590  1.00  0.00           H  
ATOM   3360  N   LYS   213      41.030  60.950  29.740  1.00  0.00           N  
ATOM   3361  CA  LYS   213      41.080  60.530  31.130  1.00  0.00           C  
ATOM   3362  C   LYS   213      40.690  59.070  31.330  1.00  0.00           C  
ATOM   3363  O   LYS   213      39.920  58.490  30.520  1.00  0.00           O  
ATOM   3364  CB  LYS   213      40.330  61.570  32.050  1.00  0.00           C  
ATOM   3365  CG  LYS   213      40.170  61.120  33.500  1.00  0.00           C  
ATOM   3366  CD  LYS   213      39.220  62.160  34.270  1.00  0.00           C  
ATOM   3367  CE  LYS   213      40.090  63.360  34.750  1.00  0.00           C  
ATOM   3368  NZ  LYS   213      39.280  64.450  35.340  1.00  0.00           N1+
ATOM   3369  HN  LYS   213      40.350  60.560  29.120  1.00  0.00           H  
ATOM   3370  HA  LYS   213      42.140  60.540  31.330  1.00  0.00           H  
ATOM   3371  HB1 LYS   213      39.370  61.780  31.540  1.00  0.00           H  
ATOM   3372  HB2 LYS   213      40.970  62.480  32.010  1.00  0.00           H  
ATOM   3373  HG1 LYS   213      41.220  61.040  33.860  1.00  0.00           H  
ATOM   3374  HG2 LYS   213      39.600  60.170  33.440  1.00  0.00           H  
ATOM   3375  HD1 LYS   213      38.780  61.710  35.190  1.00  0.00           H  
ATOM   3376  HD2 LYS   213      38.380  62.510  33.640  1.00  0.00           H  
ATOM   3377  HE1 LYS   213      40.660  63.720  33.870  1.00  0.00           H  
ATOM   3378  HE2 LYS   213      40.780  63.010  35.540  1.00  0.00           H  
ATOM   3379  HZ1 LYS   213      39.890  65.200  35.730  1.00  0.00           H  
ATOM   3380  HZ2 LYS   213      38.800  64.180  36.220  1.00  0.00           H  
ATOM   3381  HZ3 LYS   213      38.750  64.960  34.600  1.00  0.00           H  
ATOM   3382  N   LEU   214      41.290  58.360  32.300  1.00  0.00           N  
ATOM   3383  CA  LEU   214      40.950  56.990  32.570  1.00  0.00           C  
ATOM   3384  C   LEU   214      40.170  56.920  33.850  1.00  0.00           C  
ATOM   3385  O   LEU   214      40.110  57.970  34.570  1.00  0.00           O  
ATOM   3386  CB  LEU   214      42.290  56.300  32.830  1.00  0.00           C  
ATOM   3387  CG  LEU   214      43.210  56.190  31.630  1.00  0.00           C  
ATOM   3388  CD1 LEU   214      44.610  55.750  32.150  1.00  0.00           C  
ATOM   3389  CD2 LEU   214      42.570  55.230  30.650  1.00  0.00           C  
ATOM   3390  HN  LEU   214      41.990  58.740  32.890  1.00  0.00           H  
ATOM   3391  HA  LEU   214      40.500  56.520  31.720  1.00  0.00           H  
ATOM   3392  HB1 LEU   214      42.040  55.240  33.080  1.00  0.00           H  
ATOM   3393  HB2 LEU   214      42.820  56.750  33.690  1.00  0.00           H  
ATOM   3394  HG  LEU   214      43.370  57.180  31.160  1.00  0.00           H  
ATOM   3395 1HD1 LEU   214      44.470  54.750  32.630  1.00  0.00           H  
ATOM   3396 2HD1 LEU   214      45.030  56.440  32.910  1.00  0.00           H  
ATOM   3397 3HD1 LEU   214      45.250  55.740  31.240  1.00  0.00           H  
ATOM   3398 1HD2 LEU   214      42.340  54.220  31.060  1.00  0.00           H  
ATOM   3399 2HD2 LEU   214      43.220  54.900  29.810  1.00  0.00           H  
ATOM   3400 3HD2 LEU   214      41.560  55.570  30.350  1.00  0.00           H  
ATOM   3401  N   ALA   215      39.510  55.740  34.230  1.00  0.00           N  
ATOM   3402  CA  ALA   215      38.600  55.750  35.320  1.00  0.00           C  
ATOM   3403  C   ALA   215      38.630  54.390  35.920  1.00  0.00           C  
ATOM   3404  O   ALA   215      37.990  54.260  36.970  1.00  0.00           O  
ATOM   3405  CB  ALA   215      37.180  56.130  34.940  1.00  0.00           C  
ATOM   3406  HN  ALA   215      39.460  55.090  33.470  1.00  0.00           H  
ATOM   3407  HA  ALA   215      38.920  56.470  36.060  1.00  0.00           H  
ATOM   3408  HB1 ALA   215      37.230  57.020  34.280  1.00  0.00           H  
ATOM   3409  HB2 ALA   215      36.520  56.180  35.840  1.00  0.00           H  
ATOM   3410  HB3 ALA   215      36.670  55.420  34.250  1.00  0.00           H  
ATOM   3411  N   ASP   216      39.320  53.470  35.240  1.00  0.00           N  
ATOM   3412  CA  ASP   216      39.390  52.090  35.640  1.00  0.00           C  
ATOM   3413  C   ASP   216      40.910  51.840  35.950  1.00  0.00           C  
ATOM   3414  O   ASP   216      41.810  52.040  35.120  1.00  0.00           O  
ATOM   3415  CB  ASP   216      38.890  51.120  34.480  1.00  0.00           C  
ATOM   3416  CG  ASP   216      37.350  51.170  34.540  1.00  0.00           C  
ATOM   3417  OD1 ASP   216      36.660  51.050  33.430  1.00  0.00           O  
ATOM   3418  OD2 ASP   216      36.830  51.100  35.720  1.00  0.00           O1-
ATOM   3419  HN  ASP   216      39.790  53.650  34.370  1.00  0.00           H  
ATOM   3420  HA  ASP   216      38.930  51.890  36.600  1.00  0.00           H  
ATOM   3421  HB1 ASP   216      39.240  50.090  34.670  1.00  0.00           H  
ATOM   3422  HB2 ASP   216      39.120  51.410  33.440  1.00  0.00           H  
ATOM   3423  N   PHE   217      41.170  51.350  37.150  1.00  0.00           N  
ATOM   3424  CA  PHE   217      42.500  51.130  37.760  1.00  0.00           C  
ATOM   3425  C   PHE   217      42.500  49.750  38.410  1.00  0.00           C  
ATOM   3426  O   PHE   217      43.540  49.100  38.390  1.00  0.00           O  
ATOM   3427  CB  PHE   217      42.990  52.180  38.800  1.00  0.00           C  
ATOM   3428  CG  PHE   217      42.900  53.570  38.200  1.00  0.00           C  
ATOM   3429  CD1 PHE   217      43.820  53.970  37.270  1.00  0.00           C  
ATOM   3430  CD2 PHE   217      41.770  54.420  38.470  1.00  0.00           C  
ATOM   3431  CE1 PHE   217      43.660  55.140  36.500  1.00  0.00           C  
ATOM   3432  CE2 PHE   217      41.580  55.600  37.710  1.00  0.00           C  
ATOM   3433  CZ  PHE   217      42.550  55.900  36.750  1.00  0.00           C  
ATOM   3434  HN  PHE   217      40.400  51.270  37.770  1.00  0.00           H  
ATOM   3435  HA  PHE   217      43.180  51.050  36.910  1.00  0.00           H  
ATOM   3436  HB1 PHE   217      43.980  52.060  39.290  1.00  0.00           H  
ATOM   3437  HB2 PHE   217      42.240  52.170  39.630  1.00  0.00           H  
ATOM   3438  HD1 PHE   217      44.650  53.290  37.110  1.00  0.00           H  
ATOM   3439  HD2 PHE   217      40.950  54.050  39.070  1.00  0.00           H  
ATOM   3440  HE1 PHE   217      44.540  55.380  35.920  1.00  0.00           H  
ATOM   3441  HE2 PHE   217      40.710  56.200  37.990  1.00  0.00           H  
ATOM   3442  HZ  PHE   217      42.420  56.800  36.160  1.00  0.00           H  
ATOM   3443  N   GLY   218      41.390  49.230  38.950  1.00  0.00           N  
ATOM   3444  CA  GLY   218      41.240  47.960  39.660  1.00  0.00           C  
ATOM   3445  C   GLY   218      41.360  46.840  38.640  1.00  0.00           C  
ATOM   3446  O   GLY   218      41.670  45.690  38.980  1.00  0.00           O  
ATOM   3447  HN  GLY   218      40.640  49.870  38.820  1.00  0.00           H  
ATOM   3448  HA1 GLY   218      40.230  47.960  40.040  1.00  0.00           H  
ATOM   3449  HA2 GLY   218      41.970  47.780  40.440  1.00  0.00           H  
ATOM   3450  N   THR   219      41.150  47.120  37.380  1.00  0.00           N  
ATOM   3451  CA  THR   219      41.470  46.150  36.390  1.00  0.00           C  
ATOM   3452  C   THR   219      42.960  45.840  36.190  1.00  0.00           C  
ATOM   3453  O   THR   219      43.370  44.720  35.910  1.00  0.00           O  
ATOM   3454  CB  THR   219      41.010  46.590  34.970  1.00  0.00           C  
ATOM   3455  CG2 THR   219      39.440  46.530  35.070  1.00  0.00           C  
ATOM   3456  OG1 THR   219      41.400  47.920  34.580  1.00  0.00           O  
ATOM   3457  HN  THR   219      40.660  47.920  37.060  1.00  0.00           H  
ATOM   3458  HA  THR   219      40.890  45.260  36.570  1.00  0.00           H  
ATOM   3459  HB  THR   219      41.340  45.910  34.160  1.00  0.00           H  
ATOM   3460  HG1 THR   219      41.990  47.750  33.840  1.00  0.00           H  
ATOM   3461 1HG2 THR   219      39.070  45.600  35.550  1.00  0.00           H  
ATOM   3462 2HG2 THR   219      39.040  46.630  34.040  1.00  0.00           H  
ATOM   3463 3HG2 THR   219      39.070  47.370  35.700  1.00  0.00           H  
ATOM   3464  N   CYS   220      43.770  46.900  36.340  1.00  0.00           N  
ATOM   3465  CA  CYS   220      45.190  46.950  36.140  1.00  0.00           C  
ATOM   3466  C   CYS   220      45.920  46.050  37.110  1.00  0.00           C  
ATOM   3467  O   CYS   220      45.390  45.760  38.170  1.00  0.00           O  
ATOM   3468  CB  CYS   220      45.770  48.380  36.270  1.00  0.00           C  
ATOM   3469  SG  CYS   220      44.870  49.480  35.040  1.00  0.00           S  
ATOM   3470  HN  CYS   220      43.420  47.760  36.710  1.00  0.00           H  
ATOM   3471  HA  CYS   220      45.430  46.580  35.160  1.00  0.00           H  
ATOM   3472  HB1 CYS   220      46.860  48.480  36.110  1.00  0.00           H  
ATOM   3473  HB2 CYS   220      45.510  48.800  37.260  1.00  0.00           H  
ATOM   3474  HG1 CYS   220      43.650  49.270  35.520  1.00  0.00           H  
ATOM   3475  N   MET   221      47.150  45.520  36.760  1.00  0.00           N  
ATOM   3476  CA  MET   221      47.900  44.650  37.670  1.00  0.00           C  
ATOM   3477  C   MET   221      49.150  45.430  38.170  1.00  0.00           C  
ATOM   3478  O   MET   221      49.640  46.300  37.490  1.00  0.00           O  
ATOM   3479  CB  MET   221      48.400  43.370  36.950  1.00  0.00           C  
ATOM   3480  CG  MET   221      47.120  42.610  36.480  1.00  0.00           C  
ATOM   3481  SD  MET   221      46.120  41.940  37.850  1.00  0.00           S  
ATOM   3482  CE  MET   221      47.360  40.770  38.640  1.00  0.00           C  
ATOM   3483  HN  MET   221      47.650  45.900  35.980  1.00  0.00           H  
ATOM   3484  HA  MET   221      47.310  44.260  38.490  1.00  0.00           H  
ATOM   3485  HB1 MET   221      49.100  42.750  37.550  1.00  0.00           H  
ATOM   3486  HB2 MET   221      48.890  43.660  35.990  1.00  0.00           H  
ATOM   3487  HG1 MET   221      47.500  41.680  35.990  1.00  0.00           H  
ATOM   3488  HG2 MET   221      46.440  43.210  35.850  1.00  0.00           H  
ATOM   3489  HE1 MET   221      48.170  41.360  39.120  1.00  0.00           H  
ATOM   3490  HE2 MET   221      47.820  40.090  37.890  1.00  0.00           H  
ATOM   3491  HE3 MET   221      46.990  40.200  39.520  1.00  0.00           H  
ATOM   3492  N   LYS   222      49.700  45.100  39.410  1.00  0.00           N  
ATOM   3493  CA  LYS   222      50.920  45.600  39.920  1.00  0.00           C  
ATOM   3494  C   LYS   222      52.120  44.880  39.450  1.00  0.00           C  
ATOM   3495  O   LYS   222      52.220  43.680  39.570  1.00  0.00           O  
ATOM   3496  CB  LYS   222      50.970  45.610  41.490  1.00  0.00           C  
ATOM   3497  CG  LYS   222      50.000  46.640  42.120  1.00  0.00           C  
ATOM   3498  CD  LYS   222      50.170  46.650  43.620  1.00  0.00           C  
ATOM   3499  CE  LYS   222      49.080  47.540  44.290  1.00  0.00           C  
ATOM   3500  NZ  LYS   222      49.310  47.580  45.760  1.00  0.00           N1+
ATOM   3501  HN  LYS   222      49.270  44.380  39.950  1.00  0.00           H  
ATOM   3502  HA  LYS   222      51.030  46.560  39.450  1.00  0.00           H  
ATOM   3503  HB1 LYS   222      52.020  45.940  41.700  1.00  0.00           H  
ATOM   3504  HB2 LYS   222      50.780  44.560  41.800  1.00  0.00           H  
ATOM   3505  HG1 LYS   222      48.990  46.390  41.760  1.00  0.00           H  
ATOM   3506  HG2 LYS   222      50.340  47.590  41.650  1.00  0.00           H  
ATOM   3507  HD1 LYS   222      51.170  47.020  43.920  1.00  0.00           H  
ATOM   3508  HD2 LYS   222      49.980  45.610  43.970  1.00  0.00           H  
ATOM   3509  HE1 LYS   222      48.050  47.150  44.140  1.00  0.00           H  
ATOM   3510  HE2 LYS   222      49.170  48.590  43.920  1.00  0.00           H  
ATOM   3511  HZ1 LYS   222      48.570  48.060  46.300  1.00  0.00           H  
ATOM   3512  HZ2 LYS   222      50.150  48.160  45.970  1.00  0.00           H  
ATOM   3513  HZ3 LYS   222      49.430  46.610  46.130  1.00  0.00           H  
ATOM   3514  N   MET   223      53.150  45.650  39.040  1.00  0.00           N  
ATOM   3515  CA  MET   223      54.490  45.260  38.680  1.00  0.00           C  
ATOM   3516  C   MET   223      55.460  45.520  39.830  1.00  0.00           C  
ATOM   3517  O   MET   223      55.430  46.510  40.540  1.00  0.00           O  
ATOM   3518  CB  MET   223      55.040  45.700  37.280  1.00  0.00           C  
ATOM   3519  CG  MET   223      55.200  47.250  37.260  1.00  0.00           C  
ATOM   3520  SD  MET   223      55.970  47.770  35.770  1.00  0.00           S  
ATOM   3521  CE  MET   223      56.140  49.580  36.090  1.00  0.00           C  
ATOM   3522  HN  MET   223      53.030  46.640  39.040  1.00  0.00           H  
ATOM   3523  HA  MET   223      54.510  44.180  38.690  1.00  0.00           H  
ATOM   3524  HB1 MET   223      54.260  45.340  36.580  1.00  0.00           H  
ATOM   3525  HB2 MET   223      56.030  45.260  37.070  1.00  0.00           H  
ATOM   3526  HG1 MET   223      55.750  47.600  38.160  1.00  0.00           H  
ATOM   3527  HG2 MET   223      54.180  47.690  37.340  1.00  0.00           H  
ATOM   3528  HE1 MET   223      56.400  49.780  37.150  1.00  0.00           H  
ATOM   3529  HE2 MET   223      55.260  50.180  35.760  1.00  0.00           H  
ATOM   3530  HE3 MET   223      57.050  49.870  35.510  1.00  0.00           H  
ATOM   3531  N   ASN   224      56.510  44.650  39.930  1.00  0.00           N  
ATOM   3532  CA  ASN   224      57.630  44.740  40.860  1.00  0.00           C  
ATOM   3533  C   ASN   224      58.800  45.540  40.290  1.00  0.00           C  
ATOM   3534  O   ASN   224      58.620  46.410  39.410  1.00  0.00           O  
ATOM   3535  CB  ASN   224      58.060  43.280  41.270  1.00  0.00           C  
ATOM   3536  CG  ASN   224      56.910  42.520  41.910  1.00  0.00           C  
ATOM   3537  ND2 ASN   224      56.790  41.200  41.680  1.00  0.00           N  
ATOM   3538  OD1 ASN   224      56.070  43.170  42.510  1.00  0.00           O  
ATOM   3539  HN  ASN   224      56.520  43.780  39.440  1.00  0.00           H  
ATOM   3540  HA  ASN   224      57.260  45.290  41.720  1.00  0.00           H  
ATOM   3541  HB1 ASN   224      58.860  43.350  42.030  1.00  0.00           H  
ATOM   3542  HB2 ASN   224      58.430  42.670  40.420  1.00  0.00           H  
ATOM   3543 1HD2 ASN   224      55.960  40.680  41.850  1.00  0.00           H  
ATOM   3544 2HD2 ASN   224      57.630  40.850  41.260  1.00  0.00           H  
ATOM   3545  N   LYS   225      60.080  45.250  40.500  1.00  0.00           N  
ATOM   3546  CA  LYS   225      61.170  45.930  39.820  1.00  0.00           C  
ATOM   3547  C   LYS   225      61.570  45.190  38.570  1.00  0.00           C  
ATOM   3548  O   LYS   225      62.380  45.730  37.800  1.00  0.00           O  
ATOM   3549  CB  LYS   225      62.290  46.050  40.860  1.00  0.00           C  
ATOM   3550  CG  LYS   225      62.070  46.920  42.150  1.00  0.00           C  
ATOM   3551  CD  LYS   225      62.090  48.450  41.890  1.00  0.00           C  
ATOM   3552  CE  LYS   225      63.420  48.880  41.190  1.00  0.00           C  
ATOM   3553  NZ  LYS   225      63.420  50.380  41.270  1.00  0.00           N1+
ATOM   3554  HN  LYS   225      60.250  44.500  41.140  1.00  0.00           H  
ATOM   3555  HA  LYS   225      60.850  46.940  39.610  1.00  0.00           H  
ATOM   3556  HB1 LYS   225      63.250  46.290  40.350  1.00  0.00           H  
ATOM   3557  HB2 LYS   225      62.500  45.040  41.270  1.00  0.00           H  
ATOM   3558  HG1 LYS   225      62.950  46.610  42.750  1.00  0.00           H  
ATOM   3559  HG2 LYS   225      61.090  46.680  42.600  1.00  0.00           H  
ATOM   3560  HD1 LYS   225      61.860  49.040  42.800  1.00  0.00           H  
ATOM   3561  HD2 LYS   225      61.340  48.690  41.100  1.00  0.00           H  
ATOM   3562  HE1 LYS   225      63.520  48.550  40.130  1.00  0.00           H  
ATOM   3563  HE2 LYS   225      64.310  48.560  41.790  1.00  0.00           H  
ATOM   3564  HZ1 LYS   225      62.910  50.760  40.450  1.00  0.00           H  
ATOM   3565  HZ2 LYS   225      64.340  50.850  41.190  1.00  0.00           H  
ATOM   3566  HZ3 LYS   225      62.980  50.690  42.160  1.00  0.00           H  
ATOM   3567  N   GLU   226      61.160  43.980  38.310  1.00  0.00           N  
ATOM   3568  CA  GLU   226      61.250  43.270  37.090  1.00  0.00           C  
ATOM   3569  C   GLU   226      60.420  43.900  35.960  1.00  0.00           C  
ATOM   3570  O   GLU   226      60.900  43.870  34.810  1.00  0.00           O  
ATOM   3571  CB  GLU   226      60.950  41.790  37.290  1.00  0.00           C  
ATOM   3572  CG  GLU   226      61.780  41.090  38.450  1.00  0.00           C  
ATOM   3573  CD  GLU   226      61.700  39.650  38.420  1.00  0.00           C  
ATOM   3574  OE1 GLU   226      62.310  39.020  37.560  1.00  0.00           O  
ATOM   3575  OE2 GLU   226      60.860  39.120  39.270  1.00  0.00           O1-
ATOM   3576  HN  GLU   226      60.610  43.450  38.960  1.00  0.00           H  
ATOM   3577  HA  GLU   226      62.240  43.450  36.690  1.00  0.00           H  
ATOM   3578  HB1 GLU   226      61.280  41.300  36.350  1.00  0.00           H  
ATOM   3579  HB2 GLU   226      59.890  41.490  37.410  1.00  0.00           H  
ATOM   3580  HG1 GLU   226      61.460  41.410  39.470  1.00  0.00           H  
ATOM   3581  HG2 GLU   226      62.810  41.500  38.360  1.00  0.00           H  
ATOM   3582  N   GLY   227      59.280  44.490  36.320  1.00  0.00           N  
ATOM   3583  CA  GLY   227      58.480  45.170  35.320  1.00  0.00           C  
ATOM   3584  C   GLY   227      57.670  44.290  34.480  1.00  0.00           C  
ATOM   3585  O   GLY   227      57.560  44.550  33.290  1.00  0.00           O  
ATOM   3586  HN  GLY   227      59.090  44.490  37.300  1.00  0.00           H  
ATOM   3587  HA1 GLY   227      59.090  45.790  34.680  1.00  0.00           H  
ATOM   3588  HA2 GLY   227      57.740  45.790  35.810  1.00  0.00           H  
ATOM   3589  N   MET   228      57.140  43.250  35.070  1.00  0.00           N  
ATOM   3590  CA  MET   228      56.310  42.340  34.320  1.00  0.00           C  
ATOM   3591  C   MET   228      55.240  41.760  35.190  1.00  0.00           C  
ATOM   3592  O   MET   228      55.220  42.070  36.430  1.00  0.00           O  
ATOM   3593  CB  MET   228      57.220  41.320  33.760  1.00  0.00           C  
ATOM   3594  CG  MET   228      57.890  40.400  34.770  1.00  0.00           C  
ATOM   3595  SD  MET   228      59.360  39.570  34.150  1.00  0.00           S  
ATOM   3596  CE  MET   228      59.440  38.560  35.690  1.00  0.00           C  
ATOM   3597  HN  MET   228      57.050  43.120  36.060  1.00  0.00           H  
ATOM   3598  HA  MET   228      55.780  42.830  33.510  1.00  0.00           H  
ATOM   3599  HB1 MET   228      57.990  41.850  33.160  1.00  0.00           H  
ATOM   3600  HB2 MET   228      56.740  40.580  33.090  1.00  0.00           H  
ATOM   3601  HG1 MET   228      57.130  39.640  35.030  1.00  0.00           H  
ATOM   3602  HG2 MET   228      58.290  41.000  35.620  1.00  0.00           H  
ATOM   3603  HE1 MET   228      60.190  37.770  35.440  1.00  0.00           H  
ATOM   3604  HE2 MET   228      58.550  37.950  35.940  1.00  0.00           H  
ATOM   3605  HE3 MET   228      59.800  39.250  36.480  1.00  0.00           H  
ATOM   3606  N   VAL   229      54.320  40.970  34.670  1.00  0.00           N  
ATOM   3607  CA  VAL   229      53.180  40.390  35.380  1.00  0.00           C  
ATOM   3608  C   VAL   229      52.880  38.980  34.810  1.00  0.00           C  
ATOM   3609  O   VAL   229      53.450  38.600  33.760  1.00  0.00           O  
ATOM   3610  CB  VAL   229      51.920  41.230  35.270  1.00  0.00           C  
ATOM   3611  CG1 VAL   229      52.090  42.610  35.980  1.00  0.00           C  
ATOM   3612  CG2 VAL   229      51.440  41.450  33.740  1.00  0.00           C  
ATOM   3613  HN  VAL   229      54.260  40.880  33.680  1.00  0.00           H  
ATOM   3614  HA  VAL   229      53.480  40.270  36.410  1.00  0.00           H  
ATOM   3615  HB  VAL   229      51.080  40.790  35.860  1.00  0.00           H  
ATOM   3616 1HG1 VAL   229      51.240  43.270  35.720  1.00  0.00           H  
ATOM   3617 2HG1 VAL   229      53.060  43.100  35.730  1.00  0.00           H  
ATOM   3618 3HG1 VAL   229      52.160  42.350  37.050  1.00  0.00           H  
ATOM   3619 1HG2 VAL   229      51.400  40.500  33.150  1.00  0.00           H  
ATOM   3620 2HG2 VAL   229      52.160  42.180  33.330  1.00  0.00           H  
ATOM   3621 3HG2 VAL   229      50.410  41.870  33.820  1.00  0.00           H  
ATOM   3622  N   ARG   230      52.010  38.210  35.410  1.00  0.00           N  
ATOM   3623  CA  ARG   230      51.450  36.920  34.880  1.00  0.00           C  
ATOM   3624  C   ARG   230      50.080  36.650  35.490  1.00  0.00           C  
ATOM   3625  O   ARG   230      49.820  37.150  36.620  1.00  0.00           O  
ATOM   3626  CB  ARG   230      52.350  35.690  35.030  1.00  0.00           C  
ATOM   3627  CG  ARG   230      52.760  35.320  36.460  1.00  0.00           C  
ATOM   3628  CD  ARG   230      51.860  34.560  37.410  1.00  0.00           C  
ATOM   3629  NE  ARG   230      51.560  33.240  36.680  1.00  0.00           N  
ATOM   3630  CZ  ARG   230      50.440  32.540  36.750  1.00  0.00           C  
ATOM   3631  NH1 ARG   230      49.520  32.670  37.650  1.00  0.00           N1+
ATOM   3632  NH2 ARG   230      50.240  31.470  36.010  1.00  0.00           N  
ATOM   3633  HN  ARG   230      51.660  38.520  36.290  1.00  0.00           H  
ATOM   3634  HA  ARG   230      51.280  37.170  33.840  1.00  0.00           H  
ATOM   3635  HB1 ARG   230      53.280  35.730  34.430  1.00  0.00           H  
ATOM   3636  HB2 ARG   230      51.870  34.790  34.590  1.00  0.00           H  
ATOM   3637  HG1 ARG   230      53.200  36.220  36.960  1.00  0.00           H  
ATOM   3638  HG2 ARG   230      53.640  34.640  36.350  1.00  0.00           H  
ATOM   3639  HD1 ARG   230      50.960  35.120  37.730  1.00  0.00           H  
ATOM   3640  HD2 ARG   230      52.440  34.300  38.320  1.00  0.00           H  
ATOM   3641  HE  ARG   230      52.240  32.880  36.050  1.00  0.00           H  
ATOM   3642 1HH1 ARG   230      49.690  33.260  38.440  1.00  0.00           H  
ATOM   3643 2HH1 ARG   230      48.710  32.150  37.390  1.00  0.00           H  
ATOM   3644 1HH2 ARG   230      50.980  31.110  35.450  1.00  0.00           H  
ATOM   3645 2HH2 ARG   230      49.450  30.930  36.300  1.00  0.00           H  
ATOM   3646  N   CYS   231      49.180  35.960  34.780  1.00  0.00           N  
ATOM   3647  CA  CYS   231      47.800  35.640  35.150  1.00  0.00           C  
ATOM   3648  C   CYS   231      47.490  34.230  34.670  1.00  0.00           C  
ATOM   3649  O   CYS   231      48.130  33.710  33.750  1.00  0.00           O  
ATOM   3650  CB  CYS   231      46.760  36.600  34.530  1.00  0.00           C  
ATOM   3651  SG  CYS   231      46.760  38.320  35.200  1.00  0.00           S  
ATOM   3652  HN  CYS   231      49.520  35.620  33.900  1.00  0.00           H  
ATOM   3653  HA  CYS   231      47.730  35.740  36.220  1.00  0.00           H  
ATOM   3654  HB1 CYS   231      45.780  36.190  34.830  1.00  0.00           H  
ATOM   3655  HB2 CYS   231      46.910  36.570  33.430  1.00  0.00           H  
ATOM   3656  HG1 CYS   231      46.190  38.050  36.360  1.00  0.00           H  
ATOM   3657  N   ASP   232      46.570  33.550  35.350  1.00  0.00           N  
ATOM   3658  CA  ASP   232      45.900  32.350  34.820  1.00  0.00           C  
ATOM   3659  C   ASP   232      44.670  32.760  34.100  1.00  0.00           C  
ATOM   3660  O   ASP   232      44.410  32.040  33.130  1.00  0.00           O  
ATOM   3661  CB  ASP   232      45.500  31.470  36.020  1.00  0.00           C  
ATOM   3662  CG  ASP   232      46.750  30.960  36.730  1.00  0.00           C  
ATOM   3663  OD1 ASP   232      46.960  31.400  37.870  1.00  0.00           O  
ATOM   3664  OD2 ASP   232      47.570  30.270  36.060  1.00  0.00           O1-
ATOM   3665  HN  ASP   232      46.130  34.000  36.120  1.00  0.00           H  
ATOM   3666  HA  ASP   232      46.550  31.820  34.150  1.00  0.00           H  
ATOM   3667  HB1 ASP   232      44.900  30.610  35.660  1.00  0.00           H  
ATOM   3668  HB2 ASP   232      44.890  31.920  36.830  1.00  0.00           H  
ATOM   3669  N   THR   233      44.110  33.980  34.380  1.00  0.00           N  
ATOM   3670  CA  THR   233      43.180  34.610  33.470  1.00  0.00           C  
ATOM   3671  C   THR   233      43.670  34.960  32.040  1.00  0.00           C  
ATOM   3672  O   THR   233      44.830  35.300  31.850  1.00  0.00           O  
ATOM   3673  CB  THR   233      42.490  35.880  34.080  1.00  0.00           C  
ATOM   3674  CG2 THR   233      41.820  35.530  35.430  1.00  0.00           C  
ATOM   3675  OG1 THR   233      43.490  36.950  34.290  1.00  0.00           O  
ATOM   3676  HN  THR   233      44.410  34.530  35.150  1.00  0.00           H  
ATOM   3677  HA  THR   233      42.370  33.940  33.190  1.00  0.00           H  
ATOM   3678  HB  THR   233      41.670  36.240  33.420  1.00  0.00           H  
ATOM   3679  HG1 THR   233      43.790  37.180  33.410  1.00  0.00           H  
ATOM   3680 1HG2 THR   233      41.200  34.630  35.230  1.00  0.00           H  
ATOM   3681 2HG2 THR   233      41.300  36.400  35.860  1.00  0.00           H  
ATOM   3682 3HG2 THR   233      42.560  35.310  36.230  1.00  0.00           H  
ATOM   3683  N   ALA   234      42.750  34.880  31.060  1.00  0.00           N  
ATOM   3684  CA  ALA   234      42.950  35.180  29.680  1.00  0.00           C  
ATOM   3685  C   ALA   234      43.480  36.640  29.440  1.00  0.00           C  
ATOM   3686  O   ALA   234      43.110  37.610  30.140  1.00  0.00           O  
ATOM   3687  CB  ALA   234      41.740  34.840  28.790  1.00  0.00           C  
ATOM   3688  HN  ALA   234      41.860  34.480  31.300  1.00  0.00           H  
ATOM   3689  HA  ALA   234      43.780  34.570  29.370  1.00  0.00           H  
ATOM   3690  HB1 ALA   234      41.770  35.320  27.790  1.00  0.00           H  
ATOM   3691  HB2 ALA   234      40.820  35.190  29.310  1.00  0.00           H  
ATOM   3692  HB3 ALA   234      41.620  33.740  28.680  1.00  0.00           H  
ATOM   3693  N   VAL   235      44.400  36.690  28.450  1.00  0.00           N  
ATOM   3694  CA  VAL   235      45.140  37.900  28.050  1.00  0.00           C  
ATOM   3695  C   VAL   235      44.650  38.310  26.700  1.00  0.00           C  
ATOM   3696  O   VAL   235      44.560  37.550  25.770  1.00  0.00           O  
ATOM   3697  CB  VAL   235      46.620  37.660  28.050  1.00  0.00           C  
ATOM   3698  CG1 VAL   235      47.470  38.830  27.520  1.00  0.00           C  
ATOM   3699  CG2 VAL   235      47.020  37.500  29.560  1.00  0.00           C  
ATOM   3700  HN  VAL   235      44.650  35.880  27.920  1.00  0.00           H  
ATOM   3701  HA  VAL   235      45.030  38.730  28.730  1.00  0.00           H  
ATOM   3702  HB  VAL   235      46.770  36.750  27.430  1.00  0.00           H  
ATOM   3703 1HG1 VAL   235      48.530  38.530  27.650  1.00  0.00           H  
ATOM   3704 2HG1 VAL   235      47.320  39.750  28.130  1.00  0.00           H  
ATOM   3705 3HG1 VAL   235      47.170  39.070  26.480  1.00  0.00           H  
ATOM   3706 1HG2 VAL   235      46.620  36.610  30.100  1.00  0.00           H  
ATOM   3707 2HG2 VAL   235      46.940  38.480  30.080  1.00  0.00           H  
ATOM   3708 3HG2 VAL   235      48.110  37.270  29.550  1.00  0.00           H  
ATOM   3709  N   GLY   236      44.450  39.560  26.470  1.00  0.00           N  
ATOM   3710  CA  GLY   236      44.080  40.200  25.160  1.00  0.00           C  
ATOM   3711  C   GLY   236      42.680  39.940  24.680  1.00  0.00           C  
ATOM   3712  O   GLY   236      41.860  39.260  25.320  1.00  0.00           O  
ATOM   3713  HN  GLY   236      44.670  40.230  27.170  1.00  0.00           H  
ATOM   3714  HA1 GLY   236      44.740  39.770  24.420  1.00  0.00           H  
ATOM   3715  HA2 GLY   236      44.000  41.270  25.280  1.00  0.00           H  
ATOM   3716  N   THR   237      42.420  40.460  23.500  1.00  0.00           N  
ATOM   3717  CA  THR   237      41.250  40.050  22.730  1.00  0.00           C  
ATOM   3718  C   THR   237      41.560  39.840  21.280  1.00  0.00           C  
ATOM   3719  O   THR   237      42.640  40.350  20.820  1.00  0.00           O  
ATOM   3720  CB  THR   237      40.210  41.220  22.780  1.00  0.00           C  
ATOM   3721  CG2 THR   237      39.340  41.270  24.070  1.00  0.00           C  
ATOM   3722  OG1 THR   237      40.780  42.520  22.540  1.00  0.00           O  
ATOM   3723  HN  THR   237      43.020  41.110  23.040  1.00  0.00           H  
ATOM   3724  HA  THR   237      40.870  39.140  23.180  1.00  0.00           H  
ATOM   3725  HB  THR   237      39.430  41.120  22.000  1.00  0.00           H  
ATOM   3726  HG1 THR   237      40.660  42.590  21.590  1.00  0.00           H  
ATOM   3727 1HG2 THR   237      38.340  40.810  23.910  1.00  0.00           H  
ATOM   3728 2HG2 THR   237      39.080  42.330  24.310  1.00  0.00           H  
ATOM   3729 3HG2 THR   237      39.860  40.930  24.990  1.00  0.00           H  
ATOM   3730  N   PRO   238      40.900  39.080  20.460  1.00  0.00           N  
ATOM   3731  CA  PRO   238      41.270  38.740  19.100  1.00  0.00           C  
ATOM   3732  C   PRO   238      41.700  39.910  18.250  1.00  0.00           C  
ATOM   3733  O   PRO   238      42.450  39.710  17.300  1.00  0.00           O  
ATOM   3734  CB  PRO   238      40.090  37.870  18.590  1.00  0.00           C  
ATOM   3735  CG  PRO   238      39.600  37.170  19.850  1.00  0.00           C  
ATOM   3736  CD  PRO   238      40.000  38.060  20.960  1.00  0.00           C  
ATOM   3737  HA  PRO   238      42.160  38.130  19.120  1.00  0.00           H  
ATOM   3738  HB1 PRO   238      40.330  37.110  17.820  1.00  0.00           H  
ATOM   3739  HB2 PRO   238      39.280  38.540  18.220  1.00  0.00           H  
ATOM   3740  HG1 PRO   238      38.490  37.050  19.790  1.00  0.00           H  
ATOM   3741  HG2 PRO   238      39.940  36.110  19.910  1.00  0.00           H  
ATOM   3742  HD1 PRO   238      39.130  38.640  21.350  1.00  0.00           H  
ATOM   3743  HD2 PRO   238      40.480  37.400  21.720  1.00  0.00           H  
ATOM   3744  N   ASP   239      41.100  41.080  18.510  1.00  0.00           N  
ATOM   3745  CA  ASP   239      41.300  42.260  17.780  1.00  0.00           C  
ATOM   3746  C   ASP   239      42.620  42.990  18.150  1.00  0.00           C  
ATOM   3747  O   ASP   239      43.080  43.620  17.220  1.00  0.00           O  
ATOM   3748  CB  ASP   239      39.950  43.080  17.900  1.00  0.00           C  
ATOM   3749  CG  ASP   239      39.670  43.590  19.310  1.00  0.00           C  
ATOM   3750  OD1 ASP   239      38.960  44.600  19.500  1.00  0.00           O  
ATOM   3751  OD2 ASP   239      39.990  42.850  20.230  1.00  0.00           O1-
ATOM   3752  HN  ASP   239      40.370  41.100  19.180  1.00  0.00           H  
ATOM   3753  HA  ASP   239      41.320  42.080  16.710  1.00  0.00           H  
ATOM   3754  HB1 ASP   239      39.040  42.480  17.740  1.00  0.00           H  
ATOM   3755  HB2 ASP   239      39.940  43.860  17.110  1.00  0.00           H  
ATOM   3756  N   TYR   240      43.140  42.800  19.370  1.00  0.00           N  
ATOM   3757  CA  TYR   240      44.400  43.320  19.870  1.00  0.00           C  
ATOM   3758  C   TYR   240      45.530  42.390  20.290  1.00  0.00           C  
ATOM   3759  O   TYR   240      46.570  42.820  20.810  1.00  0.00           O  
ATOM   3760  CB  TYR   240      44.150  44.340  21.030  1.00  0.00           C  
ATOM   3761  CG  TYR   240      43.550  45.670  20.510  1.00  0.00           C  
ATOM   3762  CD1 TYR   240      44.290  46.790  20.840  1.00  0.00           C  
ATOM   3763  CD2 TYR   240      42.390  45.880  19.810  1.00  0.00           C  
ATOM   3764  CE1 TYR   240      43.970  48.130  20.370  1.00  0.00           C  
ATOM   3765  CE2 TYR   240      42.120  47.230  19.250  1.00  0.00           C  
ATOM   3766  CZ  TYR   240      42.890  48.260  19.530  1.00  0.00           C  
ATOM   3767  OH  TYR   240      42.670  49.460  18.980  1.00  0.00           O  
ATOM   3768  HN  TYR   240      42.570  42.240  19.960  1.00  0.00           H  
ATOM   3769  HA  TYR   240      44.860  43.920  19.110  1.00  0.00           H  
ATOM   3770  HB1 TYR   240      45.030  44.600  21.660  1.00  0.00           H  
ATOM   3771  HB2 TYR   240      43.380  43.920  21.720  1.00  0.00           H  
ATOM   3772  HD1 TYR   240      45.260  46.730  21.290  1.00  0.00           H  
ATOM   3773  HD2 TYR   240      41.720  45.090  19.490  1.00  0.00           H  
ATOM   3774  HE1 TYR   240      44.530  49.040  20.530  1.00  0.00           H  
ATOM   3775  HE2 TYR   240      41.150  47.280  18.780  1.00  0.00           H  
ATOM   3776  HH  TYR   240      41.910  49.330  18.400  1.00  0.00           H  
ATOM   3777  N   ILE   241      45.260  41.030  20.280  1.00  0.00           N  
ATOM   3778  CA  ILE   241      46.230  40.010  20.640  1.00  0.00           C  
ATOM   3779  C   ILE   241      47.660  40.170  20.140  1.00  0.00           C  
ATOM   3780  O   ILE   241      47.900  40.690  19.010  1.00  0.00           O  
ATOM   3781  CB  ILE   241      45.770  38.580  20.240  1.00  0.00           C  
ATOM   3782  CG1 ILE   241      46.580  37.380  20.840  1.00  0.00           C  
ATOM   3783  CG2 ILE   241      45.580  38.440  18.720  1.00  0.00           C  
ATOM   3784  CD  ILE   241      46.600  37.410  22.370  1.00  0.00           C  
ATOM   3785  HN  ILE   241      44.340  40.710  20.090  1.00  0.00           H  
ATOM   3786  HA  ILE   241      46.250  40.060  21.720  1.00  0.00           H  
ATOM   3787  HB  ILE   241      44.740  38.460  20.670  1.00  0.00           H  
ATOM   3788 1HG1 ILE   241      47.580  37.500  20.360  1.00  0.00           H  
ATOM   3789 2HG1 ILE   241      46.030  36.490  20.470  1.00  0.00           H  
ATOM   3790 1HG2 ILE   241      45.480  37.380  18.390  1.00  0.00           H  
ATOM   3791 2HG2 ILE   241      46.460  38.870  18.210  1.00  0.00           H  
ATOM   3792 3HG2 ILE   241      44.740  39.100  18.390  1.00  0.00           H  
ATOM   3793  HD1 ILE   241      45.570  37.620  22.730  1.00  0.00           H  
ATOM   3794  HD2 ILE   241      47.310  38.210  22.670  1.00  0.00           H  
ATOM   3795  HD3 ILE   241      46.870  36.430  22.810  1.00  0.00           H  
ATOM   3796  N   SER   242      48.660  39.790  20.930  1.00  0.00           N  
ATOM   3797  CA  SER   242      50.080  39.990  20.650  1.00  0.00           C  
ATOM   3798  C   SER   242      50.770  38.650  20.440  1.00  0.00           C  
ATOM   3799  O   SER   242      50.480  37.640  21.090  1.00  0.00           O  
ATOM   3800  CB  SER   242      50.590  40.790  21.900  1.00  0.00           C  
ATOM   3801  OG  SER   242      51.910  41.220  21.770  1.00  0.00           O  
ATOM   3802  HN  SER   242      48.470  39.530  21.880  1.00  0.00           H  
ATOM   3803  HA  SER   242      50.080  40.680  19.820  1.00  0.00           H  
ATOM   3804  HB1 SER   242      50.460  40.230  22.860  1.00  0.00           H  
ATOM   3805  HB2 SER   242      49.900  41.650  22.040  1.00  0.00           H  
ATOM   3806  HG1 SER   242      52.500  40.490  21.990  1.00  0.00           H  
ATOM   3807  N   PRO   243      51.780  38.560  19.590  1.00  0.00           N  
ATOM   3808  CA  PRO   243      52.220  37.290  19.020  1.00  0.00           C  
ATOM   3809  C   PRO   243      52.910  36.410  20.010  1.00  0.00           C  
ATOM   3810  O   PRO   243      52.490  35.260  20.050  1.00  0.00           O  
ATOM   3811  CB  PRO   243      53.240  37.610  17.930  1.00  0.00           C  
ATOM   3812  CG  PRO   243      53.520  39.150  17.960  1.00  0.00           C  
ATOM   3813  CD  PRO   243      52.360  39.700  18.910  1.00  0.00           C  
ATOM   3814  HA  PRO   243      51.390  36.770  18.560  1.00  0.00           H  
ATOM   3815  HB1 PRO   243      52.810  37.430  16.930  1.00  0.00           H  
ATOM   3816  HB2 PRO   243      54.220  37.100  18.050  1.00  0.00           H  
ATOM   3817  HG1 PRO   243      54.510  39.360  18.410  1.00  0.00           H  
ATOM   3818  HG2 PRO   243      53.400  39.420  16.880  1.00  0.00           H  
ATOM   3819  HD1 PRO   243      52.780  40.470  19.580  1.00  0.00           H  
ATOM   3820  HD2 PRO   243      51.510  40.120  18.310  1.00  0.00           H  
ATOM   3821  N   GLU   244      53.810  36.920  20.910  1.00  0.00           N  
ATOM   3822  CA  GLU   244      54.460  36.010  21.850  1.00  0.00           C  
ATOM   3823  C   GLU   244      53.490  35.420  22.960  1.00  0.00           C  
ATOM   3824  O   GLU   244      53.490  34.320  23.380  1.00  0.00           O  
ATOM   3825  CB  GLU   244      55.710  36.690  22.520  1.00  0.00           C  
ATOM   3826  CG  GLU   244      56.800  37.000  21.550  1.00  0.00           C  
ATOM   3827  CD  GLU   244      56.740  38.300  20.890  1.00  0.00           C  
ATOM   3828  OE1 GLU   244      55.790  39.090  21.160  1.00  0.00           O  
ATOM   3829  OE2 GLU   244      57.670  38.570  20.100  1.00  0.00           O1-
ATOM   3830  HN  GLU   244      54.070  37.880  20.820  1.00  0.00           H  
ATOM   3831  HA  GLU   244      54.910  35.200  21.290  1.00  0.00           H  
ATOM   3832  HB1 GLU   244      56.120  36.050  23.320  1.00  0.00           H  
ATOM   3833  HB2 GLU   244      55.350  37.600  23.050  1.00  0.00           H  
ATOM   3834  HG1 GLU   244      56.970  36.280  20.730  1.00  0.00           H  
ATOM   3835  HG2 GLU   244      57.800  36.980  22.040  1.00  0.00           H  
ATOM   3836  N   VAL   245      52.410  36.210  23.280  1.00  0.00           N  
ATOM   3837  CA  VAL   245      51.190  35.660  23.990  1.00  0.00           C  
ATOM   3838  C   VAL   245      50.410  34.630  23.200  1.00  0.00           C  
ATOM   3839  O   VAL   245      49.980  33.640  23.840  1.00  0.00           O  
ATOM   3840  CB  VAL   245      50.250  36.670  24.530  1.00  0.00           C  
ATOM   3841  CG1 VAL   245      49.190  36.030  25.480  1.00  0.00           C  
ATOM   3842  CG2 VAL   245      51.020  37.650  25.520  1.00  0.00           C  
ATOM   3843  HN  VAL   245      52.270  37.150  23.000  1.00  0.00           H  
ATOM   3844  HA  VAL   245      51.580  35.120  24.840  1.00  0.00           H  
ATOM   3845  HB  VAL   245      49.740  37.320  23.780  1.00  0.00           H  
ATOM   3846 1HG1 VAL   245      49.690  35.400  26.250  1.00  0.00           H  
ATOM   3847 2HG1 VAL   245      48.450  35.370  24.980  1.00  0.00           H  
ATOM   3848 3HG1 VAL   245      48.660  36.880  25.940  1.00  0.00           H  
ATOM   3849 1HG2 VAL   245      50.300  38.330  26.020  1.00  0.00           H  
ATOM   3850 2HG2 VAL   245      51.900  38.140  25.040  1.00  0.00           H  
ATOM   3851 3HG2 VAL   245      51.510  37.090  26.350  1.00  0.00           H  
ATOM   3852  N   LEU   246      50.320  34.750  21.850  1.00  0.00           N  
ATOM   3853  CA  LEU   246      49.630  33.700  21.060  1.00  0.00           C  
ATOM   3854  C   LEU   246      50.510  32.500  20.790  1.00  0.00           C  
ATOM   3855  O   LEU   246      50.020  31.410  20.550  1.00  0.00           O  
ATOM   3856  CB  LEU   246      49.050  34.340  19.820  1.00  0.00           C  
ATOM   3857  CG  LEU   246      47.980  33.640  18.960  1.00  0.00           C  
ATOM   3858  CD1 LEU   246      46.910  33.020  19.880  1.00  0.00           C  
ATOM   3859  CD2 LEU   246      47.140  34.470  18.030  1.00  0.00           C  
ATOM   3860  HN  LEU   246      50.690  35.580  21.430  1.00  0.00           H  
ATOM   3861  HA  LEU   246      48.830  33.260  21.640  1.00  0.00           H  
ATOM   3862  HB1 LEU   246      49.800  34.810  19.150  1.00  0.00           H  
ATOM   3863  HB2 LEU   246      48.590  35.290  20.170  1.00  0.00           H  
ATOM   3864  HG  LEU   246      48.490  32.930  18.280  1.00  0.00           H  
ATOM   3865 1HD1 LEU   246      46.540  33.830  20.540  1.00  0.00           H  
ATOM   3866 2HD1 LEU   246      47.380  32.200  20.470  1.00  0.00           H  
ATOM   3867 3HD1 LEU   246      46.080  32.560  19.310  1.00  0.00           H  
ATOM   3868 1HD2 LEU   246      47.830  35.200  17.560  1.00  0.00           H  
ATOM   3869 2HD2 LEU   246      46.360  35.010  18.620  1.00  0.00           H  
ATOM   3870 3HD2 LEU   246      46.540  33.910  17.280  1.00  0.00           H  
ATOM   3871  N   LYS   247      51.870  32.610  20.910  1.00  0.00           N  
ATOM   3872  CA  LYS   247      52.710  31.440  20.870  1.00  0.00           C  
ATOM   3873  C   LYS   247      52.790  30.580  22.160  1.00  0.00           C  
ATOM   3874  O   LYS   247      53.080  29.410  22.230  1.00  0.00           O  
ATOM   3875  CB  LYS   247      54.260  31.790  20.640  1.00  0.00           C  
ATOM   3876  CG  LYS   247      54.560  32.240  19.220  1.00  0.00           C  
ATOM   3877  CD  LYS   247      54.730  31.130  18.150  1.00  0.00           C  
ATOM   3878  CE  LYS   247      54.950  31.780  16.790  1.00  0.00           C  
ATOM   3879  NZ  LYS   247      55.110  30.750  15.730  1.00  0.00           N1+
ATOM   3880  HN  LYS   247      52.300  33.520  20.960  1.00  0.00           H  
ATOM   3881  HA  LYS   247      52.350  30.790  20.080  1.00  0.00           H  
ATOM   3882  HB1 LYS   247      54.970  30.980  20.890  1.00  0.00           H  
ATOM   3883  HB2 LYS   247      54.450  32.680  21.270  1.00  0.00           H  
ATOM   3884  HG1 LYS   247      55.510  32.810  19.200  1.00  0.00           H  
ATOM   3885  HG2 LYS   247      53.720  32.930  18.960  1.00  0.00           H  
ATOM   3886  HD1 LYS   247      53.760  30.590  18.190  1.00  0.00           H  
ATOM   3887  HD2 LYS   247      55.490  30.390  18.470  1.00  0.00           H  
ATOM   3888  HE1 LYS   247      55.810  32.490  16.780  1.00  0.00           H  
ATOM   3889  HE2 LYS   247      54.100  32.370  16.390  1.00  0.00           H  
ATOM   3890  HZ1 LYS   247      54.210  30.250  15.600  1.00  0.00           H  
ATOM   3891  HZ2 LYS   247      55.870  30.100  16.020  1.00  0.00           H  
ATOM   3892  HZ3 LYS   247      55.360  31.230  14.840  1.00  0.00           H  
ATOM   3893  N   SER   248      52.540  31.330  23.260  1.00  0.00           N  
ATOM   3894  CA  SER   248      52.760  30.840  24.600  1.00  0.00           C  
ATOM   3895  C   SER   248      51.940  29.610  24.990  1.00  0.00           C  
ATOM   3896  O   SER   248      52.530  28.590  25.380  1.00  0.00           O  
ATOM   3897  CB  SER   248      52.590  32.030  25.680  1.00  0.00           C  
ATOM   3898  OG  SER   248      52.870  31.550  27.030  1.00  0.00           O  
ATOM   3899  HN  SER   248      52.280  32.270  23.030  1.00  0.00           H  
ATOM   3900  HA  SER   248      53.810  30.620  24.740  1.00  0.00           H  
ATOM   3901  HB1 SER   248      51.510  32.340  25.750  1.00  0.00           H  
ATOM   3902  HB2 SER   248      53.240  32.900  25.450  1.00  0.00           H  
ATOM   3903  HG1 SER   248      52.040  31.220  27.360  1.00  0.00           H  
ATOM   3904  N   GLN   249      50.620  29.510  24.710  1.00  0.00           N  
ATOM   3905  CA  GLN   249      49.660  30.470  24.350  1.00  0.00           C  
ATOM   3906  C   GLN   249      48.630  30.660  25.420  1.00  0.00           C  
ATOM   3907  O   GLN   249      48.520  29.800  26.300  1.00  0.00           O  
ATOM   3908  CB  GLN   249      48.950  29.910  23.040  1.00  0.00           C  
ATOM   3909  CG  GLN   249      48.180  28.550  23.070  1.00  0.00           C  
ATOM   3910  CD  GLN   249      49.130  27.320  22.800  1.00  0.00           C  
ATOM   3911  NE2 GLN   249      49.480  26.510  23.810  1.00  0.00           N  
ATOM   3912  OE1 GLN   249      49.640  27.220  21.650  1.00  0.00           O  
ATOM   3913  HN  GLN   249      50.320  28.550  24.700  1.00  0.00           H  
ATOM   3914  HA  GLN   249      50.140  31.400  24.090  1.00  0.00           H  
ATOM   3915  HB1 GLN   249      49.710  29.810  22.240  1.00  0.00           H  
ATOM   3916  HB2 GLN   249      48.230  30.690  22.730  1.00  0.00           H  
ATOM   3917  HG1 GLN   249      47.450  28.430  22.230  1.00  0.00           H  
ATOM   3918  HG2 GLN   249      47.580  28.350  23.980  1.00  0.00           H  
ATOM   3919 1HE2 GLN   249      50.160  25.790  23.710  1.00  0.00           H  
ATOM   3920 2HE2 GLN   249      49.270  26.820  24.730  1.00  0.00           H  
ATOM   3921  N   GLY   250      47.960  31.750  25.470  1.00  0.00           N  
ATOM   3922  CA  GLY   250      47.100  32.280  26.500  1.00  0.00           C  
ATOM   3923  C   GLY   250      47.750  32.470  27.830  1.00  0.00           C  
ATOM   3924  O   GLY   250      48.950  32.610  27.850  1.00  0.00           O  
ATOM   3925  HN  GLY   250      48.120  32.460  24.790  1.00  0.00           H  
ATOM   3926  HA1 GLY   250      46.350  31.530  26.670  1.00  0.00           H  
ATOM   3927  HA2 GLY   250      46.630  33.200  26.170  1.00  0.00           H  
ATOM   3928  N   GLY   251      46.970  32.470  28.920  1.00  0.00           N  
ATOM   3929  CA  GLY   251      47.460  32.490  30.280  1.00  0.00           C  
ATOM   3930  C   GLY   251      48.560  31.470  30.620  1.00  0.00           C  
ATOM   3931  O   GLY   251      48.710  30.410  30.040  1.00  0.00           O  
ATOM   3932  HN  GLY   251      45.990  32.450  28.760  1.00  0.00           H  
ATOM   3933  HA1 GLY   251      46.570  32.170  30.810  1.00  0.00           H  
ATOM   3934  HA2 GLY   251      47.830  33.480  30.510  1.00  0.00           H  
ATOM   3935  N   ASP   252      49.170  31.850  31.760  1.00  0.00           N  
ATOM   3936  CA  ASP   252      50.430  31.310  32.250  1.00  0.00           C  
ATOM   3937  C   ASP   252      51.710  31.850  31.530  1.00  0.00           C  
ATOM   3938  O   ASP   252      51.630  32.280  30.380  1.00  0.00           O  
ATOM   3939  CB  ASP   252      50.370  29.750  32.470  1.00  0.00           C  
ATOM   3940  CG  ASP   252      51.510  29.250  33.300  1.00  0.00           C  
ATOM   3941  OD1 ASP   252      52.040  28.150  33.070  1.00  0.00           O  
ATOM   3942  OD2 ASP   252      51.860  30.080  34.180  1.00  0.00           O1-
ATOM   3943  HN  ASP   252      48.930  32.700  32.210  1.00  0.00           H  
ATOM   3944  HA  ASP   252      50.550  31.750  33.230  1.00  0.00           H  
ATOM   3945  HB1 ASP   252      50.370  29.150  31.540  1.00  0.00           H  
ATOM   3946  HB2 ASP   252      49.500  29.450  33.100  1.00  0.00           H  
ATOM   3947  N   GLY   253      52.780  32.000  32.320  1.00  0.00           N  
ATOM   3948  CA  GLY   253      54.010  32.640  32.060  1.00  0.00           C  
ATOM   3949  C   GLY   253      53.940  34.150  31.800  1.00  0.00           C  
ATOM   3950  O   GLY   253      52.940  34.780  31.480  1.00  0.00           O  
ATOM   3951  HN  GLY   253      52.530  31.520  33.160  1.00  0.00           H  
ATOM   3952  HA1 GLY   253      54.430  32.160  31.190  1.00  0.00           H  
ATOM   3953  HA2 GLY   253      54.660  32.480  32.930  1.00  0.00           H  
ATOM   3954  N   TYR   254      55.090  34.740  32.150  1.00  0.00           N  
ATOM   3955  CA  TYR   254      55.300  36.180  32.240  1.00  0.00           C  
ATOM   3956  C   TYR   254      55.040  36.970  30.950  1.00  0.00           C  
ATOM   3957  O   TYR   254      55.400  36.500  29.860  1.00  0.00           O  
ATOM   3958  CB  TYR   254      56.670  36.440  32.890  1.00  0.00           C  
ATOM   3959  CG  TYR   254      56.520  36.190  34.390  1.00  0.00           C  
ATOM   3960  CD1 TYR   254      56.110  37.150  35.320  1.00  0.00           C  
ATOM   3961  CD2 TYR   254      56.690  34.910  34.850  1.00  0.00           C  
ATOM   3962  CE1 TYR   254      55.850  36.780  36.670  1.00  0.00           C  
ATOM   3963  CE2 TYR   254      56.480  34.530  36.210  1.00  0.00           C  
ATOM   3964  CZ  TYR   254      56.030  35.480  37.080  1.00  0.00           C  
ATOM   3965  OH  TYR   254      55.750  35.080  38.440  1.00  0.00           O  
ATOM   3966  HN  TYR   254      55.820  34.150  32.510  1.00  0.00           H  
ATOM   3967  HA  TYR   254      54.440  36.480  32.810  1.00  0.00           H  
ATOM   3968  HB1 TYR   254      56.890  37.520  32.810  1.00  0.00           H  
ATOM   3969  HB2 TYR   254      57.450  35.770  32.470  1.00  0.00           H  
ATOM   3970  HD1 TYR   254      55.820  38.140  35.010  1.00  0.00           H  
ATOM   3971  HD2 TYR   254      57.000  34.090  34.210  1.00  0.00           H  
ATOM   3972  HE1 TYR   254      55.590  37.590  37.340  1.00  0.00           H  
ATOM   3973  HE2 TYR   254      56.620  33.500  36.500  1.00  0.00           H  
ATOM   3974  HH  TYR   254      55.660  35.910  38.920  1.00  0.00           H  
ATOM   3975  N   TYR   255      54.310  38.120  31.020  1.00  0.00           N  
ATOM   3976  CA  TYR   255      53.960  38.980  29.930  1.00  0.00           C  
ATOM   3977  C   TYR   255      54.100  40.390  30.470  1.00  0.00           C  
ATOM   3978  O   TYR   255      54.260  40.640  31.720  1.00  0.00           O  
ATOM   3979  CB  TYR   255      52.500  38.770  29.410  1.00  0.00           C  
ATOM   3980  CG  TYR   255      51.340  38.950  30.350  1.00  0.00           C  
ATOM   3981  CD1 TYR   255      50.710  40.270  30.300  1.00  0.00           C  
ATOM   3982  CD2 TYR   255      50.710  37.910  31.060  1.00  0.00           C  
ATOM   3983  CE1 TYR   255      49.500  40.510  31.040  1.00  0.00           C  
ATOM   3984  CE2 TYR   255      49.560  38.150  31.730  1.00  0.00           C  
ATOM   3985  CZ  TYR   255      49.000  39.480  31.830  1.00  0.00           C  
ATOM   3986  OH  TYR   255      47.800  39.840  32.610  1.00  0.00           O  
ATOM   3987  HN  TYR   255      54.050  38.420  31.940  1.00  0.00           H  
ATOM   3988  HA  TYR   255      54.670  38.760  29.130  1.00  0.00           H  
ATOM   3989  HB1 TYR   255      52.430  37.720  29.060  1.00  0.00           H  
ATOM   3990  HB2 TYR   255      52.430  39.460  28.540  1.00  0.00           H  
ATOM   3991  HD1 TYR   255      51.090  41.010  29.620  1.00  0.00           H  
ATOM   3992  HD2 TYR   255      51.150  36.930  31.030  1.00  0.00           H  
ATOM   3993  HE1 TYR   255      48.870  41.380  31.100  1.00  0.00           H  
ATOM   3994  HE2 TYR   255      48.980  37.410  32.260  1.00  0.00           H  
ATOM   3995  HH  TYR   255      47.520  39.110  33.170  1.00  0.00           H  
ATOM   3996  N   GLY   256      54.080  41.430  29.660  1.00  0.00           N  
ATOM   3997  CA  GLY   256      54.130  42.780  30.220  1.00  0.00           C  
ATOM   3998  C   GLY   256      53.940  43.870  29.270  1.00  0.00           C  
ATOM   3999  O   GLY   256      53.110  43.830  28.390  1.00  0.00           O  
ATOM   4000  HN  GLY   256      54.290  41.340  28.690  1.00  0.00           H  
ATOM   4001  HA1 GLY   256      55.140  42.970  30.570  1.00  0.00           H  
ATOM   4002  HA2 GLY   256      53.360  42.890  30.970  1.00  0.00           H  
ATOM   4003  N   ARG   257      54.690  44.980  29.430  1.00  0.00           N  
ATOM   4004  CA  ARG   257      54.630  46.120  28.620  1.00  0.00           C  
ATOM   4005  C   ARG   257      54.710  45.960  27.100  1.00  0.00           C  
ATOM   4006  O   ARG   257      54.260  46.900  26.410  1.00  0.00           O  
ATOM   4007  CB  ARG   257      55.770  47.100  29.100  1.00  0.00           C  
ATOM   4008  CG  ARG   257      55.480  47.580  30.540  1.00  0.00           C  
ATOM   4009  CD  ARG   257      56.510  48.640  30.970  1.00  0.00           C  
ATOM   4010  NE  ARG   257      57.810  47.880  31.020  1.00  0.00           N  
ATOM   4011  CZ  ARG   257      59.030  48.330  31.280  1.00  0.00           C  
ATOM   4012  NH1 ARG   257      59.110  49.630  31.490  1.00  0.00           N1+
ATOM   4013  NH2 ARG   257      60.080  47.540  31.360  1.00  0.00           N  
ATOM   4014  HN  ARG   257      55.370  45.030  30.160  1.00  0.00           H  
ATOM   4015  HA  ARG   257      53.720  46.700  28.680  1.00  0.00           H  
ATOM   4016  HB1 ARG   257      55.820  47.960  28.400  1.00  0.00           H  
ATOM   4017  HB2 ARG   257      56.720  46.560  28.900  1.00  0.00           H  
ATOM   4018  HG1 ARG   257      55.540  46.740  31.270  1.00  0.00           H  
ATOM   4019  HG2 ARG   257      54.460  48.020  30.550  1.00  0.00           H  
ATOM   4020  HD1 ARG   257      56.230  49.080  31.950  1.00  0.00           H  
ATOM   4021  HD2 ARG   257      56.560  49.440  30.200  1.00  0.00           H  
ATOM   4022  HE  ARG   257      57.660  46.900  30.960  1.00  0.00           H  
ATOM   4023 1HH1 ARG   257      58.260  50.150  31.520  1.00  0.00           H  
ATOM   4024 2HH1 ARG   257      59.850  49.890  32.110  1.00  0.00           H  
ATOM   4025 1HH2 ARG   257      60.940  47.850  31.770  1.00  0.00           H  
ATOM   4026 2HH2 ARG   257      59.900  46.560  31.430  1.00  0.00           H  
ATOM   4027  N   GLU   258      55.290  44.810  26.580  1.00  0.00           N  
ATOM   4028  CA  GLU   258      55.330  44.510  25.150  1.00  0.00           C  
ATOM   4029  C   GLU   258      54.010  44.380  24.470  1.00  0.00           C  
ATOM   4030  O   GLU   258      53.790  44.980  23.400  1.00  0.00           O  
ATOM   4031  CB  GLU   258      56.350  43.330  24.840  1.00  0.00           C  
ATOM   4032  CG  GLU   258      55.990  41.930  25.300  1.00  0.00           C  
ATOM   4033  CD  GLU   258      55.880  41.760  26.820  1.00  0.00           C  
ATOM   4034  OE1 GLU   258      56.360  42.570  27.640  1.00  0.00           O  
ATOM   4035  OE2 GLU   258      55.250  40.670  27.120  1.00  0.00           O1-
ATOM   4036  HN  GLU   258      55.680  44.160  27.220  1.00  0.00           H  
ATOM   4037  HA  GLU   258      55.820  45.330  24.630  1.00  0.00           H  
ATOM   4038  HB1 GLU   258      57.220  43.690  25.430  1.00  0.00           H  
ATOM   4039  HB2 GLU   258      56.650  43.280  23.770  1.00  0.00           H  
ATOM   4040  HG1 GLU   258      56.730  41.170  24.970  1.00  0.00           H  
ATOM   4041  HG2 GLU   258      55.080  41.450  24.890  1.00  0.00           H  
ATOM   4042  N   CYS   259      53.040  43.660  25.100  1.00  0.00           N  
ATOM   4043  CA  CYS   259      51.670  43.570  24.700  1.00  0.00           C  
ATOM   4044  C   CYS   259      50.890  44.940  24.620  1.00  0.00           C  
ATOM   4045  O   CYS   259      50.360  45.400  23.650  1.00  0.00           O  
ATOM   4046  CB  CYS   259      50.830  42.700  25.720  1.00  0.00           C  
ATOM   4047  SG  CYS   259      51.570  41.040  25.840  1.00  0.00           S  
ATOM   4048  HN  CYS   259      53.360  43.090  25.860  1.00  0.00           H  
ATOM   4049  HA  CYS   259      51.720  43.050  23.750  1.00  0.00           H  
ATOM   4050  HB1 CYS   259      49.760  42.660  25.420  1.00  0.00           H  
ATOM   4051  HB2 CYS   259      50.830  43.140  26.730  1.00  0.00           H  
ATOM   4052  HG1 CYS   259      52.370  41.220  26.880  1.00  0.00           H  
ATOM   4053  N   ASP   260      51.040  45.720  25.680  1.00  0.00           N  
ATOM   4054  CA  ASP   260      50.520  47.040  25.910  1.00  0.00           C  
ATOM   4055  C   ASP   260      51.070  48.010  24.950  1.00  0.00           C  
ATOM   4056  O   ASP   260      50.300  48.640  24.230  1.00  0.00           O  
ATOM   4057  CB  ASP   260      50.540  47.540  27.310  1.00  0.00           C  
ATOM   4058  CG  ASP   260      50.090  46.480  28.290  1.00  0.00           C  
ATOM   4059  OD1 ASP   260      49.110  45.830  27.930  1.00  0.00           O  
ATOM   4060  OD2 ASP   260      50.390  46.530  29.520  1.00  0.00           O1-
ATOM   4061  HN  ASP   260      51.610  45.470  26.460  1.00  0.00           H  
ATOM   4062  HA  ASP   260      49.500  46.940  25.580  1.00  0.00           H  
ATOM   4063  HB1 ASP   260      49.950  48.480  27.390  1.00  0.00           H  
ATOM   4064  HB2 ASP   260      51.620  47.730  27.470  1.00  0.00           H  
ATOM   4065  N   TRP   261      52.420  48.180  24.780  1.00  0.00           N  
ATOM   4066  CA  TRP   261      53.040  48.920  23.680  1.00  0.00           C  
ATOM   4067  C   TRP   261      52.760  48.470  22.250  1.00  0.00           C  
ATOM   4068  O   TRP   261      52.630  49.320  21.400  1.00  0.00           O  
ATOM   4069  CB  TRP   261      54.520  49.290  23.950  1.00  0.00           C  
ATOM   4070  CG  TRP   261      54.760  50.230  25.080  1.00  0.00           C  
ATOM   4071  CD1 TRP   261      55.350  49.860  26.270  1.00  0.00           C  
ATOM   4072  CD2 TRP   261      54.190  51.500  25.330  1.00  0.00           C  
ATOM   4073  CE2 TRP   261      54.560  51.900  26.640  1.00  0.00           C  
ATOM   4074  CE3 TRP   261      53.280  52.310  24.610  1.00  0.00           C  
ATOM   4075  NE1 TRP   261      55.300  50.860  27.160  1.00  0.00           N  
ATOM   4076  CZ2 TRP   261      54.130  53.120  27.240  1.00  0.00           C  
ATOM   4077  CZ3 TRP   261      52.790  53.360  25.240  1.00  0.00           C  
ATOM   4078  CH2 TRP   261      53.190  53.820  26.490  1.00  0.00           C  
ATOM   4079  HN  TRP   261      53.020  47.670  25.390  1.00  0.00           H  
ATOM   4080  HA  TRP   261      52.640  49.900  23.840  1.00  0.00           H  
ATOM   4081  HB1 TRP   261      55.060  49.670  23.060  1.00  0.00           H  
ATOM   4082  HB2 TRP   261      55.090  48.350  24.150  1.00  0.00           H  
ATOM   4083  HD1 TRP   261      55.950  48.970  26.280  1.00  0.00           H  
ATOM   4084  HE1 TRP   261      55.540  50.830  28.110  1.00  0.00           H  
ATOM   4085  HE3 TRP   261      52.850  51.960  23.680  1.00  0.00           H  
ATOM   4086  HZ2 TRP   261      54.300  53.290  28.290  1.00  0.00           H  
ATOM   4087  HZ3 TRP   261      52.090  53.930  24.650  1.00  0.00           H  
ATOM   4088  HH2 TRP   261      52.640  54.680  26.830  1.00  0.00           H  
ATOM   4089  N   TRP   262      52.560  47.140  21.960  1.00  0.00           N  
ATOM   4090  CA  TRP   262      51.960  46.560  20.760  1.00  0.00           C  
ATOM   4091  C   TRP   262      50.510  47.060  20.510  1.00  0.00           C  
ATOM   4092  O   TRP   262      50.230  47.580  19.430  1.00  0.00           O  
ATOM   4093  CB  TRP   262      51.970  44.990  20.810  1.00  0.00           C  
ATOM   4094  CG  TRP   262      51.230  44.320  19.740  1.00  0.00           C  
ATOM   4095  CD1 TRP   262      49.860  44.120  19.850  1.00  0.00           C  
ATOM   4096  CD2 TRP   262      51.650  43.700  18.580  1.00  0.00           C  
ATOM   4097  CE2 TRP   262      50.490  43.020  18.020  1.00  0.00           C  
ATOM   4098  CE3 TRP   262      52.920  43.580  17.920  1.00  0.00           C  
ATOM   4099  NE1 TRP   262      49.420  43.330  18.780  1.00  0.00           N  
ATOM   4100  CZ2 TRP   262      50.650  42.210  16.880  1.00  0.00           C  
ATOM   4101  CZ3 TRP   262      52.990  42.750  16.820  1.00  0.00           C  
ATOM   4102  CH2 TRP   262      51.880  42.140  16.230  1.00  0.00           C  
ATOM   4103  HN  TRP   262      52.820  46.410  22.580  1.00  0.00           H  
ATOM   4104  HA  TRP   262      52.570  46.820  19.910  1.00  0.00           H  
ATOM   4105  HB1 TRP   262      51.430  44.820  21.760  1.00  0.00           H  
ATOM   4106  HB2 TRP   262      53.000  44.600  20.970  1.00  0.00           H  
ATOM   4107  HD1 TRP   262      49.240  44.490  20.660  1.00  0.00           H  
ATOM   4108  HE1 TRP   262      48.550  42.890  18.690  1.00  0.00           H  
ATOM   4109  HE3 TRP   262      53.780  44.040  18.370  1.00  0.00           H  
ATOM   4110  HZ2 TRP   262      49.740  41.840  16.440  1.00  0.00           H  
ATOM   4111  HZ3 TRP   262      53.930  42.460  16.390  1.00  0.00           H  
ATOM   4112  HH2 TRP   262      52.040  41.610  15.300  1.00  0.00           H  
ATOM   4113  N   SER   263      49.690  47.030  21.550  1.00  0.00           N  
ATOM   4114  CA  SER   263      48.340  47.590  21.550  1.00  0.00           C  
ATOM   4115  C   SER   263      48.170  49.000  21.190  1.00  0.00           C  
ATOM   4116  O   SER   263      47.270  49.380  20.490  1.00  0.00           O  
ATOM   4117  CB  SER   263      47.600  47.310  22.900  1.00  0.00           C  
ATOM   4118  OG  SER   263      47.110  45.930  23.010  1.00  0.00           O  
ATOM   4119  HN  SER   263      49.850  46.670  22.460  1.00  0.00           H  
ATOM   4120  HA  SER   263      47.850  46.950  20.820  1.00  0.00           H  
ATOM   4121  HB1 SER   263      46.760  48.000  23.120  1.00  0.00           H  
ATOM   4122  HB2 SER   263      48.410  47.440  23.650  1.00  0.00           H  
ATOM   4123  HG1 SER   263      46.820  45.870  23.920  1.00  0.00           H  
ATOM   4124  N   VAL   264      49.110  49.850  21.540  1.00  0.00           N  
ATOM   4125  CA  VAL   264      49.120  51.270  21.110  1.00  0.00           C  
ATOM   4126  C   VAL   264      49.450  51.320  19.610  1.00  0.00           C  
ATOM   4127  O   VAL   264      48.860  52.120  18.930  1.00  0.00           O  
ATOM   4128  CB  VAL   264      50.100  52.010  21.930  1.00  0.00           C  
ATOM   4129  CG1 VAL   264      50.290  53.440  21.320  1.00  0.00           C  
ATOM   4130  CG2 VAL   264      49.670  52.240  23.400  1.00  0.00           C  
ATOM   4131  HN  VAL   264      49.720  49.470  22.240  1.00  0.00           H  
ATOM   4132  HA  VAL   264      48.120  51.640  21.270  1.00  0.00           H  
ATOM   4133  HB  VAL   264      51.020  51.390  21.910  1.00  0.00           H  
ATOM   4134 1HG1 VAL   264      49.320  53.820  20.930  1.00  0.00           H  
ATOM   4135 2HG1 VAL   264      51.100  53.530  20.560  1.00  0.00           H  
ATOM   4136 3HG1 VAL   264      50.490  54.170  22.130  1.00  0.00           H  
ATOM   4137 1HG2 VAL   264      49.450  51.270  23.890  1.00  0.00           H  
ATOM   4138 2HG2 VAL   264      48.810  52.930  23.440  1.00  0.00           H  
ATOM   4139 3HG2 VAL   264      50.510  52.690  23.980  1.00  0.00           H  
ATOM   4140  N   GLY   265      50.280  50.440  19.030  1.00  0.00           N  
ATOM   4141  CA  GLY   265      50.480  50.260  17.580  1.00  0.00           C  
ATOM   4142  C   GLY   265      49.230  49.860  16.890  1.00  0.00           C  
ATOM   4143  O   GLY   265      48.860  50.350  15.860  1.00  0.00           O  
ATOM   4144  HN  GLY   265      50.720  49.780  19.630  1.00  0.00           H  
ATOM   4145  HA1 GLY   265      51.110  49.390  17.600  1.00  0.00           H  
ATOM   4146  HA2 GLY   265      50.950  51.160  17.190  1.00  0.00           H  
ATOM   4147  N   VAL   266      48.470  48.840  17.450  1.00  0.00           N  
ATOM   4148  CA  VAL   266      47.160  48.420  16.910  1.00  0.00           C  
ATOM   4149  C   VAL   266      46.220  49.600  16.860  1.00  0.00           C  
ATOM   4150  O   VAL   266      45.540  49.850  15.870  1.00  0.00           O  
ATOM   4151  CB  VAL   266      46.640  47.240  17.720  1.00  0.00           C  
ATOM   4152  CG1 VAL   266      45.190  46.900  17.240  1.00  0.00           C  
ATOM   4153  CG2 VAL   266      47.410  46.010  17.630  1.00  0.00           C  
ATOM   4154  HN  VAL   266      48.710  48.560  18.370  1.00  0.00           H  
ATOM   4155  HA  VAL   266      47.270  48.060  15.900  1.00  0.00           H  
ATOM   4156  HB  VAL   266      46.640  47.490  18.800  1.00  0.00           H  
ATOM   4157 1HG1 VAL   266      44.620  47.850  17.200  1.00  0.00           H  
ATOM   4158 2HG1 VAL   266      44.770  46.220  18.010  1.00  0.00           H  
ATOM   4159 3HG1 VAL   266      45.220  46.360  16.260  1.00  0.00           H  
ATOM   4160 1HG2 VAL   266      46.980  45.280  18.360  1.00  0.00           H  
ATOM   4161 2HG2 VAL   266      48.470  46.040  17.980  1.00  0.00           H  
ATOM   4162 3HG2 VAL   266      47.350  45.520  16.640  1.00  0.00           H  
ATOM   4163  N   PHE   267      46.200  50.330  18.050  1.00  0.00           N  
ATOM   4164  CA  PHE   267      45.370  51.530  18.280  1.00  0.00           C  
ATOM   4165  C   PHE   267      45.710  52.680  17.360  1.00  0.00           C  
ATOM   4166  O   PHE   267      44.880  53.250  16.720  1.00  0.00           O  
ATOM   4167  CB  PHE   267      45.220  51.920  19.800  1.00  0.00           C  
ATOM   4168  CG  PHE   267      45.070  53.410  20.120  1.00  0.00           C  
ATOM   4169  CD1 PHE   267      43.750  53.830  19.960  1.00  0.00           C  
ATOM   4170  CD2 PHE   267      46.070  54.270  20.670  1.00  0.00           C  
ATOM   4171  CE1 PHE   267      43.420  55.200  20.350  1.00  0.00           C  
ATOM   4172  CE2 PHE   267      45.740  55.590  20.950  1.00  0.00           C  
ATOM   4173  CZ  PHE   267      44.410  56.060  20.800  1.00  0.00           C  
ATOM   4174  HN  PHE   267      46.580  49.880  18.840  1.00  0.00           H  
ATOM   4175  HA  PHE   267      44.400  51.170  17.980  1.00  0.00           H  
ATOM   4176  HB1 PHE   267      46.250  51.730  20.150  1.00  0.00           H  
ATOM   4177  HB2 PHE   267      44.500  51.320  20.390  1.00  0.00           H  
ATOM   4178  HD1 PHE   267      43.030  53.220  19.430  1.00  0.00           H  
ATOM   4179  HD2 PHE   267      47.070  53.890  20.860  1.00  0.00           H  
ATOM   4180  HE1 PHE   267      42.370  55.410  20.310  1.00  0.00           H  
ATOM   4181  HE2 PHE   267      46.470  56.180  21.480  1.00  0.00           H  
ATOM   4182  HZ  PHE   267      44.180  57.060  21.130  1.00  0.00           H  
ATOM   4183  N   LEU   268      46.980  53.080  17.200  1.00  0.00           N  
ATOM   4184  CA  LEU   268      47.520  54.070  16.330  1.00  0.00           C  
ATOM   4185  C   LEU   268      47.250  53.770  14.920  1.00  0.00           C  
ATOM   4186  O   LEU   268      46.910  54.650  14.130  1.00  0.00           O  
ATOM   4187  CB  LEU   268      49.050  54.080  16.500  1.00  0.00           C  
ATOM   4188  CG  LEU   268      49.830  55.090  15.590  1.00  0.00           C  
ATOM   4189  CD1 LEU   268      49.310  56.490  15.740  1.00  0.00           C  
ATOM   4190  CD2 LEU   268      51.290  55.020  15.740  1.00  0.00           C  
ATOM   4191  HN  LEU   268      47.670  52.670  17.790  1.00  0.00           H  
ATOM   4192  HA  LEU   268      47.160  55.050  16.580  1.00  0.00           H  
ATOM   4193  HB1 LEU   268      49.450  53.050  16.340  1.00  0.00           H  
ATOM   4194  HB2 LEU   268      49.370  54.350  17.520  1.00  0.00           H  
ATOM   4195  HG  LEU   268      49.700  54.680  14.560  1.00  0.00           H  
ATOM   4196 1HD1 LEU   268      49.400  56.870  16.780  1.00  0.00           H  
ATOM   4197 2HD1 LEU   268      48.240  56.560  15.470  1.00  0.00           H  
ATOM   4198 3HD1 LEU   268      49.950  57.100  15.070  1.00  0.00           H  
ATOM   4199 1HD2 LEU   268      51.810  55.620  14.960  1.00  0.00           H  
ATOM   4200 2HD2 LEU   268      51.680  54.030  15.440  1.00  0.00           H  
ATOM   4201 3HD2 LEU   268      51.680  55.340  16.730  1.00  0.00           H  
ATOM   4202  N   TYR   269      47.400  52.480  14.470  1.00  0.00           N  
ATOM   4203  CA  TYR   269      46.860  51.870  13.250  1.00  0.00           C  
ATOM   4204  C   TYR   269      45.400  52.100  13.010  1.00  0.00           C  
ATOM   4205  O   TYR   269      45.000  52.710  12.030  1.00  0.00           O  
ATOM   4206  CB  TYR   269      47.320  50.400  13.050  1.00  0.00           C  
ATOM   4207  CG  TYR   269      47.010  49.850  11.630  1.00  0.00           C  
ATOM   4208  CD1 TYR   269      45.770  49.520  11.160  1.00  0.00           C  
ATOM   4209  CD2 TYR   269      48.080  49.680  10.690  1.00  0.00           C  
ATOM   4210  CE1 TYR   269      45.440  49.260   9.850  1.00  0.00           C  
ATOM   4211  CE2 TYR   269      47.830  49.350   9.410  1.00  0.00           C  
ATOM   4212  CZ  TYR   269      46.500  49.090   8.950  1.00  0.00           C  
ATOM   4213  OH  TYR   269      46.220  48.760   7.640  1.00  0.00           O  
ATOM   4214  HN  TYR   269      47.760  51.780  15.090  1.00  0.00           H  
ATOM   4215  HA  TYR   269      47.330  52.430  12.460  1.00  0.00           H  
ATOM   4216  HB1 TYR   269      46.840  49.700  13.770  1.00  0.00           H  
ATOM   4217  HB2 TYR   269      48.420  50.440  13.190  1.00  0.00           H  
ATOM   4218  HD1 TYR   269      44.950  49.730  11.840  1.00  0.00           H  
ATOM   4219  HD2 TYR   269      49.100  49.890  10.950  1.00  0.00           H  
ATOM   4220  HE1 TYR   269      44.460  48.970   9.490  1.00  0.00           H  
ATOM   4221  HE2 TYR   269      48.620  49.190   8.690  1.00  0.00           H  
ATOM   4222  HH  TYR   269      47.040  48.780   7.140  1.00  0.00           H  
ATOM   4223  N   GLU   270      44.570  51.670  13.970  1.00  0.00           N  
ATOM   4224  CA  GLU   270      43.130  51.840  14.000  1.00  0.00           C  
ATOM   4225  C   GLU   270      42.710  53.340  13.780  1.00  0.00           C  
ATOM   4226  O   GLU   270      41.830  53.760  13.030  1.00  0.00           O  
ATOM   4227  CB  GLU   270      42.310  51.230  15.190  1.00  0.00           C  
ATOM   4228  CG  GLU   270      42.240  49.700  15.240  1.00  0.00           C  
ATOM   4229  CD  GLU   270      41.030  49.160  15.890  1.00  0.00           C  
ATOM   4230  OE1 GLU   270      40.800  49.320  17.160  1.00  0.00           O  
ATOM   4231  OE2 GLU   270      40.330  48.370  15.200  1.00  0.00           O1-
ATOM   4232  HN  GLU   270      44.930  51.060  14.670  1.00  0.00           H  
ATOM   4233  HA  GLU   270      42.820  51.200  13.190  1.00  0.00           H  
ATOM   4234  HB1 GLU   270      41.280  51.650  15.150  1.00  0.00           H  
ATOM   4235  HB2 GLU   270      42.530  51.680  16.190  1.00  0.00           H  
ATOM   4236  HG1 GLU   270      43.180  49.450  15.770  1.00  0.00           H  
ATOM   4237  HG2 GLU   270      42.240  49.290  14.210  1.00  0.00           H  
ATOM   4238  N   MET   271      43.370  54.240  14.540  1.00  0.00           N  
ATOM   4239  CA  MET   271      43.490  55.720  14.400  1.00  0.00           C  
ATOM   4240  C   MET   271      43.690  56.300  13.070  1.00  0.00           C  
ATOM   4241  O   MET   271      42.820  56.950  12.530  1.00  0.00           O  
ATOM   4242  CB  MET   271      44.440  56.300  15.470  1.00  0.00           C  
ATOM   4243  CG  MET   271      43.750  56.660  16.810  1.00  0.00           C  
ATOM   4244  SD  MET   271      42.420  57.830  16.550  1.00  0.00           S  
ATOM   4245  CE  MET   271      41.780  58.020  18.220  1.00  0.00           C  
ATOM   4246  HN  MET   271      43.940  53.920  15.300  1.00  0.00           H  
ATOM   4247  HA  MET   271      42.480  56.050  14.590  1.00  0.00           H  
ATOM   4248  HB1 MET   271      44.980  57.150  15.020  1.00  0.00           H  
ATOM   4249  HB2 MET   271      45.200  55.540  15.770  1.00  0.00           H  
ATOM   4250  HG1 MET   271      44.530  57.090  17.500  1.00  0.00           H  
ATOM   4251  HG2 MET   271      43.460  55.710  17.300  1.00  0.00           H  
ATOM   4252  HE1 MET   271      41.070  58.880  18.230  1.00  0.00           H  
ATOM   4253  HE2 MET   271      42.560  58.300  18.950  1.00  0.00           H  
ATOM   4254  HE3 MET   271      41.310  57.030  18.440  1.00  0.00           H  
ATOM   4255  N   LEU   272      44.860  56.120  12.480  1.00  0.00           N  
ATOM   4256  CA  LEU   272      45.350  56.670  11.270  1.00  0.00           C  
ATOM   4257  C   LEU   272      44.550  56.260  10.030  1.00  0.00           C  
ATOM   4258  O   LEU   272      44.190  57.060   9.160  1.00  0.00           O  
ATOM   4259  CB  LEU   272      46.860  56.500  11.180  1.00  0.00           C  
ATOM   4260  CG  LEU   272      47.700  57.370  12.110  1.00  0.00           C  
ATOM   4261  CD1 LEU   272      49.150  56.860  12.290  1.00  0.00           C  
ATOM   4262  CD2 LEU   272      47.700  58.790  11.530  1.00  0.00           C  
ATOM   4263  HN  LEU   272      45.500  55.530  12.970  1.00  0.00           H  
ATOM   4264  HA  LEU   272      45.290  57.740  11.430  1.00  0.00           H  
ATOM   4265  HB1 LEU   272      47.250  56.650  10.150  1.00  0.00           H  
ATOM   4266  HB2 LEU   272      47.070  55.480  11.560  1.00  0.00           H  
ATOM   4267  HG  LEU   272      47.220  57.430  13.110  1.00  0.00           H  
ATOM   4268 1HD1 LEU   272      49.250  55.930  12.890  1.00  0.00           H  
ATOM   4269 2HD1 LEU   272      49.790  57.650  12.740  1.00  0.00           H  
ATOM   4270 3HD1 LEU   272      49.720  56.720  11.340  1.00  0.00           H  
ATOM   4271 1HD2 LEU   272      48.240  58.790  10.560  1.00  0.00           H  
ATOM   4272 2HD2 LEU   272      47.990  59.590  12.250  1.00  0.00           H  
ATOM   4273 3HD2 LEU   272      46.670  59.060  11.210  1.00  0.00           H  
ATOM   4274  N   VAL   273      44.380  54.940   9.910  1.00  0.00           N  
ATOM   4275  CA  VAL   273      44.050  54.250   8.730  1.00  0.00           C  
ATOM   4276  C   VAL   273      42.680  53.740   8.580  1.00  0.00           C  
ATOM   4277  O   VAL   273      42.140  53.700   7.460  1.00  0.00           O  
ATOM   4278  CB  VAL   273      45.130  53.140   8.410  1.00  0.00           C  
ATOM   4279  CG1 VAL   273      44.600  52.030   7.530  1.00  0.00           C  
ATOM   4280  CG2 VAL   273      46.330  53.770   7.710  1.00  0.00           C  
ATOM   4281  HN  VAL   273      44.670  54.410  10.700  1.00  0.00           H  
ATOM   4282  HA  VAL   273      44.270  54.820   7.830  1.00  0.00           H  
ATOM   4283  HB  VAL   273      45.440  52.620   9.340  1.00  0.00           H  
ATOM   4284 1HG1 VAL   273      44.010  51.300   8.130  1.00  0.00           H  
ATOM   4285 2HG1 VAL   273      45.470  51.410   7.230  1.00  0.00           H  
ATOM   4286 3HG1 VAL   273      44.010  52.350   6.640  1.00  0.00           H  
ATOM   4287 1HG2 VAL   273      46.050  54.020   6.660  1.00  0.00           H  
ATOM   4288 2HG2 VAL   273      47.200  53.090   7.760  1.00  0.00           H  
ATOM   4289 3HG2 VAL   273      46.580  54.600   8.410  1.00  0.00           H  
ATOM   4290  N   GLY   274      42.040  53.460   9.680  1.00  0.00           N  
ATOM   4291  CA  GLY   274      40.560  53.340   9.790  1.00  0.00           C  
ATOM   4292  C   GLY   274      40.160  51.890   9.660  1.00  0.00           C  
ATOM   4293  O   GLY   274      39.050  51.640   9.320  1.00  0.00           O  
ATOM   4294  HN  GLY   274      42.500  53.550  10.560  1.00  0.00           H  
ATOM   4295  HA1 GLY   274      40.110  53.870   8.970  1.00  0.00           H  
ATOM   4296  HA2 GLY   274      40.290  53.620  10.800  1.00  0.00           H  
ATOM   4297  N   ASP   275      41.080  50.890   9.890  1.00  0.00           N  
ATOM   4298  CA  ASP   275      40.760  49.470   9.740  1.00  0.00           C  
ATOM   4299  C   ASP   275      41.500  48.770  10.960  1.00  0.00           C  
ATOM   4300  O   ASP   275      42.470  49.310  11.470  1.00  0.00           O  
ATOM   4301  CB  ASP   275      41.170  48.840   8.370  1.00  0.00           C  
ATOM   4302  CG  ASP   275      40.760  47.420   8.130  1.00  0.00           C  
ATOM   4303  OD1 ASP   275      41.340  46.680   7.300  1.00  0.00           O  
ATOM   4304  OD2 ASP   275      39.680  47.030   8.680  1.00  0.00           O1-
ATOM   4305  HN  ASP   275      41.970  51.170  10.250  1.00  0.00           H  
ATOM   4306  HA  ASP   275      39.730  49.290   9.990  1.00  0.00           H  
ATOM   4307  HB1 ASP   275      42.240  48.860   8.100  1.00  0.00           H  
ATOM   4308  HB2 ASP   275      40.700  49.470   7.580  1.00  0.00           H  
ATOM   4309  N   THR   276      41.050  47.620  11.410  1.00  0.00           N  
ATOM   4310  CA  THR   276      41.750  46.740  12.300  1.00  0.00           C  
ATOM   4311  C   THR   276      42.900  46.000  11.590  1.00  0.00           C  
ATOM   4312  O   THR   276      42.610  45.420  10.560  1.00  0.00           O  
ATOM   4313  CB  THR   276      40.850  45.730  13.030  1.00  0.00           C  
ATOM   4314  CG2 THR   276      41.680  45.060  14.170  1.00  0.00           C  
ATOM   4315  OG1 THR   276      39.750  46.410  13.580  1.00  0.00           O  
ATOM   4316  HN  THR   276      40.160  47.270  11.120  1.00  0.00           H  
ATOM   4317  HA  THR   276      42.080  47.380  13.100  1.00  0.00           H  
ATOM   4318  HB  THR   276      40.400  44.990  12.350  1.00  0.00           H  
ATOM   4319  HG1 THR   276      40.190  47.100  14.090  1.00  0.00           H  
ATOM   4320 1HG2 THR   276      42.150  45.800  14.850  1.00  0.00           H  
ATOM   4321 2HG2 THR   276      42.520  44.430  13.810  1.00  0.00           H  
ATOM   4322 3HG2 THR   276      40.970  44.530  14.830  1.00  0.00           H  
ATOM   4323  N   PRO   277      44.230  45.960  11.960  1.00  0.00           N  
ATOM   4324  CA  PRO   277      45.330  45.470  11.120  1.00  0.00           C  
ATOM   4325  C   PRO   277      45.330  43.990  10.970  1.00  0.00           C  
ATOM   4326  O   PRO   277      45.280  43.580   9.820  1.00  0.00           O  
ATOM   4327  CB  PRO   277      46.600  45.910  11.880  1.00  0.00           C  
ATOM   4328  CG  PRO   277      46.160  46.260  13.330  1.00  0.00           C  
ATOM   4329  CD  PRO   277      44.690  46.650  13.140  1.00  0.00           C  
ATOM   4330  HA  PRO   277      45.310  45.850  10.110  1.00  0.00           H  
ATOM   4331  HB1 PRO   277      46.930  46.840  11.360  1.00  0.00           H  
ATOM   4332  HB2 PRO   277      47.500  45.260  11.850  1.00  0.00           H  
ATOM   4333  HG1 PRO   277      46.080  45.330  13.930  1.00  0.00           H  
ATOM   4334  HG2 PRO   277      46.860  47.030  13.730  1.00  0.00           H  
ATOM   4335  HD1 PRO   277      44.120  46.300  14.030  1.00  0.00           H  
ATOM   4336  HD2 PRO   277      44.610  47.750  13.000  1.00  0.00           H  
ATOM   4337  N   PHE   278      45.330  43.220  12.020  1.00  0.00           N  
ATOM   4338  CA  PHE   278      45.480  41.800  11.980  1.00  0.00           C  
ATOM   4339  C   PHE   278      44.300  40.960  12.360  1.00  0.00           C  
ATOM   4340  O   PHE   278      44.410  39.740  12.560  1.00  0.00           O  
ATOM   4341  CB  PHE   278      46.720  41.250  12.790  1.00  0.00           C  
ATOM   4342  CG  PHE   278      47.940  41.970  12.470  1.00  0.00           C  
ATOM   4343  CD1 PHE   278      48.520  41.860  11.180  1.00  0.00           C  
ATOM   4344  CD2 PHE   278      48.670  42.670  13.500  1.00  0.00           C  
ATOM   4345  CE1 PHE   278      49.740  42.500  10.890  1.00  0.00           C  
ATOM   4346  CE2 PHE   278      49.810  43.360  13.170  1.00  0.00           C  
ATOM   4347  CZ  PHE   278      50.320  43.290  11.840  1.00  0.00           C  
ATOM   4348  HN  PHE   278      45.050  43.550  12.920  1.00  0.00           H  
ATOM   4349  HA  PHE   278      45.540  41.520  10.940  1.00  0.00           H  
ATOM   4350  HB1 PHE   278      46.930  40.170  12.620  1.00  0.00           H  
ATOM   4351  HB2 PHE   278      46.550  41.340  13.880  1.00  0.00           H  
ATOM   4352  HD1 PHE   278      48.020  41.160  10.530  1.00  0.00           H  
ATOM   4353  HD2 PHE   278      48.290  42.720  14.510  1.00  0.00           H  
ATOM   4354  HE1 PHE   278      50.280  42.400   9.960  1.00  0.00           H  
ATOM   4355  HE2 PHE   278      50.410  43.650  14.030  1.00  0.00           H  
ATOM   4356  HZ  PHE   278      51.130  43.870  11.430  1.00  0.00           H  
ATOM   4357  N   TYR   279      43.080  41.480  12.460  1.00  0.00           N  
ATOM   4358  CA  TYR   279      41.780  40.700  12.620  1.00  0.00           C  
ATOM   4359  C   TYR   279      41.300  39.970  11.460  1.00  0.00           C  
ATOM   4360  O   TYR   279      41.490  40.440  10.350  1.00  0.00           O  
ATOM   4361  CB  TYR   279      40.690  41.550  13.350  1.00  0.00           C  
ATOM   4362  CG  TYR   279      39.340  40.800  13.600  1.00  0.00           C  
ATOM   4363  CD1 TYR   279      38.220  40.960  12.740  1.00  0.00           C  
ATOM   4364  CD2 TYR   279      39.220  40.110  14.820  1.00  0.00           C  
ATOM   4365  CE1 TYR   279      37.060  40.260  13.020  1.00  0.00           C  
ATOM   4366  CE2 TYR   279      38.010  39.580  15.160  1.00  0.00           C  
ATOM   4367  CZ  TYR   279      36.930  39.580  14.250  1.00  0.00           C  
ATOM   4368  OH  TYR   279      35.750  38.920  14.590  1.00  0.00           O  
ATOM   4369  HN  TYR   279      43.020  42.440  12.200  1.00  0.00           H  
ATOM   4370  HA  TYR   279      42.010  39.980  13.380  1.00  0.00           H  
ATOM   4371  HB1 TYR   279      40.490  42.380  12.640  1.00  0.00           H  
ATOM   4372  HB2 TYR   279      41.130  42.000  14.260  1.00  0.00           H  
ATOM   4373  HD1 TYR   279      38.350  41.630  11.900  1.00  0.00           H  
ATOM   4374  HD2 TYR   279      39.940  39.990  15.610  1.00  0.00           H  
ATOM   4375  HE1 TYR   279      36.210  40.370  12.370  1.00  0.00           H  
ATOM   4376  HE2 TYR   279      37.890  39.150  16.140  1.00  0.00           H  
ATOM   4377  HH  TYR   279      35.150  39.000  13.850  1.00  0.00           H  
ATOM   4378  N   ALA   280      40.780  38.730  11.580  1.00  0.00           N  
ATOM   4379  CA  ALA   280      39.950  38.150  10.560  1.00  0.00           C  
ATOM   4380  C   ALA   280      38.680  37.620  11.140  1.00  0.00           C  
ATOM   4381  O   ALA   280      38.650  37.230  12.300  1.00  0.00           O  
ATOM   4382  CB  ALA   280      40.710  37.020   9.700  1.00  0.00           C  
ATOM   4383  HN  ALA   280      40.850  38.160  12.400  1.00  0.00           H  
ATOM   4384  HA  ALA   280      39.630  38.940   9.900  1.00  0.00           H  
ATOM   4385  HB1 ALA   280      41.100  36.240  10.380  1.00  0.00           H  
ATOM   4386  HB2 ALA   280      41.600  37.420   9.160  1.00  0.00           H  
ATOM   4387  HB3 ALA   280      39.970  36.470   9.080  1.00  0.00           H  
ATOM   4388  N   ASP   281      37.610  37.420  10.330  1.00  0.00           N  
ATOM   4389  CA  ASP   281      36.400  36.740  10.700  1.00  0.00           C  
ATOM   4390  C   ASP   281      36.680  35.340  11.090  1.00  0.00           C  
ATOM   4391  O   ASP   281      36.110  34.840  12.040  1.00  0.00           O  
ATOM   4392  CB  ASP   281      35.250  36.840   9.680  1.00  0.00           C  
ATOM   4393  CG  ASP   281      34.670  38.250   9.450  1.00  0.00           C  
ATOM   4394  OD1 ASP   281      34.920  39.140  10.290  1.00  0.00           O  
ATOM   4395  OD2 ASP   281      33.860  38.400   8.510  1.00  0.00           O1-
ATOM   4396  HN  ASP   281      37.520  37.800   9.410  1.00  0.00           H  
ATOM   4397  HA  ASP   281      36.130  37.380  11.530  1.00  0.00           H  
ATOM   4398  HB1 ASP   281      34.400  36.180   9.960  1.00  0.00           H  
ATOM   4399  HB2 ASP   281      35.620  36.400   8.730  1.00  0.00           H  
ATOM   4400  N   SER   282      37.550  34.650  10.380  1.00  0.00           N  
ATOM   4401  CA  SER   282      38.010  33.390  10.900  1.00  0.00           C  
ATOM   4402  C   SER   282      39.170  33.590  11.880  1.00  0.00           C  
ATOM   4403  O   SER   282      40.170  34.290  11.720  1.00  0.00           O  
ATOM   4404  CB  SER   282      38.540  32.440   9.760  1.00  0.00           C  
ATOM   4405  OG  SER   282      39.250  31.260  10.100  1.00  0.00           O  
ATOM   4406  HN  SER   282      37.930  34.940   9.500  1.00  0.00           H  
ATOM   4407  HA  SER   282      37.220  32.820  11.350  1.00  0.00           H  
ATOM   4408  HB1 SER   282      39.140  33.080   9.080  1.00  0.00           H  
ATOM   4409  HB2 SER   282      37.690  32.190   9.090  1.00  0.00           H  
ATOM   4410  HG1 SER   282      38.780  30.670  10.690  1.00  0.00           H  
ATOM   4411  N   LEU   283      39.050  32.830  12.960  1.00  0.00           N  
ATOM   4412  CA  LEU   283      39.950  32.900  14.080  1.00  0.00           C  
ATOM   4413  C   LEU   283      41.370  32.440  13.800  1.00  0.00           C  
ATOM   4414  O   LEU   283      42.280  32.950  14.460  1.00  0.00           O  
ATOM   4415  CB  LEU   283      39.270  32.380  15.330  1.00  0.00           C  
ATOM   4416  CG  LEU   283      40.230  32.560  16.570  1.00  0.00           C  
ATOM   4417  CD1 LEU   283      40.620  33.970  16.890  1.00  0.00           C  
ATOM   4418  CD2 LEU   283      39.630  31.920  17.870  1.00  0.00           C  
ATOM   4419  HN  LEU   283      38.230  32.290  13.090  1.00  0.00           H  
ATOM   4420  HA  LEU   283      39.990  33.970  14.230  1.00  0.00           H  
ATOM   4421  HB1 LEU   283      39.120  31.300  15.160  1.00  0.00           H  
ATOM   4422  HB2 LEU   283      38.240  32.740  15.550  1.00  0.00           H  
ATOM   4423  HG  LEU   283      41.090  31.870  16.440  1.00  0.00           H  
ATOM   4424 1HD1 LEU   283      41.240  34.520  16.150  1.00  0.00           H  
ATOM   4425 2HD1 LEU   283      41.230  33.980  17.820  1.00  0.00           H  
ATOM   4426 3HD1 LEU   283      39.720  34.590  17.030  1.00  0.00           H  
ATOM   4427 1HD2 LEU   283      38.760  32.560  18.140  1.00  0.00           H  
ATOM   4428 2HD2 LEU   283      40.400  32.030  18.670  1.00  0.00           H  
ATOM   4429 3HD2 LEU   283      39.240  30.890  17.750  1.00  0.00           H  
ATOM   4430  N   VAL   284      41.540  31.490  12.830  1.00  0.00           N  
ATOM   4431  CA  VAL   284      42.830  31.070  12.270  1.00  0.00           C  
ATOM   4432  C   VAL   284      43.440  32.050  11.230  1.00  0.00           C  
ATOM   4433  O   VAL   284      44.670  32.250  11.280  1.00  0.00           O  
ATOM   4434  CB  VAL   284      42.730  29.650  11.590  1.00  0.00           C  
ATOM   4435  CG1 VAL   284      43.970  29.420  10.750  1.00  0.00           C  
ATOM   4436  CG2 VAL   284      42.590  28.670  12.710  1.00  0.00           C  
ATOM   4437  HN  VAL   284      40.730  31.000  12.470  1.00  0.00           H  
ATOM   4438  HA  VAL   284      43.490  30.990  13.110  1.00  0.00           H  
ATOM   4439  HB  VAL   284      41.770  29.600  11.020  1.00  0.00           H  
ATOM   4440 1HG1 VAL   284      44.140  28.320  10.670  1.00  0.00           H  
ATOM   4441 2HG1 VAL   284      44.800  29.820  11.370  1.00  0.00           H  
ATOM   4442 3HG1 VAL   284      44.080  29.900   9.760  1.00  0.00           H  
ATOM   4443 1HG2 VAL   284      41.640  28.770  13.280  1.00  0.00           H  
ATOM   4444 2HG2 VAL   284      43.490  28.660  13.370  1.00  0.00           H  
ATOM   4445 3HG2 VAL   284      42.550  27.620  12.350  1.00  0.00           H  
ATOM   4446  N   GLY   285      42.630  32.680  10.340  1.00  0.00           N  
ATOM   4447  CA  GLY   285      43.030  33.950   9.610  1.00  0.00           C  
ATOM   4448  C   GLY   285      43.670  34.950  10.500  1.00  0.00           C  
ATOM   4449  O   GLY   285      44.670  35.470  10.140  1.00  0.00           O  
ATOM   4450  HN  GLY   285      41.690  32.360  10.200  1.00  0.00           H  
ATOM   4451  HA1 GLY   285      42.130  34.380   9.200  1.00  0.00           H  
ATOM   4452  HA2 GLY   285      43.700  33.720   8.800  1.00  0.00           H  
ATOM   4453  N   THR   286      43.050  35.200  11.640  1.00  0.00           N  
ATOM   4454  CA  THR   286      43.510  36.130  12.610  1.00  0.00           C  
ATOM   4455  C   THR   286      44.870  35.800  13.140  1.00  0.00           C  
ATOM   4456  O   THR   286      45.770  36.680  13.120  1.00  0.00           O  
ATOM   4457  CB  THR   286      42.550  36.240  13.850  1.00  0.00           C  
ATOM   4458  CG2 THR   286      43.090  37.210  14.920  1.00  0.00           C  
ATOM   4459  OG1 THR   286      41.250  36.570  13.420  1.00  0.00           O  
ATOM   4460  HN  THR   286      42.150  34.830  11.810  1.00  0.00           H  
ATOM   4461  HA  THR   286      43.670  37.050  12.070  1.00  0.00           H  
ATOM   4462  HB  THR   286      42.420  35.260  14.360  1.00  0.00           H  
ATOM   4463  HG1 THR   286      40.940  35.750  13.020  1.00  0.00           H  
ATOM   4464 1HG2 THR   286      42.320  37.260  15.700  1.00  0.00           H  
ATOM   4465 2HG2 THR   286      43.360  38.240  14.590  1.00  0.00           H  
ATOM   4466 3HG2 THR   286      44.030  36.790  15.370  1.00  0.00           H  
ATOM   4467  N   TYR   287      45.030  34.530  13.470  1.00  0.00           N  
ATOM   4468  CA  TYR   287      46.290  33.890  13.960  1.00  0.00           C  
ATOM   4469  C   TYR   287      47.370  33.980  12.880  1.00  0.00           C  
ATOM   4470  O   TYR   287      48.470  34.440  13.090  1.00  0.00           O  
ATOM   4471  CB  TYR   287      45.970  32.390  14.270  1.00  0.00           C  
ATOM   4472  CG  TYR   287      47.090  31.660  14.940  1.00  0.00           C  
ATOM   4473  CD1 TYR   287      48.200  31.210  14.220  1.00  0.00           C  
ATOM   4474  CD2 TYR   287      46.910  31.310  16.290  1.00  0.00           C  
ATOM   4475  CE1 TYR   287      49.240  30.430  14.800  1.00  0.00           C  
ATOM   4476  CE2 TYR   287      47.890  30.510  16.890  1.00  0.00           C  
ATOM   4477  CZ  TYR   287      49.070  30.110  16.180  1.00  0.00           C  
ATOM   4478  OH  TYR   287      50.050  29.270  16.750  1.00  0.00           O  
ATOM   4479  HN  TYR   287      44.230  33.940  13.530  1.00  0.00           H  
ATOM   4480  HA  TYR   287      46.550  34.410  14.870  1.00  0.00           H  
ATOM   4481  HB1 TYR   287      45.800  31.850  13.310  1.00  0.00           H  
ATOM   4482  HB2 TYR   287      45.030  32.280  14.850  1.00  0.00           H  
ATOM   4483  HD1 TYR   287      48.200  31.340  13.150  1.00  0.00           H  
ATOM   4484  HD2 TYR   287      45.990  31.470  16.840  1.00  0.00           H  
ATOM   4485  HE1 TYR   287      50.000  29.990  14.170  1.00  0.00           H  
ATOM   4486  HE2 TYR   287      47.710  30.030  17.840  1.00  0.00           H  
ATOM   4487  HH  TYR   287      49.860  29.340  17.690  1.00  0.00           H  
ATOM   4488  N   SER   288      47.020  33.710  11.620  1.00  0.00           N  
ATOM   4489  CA  SER   288      47.910  33.810  10.490  1.00  0.00           C  
ATOM   4490  C   SER   288      48.410  35.220  10.350  1.00  0.00           C  
ATOM   4491  O   SER   288      49.580  35.450  10.210  1.00  0.00           O  
ATOM   4492  CB  SER   288      47.230  33.290   9.110  1.00  0.00           C  
ATOM   4493  OG  SER   288      46.690  31.950   9.230  1.00  0.00           O  
ATOM   4494  HN  SER   288      46.070  33.510  11.430  1.00  0.00           H  
ATOM   4495  HA  SER   288      48.750  33.190  10.700  1.00  0.00           H  
ATOM   4496  HB1 SER   288      48.030  33.280   8.340  1.00  0.00           H  
ATOM   4497  HB2 SER   288      46.500  34.050   8.750  1.00  0.00           H  
ATOM   4498  HG1 SER   288      45.900  32.080   9.750  1.00  0.00           H  
ATOM   4499  N   LYS   289      47.440  36.180  10.390  1.00  0.00           N  
ATOM   4500  CA  LYS   289      47.830  37.600  10.340  1.00  0.00           C  
ATOM   4501  C   LYS   289      48.740  38.140  11.390  1.00  0.00           C  
ATOM   4502  O   LYS   289      49.740  38.790  11.050  1.00  0.00           O  
ATOM   4503  CB  LYS   289      46.610  38.450  10.290  1.00  0.00           C  
ATOM   4504  CG  LYS   289      45.810  38.310   8.920  1.00  0.00           C  
ATOM   4505  CD  LYS   289      44.410  39.090   8.960  1.00  0.00           C  
ATOM   4506  CE  LYS   289      43.540  38.800   7.690  1.00  0.00           C  
ATOM   4507  NZ  LYS   289      42.450  39.730   7.800  1.00  0.00           N1+
ATOM   4508  HN  LYS   289      46.480  35.900  10.450  1.00  0.00           H  
ATOM   4509  HA  LYS   289      48.270  37.680   9.360  1.00  0.00           H  
ATOM   4510  HB1 LYS   289      46.840  39.510  10.540  1.00  0.00           H  
ATOM   4511  HB2 LYS   289      45.970  37.990  11.080  1.00  0.00           H  
ATOM   4512  HG1 LYS   289      45.660  37.260   8.580  1.00  0.00           H  
ATOM   4513  HG2 LYS   289      46.430  38.720   8.100  1.00  0.00           H  
ATOM   4514  HD1 LYS   289      44.780  40.140   9.060  1.00  0.00           H  
ATOM   4515  HD2 LYS   289      43.810  38.880   9.870  1.00  0.00           H  
ATOM   4516  HE1 LYS   289      43.180  37.750   7.690  1.00  0.00           H  
ATOM   4517  HE2 LYS   289      44.210  39.040   6.840  1.00  0.00           H  
ATOM   4518  HZ1 LYS   289      41.610  39.200   7.490  1.00  0.00           H  
ATOM   4519  HZ2 LYS   289      42.610  40.540   7.170  1.00  0.00           H  
ATOM   4520  HZ3 LYS   289      42.430  40.040   8.790  1.00  0.00           H  
ATOM   4521  N   ILE   290      48.550  37.710  12.630  1.00  0.00           N  
ATOM   4522  CA  ILE   290      49.370  37.960  13.820  1.00  0.00           C  
ATOM   4523  C   ILE   290      50.760  37.370  13.710  1.00  0.00           C  
ATOM   4524  O   ILE   290      51.760  38.020  14.030  1.00  0.00           O  
ATOM   4525  CB  ILE   290      48.680  37.510  15.080  1.00  0.00           C  
ATOM   4526  CG1 ILE   290      47.450  38.350  15.390  1.00  0.00           C  
ATOM   4527  CG2 ILE   290      49.620  37.320  16.320  1.00  0.00           C  
ATOM   4528  CD  ILE   290      47.830  39.810  15.850  1.00  0.00           C  
ATOM   4529  HN  ILE   290      47.650  37.340  12.850  1.00  0.00           H  
ATOM   4530  HA  ILE   290      49.560  39.020  13.880  1.00  0.00           H  
ATOM   4531  HB  ILE   290      48.210  36.530  14.840  1.00  0.00           H  
ATOM   4532 1HG1 ILE   290      46.890  37.950  16.260  1.00  0.00           H  
ATOM   4533 2HG1 ILE   290      46.810  38.510  14.490  1.00  0.00           H  
ATOM   4534 1HG2 ILE   290      49.060  37.310  17.280  1.00  0.00           H  
ATOM   4535 2HG2 ILE   290      50.330  38.170  16.430  1.00  0.00           H  
ATOM   4536 3HG2 ILE   290      50.240  36.400  16.260  1.00  0.00           H  
ATOM   4537  HD1 ILE   290      48.640  40.250  15.220  1.00  0.00           H  
ATOM   4538  HD2 ILE   290      48.280  39.600  16.850  1.00  0.00           H  
ATOM   4539  HD3 ILE   290      46.990  40.500  16.030  1.00  0.00           H  
ATOM   4540  N   MET   291      50.830  36.120  13.260  1.00  0.00           N  
ATOM   4541  CA  MET   291      52.170  35.520  13.100  1.00  0.00           C  
ATOM   4542  C   MET   291      53.040  35.990  11.910  1.00  0.00           C  
ATOM   4543  O   MET   291      54.220  36.180  12.010  1.00  0.00           O  
ATOM   4544  CB  MET   291      52.200  34.000  13.210  1.00  0.00           C  
ATOM   4545  CG  MET   291      51.590  33.260  14.380  1.00  0.00           C  
ATOM   4546  SD  MET   291      52.080  33.990  15.980  1.00  0.00           S  
ATOM   4547  CE  MET   291      50.840  32.890  16.740  1.00  0.00           C  
ATOM   4548  HN  MET   291      50.070  35.630  12.840  1.00  0.00           H  
ATOM   4549  HA  MET   291      52.730  35.810  13.980  1.00  0.00           H  
ATOM   4550  HB1 MET   291      53.290  33.800  13.160  1.00  0.00           H  
ATOM   4551  HB2 MET   291      51.720  33.580  12.300  1.00  0.00           H  
ATOM   4552  HG1 MET   291      51.790  32.160  14.370  1.00  0.00           H  
ATOM   4553  HG2 MET   291      50.480  33.270  14.350  1.00  0.00           H  
ATOM   4554  HE1 MET   291      49.850  33.020  16.250  1.00  0.00           H  
ATOM   4555  HE2 MET   291      50.750  33.280  17.780  1.00  0.00           H  
ATOM   4556  HE3 MET   291      51.190  31.840  16.770  1.00  0.00           H  
ATOM   4557  N   ASN   292      52.410  36.290  10.760  1.00  0.00           N  
ATOM   4558  CA  ASN   292      52.940  36.970   9.630  1.00  0.00           C  
ATOM   4559  C   ASN   292      53.010  38.490   9.720  1.00  0.00           C  
ATOM   4560  O   ASN   292      53.090  39.190   8.680  1.00  0.00           O  
ATOM   4561  CB  ASN   292      52.090  36.580   8.360  1.00  0.00           C  
ATOM   4562  CG  ASN   292      52.070  35.100   8.140  1.00  0.00           C  
ATOM   4563  ND2 ASN   292      50.950  34.660   7.590  1.00  0.00           N  
ATOM   4564  OD1 ASN   292      52.890  34.300   8.570  1.00  0.00           O  
ATOM   4565  HN  ASN   292      51.430  36.140  10.640  1.00  0.00           H  
ATOM   4566  HA  ASN   292      53.950  36.600   9.550  1.00  0.00           H  
ATOM   4567  HB1 ASN   292      52.500  37.040   7.430  1.00  0.00           H  
ATOM   4568  HB2 ASN   292      51.090  37.020   8.550  1.00  0.00           H  
ATOM   4569 1HD2 ASN   292      50.770  33.670   7.620  1.00  0.00           H  
ATOM   4570 2HD2 ASN   292      50.180  35.260   7.380  1.00  0.00           H  
ATOM   4571  N   HSD   293      53.050  39.120  10.890  1.00  0.00           N  
ATOM   4572  CA  HSD   293      52.800  40.570  10.950  1.00  0.00           C  
ATOM   4573  C   HSD   293      53.650  41.540  10.130  1.00  0.00           C  
ATOM   4574  O   HSD   293      53.200  42.570   9.590  1.00  0.00           O  
ATOM   4575  CB  HSD   293      52.840  40.990  12.350  1.00  0.00           C  
ATOM   4576  CG  HSD   293      54.010  40.540  13.150  1.00  0.00           C  
ATOM   4577  CD2 HSD   293      55.150  41.260  13.230  1.00  0.00           C  
ATOM   4578  ND1 HSD   293      54.110  39.510  14.050  1.00  0.00           N  
ATOM   4579  CE1 HSD   293      55.310  39.610  14.620  1.00  0.00           C  
ATOM   4580  NE2 HSD   293      56.000  40.640  14.180  1.00  0.00           N  
ATOM   4581  HN  HSD   293      53.010  38.600  11.740  1.00  0.00           H  
ATOM   4582  HA  HSD   293      51.780  40.640  10.610  1.00  0.00           H  
ATOM   4583  HB1 HSD   293      51.960  40.490  12.810  1.00  0.00           H  
ATOM   4584  HB2 HSD   293      52.750  42.070  12.610  1.00  0.00           H  
ATOM   4585  HD1 HSD   293      53.300  39.020  14.380  1.00  0.00           H  
ATOM   4586  HD2 HSD   293      55.440  42.260  12.920  1.00  0.00           H  
ATOM   4587  HE1 HSD   293      55.620  39.100  15.530  1.00  0.00           H  
ATOM   4588  N   LYS   294      54.910  41.130  10.020  1.00  0.00           N  
ATOM   4589  CA  LYS   294      55.920  41.960   9.390  1.00  0.00           C  
ATOM   4590  C   LYS   294      55.730  42.030   7.930  1.00  0.00           C  
ATOM   4591  O   LYS   294      56.090  43.030   7.310  1.00  0.00           O  
ATOM   4592  CB  LYS   294      57.400  41.420   9.610  1.00  0.00           C  
ATOM   4593  CG  LYS   294      57.840  41.500  11.020  1.00  0.00           C  
ATOM   4594  CD  LYS   294      59.210  40.820  11.180  1.00  0.00           C  
ATOM   4595  CE  LYS   294      59.500  40.660  12.680  1.00  0.00           C  
ATOM   4596  NZ  LYS   294      58.630  39.670  13.310  1.00  0.00           N1+
ATOM   4597  HN  LYS   294      55.070  40.200  10.360  1.00  0.00           H  
ATOM   4598  HA  LYS   294      55.860  42.920   9.890  1.00  0.00           H  
ATOM   4599  HB1 LYS   294      58.090  41.950   8.930  1.00  0.00           H  
ATOM   4600  HB2 LYS   294      57.300  40.350   9.340  1.00  0.00           H  
ATOM   4601  HG1 LYS   294      57.190  40.870  11.670  1.00  0.00           H  
ATOM   4602  HG2 LYS   294      57.990  42.520  11.440  1.00  0.00           H  
ATOM   4603  HD1 LYS   294      59.910  41.530  10.690  1.00  0.00           H  
ATOM   4604  HD2 LYS   294      59.320  39.830  10.670  1.00  0.00           H  
ATOM   4605  HE1 LYS   294      59.520  41.610  13.250  1.00  0.00           H  
ATOM   4606  HE2 LYS   294      60.540  40.290  12.830  1.00  0.00           H  
ATOM   4607  HZ1 LYS   294      58.550  38.800  12.740  1.00  0.00           H  
ATOM   4608  HZ2 LYS   294      57.720  40.150  13.440  1.00  0.00           H  
ATOM   4609  HZ3 LYS   294      58.970  39.400  14.260  1.00  0.00           H  
ATOM   4610  N   ASN   295      55.150  41.030   7.240  1.00  0.00           N  
ATOM   4611  CA  ASN   295      54.830  41.200   5.790  1.00  0.00           C  
ATOM   4612  C   ASN   295      53.290  41.300   5.490  1.00  0.00           C  
ATOM   4613  O   ASN   295      52.810  41.790   4.470  1.00  0.00           O  
ATOM   4614  CB  ASN   295      55.240  39.860   5.140  1.00  0.00           C  
ATOM   4615  CG  ASN   295      56.720  39.590   5.020  1.00  0.00           C  
ATOM   4616  ND2 ASN   295      57.390  39.130   6.080  1.00  0.00           N  
ATOM   4617  OD1 ASN   295      57.260  39.800   3.950  1.00  0.00           O  
ATOM   4618  HN  ASN   295      54.770  40.220   7.680  1.00  0.00           H  
ATOM   4619  HA  ASN   295      55.330  42.060   5.380  1.00  0.00           H  
ATOM   4620  HB1 ASN   295      54.900  39.940   4.080  1.00  0.00           H  
ATOM   4621  HB2 ASN   295      54.790  39.000   5.670  1.00  0.00           H  
ATOM   4622 1HD2 ASN   295      58.310  38.780   5.890  1.00  0.00           H  
ATOM   4623 2HD2 ASN   295      56.900  38.830   6.900  1.00  0.00           H  
ATOM   4624  N   SER   296      52.430  41.030   6.490  1.00  0.00           N  
ATOM   4625  CA  SER   296      50.980  41.270   6.520  1.00  0.00           C  
ATOM   4626  C   SER   296      50.570  42.680   6.780  1.00  0.00           C  
ATOM   4627  O   SER   296      49.550  43.160   6.280  1.00  0.00           O  
ATOM   4628  CB  SER   296      50.320  40.430   7.560  1.00  0.00           C  
ATOM   4629  OG  SER   296      48.890  40.460   7.600  1.00  0.00           O  
ATOM   4630  HN  SER   296      52.850  40.720   7.340  1.00  0.00           H  
ATOM   4631  HA  SER   296      50.690  40.810   5.590  1.00  0.00           H  
ATOM   4632  HB1 SER   296      50.650  40.650   8.600  1.00  0.00           H  
ATOM   4633  HB2 SER   296      50.610  39.370   7.440  1.00  0.00           H  
ATOM   4634  HG1 SER   296      48.580  41.280   7.990  1.00  0.00           H  
ATOM   4635  N   LEU   297      51.370  43.440   7.530  1.00  0.00           N  
ATOM   4636  CA  LEU   297      51.050  44.820   7.740  1.00  0.00           C  
ATOM   4637  C   LEU   297      51.080  45.680   6.530  1.00  0.00           C  
ATOM   4638  O   LEU   297      52.110  45.930   5.890  1.00  0.00           O  
ATOM   4639  CB  LEU   297      51.960  45.430   8.820  1.00  0.00           C  
ATOM   4640  CG  LEU   297      51.550  46.840   9.300  1.00  0.00           C  
ATOM   4641  CD1 LEU   297      50.170  46.820  10.030  1.00  0.00           C  
ATOM   4642  CD2 LEU   297      52.710  47.390  10.130  1.00  0.00           C  
ATOM   4643  HN  LEU   297      52.220  43.110   7.940  1.00  0.00           H  
ATOM   4644  HA  LEU   297      50.020  44.770   8.060  1.00  0.00           H  
ATOM   4645  HB1 LEU   297      53.010  45.290   8.460  1.00  0.00           H  
ATOM   4646  HB2 LEU   297      51.990  44.800   9.730  1.00  0.00           H  
ATOM   4647  HG  LEU   297      51.450  47.510   8.420  1.00  0.00           H  
ATOM   4648 1HD1 LEU   297      49.940  47.890  10.190  1.00  0.00           H  
ATOM   4649 2HD1 LEU   297      50.160  46.320  11.020  1.00  0.00           H  
ATOM   4650 3HD1 LEU   297      49.280  46.380   9.510  1.00  0.00           H  
ATOM   4651 1HD2 LEU   297      52.470  48.390  10.560  1.00  0.00           H  
ATOM   4652 2HD2 LEU   297      53.520  47.610   9.400  1.00  0.00           H  
ATOM   4653 3HD2 LEU   297      53.050  46.620  10.860  1.00  0.00           H  
ATOM   4654  N   THR   298      49.880  46.210   6.120  1.00  0.00           N  
ATOM   4655  CA  THR   298      49.770  46.900   4.890  1.00  0.00           C  
ATOM   4656  C   THR   298      49.070  48.300   5.050  1.00  0.00           C  
ATOM   4657  O   THR   298      48.270  48.450   5.960  1.00  0.00           O  
ATOM   4658  CB  THR   298      49.040  46.100   3.710  1.00  0.00           C  
ATOM   4659  CG2 THR   298      47.690  45.640   4.210  1.00  0.00           C  
ATOM   4660  OG1 THR   298      48.720  46.880   2.540  1.00  0.00           O  
ATOM   4661  HN  THR   298      49.050  45.930   6.600  1.00  0.00           H  
ATOM   4662  HA  THR   298      50.770  47.000   4.500  1.00  0.00           H  
ATOM   4663  HB  THR   298      49.710  45.240   3.490  1.00  0.00           H  
ATOM   4664  HG1 THR   298      49.540  47.350   2.370  1.00  0.00           H  
ATOM   4665 1HG2 THR   298      47.250  44.910   3.500  1.00  0.00           H  
ATOM   4666 2HG2 THR   298      47.000  46.500   4.390  1.00  0.00           H  
ATOM   4667 3HG2 THR   298      47.760  45.150   5.200  1.00  0.00           H  
ATOM   4668  N   PHE   299      49.330  49.300   4.170  1.00  0.00           N  
ATOM   4669  CA  PHE   299      48.740  50.570   4.400  1.00  0.00           C  
ATOM   4670  C   PHE   299      47.880  51.010   3.240  1.00  0.00           C  
ATOM   4671  O   PHE   299      48.420  51.320   2.180  1.00  0.00           O  
ATOM   4672  CB  PHE   299      49.900  51.550   4.620  1.00  0.00           C  
ATOM   4673  CG  PHE   299      50.540  51.310   6.000  1.00  0.00           C  
ATOM   4674  CD1 PHE   299      49.890  51.740   7.170  1.00  0.00           C  
ATOM   4675  CD2 PHE   299      51.840  50.790   6.090  1.00  0.00           C  
ATOM   4676  CE1 PHE   299      50.530  51.600   8.470  1.00  0.00           C  
ATOM   4677  CE2 PHE   299      52.440  50.660   7.350  1.00  0.00           C  
ATOM   4678  CZ  PHE   299      51.800  51.050   8.500  1.00  0.00           C  
ATOM   4679  HN  PHE   299      49.990  49.200   3.440  1.00  0.00           H  
ATOM   4680  HA  PHE   299      48.150  50.610   5.300  1.00  0.00           H  
ATOM   4681  HB1 PHE   299      49.500  52.590   4.570  1.00  0.00           H  
ATOM   4682  HB2 PHE   299      50.620  51.360   3.790  1.00  0.00           H  
ATOM   4683  HD1 PHE   299      48.830  51.980   7.170  1.00  0.00           H  
ATOM   4684  HD2 PHE   299      52.390  50.520   5.210  1.00  0.00           H  
ATOM   4685  HE1 PHE   299      50.020  51.730   9.420  1.00  0.00           H  
ATOM   4686  HE2 PHE   299      53.450  50.290   7.470  1.00  0.00           H  
ATOM   4687  HZ  PHE   299      52.210  50.910   9.490  1.00  0.00           H  
ATOM   4688  N   PRO   300      46.510  51.070   3.380  1.00  0.00           N  
ATOM   4689  CA  PRO   300      45.580  51.450   2.300  1.00  0.00           C  
ATOM   4690  C   PRO   300      45.920  52.590   1.350  1.00  0.00           C  
ATOM   4691  O   PRO   300      46.140  53.680   1.830  1.00  0.00           O  
ATOM   4692  CB  PRO   300      44.220  51.510   2.970  1.00  0.00           C  
ATOM   4693  CG  PRO   300      44.310  50.350   3.970  1.00  0.00           C  
ATOM   4694  CD  PRO   300      45.810  50.530   4.520  1.00  0.00           C  
ATOM   4695  HA  PRO   300      45.570  50.580   1.660  1.00  0.00           H  
ATOM   4696  HB1 PRO   300      43.360  51.290   2.290  1.00  0.00           H  
ATOM   4697  HB2 PRO   300      44.070  52.490   3.460  1.00  0.00           H  
ATOM   4698  HG1 PRO   300      43.490  50.400   4.720  1.00  0.00           H  
ATOM   4699  HG2 PRO   300      44.220  49.320   3.560  1.00  0.00           H  
ATOM   4700  HD1 PRO   300      45.830  51.240   5.380  1.00  0.00           H  
ATOM   4701  HD2 PRO   300      46.250  49.630   5.000  1.00  0.00           H  
ATOM   4702  N   ASP   301      45.840  52.370   0.040  1.00  0.00           N  
ATOM   4703  CA  ASP   301      46.470  53.260  -0.970  1.00  0.00           C  
ATOM   4704  C   ASP   301      45.640  54.590  -1.130  1.00  0.00           C  
ATOM   4705  O   ASP   301      45.990  55.610  -1.760  1.00  0.00           O  
ATOM   4706  CB  ASP   301      46.460  52.640  -2.360  1.00  0.00           C  
ATOM   4707  CG  ASP   301      47.310  51.410  -2.430  1.00  0.00           C  
ATOM   4708  OD1 ASP   301      48.470  51.610  -1.970  1.00  0.00           O  
ATOM   4709  OD2 ASP   301      46.840  50.340  -2.970  1.00  0.00           O1-
ATOM   4710  HN  ASP   301      45.700  51.460  -0.360  1.00  0.00           H  
ATOM   4711  HA  ASP   301      47.490  53.390  -0.650  1.00  0.00           H  
ATOM   4712  HB1 ASP   301      46.750  53.300  -3.200  1.00  0.00           H  
ATOM   4713  HB2 ASP   301      45.430  52.350  -2.670  1.00  0.00           H  
ATOM   4714  N   ASP   302      44.460  54.700  -0.430  1.00  0.00           N  
ATOM   4715  CA  ASP   302      43.570  55.810  -0.600  1.00  0.00           C  
ATOM   4716  C   ASP   302      43.850  56.810   0.550  1.00  0.00           C  
ATOM   4717  O   ASP   302      43.420  57.960   0.550  1.00  0.00           O  
ATOM   4718  CB  ASP   302      42.140  55.360  -0.590  1.00  0.00           C  
ATOM   4719  CG  ASP   302      41.650  54.480  -1.780  1.00  0.00           C  
ATOM   4720  OD1 ASP   302      42.500  53.920  -2.500  1.00  0.00           O  
ATOM   4721  OD2 ASP   302      40.450  54.170  -1.920  1.00  0.00           O1-
ATOM   4722  HN  ASP   302      44.280  53.840   0.030  1.00  0.00           H  
ATOM   4723  HA  ASP   302      43.800  56.310  -1.530  1.00  0.00           H  
ATOM   4724  HB1 ASP   302      41.400  56.190  -0.490  1.00  0.00           H  
ATOM   4725  HB2 ASP   302      41.980  54.810   0.360  1.00  0.00           H  
ATOM   4726  N   ASN   303      44.730  56.400   1.520  1.00  0.00           N  
ATOM   4727  CA  ASN   303      45.290  57.100   2.670  1.00  0.00           C  
ATOM   4728  C   ASN   303      46.680  57.560   2.400  1.00  0.00           C  
ATOM   4729  O   ASN   303      47.500  56.960   1.690  1.00  0.00           O  
ATOM   4730  CB  ASN   303      45.160  56.280   4.030  1.00  0.00           C  
ATOM   4731  CG  ASN   303      45.660  56.970   5.260  1.00  0.00           C  
ATOM   4732  ND2 ASN   303      45.240  58.210   5.530  1.00  0.00           N  
ATOM   4733  OD1 ASN   303      46.530  56.350   5.930  1.00  0.00           O  
ATOM   4734  HN  ASN   303      45.100  55.490   1.340  1.00  0.00           H  
ATOM   4735  HA  ASN   303      44.740  58.010   2.870  1.00  0.00           H  
ATOM   4736  HB1 ASN   303      45.790  55.380   3.900  1.00  0.00           H  
ATOM   4737  HB2 ASN   303      44.100  56.030   4.240  1.00  0.00           H  
ATOM   4738 1HD2 ASN   303      44.390  58.520   5.090  1.00  0.00           H  
ATOM   4739 2HD2 ASN   303      45.620  58.610   6.360  1.00  0.00           H  
ATOM   4740  N   ASP   304      47.040  58.750   2.970  1.00  0.00           N  
ATOM   4741  CA  ASP   304      48.200  59.490   2.550  1.00  0.00           C  
ATOM   4742  C   ASP   304      48.840  60.070   3.810  1.00  0.00           C  
ATOM   4743  O   ASP   304      49.230  61.270   3.800  1.00  0.00           O  
ATOM   4744  CB  ASP   304      47.650  60.710   1.610  1.00  0.00           C  
ATOM   4745  CG  ASP   304      47.160  60.190   0.310  1.00  0.00           C  
ATOM   4746  OD1 ASP   304      47.920  59.410  -0.330  1.00  0.00           O  
ATOM   4747  OD2 ASP   304      46.100  60.590  -0.210  1.00  0.00           O1-
ATOM   4748  HN  ASP   304      46.500  59.260   3.630  1.00  0.00           H  
ATOM   4749  HA  ASP   304      48.950  58.910   2.050  1.00  0.00           H  
ATOM   4750  HB1 ASP   304      48.500  61.340   1.280  1.00  0.00           H  
ATOM   4751  HB2 ASP   304      46.910  61.380   2.120  1.00  0.00           H  
ATOM   4752  N   ILE   305      49.120  59.260   4.870  1.00  0.00           N  
ATOM   4753  CA  ILE   305      49.840  59.720   6.060  1.00  0.00           C  
ATOM   4754  C   ILE   305      51.310  59.800   5.750  1.00  0.00           C  
ATOM   4755  O   ILE   305      51.810  59.090   4.890  1.00  0.00           O  
ATOM   4756  CB  ILE   305      49.550  58.850   7.250  1.00  0.00           C  
ATOM   4757  CG1 ILE   305      49.840  57.380   7.030  1.00  0.00           C  
ATOM   4758  CG2 ILE   305      48.090  59.190   7.580  1.00  0.00           C  
ATOM   4759  CD  ILE   305      49.310  56.460   8.100  1.00  0.00           C  
ATOM   4760  HN  ILE   305      48.830  58.310   4.920  1.00  0.00           H  
ATOM   4761  HA  ILE   305      49.570  60.750   6.280  1.00  0.00           H  
ATOM   4762  HB  ILE   305      50.120  59.170   8.150  1.00  0.00           H  
ATOM   4763 1HG1 ILE   305      50.940  57.230   6.960  1.00  0.00           H  
ATOM   4764 2HG1 ILE   305      49.500  57.160   5.990  1.00  0.00           H  
ATOM   4765 1HG2 ILE   305      48.020  60.290   7.610  1.00  0.00           H  
ATOM   4766 2HG2 ILE   305      47.790  58.730   8.550  1.00  0.00           H  
ATOM   4767 3HG2 ILE   305      47.400  58.800   6.810  1.00  0.00           H  
ATOM   4768  HD1 ILE   305      49.470  56.890   9.110  1.00  0.00           H  
ATOM   4769  HD2 ILE   305      49.850  55.490   8.130  1.00  0.00           H  
ATOM   4770  HD3 ILE   305      48.240  56.250   7.890  1.00  0.00           H  
ATOM   4771  N   SER   306      52.020  60.570   6.560  1.00  0.00           N  
ATOM   4772  CA  SER   306      53.520  60.670   6.600  1.00  0.00           C  
ATOM   4773  C   SER   306      54.240  59.370   6.830  1.00  0.00           C  
ATOM   4774  O   SER   306      53.810  58.580   7.660  1.00  0.00           O  
ATOM   4775  CB  SER   306      53.890  61.820   7.620  1.00  0.00           C  
ATOM   4776  OG  SER   306      53.580  61.390   8.980  1.00  0.00           O  
ATOM   4777  HN  SER   306      51.510  60.930   7.340  1.00  0.00           H  
ATOM   4778  HA  SER   306      53.890  61.110   5.690  1.00  0.00           H  
ATOM   4779  HB1 SER   306      53.300  62.740   7.440  1.00  0.00           H  
ATOM   4780  HB2 SER   306      54.960  62.090   7.620  1.00  0.00           H  
ATOM   4781  HG1 SER   306      52.630  61.280   8.980  1.00  0.00           H  
ATOM   4782  N   LYS   307      55.470  59.160   6.230  1.00  0.00           N  
ATOM   4783  CA  LYS   307      56.370  58.110   6.570  1.00  0.00           C  
ATOM   4784  C   LYS   307      56.860  57.900   8.040  1.00  0.00           C  
ATOM   4785  O   LYS   307      56.930  56.780   8.520  1.00  0.00           O  
ATOM   4786  CB  LYS   307      57.580  58.140   5.580  1.00  0.00           C  
ATOM   4787  CG  LYS   307      58.460  59.390   5.630  1.00  0.00           C  
ATOM   4788  CD  LYS   307      59.540  59.330   4.530  1.00  0.00           C  
ATOM   4789  CE  LYS   307      60.660  60.400   4.600  1.00  0.00           C  
ATOM   4790  NZ  LYS   307      61.250  60.540   5.960  1.00  0.00           N1+
ATOM   4791  HN  LYS   307      55.670  59.820   5.510  1.00  0.00           H  
ATOM   4792  HA  LYS   307      55.900  57.160   6.380  1.00  0.00           H  
ATOM   4793  HB1 LYS   307      57.160  57.980   4.570  1.00  0.00           H  
ATOM   4794  HB2 LYS   307      58.260  57.270   5.730  1.00  0.00           H  
ATOM   4795  HG1 LYS   307      58.980  59.380   6.620  1.00  0.00           H  
ATOM   4796  HG2 LYS   307      57.890  60.330   5.460  1.00  0.00           H  
ATOM   4797  HD1 LYS   307      59.050  59.410   3.540  1.00  0.00           H  
ATOM   4798  HD2 LYS   307      60.100  58.370   4.530  1.00  0.00           H  
ATOM   4799  HE1 LYS   307      60.370  61.420   4.260  1.00  0.00           H  
ATOM   4800  HE2 LYS   307      61.440  60.050   3.890  1.00  0.00           H  
ATOM   4801  HZ1 LYS   307      60.590  61.020   6.600  1.00  0.00           H  
ATOM   4802  HZ2 LYS   307      62.140  61.060   5.860  1.00  0.00           H  
ATOM   4803  HZ3 LYS   307      61.500  59.580   6.260  1.00  0.00           H  
ATOM   4804  N   GLU   308      57.130  59.020   8.800  1.00  0.00           N  
ATOM   4805  CA  GLU   308      57.490  58.940  10.140  1.00  0.00           C  
ATOM   4806  C   GLU   308      56.370  58.310  11.070  1.00  0.00           C  
ATOM   4807  O   GLU   308      56.570  57.470  11.960  1.00  0.00           O  
ATOM   4808  CB  GLU   308      57.910  60.320  10.660  1.00  0.00           C  
ATOM   4809  CG  GLU   308      59.450  60.610  10.610  1.00  0.00           C  
ATOM   4810  CD  GLU   308      60.210  60.440   9.340  1.00  0.00           C  
ATOM   4811  OE1 GLU   308      60.970  59.460   9.110  1.00  0.00           O  
ATOM   4812  OE2 GLU   308      60.080  61.390   8.490  1.00  0.00           O1-
ATOM   4813  HN  GLU   308      57.150  59.910   8.350  1.00  0.00           H  
ATOM   4814  HA  GLU   308      58.370  58.320  10.170  1.00  0.00           H  
ATOM   4815  HB1 GLU   308      57.680  60.490  11.730  1.00  0.00           H  
ATOM   4816  HB2 GLU   308      57.420  61.060  10.000  1.00  0.00           H  
ATOM   4817  HG1 GLU   308      59.920  59.850  11.270  1.00  0.00           H  
ATOM   4818  HG2 GLU   308      59.690  61.590  11.090  1.00  0.00           H  
ATOM   4819  N   ALA   309      55.080  58.700  10.820  1.00  0.00           N  
ATOM   4820  CA  ALA   309      53.980  58.050  11.470  1.00  0.00           C  
ATOM   4821  C   ALA   309      53.870  56.560  11.210  1.00  0.00           C  
ATOM   4822  O   ALA   309      53.680  55.760  12.120  1.00  0.00           O  
ATOM   4823  CB  ALA   309      52.690  58.760  10.870  1.00  0.00           C  
ATOM   4824  HN  ALA   309      54.930  59.240   9.990  1.00  0.00           H  
ATOM   4825  HA  ALA   309      53.970  58.250  12.530  1.00  0.00           H  
ATOM   4826  HB1 ALA   309      52.590  58.420   9.820  1.00  0.00           H  
ATOM   4827  HB2 ALA   309      52.670  59.870  10.880  1.00  0.00           H  
ATOM   4828  HB3 ALA   309      51.910  58.360  11.550  1.00  0.00           H  
ATOM   4829  N   LYS   310      53.990  56.110   9.920  1.00  0.00           N  
ATOM   4830  CA  LYS   310      53.990  54.680   9.480  1.00  0.00           C  
ATOM   4831  C   LYS   310      55.100  53.940  10.190  1.00  0.00           C  
ATOM   4832  O   LYS   310      54.910  52.830  10.650  1.00  0.00           O  
ATOM   4833  CB  LYS   310      54.170  54.560   7.950  1.00  0.00           C  
ATOM   4834  CG  LYS   310      52.860  55.030   7.280  1.00  0.00           C  
ATOM   4835  CD  LYS   310      53.010  54.840   5.780  1.00  0.00           C  
ATOM   4836  CE  LYS   310      52.850  56.130   5.020  1.00  0.00           C  
ATOM   4837  NZ  LYS   310      53.220  55.960   3.590  1.00  0.00           N1+
ATOM   4838  HN  LYS   310      54.000  56.840   9.240  1.00  0.00           H  
ATOM   4839  HA  LYS   310      53.110  54.110   9.760  1.00  0.00           H  
ATOM   4840  HB1 LYS   310      54.340  53.500   7.680  1.00  0.00           H  
ATOM   4841  HB2 LYS   310      54.970  55.210   7.540  1.00  0.00           H  
ATOM   4842  HG1 LYS   310      52.610  56.080   7.540  1.00  0.00           H  
ATOM   4843  HG2 LYS   310      52.010  54.460   7.730  1.00  0.00           H  
ATOM   4844  HD1 LYS   310      52.160  54.170   5.520  1.00  0.00           H  
ATOM   4845  HD2 LYS   310      53.910  54.250   5.520  1.00  0.00           H  
ATOM   4846  HE1 LYS   310      53.380  56.990   5.470  1.00  0.00           H  
ATOM   4847  HE2 LYS   310      51.770  56.400   5.040  1.00  0.00           H  
ATOM   4848  HZ1 LYS   310      53.110  56.890   3.130  1.00  0.00           H  
ATOM   4849  HZ2 LYS   310      52.590  55.230   3.190  1.00  0.00           H  
ATOM   4850  HZ3 LYS   310      54.190  55.610   3.510  1.00  0.00           H  
ATOM   4851  N   ASN   311      56.340  54.470  10.250  1.00  0.00           N  
ATOM   4852  CA  ASN   311      57.450  53.760  10.830  1.00  0.00           C  
ATOM   4853  C   ASN   311      57.390  53.630  12.370  1.00  0.00           C  
ATOM   4854  O   ASN   311      58.020  52.660  12.840  1.00  0.00           O  
ATOM   4855  CB  ASN   311      58.760  54.570  10.490  1.00  0.00           C  
ATOM   4856  CG  ASN   311      58.940  54.630   8.930  1.00  0.00           C  
ATOM   4857  ND2 ASN   311      59.700  55.610   8.480  1.00  0.00           N  
ATOM   4858  OD1 ASN   311      58.510  53.800   8.180  1.00  0.00           O  
ATOM   4859  HN  ASN   311      56.540  55.360   9.830  1.00  0.00           H  
ATOM   4860  HA  ASN   311      57.530  52.760  10.420  1.00  0.00           H  
ATOM   4861  HB1 ASN   311      59.620  53.950  10.810  1.00  0.00           H  
ATOM   4862  HB2 ASN   311      58.720  55.580  10.950  1.00  0.00           H  
ATOM   4863 1HD2 ASN   311      60.170  55.520   7.600  1.00  0.00           H  
ATOM   4864 2HD2 ASN   311      60.040  56.270   9.140  1.00  0.00           H  
ATOM   4865  N   LEU   312      56.710  54.570  13.080  1.00  0.00           N  
ATOM   4866  CA  LEU   312      56.300  54.370  14.410  1.00  0.00           C  
ATOM   4867  C   LEU   312      55.350  53.220  14.600  1.00  0.00           C  
ATOM   4868  O   LEU   312      55.450  52.460  15.570  1.00  0.00           O  
ATOM   4869  CB  LEU   312      55.690  55.620  14.940  1.00  0.00           C  
ATOM   4870  CG  LEU   312      55.290  55.630  16.430  1.00  0.00           C  
ATOM   4871  CD1 LEU   312      56.530  55.360  17.270  1.00  0.00           C  
ATOM   4872  CD2 LEU   312      54.700  56.950  16.920  1.00  0.00           C  
ATOM   4873  HN  LEU   312      56.290  55.380  12.660  1.00  0.00           H  
ATOM   4874  HA  LEU   312      57.180  54.080  14.970  1.00  0.00           H  
ATOM   4875  HB1 LEU   312      54.750  55.880  14.400  1.00  0.00           H  
ATOM   4876  HB2 LEU   312      56.260  56.560  14.770  1.00  0.00           H  
ATOM   4877  HG  LEU   312      54.600  54.780  16.620  1.00  0.00           H  
ATOM   4878 1HD1 LEU   312      57.190  54.530  16.930  1.00  0.00           H  
ATOM   4879 2HD1 LEU   312      56.180  55.150  18.300  1.00  0.00           H  
ATOM   4880 3HD1 LEU   312      57.230  56.200  17.460  1.00  0.00           H  
ATOM   4881 1HD2 LEU   312      54.480  56.910  18.010  1.00  0.00           H  
ATOM   4882 2HD2 LEU   312      53.700  57.140  16.470  1.00  0.00           H  
ATOM   4883 3HD2 LEU   312      55.340  57.810  16.620  1.00  0.00           H  
ATOM   4884  N   ILE   313      54.370  53.010  13.700  1.00  0.00           N  
ATOM   4885  CA  ILE   313      53.580  51.800  13.650  1.00  0.00           C  
ATOM   4886  C   ILE   313      54.400  50.540  13.450  1.00  0.00           C  
ATOM   4887  O   ILE   313      54.180  49.560  14.150  1.00  0.00           O  
ATOM   4888  CB  ILE   313      52.460  52.010  12.660  1.00  0.00           C  
ATOM   4889  CG1 ILE   313      51.540  53.140  12.910  1.00  0.00           C  
ATOM   4890  CG2 ILE   313      51.730  50.670  12.600  1.00  0.00           C  
ATOM   4891  CD  ILE   313      50.420  53.380  11.870  1.00  0.00           C  
ATOM   4892  HN  ILE   313      54.280  53.720  13.010  1.00  0.00           H  
ATOM   4893  HA  ILE   313      53.140  51.660  14.620  1.00  0.00           H  
ATOM   4894  HB  ILE   313      52.890  52.090  11.630  1.00  0.00           H  
ATOM   4895 1HG1 ILE   313      52.160  54.050  13.030  1.00  0.00           H  
ATOM   4896 2HG1 ILE   313      51.080  52.960  13.900  1.00  0.00           H  
ATOM   4897 1HG2 ILE   313      51.550  50.220  13.600  1.00  0.00           H  
ATOM   4898 2HG2 ILE   313      52.350  49.910  12.090  1.00  0.00           H  
ATOM   4899 3HG2 ILE   313      50.800  50.790  12.000  1.00  0.00           H  
ATOM   4900  HD1 ILE   313      50.820  53.140  10.860  1.00  0.00           H  
ATOM   4901  HD2 ILE   313      50.230  54.480  11.820  1.00  0.00           H  
ATOM   4902  HD3 ILE   313      49.520  52.760  12.060  1.00  0.00           H  
ATOM   4903  N   CYS   314      55.410  50.520  12.530  1.00  0.00           N  
ATOM   4904  CA  CYS   314      56.280  49.410  12.270  1.00  0.00           C  
ATOM   4905  C   CYS   314      57.140  49.150  13.530  1.00  0.00           C  
ATOM   4906  O   CYS   314      57.630  48.010  13.740  1.00  0.00           O  
ATOM   4907  CB  CYS   314      57.090  49.460  10.990  1.00  0.00           C  
ATOM   4908  SG  CYS   314      56.170  49.820   9.470  1.00  0.00           S  
ATOM   4909  HN  CYS   314      55.650  51.350  12.040  1.00  0.00           H  
ATOM   4910  HA  CYS   314      55.590  48.580  12.290  1.00  0.00           H  
ATOM   4911  HB1 CYS   314      57.630  48.510  10.810  1.00  0.00           H  
ATOM   4912  HB2 CYS   314      57.830  50.280  11.060  1.00  0.00           H  
ATOM   4913  HG1 CYS   314      55.120  49.020   9.540  1.00  0.00           H  
ATOM   4914  N   ALA   315      57.440  50.180  14.360  1.00  0.00           N  
ATOM   4915  CA  ALA   315      58.200  50.100  15.610  1.00  0.00           C  
ATOM   4916  C   ALA   315      57.440  49.440  16.740  1.00  0.00           C  
ATOM   4917  O   ALA   315      58.080  48.660  17.460  1.00  0.00           O  
ATOM   4918  CB  ALA   315      58.490  51.510  16.060  1.00  0.00           C  
ATOM   4919  HN  ALA   315      57.100  51.110  14.190  1.00  0.00           H  
ATOM   4920  HA  ALA   315      59.100  49.530  15.470  1.00  0.00           H  
ATOM   4921  HB1 ALA   315      57.610  52.150  16.250  1.00  0.00           H  
ATOM   4922  HB2 ALA   315      59.110  52.010  15.290  1.00  0.00           H  
ATOM   4923  HB3 ALA   315      58.930  51.470  17.080  1.00  0.00           H  
ATOM   4924  N   PHE   316      56.100  49.670  16.890  1.00  0.00           N  
ATOM   4925  CA  PHE   316      55.320  48.920  17.810  1.00  0.00           C  
ATOM   4926  C   PHE   316      54.860  47.550  17.300  1.00  0.00           C  
ATOM   4927  O   PHE   316      54.630  46.770  18.190  1.00  0.00           O  
ATOM   4928  CB  PHE   316      54.030  49.680  18.120  1.00  0.00           C  
ATOM   4929  CG  PHE   316      54.230  51.000  18.870  1.00  0.00           C  
ATOM   4930  CD1 PHE   316      54.750  51.000  20.170  1.00  0.00           C  
ATOM   4931  CD2 PHE   316      53.960  52.240  18.200  1.00  0.00           C  
ATOM   4932  CE1 PHE   316      54.970  52.230  20.860  1.00  0.00           C  
ATOM   4933  CE2 PHE   316      54.110  53.410  18.930  1.00  0.00           C  
ATOM   4934  CZ  PHE   316      54.560  53.440  20.280  1.00  0.00           C  
ATOM   4935  HN  PHE   316      55.630  50.280  16.250  1.00  0.00           H  
ATOM   4936  HA  PHE   316      55.840  48.670  18.720  1.00  0.00           H  
ATOM   4937  HB1 PHE   316      53.260  49.120  18.710  1.00  0.00           H  
ATOM   4938  HB2 PHE   316      53.500  49.890  17.170  1.00  0.00           H
[truncated: 120,783 more chars]
