# Supplementary material for: Designing of the N-ethyl-4-(pyridin-4-yl)benzamide based potent ROCK1 inhibitors using docking, molecular dynamics, and 3D-QSAR
Source: PeerJ. 2021 Aug 9;9:e11951. doi: 10.7717/peerj.11951 (PMC8359802; doi:10.7717/peerj.11951)
Supplement: Supplemental Information 2 [file peerj-09-11951-s002.zip › Supplementary_Files/ROCK-Coordinates/MD/ROCK1-Cpd_C29/c29d.gro]

Getting the Right Output Means no Artefacts in Calculating Stuff
   66
    1C29D    N1    1  -6.554  -0.707  -4.832
    1C29D    N2    2  -6.315  -0.500  -4.810
    1C29D    N3    3  -6.948  -0.560  -3.976
    1C29D    C1    4  -6.499  -0.699  -4.710
    1C29D    C2    5  -6.575  -0.650  -4.589
    1C29D    C3    6  -6.695  -0.574  -4.595
    1C29D    C4    7  -6.755  -0.536  -4.470
    1C29D    C5    8  -6.720  -0.593  -4.345
    1C29D    C6    9  -6.602  -0.677  -4.351
    1C29D    C7   10  -6.537  -0.698  -4.471
    1C29D    C8   11  -6.476  -0.762  -4.941
    1C29D    C9   12  -6.494  -0.911  -4.966
    1C29D   C10   13  -6.610  -0.985  -4.919
    1C29D   C11   14  -6.611  -1.127  -4.950
    1C29D   C12   15  -6.517  -1.196  -5.021
    1C29D   C13   16  -6.407  -1.127  -5.056
    1C29D   C14   17  -6.387  -0.986  -5.034
    1C29D   C15   18  -6.327  -0.737  -4.909
    1C29D   C16   19  -6.281  -0.587  -4.924
    1C29D   C17   20  -6.225  -0.526  -4.694
    1C29D   C18   21  -6.239  -0.423  -4.579
    1C29D   C19   22  -6.389  -0.389  -4.563
    1C29D   C20   23  -6.438  -0.315  -4.690
    1C29D   C21   24  -6.360  -0.359  -4.819
    1C29D   C22   25  -6.190  -1.112  -5.130
    1C29D   C23   26  -6.084  -1.155  -5.026
    1C29D   C24   27  -6.799  -0.578  -4.221
    1C29D   C25   28  -6.805  -0.682  -4.124
    1C29D   C26   29  -6.863  -0.664  -3.994
    1C29D   C27   30  -6.936  -0.450  -4.050
    1C29D   C28   31  -6.864  -0.454  -4.176
    1C29D    O1   32  -6.388  -0.749  -4.697
    1C29D    O2   33  -6.305  -1.197  -5.118
    1C29D     F   34  -6.755  -0.801  -4.156
    1C29D     H   35  -6.648  -0.675  -4.848
    1C29D    H1   36  -6.740  -0.547  -4.690
    1C29D    H2   37  -6.832  -0.459  -4.471
    1C29D    H3   38  -6.564  -0.723  -4.260
    1C29D    H4   39  -6.447  -0.760  -4.469
    1C29D    H5   40  -6.503  -0.709  -5.033
    1C29D    H6   41  -6.690  -0.937  -4.864
    1C29D    H7   42  -6.696  -1.183  -4.913
    1C29D    H8   43  -6.530  -1.301  -5.047
    1C29D    H9   44  -6.296  -0.937  -5.066
    1C29D   H10   45  -6.266  -0.799  -4.977
    1C29D   H11   46  -6.308  -0.769  -4.805
    1C29D   H12   47  -6.328  -0.545  -5.014
    1C29D   H13   48  -6.171  -0.586  -4.936
    1C29D   H14   49  -6.121  -0.524  -4.730
    1C29D   H15   50  -6.248  -0.626  -4.654
    1C29D   H16   51  -6.182  -0.331  -4.604
    1C29D   H17   52  -6.200  -0.465  -4.485
    1C29D   H18   53  -6.403  -0.324  -4.475
    1C29D   H19   54  -6.446  -0.481  -4.550
    1C29D   H20   55  -6.424  -0.207  -4.676
    1C29D   H21   56  -6.544  -0.337  -4.705
    1C29D   H22   57  -6.427  -0.347  -4.906
    1C29D   H23   58  -6.273  -0.294  -4.831
    1C29D   H24   59  -6.147  -1.122  -5.231
    1C29D   H25   60  -6.219  -1.008  -5.112
    1C29D   H26   61  -6.095  -1.262  -5.004
    1C29D   H27   62  -6.099  -1.097  -4.933
    1C29D   H28   63  -5.984  -1.135  -5.065
    1C29D   H29   64  -6.840  -0.732  -3.912
    1C29D   H30   65  -6.979  -0.357  -4.016
    1C29D   H31   66  -6.858  -0.365  -4.238
   0.00000   0.00000   0.00000
