# Supplementary material for: Designing of the N-ethyl-4-(pyridin-4-yl)benzamide based potent ROCK1 inhibitors using docking, molecular dynamics, and 3D-QSAR
Source: PeerJ. 2021 Aug 9;9:e11951. doi: 10.7717/peerj.11951 (PMC8359802; doi:10.7717/peerj.11951)
Supplement: Supplemental Information 2 [file peerj-09-11951-s002.zip › Supplementary_Files/ROCK-Coordinates/MD/ROCK1-Cpd_C29/c29d.itp]

; Created by cgenff_charmm2gmx.py

[ moleculetype ]
; Name			   nrexcl
C29D				 3

[ atoms ]
;	 nr		  type	resnr residue  atom   cgnr	   charge		mass  typeB    chargeB		massB
; residue	 1 C29D rtp C29D q	qsum
     1      NG2S1      1   C29D     N1      1     -0.458     14.007   ;
     2      NG301      1   C29D     N2      2     -0.657     14.007   ;
     3     NG2R60      1   C29D     N3      3     -0.606     14.007   ;
     4      CG2O1      1   C29D     C1      4      0.592     12.011   ;
     5     CG2R61      1   C29D     C2      5     -0.149     12.011   ;
     6     CG2R61      1   C29D     C3      6     -0.099     12.011   ;
     7     CG2R61      1   C29D     C4      7     -0.116     12.011   ;
     8     CG2R67      1   C29D     C5      8      0.004     12.011   ;
     9     CG2R61      1   C29D     C6      9     -0.116     12.011   ;
    10     CG2R61      1   C29D     C7     10     -0.099     12.011   ;
    11      CG311      1   C29D     C8     11     -0.008     12.011   ;
    12     CG2R61      1   C29D     C9     12      0.007     12.011   ;
    13     CG2R61      1   C29D    C10     13     -0.102     12.011   ;
    14     CG2R61      1   C29D    C11     14     -0.115     12.011   ;
    15     CG2R61      1   C29D    C12     15     -0.114     12.011   ;
    16     CG2R61      1   C29D    C13     16      0.213     12.011   ;
    17     CG2R61      1   C29D    C14     17     -0.101     12.011   ;
    18      CG321      1   C29D    C15     18     -0.194     12.011   ;
    19      CG321      1   C29D    C16     19      0.045     12.011   ;
    20      CG321      1   C29D    C17     20      0.041     12.011   ;
    21      CG321      1   C29D    C18     21     -0.182     12.011   ;
    22      CG321      1   C29D    C19     22     -0.180     12.011   ;
    23      CG321      1   C29D    C20     23     -0.182     12.011   ;
    24      CG321      1   C29D    C21     24      0.041     12.011   ;
    25      CG321      1   C29D    C22     25     -0.012     12.011   ;
    26      CG331      1   C29D    C23     26     -0.269     12.011   ;
    27     CG2R67      1   C29D    C24     27      0.183     12.011   ;
    28     CG2R66      1   C29D    C25     28      0.102     12.011   ;
    29     CG2R61      1   C29D    C26     29      0.170     12.011   ;
    30     CG2R61      1   C29D    C27     30      0.211     12.011   ;
    31     CG2R61      1   C29D    C28     31     -0.204     12.011   ;
    32      OG2D1      1   C29D     O1     32     -0.458     15.999   ;
    33      OG301      1   C29D     O2     33     -0.387     15.999   ;
    34       FGR1      1   C29D      F     34     -0.232     18.998   ;
    35       HGP1      1   C29D      H     35      0.337      1.008   ;
    36      HGR61      1   C29D     H1     36      0.115      1.008   ;
    37      HGR61      1   C29D     H2     37      0.115      1.008   ;
    38      HGR61      1   C29D     H3     38      0.115      1.008   ;
    39      HGR61      1   C29D     H4     39      0.115      1.008   ;
    40       HGA1      1   C29D     H5     40      0.090      1.008   ;
    41      HGR61      1   C29D     H6     41      0.115      1.008   ;
    42      HGR61      1   C29D     H7     42      0.115      1.008   ;
    43      HGR61      1   C29D     H8     43      0.115      1.008   ;
    44      HGR61      1   C29D     H9     44      0.115      1.008   ;
    45       HGA2      1   C29D    H10     45      0.090      1.008   ;
    46       HGA2      1   C29D    H11     46      0.090      1.008   ;
    47       HGA2      1   C29D    H12     47      0.090      1.008   ;
    48       HGA2      1   C29D    H13     48      0.090      1.008   ;
    49       HGA2      1   C29D    H14     49      0.090      1.008   ;
    50       HGA2      1   C29D    H15     50      0.090      1.008   ;
    51       HGA2      1   C29D    H16     51      0.090      1.008   ;
    52       HGA2      1   C29D    H17     52      0.090      1.008   ;
    53       HGA2      1   C29D    H18     53      0.090      1.008   ;
    54       HGA2      1   C29D    H19     54      0.090      1.008   ;
    55       HGA2      1   C29D    H20     55      0.090      1.008   ;
    56       HGA2      1   C29D    H21     56      0.090      1.008   ;
    57       HGA2      1   C29D    H22     57      0.090      1.008   ;
    58       HGA2      1   C29D    H23     58      0.090      1.008   ;
    59       HGA2      1   C29D    H24     59      0.090      1.008   ;
    60       HGA2      1   C29D    H25     60      0.090      1.008   ;
    61       HGA3      1   C29D    H26     61      0.090      1.008   ;
    62       HGA3      1   C29D    H27     62      0.090      1.008   ;
    63       HGA3      1   C29D    H28     63      0.090      1.008   ;
    64      HGR62      1   C29D    H29     64      0.138      1.008   ;
    65      HGR62      1   C29D    H30     65      0.121      1.008   ;
    66      HGR61      1   C29D    H31     66      0.115      1.008   ;

[ bonds ]
;	ai	  aj funct			  c0			c1			  c2			c3
    1     4	 1
    1    11	 1
    1    35	 1
    2    20	 1
    2    24	 1
    2    19	 1
    3    30	 1
    3    29	 1
    4     5	 1
    4    32	 1
    5     6	 1
    5    10	 1
    6     7	 1
    6    36	 1
    7     8	 1
    7    37	 1
    8     9	 1
    8    27	 1
    9    10	 1
    9    38	 1
   10    39	 1
   11    12	 1
   11    18	 1
   11    40	 1
   12    13	 1
   12    17	 1
   13    14	 1
   13    41	 1
   14    15	 1
   14    42	 1
   15    16	 1
   15    43	 1
   16    17	 1
   16    33	 1
   17    44	 1
   18    19	 1
   18    45	 1
   18    46	 1
   19    47	 1
   19    48	 1
   20    21	 1
   20    49	 1
   20    50	 1
   21    22	 1
   21    51	 1
   21    52	 1
   22    23	 1
   22    53	 1
   22    54	 1
   23    24	 1
   23    55	 1
   23    56	 1
   24    57	 1
   24    58	 1
   25    26	 1
   25    33	 1
   25    59	 1
   25    60	 1
   26    61	 1
   26    62	 1
   26    63	 1
   27    28	 1
   27    31	 1
   28    29	 1
   28    34	 1
   29    64	 1
   30    31	 1
   30    65	 1
   31    66	 1

[ pairs ]
;	ai	  aj funct			  c0			c1			  c2			c3
    1     6	 1
    1    10	 1
    1    13	 1
    1    17	 1
    1    19	 1
    1    45	 1
    1    46	 1
    2    11	 1
    2    45	 1
    2    46	 1
    2    22	 1
    2    51	 1
    2    52	 1
    2    55	 1
    2    56	 1
    3    27	 1
    3    34	 1
    3    66	 1
    4    12	 1
    4    18	 1
    4    40	 1
    4     7	 1
    4    36	 1
    4     9	 1
    4    39	 1
    5    11	 1
    5    35	 1
    5     8	 1
    5    37	 1
    5    38	 1
    6    32	 1
    6     9	 1
    6    39	 1
    6    27	 1
    7    10	 1
    7    38	 1
    7    28	 1
    7    31	 1
    8    36	 1
    8    39	 1
    8    29	 1
    8    34	 1
    8    30	 1
    8    66	 1
    9    37	 1
    9    28	 1
    9    31	 1
   10    32	 1
   10    36	 1
   10    27	 1
   11    32	 1
   11    14	 1
   11    41	 1
   11    16	 1
   11    44	 1
   11    47	 1
   11    48	 1
   12    35	 1
   12    19	 1
   12    45	 1
   12    46	 1
   12    15	 1
   12    42	 1
   12    33	 1
   13    18	 1
   13    40	 1
   13    16	 1
   13    44	 1
   13    43	 1
   14    17	 1
   14    33	 1
   15    41	 1
   15    44	 1
   15    25	 1
   16    42	 1
   16    26	 1
   16    59	 1
   16    60	 1
   17    18	 1
   17    40	 1
   17    41	 1
   17    43	 1
   17    25	 1
   18    35	 1
   18    20	 1
   18    24	 1
   19    21	 1
   19    49	 1
   19    50	 1
   19    23	 1
   19    57	 1
   19    58	 1
   19    40	 1
   20    23	 1
   20    57	 1
   20    58	 1
   20    47	 1
   20    48	 1
   20    53	 1
   20    54	 1
   21    24	 1
   21    55	 1
   21    56	 1
   22    49	 1
   22    50	 1
   22    57	 1
   22    58	 1
   23    51	 1
   23    52	 1
   24    49	 1
   24    50	 1
   24    47	 1
   24    48	 1
   24    53	 1
   24    54	 1
   27    37	 1
   27    38	 1
   27    64	 1
   27    65	 1
   28    30	 1
   28    66	 1
   29    31	 1
   29    65	 1
   30    64	 1
   31    34	 1
   32    35	 1
   33    43	 1
   33    44	 1
   33    61	 1
   33    62	 1
   33    63	 1
   34    64	 1
   35    40	 1
   36    37	 1
   38    39	 1
   40    45	 1
   40    46	 1
   41    42	 1
   42    43	 1
   45    47	 1
   45    48	 1
   46    47	 1
   46    48	 1
   49    51	 1
   49    52	 1
   50    51	 1
   50    52	 1
   51    53	 1
   51    54	 1
   52    53	 1
   52    54	 1
   53    55	 1
   53    56	 1
   54    55	 1
   54    56	 1
   55    57	 1
   55    58	 1
   56    57	 1
   56    58	 1
   59    61	 1
   59    62	 1
   59    63	 1
   60    61	 1
   60    62	 1
   60    63	 1
   65    66	 1

[ angles ]
;	ai	  aj	ak funct			c0			  c1			c2			  c3
    4     1    11	5
    4     1    35	5
   11     1    35	5
   20     2    24	5
   20     2    19	5
   24     2    19	5
   30     3    29	5
    1     4     5	5
    1     4    32	5
    5     4    32	5
    4     5     6	5
    4     5    10	5
    6     5    10	5
    5     6     7	5
    5     6    36	5
    7     6    36	5
    6     7     8	5
    6     7    37	5
    8     7    37	5
    7     8     9	5
    7     8    27	5
    9     8    27	5
    8     9    10	5
    8     9    38	5
   10     9    38	5
    5    10     9	5
    5    10    39	5
    9    10    39	5
    1    11    12	5
    1    11    18	5
    1    11    40	5
   12    11    18	5
   12    11    40	5
   18    11    40	5
   11    12    13	5
   11    12    17	5
   13    12    17	5
   12    13    14	5
   12    13    41	5
   14    13    41	5
   13    14    15	5
   13    14    42	5
   15    14    42	5
   14    15    16	5
   14    15    43	5
   16    15    43	5
   15    16    17	5
   15    16    33	5
   17    16    33	5
   12    17    16	5
   12    17    44	5
   16    17    44	5
   11    18    19	5
   11    18    45	5
   11    18    46	5
   19    18    45	5
   19    18    46	5
   45    18    46	5
   18    19     2	5
   18    19    47	5
   18    19    48	5
    2    19    47	5
    2    19    48	5
   47    19    48	5
    2    20    21	5
    2    20    49	5
    2    20    50	5
   21    20    49	5
   21    20    50	5
   49    20    50	5
   20    21    22	5
   20    21    51	5
   20    21    52	5
   22    21    51	5
   22    21    52	5
   51    21    52	5
   21    22    23	5
   21    22    53	5
   21    22    54	5
   23    22    53	5
   23    22    54	5
   53    22    54	5
   22    23    24	5
   22    23    55	5
   22    23    56	5
   24    23    55	5
   24    23    56	5
   55    23    56	5
    2    24    23	5
    2    24    57	5
    2    24    58	5
   23    24    57	5
   23    24    58	5
   57    24    58	5
   26    25    33	5
   26    25    59	5
   26    25    60	5
   33    25    59	5
   33    25    60	5
   59    25    60	5
   25    26    61	5
   25    26    62	5
   25    26    63	5
   61    26    62	5
   61    26    63	5
   62    26    63	5
    8    27    28	5
    8    27    31	5
   28    27    31	5
   27    28    29	5
   27    28    34	5
   29    28    34	5
   28    29     3	5
   28    29    64	5
    3    29    64	5
    3    30    31	5
    3    30    65	5
   31    30    65	5
   27    31    30	5
   27    31    66	5
   30    31    66	5
   16    33    25	5

[ dihedrals ]
;	ai	  aj	ak	  al funct			  c0			c1			  c2			c3			  c4			c5
   11     1     4     5	 9
   11     1     4    32	 9
   35     1     4     5	 9
   35     1     4    32	 9
    4     1    11    12	 9
    4     1    11    18	 9
    4     1    11    40	 9
   35     1    11    12	 9
   35     1    11    18	 9
   35     1    11    40	 9
   24     2    20    21	 9
   24     2    20    49	 9
   24     2    20    50	 9
   19     2    20    21	 9
   19     2    20    49	 9
   19     2    20    50	 9
   20     2    24    23	 9
   20     2    24    57	 9
   20     2    24    58	 9
   19     2    24    23	 9
   19     2    24    57	 9
   19     2    24    58	 9
   20     2    19    18	 9
   20     2    19    47	 9
   20     2    19    48	 9
   24     2    19    18	 9
   24     2    19    47	 9
   24     2    19    48	 9
   29     3    30    31	 9
   29     3    30    65	 9
   30     3    29    28	 9
   30     3    29    64	 9
    1     4     5     6	 9
    1     4     5    10	 9
   32     4     5     6	 9
   32     4     5    10	 9
    4     5     6     7	 9
    4     5     6    36	 9
   10     5     6     7	 9
   10     5     6    36	 9
    4     5    10     9	 9
    4     5    10    39	 9
    6     5    10     9	 9
    6     5    10    39	 9
    5     6     7     8	 9
    5     6     7    37	 9
   36     6     7     8	 9
   36     6     7    37	 9
    6     7     8     9	 9
    6     7     8    27	 9
   37     7     8     9	 9
   37     7     8    27	 9
    7     8     9    10	 9
    7     8     9    38	 9
   27     8     9    10	 9
   27     8     9    38	 9
    7     8    27    28	 9
    7     8    27    31	 9
    9     8    27    28	 9
    9     8    27    31	 9
    8     9    10     5	 9
    8     9    10    39	 9
   38     9    10     5	 9
   38     9    10    39	 9
    1    11    12    13	 9
    1    11    12    17	 9
   18    11    12    13	 9
   18    11    12    17	 9
   40    11    12    13	 9
   40    11    12    17	 9
    1    11    18    19	 9
    1    11    18    45	 9
    1    11    18    46	 9
   12    11    18    19	 9
   12    11    18    45	 9
   12    11    18    46	 9
   40    11    18    19	 9
   40    11    18    45	 9
   40    11    18    46	 9
   11    12    13    14	 9
   11    12    13    41	 9
   17    12    13    14	 9
   17    12    13    41	 9
   11    12    17    16	 9
   11    12    17    44	 9
   13    12    17    16	 9
   13    12    17    44	 9
   12    13    14    15	 9
   12    13    14    42	 9
   41    13    14    15	 9
   41    13    14    42	 9
   13    14    15    16	 9
   13    14    15    43	 9
   42    14    15    16	 9
   42    14    15    43	 9
   14    15    16    17	 9
   14    15    16    33	 9
   43    15    16    17	 9
   43    15    16    33	 9
   15    16    17    12	 9
   15    16    17    44	 9
   33    16    17    12	 9
   33    16    17    44	 9
   15    16    33    25	 9
   17    16    33    25	 9
   11    18    19     2	 9
   11    18    19    47	 9
   11    18    19    48	 9
   45    18    19     2	 9
   45    18    19    47	 9
   45    18    19    48	 9
   46    18    19     2	 9
   46    18    19    47	 9
   46    18    19    48	 9
    2    20    21    22	 9
    2    20    21    51	 9
    2    20    21    52	 9
   49    20    21    22	 9
   49    20    21    51	 9
   49    20    21    52	 9
   50    20    21    22	 9
   50    20    21    51	 9
   50    20    21    52	 9
   20    21    22    23	 9
   20    21    22    53	 9
   20    21    22    54	 9
   51    21    22    23	 9
   51    21    22    53	 9
   51    21    22    54	 9
   52    21    22    23	 9
   52    21    22    53	 9
   52    21    22    54	 9
   21    22    23    24	 9
   21    22    23    55	 9
   21    22    23    56	 9
   53    22    23    24	 9
   53    22    23    55	 9
   53    22    23    56	 9
   54    22    23    24	 9
   54    22    23    55	 9
   54    22    23    56	 9
   22    23    24     2	 9
   22    23    24    57	 9
   22    23    24    58	 9
   55    23    24     2	 9
   55    23    24    57	 9
   55    23    24    58	 9
   56    23    24     2	 9
   56    23    24    57	 9
   56    23    24    58	 9
   33    25    26    61	 9
   33    25    26    62	 9
   33    25    26    63	 9
   59    25    26    61	 9
   59    25    26    62	 9
   59    25    26    63	 9
   60    25    26    61	 9
   60    25    26    62	 9
   60    25    26    63	 9
   26    25    33    16	 9
   59    25    33    16	 9
   60    25    33    16	 9
    8    27    28    29	 9
    8    27    28    34	 9
   31    27    28    29	 9
   31    27    28    34	 9
    8    27    31    30	 9
    8    27    31    66	 9
   28    27    31    30	 9
   28    27    31    66	 9
   27    28    29     3	 9
   27    28    29    64	 9
   34    28    29     3	 9
   34    28    29    64	 9
    3    30    31    27	 9
    3    30    31    66	 9
   65    30    31    27	 9
   65    30    31    66	 9

[ dihedrals ]
;	ai	  aj	ak	  al funct			  c0			c1			  c2			c3
    4     5     1    32	 2
