# Supplementary material for: Designing of the N-ethyl-4-(pyridin-4-yl)benzamide based potent ROCK1 inhibitors using docking, molecular dynamics, and 3D-QSAR
Source: PeerJ. 2021 Aug 9;9:e11951. doi: 10.7717/peerj.11951 (PMC8359802; doi:10.7717/peerj.11951)
Supplement: Supplemental Information 2 [file peerj-09-11951-s002.zip › Supplementary_Files/ROCK-Coordinates/MD/ROCK1-Cpd_C29/C29DC.mol2]

#	Name:			C29D
#	Creating user name:	Swapnil
#	Creation time:		Mon Jan 18 12:53:26 2021

#	Modifying user name:	Swapnil
#	Modification time:	Mon Jan 18 12:55:31 2021

@<TRIPOS>MOLECULE
C29D
   66    69     1     0     0
SMALL
USER_CHARGES
INVALID_CHARGES

@<TRIPOS>ATOM
      1 N         -65.5398   -7.0670  -48.3210 N.pl3     1 C29    -0.3040 
      2 N         -63.1508   -4.9980  -48.1010 N.3       1 C29    -0.3020 
      3 N         -69.4811   -5.5972  -39.7620 N.ar      1 C29    -0.2600 
      4 C         -64.9858   -6.9870  -47.0980 C.2       1 C29     0.2450 
      5 C         -65.7516   -6.4951  -45.8932 C.ar      1 C29     0.0370 
      6 C         -66.9536   -5.7421  -45.9502 C.ar      1 C29     0.0140 
      7 C         -67.5526   -5.3611  -44.7002 C.ar      1 C29     0.0090 
      8 C         -67.2036   -5.9311  -43.4512 C.ar      1 C29    -0.0150 
      9 C         -66.0176   -6.7721  -43.5072 C.ar      1 C29     0.0090 
     10 C         -65.3666   -6.9851  -44.7112 C.ar      1 C29     0.0140 
     11 C         -64.7548   -7.6210  -49.4060 C.3       1 C29     0.1050 
     12 C         -64.9357   -9.1134  -49.6619 C.ar      1 C29    -0.0250 
     13 C         -66.0977   -9.8524  -49.1909 C.ar      1 C29     0.0050 
     14 C         -66.1137  -11.2654  -49.4989 C.ar      1 C29     0.0030 
     15 C         -65.1707  -11.9614  -50.2069 C.ar      1 C29     0.0320 
     16 C         -64.0717  -11.2664  -50.5569 C.ar      1 C29     0.0760 
     17 C         -63.8717   -9.8594  -50.3349 C.ar      1 C29     0.0380 
     18 C         -63.2678   -7.3740  -49.0880 C.3       1 C29     0.0420 
     19 C         -62.8068   -5.8670  -49.2350 C.3       1 C29     0.0870 
     20 C         -62.2508   -5.2580  -46.9400 C.3       1 C29     0.0850 
     21 C         -62.3888   -4.2250  -45.7900 C.3       1 C29     0.0160 
     22 C         -63.8848   -3.8870  -45.6310 C.3       1 C29     0.0030 
     23 C         -64.3768   -3.1500  -46.9050 C.3       1 C29     0.0160 
     24 C         -63.6038   -3.5850  -48.1870 C.3       1 C29     0.0850 
     25 C         -61.8960  -11.1230  -51.2980 C.3       1 C29     0.1630 
     26 C         -60.8424  -11.5458  -50.2574 C.3       1 C29     0.0340 
     27 C         -67.9931   -5.7842  -42.2080 C.ar      1 C29     0.0200 
     28 C         -68.0521   -6.8202  -41.2440 C.ar      1 C29     0.1490 
     29 C         -68.6321   -6.6452  -39.9370 C.ar      1 C29     0.1490 
     30 C         -69.3551   -4.5022  -40.5050 C.ar      1 C29     0.1110 
     31 C         -68.6401   -4.5422  -41.7650 C.ar      1 C29     0.0310 
     32 O         -63.8818   -7.4890  -46.9680 O.2       1 C29    -0.2700 
     33 O         -63.0456  -11.9655  -51.1819 O.3       1 C29    -0.3450 
     34 F         -67.5492   -8.0099  -41.5609 F         1 C29    -0.2030 
     35 H         -66.4748   -6.7500  -48.4780 H         1 C29     0.1500 
     36 H1        -67.4016   -5.4656  -46.8978 H         1 C29     0.0000 
     37 H2        -68.3166   -4.5921  -44.7142 H         1 C29     0.0000 
     38 H3        -65.6414   -7.2345  -42.6018 H         1 C29     0.0000 
     39 H4        -64.4731   -7.5985  -44.6930 H         1 C29     0.0000 
     40 H5        -65.0268   -7.0850  -50.3273 H         1 C29     0.0000 
     41 H6        -66.9013   -9.3735  -48.6432 H         1 C29     0.0000 
     42 H7        -66.9608  -11.8328  -49.1308 H         1 C29     0.0000 
     43 H8        -65.3006  -13.0052  -50.4689 H         1 C29     0.0000 
     44 H9        -62.9610   -9.3669  -50.6562 H         1 C29     0.0000 
     45 H10       -62.6635   -7.9865  -49.7733 H         1 C29     0.0000 
     46 H11       -63.0808   -7.6909  -48.0513 H         1 C29     0.0000 
     47 H12       -63.2789   -5.4524  -50.1379 H         1 C29     0.0000 
     48 H13       -61.7133   -5.8549  -49.3545 H         1 C29     0.0000 
     49 H14       -61.2107   -5.2401  -47.2978 H         1 C29     0.0000 
     50 H15       -62.4834   -6.2554  -46.5386 H         1 C29     0.0000 
     51 H16       -61.8243   -3.3137  -46.0369 H         1 C29     0.0000 
     52 H17       -62.0014   -4.6541  -44.8541 H         1 C29     0.0000 
     53 H18       -64.0248   -3.2389  -44.7533 H         1 C29     0.0000 
     54 H19       -64.4599   -4.8150  -45.4971 H         1 C29     0.0000 
     55 H20       -64.2393   -2.0681  -46.7611 H         1 C29     0.0000 
     56 H21       -65.4455   -3.3681  -47.0473 H         1 C29     0.0000 
     57 H22       -64.2668   -3.4752  -49.0578 H         1 C29     0.0000 
     58 H23       -62.7248   -2.9354  -48.3112 H         1 C29     0.0000 
     59 H24       -61.4721  -11.2184  -52.3086 H         1 C29     0.0000 
     60 H25       -62.1882  -10.0775  -51.1200 H         1 C29     0.0000 
     61 H26       -60.9505  -12.6190  -50.0415 H         1 C29     0.0000 
     62 H27       -60.9888  -10.9691  -49.3323 H         1 C29     0.0000 
     63 H28       -59.8355  -11.3514  -50.6553 H         1 C29     0.0000 
     64 H29       -68.4006   -7.3233  -39.1236 H         1 C29     0.0000 
     65 H30       -69.7915   -3.5699  -40.1651 H         1 C29     0.0000 
     66 H31       -68.5827   -3.6529  -42.3823 H         1 C29     0.0000 
@<TRIPOS>BOND
     1    1    4 1    
     2   11    1 1    
     3    1   35 1    
     4    2   20 1    
     5    2   24 1    
     6   30    3 ar   
     7    4    5 1    
     8    4   32 2    
     9    5    6 ar   
    10    5   10 ar   
    11    6    7 ar   
    12    7    8 ar   
    13    9    8 ar   
    14    8   27 1    
    15   10    9 ar   
    16   12   11 1    
    17   11   18 1    
    18   12   13 ar   
    19   17   12 ar   
    20   14   13 ar   
    21   15   14 ar   
    22   16   15 ar   
    23   16   17 ar   
    24   33   16 1    
    25   18   19 1    
    26   19    2 1    
    27   20   21 1    
    28   21   22 1    
    29   23   22 1    
    30   24   23 1    
    31   25   26 1    
    32   27   28 ar   
    33   27   31 ar   
    34   28   29 ar   
    35   28   34 1    
    36   29    3 ar   
    37   31   30 ar   
    38   25   33 1    
    39    6   36 1    
    40    7   37 1    
    41    9   38 1    
    42   10   39 1    
    43   11   40 1    
    44   13   41 1    
    45   14   42 1    
    46   15   43 1    
    47   17   44 1    
    48   18   45 1    
    49   18   46 1    
    50   19   47 1    
    51   19   48 1    
    52   20   49 1    
    53   20   50 1    
    54   21   51 1    
    55   21   52 1    
    56   22   53 1    
    57   22   54 1    
    58   23   55 1    
    59   23   56 1    
    60   24   57 1    
    61   24   58 1    
    62   25   59 1    
    63   25   60 1    
    64   26   61 1    
    65   26   62 1    
    66   26   63 1    
    67   29   64 1    
    68   30   65 1    
    69   31   66 1    
@<TRIPOS>SUBSTRUCTURE
     1 C29     1 GROUP             1 D     ****    0 ROOT 
