# Supplementary material for: Designing of the N-ethyl-4-(pyridin-4-yl)benzamide based potent ROCK1 inhibitors using docking, molecular dynamics, and 3D-QSAR
Source: PeerJ. 2021 Aug 9;9:e11951. doi: 10.7717/peerj.11951 (PMC8359802; doi:10.7717/peerj.11951)
Supplement: Supplemental Information 2 [file peerj-09-11951-s002.zip › Supplementary_Files/ROCK-Coordinates/MD/ROCK1-Cpd_C29/MD_C29_OUT.pdb]

ATOM      1  N   THR     9      40.790  67.130  78.760  1.00  0.00           N  
ATOM      2  CA  THR     9      39.800  66.040  78.880  1.00  0.00           C  
ATOM      3  C   THR     9      40.020  64.840  77.860  1.00  0.00           C  
ATOM      4  O   THR     9      40.750  64.940  76.910  1.00  0.00           O  
ATOM      5  CB  THR     9      38.310  66.600  78.790  1.00  0.00           C  
ATOM      6  CG2 THR     9      37.940  67.640  79.870  1.00  0.00           C  
ATOM      7  OG1 THR     9      37.960  67.080  77.490  1.00  0.00           O  
ATOM      8  HA  THR     9      39.860  65.600  79.860  1.00  0.00           H  
ATOM      9  HB  THR     9      37.650  65.740  79.020  1.00  0.00           H  
ATOM     10  HG1 THR     9      37.470  66.340  77.120  1.00  0.00           H  
ATOM     11 1HG2 THR     9      37.960  67.210  80.900  1.00  0.00           H  
ATOM     12 2HG2 THR     9      36.940  68.120  79.720  1.00  0.00           H  
ATOM     13 3HG2 THR     9      38.730  68.410  79.830  1.00  0.00           H  
ATOM     14  H1  THR     9      40.780  67.420  77.760  1.00  0.00           H  
ATOM     15  H2  THR     9      41.730  66.750  78.970  1.00  0.00           H  
ATOM     16  H3  THR     9      40.560  67.960  79.360  1.00  0.00           H  
ATOM     17  N   ARG    10      39.530  63.680  78.280  1.00  0.00           N  
ATOM     18  CA  ARG    10      39.860  62.390  77.620  1.00  0.00           C  
ATOM     19  C   ARG    10      38.770  61.950  76.650  1.00  0.00           C  
ATOM     20  O   ARG    10      37.610  61.740  77.020  1.00  0.00           O  
ATOM     21  CB  ARG    10      40.090  61.370  78.780  1.00  0.00           C  
ATOM     22  CG  ARG    10      41.040  61.890  79.880  1.00  0.00           C  
ATOM     23  CD  ARG    10      41.680  60.780  80.860  1.00  0.00           C  
ATOM     24  NE  ARG    10      42.860  60.120  80.210  1.00  0.00           N  
ATOM     25  CZ  ARG    10      43.840  59.680  80.980  1.00  0.00           C  
ATOM     26  NH1 ARG    10      43.700  59.370  82.230  1.00  0.00           N1+
ATOM     27  NH2 ARG    10      45.010  59.420  80.390  1.00  0.00           N  
ATOM     28  HN  ARG    10      38.880  63.660  79.030  1.00  0.00           H  
ATOM     29  HA  ARG    10      40.780  62.470  77.060  1.00  0.00           H  
ATOM     30  HB1 ARG    10      40.600  60.510  78.310  1.00  0.00           H  
ATOM     31  HB2 ARG    10      39.100  61.150  79.250  1.00  0.00           H  
ATOM     32  HG1 ARG    10      40.570  62.570  80.630  1.00  0.00           H  
ATOM     33  HG2 ARG    10      41.860  62.520  79.480  1.00  0.00           H  
ATOM     34  HD1 ARG    10      40.990  59.970  81.160  1.00  0.00           H  
ATOM     35  HD2 ARG    10      41.940  61.370  81.760  1.00  0.00           H  
ATOM     36  HE  ARG    10      43.090  60.330  79.260  1.00  0.00           H  
ATOM     37 1HH1 ARG    10      42.880  59.720  82.700  1.00  0.00           H  
ATOM     38 2HH1 ARG    10      44.500  59.190  82.800  1.00  0.00           H  
ATOM     39 1HH2 ARG    10      45.160  59.400  79.400  1.00  0.00           H  
ATOM     40 2HH2 ARG    10      45.700  59.140  81.050  1.00  0.00           H  
ATOM     41  N   PHE    11      39.060  61.770  75.360  1.00  0.00           N  
ATOM     42  CA  PHE    11      38.040  61.580  74.370  1.00  0.00           C  
ATOM     43  C   PHE    11      38.320  60.490  73.330  1.00  0.00           C  
ATOM     44  O   PHE    11      39.460  60.100  73.190  1.00  0.00           O  
ATOM     45  CB  PHE    11      37.530  62.830  73.740  1.00  0.00           C  
ATOM     46  CG  PHE    11      38.560  63.730  73.070  1.00  0.00           C  
ATOM     47  CD1 PHE    11      39.440  64.520  73.740  1.00  0.00           C  
ATOM     48  CD2 PHE    11      38.550  63.730  71.660  1.00  0.00           C  
ATOM     49  CE1 PHE    11      40.370  65.230  72.990  1.00  0.00           C  
ATOM     50  CE2 PHE    11      39.620  64.270  70.920  1.00  0.00           C  
ATOM     51  CZ  PHE    11      40.500  65.080  71.630  1.00  0.00           C  
ATOM     52  HN  PHE    11      39.980  61.860  74.970  1.00  0.00           H  
ATOM     53  HA  PHE    11      37.170  61.180  74.860  1.00  0.00           H  
ATOM     54  HB1 PHE    11      37.020  63.450  74.500  1.00  0.00           H  
ATOM     55  HB2 PHE    11      36.720  62.670  72.990  1.00  0.00           H  
ATOM     56  HD1 PHE    11      39.500  64.570  74.810  1.00  0.00           H  
ATOM     57  HD2 PHE    11      37.810  63.220  71.070  1.00  0.00           H  
ATOM     58  HE1 PHE    11      40.980  65.970  73.480  1.00  0.00           H  
ATOM     59  HE2 PHE    11      39.610  64.030  69.860  1.00  0.00           H  
ATOM     60  HZ  PHE    11      41.330  65.600  71.180  1.00  0.00           H  
ATOM     61  N   GLU    12      37.270  59.890  72.710  1.00  0.00           N  
ATOM     62  CA  GLU    12      37.560  58.910  71.660  1.00  0.00           C  
ATOM     63  C   GLU    12      37.910  59.660  70.390  1.00  0.00           C  
ATOM     64  O   GLU    12      37.600  60.850  70.200  1.00  0.00           O  
ATOM     65  CB  GLU    12      36.350  57.990  71.390  1.00  0.00           C  
ATOM     66  CG  GLU    12      35.950  56.990  72.550  1.00  0.00           C  
ATOM     67  CD  GLU    12      34.840  56.110  72.080  1.00  0.00           C  
ATOM     68  OE1 GLU    12      33.660  56.540  72.010  1.00  0.00           O  
ATOM     69  OE2 GLU    12      35.100  54.890  71.750  1.00  0.00           O1-
ATOM     70  HN  GLU    12      36.310  60.150  72.720  1.00  0.00           H  
ATOM     71  HA  GLU    12      38.440  58.300  71.810  1.00  0.00           H  
ATOM     72  HB1 GLU    12      36.480  57.420  70.450  1.00  0.00           H  
ATOM     73  HB2 GLU    12      35.510  58.710  71.330  1.00  0.00           H  
ATOM     74  HG1 GLU    12      35.660  57.600  73.430  1.00  0.00           H  
ATOM     75  HG2 GLU    12      36.880  56.420  72.740  1.00  0.00           H  
ATOM     76  N   LYS    13      38.640  58.960  69.380  1.00  0.00           N  
ATOM     77  CA  LYS    13      39.080  59.530  68.200  1.00  0.00           C  
ATOM     78  C   LYS    13      38.400  58.930  66.970  1.00  0.00           C  
ATOM     79  O   LYS    13      38.740  59.240  65.860  1.00  0.00           O  
ATOM     80  CB  LYS    13      40.630  59.300  68.030  1.00  0.00           C  
ATOM     81  CG  LYS    13      41.470  59.690  69.280  1.00  0.00           C  
ATOM     82  CD  LYS    13      41.320  61.130  69.660  1.00  0.00           C  
ATOM     83  CE  LYS    13      41.960  61.570  70.920  1.00  0.00           C  
ATOM     84  NZ  LYS    13      43.480  61.570  70.840  1.00  0.00           N1+
ATOM     85  HN  LYS    13      38.740  57.970  69.440  1.00  0.00           H  
ATOM     86  HA  LYS    13      38.830  60.580  68.260  1.00  0.00           H  
ATOM     87  HB1 LYS    13      41.050  59.910  67.210  1.00  0.00           H  
ATOM     88  HB2 LYS    13      40.820  58.230  67.810  1.00  0.00           H  
ATOM     89  HG1 LYS    13      42.550  59.650  69.010  1.00  0.00           H  
ATOM     90  HG2 LYS    13      41.220  59.070  70.170  1.00  0.00           H  
ATOM     91  HD1 LYS    13      40.230  61.320  69.780  1.00  0.00           H  
ATOM     92  HD2 LYS    13      41.600  61.780  68.810  1.00  0.00           H  
ATOM     93  HE1 LYS    13      41.610  60.910  71.740  1.00  0.00           H  
ATOM     94  HE2 LYS    13      41.650  62.610  71.140  1.00  0.00           H  
ATOM     95  HZ1 LYS    13      43.960  60.700  71.120  1.00  0.00           H  
ATOM     96  HZ2 LYS    13      43.850  62.320  71.460  1.00  0.00           H  
ATOM     97  HZ3 LYS    13      43.720  61.790  69.850  1.00  0.00           H  
ATOM     98  N   MET    14      37.400  58.000  67.130  1.00  0.00           N  
ATOM     99  CA  MET    14      36.700  57.420  65.980  1.00  0.00           C  
ATOM    100  C   MET    14      36.110  58.350  64.880  1.00  0.00           C  
ATOM    101  O   MET    14      36.280  58.000  63.710  1.00  0.00           O  
ATOM    102  CB  MET    14      35.340  56.740  66.470  1.00  0.00           C  
ATOM    103  CG  MET    14      35.640  55.480  67.250  1.00  0.00           C  
ATOM    104  SD  MET    14      36.350  54.100  66.240  1.00  0.00           S  
ATOM    105  CE  MET    14      36.400  52.780  67.370  1.00  0.00           C  
ATOM    106  HN  MET    14      36.920  57.820  67.980  1.00  0.00           H  
ATOM    107  HA  MET    14      37.390  56.670  65.610  1.00  0.00           H  
ATOM    108  HB1 MET    14      34.820  56.390  65.540  1.00  0.00           H  
ATOM    109  HB2 MET    14      34.800  57.480  67.090  1.00  0.00           H  
ATOM    110  HG1 MET    14      34.670  55.130  67.660  1.00  0.00           H  
ATOM    111  HG2 MET    14      36.360  55.660  68.080  1.00  0.00           H  
ATOM    112  HE1 MET    14      37.220  53.000  68.090  1.00  0.00           H  
ATOM    113  HE2 MET    14      36.630  51.800  66.890  1.00  0.00           H  
ATOM    114  HE3 MET    14      35.420  52.700  67.890  1.00  0.00           H  
ATOM    115  N   ASP    15      35.520  59.510  65.320  1.00  0.00           N  
ATOM    116  CA  ASP    15      35.010  60.520  64.250  1.00  0.00           C  
ATOM    117  C   ASP    15      36.160  61.290  63.540  1.00  0.00           C  
ATOM    118  O   ASP    15      35.910  61.670  62.390  1.00  0.00           O  
ATOM    119  CB  ASP    15      34.020  61.530  65.020  1.00  0.00           C  
ATOM    120  CG  ASP    15      32.800  60.780  65.530  1.00  0.00           C  
ATOM    121  OD1 ASP    15      31.940  60.430  64.670  1.00  0.00           O  
ATOM    122  OD2 ASP    15      32.590  60.630  66.770  1.00  0.00           O1-
ATOM    123  HN  ASP    15      35.150  59.650  66.230  1.00  0.00           H  
ATOM    124  HA  ASP    15      34.460  59.900  63.550  1.00  0.00           H  
ATOM    125  HB1 ASP    15      33.720  62.340  64.320  1.00  0.00           H  
ATOM    126  HB2 ASP    15      34.560  62.120  65.790  1.00  0.00           H  
ATOM    127  N   ASN    16      37.350  61.450  64.180  1.00  0.00           N  
ATOM    128  CA  ASN    16      38.620  61.890  63.610  1.00  0.00           C  
ATOM    129  C   ASN    16      39.100  60.870  62.580  1.00  0.00           C  
ATOM    130  O   ASN    16      39.450  61.210  61.490  1.00  0.00           O  
ATOM    131  CB  ASN    16      39.790  62.090  64.620  1.00  0.00           C  
ATOM    132  CG  ASN    16      39.480  63.030  65.780  1.00  0.00           C  
ATOM    133  ND2 ASN    16      40.410  63.200  66.780  1.00  0.00           N  
ATOM    134  OD1 ASN    16      38.460  63.740  65.750  1.00  0.00           O  
ATOM    135  HN  ASN    16      37.420  61.230  65.150  1.00  0.00           H  
ATOM    136  HA  ASN    16      38.560  62.860  63.160  1.00  0.00           H  
ATOM    137  HB1 ASN    16      40.620  62.530  64.030  1.00  0.00           H  
ATOM    138  HB2 ASN    16      40.070  61.120  65.080  1.00  0.00           H  
ATOM    139 1HD2 ASN    16      40.220  64.050  67.270  1.00  0.00           H  
ATOM    140 2HD2 ASN    16      41.320  62.820  66.650  1.00  0.00           H  
ATOM    141  N   LEU    17      39.120  59.570  62.800  1.00  0.00           N  
ATOM    142  CA  LEU    17      39.600  58.520  61.940  1.00  0.00           C  
ATOM    143  C   LEU    17      38.660  58.210  60.820  1.00  0.00           C  
ATOM    144  O   LEU    17      39.110  57.960  59.720  1.00  0.00           O  
ATOM    145  CB  LEU    17      39.710  57.270  62.760  1.00  0.00           C  
ATOM    146  CG  LEU    17      40.960  57.340  63.630  1.00  0.00           C  
ATOM    147  CD1 LEU    17      41.020  56.070  64.600  1.00  0.00           C  
ATOM    148  CD2 LEU    17      42.280  57.440  62.840  1.00  0.00           C  
ATOM    149  HN  LEU    17      38.840  59.310  63.720  1.00  0.00           H  
ATOM    150  HA  LEU    17      40.480  58.830  61.400  1.00  0.00           H  
ATOM    151  HB1 LEU    17      39.810  56.390  62.100  1.00  0.00           H  
ATOM    152  HB2 LEU    17      38.740  57.110  63.270  1.00  0.00           H  
ATOM    153  HG  LEU    17      40.880  58.210  64.320  1.00  0.00           H  
ATOM    154 1HD1 LEU    17      40.000  55.890  65.010  1.00  0.00           H  
ATOM    155 2HD1 LEU    17      41.650  56.190  65.510  1.00  0.00           H  
ATOM    156 3HD1 LEU    17      41.230  55.110  64.090  1.00  0.00           H  
ATOM    157 1HD2 LEU    17      43.160  57.590  63.500  1.00  0.00           H  
ATOM    158 2HD2 LEU    17      42.320  58.240  62.070  1.00  0.00           H  
ATOM    159 3HD2 LEU    17      42.290  56.390  62.460  1.00  0.00           H  
ATOM    160  N   LEU    18      37.320  58.290  60.960  1.00  0.00           N  
ATOM    161  CA  LEU    18      36.380  57.810  59.970  1.00  0.00           C  
ATOM    162  C   LEU    18      36.400  58.570  58.620  1.00  0.00           C  
ATOM    163  O   LEU    18      36.110  58.030  57.570  1.00  0.00           O  
ATOM    164  CB  LEU    18      34.930  58.050  60.610  1.00  0.00           C  
ATOM    165  CG  LEU    18      33.710  57.570  59.890  1.00  0.00           C  
ATOM    166  CD1 LEU    18      33.640  56.060  59.580  1.00  0.00           C  
ATOM    167  CD2 LEU    18      32.440  58.100  60.650  1.00  0.00           C  
ATOM    168  HN  LEU    18      36.910  58.480  61.850  1.00  0.00           H  
ATOM    169  HA  LEU    18      36.530  56.770  59.710  1.00  0.00           H  
ATOM    170  HB1 LEU    18      34.780  59.110  60.930  1.00  0.00           H  
ATOM    171  HB2 LEU    18      34.980  57.460  61.550  1.00  0.00           H  
ATOM    172  HG  LEU    18      33.650  58.190  58.970  1.00  0.00           H  
ATOM    173 1HD1 LEU    18      32.620  55.820  59.220  1.00  0.00           H  
ATOM    174 2HD1 LEU    18      33.860  55.510  60.520  1.00  0.00           H  
ATOM    175 3HD1 LEU    18      34.320  55.780  58.750  1.00  0.00           H  
ATOM    176 1HD2 LEU    18      31.520  57.850  60.080  1.00  0.00           H  
ATOM    177 2HD2 LEU    18      32.580  59.200  60.670  1.00  0.00           H  
ATOM    178 3HD2 LEU    18      32.380  57.660  61.670  1.00  0.00           H  
ATOM    179  N   ARG    19      36.710  59.840  58.640  1.00  0.00           N  
ATOM    180  CA  ARG    19      36.620  60.810  57.560  1.00  0.00           C  
ATOM    181  C   ARG    19      37.720  60.630  56.490  1.00  0.00           C  
ATOM    182  O   ARG    19      37.610  61.050  55.320  1.00  0.00           O  
ATOM    183  CB  ARG    19      36.730  62.330  58.160  1.00  0.00           C  
ATOM    184  CG  ARG    19      35.520  62.730  58.970  1.00  0.00           C  
ATOM    185  CD  ARG    19      34.070  62.460  58.410  1.00  0.00           C  
ATOM    186  NE  ARG    19      34.090  63.320  57.180  1.00  0.00           N  
ATOM    187  CZ  ARG    19      34.090  62.790  55.950  1.00  0.00           C  
ATOM    188  NH1 ARG    19      33.710  61.570  55.610  1.00  0.00           N1+
ATOM    189  NH2 ARG    19      34.380  63.620  55.000  1.00  0.00           N  
ATOM    190  HN  ARG    19      37.050  60.310  59.460  1.00  0.00           H  
ATOM    191  HA  ARG    19      35.750  60.650  56.940  1.00  0.00           H  
ATOM    192  HB1 ARG    19      36.790  63.180  57.450  1.00  0.00           H  
ATOM    193  HB2 ARG    19      37.690  62.390  58.730  1.00  0.00           H  
ATOM    194  HG1 ARG    19      35.460  63.800  59.290  1.00  0.00           H  
ATOM    195  HG2 ARG    19      35.490  62.050  59.840  1.00  0.00           H  
ATOM    196  HD1 ARG    19      33.330  62.760  59.180  1.00  0.00           H  
ATOM    197  HD2 ARG    19      34.020  61.370  58.220  1.00  0.00           H  
ATOM    198  HE  ARG    19      34.530  64.220  57.160  1.00  0.00           H  
ATOM    199 1HH1 ARG    19      33.080  61.160  56.260  1.00  0.00           H  
ATOM    200 2HH1 ARG    19      33.540  61.400  54.630  1.00  0.00           H  
ATOM    201 1HH2 ARG    19      35.060  64.350  55.110  1.00  0.00           H  
ATOM    202 2HH2 ARG    19      34.350  63.290  54.060  1.00  0.00           H  
ATOM    203  N   ASP    20      38.790  59.890  56.830  1.00  0.00           N  
ATOM    204  CA  ASP    20      39.990  59.610  56.030  1.00  0.00           C  
ATOM    205  C   ASP    20      39.750  58.560  54.850  1.00  0.00           C  
ATOM    206  O   ASP    20      38.970  57.650  54.990  1.00  0.00           O  
ATOM    207  CB  ASP    20      41.200  59.120  56.910  1.00  0.00           C  
ATOM    208  CG  ASP    20      41.760  60.240  57.660  1.00  0.00           C  
ATOM    209  OD1 ASP    20      42.330  60.000  58.750  1.00  0.00           O  
ATOM    210  OD2 ASP    20      41.680  61.390  57.120  1.00  0.00           O1-
ATOM    211  HN  ASP    20      38.770  59.470  57.730  1.00  0.00           H  
ATOM    212  HA  ASP    20      40.150  60.580  55.590  1.00  0.00           H  
ATOM    213  HB1 ASP    20      41.970  58.820  56.160  1.00  0.00           H  
ATOM    214  HB2 ASP    20      40.860  58.310  57.600  1.00  0.00           H  
ATOM    215  N   PRO    21      40.430  58.750  53.680  1.00  0.00           N  
ATOM    216  CA  PRO    21      39.900  58.100  52.420  1.00  0.00           C  
ATOM    217  C   PRO    21      40.070  56.550  52.360  1.00  0.00           C  
ATOM    218  O   PRO    21      39.070  55.950  52.000  1.00  0.00           O  
ATOM    219  CB  PRO    21      40.470  58.940  51.240  1.00  0.00           C  
ATOM    220  CG  PRO    21      41.550  59.780  51.830  1.00  0.00           C  
ATOM    221  CD  PRO    21      41.270  59.930  53.370  1.00  0.00           C  
ATOM    222  HA  PRO    21      38.830  58.200  52.490  1.00  0.00           H  
ATOM    223  HB1 PRO    21      39.690  59.590  50.790  1.00  0.00           H  
ATOM    224  HB2 PRO    21      40.850  58.260  50.450  1.00  0.00           H  
ATOM    225  HG1 PRO    21      42.460  59.150  51.780  1.00  0.00           H  
ATOM    226  HG2 PRO    21      41.940  60.710  51.370  1.00  0.00           H  
ATOM    227  HD1 PRO    21      42.240  59.980  53.900  1.00  0.00           H  
ATOM    228  HD2 PRO    21      40.730  60.870  53.620  1.00  0.00           H  
ATOM    229  N   LYS    22      41.110  55.950  52.700  1.00  0.00           N  
ATOM    230  CA  LYS    22      41.270  54.470  52.720  1.00  0.00           C  
ATOM    231  C   LYS    22      41.360  53.940  54.120  1.00  0.00           C  
ATOM    232  O   LYS    22      42.030  52.940  54.390  1.00  0.00           O  
ATOM    233  CB  LYS    22      42.420  53.990  51.880  1.00  0.00           C  
ATOM    234  CG  LYS    22      42.450  54.480  50.470  1.00  0.00           C  
ATOM    235  CD  LYS    22      41.320  53.770  49.630  1.00  0.00           C  
ATOM    236  CE  LYS    22      41.390  52.250  49.500  1.00  0.00           C  
ATOM    237  NZ  LYS    22      42.560  51.870  48.690  1.00  0.00           N1+
ATOM    238  HN  LYS    22      41.880  56.530  52.910  1.00  0.00           H  
ATOM    239  HA  LYS    22      40.430  53.930  52.310  1.00  0.00           H  
ATOM    240  HB1 LYS    22      42.620  52.910  51.740  1.00  0.00           H  
ATOM    241  HB2 LYS    22      43.390  54.380  52.260  1.00  0.00           H  
ATOM    242  HG1 LYS    22      43.460  54.400  50.030  1.00  0.00           H  
ATOM    243  HG2 LYS    22      42.420  55.590  50.400  1.00  0.00           H  
ATOM    244  HD1 LYS    22      41.250  54.210  48.610  1.00  0.00           H  
ATOM    245  HD2 LYS    22      40.350  54.170  50.020  1.00  0.00           H  
ATOM    246  HE1 LYS    22      40.560  51.960  48.820  1.00  0.00           H  
ATOM    247  HE2 LYS    22      41.400  51.720  50.480  1.00  0.00           H  
ATOM    248  HZ1 LYS    22      43.470  52.020  49.180  1.00  0.00           H  
ATOM    249  HZ2 LYS    22      42.560  52.450  47.830  1.00  0.00           H  
ATOM    250  HZ3 LYS    22      42.540  50.850  48.520  1.00  0.00           H  
ATOM    251  N   SER    23      40.730  54.640  55.080  1.00  0.00           N  
ATOM    252  CA  SER    23      40.600  54.240  56.500  1.00  0.00           C  
ATOM    253  C   SER    23      40.420  52.750  56.940  1.00  0.00           C  
ATOM    254  O   SER    23      39.680  51.980  56.270  1.00  0.00           O  
ATOM    255  CB  SER    23      39.520  55.190  57.150  1.00  0.00           C  
ATOM    256  OG  SER    23      39.320  54.930  58.530  1.00  0.00           O  
ATOM    257  HN  SER    23      40.280  55.500  54.860  1.00  0.00           H  
ATOM    258  HA  SER    23      41.490  54.660  56.950  1.00  0.00           H  
ATOM    259  HB1 SER    23      38.570  55.020  56.600  1.00  0.00           H  
ATOM    260  HB2 SER    23      39.810  56.260  57.060  1.00  0.00           H  
ATOM    261  HG1 SER    23      40.220  54.870  58.850  1.00  0.00           H  
ATOM    262  N   GLU    24      41.050  52.370  58.050  1.00  0.00           N  
ATOM    263  CA  GLU    24      40.870  51.110  58.700  1.00  0.00           C  
ATOM    264  C   GLU    24      39.440  50.910  59.320  1.00  0.00           C  
ATOM    265  O   GLU    24      38.780  49.870  59.250  1.00  0.00           O  
ATOM    266  CB  GLU    24      41.930  50.840  59.760  1.00  0.00           C  
ATOM    267  CG  GLU    24      43.230  50.240  59.170  1.00  0.00           C  
ATOM    268  CD  GLU    24      44.180  49.640  60.090  1.00  0.00           C  
ATOM    269  OE1 GLU    24      45.290  49.130  59.650  1.00  0.00           O  
ATOM    270  OE2 GLU    24      43.930  49.660  61.330  1.00  0.00           O1-
ATOM    271  HN  GLU    24      41.660  53.060  58.440  1.00  0.00           H  
ATOM    272  HA  GLU    24      40.860  50.350  57.930  1.00  0.00           H  
ATOM    273  HB1 GLU    24      41.520  50.010  60.370  1.00  0.00           H  
ATOM    274  HB2 GLU    24      42.090  51.790  60.310  1.00  0.00           H  
ATOM    275  HG1 GLU    24      43.850  50.900  58.530  1.00  0.00           H  
ATOM    276  HG2 GLU    24      43.010  49.370  58.510  1.00  0.00           H  
ATOM    277  N   VAL    25      38.810  51.950  59.990  1.00  0.00           N  
ATOM    278  CA  VAL    25      37.680  51.790  60.870  1.00  0.00           C  
ATOM    279  C   VAL    25      36.440  51.960  60.070  1.00  0.00           C  
ATOM    280  O   VAL    25      35.340  52.210  60.580  1.00  0.00           O  
ATOM    281  CB  VAL    25      37.770  52.820  62.010  1.00  0.00           C  
ATOM    282  CG1 VAL    25      38.950  52.480  62.950  1.00  0.00           C  
ATOM    283  CG2 VAL    25      37.900  54.300  61.540  1.00  0.00           C  
ATOM    284  HN  VAL    25      39.220  52.850  59.940  1.00  0.00           H  
ATOM    285  HA  VAL    25      37.550  50.830  61.360  1.00  0.00           H  
ATOM    286  HB  VAL    25      36.860  52.860  62.640  1.00  0.00           H  
ATOM    287 1HG1 VAL    25      39.860  52.240  62.360  1.00  0.00           H  
ATOM    288 2HG1 VAL    25      38.680  51.620  63.600  1.00  0.00           H  
ATOM    289 3HG1 VAL    25      39.120  53.360  63.610  1.00  0.00           H  
ATOM    290 1HG2 VAL    25      37.880  54.920  62.460  1.00  0.00           H  
ATOM    291 2HG2 VAL    25      37.080  54.650  60.890  1.00  0.00           H  
ATOM    292 3HG2 VAL    25      38.900  54.310  61.050  1.00  0.00           H  
ATOM    293  N   ASN    26      36.490  51.870  58.740  1.00  0.00           N  
ATOM    294  CA  ASN    26      35.350  51.830  57.920  1.00  0.00           C  
ATOM    295  C   ASN    26      34.450  50.620  58.220  1.00  0.00           C  
ATOM    296  O   ASN    26      34.850  49.520  58.190  1.00  0.00           O  
ATOM    297  CB  ASN    26      35.840  52.000  56.430  1.00  0.00           C  
ATOM    298  CG  ASN    26      34.800  51.780  55.280  1.00  0.00           C  
ATOM    299  ND2 ASN    26      35.320  52.080  54.030  1.00  0.00           N  
ATOM    300  OD1 ASN    26      33.640  51.490  55.420  1.00  0.00           O  
ATOM    301  HN  ASN    26      37.330  51.650  58.250  1.00  0.00           H  
ATOM    302  HA  ASN    26      34.730  52.670  58.200  1.00  0.00           H  
ATOM    303  HB1 ASN    26      36.690  51.300  56.290  1.00  0.00           H  
ATOM    304  HB2 ASN    26      36.200  53.060  56.470  1.00  0.00           H  
ATOM    305 1HD2 ASN    26      34.630  52.160  53.310  1.00  0.00           H  
ATOM    306 2HD2 ASN    26      36.280  52.310  53.860  1.00  0.00           H  
ATOM    307  N   SER    27      33.140  50.880  58.300  1.00  0.00           N  
ATOM    308  CA  SER    27      32.090  49.870  58.400  1.00  0.00           C  
ATOM    309  C   SER    27      32.030  48.880  57.340  1.00  0.00           C  
ATOM    310  O   SER    27      31.860  47.700  57.620  1.00  0.00           O  
ATOM    311  CB  SER    27      30.790  50.640  58.710  1.00  0.00           C  
ATOM    312  OG  SER    27      30.610  51.750  57.890  1.00  0.00           O  
ATOM    313  HN  SER    27      32.660  51.760  58.330  1.00  0.00           H  
ATOM    314  HA  SER    27      32.480  49.330  59.260  1.00  0.00           H  
ATOM    315  HB1 SER    27      30.770  50.920  59.780  1.00  0.00           H  
ATOM    316  HB2 SER    27      29.970  49.890  58.630  1.00  0.00           H  
ATOM    317  HG1 SER    27      30.450  51.470  56.990  1.00  0.00           H  
ATOM    318  N   ASP    28      32.120  49.250  56.050  1.00  0.00           N  
ATOM    319  CA  ASP    28      32.160  48.350  54.910  1.00  0.00           C  
ATOM    320  C   ASP    28      33.300  47.300  55.030  1.00  0.00           C  
ATOM    321  O   ASP    28      33.050  46.110  54.990  1.00  0.00           O  
ATOM    322  CB  ASP    28      32.460  49.150  53.630  1.00  0.00           C  
ATOM    323  CG  ASP    28      31.220  49.880  53.090  1.00  0.00           C  
ATOM    324  OD1 ASP    28      30.080  49.590  53.420  1.00  0.00           O  
ATOM    325  OD2 ASP    28      31.400  50.820  52.330  1.00  0.00           O1-
ATOM    326  HN  ASP    28      32.350  50.160  55.730  1.00  0.00           H  
ATOM    327  HA  ASP    28      31.190  47.860  54.900  1.00  0.00           H  
ATOM    328  HB1 ASP    28      32.580  48.460  52.760  1.00  0.00           H  
ATOM    329  HB2 ASP    28      33.400  49.730  53.750  1.00  0.00           H  
ATOM    330  N   CYS    29      34.490  47.680  55.370  1.00  0.00           N  
ATOM    331  CA  CYS    29      35.670  46.820  55.650  1.00  0.00           C  
ATOM    332  C   CYS    29      35.570  45.940  56.900  1.00  0.00           C  
ATOM    333  O   CYS    29      35.790  44.750  56.890  1.00  0.00           O  
ATOM    334  CB  CYS    29      36.900  47.740  55.890  1.00  0.00           C  
ATOM    335  SG  CYS    29      37.210  48.900  54.480  1.00  0.00           S  
ATOM    336  HN  CYS    29      34.590  48.660  55.530  1.00  0.00           H  
ATOM    337  HA  CYS    29      35.800  46.110  54.840  1.00  0.00           H  
ATOM    338  HB1 CYS    29      37.770  47.070  56.050  1.00  0.00           H  
ATOM    339  HB2 CYS    29      36.790  48.270  56.850  1.00  0.00           H  
ATOM    340  HG1 CYS    29      38.350  48.360  54.080  1.00  0.00           H  
ATOM    341  N   LEU    30      35.020  46.410  58.060  1.00  0.00           N  
ATOM    342  CA  LEU    30      34.640  45.630  59.200  1.00  0.00           C  
ATOM    343  C   LEU    30      33.490  44.600  59.030  1.00  0.00           C  
ATOM    344  O   LEU    30      33.610  43.390  59.350  1.00  0.00           O  
ATOM    345  CB  LEU    30      34.450  46.560  60.390  1.00  0.00           C  
ATOM    346  CG  LEU    30      35.580  47.540  60.710  1.00  0.00           C  
ATOM    347  CD1 LEU    30      35.070  48.730  61.470  1.00  0.00           C  
ATOM    348  CD2 LEU    30      36.590  46.870  61.670  1.00  0.00           C  
ATOM    349  HN  LEU    30      34.760  47.370  58.030  1.00  0.00           H  
ATOM    350  HA  LEU    30      35.540  45.070  59.410  1.00  0.00           H  
ATOM    351  HB1 LEU    30      34.290  46.030  61.350  1.00  0.00           H  
ATOM    352  HB2 LEU    30      33.620  47.250  60.150  1.00  0.00           H  
ATOM    353  HG  LEU    30      36.220  47.910  59.880  1.00  0.00           H  
ATOM    354 1HD1 LEU    30      34.520  48.450  62.390  1.00  0.00           H  
ATOM    355 2HD1 LEU    30      34.390  49.290  60.780  1.00  0.00           H  
ATOM    356 3HD1 LEU    30      35.960  49.330  61.760  1.00  0.00           H  
ATOM    357 1HD2 LEU    30      37.020  45.950  61.220  1.00  0.00           H  
ATOM    358 2HD2 LEU    30      35.930  46.530  62.500  1.00  0.00           H  
ATOM    359 3HD2 LEU    30      37.410  47.590  61.870  1.00  0.00           H  
ATOM    360  N   LEU    31      32.430  44.980  58.390  1.00  0.00           N  
ATOM    361  CA  LEU    31      31.290  44.170  58.050  1.00  0.00           C  
ATOM    362  C   LEU    31      31.650  43.180  56.860  1.00  0.00           C  
ATOM    363  O   LEU    31      31.120  42.090  56.800  1.00  0.00           O  
ATOM    364  CB  LEU    31      30.070  45.090  57.690  1.00  0.00           C  
ATOM    365  CG  LEU    31      29.390  45.800  58.850  1.00  0.00           C  
ATOM    366  CD1 LEU    31      28.390  46.870  58.450  1.00  0.00           C  
ATOM    367  CD2 LEU    31      28.740  44.820  59.800  1.00  0.00           C  
ATOM    368  HN  LEU    31      32.360  45.950  58.160  1.00  0.00           H  
ATOM    369  HA  LEU    31      31.140  43.540  58.910  1.00  0.00           H  
ATOM    370  HB1 LEU    31      29.400  44.440  57.070  1.00  0.00           H  
ATOM    371  HB2 LEU    31      30.420  45.940  57.070  1.00  0.00           H  
ATOM    372  HG  LEU    31      30.190  46.280  59.450  1.00  0.00           H  
ATOM    373 1HD1 LEU    31      27.500  46.340  58.030  1.00  0.00           H  
ATOM    374 2HD1 LEU    31      28.800  47.580  57.710  1.00  0.00           H  
ATOM    375 3HD1 LEU    31      28.070  47.470  59.330  1.00  0.00           H  
ATOM    376 1HD2 LEU    31      27.890  44.360  59.240  1.00  0.00           H  
ATOM    377 2HD2 LEU    31      28.290  45.340  60.670  1.00  0.00           H  
ATOM    378 3HD2 LEU    31      29.400  44.010  60.170  1.00  0.00           H  
ATOM    379  N   ASP    32      32.620  43.460  55.960  1.00  0.00           N  
ATOM    380  CA  ASP    32      33.150  42.520  55.010  1.00  0.00           C  
ATOM    381  C   ASP    32      33.910  41.400  55.650  1.00  0.00           C  
ATOM    382  O   ASP    32      33.840  40.260  55.250  1.00  0.00           O  
ATOM    383  CB  ASP    32      34.220  43.080  54.020  1.00  0.00           C  
ATOM    384  CG  ASP    32      33.520  43.730  52.880  1.00  0.00           C  
ATOM    385  OD1 ASP    32      32.250  43.680  52.800  1.00  0.00           O  
ATOM    386  OD2 ASP    32      34.290  44.250  51.990  1.00  0.00           O1-
ATOM    387  HN  ASP    32      33.010  44.370  55.880  1.00  0.00           H  
ATOM    388  HA  ASP    32      32.320  42.020  54.520  1.00  0.00           H  
ATOM    389  HB1 ASP    32      34.930  42.340  53.580  1.00  0.00           H  
ATOM    390  HB2 ASP    32      34.890  43.850  54.470  1.00  0.00           H  
ATOM    391  N   GLY    33      34.710  41.690  56.750  1.00  0.00           N  
ATOM    392  CA  GLY    33      35.410  40.800  57.610  1.00  0.00           C  
ATOM    393  C   GLY    33      34.410  39.900  58.370  1.00  0.00           C  
ATOM    394  O   GLY    33      34.710  38.730  58.600  1.00  0.00           O  
ATOM    395  HN  GLY    33      34.660  42.650  57.030  1.00  0.00           H  
ATOM    396  HA1 GLY    33      36.050  41.310  58.310  1.00  0.00           H  
ATOM    397  HA2 GLY    33      36.010  40.190  56.950  1.00  0.00           H  
ATOM    398  N   LEU    34      33.250  40.410  58.810  1.00  0.00           N  
ATOM    399  CA  LEU    34      32.150  39.550  59.320  1.00  0.00           C  
ATOM    400  C   LEU    34      31.470  38.600  58.330  1.00  0.00           C  
ATOM    401  O   LEU    34      31.290  37.380  58.520  1.00  0.00           O  
ATOM    402  CB  LEU    34      31.050  40.350  60.070  1.00  0.00           C  
ATOM    403  CG  LEU    34      29.860  39.550  60.620  1.00  0.00           C  
ATOM    404  CD1 LEU    34      30.280  38.380  61.500  1.00  0.00           C  
ATOM    405  CD2 LEU    34      28.980  40.430  61.390  1.00  0.00           C  
ATOM    406  HN  LEU    34      33.120  41.390  58.820  1.00  0.00           H  
ATOM    407  HA  LEU    34      32.720  39.010  60.070  1.00  0.00           H  
ATOM    408  HB1 LEU    34      30.680  41.060  59.300  1.00  0.00           H  
ATOM    409  HB2 LEU    34      31.510  40.930  60.900  1.00  0.00           H  
ATOM    410  HG  LEU    34      29.280  39.190  59.740  1.00  0.00           H  
ATOM    411 1HD1 LEU    34      31.150  38.600  62.150  1.00  0.00           H  
ATOM    412 2HD1 LEU    34      30.510  37.500  60.870  1.00  0.00           H  
ATOM    413 3HD1 LEU    34      29.410  38.130  62.140  1.00  0.00           H  
ATOM    414 1HD2 LEU    34      29.380  40.950  62.290  1.00  0.00           H  
ATOM    415 2HD2 LEU    34      28.180  39.750  61.780  1.00  0.00           H  
ATOM    416 3HD2 LEU    34      28.510  41.220  60.760  1.00  0.00           H  
ATOM    417  N   ASP    35      31.160  39.180  57.190  1.00  0.00           N  
ATOM    418  CA  ASP    35      30.740  38.480  56.030  1.00  0.00           C  
ATOM    419  C   ASP    35      31.650  37.300  55.550  1.00  0.00           C  
ATOM    420  O   ASP    35      31.130  36.200  55.400  1.00  0.00           O  
ATOM    421  CB  ASP    35      30.550  39.610  54.900  1.00  0.00           C  
ATOM    422  CG  ASP    35      30.150  39.200  53.540  1.00  0.00           C  
ATOM    423  OD1 ASP    35      31.150  39.090  52.680  1.00  0.00           O  
ATOM    424  OD2 ASP    35      29.000  39.000  53.160  1.00  0.00           O1-
ATOM    425  HN  ASP    35      31.300  40.160  57.100  1.00  0.00           H  
ATOM    426  HA  ASP    35      29.820  37.980  56.280  1.00  0.00           H  
ATOM    427  HB1 ASP    35      31.500  40.160  54.740  1.00  0.00           H  
ATOM    428  HB2 ASP    35      29.770  40.320  55.240  1.00  0.00           H  
ATOM    429  N   ALA    36      33.040  37.530  55.460  1.00  0.00           N  
ATOM    430  CA  ALA    36      34.020  36.480  55.220  1.00  0.00           C  
ATOM    431  C   ALA    36      34.090  35.410  56.340  1.00  0.00           C  
ATOM    432  O   ALA    36      34.040  34.190  56.070  1.00  0.00           O  
ATOM    433  CB  ALA    36      35.450  37.140  55.150  1.00  0.00           C  
ATOM    434  HN  ALA    36      33.520  38.380  55.640  1.00  0.00           H  
ATOM    435  HA  ALA    36      33.840  35.880  54.350  1.00  0.00           H  
ATOM    436  HB1 ALA    36      35.480  37.790  54.260  1.00  0.00           H  
ATOM    437  HB2 ALA    36      36.290  36.420  55.040  1.00  0.00           H  
ATOM    438  HB3 ALA    36      35.770  37.700  56.050  1.00  0.00           H  
ATOM    439  N   LEU    37      33.960  35.800  57.630  1.00  0.00           N  
ATOM    440  CA  LEU    37      33.950  34.930  58.750  1.00  0.00           C  
ATOM    441  C   LEU    37      32.850  33.890  58.700  1.00  0.00           C  
ATOM    442  O   LEU    37      33.000  32.710  58.940  1.00  0.00           O  
ATOM    443  CB  LEU    37      33.810  35.790  59.970  1.00  0.00           C  
ATOM    444  CG  LEU    37      33.520  35.150  61.370  1.00  0.00           C  
ATOM    445  CD1 LEU    37      34.690  34.320  61.810  1.00  0.00           C  
ATOM    446  CD2 LEU    37      33.190  36.330  62.310  1.00  0.00           C  
ATOM    447  HN  LEU    37      33.710  36.740  57.860  1.00  0.00           H  
ATOM    448  HA  LEU    37      34.860  34.350  58.830  1.00  0.00           H  
ATOM    449  HB1 LEU    37      32.950  36.460  59.750  1.00  0.00           H  
ATOM    450  HB2 LEU    37      34.730  36.410  60.090  1.00  0.00           H  
ATOM    451  HG  LEU    37      32.610  34.510  61.370  1.00  0.00           H  
ATOM    452 1HD1 LEU    37      34.570  33.850  62.810  1.00  0.00           H  
ATOM    453 2HD1 LEU    37      35.710  34.770  61.720  1.00  0.00           H  
ATOM    454 3HD1 LEU    37      34.910  33.500  61.090  1.00  0.00           H  
ATOM    455 1HD2 LEU    37      33.000  35.940  63.340  1.00  0.00           H  
ATOM    456 2HD2 LEU    37      32.190  36.720  62.050  1.00  0.00           H  
ATOM    457 3HD2 LEU    37      33.950  37.120  62.180  1.00  0.00           H  
ATOM    458  N   VAL    38      31.640  34.420  58.380  1.00  0.00           N  
ATOM    459  CA  VAL    38      30.430  33.630  58.190  1.00  0.00           C  
ATOM    460  C   VAL    38      30.500  32.590  57.090  1.00  0.00           C  
ATOM    461  O   VAL    38      30.330  31.410  57.330  1.00  0.00           O  
ATOM    462  CB  VAL    38      29.170  34.500  58.080  1.00  0.00           C  
ATOM    463  CG1 VAL    38      27.950  33.630  57.720  1.00  0.00           C  
ATOM    464  CG2 VAL    38      28.890  35.120  59.440  1.00  0.00           C  
ATOM    465  HN  VAL    38      31.630  35.400  58.210  1.00  0.00           H  
ATOM    466  HA  VAL    38      30.330  32.970  59.040  1.00  0.00           H  
ATOM    467  HB  VAL    38      29.290  35.260  57.280  1.00  0.00           H  
ATOM    468 1HG1 VAL    38      27.750  32.810  58.440  1.00  0.00           H  
ATOM    469 2HG1 VAL    38      28.020  33.330  56.660  1.00  0.00           H  
ATOM    470 3HG1 VAL    38      27.080  34.300  57.890  1.00  0.00           H  
ATOM    471 1HG2 VAL    38      28.520  34.360  60.150  1.00  0.00           H  
ATOM    472 2HG2 VAL    38      28.070  35.870  59.350  1.00  0.00           H  
ATOM    473 3HG2 VAL    38      29.700  35.740  59.890  1.00  0.00           H  
ATOM    474  N   TYR    39      30.960  33.120  55.930  1.00  0.00           N  
ATOM    475  CA  TYR    39      31.260  32.260  54.790  1.00  0.00           C  
ATOM    476  C   TYR    39      32.390  31.180  55.030  1.00  0.00           C  
ATOM    477  O   TYR    39      32.280  30.060  54.560  1.00  0.00           O  
ATOM    478  CB  TYR    39      31.650  33.100  53.550  1.00  0.00           C  
ATOM    479  CG  TYR    39      30.560  33.890  52.930  1.00  0.00           C  
ATOM    480  CD1 TYR    39      30.660  35.250  52.690  1.00  0.00           C  
ATOM    481  CD2 TYR    39      29.460  33.160  52.580  1.00  0.00           C  
ATOM    482  CE1 TYR    39      29.600  35.920  52.110  1.00  0.00           C  
ATOM    483  CE2 TYR    39      28.400  33.780  51.890  1.00  0.00           C  
ATOM    484  CZ  TYR    39      28.430  35.180  51.660  1.00  0.00           C  
ATOM    485  OH  TYR    39      27.480  35.790  50.830  1.00  0.00           O  
ATOM    486  HN  TYR    39      31.080  34.110  55.860  1.00  0.00           H  
ATOM    487  HA  TYR    39      30.370  31.690  54.570  1.00  0.00           H  
ATOM    488  HB1 TYR    39      32.140  32.480  52.770  1.00  0.00           H  
ATOM    489  HB2 TYR    39      32.460  33.770  53.920  1.00  0.00           H  
ATOM    490  HD1 TYR    39      31.490  35.910  52.910  1.00  0.00           H  
ATOM    491  HD2 TYR    39      29.560  32.090  52.690  1.00  0.00           H  
ATOM    492  HE1 TYR    39      29.590  36.980  51.900  1.00  0.00           H  
ATOM    493  HE2 TYR    39      27.540  33.270  51.490  1.00  0.00           H  
ATOM    494  HH  TYR    39      27.780  36.710  50.800  1.00  0.00           H  
ATOM    495  N   ASP    40      33.460  31.420  55.700  1.00  0.00           N  
ATOM    496  CA  ASP    40      34.570  30.530  55.930  1.00  0.00           C  
ATOM    497  C   ASP    40      34.320  29.700  57.170  1.00  0.00           C  
ATOM    498  O   ASP    40      34.910  28.590  57.310  1.00  0.00           O  
ATOM    499  CB  ASP    40      35.860  31.340  56.190  1.00  0.00           C  
ATOM    500  CG  ASP    40      36.380  31.960  54.940  1.00  0.00           C  
ATOM    501  OD1 ASP    40      37.060  33.020  54.960  1.00  0.00           O  
ATOM    502  OD2 ASP    40      36.290  31.260  53.880  1.00  0.00           O1-
ATOM    503  HN  ASP    40      33.470  32.320  56.140  1.00  0.00           H  
ATOM    504  HA  ASP    40      34.710  29.950  55.040  1.00  0.00           H  
ATOM    505  HB1 ASP    40      36.650  30.630  56.520  1.00  0.00           H  
ATOM    506  HB2 ASP    40      35.600  32.060  56.990  1.00  0.00           H  
ATOM    507  N   LEU    41      33.460  30.040  58.210  1.00  0.00           N  
ATOM    508  CA  LEU    41      33.340  29.210  59.350  1.00  0.00           C  
ATOM    509  C   LEU    41      31.960  28.420  59.340  1.00  0.00           C  
ATOM    510  O   LEU    41      31.800  27.490  60.130  1.00  0.00           O  
ATOM    511  CB  LEU    41      33.470  30.160  60.570  1.00  0.00           C  
ATOM    512  CG  LEU    41      33.600  29.510  61.960  1.00  0.00           C  
ATOM    513  CD1 LEU    41      35.090  29.260  62.200  1.00  0.00           C  
ATOM    514  CD2 LEU    41      33.100  30.470  63.070  1.00  0.00           C  
ATOM    515  HN  LEU    41      33.060  30.930  58.400  1.00  0.00           H  
ATOM    516  HA  LEU    41      34.100  28.440  59.340  1.00  0.00           H  
ATOM    517  HB1 LEU    41      32.640  30.910  60.540  1.00  0.00           H  
ATOM    518  HB2 LEU    41      34.350  30.810  60.420  1.00  0.00           H  
ATOM    519  HG  LEU    41      33.060  28.540  61.970  1.00  0.00           H  
ATOM    520 1HD1 LEU    41      35.300  28.680  63.120  1.00  0.00           H  
ATOM    521 2HD1 LEU    41      35.710  30.180  62.140  1.00  0.00           H  
ATOM    522 3HD1 LEU    41      35.520  28.540  61.470  1.00  0.00           H  
ATOM    523 1HD2 LEU    41      33.780  31.350  63.040  1.00  0.00           H  
ATOM    524 2HD2 LEU    41      33.310  30.040  64.070  1.00  0.00           H  
ATOM    525 3HD2 LEU    41      32.040  30.810  63.050  1.00  0.00           H  
ATOM    526  N   ASP    42      31.040  28.730  58.420  1.00  0.00           N  
ATOM    527  CA  ASP    42      29.840  27.940  58.060  1.00  0.00           C  
ATOM    528  C   ASP    42      30.160  26.640  57.310  1.00  0.00           C  
ATOM    529  O   ASP    42      29.720  26.580  56.140  1.00  0.00           O  
ATOM    530  CB  ASP    42      28.740  28.860  57.400  1.00  0.00           C  
ATOM    531  CG  ASP    42      27.350  28.240  57.280  1.00  0.00           C  
ATOM    532  OD1 ASP    42      26.580  28.680  56.400  1.00  0.00           O  
ATOM    533  OD2 ASP    42      26.940  27.400  58.150  1.00  0.00           O1-
ATOM    534  HN  ASP    42      31.130  29.540  57.840  1.00  0.00           H  
ATOM    535  HA  ASP    42      29.510  27.610  59.040  1.00  0.00           H  
ATOM    536  HB1 ASP    42      29.120  29.300  56.450  1.00  0.00           H  
ATOM    537  HB2 ASP    42      28.620  29.650  58.170  1.00  0.00           H  
ATOM    538  N   PHE    43      30.780  25.650  57.860  1.00  0.00           N  
ATOM    539  CA  PHE    43      30.970  24.360  57.120  1.00  0.00           C  
ATOM    540  C   PHE    43      30.750  23.290  58.100  1.00  0.00           C  
ATOM    541  O   PHE    43      30.970  23.510  59.340  1.00  0.00           O  
ATOM    542  CB  PHE    43      32.380  24.040  56.490  1.00  0.00           C  
ATOM    543  CG  PHE    43      32.650  24.980  55.320  1.00  0.00           C  
ATOM    544  CD1 PHE    43      33.320  26.270  55.420  1.00  0.00           C  
ATOM    545  CD2 PHE    43      32.240  24.560  54.080  1.00  0.00           C  
ATOM    546  CE1 PHE    43      33.520  27.010  54.250  1.00  0.00           C  
ATOM    547  CE2 PHE    43      32.310  25.380  52.950  1.00  0.00           C  
ATOM    548  CZ  PHE    43      33.050  26.560  52.980  1.00  0.00           C  
ATOM    549  HN  PHE    43      31.200  25.790  58.760  1.00  0.00           H  
ATOM    550  HA  PHE    43      30.220  24.300  56.350  1.00  0.00           H  
ATOM    551  HB1 PHE    43      32.410  23.020  56.050  1.00  0.00           H  
ATOM    552  HB2 PHE    43      33.180  24.060  57.250  1.00  0.00           H  
ATOM    553  HD1 PHE    43      33.640  26.510  56.420  1.00  0.00           H  
ATOM    554  HD2 PHE    43      31.770  23.590  54.050  1.00  0.00           H  
ATOM    555  HE1 PHE    43      34.170  27.870  54.340  1.00  0.00           H  
ATOM    556  HE2 PHE    43      31.930  25.140  51.970  1.00  0.00           H  
ATOM    557  HZ  PHE    43      33.050  27.210  52.110  1.00  0.00           H  
ATOM    558  N   PRO    44      30.200  22.110  57.860  1.00  0.00           N  
ATOM    559  CA  PRO    44      29.630  21.240  58.840  1.00  0.00           C  
ATOM    560  C   PRO    44      30.730  20.620  59.690  1.00  0.00           C  
ATOM    561  O   PRO    44      30.530  20.430  60.900  1.00  0.00           O  
ATOM    562  CB  PRO    44      28.680  20.280  58.080  1.00  0.00           C  
ATOM    563  CG  PRO    44      29.320  20.260  56.660  1.00  0.00           C  
ATOM    564  CD  PRO    44      29.900  21.640  56.490  1.00  0.00           C  
ATOM    565  HA  PRO    44      29.090  21.740  59.620  1.00  0.00           H  
ATOM    566  HB1 PRO    44      27.630  20.650  58.050  1.00  0.00           H  
ATOM    567  HB2 PRO    44      28.590  19.240  58.450  1.00  0.00           H  
ATOM    568  HG1 PRO    44      30.050  19.430  56.590  1.00  0.00           H  
ATOM    569  HG2 PRO    44      28.550  19.980  55.910  1.00  0.00           H  
ATOM    570  HD1 PRO    44      30.780  21.480  55.830  1.00  0.00           H  
ATOM    571  HD2 PRO    44      29.140  22.280  55.990  1.00  0.00           H  
ATOM    572  N   ALA    45      31.950  20.310  59.200  1.00  0.00           N  
ATOM    573  CA  ALA    45      33.130  19.890  60.050  1.00  0.00           C  
ATOM    574  C   ALA    45      33.540  20.960  61.120  1.00  0.00           C  
ATOM    575  O   ALA    45      33.920  20.660  62.240  1.00  0.00           O  
ATOM    576  CB  ALA    45      34.340  19.360  59.320  1.00  0.00           C  
ATOM    577  HN  ALA    45      32.310  20.450  58.280  1.00  0.00           H  
ATOM    578  HA  ALA    45      32.940  19.060  60.710  1.00  0.00           H  
ATOM    579  HB1 ALA    45      33.920  18.560  58.670  1.00  0.00           H  
ATOM    580  HB2 ALA    45      35.110  18.990  60.020  1.00  0.00           H  
ATOM    581  HB3 ALA    45      34.730  20.230  58.750  1.00  0.00           H  
ATOM    582  N   LEU    46      33.450  22.300  60.730  1.00  0.00           N  
ATOM    583  CA  LEU    46      33.720  23.390  61.580  1.00  0.00           C  
ATOM    584  C   LEU    46      32.750  23.670  62.670  1.00  0.00           C  
ATOM    585  O   LEU    46      32.930  24.360  63.680  1.00  0.00           O  
ATOM    586  CB  LEU    46      33.970  24.650  60.720  1.00  0.00           C  
ATOM    587  CG  LEU    46      35.350  24.680  60.060  1.00  0.00           C  
ATOM    588  CD1 LEU    46      35.310  25.680  58.900  1.00  0.00           C  
ATOM    589  CD2 LEU    46      36.510  25.040  61.040  1.00  0.00           C  
ATOM    590  HN  LEU    46      33.280  22.610  59.800  1.00  0.00           H  
ATOM    591  HA  LEU    46      34.580  23.170  62.190  1.00  0.00           H  
ATOM    592  HB1 LEU    46      34.030  25.560  61.360  1.00  0.00           H  
ATOM    593  HB2 LEU    46      33.210  24.790  59.930  1.00  0.00           H  
ATOM    594  HG  LEU    46      35.600  23.680  59.640  1.00  0.00           H  
ATOM    595 1HD1 LEU    46      34.330  25.610  58.370  1.00  0.00           H  
ATOM    596 2HD1 LEU    46      36.160  25.450  58.220  1.00  0.00           H  
ATOM    597 3HD1 LEU    46      35.230  26.690  59.360  1.00  0.00           H  
ATOM    598 1HD2 LEU    46      36.230  26.050  61.420  1.00  0.00           H  
ATOM    599 2HD2 LEU    46      37.520  25.250  60.610  1.00  0.00           H  
ATOM    600 3HD2 LEU    46      36.660  24.470  61.980  1.00  0.00           H  
ATOM    601  N   ARG    47      31.600  23.070  62.400  1.00  0.00           N  
ATOM    602  CA  ARG    47      30.470  23.190  63.330  1.00  0.00           C  
ATOM    603  C   ARG    47      30.170  21.940  64.170  1.00  0.00           C  
ATOM    604  O   ARG    47      29.410  22.000  65.090  1.00  0.00           O  
ATOM    605  CB  ARG    47      29.160  23.560  62.540  1.00  0.00           C  
ATOM    606  CG  ARG    47      29.210  24.910  61.860  1.00  0.00           C  
ATOM    607  CD  ARG    47      28.040  25.120  60.860  1.00  0.00           C  
ATOM    608  NE  ARG    47      26.840  25.220  61.730  1.00  0.00           N  
ATOM    609  CZ  ARG    47      25.580  25.250  61.270  1.00  0.00           C  
ATOM    610  NH1 ARG    47      25.290  25.250  60.020  1.00  0.00           N1+
ATOM    611  NH2 ARG    47      24.570  25.280  62.120  1.00  0.00           N  
ATOM    612  HN  ARG    47      31.420  22.750  61.480  1.00  0.00           H  
ATOM    613  HA  ARG    47      30.600  23.980  64.050  1.00  0.00           H  
ATOM    614  HB1 ARG    47      28.270  23.500  63.210  1.00  0.00           H  
ATOM    615  HB2 ARG    47      29.080  22.680  61.860  1.00  0.00           H  
ATOM    616  HG1 ARG    47      30.130  25.040  61.250  1.00  0.00           H  
ATOM    617  HG2 ARG    47      29.180  25.630  62.690  1.00  0.00           H  
ATOM    618  HD1 ARG    47      27.950  24.210  60.230  1.00  0.00           H  
ATOM    619  HD2 ARG    47      28.120  26.020  60.210  1.00  0.00           H  
ATOM    620  HE  ARG    47      26.950  25.270  62.720  1.00  0.00           H  
ATOM    621 1HH1 ARG    47      25.960  25.500  59.330  1.00  0.00           H  
ATOM    622 2HH1 ARG    47      24.340  25.430  59.770  1.00  0.00           H  
ATOM    623 1HH2 ARG    47      24.750  25.000  63.060  1.00  0.00           H  
ATOM    624 2HH2 ARG    47      23.620  25.220  61.810  1.00  0.00           H  
ATOM    625  N   LYS    48      30.920  20.850  63.950  1.00  0.00           N  
ATOM    626  CA  LYS    48      30.910  19.640  64.780  1.00  0.00           C  
ATOM    627  C   LYS    48      31.190  19.890  66.230  1.00  0.00           C  
ATOM    628  O   LYS    48      30.640  19.300  67.160  1.00  0.00           O  
ATOM    629  CB  LYS    48      31.650  18.490  64.140  1.00  0.00           C  
ATOM    630  CG  LYS    48      31.580  17.110  64.860  1.00  0.00           C  
ATOM    631  CD  LYS    48      30.090  16.610  65.020  1.00  0.00           C  
ATOM    632  CE  LYS    48      29.470  16.320  63.610  1.00  0.00           C  
ATOM    633  NZ  LYS    48      28.030  15.890  63.630  1.00  0.00           N1+
ATOM    634  HN  LYS    48      31.460  20.850  63.110  1.00  0.00           H  
ATOM    635  HA  LYS    48      29.890  19.300  64.800  1.00  0.00           H  
ATOM    636  HB1 LYS    48      32.710  18.820  64.120  1.00  0.00           H  
ATOM    637  HB2 LYS    48      31.280  18.400  63.090  1.00  0.00           H  
ATOM    638  HG1 LYS    48      32.070  17.270  65.840  1.00  0.00           H  
ATOM    639  HG2 LYS    48      32.120  16.380  64.220  1.00  0.00           H  
ATOM    640  HD1 LYS    48      29.510  17.380  65.570  1.00  0.00           H  
ATOM    641  HD2 LYS    48      30.070  15.660  65.600  1.00  0.00           H  
ATOM    642  HE1 LYS    48      29.870  15.350  63.260  1.00  0.00           H  
ATOM    643  HE2 LYS    48      29.490  17.150  62.870  1.00  0.00           H  
ATOM    644  HZ1 LYS    48      27.820  15.300  64.450  1.00  0.00           H  
ATOM    645  HZ2 LYS    48      27.730  15.400  62.760  1.00  0.00           H  
ATOM    646  HZ3 LYS    48      27.410  16.720  63.650  1.00  0.00           H  
ATOM    647  N   ASN    49      32.040  20.890  66.510  1.00  0.00           N  
ATOM    648  CA  ASN    49      32.290  21.490  67.810  1.00  0.00           C  
ATOM    649  C   ASN    49      31.070  22.350  68.110  1.00  0.00           C  
ATOM    650  O   ASN    49      30.630  23.240  67.370  1.00  0.00           O  
ATOM    651  CB  ASN    49      33.710  22.210  67.860  1.00  0.00           C  
ATOM    652  CG  ASN    49      34.040  23.030  69.120  1.00  0.00           C  
ATOM    653  ND2 ASN    49      35.380  23.080  69.340  1.00  0.00           N  
ATOM    654  OD1 ASN    49      33.180  23.580  69.790  1.00  0.00           O  
ATOM    655  HN  ASN    49      32.510  21.360  65.770  1.00  0.00           H  
ATOM    656  HA  ASN    49      32.370  20.660  68.490  1.00  0.00           H  
ATOM    657  HB1 ASN    49      33.780  22.910  67.000  1.00  0.00           H  
ATOM    658  HB2 ASN    49      34.460  21.400  67.750  1.00  0.00           H  
ATOM    659 1HD2 ASN    49      35.960  22.600  68.680  1.00  0.00           H  
ATOM    660 2HD2 ASN    49      35.790  23.670  70.030  1.00  0.00           H  
ATOM    661  N   LYS    50      30.380  22.160  69.260  1.00  0.00           N  
ATOM    662  CA  LYS    50      29.170  22.840  69.740  1.00  0.00           C  
ATOM    663  C   LYS    50      29.330  24.290  70.230  1.00  0.00           C  
ATOM    664  O   LYS    50      28.380  25.120  70.340  1.00  0.00           O  
ATOM    665  CB  LYS    50      28.600  21.960  70.900  1.00  0.00           C  
ATOM    666  CG  LYS    50      28.040  20.550  70.470  1.00  0.00           C  
ATOM    667  CD  LYS    50      26.940  20.710  69.470  1.00  0.00           C  
ATOM    668  CE  LYS    50      26.320  19.360  69.020  1.00  0.00           C  
ATOM    669  NZ  LYS    50      25.670  18.620  70.080  1.00  0.00           N1+
ATOM    670  HN  LYS    50      30.740  21.490  69.900  1.00  0.00           H  
ATOM    671  HA  LYS    50      28.380  22.780  69.010  1.00  0.00           H  
ATOM    672  HB1 LYS    50      27.760  22.580  71.280  1.00  0.00           H  
ATOM    673  HB2 LYS    50      29.300  21.790  71.740  1.00  0.00           H  
ATOM    674  HG1 LYS    50      27.700  19.990  71.370  1.00  0.00           H  
ATOM    675  HG2 LYS    50      28.900  19.930  70.130  1.00  0.00           H  
ATOM    676  HD1 LYS    50      27.400  21.110  68.540  1.00  0.00           H  
ATOM    677  HD2 LYS    50      26.160  21.410  69.820  1.00  0.00           H  
ATOM    678  HE1 LYS    50      27.140  18.700  68.660  1.00  0.00           H  
ATOM    679  HE2 LYS    50      25.540  19.460  68.230  1.00  0.00           H  
ATOM    680  HZ1 LYS    50      26.270  18.290  70.860  1.00  0.00           H  
ATOM    681  HZ2 LYS    50      25.240  17.740  69.730  1.00  0.00           H  
ATOM    682  HZ3 LYS    50      24.990  19.220  70.600  1.00  0.00           H  
ATOM    683  N   ASN    51      30.590  24.620  70.670  1.00  0.00           N  
ATOM    684  CA  ASN    51      31.010  25.960  70.940  1.00  0.00           C  
ATOM    685  C   ASN    51      30.930  26.770  69.680  1.00  0.00           C  
ATOM    686  O   ASN    51      30.200  27.740  69.470  1.00  0.00           O  
ATOM    687  CB  ASN    51      32.320  26.150  71.700  1.00  0.00           C  
ATOM    688  CG  ASN    51      32.400  25.400  73.050  1.00  0.00           C  
ATOM    689  ND2 ASN    51      33.620  25.240  73.600  1.00  0.00           N  
ATOM    690  OD1 ASN    51      31.480  24.910  73.630  1.00  0.00           O  
ATOM    691  HN  ASN    51      31.280  23.900  70.590  1.00  0.00           H  
ATOM    692  HA  ASN    51      30.230  26.470  71.490  1.00  0.00           H  
ATOM    693  HB1 ASN    51      32.540  27.230  71.860  1.00  0.00           H  
ATOM    694  HB2 ASN    51      33.190  25.830  71.090  1.00  0.00           H  
ATOM    695 1HD2 ASN    51      33.560  24.780  74.490  1.00  0.00           H  
ATOM    696 2HD2 ASN    51      34.530  25.600  73.420  1.00  0.00           H  
ATOM    697  N   ILE    52      31.640  26.390  68.620  1.00  0.00           N  
ATOM    698  CA  ILE    52      31.770  27.100  67.340  1.00  0.00           C  
ATOM    699  C   ILE    52      30.430  27.170  66.540  1.00  0.00           C  
ATOM    700  O   ILE    52      30.110  28.150  65.850  1.00  0.00           O  
ATOM    701  CB  ILE    52      32.870  26.460  66.460  1.00  0.00           C  
ATOM    702  CG1 ILE    52      34.150  26.070  67.330  1.00  0.00           C  
ATOM    703  CG2 ILE    52      33.230  27.340  65.230  1.00  0.00           C  
ATOM    704  CD  ILE    52      34.720  27.100  68.270  1.00  0.00           C  
ATOM    705  HN  ILE    52      32.200  25.570  68.750  1.00  0.00           H  
ATOM    706  HA  ILE    52      32.040  28.130  67.550  1.00  0.00           H  
ATOM    707  HB  ILE    52      32.480  25.470  66.120  1.00  0.00           H  
ATOM    708 1HG1 ILE    52      34.900  25.720  66.590  1.00  0.00           H  
ATOM    709 2HG1 ILE    52      33.890  25.200  67.970  1.00  0.00           H  
ATOM    710 1HG2 ILE    52      33.480  28.390  65.490  1.00  0.00           H  
ATOM    711 2HG2 ILE    52      32.340  27.380  64.560  1.00  0.00           H  
ATOM    712 3HG2 ILE    52      34.060  26.900  64.640  1.00  0.00           H  
ATOM    713  HD1 ILE    52      35.770  26.890  68.570  1.00  0.00           H  
ATOM    714  HD2 ILE    52      34.170  27.100  69.240  1.00  0.00           H  
ATOM    715  HD3 ILE    52      34.820  28.110  67.830  1.00  0.00           H  
ATOM    716  N   ASP    53      29.610  26.150  66.640  1.00  0.00           N  
ATOM    717  CA  ASP    53      28.240  26.090  66.120  1.00  0.00           C  
ATOM    718  C   ASP    53      27.460  27.210  66.800  1.00  0.00           C  
ATOM    719  O   ASP    53      26.800  27.980  66.090  1.00  0.00           O  
ATOM    720  CB  ASP    53      27.700  24.670  66.310  1.00  0.00           C  
ATOM    721  CG  ASP    53      26.410  24.400  65.540  1.00  0.00           C  
ATOM    722  OD1 ASP    53      25.960  25.320  64.840  1.00  0.00           O  
ATOM    723  OD2 ASP    53      25.810  23.300  65.750  1.00  0.00           O1-
ATOM    724  HN  ASP    53      29.950  25.330  67.090  1.00  0.00           H  
ATOM    725  HA  ASP    53      28.350  26.270  65.060  1.00  0.00           H  
ATOM    726  HB1 ASP    53      27.590  24.570  67.420  1.00  0.00           H  
ATOM    727  HB2 ASP    53      28.400  23.860  66.020  1.00  0.00           H  
ATOM    728  N   ASN    54      27.510  27.310  68.160  1.00  0.00           N  
ATOM    729  CA  ASN    54      26.820  28.340  68.870  1.00  0.00           C  
ATOM    730  C   ASN    54      27.430  29.750  68.600  1.00  0.00           C  
ATOM    731  O   ASN    54      26.720  30.700  68.420  1.00  0.00           O  
ATOM    732  CB  ASN    54      26.790  27.950  70.390  1.00  0.00           C  
ATOM    733  CG  ASN    54      26.180  29.110  71.240  1.00  0.00           C  
ATOM    734  ND2 ASN    54      24.860  29.280  71.140  1.00  0.00           N  
ATOM    735  OD1 ASN    54      26.850  29.700  72.080  1.00  0.00           O  
ATOM    736  HN  ASN    54      28.060  26.680  68.690  1.00  0.00           H  
ATOM    737  HA  ASN    54      25.790  28.450  68.550  1.00  0.00           H  
ATOM    738  HB1 ASN    54      27.840  27.770  70.710  1.00  0.00           H  
ATOM    739  HB2 ASN    54      26.260  27.000  70.640  1.00  0.00           H  
ATOM    740 1HD2 ASN    54      24.370  29.730  71.880  1.00  0.00           H  
ATOM    741 2HD2 ASN    54      24.320  28.840  70.420  1.00  0.00           H  
ATOM    742  N   PHE    55      28.780  29.820  68.590  1.00  0.00           N  
ATOM    743  CA  PHE    55      29.380  31.110  68.200  1.00  0.00           C  
ATOM    744  C   PHE    55      29.050  31.570  66.820  1.00  0.00           C  
ATOM    745  O   PHE    55      28.650  32.700  66.560  1.00  0.00           O  
ATOM    746  CB  PHE    55      30.960  30.930  68.210  1.00  0.00           C  
ATOM    747  CG  PHE    55      31.690  30.620  69.520  1.00  0.00           C  
ATOM    748  CD1 PHE    55      31.180  30.910  70.760  1.00  0.00           C  
ATOM    749  CD2 PHE    55      33.030  30.150  69.470  1.00  0.00           C  
ATOM    750  CE1 PHE    55      31.900  30.670  71.970  1.00  0.00           C  
ATOM    751  CE2 PHE    55      33.790  29.840  70.630  1.00  0.00           C  
ATOM    752  CZ  PHE    55      33.170  30.030  71.890  1.00  0.00           C  
ATOM    753  HN  PHE    55      29.320  29.020  68.810  1.00  0.00           H  
ATOM    754  HA  PHE    55      29.080  31.930  68.840  1.00  0.00           H  
ATOM    755  HB1 PHE    55      31.480  31.860  67.880  1.00  0.00           H  
ATOM    756  HB2 PHE    55      31.190  30.100  67.520  1.00  0.00           H  
ATOM    757  HD1 PHE    55      30.250  31.440  70.870  1.00  0.00           H  
ATOM    758  HD2 PHE    55      33.450  29.820  68.530  1.00  0.00           H  
ATOM    759  HE1 PHE    55      31.600  30.990  72.960  1.00  0.00           H  
ATOM    760  HE2 PHE    55      34.800  29.440  70.550  1.00  0.00           H  
ATOM    761  HZ  PHE    55      33.720  29.770  72.780  1.00  0.00           H  
ATOM    762  N   LEU    56      29.020  30.710  65.780  1.00  0.00           N  
ATOM    763  CA  LEU    56      28.500  30.970  64.450  1.00  0.00           C  
ATOM    764  C   LEU    56      27.070  31.460  64.410  1.00  0.00           C  
ATOM    765  O   LEU    56      26.700  32.430  63.700  1.00  0.00           O  
ATOM    766  CB  LEU    56      28.690  29.730  63.490  1.00  0.00           C  
ATOM    767  CG  LEU    56      28.160  29.910  62.000  1.00  0.00           C  
ATOM    768  CD1 LEU    56      29.090  30.890  61.160  1.00  0.00           C  
ATOM    769  CD2 LEU    56      28.030  28.510  61.350  1.00  0.00           C  
ATOM    770  HN  LEU    56      29.330  29.760  65.880  1.00  0.00           H  
ATOM    771  HA  LEU    56      28.990  31.800  63.960  1.00  0.00           H  
ATOM    772  HB1 LEU    56      28.370  28.810  64.010  1.00  0.00           H  
ATOM    773  HB2 LEU    56      29.790  29.690  63.370  1.00  0.00           H  
ATOM    774  HG  LEU    56      27.150  30.370  62.030  1.00  0.00           H  
ATOM    775 1HD1 LEU    56      28.910  30.820  60.070  1.00  0.00           H  
ATOM    776 2HD1 LEU    56      30.110  30.470  61.250  1.00  0.00           H  
ATOM    777 3HD1 LEU    56      28.940  31.920  61.550  1.00  0.00           H  
ATOM    778 1HD2 LEU    56      27.730  28.380  60.290  1.00  0.00           H  
ATOM    779 2HD2 LEU    56      27.380  27.920  62.020  1.00  0.00           H  
ATOM    780 3HD2 LEU    56      29.060  28.100  61.450  1.00  0.00           H  
ATOM    781  N   SER    57      26.190  30.910  65.220  1.00  0.00           N  
ATOM    782  CA  SER    57      24.740  31.210  65.460  1.00  0.00           C  
ATOM    783  C   SER    57      24.580  32.680  65.810  1.00  0.00           C  
ATOM    784  O   SER    57      23.720  33.450  65.350  1.00  0.00           O  
ATOM    785  CB  SER    57      24.020  30.380  66.540  1.00  0.00           C  
ATOM    786  OG  SER    57      22.590  30.640  66.430  1.00  0.00           O  
ATOM    787  HN  SER    57      26.420  30.190  65.870  1.00  0.00           H  
ATOM    788  HA  SER    57      24.350  31.130  64.450  1.00  0.00           H  
ATOM    789  HB1 SER    57      24.370  30.730  67.530  1.00  0.00           H  
ATOM    790  HB2 SER    57      24.210  29.310  66.350  1.00  0.00           H  
ATOM    791  HG1 SER    57      22.330  31.290  67.080  1.00  0.00           H  
ATOM    792  N   ARG    58      25.470  33.210  66.720  1.00  0.00           N  
ATOM    793  CA  ARG    58      25.520  34.600  67.080  1.00  0.00           C  
ATOM    794  C   ARG    58      26.000  35.510  65.910  1.00  0.00           C  
ATOM    795  O   ARG    58      25.440  36.600  65.690  1.00  0.00           O  
ATOM    796  CB  ARG    58      26.350  34.800  68.360  1.00  0.00           C  
ATOM    797  CG  ARG    58      25.690  34.000  69.600  1.00  0.00           C  
ATOM    798  CD  ARG    58      24.260  34.420  69.800  1.00  0.00           C  
ATOM    799  NE  ARG    58      23.910  34.050  71.190  1.00  0.00           N  
ATOM    800  CZ  ARG    58      22.700  34.190  71.720  1.00  0.00           C  
ATOM    801  NH1 ARG    58      21.660  34.520  71.010  1.00  0.00           N1+
ATOM    802  NH2 ARG    58      22.400  33.820  72.940  1.00  0.00           N  
ATOM    803  HN  ARG    58      26.110  32.610  67.180  1.00  0.00           H  
ATOM    804  HA  ARG    58      24.550  35.030  67.320  1.00  0.00           H  
ATOM    805  HB1 ARG    58      26.510  35.840  68.700  1.00  0.00           H  
ATOM    806  HB2 ARG    58      27.330  34.290  68.200  1.00  0.00           H  
ATOM    807  HG1 ARG    58      26.380  34.240  70.430  1.00  0.00           H  
ATOM    808  HG2 ARG    58      25.770  32.900  69.450  1.00  0.00           H  
ATOM    809  HD1 ARG    58      23.540  33.900  69.140  1.00  0.00           H  
ATOM    810  HD2 ARG    58      24.230  35.500  69.540  1.00  0.00           H  
ATOM    811  HE  ARG    58      24.640  33.700  71.780  1.00  0.00           H  
ATOM    812 1HH1 ARG    58      21.740  34.860  70.070  1.00  0.00           H  
ATOM    813 2HH1 ARG    58      20.770  34.700  71.440  1.00  0.00           H  
ATOM    814 1HH2 ARG    58      23.110  33.580  73.600  1.00  0.00           H  
ATOM    815 2HH2 ARG    58      21.430  33.850  73.210  1.00  0.00           H  
ATOM    816  N   TYR    59      27.040  35.080  65.150  1.00  0.00           N  
ATOM    817  CA  TYR    59      27.490  35.840  64.000  1.00  0.00           C  
ATOM    818  C   TYR    59      26.350  35.960  62.910  1.00  0.00           C  
ATOM    819  O   TYR    59      26.050  37.050  62.470  1.00  0.00           O  
ATOM    820  CB  TYR    59      28.800  35.190  63.420  1.00  0.00           C  
ATOM    821  CG  TYR    59      29.970  35.160  64.330  1.00  0.00           C  
ATOM    822  CD1 TYR    59      30.790  34.050  64.260  1.00  0.00           C  
ATOM    823  CD2 TYR    59      30.400  36.310  65.010  1.00  0.00           C  
ATOM    824  CE1 TYR    59      31.930  33.930  65.090  1.00  0.00           C  
ATOM    825  CE2 TYR    59      31.560  36.260  65.760  1.00  0.00           C  
ATOM    826  CZ  TYR    59      32.340  35.080  65.810  1.00  0.00           C  
ATOM    827  OH  TYR    59      33.580  34.970  66.450  1.00  0.00           O  
ATOM    828  HN  TYR    59      27.460  34.210  65.380  1.00  0.00           H  
ATOM    829  HA  TYR    59      27.650  36.830  64.410  1.00  0.00           H  
ATOM    830  HB1 TYR    59      29.190  35.720  62.530  1.00  0.00           H  
ATOM    831  HB2 TYR    59      28.610  34.120  63.160  1.00  0.00           H  
ATOM    832  HD1 TYR    59      30.550  33.200  63.640  1.00  0.00           H  
ATOM    833  HD2 TYR    59      29.700  37.120  65.160  1.00  0.00           H  
ATOM    834  HE1 TYR    59      32.450  32.990  64.990  1.00  0.00           H  
ATOM    835  HE2 TYR    59      31.920  37.150  66.250  1.00  0.00           H  
ATOM    836  HH  TYR    59      34.000  34.130  66.250  1.00  0.00           H  
ATOM    837  N   LYS    60      25.620  34.850  62.650  1.00  0.00           N  
ATOM    838  CA  LYS    60      24.480  34.760  61.690  1.00  0.00           C  
ATOM    839  C   LYS    60      23.300  35.710  62.050  1.00  0.00           C  
ATOM    840  O   LYS    60      22.720  36.410  61.210  1.00  0.00           O  
ATOM    841  CB  LYS    60      23.990  33.260  61.440  1.00  0.00           C  
ATOM    842  CG  LYS    60      25.060  32.500  60.550  1.00  0.00           C  
ATOM    843  CD  LYS    60      24.590  31.140  60.190  1.00  0.00           C  
ATOM    844  CE  LYS    60      25.480  30.340  59.310  1.00  0.00           C  
ATOM    845  NZ  LYS    60      24.900  29.060  58.970  1.00  0.00           N1+
ATOM    846  HN  LYS    60      25.900  34.040  63.140  1.00  0.00           H  
ATOM    847  HA  LYS    60      24.820  34.940  60.680  1.00  0.00           H  
ATOM    848  HB1 LYS    60      23.000  33.220  60.920  1.00  0.00           H  
ATOM    849  HB2 LYS    60      23.850  32.760  62.420  1.00  0.00           H  
ATOM    850  HG1 LYS    60      25.980  32.320  61.140  1.00  0.00           H  
ATOM    851  HG2 LYS    60      25.230  33.050  59.600  1.00  0.00           H  
ATOM    852  HD1 LYS    60      23.680  31.180  59.570  1.00  0.00           H  
ATOM    853  HD2 LYS    60      24.240  30.550  61.070  1.00  0.00           H  
ATOM    854  HE1 LYS    60      26.370  30.020  59.880  1.00  0.00           H  
ATOM    855  HE2 LYS    60      25.790  30.820  58.360  1.00  0.00           H  
ATOM    856  HZ1 LYS    60      25.720  28.450  58.750  1.00  0.00           H  
ATOM    857  HZ2 LYS    60      24.360  29.090  58.080  1.00  0.00           H  
ATOM    858  HZ3 LYS    60      24.300  28.620  59.700  1.00  0.00           H  
ATOM    859  N   ASP    61      22.970  35.790  63.330  1.00  0.00           N  
ATOM    860  CA  ASP    61      21.930  36.700  63.830  1.00  0.00           C  
ATOM    861  C   ASP    61      22.220  38.180  63.500  1.00  0.00           C  
ATOM    862  O   ASP    61      21.340  38.930  63.090  1.00  0.00           O  
ATOM    863  CB  ASP    61      21.730  36.620  65.300  1.00  0.00           C  
ATOM    864  CG  ASP    61      20.840  35.440  65.740  1.00  0.00           C  
ATOM    865  OD1 ASP    61      19.920  35.070  64.960  1.00  0.00           O  
ATOM    866  OD2 ASP    61      20.920  34.980  66.910  1.00  0.00           O1-
ATOM    867  HN  ASP    61      23.520  35.300  64.010  1.00  0.00           H  
ATOM    868  HA  ASP    61      21.030  36.380  63.320  1.00  0.00           H  
ATOM    869  HB1 ASP    61      21.140  37.490  65.680  1.00  0.00           H  
ATOM    870  HB2 ASP    61      22.660  36.690  65.900  1.00  0.00           H  
ATOM    871  N   THR    62      23.560  38.560  63.620  1.00  0.00           N  
ATOM    872  CA  THR    62      23.990  39.880  63.170  1.00  0.00           C  
ATOM    873  C   THR    62      23.970  40.060  61.630  1.00  0.00           C  
ATOM    874  O   THR    62      23.550  41.100  61.180  1.00  0.00           O  
ATOM    875  CB  THR    62      25.350  40.140  63.730  1.00  0.00           C  
ATOM    876  CG2 THR    62      25.910  41.610  63.670  1.00  0.00           C  
ATOM    877  OG1 THR    62      25.410  39.750  65.110  1.00  0.00           O  
ATOM    878  HN  THR    62      24.210  37.870  63.930  1.00  0.00           H  
ATOM    879  HA  THR    62      23.330  40.630  63.580  1.00  0.00           H  
ATOM    880  HB  THR    62      26.100  39.610  63.100  1.00  0.00           H  
ATOM    881  HG1 THR    62      26.330  39.490  65.240  1.00  0.00           H  
ATOM    882 1HG2 THR    62      25.580  42.180  64.560  1.00  0.00           H  
ATOM    883 2HG2 THR    62      25.710  42.120  62.700  1.00  0.00           H  
ATOM    884 3HG2 THR    62      27.010  41.590  63.780  1.00  0.00           H  
ATOM    885  N   ILE    63      24.520  39.090  60.820  1.00  0.00           N  
ATOM    886  CA  ILE    63      24.970  39.380  59.490  1.00  0.00           C  
ATOM    887  C   ILE    63      23.720  39.370  58.700  1.00  0.00           C  
ATOM    888  O   ILE    63      23.610  40.140  57.700  1.00  0.00           O  
ATOM    889  CB  ILE    63      26.080  38.420  58.960  1.00  0.00           C  
ATOM    890  CG1 ILE    63      26.520  38.630  57.560  1.00  0.00           C  
ATOM    891  CG2 ILE    63      25.570  37.010  59.090  1.00  0.00           C  
ATOM    892  CD  ILE    63      27.270  39.970  57.400  1.00  0.00           C  
ATOM    893  HN  ILE    63      24.780  38.190  61.180  1.00  0.00           H  
ATOM    894  HA  ILE    63      25.390  40.370  59.430  1.00  0.00           H  
ATOM    895  HB  ILE    63      26.930  38.580  59.650  1.00  0.00           H  
ATOM    896 1HG1 ILE    63      25.640  38.560  56.880  1.00  0.00           H  
ATOM    897 2HG1 ILE    63      27.290  37.950  57.160  1.00  0.00           H  
ATOM    898 1HG2 ILE    63      26.280  36.290  58.630  1.00  0.00           H  
ATOM    899 2HG2 ILE    63      24.560  36.860  58.650  1.00  0.00           H  
ATOM    900 3HG2 ILE    63      25.520  36.630  60.130  1.00  0.00           H  
ATOM    901  HD1 ILE    63      26.810  40.870  57.870  1.00  0.00           H  
ATOM    902  HD2 ILE    63      27.370  40.250  56.330  1.00  0.00           H  
ATOM    903  HD3 ILE    63      28.310  39.880  57.780  1.00  0.00           H  
ATOM    904  N   ASN    64      22.610  38.720  59.180  1.00  0.00           N  
ATOM    905  CA  ASN    64      21.330  38.800  58.480  1.00  0.00           C  
ATOM    906  C   ASN    64      20.760  40.220  58.380  1.00  0.00           C  
ATOM    907  O   ASN    64      20.300  40.610  57.310  1.00  0.00           O  
ATOM    908  CB  ASN    64      20.220  37.950  59.230  1.00  0.00           C  
ATOM    909  CG  ASN    64      20.630  36.480  59.030  1.00  0.00           C  
ATOM    910  ND2 ASN    64      20.100  35.580  59.970  1.00  0.00           N  
ATOM    911  OD1 ASN    64      21.470  36.070  58.280  1.00  0.00           O  
ATOM    912  HN  ASN    64      22.520  38.130  59.980  1.00  0.00           H  
ATOM    913  HA  ASN    64      21.550  38.350  57.530  1.00  0.00           H  
ATOM    914  HB1 ASN    64      19.290  38.070  58.640  1.00  0.00           H  
ATOM    915  HB2 ASN    64      20.130  38.110  60.330  1.00  0.00           H  
ATOM    916 1HD2 ASN    64      19.360  35.860  60.580  1.00  0.00           H  
ATOM    917 2HD2 ASN    64      20.400  34.630  59.960  1.00  0.00           H  
ATOM    918  N   LYS    65      20.810  40.940  59.490  1.00  0.00           N  
ATOM    919  CA  LYS    65      20.460  42.290  59.650  1.00  0.00           C  
ATOM    920  C   LYS    65      21.330  43.170  58.700  1.00  0.00           C  
ATOM    921  O   LYS    65      20.780  44.080  58.100  1.00  0.00           O  
ATOM    922  CB  LYS    65      20.620  42.800  61.130  1.00  0.00           C  
ATOM    923  CG  LYS    65      19.690  42.100  62.140  1.00  0.00           C  
ATOM    924  CD  LYS    65      19.710  42.770  63.560  1.00  0.00           C  
ATOM    925  CE  LYS    65      20.840  42.290  64.510  1.00  0.00           C  
ATOM    926  NZ  LYS    65      20.770  43.190  65.690  1.00  0.00           N1+
ATOM    927  HN  LYS    65      21.080  40.620  60.390  1.00  0.00           H  
ATOM    928  HA  LYS    65      19.420  42.300  59.360  1.00  0.00           H  
ATOM    929  HB1 LYS    65      20.360  43.880  61.100  1.00  0.00           H  
ATOM    930  HB2 LYS    65      21.670  42.790  61.490  1.00  0.00           H  
ATOM    931  HG1 LYS    65      19.780  40.990  62.170  1.00  0.00           H  
ATOM    932  HG2 LYS    65      18.650  42.350  61.840  1.00  0.00           H  
ATOM    933  HD1 LYS    65      18.760  42.520  64.080  1.00  0.00           H  
ATOM    934  HD2 LYS    65      19.880  43.870  63.470  1.00  0.00           H  
ATOM    935  HE1 LYS    65      21.840  42.370  64.030  1.00  0.00           H  
ATOM    936  HE2 LYS    65      20.720  41.240  64.870  1.00  0.00           H  
ATOM    937  HZ1 LYS    65      20.800  42.590  66.540  1.00  0.00           H  
ATOM    938  HZ2 LYS    65      19.820  43.610  65.640  1.00  0.00           H  
ATOM    939  HZ3 LYS    65      21.460  43.970  65.750  1.00  0.00           H  
ATOM    940  N   ILE    66      22.590  42.860  58.540  1.00  0.00           N  
ATOM    941  CA  ILE    66      23.540  43.630  57.690  1.00  0.00           C  
ATOM    942  C   ILE    66      23.340  43.390  56.180  1.00  0.00           C  
ATOM    943  O   ILE    66      23.440  44.390  55.440  1.00  0.00           O  
ATOM    944  CB  ILE    66      24.990  43.320  58.090  1.00  0.00           C  
ATOM    945  CG1 ILE    66      25.380  43.460  59.630  1.00  0.00           C  
ATOM    946  CG2 ILE    66      25.990  44.070  57.160  1.00  0.00           C  
ATOM    947  CD  ILE    66      24.960  44.780  60.210  1.00  0.00           C  
ATOM    948  HN  ILE    66      23.030  42.060  58.960  1.00  0.00           H  
ATOM    949  HA  ILE    66      23.370  44.670  57.950  1.00  0.00           H  
ATOM    950  HB  ILE    66      25.150  42.230  58.000  1.00  0.00           H  
ATOM    951 1HG1 ILE    66      26.460  43.210  59.720  1.00  0.00           H  
ATOM    952 2HG1 ILE    66      24.790  42.640  60.080  1.00  0.00           H  
ATOM    953 1HG2 ILE    66      25.720  45.120  56.910  1.00  0.00           H  
ATOM    954 2HG2 ILE    66      26.000  43.660  56.130  1.00  0.00           H  
ATOM    955 3HG2 ILE    66      27.040  44.150  57.530  1.00  0.00           H  
ATOM    956  HD1 ILE    66      25.550  45.540  59.670  1.00  0.00           H  
ATOM    957  HD2 ILE    66      25.300  44.880  61.270  1.00  0.00           H  
ATOM    958  HD3 ILE    66      23.870  44.970  60.060  1.00  0.00           H  
ATOM    959  N   ARG    67      22.920  42.180  55.820  1.00  0.00           N  
ATOM    960  CA  ARG    67      22.450  41.850  54.550  1.00  0.00           C  
ATOM    961  C   ARG    67      21.240  42.650  54.110  1.00  0.00           C  
ATOM    962  O   ARG    67      21.160  43.130  53.000  1.00  0.00           O  
ATOM    963  CB  ARG    67      22.510  40.370  54.260  1.00  0.00           C  
ATOM    964  CG  ARG    67      21.550  39.780  53.210  1.00  0.00           C  
ATOM    965  CD  ARG    67      21.600  38.260  52.910  1.00  0.00           C  
ATOM    966  NE  ARG    67      22.870  37.960  52.280  1.00  0.00           N  
ATOM    967  CZ  ARG    67      23.850  37.120  52.720  1.00  0.00           C  
ATOM    968  NH1 ARG    67      23.890  36.480  53.830  1.00  0.00           N1+
ATOM    969  NH2 ARG    67      24.870  36.860  51.880  1.00  0.00           N  
ATOM    970  HN  ARG    67      23.050  41.470  56.500  1.00  0.00           H  
ATOM    971  HA  ARG    67      23.270  42.230  53.960  1.00  0.00           H  
ATOM    972  HB1 ARG    67      22.190  39.850  55.190  1.00  0.00           H  
ATOM    973  HB2 ARG    67      23.490  39.920  53.970  1.00  0.00           H  
ATOM    974  HG1 ARG    67      21.600  40.260  52.200  1.00  0.00           H  
ATOM    975  HG2 ARG    67      20.570  39.950  53.710  1.00  0.00           H  
ATOM    976  HD1 ARG    67      20.800  37.950  52.210  1.00  0.00           H  
ATOM    977  HD2 ARG    67      21.540  37.730  53.890  1.00  0.00           H  
ATOM    978  HE  ARG    67      22.950  38.240  51.320  1.00  0.00           H  
ATOM    979 1HH1 ARG    67      23.010  36.530  54.300  1.00  0.00           H  
ATOM    980 2HH1 ARG    67      24.400  35.620  53.900  1.00  0.00           H  
ATOM    981 1HH2 ARG    67      24.810  37.210  50.950  1.00  0.00           H  
ATOM    982 2HH2 ARG    67      25.490  36.140  52.190  1.00  0.00           H  
ATOM    983  N   ASP    68      20.300  42.970  55.030  1.00  0.00           N  
ATOM    984  CA  ASP    68      19.160  43.800  54.690  1.00  0.00           C  
ATOM    985  C   ASP    68      19.510  45.270  54.310  1.00  0.00           C  
ATOM    986  O   ASP    68      19.040  45.820  53.280  1.00  0.00           O  
ATOM    987  CB  ASP    68      18.170  43.650  55.820  1.00  0.00           C  
ATOM    988  CG  ASP    68      16.800  44.280  55.480  1.00  0.00           C  
ATOM    989  OD1 ASP    68      16.590  44.680  54.330  1.00  0.00           O  
ATOM    990  OD2 ASP    68      16.020  44.360  56.480  1.00  0.00           O1-
ATOM    991  HN  ASP    68      20.310  42.650  55.970  1.00  0.00           H  
ATOM    992  HA  ASP    68      18.760  43.410  53.760  1.00  0.00           H  
ATOM    993  HB1 ASP    68      18.510  44.020  56.810  1.00  0.00           H  
ATOM    994  HB2 ASP    68      17.950  42.560  55.900  1.00  0.00           H  
ATOM    995  N   LEU    69      20.430  45.790  55.150  1.00  0.00           N  
ATOM    996  CA  LEU    69      21.040  47.110  54.970  1.00  0.00           C  
ATOM    997  C   LEU    69      21.900  47.220  53.650  1.00  0.00           C  
ATOM    998  O   LEU    69      21.840  48.220  52.970  1.00  0.00           O  
ATOM    999  CB  LEU    69      21.870  47.360  56.370  1.00  0.00           C  
ATOM   1000  CG  LEU    69      22.790  48.610  56.320  1.00  0.00           C  
ATOM   1001  CD1 LEU    69      22.000  49.920  55.970  1.00  0.00           C  
ATOM   1002  CD2 LEU    69      23.510  48.800  57.630  1.00  0.00           C  
ATOM   1003  HN  LEU    69      20.770  45.250  55.920  1.00  0.00           H  
ATOM   1004  HA  LEU    69      20.300  47.900  54.940  1.00  0.00           H  
ATOM   1005  HB1 LEU    69      22.510  46.450  56.390  1.00  0.00           H  
ATOM   1006  HB2 LEU    69      21.140  47.420  57.210  1.00  0.00           H  
ATOM   1007  HG  LEU    69      23.590  48.390  55.580  1.00  0.00           H  
ATOM   1008 1HD1 LEU    69      21.600  49.860  54.930  1.00  0.00           H  
ATOM   1009 2HD1 LEU    69      22.650  50.810  56.100  1.00  0.00           H  
ATOM   1010 3HD1 LEU    69      21.150  50.150  56.640  1.00  0.00           H  
ATOM   1011 1HD2 LEU    69      24.200  49.680  57.660  1.00  0.00           H  
ATOM   1012 2HD2 LEU    69      24.080  47.870  57.800  1.00  0.00           H  
ATOM   1013 3HD2 LEU    69      22.830  48.970  58.490  1.00  0.00           H  
ATOM   1014  N   ARG    70      22.760  46.180  53.350  1.00  0.00           N  
ATOM   1015  CA  ARG    70      23.650  46.050  52.220  1.00  0.00           C  
ATOM   1016  C   ARG    70      22.970  45.820  50.930  1.00  0.00           C  
ATOM   1017  O   ARG    70      21.860  45.290  50.900  1.00  0.00           O  
ATOM   1018  CB  ARG    70      24.740  45.040  52.490  1.00  0.00           C  
ATOM   1019  CG  ARG    70      25.810  45.540  53.460  1.00  0.00           C  
ATOM   1020  CD  ARG    70      26.940  44.500  53.520  1.00  0.00           C  
ATOM   1021  NE  ARG    70      28.070  45.000  54.310  1.00  0.00           N  
ATOM   1022  CZ  ARG    70      29.290  44.510  54.140  1.00  0.00           C  
ATOM   1023  NH1 ARG    70      29.670  43.270  53.820  1.00  0.00           N1+
ATOM   1024  NH2 ARG    70      30.350  45.310  54.240  1.00  0.00           N  
ATOM   1025  HN  ARG    70      22.720  45.320  53.840  1.00  0.00           H  
ATOM   1026  HA  ARG    70      24.190  46.980  52.120  1.00  0.00           H  
ATOM   1027  HB1 ARG    70      25.340  44.850  51.580  1.00  0.00           H  
ATOM   1028  HB2 ARG    70      24.340  44.090  52.900  1.00  0.00           H  
ATOM   1029  HG1 ARG    70      25.250  45.800  54.390  1.00  0.00           H  
ATOM   1030  HG2 ARG    70      26.120  46.510  53.030  1.00  0.00           H  
ATOM   1031  HD1 ARG    70      27.330  44.250  52.510  1.00  0.00           H  
ATOM   1032  HD2 ARG    70      26.560  43.630  54.110  1.00  0.00           H  
ATOM   1033  HE  ARG    70      28.100  45.970  54.510  1.00  0.00           H  
ATOM   1034 1HH1 ARG    70      28.970  42.600  53.570  1.00  0.00           H  
ATOM   1035 2HH1 ARG    70      30.580  43.220  53.410  1.00  0.00           H  
ATOM   1036 1HH2 ARG    70      30.070  46.270  54.280  1.00  0.00           H  
ATOM   1037 2HH2 ARG    70      31.260  44.920  54.140  1.00  0.00           H  
ATOM   1038  N   MET    71      23.650  46.200  49.850  1.00  0.00           N  
ATOM   1039  CA  MET    71      23.160  45.870  48.610  1.00  0.00           C  
ATOM   1040  C   MET    71      23.380  44.410  48.080  1.00  0.00           C  
ATOM   1041  O   MET    71      24.220  43.680  48.630  1.00  0.00           O  
ATOM   1042  CB  MET    71      23.630  46.790  47.520  1.00  0.00           C  
ATOM   1043  CG  MET    71      25.120  46.640  47.210  1.00  0.00           C  
ATOM   1044  SD  MET    71      26.370  47.540  48.230  1.00  0.00           S  
ATOM   1045  CE  MET    71      26.790  46.430  49.540  1.00  0.00           C  
ATOM   1046  HN  MET    71      24.490  46.730  49.980  1.00  0.00           H  
ATOM   1047  HA  MET    71      22.080  45.980  48.650  1.00  0.00           H  
ATOM   1048  HB1 MET    71      23.290  47.790  47.870  1.00  0.00           H  
ATOM   1049  HB2 MET    71      23.070  46.610  46.580  1.00  0.00           H  
ATOM   1050  HG1 MET    71      25.200  46.900  46.130  1.00  0.00           H  
ATOM   1051  HG2 MET    71      25.470  45.590  47.260  1.00  0.00           H  
ATOM   1052  HE1 MET    71      26.400  45.400  49.400  1.00  0.00           H  
ATOM   1053  HE2 MET    71      26.380  46.710  50.540  1.00  0.00           H  
ATOM   1054  HE3 MET    71      27.890  46.350  49.630  1.00  0.00           H  
ATOM   1055  N   LYS    72      22.640  44.070  46.990  1.00  0.00           N  
ATOM   1056  CA  LYS    72      22.760  42.730  46.430  1.00  0.00           C  
ATOM   1057  C   LYS    72      22.660  42.730  44.870  1.00  0.00           C  
ATOM   1058  O   LYS    72      22.010  43.590  44.240  1.00  0.00           O  
ATOM   1059  CB  LYS    72      21.880  41.680  47.190  1.00  0.00           C  
ATOM   1060  CG  LYS    72      20.420  42.200  47.340  1.00  0.00           C  
ATOM   1061  CD  LYS    72      19.470  41.470  48.290  1.00  0.00           C  
ATOM   1062  CE  LYS    72      18.140  42.160  48.650  1.00  0.00           C  
ATOM   1063  NZ  LYS    72      17.310  42.370  47.450  1.00  0.00           N1+
ATOM   1064  HN  LYS    72      22.120  44.860  46.670  1.00  0.00           H  
ATOM   1065  HA  LYS    72      23.810  42.500  46.590  1.00  0.00           H  
ATOM   1066  HB1 LYS    72      22.300  41.610  48.210  1.00  0.00           H  
ATOM   1067  HB2 LYS    72      21.990  40.680  46.730  1.00  0.00           H  
ATOM   1068  HG1 LYS    72      19.960  42.260  46.330  1.00  0.00           H  
ATOM   1069  HG2 LYS    72      20.480  43.130  47.940  1.00  0.00           H  
ATOM   1070  HD1 LYS    72      20.070  41.130  49.170  1.00  0.00           H  
ATOM   1071  HD2 LYS    72      19.320  40.470  47.830  1.00  0.00           H  
ATOM   1072  HE1 LYS    72      18.350  43.160  49.080  1.00  0.00           H  
ATOM   1073  HE2 LYS    72      17.480  41.560  49.300  1.00  0.00           H  
ATOM   1074  HZ1 LYS    72      16.320  42.640  47.620  1.00  0.00           H  
ATOM   1075  HZ2 LYS    72      17.310  41.500  46.890  1.00  0.00           H  
ATOM   1076  HZ3 LYS    72      17.720  43.180  46.950  1.00  0.00           H  
ATOM   1077  N   ALA    73      23.290  41.720  44.260  1.00  0.00           N  
ATOM   1078  CA  ALA    73      23.330  41.490  42.800  1.00  0.00           C  
ATOM   1079  C   ALA    73      22.040  41.430  42.010  1.00  0.00           C  
ATOM   1080  O   ALA    73      21.960  41.890  40.880  1.00  0.00           O  
ATOM   1081  CB  ALA    73      24.200  40.190  42.590  1.00  0.00           C  
ATOM   1082  HN  ALA    73      23.840  41.070  44.770  1.00  0.00           H  
ATOM   1083  HA  ALA    73      24.000  42.250  42.410  1.00  0.00           H  
ATOM   1084  HB1 ALA    73      23.740  39.380  43.210  1.00  0.00           H  
ATOM   1085  HB2 ALA    73      25.280  40.310  42.840  1.00  0.00           H  
ATOM   1086  HB3 ALA    73      24.240  39.990  41.500  1.00  0.00           H  
ATOM   1087  N   GLU    74      21.100  40.710  42.620  1.00  0.00           N  
ATOM   1088  CA  GLU    74      19.740  40.620  42.110  1.00  0.00           C  
ATOM   1089  C   GLU    74      19.060  41.910  41.790  1.00  0.00           C  
ATOM   1090  O   GLU    74      18.310  41.940  40.800  1.00  0.00           O  
ATOM   1091  CB  GLU    74      18.870  39.730  43.090  1.00  0.00           C  
ATOM   1092  CG  GLU    74      18.680  40.390  44.470  1.00  0.00           C  
ATOM   1093  CD  GLU    74      17.960  39.520  45.480  1.00  0.00           C  
ATOM   1094  OE1 GLU    74      17.090  40.050  46.180  1.00  0.00           O  
ATOM   1095  OE2 GLU    74      18.220  38.270  45.530  1.00  0.00           O1-
ATOM   1096  HN  GLU    74      21.270  40.150  43.430  1.00  0.00           H  
ATOM   1097  HA  GLU    74      19.760  40.100  41.170  1.00  0.00           H  
ATOM   1098  HB1 GLU    74      19.440  38.780  43.160  1.00  0.00           H  
ATOM   1099  HB2 GLU    74      17.900  39.520  42.610  1.00  0.00           H  
ATOM   1100  HG1 GLU    74      18.200  41.390  44.460  1.00  0.00           H  
ATOM   1101  HG2 GLU    74      19.740  40.520  44.790  1.00  0.00           H  
ATOM   1102  N   ASP    75      19.330  42.940  42.610  1.00  0.00           N  
ATOM   1103  CA  ASP    75      18.710  44.270  42.570  1.00  0.00           C  
ATOM   1104  C   ASP    75      19.350  45.090  41.470  1.00  0.00           C  
ATOM   1105  O   ASP    75      18.790  46.070  41.070  1.00  0.00           O  
ATOM   1106  CB  ASP    75      18.850  45.030  43.940  1.00  0.00           C  
ATOM   1107  CG  ASP    75      17.950  44.420  45.050  1.00  0.00           C  
ATOM   1108  OD1 ASP    75      16.970  43.770  44.730  1.00  0.00           O  
ATOM   1109  OD2 ASP    75      18.250  44.580  46.280  1.00  0.00           O1-
ATOM   1110  HN  ASP    75      20.060  42.880  43.290  1.00  0.00           H  
ATOM   1111  HA  ASP    75      17.660  44.250  42.320  1.00  0.00           H  
ATOM   1112  HB1 ASP    75      18.500  46.060  43.730  1.00  0.00           H  
ATOM   1113  HB2 ASP    75      19.890  45.150  44.320  1.00  0.00           H  
ATOM   1114  N   TYR    76      20.510  44.690  40.970  1.00  0.00           N  
ATOM   1115  CA  TYR    76      21.040  45.300  39.780  1.00  0.00           C  
ATOM   1116  C   TYR    76      20.700  44.420  38.540  1.00  0.00           C  
ATOM   1117  O   TYR    76      21.530  43.770  37.970  1.00  0.00           O  
ATOM   1118  CB  TYR    76      22.560  45.510  39.920  1.00  0.00           C  
ATOM   1119  CG  TYR    76      22.910  46.580  40.960  1.00  0.00           C  
ATOM   1120  CD1 TYR    76      23.260  47.900  40.530  1.00  0.00           C  
ATOM   1121  CD2 TYR    76      23.090  46.290  42.300  1.00  0.00           C  
ATOM   1122  CE1 TYR    76      23.540  48.870  41.500  1.00  0.00           C  
ATOM   1123  CE2 TYR    76      23.390  47.230  43.270  1.00  0.00           C  
ATOM   1124  CZ  TYR    76      23.670  48.580  42.870  1.00  0.00           C  
ATOM   1125  OH  TYR    76      24.060  49.520  43.870  1.00  0.00           O  
ATOM   1126  HN  TYR    76      21.080  43.890  41.180  1.00  0.00           H  
ATOM   1127  HA  TYR    76      20.610  46.280  39.650  1.00  0.00           H  
ATOM   1128  HB1 TYR    76      22.970  45.790  38.930  1.00  0.00           H  
ATOM   1129  HB2 TYR    76      22.940  44.520  40.260  1.00  0.00           H  
ATOM   1130  HD1 TYR    76      23.250  48.200  39.500  1.00  0.00           H  
ATOM   1131  HD2 TYR    76      23.160  45.250  42.570  1.00  0.00           H  
ATOM   1132  HE1 TYR    76      23.910  49.810  41.120  1.00  0.00           H  
ATOM   1133  HE2 TYR    76      23.570  46.950  44.300  1.00  0.00           H  
ATOM   1134  HH  TYR    76      23.810  49.150  44.720  1.00  0.00           H  
ATOM   1135  N   GLU    77      19.410  44.500  38.160  1.00  0.00           N  
ATOM   1136  CA  GLU    77      18.930  43.610  37.150  1.00  0.00           C  
ATOM   1137  C   GLU    77      19.430  43.840  35.710  1.00  0.00           C  
ATOM   1138  O   GLU    77      19.430  44.940  35.190  1.00  0.00           O  
ATOM   1139  CB  GLU    77      17.370  43.600  37.060  1.00  0.00           C  
ATOM   1140  CG  GLU    77      16.790  42.860  35.790  1.00  0.00           C  
ATOM   1141  CD  GLU    77      15.300  42.680  35.810  1.00  0.00           C  
ATOM   1142  OE1 GLU    77      14.800  41.550  35.940  1.00  0.00           O  
ATOM   1143  OE2 GLU    77      14.580  43.700  35.670  1.00  0.00           O1-
ATOM   1144  HN  GLU    77      18.770  45.090  38.640  1.00  0.00           H  
ATOM   1145  HA  GLU    77      19.270  42.620  37.410  1.00  0.00           H  
ATOM   1146  HB1 GLU    77      16.980  44.640  37.080  1.00  0.00           H  
ATOM   1147  HB2 GLU    77      16.810  43.130  37.900  1.00  0.00           H  
ATOM   1148  HG1 GLU    77      17.290  41.870  35.780  1.00  0.00           H  
ATOM   1149  HG2 GLU    77      17.070  43.340  34.830  1.00  0.00           H  
ATOM   1150  N   VAL    78      20.000  42.760  35.160  1.00  0.00           N  
ATOM   1151  CA  VAL    78      20.670  42.770  33.900  1.00  0.00           C  
ATOM   1152  C   VAL    78      19.750  43.060  32.720  1.00  0.00           C  
ATOM   1153  O   VAL    78      18.720  42.420  32.580  1.00  0.00           O  
ATOM   1154  CB  VAL    78      21.370  41.450  33.510  1.00  0.00           C  
ATOM   1155  CG1 VAL    78      22.280  41.780  32.310  1.00  0.00           C  
ATOM   1156  CG2 VAL    78      22.320  40.910  34.590  1.00  0.00           C  
ATOM   1157  HN  VAL    78      19.800  41.920  35.660  1.00  0.00           H  
ATOM   1158  HA  VAL    78      21.400  43.560  33.950  1.00  0.00           H  
ATOM   1159  HB  VAL    78      20.610  40.660  33.310  1.00  0.00           H  
ATOM   1160 1HG1 VAL    78      21.670  41.810  31.380  1.00  0.00           H  
ATOM   1161 2HG1 VAL    78      22.870  40.840  32.230  1.00  0.00           H  
ATOM   1162 3HG1 VAL    78      22.950  42.660  32.410  1.00  0.00           H  
ATOM   1163 1HG2 VAL    78      23.230  41.540  34.550  1.00  0.00           H  
ATOM   1164 2HG2 VAL    78      22.730  39.900  34.400  1.00  0.00           H  
ATOM   1165 3HG2 VAL    78      21.870  40.910  35.600  1.00  0.00           H  
ATOM   1166  N   VAL    79      20.090  44.080  31.850  1.00  0.00           N  
ATOM   1167  CA  VAL    79      19.330  44.400  30.670  1.00  0.00           C  
ATOM   1168  C   VAL    79      20.070  44.000  29.350  1.00  0.00           C  
ATOM   1169  O   VAL    79      19.400  43.660  28.330  1.00  0.00           O  
ATOM   1170  CB  VAL    79      18.910  45.840  30.670  1.00  0.00           C  
ATOM   1171  CG1 VAL    79      17.850  46.110  31.810  1.00  0.00           C  
ATOM   1172  CG2 VAL    79      20.010  46.840  30.770  1.00  0.00           C  
ATOM   1173  HN  VAL    79      20.860  44.690  32.030  1.00  0.00           H  
ATOM   1174  HA  VAL    79      18.400  43.880  30.530  1.00  0.00           H  
ATOM   1175  HB  VAL    79      18.270  46.020  29.770  1.00  0.00           H  
ATOM   1176 1HG1 VAL    79      17.190  45.220  31.800  1.00  0.00           H  
ATOM   1177 2HG1 VAL    79      17.280  47.050  31.660  1.00  0.00           H  
ATOM   1178 3HG1 VAL    79      18.400  46.130  32.780  1.00  0.00           H  
ATOM   1179 1HG2 VAL    79      20.780  46.670  29.990  1.00  0.00           H  
ATOM   1180 2HG2 VAL    79      20.600  46.730  31.700  1.00  0.00           H  
ATOM   1181 3HG2 VAL    79      19.560  47.850  30.780  1.00  0.00           H  
ATOM   1182  N   LYS    80      21.420  43.810  29.300  1.00  0.00           N  
ATOM   1183  CA  LYS    80      22.100  43.240  28.210  1.00  0.00           C  
ATOM   1184  C   LYS    80      23.500  42.850  28.770  1.00  0.00           C  
ATOM   1185  O   LYS    80      23.920  43.350  29.770  1.00  0.00           O  
ATOM   1186  CB  LYS    80      22.340  44.270  27.050  1.00  0.00           C  
ATOM   1187  CG  LYS    80      22.680  43.670  25.680  1.00  0.00           C  
ATOM   1188  CD  LYS    80      21.480  43.160  24.880  1.00  0.00           C  
ATOM   1189  CE  LYS    80      21.890  42.290  23.680  1.00  0.00           C  
ATOM   1190  NZ  LYS    80      20.660  41.820  22.920  1.00  0.00           N1+
ATOM   1191  HN  LYS    80      21.970  43.960  30.120  1.00  0.00           H  
ATOM   1192  HA  LYS    80      21.570  42.380  27.820  1.00  0.00           H  
ATOM   1193  HB1 LYS    80      23.190  44.950  27.260  1.00  0.00           H  
ATOM   1194  HB2 LYS    80      21.450  44.940  26.960  1.00  0.00           H  
ATOM   1195  HG1 LYS    80      23.420  42.850  25.800  1.00  0.00           H  
ATOM   1196  HG2 LYS    80      23.150  44.460  25.060  1.00  0.00           H  
ATOM   1197  HD1 LYS    80      20.850  44.030  24.600  1.00  0.00           H  
ATOM   1198  HD2 LYS    80      20.900  42.450  25.510  1.00  0.00           H  
ATOM   1199  HE1 LYS    80      22.480  41.390  23.950  1.00  0.00           H  
ATOM   1200  HE2 LYS    80      22.640  42.790  23.020  1.00  0.00           H  
ATOM   1201  HZ1 LYS    80      19.950  41.570  23.630  1.00  0.00           H  
ATOM   1202  HZ2 LYS    80      20.850  41.040  22.260  1.00  0.00           H  
ATOM   1203  HZ3 LYS    80      20.170  42.520  22.320  1.00  0.00           H  
ATOM   1204  N   VAL    81      24.200  41.990  28.030  1.00  0.00           N  
ATOM   1205  CA  VAL    81      25.590  41.660  28.320  1.00  0.00           C  
ATOM   1206  C   VAL    81      26.400  42.240  27.180  1.00  0.00           C  
ATOM   1207  O   VAL    81      26.260  41.910  26.010  1.00  0.00           O  
ATOM   1208  CB  VAL    81      25.940  40.200  28.390  1.00  0.00           C  
ATOM   1209  CG1 VAL    81      27.360  39.910  28.900  1.00  0.00           C  
ATOM   1210  CG2 VAL    81      24.930  39.570  29.430  1.00  0.00           C  
ATOM   1211  HN  VAL    81      23.770  41.570  27.230  1.00  0.00           H  
ATOM   1212  HA  VAL    81      25.950  42.200  29.180  1.00  0.00           H  
ATOM   1213  HB  VAL    81      25.700  39.690  27.430  1.00  0.00           H  
ATOM   1214 1HG1 VAL    81      27.530  38.830  29.070  1.00  0.00           H  
ATOM   1215 2HG1 VAL    81      27.730  40.540  29.730  1.00  0.00           H  
ATOM   1216 3HG1 VAL    81      28.020  40.140  28.040  1.00  0.00           H  
ATOM   1217 1HG2 VAL    81      24.830  40.090  30.400  1.00  0.00           H  
ATOM   1218 2HG2 VAL    81      25.160  38.510  29.690  1.00  0.00           H  
ATOM   1219 3HG2 VAL    81      23.930  39.620  28.960  1.00  0.00           H  
ATOM   1220  N   ILE    82      27.180  43.240  27.450  1.00  0.00           N  
ATOM   1221  CA  ILE    82      27.990  44.030  26.500  1.00  0.00           C  
ATOM   1222  C   ILE    82      29.500  43.660  26.470  1.00  0.00           C  
ATOM   1223  O   ILE    82      30.320  44.180  25.730  1.00  0.00           O  
ATOM   1224  CB  ILE    82      27.780  45.490  26.920  1.00  0.00           C  
ATOM   1225  CG1 ILE    82      28.400  45.840  28.270  1.00  0.00           C  
ATOM   1226  CG2 ILE    82      26.350  45.980  26.730  1.00  0.00           C  
ATOM   1227  CD  ILE    82      28.160  47.290  28.680  1.00  0.00           C  
ATOM   1228  HN  ILE    82      27.300  43.570  28.380  1.00  0.00           H  
ATOM   1229  HA  ILE    82      27.520  43.910  25.540  1.00  0.00           H  
ATOM   1230  HB  ILE    82      28.360  46.060  26.160  1.00  0.00           H  
ATOM   1231 1HG1 ILE    82      29.470  45.530  28.300  1.00  0.00           H  
ATOM   1232 2HG1 ILE    82      27.950  45.110  28.980  1.00  0.00           H  
ATOM   1233 1HG2 ILE    82      26.160  47.060  26.890  1.00  0.00           H  
ATOM   1234 2HG2 ILE    82      25.730  45.400  27.460  1.00  0.00           H  
ATOM   1235 3HG2 ILE    82      25.910  45.620  25.780  1.00  0.00           H  
ATOM   1236  HD1 ILE    82      27.070  47.520  28.780  1.00  0.00           H  
ATOM   1237  HD2 ILE    82      28.490  48.040  27.930  1.00  0.00           H  
ATOM   1238  HD3 ILE    82      28.710  47.500  29.620  1.00  0.00           H  
ATOM   1239  N   GLY    83      29.930  42.620  27.160  1.00  0.00           N  
ATOM   1240  CA  GLY    83      31.230  42.140  27.250  1.00  0.00           C  
ATOM   1241  C   GLY    83      31.300  40.680  27.670  1.00  0.00           C  
ATOM   1242  O   GLY    83      31.200  40.380  28.850  1.00  0.00           O  
ATOM   1243  HN  GLY    83      29.310  42.310  27.870  1.00  0.00           H  
ATOM   1244  HA1 GLY    83      31.780  42.700  28.000  1.00  0.00           H  
ATOM   1245  HA2 GLY    83      31.690  42.230  26.270  1.00  0.00           H  
ATOM   1246  N   ARG    84      31.710  39.770  26.730  1.00  0.00           N  
ATOM   1247  CA  ARG    84      31.920  38.370  26.960  1.00  0.00           C  
ATOM   1248  C   ARG    84      33.390  37.950  26.880  1.00  0.00           C  
ATOM   1249  O   ARG    84      34.160  38.200  25.930  1.00  0.00           O  
ATOM   1250  CB  ARG    84      31.220  37.490  25.800  1.00  0.00           C  
ATOM   1251  CG  ARG    84      29.720  37.630  25.680  1.00  0.00           C  
ATOM   1252  CD  ARG    84      28.950  36.730  26.650  1.00  0.00           C  
ATOM   1253  NE  ARG    84      27.460  36.770  26.330  1.00  0.00           N  
ATOM   1254  CZ  ARG    84      26.480  36.560  27.230  1.00  0.00           C  
ATOM   1255  NH1 ARG    84      26.710  36.070  28.450  1.00  0.00           N1+
ATOM   1256  NH2 ARG    84      25.200  36.510  26.940  1.00  0.00           N  
ATOM   1257  HN  ARG    84      32.000  40.070  25.830  1.00  0.00           H  
ATOM   1258  HA  ARG    84      31.560  38.130  27.950  1.00  0.00           H  
ATOM   1259  HB1 ARG    84      31.470  36.430  26.040  1.00  0.00           H  
ATOM   1260  HB2 ARG    84      31.580  37.650  24.770  1.00  0.00           H  
ATOM   1261  HG1 ARG    84      29.420  37.290  24.660  1.00  0.00           H  
ATOM   1262  HG2 ARG    84      29.330  38.670  25.710  1.00  0.00           H  
ATOM   1263  HD1 ARG    84      29.170  37.150  27.660  1.00  0.00           H  
ATOM   1264  HD2 ARG    84      29.210  35.650  26.680  1.00  0.00           H  
ATOM   1265  HE  ARG    84      27.090  36.710  25.400  1.00  0.00           H  
ATOM   1266 1HH1 ARG    84      27.640  36.280  28.750  1.00  0.00           H  
ATOM   1267 2HH1 ARG    84      26.020  36.040  29.180  1.00  0.00           H  
ATOM   1268 1HH2 ARG    84      24.940  36.510  25.970  1.00  0.00           H  
ATOM   1269 2HH2 ARG    84      24.630  36.010  27.590  1.00  0.00           H  
ATOM   1270  N   GLY    85      33.870  37.220  27.920  1.00  0.00           N  
ATOM   1271  CA  GLY    85      35.170  36.690  27.760  1.00  0.00           C  
ATOM   1272  C   GLY    85      35.530  35.580  28.770  1.00  0.00           C  
ATOM   1273  O   GLY    85      34.730  35.120  29.590  1.00  0.00           O  
ATOM   1274  HN  GLY    85      33.380  36.940  28.740  1.00  0.00           H  
ATOM   1275  HA1 GLY    85      35.920  37.440  27.970  1.00  0.00           H  
ATOM   1276  HA2 GLY    85      35.250  36.370  26.730  1.00  0.00           H  
ATOM   1277  N   ALA    86      36.780  35.140  28.650  1.00  0.00           N  
ATOM   1278  CA  ALA    86      37.240  33.960  29.400  1.00  0.00           C  
ATOM   1279  C   ALA    86      37.780  34.300  30.780  1.00  0.00           C  
ATOM   1280  O   ALA    86      38.230  33.450  31.580  1.00  0.00           O  
ATOM   1281  CB  ALA    86      38.370  33.330  28.590  1.00  0.00           C  
ATOM   1282  HN  ALA    86      37.450  35.400  27.960  1.00  0.00           H  
ATOM   1283  HA  ALA    86      36.510  33.190  29.580  1.00  0.00           H  
ATOM   1284  HB1 ALA    86      39.320  33.890  28.530  1.00  0.00           H  
ATOM   1285  HB2 ALA    86      38.100  33.090  27.540  1.00  0.00           H  
ATOM   1286  HB3 ALA    86      38.700  32.400  29.100  1.00  0.00           H  
ATOM   1287  N   PHE    87      37.560  35.540  31.180  1.00  0.00           N  
ATOM   1288  CA  PHE    87      37.800  36.100  32.520  1.00  0.00           C  
ATOM   1289  C   PHE    87      36.660  37.120  32.790  1.00  0.00           C  
ATOM   1290  O   PHE    87      36.430  38.090  32.040  1.00  0.00           O  
ATOM   1291  CB  PHE    87      39.230  36.630  32.710  1.00  0.00           C  
ATOM   1292  CG  PHE    87      39.550  37.060  34.210  1.00  0.00           C  
ATOM   1293  CD1 PHE    87      39.700  38.430  34.460  1.00  0.00           C  
ATOM   1294  CD2 PHE    87      39.600  36.180  35.300  1.00  0.00           C  
ATOM   1295  CE1 PHE    87      39.840  38.910  35.780  1.00  0.00           C  
ATOM   1296  CE2 PHE    87      39.750  36.680  36.620  1.00  0.00           C  
ATOM   1297  CZ  PHE    87      39.830  38.080  36.900  1.00  0.00           C  
ATOM   1298  HN  PHE    87      37.080  36.140  30.540  1.00  0.00           H  
ATOM   1299  HA  PHE    87      37.590  35.300  33.210  1.00  0.00           H  
ATOM   1300  HB1 PHE    87      39.330  37.560  32.110  1.00  0.00           H  
ATOM   1301  HB2 PHE    87      40.000  35.890  32.450  1.00  0.00           H  
ATOM   1302  HD1 PHE    87      39.650  39.160  33.660  1.00  0.00           H  
ATOM   1303  HD2 PHE    87      39.490  35.110  35.150  1.00  0.00           H  
ATOM   1304  HE1 PHE    87      39.770  39.970  35.970  1.00  0.00           H  
ATOM   1305  HE2 PHE    87      39.560  36.040  37.470  1.00  0.00           H  
ATOM   1306  HZ  PHE    87      39.880  38.520  37.880  1.00  0.00           H  
ATOM   1307  N   GLY    88      35.900  36.860  33.880  1.00  0.00           N  
ATOM   1308  CA  GLY    88      34.860  37.720  34.310  1.00  0.00           C  
ATOM   1309  C   GLY    88      33.700  37.970  33.290  1.00  0.00           C  
ATOM   1310  O   GLY    88      33.650  37.420  32.190  1.00  0.00           O  
ATOM   1311  HN  GLY    88      35.880  36.020  34.420  1.00  0.00           H  
ATOM   1312  HA1 GLY    88      35.380  38.650  34.500  1.00  0.00           H  
ATOM   1313  HA2 GLY    88      34.440  37.270  35.190  1.00  0.00           H  
ATOM   1314  N   GLU    89      32.860  39.020  33.560  1.00  0.00           N  
ATOM   1315  CA  GLU    89      31.830  39.420  32.590  1.00  0.00           C  
ATOM   1316  C   GLU    89      31.490  40.900  32.740  1.00  0.00           C  
ATOM   1317  O   GLU    89      31.480  41.440  33.840  1.00  0.00           O  
ATOM   1318  CB  GLU    89      30.490  38.540  32.660  1.00  0.00           C  
ATOM   1319  CG  GLU    89      29.570  38.700  31.450  1.00  0.00           C  
ATOM   1320  CD  GLU    89      28.630  37.580  31.140  1.00  0.00           C  
ATOM   1321  OE1 GLU    89      27.620  37.310  31.840  1.00  0.00           O  
ATOM   1322  OE2 GLU    89      28.890  36.820  30.170  1.00  0.00           O1-
ATOM   1323  HN  GLU    89      32.820  39.360  34.490  1.00  0.00           H  
ATOM   1324  HA  GLU    89      32.150  39.250  31.580  1.00  0.00           H  
ATOM   1325  HB1 GLU    89      29.950  38.920  33.560  1.00  0.00           H  
ATOM   1326  HB2 GLU    89      30.730  37.470  32.810  1.00  0.00           H  
ATOM   1327  HG1 GLU    89      30.130  38.960  30.520  1.00  0.00           H  
ATOM   1328  HG2 GLU    89      28.970  39.610  31.650  1.00  0.00           H  
ATOM   1329  N   VAL    90      31.190  41.700  31.660  1.00  0.00           N  
ATOM   1330  CA  VAL    90      30.670  43.040  31.740  1.00  0.00           C  
ATOM   1331  C   VAL    90      29.230  43.070  31.460  1.00  0.00           C  
ATOM   1332  O   VAL    90      28.720  42.940  30.320  1.00  0.00           O  
ATOM   1333  CB  VAL    90      31.380  43.990  30.740  1.00  0.00           C  
ATOM   1334  CG1 VAL    90      31.010  45.500  31.090  1.00  0.00           C  
ATOM   1335  CG2 VAL    90      32.910  43.840  30.770  1.00  0.00           C  
ATOM   1336  HN  VAL    90      31.190  41.320  30.740  1.00  0.00           H  
ATOM   1337  HA  VAL    90      30.890  43.440  32.710  1.00  0.00           H  
ATOM   1338  HB  VAL    90      31.010  43.870  29.700  1.00  0.00           H  
ATOM   1339 1HG1 VAL    90      29.950  45.610  30.780  1.00  0.00           H  
ATOM   1340 2HG1 VAL    90      31.520  46.280  30.490  1.00  0.00           H  
ATOM   1341 3HG1 VAL    90      31.130  45.680  32.180  1.00  0.00           H  
ATOM   1342 1HG2 VAL    90      33.320  44.720  30.240  1.00  0.00           H  
ATOM   1343 2HG2 VAL    90      33.240  42.920  30.240  1.00  0.00           H  
ATOM   1344 3HG2 VAL    90      33.290  43.920  31.820  1.00  0.00           H  
ATOM   1345  N   GLN    91      28.420  43.430  32.500  1.00  0.00           N  
ATOM   1346  CA  GLN    91      26.910  43.400  32.350  1.00  0.00           C  
ATOM   1347  C   GLN    91      26.270  44.770  32.400  1.00  0.00           C  
ATOM   1348  O   GLN    91      26.650  45.620  33.170  1.00  0.00           O  
ATOM   1349  CB  GLN    91      26.370  42.500  33.380  1.00  0.00           C  
ATOM   1350  CG  GLN    91      26.830  41.040  33.050  1.00  0.00           C  
ATOM   1351  CD  GLN    91      26.210  40.020  34.000  1.00  0.00           C  
ATOM   1352  NE2 GLN    91      26.420  38.700  33.760  1.00  0.00           N  
ATOM   1353  OE1 GLN    91      25.450  40.430  34.920  1.00  0.00           O  
ATOM   1354  HN  GLN    91      28.690  43.790  33.390  1.00  0.00           H  
ATOM   1355  HA  GLN    91      26.660  43.060  31.360  1.00  0.00           H  
ATOM   1356  HB1 GLN    91      25.260  42.540  33.340  1.00  0.00           H  
ATOM   1357  HB2 GLN    91      26.710  42.850  34.380  1.00  0.00           H  
ATOM   1358  HG1 GLN    91      27.940  40.950  33.040  1.00  0.00           H  
ATOM   1359  HG2 GLN    91      26.490  40.760  32.030  1.00  0.00           H  
ATOM   1360 1HE2 GLN    91      27.000  38.350  33.020  1.00  0.00           H  
ATOM   1361 2HE2 GLN    91      25.880  38.050  34.290  1.00  0.00           H  
ATOM   1362  N   LEU    92      25.250  44.970  31.600  1.00  0.00           N  
ATOM   1363  CA  LEU    92      24.600  46.240  31.610  1.00  0.00           C  
ATOM   1364  C   LEU    92      23.320  46.110  32.460  1.00  0.00           C  
ATOM   1365  O   LEU    92      22.580  45.120  32.340  1.00  0.00           O  
ATOM   1366  CB  LEU    92      24.350  46.610  30.080  1.00  0.00           C  
ATOM   1367  CG  LEU    92      23.830  48.090  29.860  1.00  0.00           C  
ATOM   1368  CD1 LEU    92      24.760  49.210  30.160  1.00  0.00           C  
ATOM   1369  CD2 LEU    92      23.220  48.400  28.480  1.00  0.00           C  
ATOM   1370  HN  LEU    92      24.900  44.210  31.050  1.00  0.00           H  
ATOM   1371  HA  LEU    92      25.220  47.020  32.040  1.00  0.00           H  
ATOM   1372  HB1 LEU    92      23.580  45.850  29.800  1.00  0.00           H  
ATOM   1373  HB2 LEU    92      25.340  46.560  29.580  1.00  0.00           H  
ATOM   1374  HG  LEU    92      22.980  48.210  30.570  1.00  0.00           H  
ATOM   1375 1HD1 LEU    92      24.270  50.180  29.960  1.00  0.00           H  
ATOM   1376 2HD1 LEU    92      25.700  49.160  29.580  1.00  0.00           H  
ATOM   1377 3HD1 LEU    92      24.990  49.330  31.240  1.00  0.00           H  
ATOM   1378 1HD2 LEU    92      23.930  48.540  27.640  1.00  0.00           H  
ATOM   1379 2HD2 LEU    92      22.710  49.380  28.600  1.00  0.00           H  
ATOM   1380 3HD2 LEU    92      22.350  47.750  28.260  1.00  0.00           H  
ATOM   1381  N   VAL    93      23.150  46.980  33.480  1.00  0.00           N  
ATOM   1382  CA  VAL    93      22.170  46.810  34.540  1.00  0.00           C  
ATOM   1383  C   VAL    93      21.340  48.010  34.880  1.00  0.00           C  
ATOM   1384  O   VAL    93      21.730  49.180  34.650  1.00  0.00           O  
ATOM   1385  CB  VAL    93      22.810  46.430  35.920  1.00  0.00           C  
ATOM   1386  CG1 VAL    93      23.520  45.100  35.820  1.00  0.00           C  
ATOM   1387  CG2 VAL    93      23.720  47.590  36.420  1.00  0.00           C  
ATOM   1388  HN  VAL    93      23.590  47.870  33.520  1.00  0.00           H  
ATOM   1389  HA  VAL    93      21.430  46.050  34.330  1.00  0.00           H  
ATOM   1390  HB  VAL    93      22.040  46.220  36.690  1.00  0.00           H  
ATOM   1391 1HG1 VAL    93      23.740  44.820  36.870  1.00  0.00           H  
ATOM   1392 2HG1 VAL    93      24.500  45.200  35.290  1.00  0.00           H  
ATOM   1393 3HG1 VAL    93      22.840  44.330  35.400  1.00  0.00           H  
ATOM   1394 1HG2 VAL    93      23.110  48.470  36.700  1.00  0.00           H  
ATOM   1395 2HG2 VAL    93      24.520  47.940  35.730  1.00  0.00           H  
ATOM   1396 3HG2 VAL    93      24.230  47.320  37.360  1.00  0.00           H  
ATOM   1397  N   ARG    94      20.090  47.750  35.330  1.00  0.00           N  
ATOM   1398  CA  ARG    94      19.060  48.680  35.760  1.00  0.00           C  
ATOM   1399  C   ARG    94      18.600  48.250  37.110  1.00  0.00           C  
ATOM   1400  O   ARG    94      18.200  47.100  37.190  1.00  0.00           O  
ATOM   1401  CB  ARG    94      17.950  48.760  34.730  1.00  0.00           C  
ATOM   1402  CG  ARG    94      16.830  49.700  35.040  1.00  0.00           C  
ATOM   1403  CD  ARG    94      15.970  49.940  33.760  1.00  0.00           C  
ATOM   1404  NE  ARG    94      15.440  48.660  33.200  1.00  0.00           N  
ATOM   1405  CZ  ARG    94      14.820  48.560  31.980  1.00  0.00           C  
ATOM   1406  NH1 ARG    94      14.500  49.560  31.190  1.00  0.00           N1+
ATOM   1407  NH2 ARG    94      14.540  47.330  31.620  1.00  0.00           N  
ATOM   1408  HN  ARG    94      19.760  46.810  35.420  1.00  0.00           H  
ATOM   1409  HA  ARG    94      19.470  49.670  35.850  1.00  0.00           H  
ATOM   1410  HB1 ARG    94      17.640  47.710  34.550  1.00  0.00           H  
ATOM   1411  HB2 ARG    94      18.390  48.970  33.740  1.00  0.00           H  
ATOM   1412  HG1 ARG    94      17.230  50.690  35.360  1.00  0.00           H  
ATOM   1413  HG2 ARG    94      16.260  49.270  35.890  1.00  0.00           H  
ATOM   1414  HD1 ARG    94      16.540  50.470  32.970  1.00  0.00           H  
ATOM   1415  HD2 ARG    94      15.100  50.560  34.080  1.00  0.00           H  
ATOM   1416  HE  ARG    94      15.470  47.840  33.770  1.00  0.00           H  
ATOM   1417 1HH1 ARG    94      14.360  49.400  30.220  1.00  0.00           H  
ATOM   1418 2HH1 ARG    94      14.630  50.500  31.500  1.00  0.00           H  
ATOM   1419 1HH2 ARG    94      14.600  46.580  32.280  1.00  0.00           H  
ATOM   1420 2HH2 ARG    94      14.210  47.160  30.690  1.00  0.00           H  
ATOM   1421  N   HSD    95      18.740  49.190  38.090  1.00  0.00           N  
ATOM   1422  CA  HSD    95      18.660  48.990  39.490  1.00  0.00           C  
ATOM   1423  C   HSD    95      17.170  48.990  39.900  1.00  0.00           C  
ATOM   1424  O   HSD    95      16.480  49.930  39.700  1.00  0.00           O  
ATOM   1425  CB  HSD    95      19.530  50.050  40.150  1.00  0.00           C  
ATOM   1426  CG  HSD    95      19.260  50.240  41.630  1.00  0.00           C  
ATOM   1427  CD2 HSD    95      19.880  49.470  42.650  1.00  0.00           C  
ATOM   1428  ND1 HSD    95      18.790  51.390  42.260  1.00  0.00           N  
ATOM   1429  CE1 HSD    95      19.020  51.230  43.620  1.00  0.00           C  
ATOM   1430  NE2 HSD    95      19.630  50.060  43.910  1.00  0.00           N  
ATOM   1431  HN  HSD    95      19.150  50.040  37.760  1.00  0.00           H  
ATOM   1432  HA  HSD    95      18.930  47.960  39.690  1.00  0.00           H  
ATOM   1433  HB1 HSD    95      19.410  51.030  39.650  1.00  0.00           H  
ATOM   1434  HB2 HSD    95      20.620  49.890  39.990  1.00  0.00           H  
ATOM   1435  HD1 HSD    95      18.240  52.110  41.830  1.00  0.00           H  
ATOM   1436  HD2 HSD    95      20.550  48.640  42.460  1.00  0.00           H  
ATOM   1437  HE1 HSD    95      18.870  52.140  44.190  1.00  0.00           H  
ATOM   1438  N   LYS    96      16.580  47.910  40.480  1.00  0.00           N  
ATOM   1439  CA  LYS    96      15.100  47.630  40.540  1.00  0.00           C  
ATOM   1440  C   LYS    96      14.210  48.610  41.240  1.00  0.00           C  
ATOM   1441  O   LYS    96      13.060  48.890  40.880  1.00  0.00           O  
ATOM   1442  CB  LYS    96      14.890  46.180  41.150  1.00  0.00           C  
ATOM   1443  CG  LYS    96      15.260  45.090  40.170  1.00  0.00           C  
ATOM   1444  CD  LYS    96      15.160  43.620  40.520  1.00  0.00           C  
ATOM   1445  CE  LYS    96      13.670  43.160  40.670  1.00  0.00           C  
ATOM   1446  NZ  LYS    96      12.960  43.080  39.400  1.00  0.00           N1+
ATOM   1447  HN  LYS    96      17.120  47.140  40.800  1.00  0.00           H  
ATOM   1448  HA  LYS    96      14.910  47.600  39.480  1.00  0.00           H  
ATOM   1449  HB1 LYS    96      13.790  46.110  41.290  1.00  0.00           H  
ATOM   1450  HB2 LYS    96      15.340  46.060  42.160  1.00  0.00           H  
ATOM   1451  HG1 LYS    96      16.320  45.220  39.880  1.00  0.00           H  
ATOM   1452  HG2 LYS    96      14.780  45.140  39.170  1.00  0.00           H  
ATOM   1453  HD1 LYS    96      15.550  43.580  41.560  1.00  0.00           H  
ATOM   1454  HD2 LYS    96      15.710  42.940  39.830  1.00  0.00           H  
ATOM   1455  HE1 LYS    96      13.040  43.770  41.360  1.00  0.00           H  
ATOM   1456  HE2 LYS    96      13.690  42.160  41.150  1.00  0.00           H  
ATOM   1457  HZ1 LYS    96      13.210  43.900  38.800  1.00  0.00           H  
ATOM   1458  HZ2 LYS    96      11.920  43.110  39.460  1.00  0.00           H  
ATOM   1459  HZ3 LYS    96      13.190  42.210  38.900  1.00  0.00           H  
ATOM   1460  N   SER    97      14.650  49.040  42.410  1.00  0.00           N  
ATOM   1461  CA  SER    97      13.990  50.010  43.260  1.00  0.00           C  
ATOM   1462  C   SER    97      13.650  51.440  42.620  1.00  0.00           C  
ATOM   1463  O   SER    97      12.550  51.910  42.800  1.00  0.00           O  
ATOM   1464  CB  SER    97      14.890  50.440  44.420  1.00  0.00           C  
ATOM   1465  OG  SER    97      14.440  51.400  45.330  1.00  0.00           O  
ATOM   1466  HN  SER    97      15.530  48.750  42.790  1.00  0.00           H  
ATOM   1467  HA  SER    97      13.040  49.550  43.510  1.00  0.00           H  
ATOM   1468  HB1 SER    97      15.900  50.790  44.110  1.00  0.00           H  
ATOM   1469  HB2 SER    97      15.180  49.530  44.980  1.00  0.00           H  
ATOM   1470  HG1 SER    97      13.490  51.270  45.360  1.00  0.00           H  
ATOM   1471  N   THR    98      14.570  52.070  41.950  1.00  0.00           N  
ATOM   1472  CA  THR    98      14.580  53.470  41.470  1.00  0.00           C  
ATOM   1473  C   THR    98      14.630  53.520  39.920  1.00  0.00           C  
ATOM   1474  O   THR    98      14.370  54.570  39.370  1.00  0.00           O  
ATOM   1475  CB  THR    98      15.660  54.280  42.060  1.00  0.00           C  
ATOM   1476  CG2 THR    98      15.210  54.720  43.490  1.00  0.00           C  
ATOM   1477  OG1 THR    98      16.850  53.490  42.240  1.00  0.00           O  
ATOM   1478  HN  THR    98      15.390  51.520  41.860  1.00  0.00           H  
ATOM   1479  HA  THR    98      13.680  54.030  41.650  1.00  0.00           H  
ATOM   1480  HB  THR    98      15.900  55.210  41.510  1.00  0.00           H  
ATOM   1481  HG1 THR    98      17.310  53.980  42.920  1.00  0.00           H  
ATOM   1482 1HG2 THR    98      14.180  55.130  43.550  1.00  0.00           H  
ATOM   1483 2HG2 THR    98      15.860  55.520  43.910  1.00  0.00           H  
ATOM   1484 3HG2 THR    98      15.220  53.800  44.120  1.00  0.00           H  
ATOM   1485  N   ARG    99      15.080  52.450  39.240  1.00  0.00           N  
ATOM   1486  CA  ARG    99      15.220  52.420  37.770  1.00  0.00           C  
ATOM   1487  C   ARG    99      16.530  52.980  37.230  1.00  0.00           C  
ATOM   1488  O   ARG    99      16.840  53.110  36.040  1.00  0.00           O  
ATOM   1489  CB  ARG    99      13.970  52.780  37.010  1.00  0.00           C  
ATOM   1490  CG  ARG    99      12.740  51.960  37.560  1.00  0.00           C  
ATOM   1491  CD  ARG    99      12.730  50.500  37.280  1.00  0.00           C  
ATOM   1492  NE  ARG    99      12.580  50.490  35.810  1.00  0.00           N  
ATOM   1493  CZ  ARG    99      12.340  49.400  35.060  1.00  0.00           C  
ATOM   1494  NH1 ARG    99      12.190  48.190  35.590  1.00  0.00           N1+
ATOM   1495  NH2 ARG    99      12.230  49.560  33.740  1.00  0.00           N  
ATOM   1496  HN  ARG    99      15.120  51.600  39.770  1.00  0.00           H  
ATOM   1497  HA  ARG    99      15.270  51.350  37.620  1.00  0.00           H  
ATOM   1498  HB1 ARG    99      13.990  52.560  35.920  1.00  0.00           H  
ATOM   1499  HB2 ARG    99      13.710  53.860  37.110  1.00  0.00           H  
ATOM   1500  HG1 ARG    99      11.870  52.520  37.140  1.00  0.00           H  
ATOM   1501  HG2 ARG    99      12.620  52.150  38.650  1.00  0.00           H  
ATOM   1502  HD1 ARG    99      11.880  50.030  37.820  1.00  0.00           H  
ATOM   1503  HD2 ARG    99      13.700  50.020  37.520  1.00  0.00           H  
ATOM   1504  HE  ARG    99      12.530  51.370  35.340  1.00  0.00           H  
ATOM   1505 1HH1 ARG    99      12.360  48.000  36.560  1.00  0.00           H  
ATOM   1506 2HH1 ARG    99      12.010  47.480  34.910  1.00  0.00           H  
ATOM   1507 1HH2 ARG    99      12.510  50.440  33.340  1.00  0.00           H  
ATOM   1508 2HH2 ARG    99      12.040  48.750  33.190  1.00  0.00           H  
ATOM   1509  N   LYS   100      17.460  53.120  38.180  1.00  0.00           N  
ATOM   1510  CA  LYS   100      18.790  53.640  37.810  1.00  0.00           C  
ATOM   1511  C   LYS   100      19.650  52.730  36.950  1.00  0.00           C  
ATOM   1512  O   LYS   100      20.000  51.680  37.420  1.00  0.00           O  
ATOM   1513  CB  LYS   100      19.720  54.060  39.050  1.00  0.00           C  
ATOM   1514  CG  LYS   100      18.980  55.090  39.940  1.00  0.00           C  
ATOM   1515  CD  LYS   100      18.770  56.460  39.150  1.00  0.00           C  
ATOM   1516  CE  LYS   100      18.460  57.600  40.100  1.00  0.00           C  
ATOM   1517  NZ  LYS   100      18.290  58.780  39.260  1.00  0.00           N1+
ATOM   1518  HN  LYS   100      17.220  52.980  39.130  1.00  0.00           H  
ATOM   1519  HA  LYS   100      18.600  54.550  37.250  1.00  0.00           H  
ATOM   1520  HB1 LYS   100      20.670  54.490  38.660  1.00  0.00           H  
ATOM   1521  HB2 LYS   100      19.990  53.110  39.560  1.00  0.00           H  
ATOM   1522  HG1 LYS   100      19.670  55.250  40.790  1.00  0.00           H  
ATOM   1523  HG2 LYS   100      18.010  54.620  40.230  1.00  0.00           H  
ATOM   1524  HD1 LYS   100      17.910  56.330  38.460  1.00  0.00           H  
ATOM   1525  HD2 LYS   100      19.670  56.590  38.500  1.00  0.00           H  
ATOM   1526  HE1 LYS   100      19.230  57.820  40.870  1.00  0.00           H  
ATOM   1527  HE2 LYS   100      17.510  57.460  40.660  1.00  0.00           H  
ATOM   1528  HZ1 LYS   100      17.770  58.510  38.390  1.00  0.00           H  
ATOM   1529  HZ2 LYS   100      19.200  59.160  38.930  1.00  0.00           H  
ATOM   1530  HZ3 LYS   100      17.830  59.600  39.710  1.00  0.00           H  
ATOM   1531  N   VAL   101      19.970  53.090  35.750  1.00  0.00           N  
ATOM   1532  CA  VAL   101      20.870  52.410  34.800  1.00  0.00           C  
ATOM   1533  C   VAL   101      22.320  52.670  35.180  1.00  0.00           C  
ATOM   1534  O   VAL   101      22.750  53.770  35.460  1.00  0.00           O  
ATOM   1535  CB  VAL   101      20.560  52.870  33.350  1.00  0.00           C  
ATOM   1536  CG1 VAL   101      21.630  52.210  32.450  1.00  0.00           C  
ATOM   1537  CG2 VAL   101      19.200  52.480  32.900  1.00  0.00           C  
ATOM   1538  HN  VAL   101      19.650  53.960  35.400  1.00  0.00           H  
ATOM   1539  HA  VAL   101      20.530  51.390  34.920  1.00  0.00           H  
ATOM   1540  HB  VAL   101      20.760  53.960  33.210  1.00  0.00           H  
ATOM   1541 1HG1 VAL   101      21.430  51.120  32.580  1.00  0.00           H  
ATOM   1542 2HG1 VAL   101      22.650  52.510  32.770  1.00  0.00           H  
ATOM   1543 3HG1 VAL   101      21.560  52.450  31.360  1.00  0.00           H  
ATOM   1544 1HG2 VAL   101      19.080  52.800  31.840  1.00  0.00           H  
ATOM   1545 2HG2 VAL   101      18.290  52.910  33.380  1.00  0.00           H  
ATOM   1546 3HG2 VAL   101      19.050  51.380  32.980  1.00  0.00           H  
ATOM   1547  N   TYR   102      23.200  51.650  35.190  1.00  0.00           N  
ATOM   1548  CA  TYR   102      24.670  51.620  35.350  1.00  0.00           C  
ATOM   1549  C   TYR   102      25.200  50.510  34.450  1.00  0.00           C  
ATOM   1550  O   TYR   102      24.480  49.910  33.670  1.00  0.00           O  
ATOM   1551  CB  TYR   102      25.110  51.240  36.800  1.00  0.00           C  
ATOM   1552  CG  TYR   102      24.500  52.230  37.820  1.00  0.00           C  
ATOM   1553  CD1 TYR   102      24.880  53.600  37.880  1.00  0.00           C  
ATOM   1554  CD2 TYR   102      23.680  51.790  38.800  1.00  0.00           C  
ATOM   1555  CE1 TYR   102      24.390  54.510  38.890  1.00  0.00           C  
ATOM   1556  CE2 TYR   102      23.180  52.620  39.830  1.00  0.00           C  
ATOM   1557  CZ  TYR   102      23.510  53.980  39.840  1.00  0.00           C  
ATOM   1558  OH  TYR   102      23.110  54.870  40.800  1.00  0.00           O  
ATOM   1559  HN  TYR   102      22.770  50.770  34.990  1.00  0.00           H  
ATOM   1560  HA  TYR   102      25.100  52.550  35.010  1.00  0.00           H  
ATOM   1561  HB1 TYR   102      26.210  51.210  36.950  1.00  0.00           H  
ATOM   1562  HB2 TYR   102      24.690  50.240  37.050  1.00  0.00           H  
ATOM   1563  HD1 TYR   102      25.640  53.920  37.180  1.00  0.00           H  
ATOM   1564  HD2 TYR   102      23.500  50.730  38.910  1.00  0.00           H  
ATOM   1565  HE1 TYR   102      24.760  55.520  38.830  1.00  0.00           H  
ATOM   1566  HE2 TYR   102      22.600  52.390  40.710  1.00  0.00           H  
ATOM   1567  HH  TYR   102      22.510  54.410  41.400  1.00  0.00           H  
ATOM   1568  N   ALA   103      26.490  50.170  34.530  1.00  0.00           N  
ATOM   1569  CA  ALA   103      27.080  48.990  33.950  1.00  0.00           C  
ATOM   1570  C   ALA   103      27.860  48.350  35.120  1.00  0.00           C  
ATOM   1571  O   ALA   103      28.330  49.080  36.000  1.00  0.00           O  
ATOM   1572  CB  ALA   103      27.980  49.360  32.750  1.00  0.00           C  
ATOM   1573  HN  ALA   103      27.150  50.640  35.120  1.00  0.00           H  
ATOM   1574  HA  ALA   103      26.290  48.340  33.610  1.00  0.00           H  
ATOM   1575  HB1 ALA   103      27.460  50.000  32.010  1.00  0.00           H  
ATOM   1576  HB2 ALA   103      28.380  48.550  32.100  1.00  0.00           H  
ATOM   1577  HB3 ALA   103      28.910  49.890  33.050  1.00  0.00           H  
ATOM   1578  N   MET   104      27.910  46.990  35.090  1.00  0.00           N  
ATOM   1579  CA  MET   104      28.380  46.260  36.220  1.00  0.00           C  
ATOM   1580  C   MET   104      29.490  45.320  35.850  1.00  0.00           C  
ATOM   1581  O   MET   104      29.180  44.360  35.180  1.00  0.00           O  
ATOM   1582  CB  MET   104      27.340  45.550  37.060  1.00  0.00           C  
ATOM   1583  CG  MET   104      27.840  44.670  38.220  1.00  0.00           C  
ATOM   1584  SD  MET   104      26.500  44.260  39.440  1.00  0.00           S  
ATOM   1585  CE  MET   104      25.870  43.000  38.310  1.00  0.00           C  
ATOM   1586  HN  MET   104      27.480  46.420  34.390  1.00  0.00           H  
ATOM   1587  HA  MET   104      28.910  46.860  36.940  1.00  0.00           H  
ATOM   1588  HB1 MET   104      26.720  44.900  36.410  1.00  0.00           H  
ATOM   1589  HB2 MET   104      26.680  46.310  37.530  1.00  0.00           H  
ATOM   1590  HG1 MET   104      28.620  45.280  38.710  1.00  0.00           H  
ATOM   1591  HG2 MET   104      28.370  43.750  37.890  1.00  0.00           H  
ATOM   1592  HE1 MET   104      26.650  42.220  38.200  1.00  0.00           H  
ATOM   1593  HE2 MET   104      25.460  43.360  37.340  1.00  0.00           H  
ATOM   1594  HE3 MET   104      24.990  42.530  38.800  1.00  0.00           H  
ATOM   1595  N   LYS   105      30.780  45.560  36.220  1.00  0.00           N  
ATOM   1596  CA  LYS   105      31.810  44.600  35.840  1.00  0.00           C  
ATOM   1597  C   LYS   105      31.920  43.460  36.940  1.00  0.00           C  
ATOM   1598  O   LYS   105      32.120  43.630  38.170  1.00  0.00           O  
ATOM   1599  CB  LYS   105      33.120  45.320  35.610  1.00  0.00           C  
ATOM   1600  CG  LYS   105      34.340  44.330  35.590  1.00  0.00           C  
ATOM   1601  CD  LYS   105      35.690  44.880  35.020  1.00  0.00           C  
ATOM   1602  CE  LYS   105      36.460  45.950  35.780  1.00  0.00           C  
ATOM   1603  NZ  LYS   105      37.770  46.070  35.150  1.00  0.00           N1+
ATOM   1604  HN  LYS   105      30.950  46.220  36.950  1.00  0.00           H  
ATOM   1605  HA  LYS   105      31.530  44.120  34.910  1.00  0.00           H  
ATOM   1606  HB1 LYS   105      33.260  46.040  36.440  1.00  0.00           H  
ATOM   1607  HB2 LYS   105      33.050  45.940  34.680  1.00  0.00           H  
ATOM   1608  HG1 LYS   105      34.000  43.380  35.130  1.00  0.00           H  
ATOM   1609  HG2 LYS   105      34.670  44.040  36.610  1.00  0.00           H  
ATOM   1610  HD1 LYS   105      35.430  45.370  34.060  1.00  0.00           H  
ATOM   1611  HD2 LYS   105      36.420  44.110  34.690  1.00  0.00           H  
ATOM   1612  HE1 LYS   105      36.600  45.600  36.820  1.00  0.00           H  
ATOM   1613  HE2 LYS   105      36.010  46.970  35.690  1.00  0.00           H  
ATOM   1614  HZ1 LYS   105      38.340  46.830  35.570  1.00  0.00           H  
ATOM   1615  HZ2 LYS   105      37.740  46.260  34.120  1.00  0.00           H  
ATOM   1616  HZ3 LYS   105      38.250  45.150  35.160  1.00  0.00           H  
ATOM   1617  N   LEU   106      31.870  42.220  36.450  1.00  0.00           N  
ATOM   1618  CA  LEU   106      31.730  41.010  37.300  1.00  0.00           C  
ATOM   1619  C   LEU   106      32.990  40.310  37.290  1.00  0.00           C  
ATOM   1620  O   LEU   106      33.440  40.010  36.170  1.00  0.00           O  
ATOM   1621  CB  LEU   106      30.420  40.260  37.010  1.00  0.00           C  
ATOM   1622  CG  LEU   106      30.180  38.780  37.480  1.00  0.00           C  
ATOM   1623  CD1 LEU   106      28.680  38.490  37.440  1.00  0.00           C  
ATOM   1624  CD2 LEU   106      30.980  37.640  36.730  1.00  0.00           C  
ATOM   1625  HN  LEU   106      31.700  41.990  35.490  1.00  0.00           H  
ATOM   1626  HA  LEU   106      31.630  41.350  38.320  1.00  0.00           H  
ATOM   1627  HB1 LEU   106      30.280  40.230  35.900  1.00  0.00           H  
ATOM   1628  HB2 LEU   106      29.660  40.940  37.460  1.00  0.00           H  
ATOM   1629  HG  LEU   106      30.450  38.760  38.550  1.00  0.00           H  
ATOM   1630 1HD1 LEU   106      27.990  39.360  37.500  1.00  0.00           H  
ATOM   1631 2HD1 LEU   106      28.340  37.690  38.140  1.00  0.00           H  
ATOM   1632 3HD1 LEU   106      28.520  38.210  36.380  1.00  0.00           H  
ATOM   1633 1HD2 LEU   106      30.570  37.570  35.700  1.00  0.00           H  
ATOM   1634 2HD2 LEU   106      30.710  36.640  37.120  1.00  0.00           H  
ATOM   1635 3HD2 LEU   106      32.090  37.710  36.670  1.00  0.00           H  
ATOM   1636  N   LEU   107      33.610  40.020  38.450  1.00  0.00           N  
ATOM   1637  CA  LEU   107      34.820  39.200  38.550  1.00  0.00           C  
ATOM   1638  C   LEU   107      34.660  38.010  39.600  1.00  0.00           C  
ATOM   1639  O   LEU   107      33.780  38.070  40.470  1.00  0.00           O  
ATOM   1640  CB  LEU   107      36.000  40.060  39.040  1.00  0.00           C  
ATOM   1641  CG  LEU   107      36.050  41.510  38.600  1.00  0.00           C  
ATOM   1642  CD1 LEU   107      37.200  42.260  39.310  1.00  0.00           C  
ATOM   1643  CD2 LEU   107      36.360  41.710  37.050  1.00  0.00           C  
ATOM   1644  HN  LEU   107      33.240  40.470  39.260  1.00  0.00           H  
ATOM   1645  HA  LEU   107      34.940  38.840  37.540  1.00  0.00           H  
ATOM   1646  HB1 LEU   107      36.910  39.510  38.710  1.00  0.00           H  
ATOM   1647  HB2 LEU   107      36.140  40.070  40.140  1.00  0.00           H  
ATOM   1648  HG  LEU   107      35.080  41.900  38.950  1.00  0.00           H  
ATOM   1649 1HD1 LEU   107      37.120  42.120  40.410  1.00  0.00           H  
ATOM   1650 2HD1 LEU   107      37.150  43.350  39.100  1.00  0.00           H  
ATOM   1651 3HD1 LEU   107      38.150  41.830  38.930  1.00  0.00           H  
ATOM   1652 1HD2 LEU   107      37.150  41.120  36.540  1.00  0.00           H  
ATOM   1653 2HD2 LEU   107      36.560  42.790  36.880  1.00  0.00           H  
ATOM   1654 3HD2 LEU   107      35.410  41.480  36.510  1.00  0.00           H  
ATOM   1655  N   SER   108      35.370  36.890  39.400  1.00  0.00           N  
ATOM   1656  CA  SER   108      35.200  35.630  40.040  1.00  0.00           C  
ATOM   1657  C   SER   108      36.260  35.370  41.050  1.00  0.00           C  
ATOM   1658  O   SER   108      37.440  35.260  40.740  1.00  0.00           O  
ATOM   1659  CB  SER   108      35.030  34.430  39.080  1.00  0.00           C  
ATOM   1660  OG  SER   108      35.180  33.120  39.610  1.00  0.00           O  
ATOM   1661  HN  SER   108      36.080  37.000  38.710  1.00  0.00           H  
ATOM   1662  HA  SER   108      34.250  35.700  40.550  1.00  0.00           H  
ATOM   1663  HB1 SER   108      35.900  34.570  38.390  1.00  0.00           H  
ATOM   1664  HB2 SER   108      34.150  34.550  38.420  1.00  0.00           H  
ATOM   1665  HG1 SER   108      35.340  32.450  38.940  1.00  0.00           H  
ATOM   1666  N   LYS   109      35.860  35.270  42.330  1.00  0.00           N  
ATOM   1667  CA  LYS   109      36.780  35.130  43.470  1.00  0.00           C  
ATOM   1668  C   LYS   109      37.790  34.070  43.320  1.00  0.00           C  
ATOM   1669  O   LYS   109      38.960  34.250  43.640  1.00  0.00           O  
ATOM   1670  CB  LYS   109      36.110  35.080  44.880  1.00  0.00           C  
ATOM   1671  CG  LYS   109      35.350  36.330  45.350  1.00  0.00           C  
ATOM   1672  CD  LYS   109      34.660  36.180  46.670  1.00  0.00           C  
ATOM   1673  CE  LYS   109      34.560  37.500  47.520  1.00  0.00           C  
ATOM   1674  NZ  LYS   109      33.950  37.200  48.830  1.00  0.00           N1+
ATOM   1675  HN  LYS   109      34.890  35.330  42.560  1.00  0.00           H  
ATOM   1676  HA  LYS   109      37.380  36.020  43.540  1.00  0.00           H  
ATOM   1677  HB1 LYS   109      36.880  34.930  45.670  1.00  0.00           H  
ATOM   1678  HB2 LYS   109      35.430  34.200  44.910  1.00  0.00           H  
ATOM   1679  HG1 LYS   109      34.680  36.420  44.470  1.00  0.00           H  
ATOM   1680  HG2 LYS   109      35.900  37.300  45.340  1.00  0.00           H  
ATOM   1681  HD1 LYS   109      35.190  35.450  47.310  1.00  0.00           H  
ATOM   1682  HD2 LYS   109      33.620  35.830  46.520  1.00  0.00           H  
ATOM   1683  HE1 LYS   109      33.940  38.250  46.980  1.00  0.00           H  
ATOM   1684  HE2 LYS   109      35.500  38.080  47.610  1.00  0.00           H  
ATOM   1685  HZ1 LYS   109      32.940  37.440  48.720  1.00  0.00           H  
ATOM   1686  HZ2 LYS   109      34.260  37.810  49.610  1.00  0.00           H  
ATOM   1687  HZ3 LYS   109      34.040  36.220  49.170  1.00  0.00           H  
ATOM   1688  N   PHE   110      37.480  32.830  42.770  1.00  0.00           N  
ATOM   1689  CA  PHE   110      38.360  31.630  42.620  1.00  0.00           C  
ATOM   1690  C   PHE   110      39.380  31.990  41.540  1.00  0.00           C  
ATOM   1691  O   PHE   110      40.590  31.880  41.700  1.00  0.00           O  
ATOM   1692  CB  PHE   110      37.520  30.390  42.270  1.00  0.00           C  
ATOM   1693  CG  PHE   110      38.310  29.170  41.740  1.00  0.00           C  
ATOM   1694  CD1 PHE   110      38.240  28.780  40.430  1.00  0.00           C  
ATOM   1695  CD2 PHE   110      38.920  28.310  42.690  1.00  0.00           C  
ATOM   1696  CE1 PHE   110      38.780  27.550  40.010  1.00  0.00           C  
ATOM   1697  CE2 PHE   110      39.400  27.100  42.270  1.00  0.00           C  
ATOM   1698  CZ  PHE   110      39.330  26.690  40.920  1.00  0.00           C  
ATOM   1699  HN  PHE   110      36.580  32.590  42.400  1.00  0.00           H  
ATOM   1700  HA  PHE   110      38.860  31.450  43.560  1.00  0.00           H  
ATOM   1701  HB1 PHE   110      36.700  30.680  41.580  1.00  0.00           H  
ATOM   1702  HB2 PHE   110      37.020  30.090  43.210  1.00  0.00           H  
ATOM   1703  HD1 PHE   110      37.650  29.360  39.730  1.00  0.00           H  
ATOM   1704  HD2 PHE   110      38.990  28.630  43.720  1.00  0.00           H  
ATOM   1705  HE1 PHE   110      38.560  27.340  38.980  1.00  0.00           H  
ATOM   1706  HE2 PHE   110      39.770  26.370  42.980  1.00  0.00           H  
ATOM   1707  HZ  PHE   110      39.570  25.670  40.660  1.00  0.00           H  
ATOM   1708  N   GLU   111      38.910  32.470  40.360  1.00  0.00           N  
ATOM   1709  CA  GLU   111      39.710  32.760  39.210  1.00  0.00           C  
ATOM   1710  C   GLU   111      40.650  34.010  39.480  1.00  0.00           C  
ATOM   1711  O   GLU   111      41.840  33.980  39.210  1.00  0.00           O  
ATOM   1712  CB  GLU   111      38.710  32.880  38.040  1.00  0.00           C  
ATOM   1713  CG  GLU   111      37.840  31.550  38.000  1.00  0.00           C  
ATOM   1714  CD  GLU   111      36.660  31.740  37.100  1.00  0.00           C  
ATOM   1715  OE1 GLU   111      35.520  31.570  37.570  1.00  0.00           O  
ATOM   1716  OE2 GLU   111      36.840  32.120  35.930  1.00  0.00           O1-
ATOM   1717  HN  GLU   111      37.920  32.540  40.310  1.00  0.00           H  
ATOM   1718  HA  GLU   111      40.270  31.860  39.020  1.00  0.00           H  
ATOM   1719  HB1 GLU   111      39.080  33.070  37.010  1.00  0.00           H  
ATOM   1720  HB2 GLU   111      38.060  33.770  38.240  1.00  0.00           H  
ATOM   1721  HG1 GLU   111      37.370  31.360  38.990  1.00  0.00           H  
ATOM   1722  HG2 GLU   111      38.450  30.720  37.600  1.00  0.00           H  
ATOM   1723  N   MET   112      40.050  35.070  40.110  1.00  0.00           N  
ATOM   1724  CA  MET   112      40.800  36.200  40.630  1.00  0.00           C  
ATOM   1725  C   MET   112      41.880  35.870  41.700  1.00  0.00           C  
ATOM   1726  O   MET   112      42.980  36.380  41.610  1.00  0.00           O  
ATOM   1727  CB  MET   112      39.830  37.350  41.080  1.00  0.00           C  
ATOM   1728  CG  MET   112      40.630  38.560  41.590  1.00  0.00           C  
ATOM   1729  SD  MET   112      41.520  39.550  40.280  1.00  0.00           S  
ATOM   1730  CE  MET   112      40.150  40.590  39.830  1.00  0.00           C  
ATOM   1731  HN  MET   112      39.110  35.080  40.430  1.00  0.00           H  
ATOM   1732  HA  MET   112      41.330  36.490  39.740  1.00  0.00           H  
ATOM   1733  HB1 MET   112      39.190  36.900  41.870  1.00  0.00           H  
ATOM   1734  HB2 MET   112      39.180  37.650  40.230  1.00  0.00           H  
ATOM   1735  HG1 MET   112      41.250  38.160  42.420  1.00  0.00           H  
ATOM   1736  HG2 MET   112      40.020  39.220  42.240  1.00  0.00           H  
ATOM   1737  HE1 MET   112      39.870  41.140  40.750  1.00  0.00           H  
ATOM   1738  HE2 MET   112      39.340  39.910  39.480  1.00  0.00           H  
ATOM   1739  HE3 MET   112      40.300  41.270  38.970  1.00  0.00           H  
ATOM   1740  N   ILE   113      41.660  35.040  42.720  1.00  0.00           N  
ATOM   1741  CA  ILE   113      42.660  34.720  43.760  1.00  0.00           C  
ATOM   1742  C   ILE   113      43.980  34.190  43.130  1.00  0.00           C  
ATOM   1743  O   ILE   113      45.080  34.560  43.500  1.00  0.00           O  
ATOM   1744  CB  ILE   113      42.180  33.970  45.040  1.00  0.00           C  
ATOM   1745  CG1 ILE   113      43.170  34.210  46.230  1.00  0.00           C  
ATOM   1746  CG2 ILE   113      42.110  32.510  44.770  1.00  0.00           C  
ATOM   1747  CD  ILE   113      43.340  35.700  46.730  1.00  0.00           C  
ATOM   1748  HN  ILE   113      40.690  34.830  42.840  1.00  0.00           H  
ATOM   1749  HA  ILE   113      43.000  35.670  44.150  1.00  0.00           H  
ATOM   1750  HB  ILE   113      41.190  34.290  45.410  1.00  0.00           H  
ATOM   1751 1HG1 ILE   113      44.150  33.710  46.080  1.00  0.00           H  
ATOM   1752 2HG1 ILE   113      42.740  33.700  47.110  1.00  0.00           H  
ATOM   1753 1HG2 ILE   113      42.280  31.950  45.720  1.00  0.00           H  
ATOM   1754 2HG2 ILE   113      42.910  32.000  44.210  1.00  0.00           H  
ATOM   1755 3HG2 ILE   113      41.100  32.260  44.360  1.00  0.00           H  
ATOM   1756  HD1 ILE   113      44.000  35.610  47.620  1.00  0.00           H  
ATOM   1757  HD2 ILE   113      42.370  36.180  46.980  1.00  0.00           H  
ATOM   1758  HD3 ILE   113      43.970  36.390  46.120  1.00  0.00           H  
ATOM   1759  N   LYS   114      43.890  33.320  42.080  1.00  0.00           N  
ATOM   1760  CA  LYS   114      45.020  32.980  41.180  1.00  0.00           C  
ATOM   1761  C   LYS   114      45.860  34.130  40.640  1.00  0.00           C  
ATOM   1762  O   LYS   114      47.080  34.080  40.690  1.00  0.00           O  
ATOM   1763  CB  LYS   114      44.500  32.110  40.080  1.00  0.00           C  
ATOM   1764  CG  LYS   114      43.980  30.820  40.650  1.00  0.00           C  
ATOM   1765  CD  LYS   114      43.000  30.160  39.730  1.00  0.00           C  
ATOM   1766  CE  LYS   114      41.940  29.120  40.340  1.00  0.00           C  
ATOM   1767  NZ  LYS   114      42.590  27.830  40.800  1.00  0.00           N1+
ATOM   1768  HN  LYS   114      43.030  32.940  41.770  1.00  0.00           H  
ATOM   1769  HA  LYS   114      45.730  32.320  41.670  1.00  0.00           H  
ATOM   1770  HB1 LYS   114      45.290  31.990  39.310  1.00  0.00           H  
ATOM   1771  HB2 LYS   114      43.610  32.600  39.620  1.00  0.00           H  
ATOM   1772  HG1 LYS   114      43.380  30.980  41.570  1.00  0.00           H  
ATOM   1773  HG2 LYS   114      44.810  30.150  40.960  1.00  0.00           H  
ATOM   1774  HD1 LYS   114      43.470  29.760  38.810  1.00  0.00           H  
ATOM   1775  HD2 LYS   114      42.360  31.000  39.370  1.00  0.00           H  
ATOM   1776  HE1 LYS   114      41.140  28.850  39.630  1.00  0.00           H  
ATOM   1777  HE2 LYS   114      41.330  29.340  41.240  1.00  0.00           H  
ATOM   1778  HZ1 LYS   114      41.970  27.140  41.270  1.00  0.00           H  
ATOM   1779  HZ2 LYS   114      43.450  27.990  41.370  1.00  0.00           H  
ATOM   1780  HZ3 LYS   114      43.030  27.370  39.970  1.00  0.00           H  
ATOM   1781  N   ARG   115      45.250  35.220  40.120  1.00  0.00           N  
ATOM   1782  CA  ARG   115      45.900  36.300  39.380  1.00  0.00           C  
ATOM   1783  C   ARG   115      46.010  37.470  40.320  1.00  0.00           C  
ATOM   1784  O   ARG   115      46.350  38.570  39.930  1.00  0.00           O  
ATOM   1785  CB  ARG   115      45.030  36.600  38.130  1.00  0.00           C  
ATOM   1786  CG  ARG   115      43.810  37.620  38.250  1.00  0.00           C  
ATOM   1787  CD  ARG   115      43.370  38.290  36.890  1.00  0.00           C  
ATOM   1788  NE  ARG   115      43.010  37.200  35.990  1.00  0.00           N  
ATOM   1789  CZ  ARG   115      42.960  37.340  34.680  1.00  0.00           C  
ATOM   1790  NH1 ARG   115      43.300  38.500  34.150  1.00  0.00           N1+
ATOM   1791  NH2 ARG   115      42.790  36.260  33.950  1.00  0.00           N  
ATOM   1792  HN  ARG   115      44.290  35.340  40.350  1.00  0.00           H  
ATOM   1793  HA  ARG   115      46.920  36.030  39.130  1.00  0.00           H  
ATOM   1794  HB1 ARG   115      44.560  35.660  37.780  1.00  0.00           H  
ATOM   1795  HB2 ARG   115      45.780  36.930  37.380  1.00  0.00           H  
ATOM   1796  HG1 ARG   115      43.890  38.530  38.890  1.00  0.00           H  
ATOM   1797  HG2 ARG   115      42.980  36.990  38.610  1.00  0.00           H  
ATOM   1798  HD1 ARG   115      44.160  38.990  36.530  1.00  0.00           H  
ATOM   1799  HD2 ARG   115      42.440  38.860  37.090  1.00  0.00           H  
ATOM   1800  HE  ARG   115      42.970  36.280  36.380  1.00  0.00           H  
ATOM   1801 1HH1 ARG   115      43.110  39.370  34.600  1.00  0.00           H  
ATOM   1802 2HH1 ARG   115      43.500  38.510  33.170  1.00  0.00           H  
ATOM   1803 1HH2 ARG   115      42.610  35.370  34.370  1.00  0.00           H  
ATOM   1804 2HH2 ARG   115      42.890  36.250  32.960  1.00  0.00           H  
ATOM   1805  N   SER   116      45.770  37.330  41.620  1.00  0.00           N  
ATOM   1806  CA  SER   116      45.600  38.440  42.590  1.00  0.00           C  
ATOM   1807  C   SER   116      46.730  39.460  42.640  1.00  0.00           C  
ATOM   1808  O   SER   116      46.490  40.660  42.570  1.00  0.00           O  
ATOM   1809  CB  SER   116      45.430  37.820  44.020  1.00  0.00           C  
ATOM   1810  OG  SER   116      45.100  38.790  45.050  1.00  0.00           O  
ATOM   1811  HN  SER   116      45.360  36.490  41.950  1.00  0.00           H  
ATOM   1812  HA  SER   116      44.760  39.030  42.250  1.00  0.00           H  
ATOM   1813  HB1 SER   116      46.370  37.290  44.300  1.00  0.00           H  
ATOM   1814  HB2 SER   116      44.660  37.030  43.980  1.00  0.00           H  
ATOM   1815  HG1 SER   116      45.430  38.370  45.860  1.00  0.00           H  
ATOM   1816  N   ASP   117      47.980  38.950  42.710  1.00  0.00           N  
ATOM   1817  CA  ASP   117      49.230  39.670  42.710  1.00  0.00           C  
ATOM   1818  C   ASP   117      49.550  40.240  41.290  1.00  0.00           C  
ATOM   1819  O   ASP   117      50.320  41.170  41.130  1.00  0.00           O  
ATOM   1820  CB  ASP   117      50.390  38.690  43.260  1.00  0.00           C  
ATOM   1821  CG  ASP   117      49.920  38.180  44.630  1.00  0.00           C  
ATOM   1822  OD1 ASP   117      49.210  38.930  45.390  1.00  0.00           O  
ATOM   1823  OD2 ASP   117      50.250  36.980  44.900  1.00  0.00           O1-
ATOM   1824  HN  ASP   117      48.090  37.960  42.700  1.00  0.00           H  
ATOM   1825  HA  ASP   117      49.180  40.490  43.410  1.00  0.00           H  
ATOM   1826  HB1 ASP   117      51.350  39.240  43.370  1.00  0.00           H  
ATOM   1827  HB2 ASP   117      50.420  37.830  42.550  1.00  0.00           H  
ATOM   1828  N   SER   118      48.940  39.730  40.160  1.00  0.00           N  
ATOM   1829  CA  SER   118      49.290  40.100  38.820  1.00  0.00           C  
ATOM   1830  C   SER   118      48.260  40.930  38.170  1.00  0.00           C  
ATOM   1831  O   SER   118      48.440  41.320  37.020  1.00  0.00           O  
ATOM   1832  CB  SER   118      49.570  38.870  38.020  1.00  0.00           C  
ATOM   1833  OG  SER   118      48.540  37.840  38.110  1.00  0.00           O  
ATOM   1834  HN  SER   118      48.170  39.100  40.130  1.00  0.00           H  
ATOM   1835  HA  SER   118      50.240  40.620  38.770  1.00  0.00           H  
ATOM   1836  HB1 SER   118      50.440  38.360  38.490  1.00  0.00           H  
ATOM   1837  HB2 SER   118      49.760  39.060  36.940  1.00  0.00           H  
ATOM   1838  HG1 SER   118      48.790  37.310  38.870  1.00  0.00           H  
ATOM   1839  N   ALA   119      47.210  41.340  38.910  1.00  0.00           N  
ATOM   1840  CA  ALA   119      46.110  42.190  38.410  1.00  0.00           C  
ATOM   1841  C   ALA   119      45.830  43.330  39.370  1.00  0.00           C  
ATOM   1842  O   ALA   119      46.160  43.270  40.590  1.00  0.00           O  
ATOM   1843  CB  ALA   119      44.880  41.210  38.380  1.00  0.00           C  
ATOM   1844  HN  ALA   119      47.130  41.170  39.890  1.00  0.00           H  
ATOM   1845  HA  ALA   119      46.210  42.580  37.400  1.00  0.00           H  
ATOM   1846  HB1 ALA   119      44.020  41.540  37.770  1.00  0.00           H  
ATOM   1847  HB2 ALA   119      44.560  40.970  39.410  1.00  0.00           H  
ATOM   1848  HB3 ALA   119      45.140  40.200  37.980  1.00  0.00           H  
ATOM   1849  N   PHE   120      45.170  44.420  38.870  1.00  0.00           N  
ATOM   1850  CA  PHE   120      45.080  45.740  39.540  1.00  0.00           C  
ATOM   1851  C   PHE   120      43.710  46.160  40.040  1.00  0.00           C  
ATOM   1852  O   PHE   120      43.410  47.360  40.070  1.00  0.00           O  
ATOM   1853  CB  PHE   120      45.750  46.790  38.580  1.00  0.00           C  
ATOM   1854  CG  PHE   120      47.210  46.630  38.110  1.00  0.00           C  
ATOM   1855  CD1 PHE   120      48.050  45.750  38.700  1.00  0.00           C  
ATOM   1856  CD2 PHE   120      47.620  47.430  37.000  1.00  0.00           C  
ATOM   1857  CE1 PHE   120      49.400  45.620  38.240  1.00  0.00           C  
ATOM   1858  CE2 PHE   120      48.930  47.310  36.560  1.00  0.00           C  
ATOM   1859  CZ  PHE   120      49.800  46.390  37.150  1.00  0.00           C  
ATOM   1860  HN  PHE   120      44.920  44.450  37.900  1.00  0.00           H  
ATOM   1861  HA  PHE   120      45.770  45.810  40.370  1.00  0.00           H  
ATOM   1862  HB1 PHE   120      45.630  47.740  39.140  1.00  0.00           H  
ATOM   1863  HB2 PHE   120      45.100  46.840  37.680  1.00  0.00           H  
ATOM   1864  HD1 PHE   120      47.790  45.180  39.580  1.00  0.00           H  
ATOM   1865  HD2 PHE   120      46.850  48.020  36.520  1.00  0.00           H  
ATOM   1866  HE1 PHE   120      50.120  44.930  38.650  1.00  0.00           H  
ATOM   1867  HE2 PHE   120      49.260  47.840  35.680  1.00  0.00           H  
ATOM   1868  HZ  PHE   120      50.760  46.250  36.670  1.00  0.00           H  
ATOM   1869  N   PHE   121      42.930  45.220  40.430  1.00  0.00           N  
ATOM   1870  CA  PHE   121      41.480  45.410  40.790  1.00  0.00           C  
ATOM   1871  C   PHE   121      41.210  46.390  41.860  1.00  0.00           C  
ATOM   1872  O   PHE   121      40.410  47.360  41.770  1.00  0.00           O  
ATOM   1873  CB  PHE   121      40.710  44.100  40.850  1.00  0.00           C  
ATOM   1874  CG  PHE   121      41.220  43.110  41.960  1.00  0.00           C  
ATOM   1875  CD1 PHE   121      40.460  42.910  43.130  1.00  0.00           C  
ATOM   1876  CD2 PHE   121      42.440  42.340  41.750  1.00  0.00           C  
ATOM   1877  CE1 PHE   121      40.870  41.860  43.970  1.00  0.00           C  
ATOM   1878  CE2 PHE   121      42.950  41.480  42.720  1.00  0.00           C  
ATOM   1879  CZ  PHE   121      42.130  41.250  43.860  1.00  0.00           C  
ATOM   1880  HN  PHE   121      43.380  44.340  40.370  1.00  0.00           H  
ATOM   1881  HA  PHE   121      41.040  45.820  39.890  1.00  0.00           H  
ATOM   1882  HB1 PHE   121      40.700  43.570  39.880  1.00  0.00           H  
ATOM   1883  HB2 PHE   121      39.640  44.320  41.060  1.00  0.00           H  
ATOM   1884  HD1 PHE   121      39.550  43.480  43.210  1.00  0.00           H  
ATOM   1885  HD2 PHE   121      42.900  42.520  40.780  1.00  0.00           H  
ATOM   1886  HE1 PHE   121      40.250  41.560  44.800  1.00  0.00           H  
ATOM   1887  HE2 PHE   121      43.890  40.960  42.650  1.00  0.00           H  
ATOM   1888  HZ  PHE   121      42.520  40.590  44.620  1.00  0.00           H  
ATOM   1889  N   TRP   122      42.060  46.270  42.930  1.00  0.00           N  
ATOM   1890  CA  TRP   122      42.090  47.180  44.040  1.00  0.00           C  
ATOM   1891  C   TRP   122      42.270  48.670  43.650  1.00  0.00           C  
ATOM   1892  O   TRP   122      41.660  49.590  44.200  1.00  0.00           O  
ATOM   1893  CB  TRP   122      43.190  46.700  45.020  1.00  0.00           C  
ATOM   1894  CG  TRP   122      42.860  45.530  45.800  1.00  0.00           C  
ATOM   1895  CD1 TRP   122      43.330  44.270  45.510  1.00  0.00           C  
ATOM   1896  CD2 TRP   122      41.890  45.410  46.920  1.00  0.00           C  
ATOM   1897  CE2 TRP   122      41.890  44.050  47.200  1.00  0.00           C  
ATOM   1898  CE3 TRP   122      41.050  46.330  47.580  1.00  0.00           C  
ATOM   1899  NE1 TRP   122      42.810  43.390  46.420  1.00  0.00           N  
ATOM   1900  CZ2 TRP   122      41.140  43.540  48.190  1.00  0.00           C  
ATOM   1901  CZ3 TRP   122      40.350  45.800  48.700  1.00  0.00           C  
ATOM   1902  CH2 TRP   122      40.400  44.410  48.980  1.00  0.00           C  
ATOM   1903  HN  TRP   122      42.830  45.640  42.900  1.00  0.00           H  
ATOM   1904  HA  TRP   122      41.120  47.150  44.520  1.00  0.00           H  
ATOM   1905  HB1 TRP   122      43.420  47.510  45.740  1.00  0.00           H  
ATOM   1906  HB2 TRP   122      44.100  46.470  44.430  1.00  0.00           H  
ATOM   1907  HD1 TRP   122      44.000  44.060  44.690  1.00  0.00           H  
ATOM   1908  HE1 TRP   122      43.100  42.480  46.610  1.00  0.00           H  
ATOM   1909  HE3 TRP   122      41.120  47.380  47.320  1.00  0.00           H  
ATOM   1910  HZ2 TRP   122      41.030  42.500  48.460  1.00  0.00           H  
ATOM   1911  HZ3 TRP   122      39.580  46.410  49.170  1.00  0.00           H  
ATOM   1912  HH2 TRP   122      39.770  43.940  49.720  1.00  0.00           H  
ATOM   1913  N   GLU   123      43.310  48.890  42.710  1.00  0.00           N  
ATOM   1914  CA  GLU   123      43.740  50.090  42.090  1.00  0.00           C  
ATOM   1915  C   GLU   123      42.730  50.650  41.210  1.00  0.00           C  
ATOM   1916  O   GLU   123      42.620  51.880  41.240  1.00  0.00           O  
ATOM   1917  CB  GLU   123      45.100  49.860  41.230  1.00  0.00           C  
ATOM   1918  CG  GLU   123      46.190  48.990  41.920  1.00  0.00           C  
ATOM   1919  CD  GLU   123      46.770  49.550  43.220  1.00  0.00           C  
ATOM   1920  OE1 GLU   123      46.400  50.630  43.700  1.00  0.00           O  
ATOM   1921  OE2 GLU   123      47.650  48.890  43.840  1.00  0.00           O1-
ATOM   1922  HN  GLU   123      43.800  48.050  42.480  1.00  0.00           H  
ATOM   1923  HA  GLU   123      43.940  50.750  42.920  1.00  0.00           H  
ATOM   1924  HB1 GLU   123      45.440  50.800  40.740  1.00  0.00           H  
ATOM   1925  HB2 GLU   123      44.770  49.240  40.370  1.00  0.00           H  
ATOM   1926  HG1 GLU   123      47.070  48.930  41.260  1.00  0.00           H  
ATOM   1927  HG2 GLU   123      45.930  47.930  42.110  1.00  0.00           H  
ATOM   1928  N   GLU   124      42.010  49.880  40.400  1.00  0.00           N  
ATOM   1929  CA  GLU   124      40.830  50.330  39.570  1.00  0.00           C  
ATOM   1930  C   GLU   124      39.790  50.790  40.460  1.00  0.00           C  
ATOM   1931  O   GLU   124      39.230  51.870  40.230  1.00  0.00           O  
ATOM   1932  CB  GLU   124      40.350  49.160  38.680  1.00  0.00           C  
ATOM   1933  CG  GLU   124      39.180  49.530  37.760  1.00  0.00           C  
ATOM   1934  CD  GLU   124      39.030  48.600  36.540  1.00  0.00           C  
ATOM   1935  OE1 GLU   124      39.810  47.620  36.370  1.00  0.00           O  
ATOM   1936  OE2 GLU   124      38.010  48.740  35.780  1.00  0.00           O1-
ATOM   1937  HN  GLU   124      42.060  48.890  40.520  1.00  0.00           H  
ATOM   1938  HA  GLU   124      41.210  51.140  38.960  1.00  0.00           H  
ATOM   1939  HB1 GLU   124      40.080  48.320  39.350  1.00  0.00           H  
ATOM   1940  HB2 GLU   124      41.220  48.920  38.030  1.00  0.00           H  
ATOM   1941  HG1 GLU   124      39.150  50.550  37.340  1.00  0.00           H  
ATOM   1942  HG2 GLU   124      38.220  49.450  38.320  1.00  0.00           H  
ATOM   1943  N   ARG   125      39.480  50.190  41.610  1.00  0.00           N  
ATOM   1944  CA  ARG   125      38.540  50.750  42.590  1.00  0.00           C  
ATOM   1945  C   ARG   125      38.860  52.080  43.250  1.00  0.00           C  
ATOM   1946  O   ARG   125      38.040  52.980  43.390  1.00  0.00           O  
ATOM   1947  CB  ARG   125      38.160  49.540  43.580  1.00  0.00           C  
ATOM   1948  CG  ARG   125      36.920  49.970  44.450  1.00  0.00           C  
ATOM   1949  CD  ARG   125      36.590  49.180  45.700  1.00  0.00           C  
ATOM   1950  NE  ARG   125      37.750  49.320  46.650  1.00  0.00           N  
ATOM   1951  CZ  ARG   125      37.600  49.490  47.940  1.00  0.00           C  
ATOM   1952  NH1 ARG   125      36.460  49.130  48.500  1.00  0.00           N1+
ATOM   1953  NH2 ARG   125      38.610  49.770  48.660  1.00  0.00           N  
ATOM   1954  HN  ARG   125      39.890  49.320  41.870  1.00  0.00           H  
ATOM   1955  HA  ARG   125      37.600  50.900  42.070  1.00  0.00           H  
ATOM   1956  HB1 ARG   125      39.140  49.370  44.080  1.00  0.00           H  
ATOM   1957  HB2 ARG   125      37.840  48.700  42.940  1.00  0.00           H  
ATOM   1958  HG1 ARG   125      36.110  50.040  43.690  1.00  0.00           H  
ATOM   1959  HG2 ARG   125      37.150  50.980  44.860  1.00  0.00           H  
ATOM   1960  HD1 ARG   125      36.540  48.100  45.460  1.00  0.00           H  
ATOM   1961  HD2 ARG   125      35.580  49.430  46.100  1.00  0.00           H  
ATOM   1962  HE  ARG   125      38.560  49.820  46.340  1.00  0.00           H  
ATOM   1963 1HH1 ARG   125      35.800  48.700  47.890  1.00  0.00           H  
ATOM   1964 2HH1 ARG   125      36.460  49.120  49.500  1.00  0.00           H  
ATOM   1965 1HH2 ARG   125      39.520  49.770  48.250  1.00  0.00           H  
ATOM   1966 2HH2 ARG   125      38.610  49.730  49.660  1.00  0.00           H  
ATOM   1967  N   ASP   126      40.150  52.280  43.530  1.00  0.00           N  
ATOM   1968  CA  ASP   126      40.840  53.510  43.780  1.00  0.00           C  
ATOM   1969  C   ASP   126      40.810  54.510  42.640  1.00  0.00           C  
ATOM   1970  O   ASP   126      40.530  55.690  42.890  1.00  0.00           O  
ATOM   1971  CB  ASP   126      42.370  53.330  44.180  1.00  0.00           C  
ATOM   1972  CG  ASP   126      42.560  52.830  45.570  1.00  0.00           C  
ATOM   1973  OD1 ASP   126      43.700  52.560  46.050  1.00  0.00           O  
ATOM   1974  OD2 ASP   126      41.520  52.770  46.300  1.00  0.00           O1-
ATOM   1975  HN  ASP   126      40.770  51.520  43.380  1.00  0.00           H  
ATOM   1976  HA  ASP   126      40.240  54.070  44.490  1.00  0.00           H  
ATOM   1977  HB1 ASP   126      42.920  54.290  44.150  1.00  0.00           H  
ATOM   1978  HB2 ASP   126      42.850  52.700  43.400  1.00  0.00           H  
ATOM   1979  N   ILE   127      41.100  54.140  41.390  1.00  0.00           N  
ATOM   1980  CA  ILE   127      41.080  55.060  40.250  1.00  0.00           C  
ATOM   1981  C   ILE   127      39.640  55.550  39.980  1.00  0.00           C  
ATOM   1982  O   ILE   127      39.330  56.730  40.070  1.00  0.00           O  
ATOM   1983  CB  ILE   127      41.820  54.620  39.000  1.00  0.00           C  
ATOM   1984  CG1 ILE   127      43.370  54.810  39.160  1.00  0.00           C  
ATOM   1985  CG2 ILE   127      41.490  55.570  37.820  1.00  0.00           C  
ATOM   1986  CD  ILE   127      44.130  53.880  38.190  1.00  0.00           C  
ATOM   1987  HN  ILE   127      41.340  53.180  41.200  1.00  0.00           H  
ATOM   1988  HA  ILE   127      41.620  55.920  40.630  1.00  0.00           H  
ATOM   1989  HB  ILE   127      41.470  53.590  38.770  1.00  0.00           H  
ATOM   1990 1HG1 ILE   127      43.700  54.430  40.150  1.00  0.00           H  
ATOM   1991 2HG1 ILE   127      43.660  55.880  39.200  1.00  0.00           H  
ATOM   1992 1HG2 ILE   127      42.140  55.330  36.950  1.00  0.00           H  
ATOM   1993 2HG2 ILE   127      41.750  56.620  38.060  1.00  0.00           H  
ATOM   1994 3HG2 ILE   127      40.470  55.450  37.400  1.00  0.00           H  
ATOM   1995  HD1 ILE   127      45.200  54.170  38.280  1.00  0.00           H  
ATOM   1996  HD2 ILE   127      43.660  53.860  37.190  1.00  0.00           H  
ATOM   1997  HD3 ILE   127      43.990  52.850  38.580  1.00  0.00           H  
ATOM   1998  N   MET   128      38.660  54.670  39.940  1.00  0.00           N  
ATOM   1999  CA  MET   128      37.290  55.030  39.470  1.00  0.00           C  
ATOM   2000  C   MET   128      36.440  55.550  40.620  1.00  0.00           C  
ATOM   2001  O   MET   128      35.350  56.100  40.290  1.00  0.00           O  
ATOM   2002  CB  MET   128      36.610  53.800  38.830  1.00  0.00           C  
ATOM   2003  CG  MET   128      37.380  53.300  37.600  1.00  0.00           C  
ATOM   2004  SD  MET   128      36.610  51.900  36.770  1.00  0.00           S  
ATOM   2005  CE  MET   128      35.620  53.020  35.650  1.00  0.00           C  
ATOM   2006  HN  MET   128      38.860  53.700  40.060  1.00  0.00           H  
ATOM   2007  HA  MET   128      37.490  55.850  38.800  1.00  0.00           H  
ATOM   2008  HB1 MET   128      35.550  53.920  38.510  1.00  0.00           H  
ATOM   2009  HB2 MET   128      36.580  53.070  39.670  1.00  0.00           H  
ATOM   2010  HG1 MET   128      38.340  52.980  38.050  1.00  0.00           H  
ATOM   2011  HG2 MET   128      37.590  54.180  36.960  1.00  0.00           H  
ATOM   2012  HE1 MET   128      36.320  53.790  35.270  1.00  0.00           H  
ATOM   2013  HE2 MET   128      34.810  53.530  36.200  1.00  0.00           H  
ATOM   2014  HE3 MET   128      35.180  52.530  34.760  1.00  0.00           H  
ATOM   2015  N   ALA   129      36.780  55.530  41.900  1.00  0.00           N  
ATOM   2016  CA  ALA   129      35.960  56.100  42.960  1.00  0.00           C  
ATOM   2017  C   ALA   129      36.730  57.040  43.830  1.00  0.00           C  
ATOM   2018  O   ALA   129      36.490  58.270  43.650  1.00  0.00           O  
ATOM   2019  CB  ALA   129      35.420  55.120  44.010  1.00  0.00           C  
ATOM   2020  HN  ALA   129      37.580  55.050  42.240  1.00  0.00           H  
ATOM   2021  HA  ALA   129      35.130  56.560  42.440  1.00  0.00           H  
ATOM   2022  HB1 ALA   129      34.790  55.610  44.780  1.00  0.00           H  
ATOM   2023  HB2 ALA   129      36.160  54.490  44.560  1.00  0.00           H  
ATOM   2024  HB3 ALA   129      34.720  54.460  43.450  1.00  0.00           H  
ATOM   2025  N   PHE   130      37.690  56.520  44.670  1.00  0.00           N  
ATOM   2026  CA  PHE   130      38.540  57.310  45.570  1.00  0.00           C  
ATOM   2027  C   PHE   130      39.350  58.490  45.090  1.00  0.00           C  
ATOM   2028  O   PHE   130      39.510  59.530  45.780  1.00  0.00           O  
ATOM   2029  CB  PHE   130      39.360  56.340  46.420  1.00  0.00           C  
ATOM   2030  CG  PHE   130      38.500  55.410  47.310  1.00  0.00           C  
ATOM   2031  CD1 PHE   130      38.150  55.730  48.690  1.00  0.00           C  
ATOM   2032  CD2 PHE   130      38.080  54.250  46.790  1.00  0.00           C  
ATOM   2033  CE1 PHE   130      37.470  54.760  49.430  1.00  0.00           C  
ATOM   2034  CE2 PHE   130      37.160  53.370  47.430  1.00  0.00           C  
ATOM   2035  CZ  PHE   130      37.040  53.560  48.790  1.00  0.00           C  
ATOM   2036  HN  PHE   130      37.680  55.530  44.710  1.00  0.00           H  
ATOM   2037  HA  PHE   130      37.940  57.820  46.310  1.00  0.00           H  
ATOM   2038  HB1 PHE   130      39.900  56.870  47.230  1.00  0.00           H  
ATOM   2039  HB2 PHE   130      40.100  55.740  45.850  1.00  0.00           H  
ATOM   2040  HD1 PHE   130      38.520  56.630  49.160  1.00  0.00           H  
ATOM   2041  HD2 PHE   130      38.190  54.000  45.750  1.00  0.00           H  
ATOM   2042  HE1 PHE   130      37.240  54.880  50.470  1.00  0.00           H  
ATOM   2043  HE2 PHE   130      36.650  52.530  46.980  1.00  0.00           H  
ATOM   2044  HZ  PHE   130      36.590  52.850  49.460  1.00  0.00           H  
ATOM   2045  N   ALA   131      39.820  58.470  43.810  1.00  0.00           N  
ATOM   2046  CA  ALA   131      40.470  59.660  43.280  1.00  0.00           C  
ATOM   2047  C   ALA   131      39.750  60.960  43.140  1.00  0.00           C  
ATOM   2048  O   ALA   131      40.370  62.030  43.450  1.00  0.00           O  
ATOM   2049  CB  ALA   131      41.160  59.200  42.040  1.00  0.00           C  
ATOM   2050  HN  ALA   131      39.820  57.630  43.280  1.00  0.00           H  
ATOM   2051  HA  ALA   131      41.260  59.890  43.980  1.00  0.00           H  
ATOM   2052  HB1 ALA   131      41.870  59.930  41.610  1.00  0.00           H  
ATOM   2053  HB2 ALA   131      40.500  58.890  41.210  1.00  0.00           H  
ATOM   2054  HB3 ALA   131      41.720  58.290  42.350  1.00  0.00           H  
ATOM   2055  N   ASN   132      38.490  60.830  42.640  1.00  0.00           N  
ATOM   2056  CA  ASN   132      37.480  61.870  42.400  1.00  0.00           C  
ATOM   2057  C   ASN   132      37.920  62.650  41.190  1.00  0.00           C  
ATOM   2058  O   ASN   132      37.720  63.820  41.010  1.00  0.00           O  
ATOM   2059  CB  ASN   132      37.320  62.880  43.600  1.00  0.00           C  
ATOM   2060  CG  ASN   132      36.770  62.270  44.850  1.00  0.00           C  
ATOM   2061  ND2 ASN   132      35.490  61.850  44.830  1.00  0.00           N  
ATOM   2062  OD1 ASN   132      37.420  62.060  45.870  1.00  0.00           O  
ATOM   2063  HN  ASN   132      38.110  59.910  42.560  1.00  0.00           H  
ATOM   2064  HA  ASN   132      36.600  61.280  42.170  1.00  0.00           H  
ATOM   2065  HB1 ASN   132      36.560  63.640  43.320  1.00  0.00           H  
ATOM   2066  HB2 ASN   132      38.220  63.490  43.850  1.00  0.00           H  
ATOM   2067 1HD2 ASN   132      35.150  61.460  45.680  1.00  0.00           H  
ATOM   2068 2HD2 ASN   132      34.850  62.150  44.120  1.00  0.00           H  
ATOM   2069  N   SER   133      38.590  61.970  40.260  1.00  0.00           N  
ATOM   2070  CA  SER   133      39.140  62.510  39.040  1.00  0.00           C  
ATOM   2071  C   SER   133      38.020  62.800  37.960  1.00  0.00           C  
ATOM   2072  O   SER   133      37.350  61.860  37.570  1.00  0.00           O  
ATOM   2073  CB  SER   133      40.250  61.620  38.380  1.00  0.00           C  
ATOM   2074  OG  SER   133      40.930  62.260  37.310  1.00  0.00           O  
ATOM   2075  HN  SER   133      38.900  61.070  40.570  1.00  0.00           H  
ATOM   2076  HA  SER   133      39.600  63.430  39.350  1.00  0.00           H  
ATOM   2077  HB1 SER   133      39.680  60.730  38.040  1.00  0.00           H  
ATOM   2078  HB2 SER   133      40.920  61.320  39.210  1.00  0.00           H  
ATOM   2079  HG1 SER   133      41.520  62.920  37.680  1.00  0.00           H  
ATOM   2080  N   PRO   134      37.900  64.030  37.410  1.00  0.00           N  
ATOM   2081  CA  PRO   134      36.790  64.410  36.520  1.00  0.00           C  
ATOM   2082  C   PRO   134      37.020  63.730  35.170  1.00  0.00           C  
ATOM   2083  O   PRO   134      36.030  63.550  34.460  1.00  0.00           O  
ATOM   2084  CB  PRO   134      36.880  65.940  36.410  1.00  0.00           C  
ATOM   2085  CG  PRO   134      38.190  66.340  37.120  1.00  0.00           C  
ATOM   2086  CD  PRO   134      38.450  65.230  38.060  1.00  0.00           C  
ATOM   2087  HA  PRO   134      35.820  64.080  36.860  1.00  0.00           H  
ATOM   2088  HB1 PRO   134      35.980  66.450  36.810  1.00  0.00           H  
ATOM   2089  HB2 PRO   134      36.980  66.290  35.360  1.00  0.00           H  
ATOM   2090  HG1 PRO   134      38.970  66.280  36.320  1.00  0.00           H  
ATOM   2091  HG2 PRO   134      38.100  67.280  37.710  1.00  0.00           H  
ATOM   2092  HD1 PRO   134      39.560  65.170  38.030  1.00  0.00           H  
ATOM   2093  HD2 PRO   134      38.120  65.380  39.110  1.00  0.00           H  
ATOM   2094  N   TRP   135      38.340  63.290  34.940  1.00  0.00           N  
ATOM   2095  CA  TRP   135      38.710  62.550  33.730  1.00  0.00           C  
ATOM   2096  C   TRP   135      38.160  61.120  33.630  1.00  0.00           C  
ATOM   2097  O   TRP   135      38.180  60.520  32.530  1.00  0.00           O  
ATOM   2098  CB  TRP   135      40.220  62.640  33.490  1.00  0.00           C  
ATOM   2099  CG  TRP   135      40.710  64.080  33.590  1.00  0.00           C  
ATOM   2100  CD1 TRP   135      41.440  64.730  34.560  1.00  0.00           C  
ATOM   2101  CD2 TRP   135      40.480  65.080  32.600  1.00  0.00           C  
ATOM   2102  CE2 TRP   135      40.980  66.280  33.040  1.00  0.00           C  
ATOM   2103  CE3 TRP   135      39.800  65.000  31.390  1.00  0.00           C  
ATOM   2104  NE1 TRP   135      41.510  66.050  34.250  1.00  0.00           N  
ATOM   2105  CZ2 TRP   135      40.770  67.510  32.390  1.00  0.00           C  
ATOM   2106  CZ3 TRP   135      39.580  66.240  30.660  1.00  0.00           C  
ATOM   2107  CH2 TRP   135      40.030  67.450  31.140  1.00  0.00           C  
ATOM   2108  HN  TRP   135      39.010  63.510  35.640  1.00  0.00           H  
ATOM   2109  HA  TRP   135      38.210  63.110  32.950  1.00  0.00           H  
ATOM   2110  HB1 TRP   135      40.360  62.240  32.460  1.00  0.00           H  
ATOM   2111  HB2 TRP   135      40.830  62.010  34.170  1.00  0.00           H  
ATOM   2112  HD1 TRP   135      41.980  64.180  35.310  1.00  0.00           H  
ATOM   2113  HE1 TRP   135      41.740  66.760  34.890  1.00  0.00           H  
ATOM   2114  HE3 TRP   135      39.340  64.100  31.020  1.00  0.00           H  
ATOM   2115  HZ2 TRP   135      41.040  68.510  32.680  1.00  0.00           H  
ATOM   2116  HZ3 TRP   135      39.190  66.280  29.650  1.00  0.00           H  
ATOM   2117  HH2 TRP   135      39.910  68.310  30.510  1.00  0.00           H  
ATOM   2118  N   VAL   136      37.690  60.530  34.760  1.00  0.00           N  
ATOM   2119  CA  VAL   136      37.620  59.140  34.980  1.00  0.00           C  
ATOM   2120  C   VAL   136      36.170  58.790  35.150  1.00  0.00           C  
ATOM   2121  O   VAL   136      35.520  59.320  36.080  1.00  0.00           O  
ATOM   2122  CB  VAL   136      38.490  58.760  36.150  1.00  0.00           C  
ATOM   2123  CG1 VAL   136      38.310  57.300  36.410  1.00  0.00           C  
ATOM   2124  CG2 VAL   136      39.930  59.100  35.970  1.00  0.00           C  
ATOM   2125  HN  VAL   136      37.580  61.120  35.550  1.00  0.00           H  
ATOM   2126  HA  VAL   136      37.910  58.610  34.090  1.00  0.00           H  
ATOM   2127  HB  VAL   136      38.130  59.260  37.080  1.00  0.00           H  
ATOM   2128 1HG1 VAL   136      38.580  56.640  35.560  1.00  0.00           H  
ATOM   2129 2HG1 VAL   136      37.310  56.990  36.790  1.00  0.00           H  
ATOM   2130 3HG1 VAL   136      39.080  57.000  37.140  1.00  0.00           H  
ATOM   2131 1HG2 VAL   136      40.160  60.170  35.780  1.00  0.00           H  
ATOM   2132 2HG2 VAL   136      40.320  58.550  35.090  1.00  0.00           H  
ATOM   2133 3HG2 VAL   136      40.480  58.880  36.910  1.00  0.00           H  
ATOM   2134  N   VAL   137      35.700  57.750  34.450  1.00  0.00           N  
ATOM   2135  CA  VAL   137      34.410  57.070  34.660  1.00  0.00           C  
ATOM   2136  C   VAL   137      34.010  56.620  36.130  1.00  0.00           C  
ATOM   2137  O   VAL   137      34.670  55.830  36.780  1.00  0.00           O  
ATOM   2138  CB  VAL   137      34.180  55.990  33.600  1.00  0.00           C  
ATOM   2139  CG1 VAL   137      32.850  55.180  33.820  1.00  0.00           C  
ATOM   2140  CG2 VAL   137      34.210  56.690  32.210  1.00  0.00           C  
ATOM   2141  HN  VAL   137      36.260  57.260  33.780  1.00  0.00           H  
ATOM   2142  HA  VAL   137      33.750  57.840  34.300  1.00  0.00           H  
ATOM   2143  HB  VAL   137      35.010  55.260  33.650  1.00  0.00           H  
ATOM   2144 1HG1 VAL   137      31.960  55.840  33.880  1.00  0.00           H  
ATOM   2145 2HG1 VAL   137      32.770  54.570  34.740  1.00  0.00           H  
ATOM   2146 3HG1 VAL   137      32.700  54.430  33.020  1.00  0.00           H  
ATOM   2147 1HG2 VAL   137      33.420  57.460  32.270  1.00  0.00           H  
ATOM   2148 2HG2 VAL   137      33.890  56.010  31.380  1.00  0.00           H  
ATOM   2149 3HG2 VAL   137      35.150  57.240  32.010  1.00  0.00           H  
ATOM   2150  N   GLN   138      32.850  57.140  36.700  1.00  0.00           N  
ATOM   2151  CA  GLN   138      32.560  57.050  38.070  1.00  0.00           C  
ATOM   2152  C   GLN   138      32.190  55.640  38.550  1.00  0.00           C  
ATOM   2153  O   GLN   138      31.310  55.020  37.920  1.00  0.00           O  
ATOM   2154  CB  GLN   138      31.390  58.060  38.370  1.00  0.00           C  
ATOM   2155  CG  GLN   138      31.950  59.500  38.320  1.00  0.00           C  
ATOM   2156  CD  GLN   138      30.820  60.550  38.540  1.00  0.00           C  
ATOM   2157  NE2 GLN   138      29.720  60.410  37.810  1.00  0.00           N  
ATOM   2158  OE1 GLN   138      30.970  61.410  39.420  1.00  0.00           O  
ATOM   2159  HN  GLN   138      32.280  57.710  36.110  1.00  0.00           H  
ATOM   2160  HA  GLN   138      33.440  57.420  38.570  1.00  0.00           H  
ATOM   2161  HB1 GLN   138      30.780  57.940  39.290  1.00  0.00           H  
ATOM   2162  HB2 GLN   138      30.630  57.920  37.580  1.00  0.00           H  
ATOM   2163  HG1 GLN   138      32.280  59.710  37.280  1.00  0.00           H  
ATOM   2164  HG2 GLN   138      32.780  59.610  39.050  1.00  0.00           H  
ATOM   2165 1HE2 GLN   138      29.020  61.120  37.810  1.00  0.00           H  
ATOM   2166 2HE2 GLN   138      29.590  59.610  37.220  1.00  0.00           H  
ATOM   2167  N   LEU   139      32.800  55.160  39.650  1.00  0.00           N  
ATOM   2168  CA  LEU   139      32.370  53.980  40.330  1.00  0.00           C  
ATOM   2169  C   LEU   139      31.690  54.520  41.590  1.00  0.00           C  
ATOM   2170  O   LEU   139      32.290  55.320  42.380  1.00  0.00           O  
ATOM   2171  CB  LEU   139      33.550  53.160  40.740  1.00  0.00           C  
ATOM   2172  CG  LEU   139      33.360  51.740  41.320  1.00  0.00           C  
ATOM   2173  CD1 LEU   139      34.690  51.020  41.170  1.00  0.00           C  
ATOM   2174  CD2 LEU   139      33.090  51.840  42.810  1.00  0.00           C  
ATOM   2175  HN  LEU   139      33.590  55.620  40.040  1.00  0.00           H  
ATOM   2176  HA  LEU   139      31.750  53.300  39.770  1.00  0.00           H  
ATOM   2177  HB1 LEU   139      34.050  53.850  41.460  1.00  0.00           H  
ATOM   2178  HB2 LEU   139      34.170  53.080  39.830  1.00  0.00           H  
ATOM   2179  HG  LEU   139      32.510  51.140  40.930  1.00  0.00           H  
ATOM   2180 1HD1 LEU   139      34.960  50.910  40.100  1.00  0.00           H  
ATOM   2181 2HD1 LEU   139      34.680  50.010  41.640  1.00  0.00           H  
ATOM   2182 3HD1 LEU   139      35.540  51.590  41.620  1.00  0.00           H  
ATOM   2183 1HD2 LEU   139      32.920  50.830  43.230  1.00  0.00           H  
ATOM   2184 2HD2 LEU   139      32.170  52.380  43.120  1.00  0.00           H  
ATOM   2185 3HD2 LEU   139      33.920  52.310  43.380  1.00  0.00           H  
ATOM   2186  N   PHE   140      30.430  54.090  41.660  1.00  0.00           N  
ATOM   2187  CA  PHE   140      29.600  54.510  42.720  1.00  0.00           C  
ATOM   2188  C   PHE   140      29.440  53.440  43.800  1.00  0.00           C  
ATOM   2189  O   PHE   140      29.330  53.730  45.010  1.00  0.00           O  
ATOM   2190  CB  PHE   140      28.180  54.720  42.150  1.00  0.00           C  
ATOM   2191  CG  PHE   140      28.160  55.680  41.010  1.00  0.00           C  
ATOM   2192  CD1 PHE   140      27.720  55.270  39.740  1.00  0.00           C  
ATOM   2193  CD2 PHE   140      28.580  56.970  41.280  1.00  0.00           C  
ATOM   2194  CE1 PHE   140      27.540  56.230  38.800  1.00  0.00           C  
ATOM   2195  CE2 PHE   140      28.440  57.920  40.310  1.00  0.00           C  
ATOM   2196  CZ  PHE   140      27.970  57.560  39.060  1.00  0.00           C  
ATOM   2197  HN  PHE   140      30.020  53.450  41.010  1.00  0.00           H  
ATOM   2198  HA  PHE   140      30.110  55.360  43.160  1.00  0.00           H  
ATOM   2199  HB1 PHE   140      27.480  55.100  42.930  1.00  0.00           H  
ATOM   2200  HB2 PHE   140      27.650  53.820  41.780  1.00  0.00           H  
ATOM   2201  HD1 PHE   140      27.360  54.260  39.590  1.00  0.00           H  
ATOM   2202  HD2 PHE   140      28.910  57.250  42.270  1.00  0.00           H  
ATOM   2203  HE1 PHE   140      27.060  56.070  37.850  1.00  0.00           H  
ATOM   2204  HE2 PHE   140      28.600  58.960  40.560  1.00  0.00           H  
ATOM   2205  HZ  PHE   140      27.850  58.360  38.340  1.00  0.00           H  
ATOM   2206  N   TYR   141      29.520  52.060  43.420  1.00  0.00           N  
ATOM   2207  CA  TYR   141      29.210  51.040  44.390  1.00  0.00           C  
ATOM   2208  C   TYR   141      30.030  49.800  44.040  1.00  0.00           C  
ATOM   2209  O   TYR   141      30.310  49.500  42.850  1.00  0.00           O  
ATOM   2210  CB  TYR   141      27.760  50.590  44.530  1.00  0.00           C  
ATOM   2211  CG  TYR   141      26.930  51.770  44.880  1.00  0.00           C  
ATOM   2212  CD1 TYR   141      26.840  52.170  46.220  1.00  0.00           C  
ATOM   2213  CD2 TYR   141      26.220  52.430  43.910  1.00  0.00           C  
ATOM   2214  CE1 TYR   141      26.000  53.240  46.660  1.00  0.00           C  
ATOM   2215  CE2 TYR   141      25.290  53.380  44.280  1.00  0.00           C  
ATOM   2216  CZ  TYR   141      25.170  53.770  45.620  1.00  0.00           C  
ATOM   2217  OH  TYR   141      24.250  54.740  45.960  1.00  0.00           O  
ATOM   2218  HN  TYR   141      29.630  51.890  42.440  1.00  0.00           H  
ATOM   2219  HA  TYR   141      29.580  51.310  45.370  1.00  0.00           H  
ATOM   2220  HB1 TYR   141      27.560  49.880  45.360  1.00  0.00           H  
ATOM   2221  HB2 TYR   141      27.460  50.190  43.540  1.00  0.00           H  
ATOM   2222  HD1 TYR   141      27.200  51.530  47.020  1.00  0.00           H  
ATOM   2223  HD2 TYR   141      26.360  52.210  42.860  1.00  0.00           H  
ATOM   2224  HE1 TYR   141      26.100  53.670  47.640  1.00  0.00           H  
ATOM   2225  HE2 TYR   141      24.710  53.870  43.510  1.00  0.00           H  
ATOM   2226  HH  TYR   141      23.870  54.700  46.840  1.00  0.00           H  
ATOM   2227  N   ALA   142      30.510  49.030  45.050  1.00  0.00           N  
ATOM   2228  CA  ALA   142      31.290  47.860  44.740  1.00  0.00           C  
ATOM   2229  C   ALA   142      30.870  46.980  45.830  1.00  0.00           C  
ATOM   2230  O   ALA   142      30.560  47.410  46.980  1.00  0.00           O  
ATOM   2231  CB  ALA   142      32.840  47.990  44.720  1.00  0.00           C  
ATOM   2232  HN  ALA   142      30.300  49.240  46.000  1.00  0.00           H  
ATOM   2233  HA  ALA   142      30.880  47.430  43.830  1.00  0.00           H  
ATOM   2234  HB1 ALA   142      33.200  48.900  44.200  1.00  0.00           H  
ATOM   2235  HB2 ALA   142      33.400  47.100  44.360  1.00  0.00           H  
ATOM   2236  HB3 ALA   142      33.190  48.170  45.760  1.00  0.00           H  
ATOM   2237  N   PHE   143      30.660  45.680  45.540  1.00  0.00           N  
ATOM   2238  CA  PHE   143      30.020  44.830  46.530  1.00  0.00           C  
ATOM   2239  C   PHE   143      30.370  43.420  46.210  1.00  0.00           C  
ATOM   2240  O   PHE   143      30.810  43.140  45.100  1.00  0.00           O  
ATOM   2241  CB  PHE   143      28.540  45.040  46.740  1.00  0.00           C  
ATOM   2242  CG  PHE   143      27.730  44.760  45.520  1.00  0.00           C  
ATOM   2243  CD1 PHE   143      27.440  45.850  44.720  1.00  0.00           C  
ATOM   2244  CD2 PHE   143      27.110  43.490  45.360  1.00  0.00           C  
ATOM   2245  CE1 PHE   143      26.560  45.710  43.660  1.00  0.00           C  
ATOM   2246  CE2 PHE   143      26.260  43.360  44.250  1.00  0.00           C  
ATOM   2247  CZ  PHE   143      26.000  44.470  43.350  1.00  0.00           C  
ATOM   2248  HN  PHE   143      30.770  45.250  44.640  1.00  0.00           H  
ATOM   2249  HA  PHE   143      30.430  44.970  47.520  1.00  0.00           H  
ATOM   2250  HB1 PHE   143      28.310  46.090  47.020  1.00  0.00           H  
ATOM   2251  HB2 PHE   143      28.100  44.370  47.500  1.00  0.00           H  
ATOM   2252  HD1 PHE   143      27.910  46.800  44.930  1.00  0.00           H  
ATOM   2253  HD2 PHE   143      27.240  42.680  46.060  1.00  0.00           H  
ATOM   2254  HE1 PHE   143      26.410  46.550  43.000  1.00  0.00           H  
ATOM   2255  HE2 PHE   143      25.740  42.450  44.010  1.00  0.00           H  
ATOM   2256  HZ  PHE   143      25.290  44.480  42.540  1.00  0.00           H  
ATOM   2257  N   GLN   144      30.330  42.470  47.130  1.00  0.00           N  
ATOM   2258  CA  GLN   144      30.680  41.100  46.790  1.00  0.00           C  
ATOM   2259  C   GLN   144      29.700  40.010  47.280  1.00  0.00           C  
ATOM   2260  O   GLN   144      28.700  40.310  47.910  1.00  0.00           O  
ATOM   2261  CB  GLN   144      32.160  40.880  47.300  1.00  0.00           C  
ATOM   2262  CG  GLN   144      32.500  41.460  48.750  1.00  0.00           C  
ATOM   2263  CD  GLN   144      33.880  41.170  49.230  1.00  0.00           C  
ATOM   2264  NE2 GLN   144      34.430  42.060  50.080  1.00  0.00           N  
ATOM   2265  OE1 GLN   144      34.550  40.230  48.780  1.00  0.00           O  
ATOM   2266  HN  GLN   144      29.970  42.630  48.040  1.00  0.00           H  
ATOM   2267  HA  GLN   144      30.640  41.060  45.710  1.00  0.00           H  
ATOM   2268  HB1 GLN   144      32.810  41.490  46.640  1.00  0.00           H  
ATOM   2269  HB2 GLN   144      32.520  39.830  47.210  1.00  0.00           H  
ATOM   2270  HG1 GLN   144      31.750  41.020  49.450  1.00  0.00           H  
ATOM   2271  HG2 GLN   144      32.120  42.500  48.870  1.00  0.00           H  
ATOM   2272 1HE2 GLN   144      35.410  41.980  50.220  1.00  0.00           H  
ATOM   2273 2HE2 GLN   144      34.000  42.770  50.660  1.00  0.00           H  
ATOM   2274  N   ASP   145      29.950  38.700  46.950  1.00  0.00           N  
ATOM   2275  CA  ASP   145      29.020  37.560  47.200  1.00  0.00           C  
ATOM   2276  C   ASP   145      29.920  36.390  47.390  1.00  0.00           C  
ATOM   2277  O   ASP   145      31.120  36.510  47.310  1.00  0.00           O  
ATOM   2278  CB  ASP   145      28.060  37.480  45.920  1.00  0.00           C  
ATOM   2279  CG  ASP   145      26.930  36.500  46.090  1.00  0.00           C  
ATOM   2280  OD1 ASP   145      26.520  36.150  47.200  1.00  0.00           O  
ATOM   2281  OD2 ASP   145      26.390  36.120  45.070  1.00  0.00           O1-
ATOM   2282  HN  ASP   145      30.850  38.450  46.590  1.00  0.00           H  
ATOM   2283  HA  ASP   145      28.510  37.690  48.140  1.00  0.00           H  
ATOM   2284  HB1 ASP   145      28.730  37.210  45.080  1.00  0.00           H  
ATOM   2285  HB2 ASP   145      27.670  38.490  45.670  1.00  0.00           H  
ATOM   2286  N   ASP   146      29.370  35.250  47.680  1.00  0.00           N  
ATOM   2287  CA  ASP   146      30.250  34.090  47.920  1.00  0.00           C  
ATOM   2288  C   ASP   146      31.270  33.550  46.990  1.00  0.00           C  
ATOM   2289  O   ASP   146      32.350  33.170  47.410  1.00  0.00           O  
ATOM   2290  CB  ASP   146      29.350  32.860  48.430  1.00  0.00           C  
ATOM   2291  CG  ASP   146      28.340  32.350  47.470  1.00  0.00           C  
ATOM   2292  OD1 ASP   146      28.130  33.080  46.450  1.00  0.00           O  
ATOM   2293  OD2 ASP   146      27.710  31.310  47.660  1.00  0.00           O1-
ATOM   2294  HN  ASP   146      28.390  35.080  47.590  1.00  0.00           H  
ATOM   2295  HA  ASP   146      30.830  34.420  48.780  1.00  0.00           H  
ATOM   2296  HB1 ASP   146      28.700  33.200  49.270  1.00  0.00           H  
ATOM   2297  HB2 ASP   146      29.860  31.960  48.830  1.00  0.00           H  
ATOM   2298  N   ARG   147      30.940  33.510  45.730  1.00  0.00           N  
ATOM   2299  CA  ARG   147      31.800  33.280  44.640  1.00  0.00           C  
ATOM   2300  C   ARG   147      32.150  34.510  43.760  1.00  0.00           C  
ATOM   2301  O   ARG   147      33.060  34.300  42.980  1.00  0.00           O  
ATOM   2302  CB  ARG   147      31.300  32.110  43.720  1.00  0.00           C  
ATOM   2303  CG  ARG   147      30.930  30.820  44.510  1.00  0.00           C  
ATOM   2304  CD  ARG   147      30.690  29.770  43.370  1.00  0.00           C  
ATOM   2305  NE  ARG   147      30.370  28.470  44.090  1.00  0.00           N  
ATOM   2306  CZ  ARG   147      30.300  27.330  43.450  1.00  0.00           C  
ATOM   2307  NH1 ARG   147      30.260  27.130  42.110  1.00  0.00           N1+
ATOM   2308  NH2 ARG   147      30.060  26.240  44.090  1.00  0.00           N  
ATOM   2309  HN  ARG   147      30.010  33.710  45.420  1.00  0.00           H  
ATOM   2310  HA  ARG   147      32.790  33.070  45.010  1.00  0.00           H  
ATOM   2311  HB1 ARG   147      32.170  31.860  43.080  1.00  0.00           H  
ATOM   2312  HB2 ARG   147      30.450  32.370  43.050  1.00  0.00           H  
ATOM   2313  HG1 ARG   147      30.040  31.010  45.140  1.00  0.00           H  
ATOM   2314  HG2 ARG   147      31.760  30.470  45.170  1.00  0.00           H  
ATOM   2315  HD1 ARG   147      31.670  29.630  42.880  1.00  0.00           H  
ATOM   2316  HD2 ARG   147      29.840  30.050  42.710  1.00  0.00           H  
ATOM   2317  HE  ARG   147      30.140  28.510  45.060  1.00  0.00           H  
ATOM   2318 1HH1 ARG   147      30.430  27.950  41.560  1.00  0.00           H  
ATOM   2319 2HH1 ARG   147      29.770  26.310  41.830  1.00  0.00           H  
ATOM   2320 1HH2 ARG   147      30.120  26.350  45.080  1.00  0.00           H  
ATOM   2321 2HH2 ARG   147      30.250  25.360  43.650  1.00  0.00           H  
ATOM   2322  N   TYR   148      31.530  35.720  43.940  1.00  0.00           N  
ATOM   2323  CA  TYR   148      31.780  36.810  43.010  1.00  0.00           C  
ATOM   2324  C   TYR   148      32.030  38.080  43.650  1.00  0.00           C  
ATOM   2325  O   TYR   148      31.770  38.350  44.850  1.00  0.00           O  
ATOM   2326  CB  TYR   148      30.590  37.000  42.040  1.00  0.00           C  
ATOM   2327  CG  TYR   148      30.690  35.890  41.000  1.00  0.00           C  
ATOM   2328  CD1 TYR   148      30.030  34.620  41.250  1.00  0.00           C  
ATOM   2329  CD2 TYR   148      31.450  35.920  39.830  1.00  0.00           C  
ATOM   2330  CE1 TYR   148      30.120  33.540  40.380  1.00  0.00           C  
ATOM   2331  CE2 TYR   148      31.490  34.880  38.890  1.00  0.00           C  
ATOM   2332  CZ  TYR   148      30.870  33.720  39.210  1.00  0.00           C  
ATOM   2333  OH  TYR   148      31.040  32.630  38.310  1.00  0.00           O  
ATOM   2334  HN  TYR   148      30.800  35.830  44.600  1.00  0.00           H  
ATOM   2335  HA  TYR   148      32.720  36.590  42.540  1.00  0.00           H  
ATOM   2336  HB1 TYR   148      30.490  37.920  41.430  1.00  0.00           H  
ATOM   2337  HB2 TYR   148      29.630  36.840  42.560  1.00  0.00           H  
ATOM   2338  HD1 TYR   148      29.580  34.410  42.210  1.00  0.00           H  
ATOM   2339  HD2 TYR   148      32.000  36.810  39.570  1.00  0.00           H  
ATOM   2340  HE1 TYR   148      29.680  32.600  40.680  1.00  0.00           H  
ATOM   2341  HE2 TYR   148      32.060  35.020  37.980  1.00  0.00           H  
ATOM   2342  HH  TYR   148      31.820  32.760  37.770  1.00  0.00           H  
ATOM   2343  N   LEU   149      32.650  38.950  42.880  1.00  0.00           N  
ATOM   2344  CA  LEU   149      32.940  40.330  43.120  1.00  0.00           C  
ATOM   2345  C   LEU   149      32.330  41.250  42.080  1.00  0.00           C  
ATOM   2346  O   LEU   149      32.130  40.950  40.890  1.00  0.00           O  
ATOM   2347  CB  LEU   149      34.420  40.590  42.980  1.00  0.00           C  
ATOM   2348  CG  LEU   149      35.290  39.710  43.870  1.00  0.00           C  
ATOM   2349  CD1 LEU   149      36.730  39.540  43.320  1.00  0.00           C  
ATOM   2350  CD2 LEU   149      35.350  40.310  45.320  1.00  0.00           C  
ATOM   2351  HN  LEU   149      33.040  38.710  41.990  1.00  0.00           H  
ATOM   2352  HA  LEU   149      32.630  40.640  44.100  1.00  0.00           H  
ATOM   2353  HB1 LEU   149      34.570  41.680  43.120  1.00  0.00           H  
ATOM   2354  HB2 LEU   149      34.690  40.420  41.910  1.00  0.00           H  
ATOM   2355  HG  LEU   149      34.850  38.700  43.980  1.00  0.00           H  
ATOM   2356 1HD1 LEU   149      37.390  38.970  44.010  1.00  0.00           H  
ATOM   2357 2HD1 LEU   149      37.170  40.530  43.070  1.00  0.00           H  
ATOM   2358 3HD1 LEU   149      36.570  39.040  42.340  1.00  0.00           H  
ATOM   2359 1HD2 LEU   149      36.020  39.740  46.000  1.00  0.00           H  
ATOM   2360 2HD2 LEU   149      34.320  40.270  45.730  1.00  0.00           H  
ATOM   2361 3HD2 LEU   149      35.710  41.360  45.350  1.00  0.00           H  
ATOM   2362  N   TYR   150      31.980  42.520  42.570  1.00  0.00           N  
ATOM   2363  CA  TYR   150      31.220  43.430  41.720  1.00  0.00           C  
ATOM   2364  C   TYR   150      31.680  44.830  41.870  1.00  0.00           C  
ATOM   2365  O   TYR   150      31.950  45.330  42.940  1.00  0.00           O  
ATOM   2366  CB  TYR   150      29.650  43.430  42.000  1.00  0.00           C  
ATOM   2367  CG  TYR   150      29.060  41.960  42.020  1.00  0.00           C  
ATOM   2368  CD1 TYR   150      28.890  41.170  43.130  1.00  0.00           C  
ATOM   2369  CD2 TYR   150      28.840  41.390  40.730  1.00  0.00           C  
ATOM   2370  CE1 TYR   150      28.290  39.850  42.990  1.00  0.00           C  
ATOM   2371  CE2 TYR   150      28.330  40.100  40.590  1.00  0.00           C  
ATOM   2372  CZ  TYR   150      28.010  39.310  41.730  1.00  0.00           C  
ATOM   2373  OH  TYR   150      27.500  38.040  41.530  1.00  0.00           O  
ATOM   2374  HN  TYR   150      31.790  42.730  43.530  1.00  0.00           H  
ATOM   2375  HA  TYR   150      31.280  43.090  40.690  1.00  0.00           H  
ATOM   2376  HB1 TYR   150      29.070  44.050  41.290  1.00  0.00           H  
ATOM   2377  HB2 TYR   150      29.380  43.870  42.990  1.00  0.00           H  
ATOM   2378  HD1 TYR   150      28.990  41.570  44.120  1.00  0.00           H  
ATOM   2379  HD2 TYR   150      29.190  41.890  39.840  1.00  0.00           H  
ATOM   2380  HE1 TYR   150      28.070  39.290  43.890  1.00  0.00           H  
ATOM   2381  HE2 TYR   150      28.210  39.650  39.610  1.00  0.00           H  
ATOM   2382  HH  TYR   150      26.840  38.110  40.830  1.00  0.00           H  
ATOM   2383  N   MET   151      31.830  45.420  40.730  1.00  0.00           N  
ATOM   2384  CA  MET   151      32.120  46.860  40.620  1.00  0.00           C  
ATOM   2385  C   MET   151      30.930  47.470  39.820  1.00  0.00           C  
ATOM   2386  O   MET   151      30.490  46.940  38.850  1.00  0.00           O  
ATOM   2387  CB  MET   151      33.500  47.200  39.970  1.00  0.00           C  
ATOM   2388  CG  MET   151      34.720  46.940  40.940  1.00  0.00           C  
ATOM   2389  SD  MET   151      36.330  47.710  40.380  1.00  0.00           S  
ATOM   2390  CE  MET   151      37.190  46.350  39.560  1.00  0.00           C  
ATOM   2391  HN  MET   151      31.620  44.950  39.880  1.00  0.00           H  
ATOM   2392  HA  MET   151      32.100  47.350  41.580  1.00  0.00           H  
ATOM   2393  HB1 MET   151      33.630  48.240  39.620  1.00  0.00           H  
ATOM   2394  HB2 MET   151      33.750  46.610  39.060  1.00  0.00           H  
ATOM   2395  HG1 MET   151      34.760  45.870  41.210  1.00  0.00           H  
ATOM   2396  HG2 MET   151      34.410  47.370  41.910  1.00  0.00           H  
ATOM   2397  HE1 MET   151      36.510  45.560  39.190  1.00  0.00           H  
ATOM   2398  HE2 MET   151      37.950  45.910  40.240  1.00  0.00           H  
ATOM   2399  HE3 MET   151      37.860  46.760  38.770  1.00  0.00           H  
ATOM   2400  N   VAL   152      30.390  48.560  40.230  1.00  0.00           N  
ATOM   2401  CA  VAL   152      29.270  49.350  39.720  1.00  0.00           C  
ATOM   2402  C   VAL   152      29.900  50.680  39.290  1.00  0.00           C  
ATOM   2403  O   VAL   152      30.270  51.480  40.160  1.00  0.00           O  
ATOM   2404  CB  VAL   152      28.120  49.560  40.690  1.00  0.00           C  
ATOM   2405  CG1 VAL   152      26.960  50.260  39.920  1.00  0.00           C  
ATOM   2406  CG2 VAL   152      27.690  48.110  41.150  1.00  0.00           C  
ATOM   2407  HN  VAL   152      30.840  49.140  40.900  1.00  0.00           H  
ATOM   2408  HA  VAL   152      28.950  48.940  38.770  1.00  0.00           H  
ATOM   2409  HB  VAL   152      28.310  50.200  41.580  1.00  0.00           H  
ATOM   2410 1HG1 VAL   152      27.210  51.120  39.260  1.00  0.00           H  
ATOM   2411 2HG1 VAL   152      26.200  50.630  40.650  1.00  0.00           H  
ATOM   2412 3HG1 VAL   152      26.410  49.540  39.280  1.00  0.00           H  
ATOM   2413 1HG2 VAL   152      26.750  48.270  41.710  1.00  0.00           H  
ATOM   2414 2HG2 VAL   152      28.460  47.670  41.830  1.00  0.00           H  
ATOM   2415 3HG2 VAL   152      27.390  47.470  40.300  1.00  0.00           H  
ATOM   2416  N   MET   153      29.890  50.920  37.950  1.00  0.00           N  
ATOM   2417  CA  MET   153      30.390  52.110  37.340  1.00  0.00           C  
ATOM   2418  C   MET   153      29.270  52.640  36.440  1.00  0.00           C  
ATOM   2419  O   MET   153      28.380  51.910  36.010  1.00  0.00           O  
ATOM   2420  CB  MET   153      31.690  51.920  36.510  1.00  0.00           C  
ATOM   2421  CG  MET   153      31.630  50.800  35.480  1.00  0.00           C  
ATOM   2422  SD  MET   153      31.490  49.100  35.940  1.00  0.00           S  
ATOM   2423  CE  MET   153      31.600  48.340  34.320  1.00  0.00           C  
ATOM   2424  HN  MET   153      29.590  50.190  37.340  1.00  0.00           H  
ATOM   2425  HA  MET   153      30.490  52.830  38.140  1.00  0.00           H  
ATOM   2426  HB1 MET   153      32.570  51.660  37.140  1.00  0.00           H  
ATOM   2427  HB2 MET   153      31.870  52.900  36.020  1.00  0.00           H  
ATOM   2428  HG1 MET   153      32.520  50.890  34.820  1.00  0.00           H  
ATOM   2429  HG2 MET   153      30.820  51.030  34.750  1.00  0.00           H  
ATOM   2430  HE1 MET   153      31.580  47.230  34.350  1.00  0.00           H  
ATOM   2431  HE2 MET   153      32.530  48.680  33.810  1.00  0.00           H  
ATOM   2432  HE3 MET   153      30.740  48.630  33.680  1.00  0.00           H  
ATOM   2433  N   GLU   154      29.360  53.980  36.180  1.00  0.00           N  
ATOM   2434  CA  GLU   154      28.530  54.630  35.220  1.00  0.00           C  
ATOM   2435  C   GLU   154      28.550  54.080  33.790  1.00  0.00           C  
ATOM   2436  O   GLU   154      29.630  53.710  33.260  1.00  0.00           O  
ATOM   2437  CB  GLU   154      28.840  56.180  35.270  1.00  0.00           C  
ATOM   2438  CG  GLU   154      28.240  56.920  34.140  1.00  0.00           C  
ATOM   2439  CD  GLU   154      28.290  58.450  34.360  1.00  0.00           C  
ATOM   2440  OE1 GLU   154      28.490  58.970  35.470  1.00  0.00           O  
ATOM   2441  OE2 GLU   154      28.000  59.140  33.320  1.00  0.00           O1-
ATOM   2442  HN  GLU   154      30.080  54.540  36.600  1.00  0.00           H  
ATOM   2443  HA  GLU   154      27.530  54.480  35.580  1.00  0.00           H  
ATOM   2444  HB1 GLU   154      29.930  56.380  35.180  1.00  0.00           H  
ATOM   2445  HB2 GLU   154      28.600  56.720  36.210  1.00  0.00           H  
ATOM   2446  HG1 GLU   154      27.160  56.680  34.130  1.00  0.00           H  
ATOM   2447  HG2 GLU   154      28.650  56.790  33.120  1.00  0.00           H  
ATOM   2448  N   TYR   155      27.390  54.000  33.080  1.00  0.00           N  
ATOM   2449  CA  TYR   155      27.190  53.620  31.730  1.00  0.00           C  
ATOM   2450  C   TYR   155      27.280  54.830  30.760  1.00  0.00           C  
ATOM   2451  O   TYR   155      26.690  55.880  31.060  1.00  0.00           O  
ATOM   2452  CB  TYR   155      25.840  52.900  31.510  1.00  0.00           C  
ATOM   2453  CG  TYR   155      25.380  52.740  30.070  1.00  0.00           C  
ATOM   2454  CD1 TYR   155      26.170  52.040  29.190  1.00  0.00           C  
ATOM   2455  CD2 TYR   155      24.140  53.320  29.670  1.00  0.00           C  
ATOM   2456  CE1 TYR   155      25.890  52.040  27.810  1.00  0.00           C  
ATOM   2457  CE2 TYR   155      23.790  53.180  28.300  1.00  0.00           C  
ATOM   2458  CZ  TYR   155      24.660  52.580  27.390  1.00  0.00           C  
ATOM   2459  OH  TYR   155      24.400  52.540  26.040  1.00  0.00           O  
ATOM   2460  HN  TYR   155      26.570  54.320  33.540  1.00  0.00           H  
ATOM   2461  HA  TYR   155      28.010  52.950  31.480  1.00  0.00           H  
ATOM   2462  HB1 TYR   155      25.060  53.450  32.070  1.00  0.00           H  
ATOM   2463  HB2 TYR   155      25.880  51.880  31.960  1.00  0.00           H  
ATOM   2464  HD1 TYR   155      27.140  51.620  29.410  1.00  0.00           H  
ATOM   2465  HD2 TYR   155      23.480  53.890  30.300  1.00  0.00           H  
ATOM   2466  HE1 TYR   155      26.470  51.440  27.130  1.00  0.00           H  
ATOM   2467  HE2 TYR   155      22.820  53.550  27.990  1.00  0.00           H  
ATOM   2468  HH  TYR   155      25.220  52.260  25.610  1.00  0.00           H  
ATOM   2469  N   MET   156      28.010  54.720  29.620  1.00  0.00           N  
ATOM   2470  CA  MET   156      28.330  55.930  28.850  1.00  0.00           C  
ATOM   2471  C   MET   156      27.720  55.800  27.490  1.00  0.00           C  
ATOM   2472  O   MET   156      28.180  54.940  26.700  1.00  0.00           O  
ATOM   2473  CB  MET   156      29.850  55.900  28.680  1.00  0.00           C  
ATOM   2474  CG  MET   156      30.660  55.930  30.030  1.00  0.00           C  
ATOM   2475  SD  MET   156      30.380  57.370  31.110  1.00  0.00           S  
ATOM   2476  CE  MET   156      31.360  58.550  30.070  1.00  0.00           C  
ATOM   2477  HN  MET   156      28.440  53.910  29.240  1.00  0.00           H  
ATOM   2478  HA  MET   156      28.060  56.830  29.400  1.00  0.00           H  
ATOM   2479  HB1 MET   156      30.340  56.600  27.960  1.00  0.00           H  
ATOM   2480  HB2 MET   156      30.010  54.910  28.220  1.00  0.00           H  
ATOM   2481  HG1 MET   156      31.710  55.870  29.690  1.00  0.00           H  
ATOM   2482  HG2 MET   156      30.410  55.060  30.670  1.00  0.00           H  
ATOM   2483  HE1 MET   156      30.860  58.760  29.100  1.00  0.00           H  
ATOM   2484  HE2 MET   156      32.350  58.080  29.940  1.00  0.00           H  
ATOM   2485  HE3 MET   156      31.500  59.520  30.600  1.00  0.00           H  
ATOM   2486  N   PRO   157      26.600  56.570  27.140  1.00  0.00           N  
ATOM   2487  CA  PRO   157      25.670  56.320  26.020  1.00  0.00           C  
ATOM   2488  C   PRO   157      26.220  56.670  24.730  1.00  0.00           C  
ATOM   2489  O   PRO   157      25.810  56.200  23.660  1.00  0.00           O  
ATOM   2490  CB  PRO   157      24.350  57.110  26.350  1.00  0.00           C  
ATOM   2491  CG  PRO   157      24.830  58.110  27.370  1.00  0.00           C  
ATOM   2492  CD  PRO   157      26.000  57.430  28.110  1.00  0.00           C  
ATOM   2493  HA  PRO   157      25.540  55.250  25.910  1.00  0.00           H  
ATOM   2494  HB1 PRO   157      23.560  56.410  26.680  1.00  0.00           H  
ATOM   2495  HB2 PRO   157      23.940  57.520  25.400  1.00  0.00           H  
ATOM   2496  HG1 PRO   157      25.330  58.890  26.760  1.00  0.00           H  
ATOM   2497  HG2 PRO   157      24.050  58.580  28.000  1.00  0.00           H  
ATOM   2498  HD1 PRO   157      26.770  58.170  28.430  1.00  0.00           H  
ATOM   2499  HD2 PRO   157      25.770  56.780  28.980  1.00  0.00           H  
ATOM   2500  N   GLY   158      27.180  57.580  24.790  1.00  0.00           N  
ATOM   2501  CA  GLY   158      27.910  57.930  23.560  1.00  0.00           C  
ATOM   2502  C   GLY   158      28.780  56.850  23.040  1.00  0.00           C  
ATOM   2503  O   GLY   158      29.050  56.830  21.860  1.00  0.00           O  
ATOM   2504  HN  GLY   158      27.370  58.020  25.660  1.00  0.00           H  
ATOM   2505  HA1 GLY   158      28.440  58.810  23.890  1.00  0.00           H  
ATOM   2506  HA2 GLY   158      27.140  58.190  22.850  1.00  0.00           H  
ATOM   2507  N   GLY   159      29.200  55.880  23.860  1.00  0.00           N  
ATOM   2508  CA  GLY   159      30.150  54.830  23.720  1.00  0.00           C  
ATOM   2509  C   GLY   159      31.460  55.320  23.290  1.00  0.00           C  
ATOM   2510  O   GLY   159      31.890  56.400  23.720  1.00  0.00           O  
ATOM   2511  HN  GLY   159      28.740  55.990  24.740  1.00  0.00           H  
ATOM   2512  HA1 GLY   159      29.850  54.180  22.910  1.00  0.00           H  
ATOM   2513  HA2 GLY   159      30.220  54.290  24.660  1.00  0.00           H  
ATOM   2514  N   ASP   160      32.280  54.510  22.680  1.00  0.00           N  
ATOM   2515  CA  ASP   160      33.670  54.660  22.350  1.00  0.00           C  
ATOM   2516  C   ASP   160      34.100  55.750  21.400  1.00  0.00           C  
ATOM   2517  O   ASP   160      33.410  56.030  20.440  1.00  0.00           O  
ATOM   2518  CB  ASP   160      34.300  53.290  21.950  1.00  0.00           C  
ATOM   2519  CG  ASP   160      33.610  52.020  22.400  1.00  0.00           C  
ATOM   2520  OD1 ASP   160      32.390  51.920  22.490  1.00  0.00           O  
ATOM   2521  OD2 ASP   160      34.300  50.930  22.270  1.00  0.00           O1-
ATOM   2522  HN  ASP   160      31.910  53.610  22.440  1.00  0.00           H  
ATOM   2523  HA  ASP   160      34.180  54.870  23.280  1.00  0.00           H  
ATOM   2524  HB1 ASP   160      35.350  53.240  22.310  1.00  0.00           H  
ATOM   2525  HB2 ASP   160      34.310  53.200  20.850  1.00  0.00           H  
ATOM   2526  N   LEU   161      35.370  56.240  21.750  1.00  0.00           N  
ATOM   2527  CA  LEU   161      36.030  57.280  20.950  1.00  0.00           C  
ATOM   2528  C   LEU   161      36.480  56.780  19.600  1.00  0.00           C  
ATOM   2529  O   LEU   161      36.470  57.500  18.610  1.00  0.00           O  
ATOM   2530  CB  LEU   161      37.140  58.020  21.780  1.00  0.00           C  
ATOM   2531  CG  LEU   161      37.980  59.100  21.050  1.00  0.00           C  
ATOM   2532  CD1 LEU   161      37.140  60.290  20.530  1.00  0.00           C  
ATOM   2533  CD2 LEU   161      39.040  59.670  22.070  1.00  0.00           C  
ATOM   2534  HN  LEU   161      35.830  55.890  22.560  1.00  0.00           H  
ATOM   2535  HA  LEU   161      35.280  58.010  20.690  1.00  0.00           H  
ATOM   2536  HB1 LEU   161      37.800  57.150  21.980  1.00  0.00           H  
ATOM   2537  HB2 LEU   161      36.710  58.440  22.720  1.00  0.00           H  
ATOM   2538  HG  LEU   161      38.630  58.580  20.320  1.00  0.00           H  
ATOM   2539 1HD1 LEU   161      36.300  59.930  19.900  1.00  0.00           H  
ATOM   2540 2HD1 LEU   161      37.810  60.930  19.920  1.00  0.00           H  
ATOM   2541 3HD1 LEU   161      36.700  60.880  21.360  1.00  0.00           H  
ATOM   2542 1HD2 LEU   161      39.820  60.220  21.500  1.00  0.00           H  
ATOM   2543 2HD2 LEU   161      39.500  58.790  22.590  1.00  0.00           H  
ATOM   2544 3HD2 LEU   161      38.540  60.350  22.780  1.00  0.00           H  
ATOM   2545  N   VAL   162      36.870  55.480  19.520  1.00  0.00           N  
ATOM   2546  CA  VAL   162      37.140  54.740  18.300  1.00  0.00           C  
ATOM   2547  C   VAL   162      35.910  54.570  17.390  1.00  0.00           C  
ATOM   2548  O   VAL   162      36.010  54.690  16.170  1.00  0.00           O  
ATOM   2549  CB  VAL   162      37.870  53.320  18.490  1.00  0.00           C  
ATOM   2550  CG1 VAL   162      37.130  52.440  19.490  1.00  0.00           C  
ATOM   2551  CG2 VAL   162      38.200  52.660  17.140  1.00  0.00           C  
ATOM   2552  HN  VAL   162      37.100  54.950  20.330  1.00  0.00           H  
ATOM   2553  HA  VAL   162      37.840  55.350  17.750  1.00  0.00           H  
ATOM   2554  HB  VAL   162      38.890  53.560  18.850  1.00  0.00           H  
ATOM   2555 1HG1 VAL   162      37.720  51.570  19.850  1.00  0.00           H  
ATOM   2556 2HG1 VAL   162      36.170  52.130  19.040  1.00  0.00           H  
ATOM   2557 3HG1 VAL   162      36.950  53.010  20.430  1.00  0.00           H  
ATOM   2558 1HG2 VAL   162      38.770  53.330  16.450  1.00  0.00           H  
ATOM   2559 2HG2 VAL   162      37.290  52.220  16.690  1.00  0.00           H  
ATOM   2560 3HG2 VAL   162      38.870  51.780  17.250  1.00  0.00           H  
ATOM   2561  N   ASN   163      34.740  54.430  17.940  1.00  0.00           N  
ATOM   2562  CA  ASN   163      33.480  54.530  17.190  1.00  0.00           C  
ATOM   2563  C   ASN   163      33.250  55.920  16.650  1.00  0.00           C  
ATOM   2564  O   ASN   163      32.830  56.110  15.540  1.00  0.00           O  
ATOM   2565  CB  ASN   163      32.110  54.200  17.950  1.00  0.00           C  
ATOM   2566  CG  ASN   163      32.200  52.790  18.510  1.00  0.00           C  
ATOM   2567  ND2 ASN   163      31.310  52.470  19.480  1.00  0.00           N  
ATOM   2568  OD1 ASN   163      33.020  51.980  18.230  1.00  0.00           O  
ATOM   2569  HN  ASN   163      34.700  54.540  18.930  1.00  0.00           H  
ATOM   2570  HA  ASN   163      33.580  53.910  16.310  1.00  0.00           H  
ATOM   2571  HB1 ASN   163      31.270  54.240  17.230  1.00  0.00           H  
ATOM   2572  HB2 ASN   163      31.940  54.910  18.790  1.00  0.00           H  
ATOM   2573 1HD2 ASN   163      30.790  53.090  20.070  1.00  0.00           H  
ATOM   2574 2HD2 ASN   163      31.340  51.510  19.770  1.00  0.00           H  
ATOM   2575  N   LEU   164      33.560  57.030  17.400  1.00  0.00           N  
ATOM   2576  CA  LEU   164      33.360  58.450  17.120  1.00  0.00           C  
ATOM   2577  C   LEU   164      34.160  58.820  15.900  1.00  0.00           C  
ATOM   2578  O   LEU   164      33.670  59.480  14.970  1.00  0.00           O  
ATOM   2579  CB  LEU   164      33.660  59.310  18.370  1.00  0.00           C  
ATOM   2580  CG  LEU   164      33.410  60.810  18.190  1.00  0.00           C  
ATOM   2581  CD1 LEU   164      34.540  61.720  17.570  1.00  0.00           C  
ATOM   2582  CD2 LEU   164      32.110  61.160  17.420  1.00  0.00           C  
ATOM   2583  HN  LEU   164      34.000  56.840  18.270  1.00  0.00           H  
ATOM   2584  HA  LEU   164      32.340  58.530  16.780  1.00  0.00           H  
ATOM   2585  HB1 LEU   164      34.690  59.160  18.770  1.00  0.00           H  
ATOM   2586  HB2 LEU   164      33.040  58.830  19.170  1.00  0.00           H  
ATOM   2587  HG  LEU   164      33.260  61.140  19.240  1.00  0.00           H  
ATOM   2588 1HD1 LEU   164      34.340  62.810  17.420  1.00  0.00           H  
ATOM   2589 2HD1 LEU   164      34.660  61.440  16.500  1.00  0.00           H  
ATOM   2590 3HD1 LEU   164      35.480  61.470  18.110  1.00  0.00           H  
ATOM   2591 1HD2 LEU   164      32.090  62.250  17.170  1.00  0.00           H  
ATOM   2592 2HD2 LEU   164      31.310  60.960  18.160  1.00  0.00           H  
ATOM   2593 3HD2 LEU   164      32.070  60.770  16.380  1.00  0.00           H  
ATOM   2594  N   MET   165      35.390  58.310  15.790  1.00  0.00           N  
ATOM   2595  CA  MET   165      36.290  58.510  14.630  1.00  0.00           C  
ATOM   2596  C   MET   165      36.010  57.470  13.480  1.00  0.00           C  
ATOM   2597  O   MET   165      36.780  57.350  12.520  1.00  0.00           O  
ATOM   2598  CB  MET   165      37.750  58.180  15.110  1.00  0.00           C  
ATOM   2599  CG  MET   165      38.240  59.050  16.280  1.00  0.00           C  
ATOM   2600  SD  MET   165      39.830  58.750  17.170  1.00  0.00           S  
ATOM   2601  CE  MET   165      40.790  58.110  15.790  1.00  0.00           C  
ATOM   2602  HN  MET   165      35.760  57.680  16.470  1.00  0.00           H  
ATOM   2603  HA  MET   165      36.370  59.540  14.310  1.00  0.00           H  
ATOM   2604  HB1 MET   165      38.540  58.390  14.350  1.00  0.00           H  
ATOM   2605  HB2 MET   165      37.640  57.150  15.500  1.00  0.00           H  
ATOM   2606  HG1 MET   165      37.430  58.980  17.030  1.00  0.00           H  
ATOM   2607  HG2 MET   165      38.050  60.120  16.070  1.00  0.00           H  
ATOM   2608  HE1 MET   165      41.830  58.090  16.150  1.00  0.00           H  
ATOM   2609  HE2 MET   165      40.770  58.900  15.000  1.00  0.00           H  
ATOM   2610  HE3 MET   165      40.480  57.110  15.410  1.00  0.00           H  
ATOM   2611  N   SER   166      34.940  56.670  13.550  1.00  0.00           N  
ATOM   2612  CA  SER   166      34.650  55.640  12.530  1.00  0.00           C  
ATOM   2613  C   SER   166      33.200  55.690  12.010  1.00  0.00           C  
ATOM   2614  O   SER   166      32.880  55.460  10.860  1.00  0.00           O  
ATOM   2615  CB  SER   166      35.130  54.220  12.950  1.00  0.00           C  
ATOM   2616  OG  SER   166      34.670  53.200  12.060  1.00  0.00           O  
ATOM   2617  HN  SER   166      34.280  56.780  14.290  1.00  0.00           H  
ATOM   2618  HA  SER   166      35.260  55.870  11.670  1.00  0.00           H  
ATOM   2619  HB1 SER   166      34.710  53.950  13.950  1.00  0.00           H  
ATOM   2620  HB2 SER   166      36.230  54.200  13.070  1.00  0.00           H  
ATOM   2621  HG1 SER   166      35.430  53.050  11.500  1.00  0.00           H  
ATOM   2622  N   ASN   167      32.280  56.010  12.920  1.00  0.00           N  
ATOM   2623  CA  ASN   167      30.910  56.300  12.640  1.00  0.00           C  
ATOM   2624  C   ASN   167      30.680  57.670  11.850  1.00  0.00           C  
ATOM   2625  O   ASN   167      29.810  57.710  11.050  1.00  0.00           O  
ATOM   2626  CB  ASN   167      30.080  56.470  13.960  1.00  0.00           C  
ATOM   2627  CG  ASN   167      29.720  55.140  14.800  1.00  0.00           C  
ATOM   2628  ND2 ASN   167      30.400  54.030  14.480  1.00  0.00           N  
ATOM   2629  OD1 ASN   167      28.890  55.230  15.720  1.00  0.00           O  
ATOM   2630  HN  ASN   167      32.570  56.180  13.870  1.00  0.00           H  
ATOM   2631  HA  ASN   167      30.520  55.500  12.030  1.00  0.00           H  
ATOM   2632  HB1 ASN   167      29.070  56.930  13.800  1.00  0.00           H  
ATOM   2633  HB2 ASN   167      30.650  57.130  14.650  1.00  0.00           H  
ATOM   2634 1HD2 ASN   167      30.220  53.290  15.120  1.00  0.00           H  
ATOM   2635 2HD2 ASN   167      31.190  53.970  13.870  1.00  0.00           H  
ATOM   2636  N   TYR   168      31.570  58.670  12.050  1.00  0.00           N  
ATOM   2637  CA  TYR   168      31.550  59.950  11.410  1.00  0.00           C  
ATOM   2638  C   TYR   168      33.000  60.240  10.850  1.00  0.00           C  
ATOM   2639  O   TYR   168      33.930  59.530  11.150  1.00  0.00           O  
ATOM   2640  CB  TYR   168      31.110  61.100  12.440  1.00  0.00           C  
ATOM   2641  CG  TYR   168      29.720  60.860  12.940  1.00  0.00           C  
ATOM   2642  CD1 TYR   168      28.670  60.650  12.090  1.00  0.00           C  
ATOM   2643  CD2 TYR   168      29.510  60.650  14.310  1.00  0.00           C  
ATOM   2644  CE1 TYR   168      27.410  60.340  12.580  1.00  0.00           C  
ATOM   2645  CE2 TYR   168      28.210  60.390  14.810  1.00  0.00           C  
ATOM   2646  CZ  TYR   168      27.190  60.190  13.930  1.00  0.00           C  
ATOM   2647  OH  TYR   168      25.950  59.840  14.490  1.00  0.00           O  
ATOM   2648  HN  TYR   168      32.270  58.550  12.750  1.00  0.00           H  
ATOM   2649  HA  TYR   168      30.960  59.830  10.510  1.00  0.00           H  
ATOM   2650  HB1 TYR   168      31.140  62.030  11.840  1.00  0.00           H  
ATOM   2651  HB2 TYR   168      31.860  61.130  13.270  1.00  0.00           H  
ATOM   2652  HD1 TYR   168      28.820  60.800  11.030  1.00  0.00           H  
ATOM   2653  HD2 TYR   168      30.260  60.790  15.070  1.00  0.00           H  
ATOM   2654  HE1 TYR   168      26.580  60.220  11.890  1.00  0.00           H  
ATOM   2655  HE2 TYR   168      28.090  60.250  15.880  1.00  0.00           H  
ATOM   2656  HH  TYR   168      26.050  59.760  15.440  1.00  0.00           H  
ATOM   2657  N   ASP   169      33.070  61.190   9.920  1.00  0.00           N  
ATOM   2658  CA  ASP   169      34.280  61.840   9.400  1.00  0.00           C  
ATOM   2659  C   ASP   169      34.840  62.650  10.510  1.00  0.00           C  
ATOM   2660  O   ASP   169      34.120  63.110  11.390  1.00  0.00           O  
ATOM   2661  CB  ASP   169      34.030  62.900   8.250  1.00  0.00           C  
ATOM   2662  CG  ASP   169      33.270  62.330   7.090  1.00  0.00           C  
ATOM   2663  OD1 ASP   169      32.700  63.040   6.230  1.00  0.00           O  
ATOM   2664  OD2 ASP   169      33.200  61.090   6.880  1.00  0.00           O1-
ATOM   2665  HN  ASP   169      32.260  61.510   9.450  1.00  0.00           H  
ATOM   2666  HA  ASP   169      35.080  61.170   9.130  1.00  0.00           H  
ATOM   2667  HB1 ASP   169      34.920  63.490   7.950  1.00  0.00           H  
ATOM   2668  HB2 ASP   169      33.250  63.580   8.670  1.00  0.00           H  
ATOM   2669  N   VAL   170      36.130  62.960  10.500  1.00  0.00           N  
ATOM   2670  CA  VAL   170      36.770  63.800  11.490  1.00  0.00           C  
ATOM   2671  C   VAL   170      37.190  65.160  10.940  1.00  0.00           C  
ATOM   2672  O   VAL   170      38.100  65.330  10.120  1.00  0.00           O  
ATOM   2673  CB  VAL   170      38.010  63.080  12.110  1.00  0.00           C  
ATOM   2674  CG1 VAL   170      38.760  63.930  13.160  1.00  0.00           C  
ATOM   2675  CG2 VAL   170      37.500  61.710  12.760  1.00  0.00           C  
ATOM   2676  HN  VAL   170      36.720  62.700   9.740  1.00  0.00           H  
ATOM   2677  HA  VAL   170      36.120  63.930  12.340  1.00  0.00           H  
ATOM   2678  HB  VAL   170      38.660  62.790  11.260  1.00  0.00           H  
ATOM   2679 1HG1 VAL   170      38.050  64.420  13.860  1.00  0.00           H  
ATOM   2680 2HG1 VAL   170      39.380  64.740  12.720  1.00  0.00           H  
ATOM   2681 3HG1 VAL   170      39.410  63.220  13.710  1.00  0.00           H  
ATOM   2682 1HG2 VAL   170      37.110  61.100  11.920  1.00  0.00           H  
ATOM   2683 2HG2 VAL   170      36.740  61.980  13.530  1.00  0.00           H  
ATOM   2684 3HG2 VAL   170      38.300  61.140  13.290  1.00  0.00           H  
ATOM   2685  N   PRO   171      36.490  66.230  11.270  1.00  0.00           N  
ATOM   2686  CA  PRO   171      37.010  67.550  10.970  1.00  0.00           C  
ATOM   2687  C   PRO   171      37.910  68.120  12.130  1.00  0.00           C  
ATOM   2688  O   PRO   171      37.660  67.710  13.220  1.00  0.00           O  
ATOM   2689  CB  PRO   171      35.740  68.450  10.750  1.00  0.00           C  
ATOM   2690  CG  PRO   171      34.710  67.770  11.580  1.00  0.00           C  
ATOM   2691  CD  PRO   171      35.080  66.290  11.670  1.00  0.00           C  
ATOM   2692  HA  PRO   171      37.620  67.600  10.080  1.00  0.00           H  
ATOM   2693  HB1 PRO   171      35.710  68.360   9.640  1.00  0.00           H  
ATOM   2694  HB2 PRO   171      35.850  69.510  11.040  1.00  0.00           H  
ATOM   2695  HG1 PRO   171      34.720  68.170  12.620  1.00  0.00           H  
ATOM   2696  HG2 PRO   171      33.680  68.010  11.250  1.00  0.00           H  
ATOM   2697  HD1 PRO   171      34.900  65.820  12.660  1.00  0.00           H  
ATOM   2698  HD2 PRO   171      34.570  65.590  10.970  1.00  0.00           H  
ATOM   2699  N   GLU   172      38.910  68.990  11.800  1.00  0.00           N  
ATOM   2700  CA  GLU   172      39.900  69.600  12.690  1.00  0.00           C  
ATOM   2701  C   GLU   172      39.350  70.240  13.940  1.00  0.00           C  
ATOM   2702  O   GLU   172      40.150  70.440  14.850  1.00  0.00           O  
ATOM   2703  CB  GLU   172      40.770  70.610  11.800  1.00  0.00           C  
ATOM   2704  CG  GLU   172      42.000  69.950  11.060  1.00  0.00           C  
ATOM   2705  CD  GLU   172      42.540  70.940  10.010  1.00  0.00           C  
ATOM   2706  OE1 GLU   172      42.060  70.890   8.870  1.00  0.00           O  
ATOM   2707  OE2 GLU   172      43.510  71.690  10.400  1.00  0.00           O1-
ATOM   2708  HN  GLU   172      39.060  69.090  10.830  1.00  0.00           H  
ATOM   2709  HA  GLU   172      40.550  68.840  13.100  1.00  0.00           H  
ATOM   2710  HB1 GLU   172      41.160  71.450  12.420  1.00  0.00           H  
ATOM   2711  HB2 GLU   172      40.070  70.920  11.000  1.00  0.00           H  
ATOM   2712  HG1 GLU   172      41.820  68.940  10.630  1.00  0.00           H  
ATOM   2713  HG2 GLU   172      42.790  69.840  11.840  1.00  0.00           H  
ATOM   2714  N   LYS   173      38.000  70.560  13.840  1.00  0.00           N  
ATOM   2715  CA  LYS   173      37.300  71.200  14.920  1.00  0.00           C  
ATOM   2716  C   LYS   173      37.170  70.320  16.090  1.00  0.00           C  
ATOM   2717  O   LYS   173      37.480  70.690  17.250  1.00  0.00           O  
ATOM   2718  CB  LYS   173      35.930  71.790  14.550  1.00  0.00           C  
ATOM   2719  CG  LYS   173      36.020  72.870  13.390  1.00  0.00           C  
ATOM   2720  CD  LYS   173      34.590  73.470  13.200  1.00  0.00           C  
ATOM   2721  CE  LYS   173      34.410  74.700  12.250  1.00  0.00           C  
ATOM   2722  NZ  LYS   173      34.670  74.340  10.860  1.00  0.00           N1+
ATOM   2723  HN  LYS   173      37.540  70.470  12.960  1.00  0.00           H  
ATOM   2724  HA  LYS   173      37.860  72.020  15.350  1.00  0.00           H  
ATOM   2725  HB1 LYS   173      35.470  72.270  15.440  1.00  0.00           H  
ATOM   2726  HB2 LYS   173      35.140  71.040  14.320  1.00  0.00           H  
ATOM   2727  HG1 LYS   173      36.490  72.500  12.460  1.00  0.00           H  
ATOM   2728  HG2 LYS   173      36.720  73.720  13.540  1.00  0.00           H  
ATOM   2729  HD1 LYS   173      34.220  74.000  14.100  1.00  0.00           H  
ATOM   2730  HD2 LYS   173      33.910  72.640  12.920  1.00  0.00           H  
ATOM   2731  HE1 LYS   173      34.960  75.600  12.570  1.00  0.00           H  
ATOM   2732  HE2 LYS   173      33.360  75.060  12.310  1.00  0.00           H  
ATOM   2733  HZ1 LYS   173      34.540  75.080  10.140  1.00  0.00           H  
ATOM   2734  HZ2 LYS   173      34.000  73.570  10.680  1.00  0.00           H  
ATOM   2735  HZ3 LYS   173      35.640  73.970  10.820  1.00  0.00           H  
ATOM   2736  N   TRP   174      36.700  69.110  15.770  1.00  0.00           N  
ATOM   2737  CA  TRP   174      36.530  68.040  16.760  1.00  0.00           C  
ATOM   2738  C   TRP   174      37.860  67.530  17.390  1.00  0.00           C  
ATOM   2739  O   TRP   174      37.980  67.210  18.550  1.00  0.00           O  
ATOM   2740  CB  TRP   174      35.810  66.880  15.990  1.00  0.00           C  
ATOM   2741  CG  TRP   174      34.440  67.000  15.420  1.00  0.00           C  
ATOM   2742  CD1 TRP   174      33.690  68.070  15.250  1.00  0.00           C  
ATOM   2743  CD2 TRP   174      33.770  65.890  14.950  1.00  0.00           C  
ATOM   2744  CE2 TRP   174      32.550  66.350  14.560  1.00  0.00           C  
ATOM   2745  CE3 TRP   174      34.100  64.560  14.900  1.00  0.00           C  
ATOM   2746  NE1 TRP   174      32.470  67.650  14.810  1.00  0.00           N  
ATOM   2747  CZ2 TRP   174      31.600  65.400  14.100  1.00  0.00           C  
ATOM   2748  CZ3 TRP   174      33.160  63.670  14.470  1.00  0.00           C  
ATOM   2749  CH2 TRP   174      31.860  64.060  14.160  1.00  0.00           C  
ATOM   2750  HN  TRP   174      36.580  68.810  14.820  1.00  0.00           H  
ATOM   2751  HA  TRP   174      35.950  68.420  17.590  1.00  0.00           H  
ATOM   2752  HB1 TRP   174      35.730  65.980  16.640  1.00  0.00           H  
ATOM   2753  HB2 TRP   174      36.490  66.620  15.150  1.00  0.00           H  
ATOM   2754  HD1 TRP   174      33.970  69.100  15.410  1.00  0.00           H  
ATOM   2755  HE1 TRP   174      31.630  68.120  14.650  1.00  0.00           H  
ATOM   2756  HE3 TRP   174      35.060  64.220  15.260  1.00  0.00           H  
ATOM   2757  HZ2 TRP   174      30.600  65.730  13.880  1.00  0.00           H  
ATOM   2758  HZ3 TRP   174      33.460  62.640  14.310  1.00  0.00           H  
ATOM   2759  HH2 TRP   174      31.040  63.420  13.860  1.00  0.00           H  
ATOM   2760  N   ALA   175      38.870  67.530  16.520  1.00  0.00           N  
ATOM   2761  CA  ALA   175      40.220  67.040  16.800  1.00  0.00           C  
ATOM   2762  C   ALA   175      41.010  67.820  17.820  1.00  0.00           C  
ATOM   2763  O   ALA   175      41.400  67.200  18.810  1.00  0.00           O  
ATOM   2764  CB  ALA   175      41.150  66.990  15.530  1.00  0.00           C  
ATOM   2765  HN  ALA   175      38.740  67.870  15.590  1.00  0.00           H  
ATOM   2766  HA  ALA   175      40.210  66.070  17.280  1.00  0.00           H  
ATOM   2767  HB1 ALA   175      41.280  68.050  15.200  1.00  0.00           H  
ATOM   2768  HB2 ALA   175      40.640  66.350  14.770  1.00  0.00           H  
ATOM   2769  HB3 ALA   175      42.110  66.470  15.750  1.00  0.00           H  
ATOM   2770  N   ARG   176      41.090  69.180  17.800  1.00  0.00           N  
ATOM   2771  CA  ARG   176      41.660  69.990  18.880  1.00  0.00           C  
ATOM   2772  C   ARG   176      40.890  69.980  20.170  1.00  0.00           C  
ATOM   2773  O   ARG   176      41.540  70.070  21.230  1.00  0.00           O  
ATOM   2774  CB  ARG   176      41.910  71.440  18.340  1.00  0.00           C  
ATOM   2775  CG  ARG   176      40.690  72.190  17.840  1.00  0.00           C  
ATOM   2776  CD  ARG   176      40.870  73.740  17.800  1.00  0.00           C  
ATOM   2777  NE  ARG   176      41.780  74.050  16.640  1.00  0.00           N  
ATOM   2778  CZ  ARG   176      41.380  74.040  15.340  1.00  0.00           C  
ATOM   2779  NH1 ARG   176      40.100  74.200  15.020  1.00  0.00           N1+
ATOM   2780  NH2 ARG   176      42.320  74.020  14.390  1.00  0.00           N  
ATOM   2781  HN  ARG   176      40.850  69.630  16.950  1.00  0.00           H  
ATOM   2782  HA  ARG   176      42.580  69.490  19.130  1.00  0.00           H  
ATOM   2783  HB1 ARG   176      42.660  71.460  17.520  1.00  0.00           H  
ATOM   2784  HB2 ARG   176      42.330  72.000  19.200  1.00  0.00           H  
ATOM   2785  HG1 ARG   176      39.820  71.980  18.500  1.00  0.00           H  
ATOM   2786  HG2 ARG   176      40.480  71.880  16.800  1.00  0.00           H  
ATOM   2787  HD1 ARG   176      41.350  73.980  18.780  1.00  0.00           H  
ATOM   2788  HD2 ARG   176      39.880  74.230  17.760  1.00  0.00           H  
ATOM   2789  HE  ARG   176      42.760  73.950  16.830  1.00  0.00           H  
ATOM   2790 1HH1 ARG   176      39.410  74.270  15.730  1.00  0.00           H  
ATOM   2791 2HH1 ARG   176      39.940  74.470  14.070  1.00  0.00           H  
ATOM   2792 1HH2 ARG   176      43.230  74.240  14.740  1.00  0.00           H  
ATOM   2793 2HH2 ARG   176      42.090  74.180  13.430  1.00  0.00           H  
ATOM   2794  N   PHE   177      39.580  69.710  20.090  1.00  0.00           N  
ATOM   2795  CA  PHE   177      38.650  69.650  21.170  1.00  0.00           C  
ATOM   2796  C   PHE   177      38.960  68.380  22.070  1.00  0.00           C  
ATOM   2797  O   PHE   177      39.270  68.540  23.240  1.00  0.00           O  
ATOM   2798  CB  PHE   177      37.190  69.600  20.610  1.00  0.00           C  
ATOM   2799  CG  PHE   177      36.250  69.800  21.810  1.00  0.00           C  
ATOM   2800  CD1 PHE   177      35.970  71.020  22.410  1.00  0.00           C  
ATOM   2801  CD2 PHE   177      35.720  68.670  22.470  1.00  0.00           C  
ATOM   2802  CE1 PHE   177      35.100  71.140  23.570  1.00  0.00           C  
ATOM   2803  CE2 PHE   177      34.960  68.710  23.660  1.00  0.00           C  
ATOM   2804  CZ  PHE   177      34.610  69.990  24.160  1.00  0.00           C  
ATOM   2805  HN  PHE   177      39.120  69.580  19.220  1.00  0.00           H  
ATOM   2806  HA  PHE   177      38.800  70.530  21.780  1.00  0.00           H  
ATOM   2807  HB1 PHE   177      37.030  68.620  20.110  1.00  0.00           H  
ATOM   2808  HB2 PHE   177      37.010  70.480  19.950  1.00  0.00           H  
ATOM   2809  HD1 PHE   177      36.410  71.910  22.000  1.00  0.00           H  
ATOM   2810  HD2 PHE   177      35.840  67.660  22.100  1.00  0.00           H  
ATOM   2811  HE1 PHE   177      34.880  72.130  23.950  1.00  0.00           H  
ATOM   2812  HE2 PHE   177      34.650  67.770  24.100  1.00  0.00           H  
ATOM   2813  HZ  PHE   177      33.840  70.110  24.910  1.00  0.00           H  
ATOM   2814  N   TYR   178      39.050  67.150  21.430  1.00  0.00           N  
ATOM   2815  CA  TYR   178      39.330  65.910  22.190  1.00  0.00           C  
ATOM   2816  C   TYR   178      40.850  65.730  22.440  1.00  0.00           C  
ATOM   2817  O   TYR   178      41.290  65.170  23.450  1.00  0.00           O  
ATOM   2818  CB  TYR   178      38.760  64.580  21.610  1.00  0.00           C  
ATOM   2819  CG  TYR   178      37.210  64.530  21.560  1.00  0.00           C  
ATOM   2820  CD1 TYR   178      36.430  64.910  22.670  1.00  0.00           C  
ATOM   2821  CD2 TYR   178      36.530  64.350  20.380  1.00  0.00           C  
ATOM   2822  CE1 TYR   178      35.010  64.880  22.650  1.00  0.00           C  
ATOM   2823  CE2 TYR   178      35.100  64.240  20.310  1.00  0.00           C  
ATOM   2824  CZ  TYR   178      34.380  64.490  21.490  1.00  0.00           C  
ATOM   2825  OH  TYR   178      32.930  64.480  21.500  1.00  0.00           O  
ATOM   2826  HN  TYR   178      38.830  67.040  20.460  1.00  0.00           H  
ATOM   2827  HA  TYR   178      38.890  66.080  23.160  1.00  0.00           H  
ATOM   2828  HB1 TYR   178      39.090  63.800  22.320  1.00  0.00           H  
ATOM   2829  HB2 TYR   178      39.140  64.160  20.650  1.00  0.00           H  
ATOM   2830  HD1 TYR   178      37.020  65.180  23.540  1.00  0.00           H  
ATOM   2831  HD2 TYR   178      37.170  64.060  19.560  1.00  0.00           H  
ATOM   2832  HE1 TYR   178      34.450  65.210  23.520  1.00  0.00           H  
ATOM   2833  HE2 TYR   178      34.610  64.000  19.370  1.00  0.00           H  
ATOM   2834  HH  TYR   178      32.600  64.680  22.390  1.00  0.00           H  
ATOM   2835  N   THR   179      41.700  66.290  21.560  1.00  0.00           N  
ATOM   2836  CA  THR   179      43.160  66.460  21.810  1.00  0.00           C  
ATOM   2837  C   THR   179      43.400  67.300  23.100  1.00  0.00           C  
ATOM   2838  O   THR   179      44.220  66.870  23.840  1.00  0.00           O  
ATOM   2839  CB  THR   179      43.970  67.010  20.600  1.00  0.00           C  
ATOM   2840  CG2 THR   179      45.460  66.680  20.830  1.00  0.00           C  
ATOM   2841  OG1 THR   179      43.640  66.350  19.390  1.00  0.00           O  
ATOM   2842  HN  THR   179      41.220  66.780  20.840  1.00  0.00           H  
ATOM   2843  HA  THR   179      43.630  65.490  21.830  1.00  0.00           H  
ATOM   2844  HB  THR   179      43.730  68.090  20.480  1.00  0.00           H  
ATOM   2845  HG1 THR   179      42.730  66.610  19.230  1.00  0.00           H  
ATOM   2846 1HG2 THR   179      46.130  67.150  20.080  1.00  0.00           H  
ATOM   2847 2HG2 THR   179      45.570  65.580  20.760  1.00  0.00           H  
ATOM   2848 3HG2 THR   179      45.830  67.000  21.830  1.00  0.00           H  
ATOM   2849  N   ALA   180      42.690  68.450  23.420  1.00  0.00           N  
ATOM   2850  CA  ALA   180      43.050  69.150  24.590  1.00  0.00           C  
ATOM   2851  C   ALA   180      42.550  68.490  25.870  1.00  0.00           C  
ATOM   2852  O   ALA   180      43.340  68.510  26.840  1.00  0.00           O  
ATOM   2853  CB  ALA   180      42.340  70.560  24.390  1.00  0.00           C  
ATOM   2854  HN  ALA   180      41.890  68.670  22.870  1.00  0.00           H  
ATOM   2855  HA  ALA   180      44.120  69.300  24.690  1.00  0.00           H  
ATOM   2856  HB1 ALA   180      41.230  70.510  24.330  1.00  0.00           H  
ATOM   2857  HB2 ALA   180      42.650  71.070  23.450  1.00  0.00           H  
ATOM   2858  HB3 ALA   180      42.620  71.270  25.200  1.00  0.00           H  
ATOM   2859  N   GLU   181      41.350  67.840  25.820  1.00  0.00           N  
ATOM   2860  CA  GLU   181      40.810  67.150  26.960  1.00  0.00           C  
ATOM   2861  C   GLU   181      41.700  66.020  27.280  1.00  0.00           C  
ATOM   2862  O   GLU   181      42.140  65.870  28.430  1.00  0.00           O  
ATOM   2863  CB  GLU   181      39.340  66.570  26.730  1.00  0.00           C  
ATOM   2864  CG  GLU   181      38.160  67.570  26.670  1.00  0.00           C  
ATOM   2865  CD  GLU   181      36.860  66.880  27.030  1.00  0.00           C  
ATOM   2866  OE1 GLU   181      35.810  67.100  26.360  1.00  0.00           O  
ATOM   2867  OE2 GLU   181      36.830  66.160  28.040  1.00  0.00           O1-
ATOM   2868  HN  GLU   181      40.660  68.060  25.140  1.00  0.00           H  
ATOM   2869  HA  GLU   181      40.810  67.830  27.790  1.00  0.00           H  
ATOM   2870  HB1 GLU   181      39.240  65.840  27.570  1.00  0.00           H  
ATOM   2871  HB2 GLU   181      39.430  66.100  25.730  1.00  0.00           H  
ATOM   2872  HG1 GLU   181      38.110  68.070  25.670  1.00  0.00           H  
ATOM   2873  HG2 GLU   181      38.300  68.360  27.440  1.00  0.00           H  
ATOM   2874  N   VAL   182      42.200  65.150  26.330  1.00  0.00           N  
ATOM   2875  CA  VAL   182      43.320  64.180  26.520  1.00  0.00           C  
ATOM   2876  C   VAL   182      44.500  64.770  27.220  1.00  0.00           C  
ATOM   2877  O   VAL   182      45.120  64.180  28.110  1.00  0.00           O  
ATOM   2878  CB  VAL   182      43.700  63.510  25.210  1.00  0.00           C  
ATOM   2879  CG1 VAL   182      45.030  62.820  25.410  1.00  0.00           C  
ATOM   2880  CG2 VAL   182      42.540  62.560  24.990  1.00  0.00           C  
ATOM   2881  HN  VAL   182      41.880  65.300  25.400  1.00  0.00           H  
ATOM   2882  HA  VAL   182      42.950  63.390  27.140  1.00  0.00           H  
ATOM   2883  HB  VAL   182      43.730  64.160  24.310  1.00  0.00           H  
ATOM   2884 1HG1 VAL   182      44.960  62.130  26.270  1.00  0.00           H  
ATOM   2885 2HG1 VAL   182      45.920  63.470  25.440  1.00  0.00           H  
ATOM   2886 3HG1 VAL   182      45.270  62.100  24.590  1.00  0.00           H  
ATOM   2887 1HG2 VAL   182      41.570  63.070  24.840  1.00  0.00           H  
ATOM   2888 2HG2 VAL   182      42.340  61.780  25.760  1.00  0.00           H  
ATOM   2889 3HG2 VAL   182      42.730  62.040  24.030  1.00  0.00           H  
ATOM   2890  N   VAL   183      44.950  65.960  26.770  1.00  0.00           N  
ATOM   2891  CA  VAL   183      46.240  66.560  27.330  1.00  0.00           C  
ATOM   2892  C   VAL   183      46.150  66.720  28.800  1.00  0.00           C  
ATOM   2893  O   VAL   183      47.020  66.300  29.580  1.00  0.00           O  
ATOM   2894  CB  VAL   183      46.600  67.820  26.610  1.00  0.00           C  
ATOM   2895  CG1 VAL   183      47.410  68.870  27.490  1.00  0.00           C  
ATOM   2896  CG2 VAL   183      47.420  67.430  25.310  1.00  0.00           C  
ATOM   2897  HN  VAL   183      44.540  66.350  25.950  1.00  0.00           H  
ATOM   2898  HA  VAL   183      46.930  65.750  27.130  1.00  0.00           H  
ATOM   2899  HB  VAL   183      45.620  68.260  26.310  1.00  0.00           H  
ATOM   2900 1HG1 VAL   183      47.800  69.770  26.970  1.00  0.00           H  
ATOM   2901 2HG1 VAL   183      48.360  68.370  27.800  1.00  0.00           H  
ATOM   2902 3HG1 VAL   183      46.840  69.180  28.390  1.00  0.00           H  
ATOM   2903 1HG2 VAL   183      48.330  66.850  25.570  1.00  0.00           H  
ATOM   2904 2HG2 VAL   183      47.790  68.250  24.660  1.00  0.00           H  
ATOM   2905 3HG2 VAL   183      46.790  66.750  24.690  1.00  0.00           H  
ATOM   2906  N   LEU   184      44.990  67.200  29.250  1.00  0.00           N  
ATOM   2907  CA  LEU   184      44.710  67.350  30.640  1.00  0.00           C  
ATOM   2908  C   LEU   184      44.480  65.990  31.340  1.00  0.00           C  
ATOM   2909  O   LEU   184      45.010  65.860  32.430  1.00  0.00           O  
ATOM   2910  CB  LEU   184      43.440  68.200  30.860  1.00  0.00           C  
ATOM   2911  CG  LEU   184      43.390  69.670  30.340  1.00  0.00           C  
ATOM   2912  CD1 LEU   184      42.020  70.330  30.640  1.00  0.00           C  
ATOM   2913  CD2 LEU   184      44.540  70.450  30.870  1.00  0.00           C  
ATOM   2914  HN  LEU   184      44.270  67.520  28.640  1.00  0.00           H  
ATOM   2915  HA  LEU   184      45.630  67.780  31.020  1.00  0.00           H  
ATOM   2916  HB1 LEU   184      43.310  68.230  31.960  1.00  0.00           H  
ATOM   2917  HB2 LEU   184      42.560  67.730  30.360  1.00  0.00           H  
ATOM   2918  HG  LEU   184      43.460  69.640  29.230  1.00  0.00           H  
ATOM   2919 1HD1 LEU   184      41.740  70.220  31.710  1.00  0.00           H  
ATOM   2920 2HD1 LEU   184      41.160  69.930  30.070  1.00  0.00           H  
ATOM   2921 3HD1 LEU   184      42.110  71.410  30.390  1.00  0.00           H  
ATOM   2922 1HD2 LEU   184      44.390  70.580  31.960  1.00  0.00           H  
ATOM   2923 2HD2 LEU   184      44.510  71.510  30.550  1.00  0.00           H  
ATOM   2924 3HD2 LEU   184      45.500  69.940  30.650  1.00  0.00           H  
ATOM   2925  N   ALA   185      43.790  65.020  30.730  1.00  0.00           N  
ATOM   2926  CA  ALA   185      43.760  63.740  31.410  1.00  0.00           C  
ATOM   2927  C   ALA   185      45.110  63.080  31.640  1.00  0.00           C  
ATOM   2928  O   ALA   185      45.400  62.640  32.740  1.00  0.00           O  
ATOM   2929  CB  ALA   185      42.910  62.750  30.480  1.00  0.00           C  
ATOM   2930  HN  ALA   185      43.250  65.170  29.910  1.00  0.00           H  
ATOM   2931  HA  ALA   185      43.320  63.860  32.390  1.00  0.00           H  
ATOM   2932  HB1 ALA   185      41.880  63.170  30.460  1.00  0.00           H  
ATOM   2933  HB2 ALA   185      42.870  61.740  30.940  1.00  0.00           H  
ATOM   2934  HB3 ALA   185      43.300  62.750  29.450  1.00  0.00           H  
ATOM   2935  N   LEU   186      46.030  63.170  30.690  1.00  0.00           N  
ATOM   2936  CA  LEU   186      47.370  62.530  30.850  1.00  0.00           C  
ATOM   2937  C   LEU   186      48.250  63.230  31.790  1.00  0.00           C  
ATOM   2938  O   LEU   186      48.920  62.580  32.610  1.00  0.00           O  
ATOM   2939  CB  LEU   186      48.120  62.340  29.550  1.00  0.00           C  
ATOM   2940  CG  LEU   186      47.390  61.300  28.690  1.00  0.00           C  
ATOM   2941  CD1 LEU   186      48.120  61.300  27.300  1.00  0.00           C  
ATOM   2942  CD2 LEU   186      47.420  59.910  29.280  1.00  0.00           C  
ATOM   2943  HN  LEU   186      45.820  63.470  29.770  1.00  0.00           H  
ATOM   2944  HA  LEU   186      47.130  61.590  31.350  1.00  0.00           H  
ATOM   2945  HB1 LEU   186      49.140  61.990  29.790  1.00  0.00           H  
ATOM   2946  HB2 LEU   186      48.170  63.330  29.060  1.00  0.00           H  
ATOM   2947  HG  LEU   186      46.330  61.570  28.530  1.00  0.00           H  
ATOM   2948 1HD1 LEU   186      48.280  62.340  26.940  1.00  0.00           H  
ATOM   2949 2HD1 LEU   186      47.650  60.670  26.520  1.00  0.00           H  
ATOM   2950 3HD1 LEU   186      49.170  61.010  27.530  1.00  0.00           H  
ATOM   2951 1HD2 LEU   186      48.410  59.480  29.560  1.00  0.00           H  
ATOM   2952 2HD2 LEU   186      46.750  59.220  28.720  1.00  0.00           H  
ATOM   2953 3HD2 LEU   186      46.910  59.960  30.260  1.00  0.00           H  
ATOM   2954  N   ASP   187      48.260  64.570  31.830  1.00  0.00           N  
ATOM   2955  CA  ASP   187      48.860  65.290  32.930  1.00  0.00           C  
ATOM   2956  C   ASP   187      48.210  64.890  34.320  1.00  0.00           C  
ATOM   2957  O   ASP   187      48.910  64.690  35.340  1.00  0.00           O  
ATOM   2958  CB  ASP   187      48.770  66.770  32.670  1.00  0.00           C  
ATOM   2959  CG  ASP   187      49.340  67.730  33.700  1.00  0.00           C  
ATOM   2960  OD1 ASP   187      50.560  67.990  33.820  1.00  0.00           O  
ATOM   2961  OD2 ASP   187      48.490  68.340  34.450  1.00  0.00           O1-
ATOM   2962  HN  ASP   187      47.760  65.060  31.130  1.00  0.00           H  
ATOM   2963  HA  ASP   187      49.900  65.000  33.020  1.00  0.00           H  
ATOM   2964  HB1 ASP   187      47.700  67.010  32.480  1.00  0.00           H  
ATOM   2965  HB2 ASP   187      49.230  67.000  31.680  1.00  0.00           H  
ATOM   2966  N   ALA   188      46.850  64.640  34.450  1.00  0.00           N  
ATOM   2967  CA  ALA   188      46.200  64.140  35.690  1.00  0.00           C  
ATOM   2968  C   ALA   188      46.620  62.750  36.210  1.00  0.00           C  
ATOM   2969  O   ALA   188      47.070  62.520  37.350  1.00  0.00           O  
ATOM   2970  CB  ALA   188      44.650  64.240  35.540  1.00  0.00           C  
ATOM   2971  HN  ALA   188      46.150  64.780  33.750  1.00  0.00           H  
ATOM   2972  HA  ALA   188      46.500  64.840  36.460  1.00  0.00           H  
ATOM   2973  HB1 ALA   188      44.230  63.440  34.900  1.00  0.00           H  
ATOM   2974  HB2 ALA   188      44.470  65.330  35.380  1.00  0.00           H  
ATOM   2975  HB3 ALA   188      44.190  63.910  36.500  1.00  0.00           H  
ATOM   2976  N   ILE   189      46.630  61.770  35.320  1.00  0.00           N  
ATOM   2977  CA  ILE   189      47.330  60.460  35.410  1.00  0.00           C  
ATOM   2978  C   ILE   189      48.700  60.530  36.060  1.00  0.00           C  
ATOM   2979  O   ILE   189      48.990  59.970  37.120  1.00  0.00           O  
ATOM   2980  CB  ILE   189      47.360  59.740  33.990  1.00  0.00           C  
ATOM   2981  CG1 ILE   189      45.870  59.460  33.570  1.00  0.00           C  
ATOM   2982  CG2 ILE   189      48.300  58.590  33.870  1.00  0.00           C  
ATOM   2983  CD  ILE   189      45.240  58.270  34.350  1.00  0.00           C  
ATOM   2984  HN  ILE   189      46.370  62.080  34.410  1.00  0.00           H  
ATOM   2985  HA  ILE   189      46.770  59.950  36.180  1.00  0.00           H  
ATOM   2986  HB  ILE   189      47.670  60.450  33.200  1.00  0.00           H  
ATOM   2987 1HG1 ILE   189      45.830  59.190  32.490  1.00  0.00           H  
ATOM   2988 2HG1 ILE   189      45.250  60.370  33.530  1.00  0.00           H  
ATOM   2989 1HG2 ILE   189      49.350  58.940  34.010  1.00  0.00           H  
ATOM   2990 2HG2 ILE   189      48.220  58.150  32.860  1.00  0.00           H  
ATOM   2991 3HG2 ILE   189      48.100  57.880  34.710  1.00  0.00           H  
ATOM   2992  HD1 ILE   189      45.280  58.560  35.420  1.00  0.00           H  
ATOM   2993  HD2 ILE   189      45.950  57.410  34.330  1.00  0.00           H  
ATOM   2994  HD3 ILE   189      44.330  57.860  33.870  1.00  0.00           H  
ATOM   2995  N   HSD   190      49.630  61.340  35.440  1.00  0.00           N  
ATOM   2996  CA  HSD   190      50.980  61.530  35.980  1.00  0.00           C  
ATOM   2997  C   HSD   190      50.970  62.220  37.340  1.00  0.00           C  
ATOM   2998  O   HSD   190      51.670  61.940  38.290  1.00  0.00           O  
ATOM   2999  CB  HSD   190      51.830  62.430  34.980  1.00  0.00           C  
ATOM   3000  CG  HSD   190      51.950  61.790  33.550  1.00  0.00           C  
ATOM   3001  CD2 HSD   190      51.840  62.260  32.330  1.00  0.00           C  
ATOM   3002  ND1 HSD   190      52.170  60.440  33.430  1.00  0.00           N  
ATOM   3003  CE1 HSD   190      52.390  60.220  32.120  1.00  0.00           C  
ATOM   3004  NE2 HSD   190      52.210  61.300  31.410  1.00  0.00           N  
ATOM   3005  HN  HSD   190      49.510  61.620  34.490  1.00  0.00           H  
ATOM   3006  HA  HSD   190      51.440  60.580  36.190  1.00  0.00           H  
ATOM   3007  HB1 HSD   190      52.860  62.610  35.360  1.00  0.00           H  
ATOM   3008  HB2 HSD   190      51.240  63.350  34.830  1.00  0.00           H  
ATOM   3009  HD1 HSD   190      52.310  59.820  34.200  1.00  0.00           H  
ATOM   3010  HD2 HSD   190      51.610  63.280  32.030  1.00  0.00           H  
ATOM   3011  HE1 HSD   190      52.720  59.240  31.780  1.00  0.00           H  
ATOM   3012  N   SER   191      50.030  63.230  37.520  1.00  0.00           N  
ATOM   3013  CA  SER   191      49.820  63.950  38.830  1.00  0.00           C  
ATOM   3014  C   SER   191      49.320  63.150  39.960  1.00  0.00           C  
ATOM   3015  O   SER   191      49.770  63.370  41.100  1.00  0.00           O  
ATOM   3016  CB  SER   191      48.960  65.240  38.680  1.00  0.00           C  
ATOM   3017  OG  SER   191      49.590  66.040  37.630  1.00  0.00           O  
ATOM   3018  HN  SER   191      49.300  63.390  36.860  1.00  0.00           H  
ATOM   3019  HA  SER   191      50.800  64.290  39.160  1.00  0.00           H  
ATOM   3020  HB1 SER   191      48.960  65.870  39.600  1.00  0.00           H  
ATOM   3021  HB2 SER   191      47.960  64.880  38.360  1.00  0.00           H  
ATOM   3022  HG1 SER   191      49.510  65.510  36.830  1.00  0.00           H  
ATOM   3023  N   MET   192      48.530  62.120  39.730  1.00  0.00           N  
ATOM   3024  CA  MET   192      48.190  61.160  40.730  1.00  0.00           C  
ATOM   3025  C   MET   192      49.320  60.100  41.000  1.00  0.00           C  
ATOM   3026  O   MET   192      49.350  59.370  41.990  1.00  0.00           O  
ATOM   3027  CB  MET   192      46.900  60.270  40.390  1.00  0.00           C  
ATOM   3028  CG  MET   192      45.670  61.260  40.200  1.00  0.00           C  
ATOM   3029  SD  MET   192      44.040  60.440  39.860  1.00  0.00           S  
ATOM   3030  CE  MET   192      44.410  59.230  38.590  1.00  0.00           C  
ATOM   3031  HN  MET   192      48.080  61.980  38.850  1.00  0.00           H  
ATOM   3032  HA  MET   192      47.980  61.660  41.660  1.00  0.00           H  
ATOM   3033  HB1 MET   192      46.690  59.540  41.200  1.00  0.00           H  
ATOM   3034  HB2 MET   192      47.070  59.710  39.450  1.00  0.00           H  
ATOM   3035  HG1 MET   192      45.960  61.860  39.310  1.00  0.00           H  
ATOM   3036  HG2 MET   192      45.650  61.940  41.090  1.00  0.00           H  
ATOM   3037  HE1 MET   192      44.870  59.670  37.680  1.00  0.00           H  
ATOM   3038  HE2 MET   192      43.550  58.720  38.110  1.00  0.00           H  
ATOM   3039  HE3 MET   192      44.980  58.420  39.100  1.00  0.00           H  
ATOM   3040  N   GLY   193      50.370  60.000  40.100  1.00  0.00           N  
ATOM   3041  CA  GLY   193      51.480  59.060  40.320  1.00  0.00           C  
ATOM   3042  C   GLY   193      51.590  57.990  39.310  1.00  0.00           C  
ATOM   3043  O   GLY   193      52.340  57.070  39.520  1.00  0.00           O  
ATOM   3044  HN  GLY   193      50.360  60.640  39.330  1.00  0.00           H  
ATOM   3045  HA1 GLY   193      51.340  58.640  41.300  1.00  0.00           H  
ATOM   3046  HA2 GLY   193      52.400  59.600  40.170  1.00  0.00           H  
ATOM   3047  N   PHE   194      50.900  58.060  38.150  1.00  0.00           N  
ATOM   3048  CA  PHE   194      50.740  56.910  37.180  1.00  0.00           C  
ATOM   3049  C   PHE   194      51.350  57.150  35.870  1.00  0.00           C  
ATOM   3050  O   PHE   194      51.610  58.230  35.430  1.00  0.00           O  
ATOM   3051  CB  PHE   194      49.260  56.550  36.930  1.00  0.00           C  
ATOM   3052  CG  PHE   194      48.690  55.950  38.150  1.00  0.00           C  
ATOM   3053  CD1 PHE   194      48.660  54.580  38.390  1.00  0.00           C  
ATOM   3054  CD2 PHE   194      48.280  56.780  39.190  1.00  0.00           C  
ATOM   3055  CE1 PHE   194      48.280  54.060  39.670  1.00  0.00           C  
ATOM   3056  CE2 PHE   194      47.890  56.300  40.410  1.00  0.00           C  
ATOM   3057  CZ  PHE   194      47.880  54.910  40.690  1.00  0.00           C  
ATOM   3058  HN  PHE   194      50.350  58.880  38.010  1.00  0.00           H  
ATOM   3059  HA  PHE   194      51.300  56.070  37.570  1.00  0.00           H  
ATOM   3060  HB1 PHE   194      48.990  55.750  36.200  1.00  0.00           H  
ATOM   3061  HB2 PHE   194      48.620  57.440  36.710  1.00  0.00           H  
ATOM   3062  HD1 PHE   194      49.080  53.970  37.600  1.00  0.00           H  
ATOM   3063  HD2 PHE   194      48.230  57.850  39.060  1.00  0.00           H  
ATOM   3064  HE1 PHE   194      48.320  53.000  39.880  1.00  0.00           H  
ATOM   3065  HE2 PHE   194      47.840  56.940  41.280  1.00  0.00           H  
ATOM   3066  HZ  PHE   194      47.620  54.530  41.660  1.00  0.00           H  
ATOM   3067  N   ILE   195      51.640  56.070  35.070  1.00  0.00           N  
ATOM   3068  CA  ILE   195      51.740  56.210  33.670  1.00  0.00           C  
ATOM   3069  C   ILE   195      50.570  55.330  33.180  1.00  0.00           C  
ATOM   3070  O   ILE   195      50.140  54.370  33.840  1.00  0.00           O  
ATOM   3071  CB  ILE   195      53.150  55.760  33.170  1.00  0.00           C  
ATOM   3072  CG1 ILE   195      53.720  54.450  33.800  1.00  0.00           C  
ATOM   3073  CG2 ILE   195      54.150  56.850  33.500  1.00  0.00           C  
ATOM   3074  CD  ILE   195      54.930  53.800  33.020  1.00  0.00           C  
ATOM   3075  HN  ILE   195      51.720  55.150  35.440  1.00  0.00           H  
ATOM   3076  HA  ILE   195      51.570  57.220  33.350  1.00  0.00           H  
ATOM   3077  HB  ILE   195      53.040  55.550  32.090  1.00  0.00           H  
ATOM   3078 1HG1 ILE   195      52.940  53.660  33.850  1.00  0.00           H  
ATOM   3079 2HG1 ILE   195      54.180  54.620  34.800  1.00  0.00           H  
ATOM   3080 1HG2 ILE   195      54.180  57.110  34.580  1.00  0.00           H  
ATOM   3081 2HG2 ILE   195      53.940  57.760  32.910  1.00  0.00           H  
ATOM   3082 3HG2 ILE   195      55.210  56.680  33.250  1.00  0.00           H  
ATOM   3083  HD1 ILE   195      55.780  54.520  33.050  1.00  0.00           H  
ATOM   3084  HD2 ILE   195      54.550  53.720  31.970  1.00  0.00           H  
ATOM   3085  HD3 ILE   195      55.200  52.790  33.400  1.00  0.00           H  
ATOM   3086  N   HSD   196      49.940  55.740  32.030  1.00  0.00           N  
ATOM   3087  CA  HSD   196      48.970  54.860  31.420  1.00  0.00           C  
ATOM   3088  C   HSD   196      49.480  53.640  30.750  1.00  0.00           C  
ATOM   3089  O   HSD   196      48.990  52.500  30.950  1.00  0.00           O  
ATOM   3090  CB  HSD   196      48.200  55.710  30.330  1.00  0.00           C  
ATOM   3091  CG  HSD   196      46.750  55.420  30.260  1.00  0.00           C  
ATOM   3092  CD2 HSD   196      45.690  56.310  30.520  1.00  0.00           C  
ATOM   3093  ND1 HSD   196      46.210  54.150  30.070  1.00  0.00           N  
ATOM   3094  CE1 HSD   196      44.880  54.280  30.160  1.00  0.00           C  
ATOM   3095  NE2 HSD   196      44.530  55.550  30.460  1.00  0.00           N  
ATOM   3096  HN  HSD   196      50.170  56.490  31.420  1.00  0.00           H  
ATOM   3097  HA  HSD   196      48.230  54.620  32.170  1.00  0.00           H  
ATOM   3098  HB1 HSD   196      48.630  55.510  29.330  1.00  0.00           H  
ATOM   3099  HB2 HSD   196      48.500  56.760  30.500  1.00  0.00           H  
ATOM   3100  HD1 HSD   196      46.720  53.440  29.580  1.00  0.00           H  
ATOM   3101  HD2 HSD   196      45.740  57.370  30.750  1.00  0.00           H  
ATOM   3102  HE1 HSD   196      44.080  53.540  30.140  1.00  0.00           H  
ATOM   3103  N   ARG   197      50.610  53.630  30.000  1.00  0.00           N  
ATOM   3104  CA  ARG   197      51.180  52.410  29.480  1.00  0.00           C  
ATOM   3105  C   ARG   197      50.580  51.850  28.220  1.00  0.00           C  
ATOM   3106  O   ARG   197      50.960  50.790  27.680  1.00  0.00           O  
ATOM   3107  CB  ARG   197      51.560  51.280  30.510  1.00  0.00           C  
ATOM   3108  CG  ARG   197      52.530  51.750  31.640  1.00  0.00           C  
ATOM   3109  CD  ARG   197      52.540  50.900  32.870  1.00  0.00           C  
ATOM   3110  NE  ARG   197      53.330  49.710  32.540  1.00  0.00           N  
ATOM   3111  CZ  ARG   197      53.240  48.540  33.140  1.00  0.00           C  
ATOM   3112  NH1 ARG   197      52.300  48.130  33.930  1.00  0.00           N1+
ATOM   3113  NH2 ARG   197      54.190  47.630  32.990  1.00  0.00           N  
ATOM   3114  HN  ARG   197      50.890  54.550  29.760  1.00  0.00           H  
ATOM   3115  HA  ARG   197      52.150  52.620  29.050  1.00  0.00           H  
ATOM   3116  HB1 ARG   197      52.070  50.480  29.920  1.00  0.00           H  
ATOM   3117  HB2 ARG   197      50.640  50.790  30.910  1.00  0.00           H  
ATOM   3118  HG1 ARG   197      52.150  52.750  31.930  1.00  0.00           H  
ATOM   3119  HG2 ARG   197      53.530  51.950  31.190  1.00  0.00           H  
ATOM   3120  HD1 ARG   197      51.530  50.570  33.190  1.00  0.00           H  
ATOM   3121  HD2 ARG   197      53.070  51.430  33.680  1.00  0.00           H  
ATOM   3122  HE  ARG   197      54.160  49.770  31.990  1.00  0.00           H  
ATOM   3123 1HH1 ARG   197      51.380  48.510  33.810  1.00  0.00           H  
ATOM   3124 2HH1 ARG   197      52.370  47.220  34.340  1.00  0.00           H  
ATOM   3125 1HH2 ARG   197      54.940  47.850  32.360  1.00  0.00           H  
ATOM   3126 2HH2 ARG   197      54.150  46.940  33.710  1.00  0.00           H  
ATOM   3127  N   ASP   198      49.580  52.710  27.780  1.00  0.00           N  
ATOM   3128  CA  ASP   198      48.680  52.470  26.620  1.00  0.00           C  
ATOM   3129  C   ASP   198      47.790  53.560  26.530  1.00  0.00           C  
ATOM   3130  O   ASP   198      46.890  53.620  27.410  1.00  0.00           O  
ATOM   3131  CB  ASP   198      48.060  51.040  26.720  1.00  0.00           C  
ATOM   3132  CG  ASP   198      47.090  50.750  25.590  1.00  0.00           C  
ATOM   3133  OD1 ASP   198      46.510  51.650  24.920  1.00  0.00           O  
ATOM   3134  OD2 ASP   198      46.840  49.540  25.440  1.00  0.00           O1-
ATOM   3135  HN  ASP   198      49.440  53.580  28.240  1.00  0.00           H  
ATOM   3136  HA  ASP   198      49.360  52.500  25.780  1.00  0.00           H  
ATOM   3137  HB1 ASP   198      47.620  50.890  27.730  1.00  0.00           H  
ATOM   3138  HB2 ASP   198      48.840  50.260  26.580  1.00  0.00           H  
ATOM   3139  N   VAL   199      47.860  54.360  25.460  1.00  0.00           N  
ATOM   3140  CA  VAL   199      47.010  55.470  25.110  1.00  0.00           C  
ATOM   3141  C   VAL   199      46.410  55.290  23.690  1.00  0.00           C  
ATOM   3142  O   VAL   199      47.130  55.270  22.680  1.00  0.00           O  
ATOM   3143  CB  VAL   199      47.650  56.860  25.320  1.00  0.00           C  
ATOM   3144  CG1 VAL   199      46.810  58.030  24.620  1.00  0.00           C  
ATOM   3145  CG2 VAL   199      47.890  57.150  26.790  1.00  0.00           C  
ATOM   3146  HN  VAL   199      48.540  54.050  24.800  1.00  0.00           H  
ATOM   3147  HA  VAL   199      46.170  55.430  25.790  1.00  0.00           H  
ATOM   3148  HB  VAL   199      48.660  56.780  24.870  1.00  0.00           H  
ATOM   3149 1HG1 VAL   199      45.810  57.960  25.080  1.00  0.00           H  
ATOM   3150 2HG1 VAL   199      46.680  57.990  23.520  1.00  0.00           H  
ATOM   3151 3HG1 VAL   199      47.250  59.030  24.800  1.00  0.00           H  
ATOM   3152 1HG2 VAL   199      48.330  58.160  26.930  1.00  0.00           H  
ATOM   3153 2HG2 VAL   199      48.570  56.370  27.180  1.00  0.00           H  
ATOM   3154 3HG2 VAL   199      46.950  57.150  27.390  1.00  0.00           H  
ATOM   3155  N   LYS   200      45.100  55.080  23.600  1.00  0.00           N  
ATOM   3156  CA  LYS   200      44.440  54.840  22.300  1.00  0.00           C  
ATOM   3157  C   LYS   200      42.940  55.060  22.440  1.00  0.00           C  
ATOM   3158  O   LYS   200      42.530  55.350  23.560  1.00  0.00           O  
ATOM   3159  CB  LYS   200      44.810  53.470  21.710  1.00  0.00           C  
ATOM   3160  CG  LYS   200      44.330  52.180  22.400  1.00  0.00           C  
ATOM   3161  CD  LYS   200      44.970  50.890  21.820  1.00  0.00           C  
ATOM   3162  CE  LYS   200      44.530  49.590  22.550  1.00  0.00           C  
ATOM   3163  NZ  LYS   200      44.440  49.600  24.080  1.00  0.00           N1+
ATOM   3164  HN  LYS   200      44.530  55.200  24.410  1.00  0.00           H  
ATOM   3165  HA  LYS   200      44.840  55.600  21.650  1.00  0.00           H  
ATOM   3166  HB1 LYS   200      45.910  53.290  21.660  1.00  0.00           H  
ATOM   3167  HB2 LYS   200      44.470  53.490  20.660  1.00  0.00           H  
ATOM   3168  HG1 LYS   200      43.230  52.020  22.360  1.00  0.00           H  
ATOM   3169  HG2 LYS   200      44.550  52.170  23.490  1.00  0.00           H  
ATOM   3170  HD1 LYS   200      46.080  50.970  21.810  1.00  0.00           H  
ATOM   3171  HD2 LYS   200      44.690  50.800  20.740  1.00  0.00           H  
ATOM   3172  HE1 LYS   200      45.020  48.690  22.120  1.00  0.00           H  
ATOM   3173  HE2 LYS   200      43.460  49.450  22.290  1.00  0.00           H  
ATOM   3174  HZ1 LYS   200      43.720  50.230  24.500  1.00  0.00           H  
ATOM   3175  HZ2 LYS   200      45.300  49.950  24.550  1.00  0.00           H  
ATOM   3176  HZ3 LYS   200      44.330  48.600  24.330  1.00  0.00           H  
ATOM   3177  N   PRO   201      42.110  55.090  21.370  1.00  0.00           N  
ATOM   3178  CA  PRO   201      40.760  55.670  21.420  1.00  0.00           C  
ATOM   3179  C   PRO   201      39.860  54.510  21.820  1.00  0.00           C  
ATOM   3180  O   PRO   201      38.710  54.690  22.190  1.00  0.00           O  
ATOM   3181  CB  PRO   201      40.520  56.360  20.060  1.00  0.00           C  
ATOM   3182  CG  PRO   201      41.520  55.770  19.090  1.00  0.00           C  
ATOM   3183  CD  PRO   201      42.580  55.100  19.970  1.00  0.00           C  
ATOM   3184  HA  PRO   201      40.740  56.260  22.330  1.00  0.00           H  
ATOM   3185  HB1 PRO   201      40.570  57.460  20.050  1.00  0.00           H  
ATOM   3186  HB2 PRO   201      39.460  56.200  19.750  1.00  0.00           H  
ATOM   3187  HG1 PRO   201      41.140  55.000  18.390  1.00  0.00           H  
ATOM   3188  HG2 PRO   201      42.070  56.560  18.530  1.00  0.00           H  
ATOM   3189  HD1 PRO   201      42.700  54.030  19.700  1.00  0.00           H  
ATOM   3190  HD2 PRO   201      43.590  55.550  19.870  1.00  0.00           H  
ATOM   3191  N   ASP   202      40.340  53.250  21.710  1.00  0.00           N  
ATOM   3192  CA  ASP   202      39.680  52.080  22.330  1.00  0.00           C  
ATOM   3193  C   ASP   202      39.400  52.150  23.840  1.00  0.00           C  
ATOM   3194  O   ASP   202      38.420  51.740  24.420  1.00  0.00           O  
ATOM   3195  CB  ASP   202      40.360  50.670  21.990  1.00  0.00           C  
ATOM   3196  CG  ASP   202      40.870  50.470  20.540  1.00  0.00           C  
ATOM   3197  OD1 ASP   202      40.680  49.410  19.930  1.00  0.00           O  
ATOM   3198  OD2 ASP   202      41.480  51.450  20.020  1.00  0.00           O1-
ATOM   3199  HN  ASP   202      41.250  53.040  21.350  1.00  0.00           H  
ATOM   3200  HA  ASP   202      38.670  52.050  21.950  1.00  0.00           H  
ATOM   3201  HB1 ASP   202      39.640  49.870  22.250  1.00  0.00           H  
ATOM   3202  HB2 ASP   202      41.320  50.530  22.530  1.00  0.00           H  
ATOM   3203  N   ASN   203      40.320  52.840  24.570  1.00  0.00           N  
ATOM   3204  CA  ASN   203      40.280  52.840  26.010  1.00  0.00           C  
ATOM   3205  C   ASN   203      39.280  53.800  26.640  1.00  0.00           C  
ATOM   3206  O   ASN   203      38.930  53.600  27.770  1.00  0.00           O  
ATOM   3207  CB  ASN   203      41.710  53.250  26.470  1.00  0.00           C  
ATOM   3208  CG  ASN   203      42.770  52.330  25.830  1.00  0.00           C  
ATOM   3209  ND2 ASN   203      44.060  52.820  25.950  1.00  0.00           N  
ATOM   3210  OD1 ASN   203      42.560  51.280  25.180  1.00  0.00           O  
ATOM   3211  HN  ASN   203      41.200  53.180  24.280  1.00  0.00           H  
ATOM   3212  HA  ASN   203      40.060  51.870  26.450  1.00  0.00           H  
ATOM   3213  HB1 ASN   203      41.850  53.130  27.570  1.00  0.00           H  
ATOM   3214  HB2 ASN   203      41.900  54.320  26.270  1.00  0.00           H  
ATOM   3215 1HD2 ASN   203      44.840  52.230  25.740  1.00  0.00           H  
ATOM   3216 2HD2 ASN   203      44.290  53.630  26.500  1.00  0.00           H  
ATOM   3217  N   MET   204      38.920  54.850  25.900  1.00  0.00           N  
ATOM   3218  CA  MET   204      38.190  55.970  26.440  1.00  0.00           C  
ATOM   3219  C   MET   204      36.880  56.260  25.800  1.00  0.00           C  
ATOM   3220  O   MET   204      36.650  56.230  24.580  1.00  0.00           O  
ATOM   3221  CB  MET   204      39.190  57.160  26.640  1.00  0.00           C  
ATOM   3222  CG  MET   204      40.180  57.390  25.530  1.00  0.00           C  
ATOM   3223  SD  MET   204      41.110  58.930  25.830  1.00  0.00           S  
ATOM   3224  CE  MET   204      42.200  58.480  24.430  1.00  0.00           C  
ATOM   3225  HN  MET   204      39.080  54.890  24.920  1.00  0.00           H  
ATOM   3226  HA  MET   204      37.950  55.740  27.470  1.00  0.00           H  
ATOM   3227  HB1 MET   204      39.760  56.750  27.500  1.00  0.00           H  
ATOM   3228  HB2 MET   204      38.760  58.150  26.890  1.00  0.00           H  
ATOM   3229  HG1 MET   204      39.610  57.460  24.580  1.00  0.00           H  
ATOM   3230  HG2 MET   204      40.860  56.510  25.570  1.00  0.00           H  
ATOM   3231  HE1 MET   204      42.850  59.360  24.230  1.00  0.00           H  
ATOM   3232  HE2 MET   204      41.650  58.240  23.500  1.00  0.00           H  
ATOM   3233  HE3 MET   204      42.850  57.590  24.560  1.00  0.00           H  
ATOM   3234  N   LEU   205      35.870  56.480  26.690  1.00  0.00           N  
ATOM   3235  CA  LEU   205      34.410  56.430  26.440  1.00  0.00           C  
ATOM   3236  C   LEU   205      33.860  57.860  26.590  1.00  0.00           C  
ATOM   3237  O   LEU   205      34.300  58.730  27.340  1.00  0.00           O  
ATOM   3238  CB  LEU   205      33.660  55.440  27.430  1.00  0.00           C  
ATOM   3239  CG  LEU   205      34.220  54.000  27.320  1.00  0.00           C  
ATOM   3240  CD1 LEU   205      33.570  53.050  28.340  1.00  0.00           C  
ATOM   3241  CD2 LEU   205      34.290  53.380  25.880  1.00  0.00           C  
ATOM   3242  HN  LEU   205      36.070  56.680  27.640  1.00  0.00           H  
ATOM   3243  HA  LEU   205      34.270  56.110  25.420  1.00  0.00           H  
ATOM   3244  HB1 LEU   205      32.570  55.500  27.220  1.00  0.00           H  
ATOM   3245  HB2 LEU   205      33.730  55.890  28.440  1.00  0.00           H  
ATOM   3246  HG  LEU   205      35.280  54.010  27.660  1.00  0.00           H  
ATOM   3247 1HD1 LEU   205      33.880  52.020  28.050  1.00  0.00           H  
ATOM   3248 2HD1 LEU   205      32.470  53.130  28.260  1.00  0.00           H  
ATOM   3249 3HD1 LEU   205      33.970  53.220  29.370  1.00  0.00           H  
ATOM   3250 1HD2 LEU   205      33.330  53.380  25.330  1.00  0.00           H  
ATOM   3251 2HD2 LEU   205      34.520  52.300  25.970  1.00  0.00           H  
ATOM   3252 3HD2 LEU   205      35.030  53.870  25.210  1.00  0.00           H  
ATOM   3253  N   LEU   206      32.780  58.120  25.910  1.00  0.00           N  
ATOM   3254  CA  LEU   206      32.240  59.520  25.690  1.00  0.00           C  
ATOM   3255  C   LEU   206      30.950  59.600  26.480  1.00  0.00           C  
ATOM   3256  O   LEU   206      30.100  58.750  26.530  1.00  0.00           O  
ATOM   3257  CB  LEU   206      32.000  59.820  24.250  1.00  0.00           C  
ATOM   3258  CG  LEU   206      33.280  60.000  23.410  1.00  0.00           C  
ATOM   3259  CD1 LEU   206      32.940  59.670  21.980  1.00  0.00           C  
ATOM   3260  CD2 LEU   206      33.860  61.430  23.410  1.00  0.00           C  
ATOM   3261  HN  LEU   206      32.290  57.450  25.360  1.00  0.00           H  
ATOM   3262  HA  LEU   206      32.910  60.190  26.210  1.00  0.00           H  
ATOM   3263  HB1 LEU   206      31.360  60.720  24.160  1.00  0.00           H  
ATOM   3264  HB2 LEU   206      31.390  59.020  23.790  1.00  0.00           H  
ATOM   3265  HG  LEU   206      33.950  59.200  23.780  1.00  0.00           H  
ATOM   3266 1HD1 LEU   206      33.850  59.940  21.400  1.00  0.00           H  
ATOM   3267 2HD1 LEU   206      32.030  60.180  21.590  1.00  0.00           H  
ATOM   3268 3HD1 LEU   206      32.690  58.580  21.940  1.00  0.00           H  
ATOM   3269 1HD2 LEU   206      34.790  61.500  22.800  1.00  0.00           H  
ATOM   3270 2HD2 LEU   206      34.140  61.870  24.380  1.00  0.00           H  
ATOM   3271 3HD2 LEU   206      33.080  62.130  23.030  1.00  0.00           H  
ATOM   3272  N   ASP   207      30.750  60.740  27.160  1.00  0.00           N  
ATOM   3273  CA  ASP   207      29.770  61.040  28.140  1.00  0.00           C  
ATOM   3274  C   ASP   207      28.520  61.400  27.330  1.00  0.00           C  
ATOM   3275  O   ASP   207      28.500  61.610  26.110  1.00  0.00           O  
ATOM   3276  CB  ASP   207      30.260  62.330  28.940  1.00  0.00           C  
ATOM   3277  CG  ASP   207      29.480  62.490  30.260  1.00  0.00           C  
ATOM   3278  OD1 ASP   207      29.120  61.530  31.000  1.00  0.00           O  
ATOM   3279  OD2 ASP   207      29.230  63.700  30.510  1.00  0.00           O1-
ATOM   3280  HN  ASP   207      31.430  61.460  27.040  1.00  0.00           H  
ATOM   3281  HA  ASP   207      29.620  60.110  28.670  1.00  0.00           H  
ATOM   3282  HB1 ASP   207      30.250  63.270  28.350  1.00  0.00           H  
ATOM   3283  HB2 ASP   207      31.320  62.160  29.210  1.00  0.00           H  
ATOM   3284  N   LYS   208      27.410  61.460  28.080  1.00  0.00           N  
ATOM   3285  CA  LYS   208      26.080  61.860  27.640  1.00  0.00           C  
ATOM   3286  C   LYS   208      26.050  63.380  27.300  1.00  0.00           C  
ATOM   3287  O   LYS   208      25.310  63.850  26.480  1.00  0.00           O  
ATOM   3288  CB  LYS   208      25.100  61.510  28.770  1.00  0.00           C  
ATOM   3289  CG  LYS   208      25.360  62.300  30.100  1.00  0.00           C  
ATOM   3290  CD  LYS   208      24.770  61.690  31.390  1.00  0.00           C  
ATOM   3291  CE  LYS   208      23.320  61.090  31.360  1.00  0.00           C  
ATOM   3292  NZ  LYS   208      22.880  60.600  32.700  1.00  0.00           N1+
ATOM   3293  HN  LYS   208      27.630  61.200  29.010  1.00  0.00           H  
ATOM   3294  HA  LYS   208      25.730  61.310  26.780  1.00  0.00           H  
ATOM   3295  HB1 LYS   208      25.150  60.420  28.990  1.00  0.00           H  
ATOM   3296  HB2 LYS   208      24.120  61.700  28.280  1.00  0.00           H  
ATOM   3297  HG1 LYS   208      24.950  63.330  30.030  1.00  0.00           H  
ATOM   3298  HG2 LYS   208      26.450  62.450  30.230  1.00  0.00           H  
ATOM   3299  HD1 LYS   208      24.740  62.460  32.190  1.00  0.00           H  
ATOM   3300  HD2 LYS   208      25.440  60.830  31.590  1.00  0.00           H  
ATOM   3301  HE1 LYS   208      23.480  60.260  30.640  1.00  0.00           H  
ATOM   3302  HE2 LYS   208      22.590  61.760  30.860  1.00  0.00           H  
ATOM   3303  HZ1 LYS   208      22.130  59.890  32.610  1.00  0.00           H  
ATOM   3304  HZ2 LYS   208      22.550  61.470  33.170  1.00  0.00           H  
ATOM   3305  HZ3 LYS   208      23.750  60.330  33.210  1.00  0.00           H  
ATOM   3306  N   SER   209      27.060  64.130  27.900  1.00  0.00           N  
ATOM   3307  CA  SER   209      27.390  65.500  27.580  1.00  0.00           C  
ATOM   3308  C   SER   209      28.520  65.690  26.520  1.00  0.00           C  
ATOM   3309  O   SER   209      28.990  66.770  26.190  1.00  0.00           O  
ATOM   3310  CB  SER   209      27.690  66.350  28.780  1.00  0.00           C  
ATOM   3311  OG  SER   209      28.950  65.970  29.370  1.00  0.00           O  
ATOM   3312  HN  SER   209      27.750  63.610  28.390  1.00  0.00           H  
ATOM   3313  HA  SER   209      26.510  66.000  27.210  1.00  0.00           H  
ATOM   3314  HB1 SER   209      26.890  66.130  29.530  1.00  0.00           H  
ATOM   3315  HB2 SER   209      27.750  67.430  28.510  1.00  0.00           H  
ATOM   3316  HG1 SER   209      28.950  65.050  29.650  1.00  0.00           H  
ATOM   3317  N   GLY   210      28.900  64.530  25.910  1.00  0.00           N  
ATOM   3318  CA  GLY   210      29.860  64.510  24.850  1.00  0.00           C  
ATOM   3319  C   GLY   210      31.350  64.620  25.290  1.00  0.00           C  
ATOM   3320  O   GLY   210      32.290  64.620  24.470  1.00  0.00           O  
ATOM   3321  HN  GLY   210      28.590  63.630  26.220  1.00  0.00           H  
ATOM   3322  HA1 GLY   210      29.620  65.320  24.180  1.00  0.00           H  
ATOM   3323  HA2 GLY   210      29.870  63.560  24.340  1.00  0.00           H  
ATOM   3324  N   HSD   211      31.650  64.830  26.570  1.00  0.00           N  
ATOM   3325  CA  HSD   211      32.910  64.960  27.180  1.00  0.00           C  
ATOM   3326  C   HSD   211      33.670  63.660  27.390  1.00  0.00           C  
ATOM   3327  O   HSD   211      33.050  62.620  27.490  1.00  0.00           O  
ATOM   3328  CB  HSD   211      32.830  65.740  28.480  1.00  0.00           C  
ATOM   3329  CG  HSD   211      32.590  67.190  28.140  1.00  0.00           C  
ATOM   3330  CD2 HSD   211      31.530  67.960  28.410  1.00  0.00           C  
ATOM   3331  ND1 HSD   211      33.520  67.970  27.470  1.00  0.00           N  
ATOM   3332  CE1 HSD   211      32.990  69.210  27.400  1.00  0.00           C  
ATOM   3333  NE2 HSD   211      31.810  69.230  28.020  1.00  0.00           N  
ATOM   3334  HN  HSD   211      30.870  64.660  27.180  1.00  0.00           H  
ATOM   3335  HA  HSD   211      33.530  65.550  26.530  1.00  0.00           H  
ATOM   3336  HB1 HSD   211      33.800  65.590  28.990  1.00  0.00           H  
ATOM   3337  HB2 HSD   211      32.080  65.280  29.160  1.00  0.00           H  
ATOM   3338  HD1 HSD   211      34.350  67.630  27.020  1.00  0.00           H  
ATOM   3339  HD2 HSD   211      30.580  67.750  28.880  1.00  0.00           H  
ATOM   3340  HE1 HSD   211      33.600  70.020  27.000  1.00  0.00           H  
ATOM   3341  N   LEU   212      35.040  63.710  27.290  1.00  0.00           N  
ATOM   3342  CA  LEU   212      35.810  62.470  27.110  1.00  0.00           C  
ATOM   3343  C   LEU   212      36.270  61.710  28.370  1.00  0.00           C  
ATOM   3344  O   LEU   212      36.950  62.340  29.230  1.00  0.00           O  
ATOM   3345  CB  LEU   212      37.080  62.790  26.270  1.00  0.00           C  
ATOM   3346  CG  LEU   212      37.940  61.570  25.960  1.00  0.00           C  
ATOM   3347  CD1 LEU   212      37.120  60.410  25.280  1.00  0.00           C  
ATOM   3348  CD2 LEU   212      39.210  62.020  25.220  1.00  0.00           C  
ATOM   3349  HN  LEU   212      35.450  64.610  27.140  1.00  0.00           H  
ATOM   3350  HA  LEU   212      35.150  61.830  26.530  1.00  0.00           H  
ATOM   3351  HB1 LEU   212      37.610  63.570  26.860  1.00  0.00           H  
ATOM   3352  HB2 LEU   212      36.770  63.220  25.280  1.00  0.00           H  
ATOM   3353  HG  LEU   212      38.310  61.130  26.920  1.00  0.00           H  
ATOM   3354 1HD1 LEU   212      37.810  59.670  24.830  1.00  0.00           H  
ATOM   3355 2HD1 LEU   212      36.510  60.970  24.530  1.00  0.00           H  
ATOM   3356 3HD1 LEU   212      36.460  59.850  25.970  1.00  0.00           H  
ATOM   3357 1HD2 LEU   212      39.710  62.860  25.730  1.00  0.00           H  
ATOM   3358 2HD2 LEU   212      38.830  62.410  24.250  1.00  0.00           H  
ATOM   3359 3HD2 LEU   212      39.840  61.100  25.170  1.00  0.00           H  
ATOM   3360  N   LYS   213      35.890  60.480  28.680  1.00  0.00           N  
ATOM   3361  CA  LYS   213      36.240  59.810  30.000  1.00  0.00           C  
ATOM   3362  C   LYS   213      36.980  58.450  29.970  1.00  0.00           C  
ATOM   3363  O   LYS   213      36.750  57.540  29.150  1.00  0.00           O  
ATOM   3364  CB  LYS   213      34.960  59.660  30.900  1.00  0.00           C  
ATOM   3365  CG  LYS   213      34.040  60.850  31.070  1.00  0.00           C  
ATOM   3366  CD  LYS   213      34.650  62.050  31.780  1.00  0.00           C  
ATOM   3367  CE  LYS   213      33.660  63.200  31.830  1.00  0.00           C  
ATOM   3368  NZ  LYS   213      34.290  64.470  32.310  1.00  0.00           N1+
ATOM   3369  HN  LYS   213      35.300  59.930  28.090  1.00  0.00           H  
ATOM   3370  HA  LYS   213      36.930  60.480  30.490  1.00  0.00           H  
ATOM   3371  HB1 LYS   213      35.160  59.340  31.950  1.00  0.00           H  
ATOM   3372  HB2 LYS   213      34.310  58.910  30.400  1.00  0.00           H  
ATOM   3373  HG1 LYS   213      33.120  60.620  31.640  1.00  0.00           H  
ATOM   3374  HG2 LYS   213      33.540  61.050  30.100  1.00  0.00           H  
ATOM   3375  HD1 LYS   213      35.490  62.340  31.120  1.00  0.00           H  
ATOM   3376  HD2 LYS   213      35.020  61.710  32.770  1.00  0.00           H  
ATOM   3377  HE1 LYS   213      32.660  63.050  32.300  1.00  0.00           H  
ATOM   3378  HE2 LYS   213      33.460  63.460  30.770  1.00  0.00           H  
ATOM   3379  HZ1 LYS   213      35.010  64.610  31.570  1.00  0.00           H  
ATOM   3380  HZ2 LYS   213      34.860  64.250  33.150  1.00  0.00           H  
ATOM   3381  HZ3 LYS   213      33.650  65.270  32.450  1.00  0.00           H  
ATOM   3382  N   LEU   214      38.110  58.380  30.720  1.00  0.00           N  
ATOM   3383  CA  LEU   214      38.930  57.180  30.950  1.00  0.00           C  
ATOM   3384  C   LEU   214      38.300  56.040  31.630  1.00  0.00           C  
ATOM   3385  O   LEU   214      37.540  56.210  32.610  1.00  0.00           O  
ATOM   3386  CB  LEU   214      40.210  57.660  31.710  1.00  0.00           C  
ATOM   3387  CG  LEU   214      41.030  58.830  31.070  1.00  0.00           C  
ATOM   3388  CD1 LEU   214      42.210  59.050  32.050  1.00  0.00           C  
ATOM   3389  CD2 LEU   214      41.510  58.340  29.680  1.00  0.00           C  
ATOM   3390  HN  LEU   214      38.450  59.210  31.160  1.00  0.00           H  
ATOM   3391  HA  LEU   214      39.200  56.750  30.000  1.00  0.00           H  
ATOM   3392  HB1 LEU   214      40.860  56.800  31.960  1.00  0.00           H  
ATOM   3393  HB2 LEU   214      39.710  58.090  32.610  1.00  0.00           H  
ATOM   3394  HG  LEU   214      40.510  59.810  31.040  1.00  0.00           H  
ATOM   3395 1HD1 LEU   214      42.980  59.780  31.740  1.00  0.00           H  
ATOM   3396 2HD1 LEU   214      42.840  58.140  32.030  1.00  0.00           H  
ATOM   3397 3HD1 LEU   214      41.850  59.250  33.080  1.00  0.00           H  
ATOM   3398 1HD2 LEU   214      40.610  58.350  29.030  1.00  0.00           H  
ATOM   3399 2HD2 LEU   214      41.840  57.280  29.730  1.00  0.00           H  
ATOM   3400 3HD2 LEU   214      42.290  58.870  29.080  1.00  0.00           H  
ATOM   3401  N   ALA   215      38.670  54.760  31.310  1.00  0.00           N  
ATOM   3402  CA  ALA   215      37.950  53.610  31.720  1.00  0.00           C  
ATOM   3403  C   ALA   215      38.780  52.320  31.650  1.00  0.00           C  
ATOM   3404  O   ALA   215      38.270  51.240  32.020  1.00  0.00           O  
ATOM   3405  CB  ALA   215      36.770  53.490  30.710  1.00  0.00           C  
ATOM   3406  HN  ALA   215      39.290  54.660  30.530  1.00  0.00           H  
ATOM   3407  HA  ALA   215      37.550  53.680  32.720  1.00  0.00           H  
ATOM   3408  HB1 ALA   215      36.090  52.650  30.970  1.00  0.00           H  
ATOM   3409  HB2 ALA   215      37.180  53.300  29.700  1.00  0.00           H  
ATOM   3410  HB3 ALA   215      36.190  54.440  30.670  1.00  0.00           H  
ATOM   3411  N   ASP   216      40.010  52.360  31.130  1.00  0.00           N  
ATOM   3412  CA  ASP   216      40.830  51.130  30.970  1.00  0.00           C  
ATOM   3413  C   ASP   216      42.080  51.550  31.860  1.00  0.00           C  
ATOM   3414  O   ASP   216      42.740  52.550  31.620  1.00  0.00           O  
ATOM   3415  CB  ASP   216      41.220  50.980  29.400  1.00  0.00           C  
ATOM   3416  CG  ASP   216      41.940  49.700  29.110  1.00  0.00           C  
ATOM   3417  OD1 ASP   216      41.620  48.730  29.790  1.00  0.00           O  
ATOM   3418  OD2 ASP   216      42.750  49.610  28.150  1.00  0.00           O1-
ATOM   3419  HN  ASP   216      40.440  53.160  30.720  1.00  0.00           H  
ATOM   3420  HA  ASP   216      40.420  50.230  31.410  1.00  0.00           H  
ATOM   3421  HB1 ASP   216      41.960  51.770  29.140  1.00  0.00           H  
ATOM   3422  HB2 ASP   216      40.360  51.030  28.710  1.00  0.00           H  
ATOM   3423  N   PHE   217      42.320  50.690  32.870  1.00  0.00           N  
ATOM   3424  CA  PHE   217      43.280  50.980  33.890  1.00  0.00           C  
ATOM   3425  C   PHE   217      43.940  49.750  34.290  1.00  0.00           C  
ATOM   3426  O   PHE   217      44.310  49.610  35.490  1.00  0.00           O  
ATOM   3427  CB  PHE   217      42.690  51.570  35.190  1.00  0.00           C  
ATOM   3428  CG  PHE   217      41.910  52.820  34.920  1.00  0.00           C  
ATOM   3429  CD1 PHE   217      42.590  53.920  34.370  1.00  0.00           C  
ATOM   3430  CD2 PHE   217      40.540  52.910  35.130  1.00  0.00           C  
ATOM   3431  CE1 PHE   217      41.940  55.120  34.170  1.00  0.00           C  
ATOM   3432  CE2 PHE   217      39.770  54.040  34.840  1.00  0.00           C  
ATOM   3433  CZ  PHE   217      40.500  55.090  34.200  1.00  0.00           C  
ATOM   3434  HN  PHE   217      41.730  49.920  33.080  1.00  0.00           H  
ATOM   3435  HA  PHE   217      44.030  51.640  33.480  1.00  0.00           H  
ATOM   3436  HB1 PHE   217      43.450  51.940  35.900  1.00  0.00           H  
ATOM   3437  HB2 PHE   217      41.960  50.970  35.780  1.00  0.00           H  
ATOM   3438  HD1 PHE   217      43.660  53.890  34.260  1.00  0.00           H  
ATOM   3439  HD2 PHE   217      40.010  52.060  35.530  1.00  0.00           H  
ATOM   3440  HE1 PHE   217      42.560  55.920  33.810  1.00  0.00           H  
ATOM   3441  HE2 PHE   217      38.700  54.090  34.960  1.00  0.00           H  
ATOM   3442  HZ  PHE   217      40.020  55.990  33.850  1.00  0.00           H  
ATOM   3443  N   GLY   218      44.020  48.770  33.410  1.00  0.00           N  
ATOM   3444  CA  GLY   218      44.540  47.450  33.800  1.00  0.00           C  
ATOM   3445  C   GLY   218      46.020  47.280  33.470  1.00  0.00           C  
ATOM   3446  O   GLY   218      46.610  46.230  33.740  1.00  0.00           O  
ATOM   3447  HN  GLY   218      43.530  48.910  32.550  1.00  0.00           H  
ATOM   3448  HA1 GLY   218      44.060  46.800  33.080  1.00  0.00           H  
ATOM   3449  HA2 GLY   218      44.430  47.180  34.830  1.00  0.00           H  
ATOM   3450  N   THR   219      46.580  48.290  32.770  1.00  0.00           N  
ATOM   3451  CA  THR   219      47.930  48.180  32.230  1.00  0.00           C  
ATOM   3452  C   THR   219      48.690  49.200  32.980  1.00  0.00           C  
ATOM   3453  O   THR   219      49.800  48.970  33.440  1.00  0.00           O  
ATOM   3454  CB  THR   219      47.980  48.520  30.680  1.00  0.00           C  
ATOM   3455  CG2 THR   219      49.210  47.870  30.070  1.00  0.00           C  
ATOM   3456  OG1 THR   219      46.890  47.860  30.080  1.00  0.00           O  
ATOM   3457  HN  THR   219      46.090  49.130  32.550  1.00  0.00           H  
ATOM   3458  HA  THR   219      48.410  47.250  32.480  1.00  0.00           H  
ATOM   3459  HB  THR   219      47.920  49.600  30.420  1.00  0.00           H  
ATOM   3460  HG1 THR   219      47.020  48.110  29.170  1.00  0.00           H  
ATOM   3461 1HG2 THR   219      50.160  48.310  30.440  1.00  0.00           H  
ATOM   3462 2HG2 THR   219      49.240  48.050  28.970  1.00  0.00           H  
ATOM   3463 3HG2 THR   219      49.200  46.830  30.460  1.00  0.00           H  
ATOM   3464  N   CYS   220      48.210  50.460  32.960  1.00  0.00           N  
ATOM   3465  CA  CYS   220      48.480  51.610  33.880  1.00  0.00           C  
ATOM   3466  C   CYS   220      48.900  51.390  35.370  1.00  0.00           C  
ATOM   3467  O   CYS   220      48.370  50.490  36.010  1.00  0.00           O  
ATOM   3468  CB  CYS   220      47.220  52.450  33.800  1.00  0.00           C  
ATOM   3469  SG  CYS   220      47.060  53.860  35.020  1.00  0.00           S  
ATOM   3470  HN  CYS   220      47.520  50.630  32.260  1.00  0.00           H  
ATOM   3471  HA  CYS   220      49.230  52.260  33.460  1.00  0.00           H  
ATOM   3472  HB1 CYS   220      46.370  51.760  34.010  1.00  0.00           H  
ATOM   3473  HB2 CYS   220      47.100  52.820  32.760  1.00  0.00           H  
ATOM   3474  HG1 CYS   220      48.010  54.690  34.640  1.00  0.00           H  
ATOM   3475  N   MET   221      49.900  52.120  35.880  1.00  0.00           N  
ATOM   3476  CA  MET   221      50.650  51.680  37.050  1.00  0.00           C  
ATOM   3477  C   MET   221      51.510  52.870  37.510  1.00  0.00           C  
ATOM   3478  O   MET   221      51.910  53.680  36.630  1.00  0.00           O  
ATOM   3479  CB  MET   221      51.620  50.440  36.710  1.00  0.00           C  
ATOM   3480  CG  MET   221      52.270  49.630  37.880  1.00  0.00           C  
ATOM   3481  SD  MET   221      53.700  48.570  37.410  1.00  0.00           S  
ATOM   3482  CE  MET   221      53.470  47.410  38.710  1.00  0.00           C  
ATOM   3483  HN  MET   221      50.110  52.900  35.290  1.00  0.00           H  
ATOM   3484  HA  MET   221      49.930  51.500  37.830  1.00  0.00           H  
ATOM   3485  HB1 MET   221      52.300  50.790  35.910  1.00  0.00           H  
ATOM   3486  HB2 MET   221      50.980  49.670  36.230  1.00  0.00           H  
ATOM   3487  HG1 MET   221      51.550  48.930  38.370  1.00  0.00           H  
ATOM   3488  HG2 MET   221      52.590  50.300  38.710  1.00  0.00           H  
ATOM   3489  HE1 MET   221      53.300  47.870  39.710  1.00  0.00           H  
ATOM   3490  HE2 MET   221      54.430  46.870  38.820  1.00  0.00           H  
ATOM   3491  HE3 MET   221      52.590  46.760  38.530  1.00  0.00           H  
ATOM   3492  N   LYS   222      51.840  52.960  38.860  1.00  0.00           N  
ATOM   3493  CA  LYS   222      52.810  53.830  39.490  1.00  0.00           C  
ATOM   3494  C   LYS   222      54.240  53.730  38.970  1.00  0.00           C  
ATOM   3495  O   LYS   222      54.850  52.630  38.790  1.00  0.00           O  
ATOM   3496  CB  LYS   222      52.950  53.430  41.050  1.00  0.00           C  
ATOM   3497  CG  LYS   222      51.630  53.740  41.980  1.00  0.00           C  
ATOM   3498  CD  LYS   222      51.390  55.240  42.140  1.00  0.00           C  
ATOM   3499  CE  LYS   222      50.190  55.690  43.000  1.00  0.00           C  
ATOM   3500  NZ  LYS   222      50.670  55.690  44.390  1.00  0.00           N1+
ATOM   3501  HN  LYS   222      51.490  52.250  39.460  1.00  0.00           H  
ATOM   3502  HA  LYS   222      52.540  54.870  39.360  1.00  0.00           H  
ATOM   3503  HB1 LYS   222      53.890  53.800  41.510  1.00  0.00           H  
ATOM   3504  HB2 LYS   222      53.010  52.320  41.060  1.00  0.00           H  
ATOM   3505  HG1 LYS   222      51.850  53.300  42.980  1.00  0.00           H  
ATOM   3506  HG2 LYS   222      50.770  53.170  41.570  1.00  0.00           H  
ATOM   3507  HD1 LYS   222      51.140  55.580  41.120  1.00  0.00           H  
ATOM   3508  HD2 LYS   222      52.340  55.730  42.450  1.00  0.00           H  
ATOM   3509  HE1 LYS   222      49.320  55.010  42.850  1.00  0.00           H  
ATOM   3510  HE2 LYS   222      49.790  56.700  42.760  1.00  0.00           H  
ATOM   3511  HZ1 LYS   222      51.140  54.780  44.560  1.00  0.00           H  
ATOM   3512  HZ2 LYS   222      49.750  55.830  44.860  1.00  0.00           H  
ATOM   3513  HZ3 LYS   222      51.220  56.550  44.570  1.00  0.00           H  
ATOM   3514  N   MET   223      54.860  54.910  38.710  1.00  0.00           N  
ATOM   3515  CA  MET   223      56.240  55.110  38.290  1.00  0.00           C  
ATOM   3516  C   MET   223      56.980  55.400  39.470  1.00  0.00           C  
ATOM   3517  O   MET   223      56.480  56.010  40.510  1.00  0.00           O  
ATOM   3518  CB  MET   223      56.430  56.250  37.210  1.00  0.00           C  
ATOM   3519  CG  MET   223      56.550  57.710  37.760  1.00  0.00           C  
ATOM   3520  SD  MET   223      54.990  58.390  38.240  1.00  0.00           S  
ATOM   3521  CE  MET   223      55.050  59.670  36.940  1.00  0.00           C  
ATOM   3522  HN  MET   223      54.460  55.740  39.090  1.00  0.00           H  
ATOM   3523  HA  MET   223      56.620  54.210  37.840  1.00  0.00           H  
ATOM   3524  HB1 MET   223      55.710  56.170  36.360  1.00  0.00           H  
ATOM   3525  HB2 MET   223      57.420  55.990  36.780  1.00  0.00           H  
ATOM   3526  HG1 MET   223      57.000  58.360  36.970  1.00  0.00           H  
ATOM   3527  HG2 MET   223      57.330  57.700  38.540  1.00  0.00           H  
ATOM   3528  HE1 MET   223      54.320  60.500  37.050  1.00  0.00           H  
ATOM   3529  HE2 MET   223      54.940  59.270  35.910  1.00  0.00           H  
ATOM   3530  HE3 MET   223      56.040  60.170  36.930  1.00  0.00           H  
ATOM   3531  N   ASN   224      58.230  54.940  39.540  1.00  0.00           N  
ATOM   3532  CA  ASN   224      59.140  54.930  40.720  1.00  0.00           C  
ATOM   3533  C   ASN   224      59.670  56.300  41.070  1.00  0.00           C  
ATOM   3534  O   ASN   224      59.310  57.150  40.290  1.00  0.00           O  
ATOM   3535  CB  ASN   224      60.260  53.750  40.600  1.00  0.00           C  
ATOM   3536  CG  ASN   224      61.460  53.970  39.540  1.00  0.00           C  
ATOM   3537  ND2 ASN   224      62.450  53.060  39.610  1.00  0.00           N  
ATOM   3538  OD1 ASN   224      61.500  55.010  38.890  1.00  0.00           O  
ATOM   3539  HN  ASN   224      58.570  54.480  38.720  1.00  0.00           H  
ATOM   3540  HA  ASN   224      58.500  54.620  41.540  1.00  0.00           H  
ATOM   3541  HB1 ASN   224      59.720  52.920  40.100  1.00  0.00           H  
ATOM   3542  HB2 ASN   224      60.820  53.320  41.450  1.00  0.00           H  
ATOM   3543 1HD2 ASN   224      63.170  53.110  38.930  1.00  0.00           H  
ATOM   3544 2HD2 ASN   224      62.540  52.400  40.350  1.00  0.00           H  
ATOM   3545  N   LYS   225      60.610  56.370  42.030  1.00  0.00           N  
ATOM   3546  CA  LYS   225      61.360  57.530  42.380  1.00  0.00           C  
ATOM   3547  C   LYS   225      62.150  58.100  41.130  1.00  0.00           C  
ATOM   3548  O   LYS   225      62.130  59.290  40.910  1.00  0.00           O  
ATOM   3549  CB  LYS   225      62.280  57.220  43.580  1.00  0.00           C  
ATOM   3550  CG  LYS   225      61.690  56.440  44.850  1.00  0.00           C  
ATOM   3551  CD  LYS   225      60.540  57.200  45.560  1.00  0.00           C  
ATOM   3552  CE  LYS   225      60.970  58.560  46.120  1.00  0.00           C  
ATOM   3553  NZ  LYS   225      59.990  59.070  47.060  1.00  0.00           N1+
ATOM   3554  HN  LYS   225      60.890  55.650  42.660  1.00  0.00           H  
ATOM   3555  HA  LYS   225      60.670  58.310  42.670  1.00  0.00           H  
ATOM   3556  HB1 LYS   225      62.690  58.180  43.960  1.00  0.00           H  
ATOM   3557  HB2 LYS   225      63.110  56.570  43.210  1.00  0.00           H  
ATOM   3558  HG1 LYS   225      62.510  56.210  45.560  1.00  0.00           H  
ATOM   3559  HG2 LYS   225      61.320  55.430  44.560  1.00  0.00           H  
ATOM   3560  HD1 LYS   225      60.220  56.510  46.380  1.00  0.00           H  
ATOM   3561  HD2 LYS   225      59.720  57.300  44.810  1.00  0.00           H  
ATOM   3562  HE1 LYS   225      60.930  59.300  45.290  1.00  0.00           H  
ATOM   3563  HE2 LYS   225      62.010  58.470  46.520  1.00  0.00           H  
ATOM   3564  HZ1 LYS   225      59.170  59.410  46.510  1.00  0.00           H  
ATOM   3565  HZ2 LYS   225      60.330  59.950  47.500  1.00  0.00           H  
ATOM   3566  HZ3 LYS   225      59.680  58.490  47.860  1.00  0.00           H  
ATOM   3567  N   GLU   226      62.930  57.330  40.310  1.00  0.00           N  
ATOM   3568  CA  GLU   226      63.760  57.710  39.180  1.00  0.00           C  
ATOM   3569  C   GLU   226      62.920  58.200  38.040  1.00  0.00           C  
ATOM   3570  O   GLU   226      63.300  59.120  37.330  1.00  0.00           O  
ATOM   3571  CB  GLU   226      64.590  56.500  38.790  1.00  0.00           C  
ATOM   3572  CG  GLU   226      65.460  56.740  37.520  1.00  0.00           C  
ATOM   3573  CD  GLU   226      66.680  55.820  37.560  1.00  0.00           C  
ATOM   3574  OE1 GLU   226      66.540  54.620  37.170  1.00  0.00           O  
ATOM   3575  OE2 GLU   226      67.830  56.170  38.040  1.00  0.00           O1-
ATOM   3576  HN  GLU   226      62.850  56.340  40.390  1.00  0.00           H  
ATOM   3577  HA  GLU   226      64.480  58.500  39.310  1.00  0.00           H  
ATOM   3578  HB1 GLU   226      63.940  55.640  38.570  1.00  0.00           H  
ATOM   3579  HB2 GLU   226      65.280  56.320  39.640  1.00  0.00           H  
ATOM   3580  HG1 GLU   226      65.770  57.810  37.490  1.00  0.00           H  
ATOM   3581  HG2 GLU   226      64.950  56.630  36.530  1.00  0.00           H  
ATOM   3582  N   GLY   227      61.690  57.680  38.000  1.00  0.00           N  
ATOM   3583  CA  GLY   227      60.670  58.180  37.070  1.00  0.00           C  
ATOM   3584  C   GLY   227      60.120  57.170  36.150  1.00  0.00           C  
ATOM   3585  O   GLY   227      59.540  57.470  35.100  1.00  0.00           O  
ATOM   3586  HN  GLY   227      61.450  56.960  38.660  1.00  0.00           H  
ATOM   3587  HA1 GLY   227      60.960  59.050  36.500  1.00  0.00           H  
ATOM   3588  HA2 GLY   227      59.790  58.520  37.580  1.00  0.00           H  
ATOM   3589  N   MET   228      60.190  55.870  36.540  1.00  0.00           N  
ATOM   3590  CA  MET   228      60.230  54.780  35.610  1.00  0.00           C  
ATOM   3591  C   MET   228      59.450  53.620  36.140  1.00  0.00           C  
ATOM   3592  O   MET   228      59.050  53.520  37.280  1.00  0.00           O  
ATOM   3593  CB  MET   228      61.680  54.320  35.460  1.00  0.00           C  
ATOM   3594  CG  MET   228      62.630  55.560  35.100  1.00  0.00           C  
ATOM   3595  SD  MET   228      62.310  56.360  33.500  1.00  0.00           S  
ATOM   3596  CE  MET   228      63.420  55.520  32.270  1.00  0.00           C  
ATOM   3597  HN  MET   228      60.620  55.560  37.390  1.00  0.00           H  
ATOM   3598  HA  MET   228      59.940  55.070  34.610  1.00  0.00           H  
ATOM   3599  HB1 MET   228      61.770  53.430  34.800  1.00  0.00           H  
ATOM   3600  HB2 MET   228      62.060  53.920  36.420  1.00  0.00           H  
ATOM   3601  HG1 MET   228      63.700  55.310  34.920  1.00  0.00           H  
ATOM   3602  HG2 MET   228      62.650  56.400  35.820  1.00  0.00           H  
ATOM   3603  HE1 MET   228      63.440  54.440  32.500  1.00  0.00           H  
ATOM   3604  HE2 MET   228      64.450  55.950  32.260  1.00  0.00           H  
ATOM   3605  HE3 MET   228      63.050  55.660  31.240  1.00  0.00           H  
ATOM   3606  N   VAL   229      59.180  52.670  35.150  1.00  0.00           N  
ATOM   3607  CA  VAL   229      58.550  51.380  35.480  1.00  0.00           C  
ATOM   3608  C   VAL   229      59.290  50.160  34.870  1.00  0.00           C  
ATOM   3609  O   VAL   229      59.470  50.100  33.640  1.00  0.00           O  
ATOM   3610  CB  VAL   229      57.110  51.350  34.980  1.00  0.00           C  
ATOM   3611  CG1 VAL   229      56.310  50.040  35.210  1.00  0.00           C  
ATOM   3612  CG2 VAL   229      56.390  52.530  35.740  1.00  0.00           C  
ATOM   3613  HN  VAL   229      59.490  52.910  34.230  1.00  0.00           H  
ATOM   3614  HA  VAL   229      58.520  51.280  36.550  1.00  0.00           H  
ATOM   3615  HB  VAL   229      56.900  51.530  33.900  1.00  0.00           H  
ATOM   3616 1HG1 VAL   229      56.720  49.200  34.620  1.00  0.00           H  
ATOM   3617 2HG1 VAL   229      55.290  50.330  34.890  1.00  0.00           H  
ATOM   3618 3HG1 VAL   229      56.210  49.670  36.250  1.00  0.00           H  
ATOM   3619 1HG2 VAL   229      56.740  52.440  36.790  1.00  0.00           H  
ATOM   3620 2HG2 VAL   229      55.290  52.470  35.610  1.00  0.00           H  
ATOM   3621 3HG2 VAL   229      56.640  53.540  35.350  1.00  0.00           H  
ATOM   3622  N   ARG   230      59.770  49.250  35.750  1.00  0.00           N  
ATOM   3623  CA  ARG   230      60.340  48.020  35.290  1.00  0.00           C  
ATOM   3624  C   ARG   230      59.180  47.050  34.880  1.00  0.00           C  
ATOM   3625  O   ARG   230      58.170  46.880  35.590  1.00  0.00           O  
ATOM   3626  CB  ARG   230      61.280  47.420  36.410  1.00  0.00           C  
ATOM   3627  CG  ARG   230      62.190  46.200  35.960  1.00  0.00           C  
ATOM   3628  CD  ARG   230      63.020  46.360  34.700  1.00  0.00           C  
ATOM   3629  NE  ARG   230      64.350  47.010  35.040  1.00  0.00           N  
ATOM   3630  CZ  ARG   230      65.310  47.240  34.170  1.00  0.00           C  
ATOM   3631  NH1 ARG   230      65.230  46.940  32.900  1.00  0.00           N1+
ATOM   3632  NH2 ARG   230      66.340  48.000  34.600  1.00  0.00           N  
ATOM   3633  HN  ARG   230      59.780  49.450  36.720  1.00  0.00           H  
ATOM   3634  HA  ARG   230      60.920  48.180  34.400  1.00  0.00           H  
ATOM   3635  HB1 ARG   230      60.540  47.120  37.180  1.00  0.00           H  
ATOM   3636  HB2 ARG   230      62.030  48.170  36.740  1.00  0.00           H  
ATOM   3637  HG1 ARG   230      61.390  45.470  35.740  1.00  0.00           H  
ATOM   3638  HG2 ARG   230      62.840  45.840  36.790  1.00  0.00           H  
ATOM   3639  HD1 ARG   230      62.560  46.900  33.840  1.00  0.00           H  
ATOM   3640  HD2 ARG   230      63.300  45.350  34.320  1.00  0.00           H  
ATOM   3641  HE  ARG   230      64.630  47.240  35.970  1.00  0.00           H  
ATOM   3642 1HH1 ARG   230      64.460  46.340  32.690  1.00  0.00           H  
ATOM   3643 2HH1 ARG   230      65.980  47.270  32.320  1.00  0.00           H  
ATOM   3644 1HH2 ARG   230      66.320  48.400  35.520  1.00  0.00           H  
ATOM   3645 2HH2 ARG   230      66.960  48.350  33.900  1.00  0.00           H  
ATOM   3646  N   CYS   231      59.340  46.460  33.690  1.00  0.00           N  
ATOM   3647  CA  CYS   231      58.410  45.580  33.000  1.00  0.00           C  
ATOM   3648  C   CYS   231      58.350  44.290  33.620  1.00  0.00           C  
ATOM   3649  O   CYS   231      59.320  43.500  33.540  1.00  0.00           O  
ATOM   3650  CB  CYS   231      58.570  45.430  31.490  1.00  0.00           C  
ATOM   3651  SG  CYS   231      57.980  46.910  30.660  1.00  0.00           S  
ATOM   3652  HN  CYS   231      60.150  46.760  33.190  1.00  0.00           H  
ATOM   3653  HA  CYS   231      57.470  46.040  33.250  1.00  0.00           H  
ATOM   3654  HB1 CYS   231      57.810  44.700  31.120  1.00  0.00           H  
ATOM   3655  HB2 CYS   231      59.580  45.060  31.200  1.00  0.00           H  
ATOM   3656  HG1 CYS   231      58.760  47.710  31.380  1.00  0.00           H  
ATOM   3657  N   ASP   232      57.210  43.880  34.230  1.00  0.00           N  
ATOM   3658  CA  ASP   232      56.950  42.510  34.540  1.00  0.00           C  
ATOM   3659  C   ASP   232      56.730  41.630  33.370  1.00  0.00           C  
ATOM   3660  O   ASP   232      56.840  40.430  33.560  1.00  0.00           O  
ATOM   3661  CB  ASP   232      55.760  42.340  35.530  1.00  0.00           C  
ATOM   3662  CG  ASP   232      55.910  43.260  36.710  1.00  0.00           C  
ATOM   3663  OD1 ASP   232      56.950  43.260  37.430  1.00  0.00           O  
ATOM   3664  OD2 ASP   232      54.950  44.020  36.980  1.00  0.00           O1-
ATOM   3665  HN  ASP   232      56.460  44.540  34.310  1.00  0.00           H  
ATOM   3666  HA  ASP   232      57.840  42.100  35.000  1.00  0.00           H  
ATOM   3667  HB1 ASP   232      55.860  41.330  35.990  1.00  0.00           H  
ATOM   3668  HB2 ASP   232      54.770  42.560  35.080  1.00  0.00           H  
ATOM   3669  N   THR   233      56.550  42.180  32.130  1.00  0.00           N  
ATOM   3670  CA  THR   233      56.420  41.490  30.820  1.00  0.00           C  
ATOM   3671  C   THR   233      55.900  42.630  29.910  1.00  0.00           C  
ATOM   3672  O   THR   233      55.510  43.670  30.430  1.00  0.00           O  
ATOM   3673  CB  THR   233      55.470  40.230  30.860  1.00  0.00           C  
ATOM   3674  CG2 THR   233      54.050  40.630  30.950  1.00  0.00           C  
ATOM   3675  OG1 THR   233      55.710  39.410  29.690  1.00  0.00           O  
ATOM   3676  HN  THR   233      56.260  43.130  32.090  1.00  0.00           H  
ATOM   3677  HA  THR   233      57.410  41.230  30.470  1.00  0.00           H  
ATOM   3678  HB  THR   233      55.840  39.590  31.680  1.00  0.00           H  
ATOM   3679  HG1 THR   233      56.580  39.030  29.860  1.00  0.00           H  
ATOM   3680 1HG2 THR   233      53.390  39.740  30.970  1.00  0.00           H  
ATOM   3681 2HG2 THR   233      53.710  41.340  30.160  1.00  0.00           H  
ATOM   3682 3HG2 THR   233      53.750  41.130  31.900  1.00  0.00           H  
ATOM   3683  N   ALA   234      55.960  42.500  28.570  1.00  0.00           N  
ATOM   3684  CA  ALA   234      55.520  43.450  27.570  1.00  0.00           C  
ATOM   3685  C   ALA   234      54.100  43.840  27.650  1.00  0.00           C  
ATOM   3686  O   ALA   234      53.170  43.060  27.860  1.00  0.00           O  
ATOM   3687  CB  ALA   234      55.930  43.040  26.190  1.00  0.00           C  
ATOM   3688  HN  ALA   234      56.410  41.680  28.210  1.00  0.00           H  
ATOM   3689  HA  ALA   234      56.090  44.350  27.750  1.00  0.00           H  
ATOM   3690  HB1 ALA   234      57.020  43.180  25.980  1.00  0.00           H  
ATOM   3691  HB2 ALA   234      55.370  43.580  25.400  1.00  0.00           H  
ATOM   3692  HB3 ALA   234      55.760  41.980  25.920  1.00  0.00           H  
ATOM   3693  N   VAL   235      53.760  45.160  27.560  1.00  0.00           N  
ATOM   3694  CA  VAL   235      52.460  45.720  27.710  1.00  0.00           C  
ATOM   3695  C   VAL   235      51.930  46.450  26.550  1.00  0.00           C  
ATOM   3696  O   VAL   235      52.750  46.940  25.740  1.00  0.00           O  
ATOM   3697  CB  VAL   235      52.240  46.450  28.970  1.00  0.00           C  
ATOM   3698  CG1 VAL   235      51.900  45.390  30.050  1.00  0.00           C  
ATOM   3699  CG2 VAL   235      53.420  47.320  29.410  1.00  0.00           C  
ATOM   3700  HN  VAL   235      54.450  45.840  27.320  1.00  0.00           H  
ATOM   3701  HA  VAL   235      51.730  44.930  27.590  1.00  0.00           H  
ATOM   3702  HB  VAL   235      51.350  47.110  28.930  1.00  0.00           H  
ATOM   3703 1HG1 VAL   235      51.880  45.860  31.050  1.00  0.00           H  
ATOM   3704 2HG1 VAL   235      52.630  44.550  30.020  1.00  0.00           H  
ATOM   3705 3HG1 VAL   235      50.880  44.960  29.890  1.00  0.00           H  
ATOM   3706 1HG2 VAL   235      53.100  47.940  30.270  1.00  0.00           H  
ATOM   3707 2HG2 VAL   235      53.810  48.070  28.690  1.00  0.00           H  
ATOM   3708 3HG2 VAL   235      54.330  46.760  29.740  1.00  0.00           H  
ATOM   3709  N   GLY   236      50.590  46.530  26.300  1.00  0.00           N  
ATOM   3710  CA  GLY   236      50.060  47.200  25.150  1.00  0.00           C  
ATOM   3711  C   GLY   236      50.350  46.530  23.840  1.00  0.00           C  
ATOM   3712  O   GLY   236      50.760  45.360  23.710  1.00  0.00           O  
ATOM   3713  HN  GLY   236      49.960  46.130  26.950  1.00  0.00           H  
ATOM   3714  HA1 GLY   236      50.490  48.180  25.080  1.00  0.00           H  
ATOM   3715  HA2 GLY   236      48.990  47.120  25.300  1.00  0.00           H  
ATOM   3716  N   THR   237      50.000  47.270  22.820  1.00  0.00           N  
ATOM   3717  CA  THR   237      50.120  46.750  21.500  1.00  0.00           C  
ATOM   3718  C   THR   237      51.320  47.390  20.760  1.00  0.00           C  
ATOM   3719  O   THR   237      51.570  48.590  20.860  1.00  0.00           O  
ATOM   3720  CB  THR   237      48.820  47.020  20.720  1.00  0.00           C  
ATOM   3721  CG2 THR   237      48.380  48.470  20.950  1.00  0.00           C  
ATOM   3722  OG1 THR   237      48.960  46.870  19.340  1.00  0.00           O  
ATOM   3723  HN  THR   237      49.770  48.240  22.910  1.00  0.00           H  
ATOM   3724  HA  THR   237      50.270  45.680  21.480  1.00  0.00           H  
ATOM   3725  HB  THR   237      47.970  46.390  21.050  1.00  0.00           H  
ATOM   3726  HG1 THR   237      48.940  45.920  19.170  1.00  0.00           H  
ATOM   3727 1HG2 THR   237      47.380  48.620  20.490  1.00  0.00           H  
ATOM   3728 2HG2 THR   237      49.190  49.170  20.640  1.00  0.00           H  
ATOM   3729 3HG2 THR   237      48.190  48.700  22.020  1.00  0.00           H  
ATOM   3730  N   PRO   238      52.120  46.570  19.940  1.00  0.00           N  
ATOM   3731  CA  PRO   238      53.300  47.010  19.300  1.00  0.00           C  
ATOM   3732  C   PRO   238      52.920  47.860  18.030  1.00  0.00           C  
ATOM   3733  O   PRO   238      53.790  48.220  17.250  1.00  0.00           O  
ATOM   3734  CB  PRO   238      54.200  45.790  19.110  1.00  0.00           C  
ATOM   3735  CG  PRO   238      53.190  44.590  19.070  1.00  0.00           C  
ATOM   3736  CD  PRO   238      52.000  45.090  19.960  1.00  0.00           C  
ATOM   3737  HA  PRO   238      53.830  47.690  19.940  1.00  0.00           H  
ATOM   3738  HB1 PRO   238      54.910  45.560  19.940  1.00  0.00           H  
ATOM   3739  HB2 PRO   238      54.870  45.880  18.220  1.00  0.00           H  
ATOM   3740  HG1 PRO   238      52.720  44.490  18.060  1.00  0.00           H  
ATOM   3741  HG2 PRO   238      53.740  43.670  19.350  1.00  0.00           H  
ATOM   3742  HD1 PRO   238      51.080  44.720  19.460  1.00  0.00           H  
ATOM   3743  HD2 PRO   238      52.120  44.690  20.990  1.00  0.00           H  
ATOM   3744  N   ASP   239      51.640  48.250  17.850  1.00  0.00           N  
ATOM   3745  CA  ASP   239      51.260  49.200  16.830  1.00  0.00           C  
ATOM   3746  C   ASP   239      51.480  50.640  17.320  1.00  0.00           C  
ATOM   3747  O   ASP   239      51.800  51.590  16.580  1.00  0.00           O  
ATOM   3748  CB  ASP   239      49.810  48.990  16.350  1.00  0.00           C  
ATOM   3749  CG  ASP   239      49.560  47.660  15.780  1.00  0.00           C  
ATOM   3750  OD1 ASP   239      50.540  47.000  15.270  1.00  0.00           O  
ATOM   3751  OD2 ASP   239      48.420  47.110  15.700  1.00  0.00           O1-
ATOM   3752  HN  ASP   239      50.940  47.760  18.350  1.00  0.00           H  
ATOM   3753  HA  ASP   239      51.880  49.020  15.970  1.00  0.00           H  
ATOM   3754  HB1 ASP   239      49.470  49.710  15.580  1.00  0.00           H  
ATOM   3755  HB2 ASP   239      49.080  49.100  17.170  1.00  0.00           H  
ATOM   3756  N   TYR   240      51.560  50.770  18.700  1.00  0.00           N  
ATOM   3757  CA  TYR   240      51.790  51.970  19.460  1.00  0.00           C  
ATOM   3758  C   TYR   240      53.160  51.870  20.190  1.00  0.00           C  
ATOM   3759  O   TYR   240      53.460  52.550  21.160  1.00  0.00           O  
ATOM   3760  CB  TYR   240      50.710  52.140  20.550  1.00  0.00           C  
ATOM   3761  CG  TYR   240      49.510  52.890  20.080  1.00  0.00           C  
ATOM   3762  CD1 TYR   240      48.410  52.110  19.580  1.00  0.00           C  
ATOM   3763  CD2 TYR   240      49.380  54.280  20.120  1.00  0.00           C  
ATOM   3764  CE1 TYR   240      47.210  52.790  19.320  1.00  0.00           C  
ATOM   3765  CE2 TYR   240      48.230  54.940  19.780  1.00  0.00           C  
ATOM   3766  CZ  TYR   240      47.150  54.220  19.280  1.00  0.00           C  
ATOM   3767  OH  TYR   240      45.930  54.930  18.910  1.00  0.00           O  
ATOM   3768  HN  TYR   240      51.520  49.930  19.240  1.00  0.00           H  
ATOM   3769  HA  TYR   240      51.860  52.800  18.780  1.00  0.00           H  
ATOM   3770  HB1 TYR   240      51.000  52.550  21.540  1.00  0.00           H  
ATOM   3771  HB2 TYR   240      50.350  51.130  20.830  1.00  0.00           H  
ATOM   3772  HD1 TYR   240      48.490  51.030  19.510  1.00  0.00           H  
ATOM   3773  HD2 TYR   240      50.220  54.880  20.440  1.00  0.00           H  
ATOM   3774  HE1 TYR   240      46.340  52.410  18.800  1.00  0.00           H  
ATOM   3775  HE2 TYR   240      48.240  56.020  19.770  1.00  0.00           H  
ATOM   3776  HH  TYR   240      45.770  54.810  17.970  1.00  0.00           H  
ATOM   3777  N   ILE   241      54.170  51.010  19.750  1.00  0.00           N  
ATOM   3778  CA  ILE   241      55.440  50.910  20.400  1.00  0.00           C  
ATOM   3779  C   ILE   241      56.280  52.100  20.030  1.00  0.00           C  
ATOM   3780  O   ILE   241      56.140  52.750  18.970  1.00  0.00           O  
ATOM   3781  CB  ILE   241      56.190  49.620  20.100  1.00  0.00           C  
ATOM   3782  CG1 ILE   241      57.330  49.230  20.990  1.00  0.00           C  
ATOM   3783  CG2 ILE   241      56.700  49.490  18.670  1.00  0.00           C  
ATOM   3784  CD  ILE   241      57.600  47.730  21.070  1.00  0.00           C  
ATOM   3785  HN  ILE   241      54.030  50.580  18.860  1.00  0.00           H  
ATOM   3786  HA  ILE   241      55.280  50.930  21.460  1.00  0.00           H  
ATOM   3787  HB  ILE   241      55.440  48.810  20.180  1.00  0.00           H  
ATOM   3788 1HG1 ILE   241      57.170  49.560  22.040  1.00  0.00           H  
ATOM   3789 2HG1 ILE   241      58.220  49.810  20.680  1.00  0.00           H  
ATOM   3790 1HG2 ILE   241      56.830  48.410  18.460  1.00  0.00           H  
ATOM   3791 2HG2 ILE   241      57.640  50.030  18.400  1.00  0.00           H  
ATOM   3792 3HG2 ILE   241      55.960  49.870  17.930  1.00  0.00           H  
ATOM   3793  HD1 ILE   241      56.810  47.200  21.650  1.00  0.00           H  
ATOM   3794  HD2 ILE   241      58.470  47.560  21.740  1.00  0.00           H  
ATOM   3795  HD3 ILE   241      57.840  47.270  20.090  1.00  0.00           H  
ATOM   3796  N   SER   242      57.220  52.400  20.990  1.00  0.00           N  
ATOM   3797  CA  SER   242      58.170  53.500  20.850  1.00  0.00           C  
ATOM   3798  C   SER   242      59.550  53.130  20.540  1.00  0.00           C  
ATOM   3799  O   SER   242      59.860  51.940  20.600  1.00  0.00           O  
ATOM   3800  CB  SER   242      58.150  54.480  22.100  1.00  0.00           C  
ATOM   3801  OG  SER   242      58.700  53.920  23.280  1.00  0.00           O  
ATOM   3802  HN  SER   242      57.300  51.760  21.750  1.00  0.00           H  
ATOM   3803  HA  SER   242      57.780  54.110  20.040  1.00  0.00           H  
ATOM   3804  HB1 SER   242      57.100  54.770  22.270  1.00  0.00           H  
ATOM   3805  HB2 SER   242      58.670  55.450  21.910  1.00  0.00           H  
ATOM   3806  HG1 SER   242      58.160  53.140  23.450  1.00  0.00           H  
ATOM   3807  N   PRO   243      60.470  53.960  20.050  1.00  0.00           N  
ATOM   3808  CA  PRO   243      61.720  53.510  19.520  1.00  0.00           C  
ATOM   3809  C   PRO   243      62.640  53.040  20.520  1.00  0.00           C  
ATOM   3810  O   PRO   243      63.200  51.940  20.360  1.00  0.00           O  
ATOM   3811  CB  PRO   243      62.230  54.500  18.460  1.00  0.00           C  
ATOM   3812  CG  PRO   243      60.970  55.270  18.260  1.00  0.00           C  
ATOM   3813  CD  PRO   243      60.130  55.300  19.570  1.00  0.00           C  
ATOM   3814  HA  PRO   243      61.530  52.600  18.970  1.00  0.00           H  
ATOM   3815  HB1 PRO   243      62.680  53.870  17.660  1.00  0.00           H  
ATOM   3816  HB2 PRO   243      62.980  55.150  18.960  1.00  0.00           H  
ATOM   3817  HG1 PRO   243      61.080  56.200  17.660  1.00  0.00           H  
ATOM   3818  HG2 PRO   243      60.520  54.590  17.500  1.00  0.00           H  
ATOM   3819  HD1 PRO   243      60.490  56.080  20.280  1.00  0.00           H  
ATOM   3820  HD2 PRO   243      59.060  55.510  19.390  1.00  0.00           H  
ATOM   3821  N   GLU   244      62.790  53.790  21.570  1.00  0.00           N  
ATOM   3822  CA  GLU   244      63.420  53.300  22.810  1.00  0.00           C  
ATOM   3823  C   GLU   244      62.860  52.050  23.500  1.00  0.00           C  
ATOM   3824  O   GLU   244      63.610  51.200  23.870  1.00  0.00           O  
ATOM   3825  CB  GLU   244      63.300  54.490  23.830  1.00  0.00           C  
ATOM   3826  CG  GLU   244      63.910  55.820  23.320  1.00  0.00           C  
ATOM   3827  CD  GLU   244      62.910  56.770  22.560  1.00  0.00           C  
ATOM   3828  OE1 GLU   244      61.750  56.400  22.350  1.00  0.00           O  
ATOM   3829  OE2 GLU   244      63.290  57.910  22.170  1.00  0.00           O1-
ATOM   3830  HN  GLU   244      62.470  54.740  21.640  1.00  0.00           H  
ATOM   3831  HA  GLU   244      64.430  53.140  22.460  1.00  0.00           H  
ATOM   3832  HB1 GLU   244      63.750  54.230  24.810  1.00  0.00           H  
ATOM   3833  HB2 GLU   244      62.230  54.610  24.130  1.00  0.00           H  
ATOM   3834  HG1 GLU   244      64.810  55.660  22.690  1.00  0.00           H  
ATOM   3835  HG2 GLU   244      64.310  56.550  24.060  1.00  0.00           H  
ATOM   3836  N   VAL   245      61.550  51.840  23.630  1.00  0.00           N  
ATOM   3837  CA  VAL   245      61.010  50.540  24.080  1.00  0.00           C  
ATOM   3838  C   VAL   245      61.300  49.390  23.160  1.00  0.00           C  
ATOM   3839  O   VAL   245      61.730  48.320  23.580  1.00  0.00           O  
ATOM   3840  CB  VAL   245      59.580  50.710  24.410  1.00  0.00           C  
ATOM   3841  CG1 VAL   245      58.900  49.420  24.860  1.00  0.00           C  
ATOM   3842  CG2 VAL   245      59.380  51.770  25.530  1.00  0.00           C  
ATOM   3843  HN  VAL   245      60.860  52.510  23.370  1.00  0.00           H  
ATOM   3844  HA  VAL   245      61.520  50.280  24.990  1.00  0.00           H  
ATOM   3845  HB  VAL   245      58.980  51.080  23.550  1.00  0.00           H  
ATOM   3846 1HG1 VAL   245      59.320  49.110  25.850  1.00  0.00           H  
ATOM   3847 2HG1 VAL   245      58.910  48.560  24.160  1.00  0.00           H  
ATOM   3848 3HG1 VAL   245      57.830  49.640  25.050  1.00  0.00           H  
ATOM   3849 1HG2 VAL   245      59.910  51.480  26.460  1.00  0.00           H  
ATOM   3850 2HG2 VAL   245      58.310  51.820  25.820  1.00  0.00           H  
ATOM   3851 3HG2 VAL   245      59.870  52.730  25.270  1.00  0.00           H  
ATOM   3852  N   LEU   246      61.190  49.540  21.850  1.00  0.00           N  
ATOM   3853  CA  LEU   246      61.450  48.530  20.880  1.00  0.00           C  
ATOM   3854  C   LEU   246      62.930  47.950  20.930  1.00  0.00           C  
ATOM   3855  O   LEU   246      63.180  46.740  20.880  1.00  0.00           O  
ATOM   3856  CB  LEU   246      61.120  49.100  19.480  1.00  0.00           C  
ATOM   3857  CG  LEU   246      61.210  48.040  18.340  1.00  0.00           C  
ATOM   3858  CD1 LEU   246      60.390  46.760  18.590  1.00  0.00           C  
ATOM   3859  CD2 LEU   246      60.990  48.780  16.950  1.00  0.00           C  
ATOM   3860  HN  LEU   246      60.850  50.410  21.490  1.00  0.00           H  
ATOM   3861  HA  LEU   246      60.810  47.700  21.150  1.00  0.00           H  
ATOM   3862  HB1 LEU   246      61.700  50.000  19.170  1.00  0.00           H  
ATOM   3863  HB2 LEU   246      60.040  49.330  19.590  1.00  0.00           H  
ATOM   3864  HG  LEU   246      62.280  47.750  18.350  1.00  0.00           H  
ATOM   3865 1HD1 LEU   246      60.470  46.000  17.790  1.00  0.00           H  
ATOM   3866 2HD1 LEU   246      59.290  46.950  18.580  1.00  0.00           H  
ATOM   3867 3HD1 LEU   246      60.540  46.260  19.570  1.00  0.00           H  
ATOM   3868 1HD2 LEU   246      59.900  48.950  16.850  1.00  0.00           H  
ATOM   3869 2HD2 LEU   246      61.330  48.160  16.090  1.00  0.00           H  
ATOM   3870 3HD2 LEU   246      61.480  49.760  16.780  1.00  0.00           H  
ATOM   3871  N   LYS   247      63.870  48.900  21.080  1.00  0.00           N  
ATOM   3872  CA  LYS   247      65.330  48.580  21.260  1.00  0.00           C  
ATOM   3873  C   LYS   247      65.810  48.010  22.610  1.00  0.00           C  
ATOM   3874  O   LYS   247      66.920  47.620  22.840  1.00  0.00           O  
ATOM   3875  CB  LYS   247      66.170  49.900  21.070  1.00  0.00           C  
ATOM   3876  CG  LYS   247      66.610  50.090  19.660  1.00  0.00           C  
ATOM   3877  CD  LYS   247      67.400  51.340  19.460  1.00  0.00           C  
ATOM   3878  CE  LYS   247      66.500  52.600  19.670  1.00  0.00           C  
ATOM   3879  NZ  LYS   247      67.360  53.790  19.530  1.00  0.00           N1+
ATOM   3880  HN  LYS   247      63.670  49.870  21.180  1.00  0.00           H  
ATOM   3881  HA  LYS   247      65.590  47.850  20.510  1.00  0.00           H  
ATOM   3882  HB1 LYS   247      67.100  49.770  21.660  1.00  0.00           H  
ATOM   3883  HB2 LYS   247      65.560  50.670  21.600  1.00  0.00           H  
ATOM   3884  HG1 LYS   247      65.690  50.140  19.040  1.00  0.00           H  
ATOM   3885  HG2 LYS   247      67.240  49.210  19.400  1.00  0.00           H  
ATOM   3886  HD1 LYS   247      67.750  51.280  18.400  1.00  0.00           H  
ATOM   3887  HD2 LYS   247      68.310  51.370  20.100  1.00  0.00           H  
ATOM   3888  HE1 LYS   247      66.130  52.520  20.720  1.00  0.00           H  
ATOM   3889  HE2 LYS   247      65.650  52.670  18.960  1.00  0.00           H  
ATOM   3890  HZ1 LYS   247      67.710  53.780  18.550  1.00  0.00           H  
ATOM   3891  HZ2 LYS   247      68.190  53.830  20.150  1.00  0.00           H  
ATOM   3892  HZ3 LYS   247      66.750  54.630  19.590  1.00  0.00           H  
ATOM   3893  N   SER   248      64.930  48.040  23.660  1.00  0.00           N  
ATOM   3894  CA  SER   248      65.300  47.590  25.030  1.00  0.00           C  
ATOM   3895  C   SER   248      65.770  46.130  25.170  1.00  0.00           C  
ATOM   3896  O   SER   248      66.720  45.830  25.850  1.00  0.00           O  
ATOM   3897  CB  SER   248      64.310  47.960  26.150  1.00  0.00           C  
ATOM   3898  OG  SER   248      64.150  49.360  26.200  1.00  0.00           O  
ATOM   3899  HN  SER   248      63.950  48.220  23.600  1.00  0.00           H  
ATOM   3900  HA  SER   248      66.160  48.160  25.340  1.00  0.00           H  
ATOM   3901  HB1 SER   248      64.550  47.510  27.130  1.00  0.00           H  
ATOM   3902  HB2 SER   248      63.280  47.560  26.020  1.00  0.00           H  
ATOM   3903  HG1 SER   248      63.940  49.740  25.340  1.00  0.00           H  
ATOM   3904  N   GLN   249      65.080  45.100  24.570  1.00  0.00           N  
ATOM   3905  CA  GLN   249      63.750  45.090  24.000  1.00  0.00           C  
ATOM   3906  C   GLN   249      62.670  45.100  25.030  1.00  0.00           C  
ATOM   3907  O   GLN   249      62.980  44.810  26.170  1.00  0.00           O  
ATOM   3908  CB  GLN   249      63.520  43.900  23.010  1.00  0.00           C  
ATOM   3909  CG  GLN   249      63.740  42.510  23.600  1.00  0.00           C  
ATOM   3910  CD  GLN   249      62.970  42.070  24.850  1.00  0.00           C  
ATOM   3911  NE2 GLN   249      63.830  41.730  25.870  1.00  0.00           N  
ATOM   3912  OE1 GLN   249      61.740  42.120  24.930  1.00  0.00           O  
ATOM   3913  HN  GLN   249      65.530  44.220  24.660  1.00  0.00           H  
ATOM   3914  HA  GLN   249      63.670  46.020  23.470  1.00  0.00           H  
ATOM   3915  HB1 GLN   249      64.340  44.020  22.260  1.00  0.00           H  
ATOM   3916  HB2 GLN   249      62.540  43.930  22.500  1.00  0.00           H  
ATOM   3917  HG1 GLN   249      64.820  42.340  23.800  1.00  0.00           H  
ATOM   3918  HG2 GLN   249      63.410  41.710  22.890  1.00  0.00           H  
ATOM   3919 1HE2 GLN   249      63.480  41.330  26.720  1.00  0.00           H  
ATOM   3920 2HE2 GLN   249      64.820  41.770  25.740  1.00  0.00           H  
ATOM   3921  N   GLY   250      61.490  45.580  24.670  1.00  0.00           N  
ATOM   3922  CA  GLY   250      60.430  46.130  25.550  1.00  0.00           C  
ATOM   3923  C   GLY   250      59.760  45.320  26.590  1.00  0.00           C  
ATOM   3924  O   GLY   250      59.180  45.880  27.510  1.00  0.00           O  
ATOM   3925  HN  GLY   250      61.450  45.850  23.710  1.00  0.00           H  
ATOM   3926  HA1 GLY   250      59.640  46.490  24.910  1.00  0.00           H  
ATOM   3927  HA2 GLY   250      60.760  47.000  26.100  1.00  0.00           H  
ATOM   3928  N   GLY   251      59.980  43.990  26.570  1.00  0.00           N  
ATOM   3929  CA  GLY   251      59.570  43.070  27.620  1.00  0.00           C  
ATOM   3930  C   GLY   251      60.320  43.160  28.930  1.00  0.00           C  
ATOM   3931  O   GLY   251      59.630  42.780  29.920  1.00  0.00           O  
ATOM   3932  HN  GLY   251      60.430  43.520  25.820  1.00  0.00           H  
ATOM   3933  HA1 GLY   251      59.790  42.080  27.250  1.00  0.00           H  
ATOM   3934  HA2 GLY   251      58.570  43.380  27.920  1.00  0.00           H  
ATOM   3935  N   ASP   252      61.610  43.490  29.020  1.00  0.00           N  
ATOM   3936  CA  ASP   252      62.370  43.600  30.240  1.00  0.00           C  
ATOM   3937  C   ASP   252      62.380  45.110  30.530  1.00  0.00           C  
ATOM   3938  O   ASP   252      63.180  45.570  31.350  1.00  0.00           O  
ATOM   3939  CB  ASP   252      63.830  43.070  30.040  1.00  0.00           C  
ATOM   3940  CG  ASP   252      63.660  41.570  29.780  1.00  0.00           C  
ATOM   3941  OD1 ASP   252      64.670  41.040  29.430  1.00  0.00           O  
ATOM   3942  OD2 ASP   252      62.650  40.900  30.100  1.00  0.00           O1-
ATOM   3943  HN  ASP   252      62.020  43.760  28.150  1.00  0.00           H  
ATOM   3944  HA  ASP   252      61.950  43.140  31.120  1.00  0.00           H  
ATOM   3945  HB1 ASP   252      64.390  43.320  30.970  1.00  0.00           H  
ATOM   3946  HB2 ASP   252      64.270  43.560  29.150  1.00  0.00           H  
ATOM   3947  N   GLY   253      61.610  45.880  29.710  1.00  0.00           N  
ATOM   3948  CA  GLY   253      61.560  47.340  29.490  1.00  0.00           C  
ATOM   3949  C   GLY   253      61.660  48.170  30.790  1.00  0.00           C  
ATOM   3950  O   GLY   253      61.270  47.750  31.910  1.00  0.00           O  
ATOM   3951  HN  GLY   253      60.940  45.400  29.140  1.00  0.00           H  
ATOM   3952  HA1 GLY   253      60.570  47.560  29.120  1.00  0.00           H  
ATOM   3953  HA2 GLY   253      62.350  47.680  28.850  1.00  0.00           H  
ATOM   3954  N   TYR   254      62.090  49.460  30.650  1.00  0.00           N  
ATOM   3955  CA  TYR   254      62.350  50.340  31.810  1.00  0.00           C  
ATOM   3956  C   TYR   254      62.100  51.740  31.230  1.00  0.00           C  
ATOM   3957  O   TYR   254      62.890  52.300  30.490  1.00  0.00           O  
ATOM   3958  CB  TYR   254      63.850  50.300  32.300  1.00  0.00           C  
ATOM   3959  CG  TYR   254      63.940  50.900  33.630  1.00  0.00           C  
ATOM   3960  CD1 TYR   254      63.330  50.450  34.790  1.00  0.00           C  
ATOM   3961  CD2 TYR   254      64.770  52.040  33.710  1.00  0.00           C  
ATOM   3962  CE1 TYR   254      63.380  51.190  36.000  1.00  0.00           C  
ATOM   3963  CE2 TYR   254      64.850  52.730  34.950  1.00  0.00           C  
ATOM   3964  CZ  TYR   254      64.260  52.260  36.070  1.00  0.00           C  
ATOM   3965  OH  TYR   254      64.570  52.860  37.280  1.00  0.00           O  
ATOM   3966  HN  TYR   254      62.480  49.880  29.830  1.00  0.00           H  
ATOM   3967  HA  TYR   254      61.660  50.090  32.610  1.00  0.00           H  
ATOM   3968  HB1 TYR   254      64.500  50.800  31.550  1.00  0.00           H  
ATOM   3969  HB2 TYR   254      64.260  49.270  32.360  1.00  0.00           H  
ATOM   3970  HD1 TYR   254      62.720  49.570  34.890  1.00  0.00           H  
ATOM   3971  HD2 TYR   254      65.400  52.340  32.880  1.00  0.00           H  
ATOM   3972  HE1 TYR   254      62.910  50.740  36.860  1.00  0.00           H  
ATOM   3973  HE2 TYR   254      65.550  53.550  34.940  1.00  0.00           H  
ATOM   3974  HH  TYR   254      65.180  53.600  37.230  1.00  0.00           H  
ATOM   3975  N   TYR   255      60.820  52.190  31.340  1.00  0.00           N  
ATOM   3976  CA  TYR   255      60.400  53.420  30.790  1.00  0.00           C  
ATOM   3977  C   TYR   255      59.470  54.240  31.670  1.00  0.00           C  
ATOM   3978  O   TYR   255      58.890  53.710  32.670  1.00  0.00           O  
ATOM   3979  CB  TYR   255      59.880  53.220  29.360  1.00  0.00           C  
ATOM   3980  CG  TYR   255      58.760  52.160  29.160  1.00  0.00           C  
ATOM   3981  CD1 TYR   255      57.400  52.620  29.210  1.00  0.00           C  
ATOM   3982  CD2 TYR   255      58.990  50.850  28.890  1.00  0.00           C  
ATOM   3983  CE1 TYR   255      56.440  51.730  28.830  1.00  0.00           C  
ATOM   3984  CE2 TYR   255      58.030  49.920  28.540  1.00  0.00           C  
ATOM   3985  CZ  TYR   255      56.740  50.370  28.470  1.00  0.00           C  
ATOM   3986  OH  TYR   255      55.870  49.370  28.050  1.00  0.00           O  
ATOM   3987  HN  TYR   255      60.260  51.630  31.940  1.00  0.00           H  
ATOM   3988  HA  TYR   255      61.230  54.090  30.670  1.00  0.00           H  
ATOM   3989  HB1 TYR   255      60.660  52.840  28.670  1.00  0.00           H  
ATOM   3990  HB2 TYR   255      59.780  54.180  28.800  1.00  0.00           H  
ATOM   3991  HD1 TYR   255      57.190  53.640  29.480  1.00  0.00           H  
ATOM   3992  HD2 TYR   255      60.020  50.520  28.920  1.00  0.00           H  
ATOM   3993  HE1 TYR   255      55.430  52.120  28.790  1.00  0.00           H  
ATOM   3994  HE2 TYR   255      58.280  48.890  28.350  1.00  0.00           H  
ATOM   3995  HH  TYR   255      55.120  49.840  27.670  1.00  0.00           H  
ATOM   3996  N   GLY   256      59.230  55.540  31.310  1.00  0.00           N  
ATOM   3997  CA  GLY   256      58.290  56.440  31.880  1.00  0.00           C  
ATOM   3998  C   GLY   256      57.300  57.020  30.960  1.00  0.00           C  
ATOM   3999  O   GLY   256      56.960  56.490  29.870  1.00  0.00           O  
ATOM   4000  HN  GLY   256      59.720  55.950  30.540  1.00  0.00           H  
ATOM   4001  HA1 GLY   256      58.880  57.290  32.190  1.00  0.00           H  
ATOM   4002  HA2 GLY   256      57.680  55.950  32.630  1.00  0.00           H  
ATOM   4003  N   ARG   257      56.710  58.190  31.270  1.00  0.00           N  
ATOM   4004  CA  ARG   257      55.670  58.920  30.570  1.00  0.00           C  
ATOM   4005  C   ARG   257      55.830  59.030  29.070  1.00  0.00           C  
ATOM   4006  O   ARG   257      54.900  58.900  28.250  1.00  0.00           O  
ATOM   4007  CB  ARG   257      55.450  60.320  31.190  1.00  0.00           C  
ATOM   4008  CG  ARG   257      56.740  61.180  31.450  1.00  0.00           C  
ATOM   4009  CD  ARG   257      56.580  62.690  31.900  1.00  0.00           C  
ATOM   4010  NE  ARG   257      55.780  63.330  30.840  1.00  0.00           N  
ATOM   4011  CZ  ARG   257      55.020  64.390  31.060  1.00  0.00           C  
ATOM   4012  NH1 ARG   257      54.950  64.890  32.250  1.00  0.00           N1+
ATOM   4013  NH2 ARG   257      54.460  64.970  30.010  1.00  0.00           N  
ATOM   4014  HN  ARG   257      57.170  58.650  32.030  1.00  0.00           H  
ATOM   4015  HA  ARG   257      54.780  58.320  30.750  1.00  0.00           H  
ATOM   4016  HB1 ARG   257      54.900  60.070  32.120  1.00  0.00           H  
ATOM   4017  HB2 ARG   257      54.730  60.860  30.540  1.00  0.00           H  
ATOM   4018  HG1 ARG   257      57.420  61.090  30.570  1.00  0.00           H  
ATOM   4019  HG2 ARG   257      57.400  60.730  32.220  1.00  0.00           H  
ATOM   4020  HD1 ARG   257      57.600  63.110  31.930  1.00  0.00           H  
ATOM   4021  HD2 ARG   257      56.050  62.690  32.870  1.00  0.00           H  
ATOM   4022  HE  ARG   257      55.710  62.990  29.900  1.00  0.00           H  
ATOM   4023 1HH1 ARG   257      55.270  64.280  32.980  1.00  0.00           H  
ATOM   4024 2HH1 ARG   257      54.210  65.530  32.430  1.00  0.00           H  
ATOM   4025 1HH2 ARG   257      54.090  65.890  30.140  1.00  0.00           H  
ATOM   4026 2HH2 ARG   257      54.890  64.760  29.130  1.00  0.00           H  
ATOM   4027  N   GLU   258      57.040  59.400  28.550  1.00  0.00           N  
ATOM   4028  CA  GLU   258      57.420  59.690  27.200  1.00  0.00           C  
ATOM   4029  C   GLU   258      56.960  58.750  26.140  1.00  0.00           C  
ATOM   4030  O   GLU   258      56.530  59.120  25.030  1.00  0.00           O  
ATOM   4031  CB  GLU   258      58.950  59.770  27.130  1.00  0.00           C  
ATOM   4032  CG  GLU   258      59.400  60.900  28.060  1.00  0.00           C  
ATOM   4033  CD  GLU   258      60.050  60.260  29.280  1.00  0.00           C  
ATOM   4034  OE1 GLU   258      61.170  60.620  29.610  1.00  0.00           O  
ATOM   4035  OE2 GLU   258      59.420  59.460  30.000  1.00  0.00           O1-
ATOM   4036  HN  GLU   258      57.810  59.370  29.180  1.00  0.00           H  
ATOM   4037  HA  GLU   258      56.940  60.640  27.020  1.00  0.00           H  
ATOM   4038  HB1 GLU   258      59.180  60.060  26.080  1.00  0.00           H  
ATOM   4039  HB2 GLU   258      59.490  58.840  27.390  1.00  0.00           H  
ATOM   4040  HG1 GLU   258      58.510  61.480  28.400  1.00  0.00           H  
ATOM   4041  HG2 GLU   258      60.100  61.570  27.500  1.00  0.00           H  
ATOM   4042  N   CYS   259      56.670  57.440  26.480  1.00  0.00           N  
ATOM   4043  CA  CYS   259      56.020  56.520  25.580  1.00  0.00           C  
ATOM   4044  C   CYS   259      54.570  56.820  25.270  1.00  0.00           C  
ATOM   4045  O   CYS   259      54.150  56.760  24.150  1.00  0.00           O  
ATOM   4046  CB  CYS   259      56.280  55.100  26.030  1.00  0.00           C  
ATOM   4047  SG  CYS   259      57.910  54.860  26.670  1.00  0.00           S  
ATOM   4048  HN  CYS   259      56.850  57.080  27.380  1.00  0.00           H  
ATOM   4049  HA  CYS   259      56.570  56.710  24.670  1.00  0.00           H  
ATOM   4050  HB1 CYS   259      55.970  54.260  25.380  1.00  0.00           H  
ATOM   4051  HB2 CYS   259      55.550  55.010  26.870  1.00  0.00           H  
ATOM   4052  HG1 CYS   259      58.660  55.650  25.910  1.00  0.00           H  
ATOM   4053  N   ASP   260      53.680  57.160  26.210  1.00  0.00           N  
ATOM   4054  CA  ASP   260      52.290  57.470  26.110  1.00  0.00           C  
ATOM   4055  C   ASP   260      52.070  58.760  25.280  1.00  0.00           C  
ATOM   4056  O   ASP   260      51.210  59.000  24.440  1.00  0.00           O  
ATOM   4057  CB  ASP   260      51.730  57.600  27.610  1.00  0.00           C  
ATOM   4058  CG  ASP   260      51.800  56.290  28.380  1.00  0.00           C  
ATOM   4059  OD1 ASP   260      51.890  56.270  29.640  1.00  0.00           O  
ATOM   4060  OD2 ASP   260      51.820  55.200  27.770  1.00  0.00           O1-
ATOM   4061  HN  ASP   260      54.040  57.270  27.140  1.00  0.00           H  
ATOM   4062  HA  ASP   260      51.710  56.690  25.620  1.00  0.00           H  
ATOM   4063  HB1 ASP   260      50.670  57.950  27.680  1.00  0.00           H  
ATOM   4064  HB2 ASP   260      52.420  58.310  28.110  1.00  0.00           H  
ATOM   4065  N   TRP   261      52.990  59.750  25.400  1.00  0.00           N  
ATOM   4066  CA  TRP   261      52.880  61.010  24.610  1.00  0.00           C  
ATOM   4067  C   TRP   261      53.240  60.760  23.140  1.00  0.00           C  
ATOM   4068  O   TRP   261      52.740  61.390  22.200  1.00  0.00           O  
ATOM   4069  CB  TRP   261      53.930  62.030  25.200  1.00  0.00           C  
ATOM   4070  CG  TRP   261      53.290  62.480  26.490  1.00  0.00           C  
ATOM   4071  CD1 TRP   261      53.710  61.970  27.740  1.00  0.00           C  
ATOM   4072  CD2 TRP   261      52.090  63.240  26.850  1.00  0.00           C  
ATOM   4073  CE2 TRP   261      52.010  63.200  28.250  1.00  0.00           C  
ATOM   4074  CE3 TRP   261      51.210  63.970  26.060  1.00  0.00           C  
ATOM   4075  NE1 TRP   261      53.000  62.460  28.770  1.00  0.00           N  
ATOM   4076  CZ2 TRP   261      50.910  63.860  28.860  1.00  0.00           C  
ATOM   4077  CZ3 TRP   261      50.200  64.650  26.640  1.00  0.00           C  
ATOM   4078  CH2 TRP   261      50.040  64.640  28.020  1.00  0.00           C  
ATOM   4079  HN  TRP   261      53.800  59.570  25.950  1.00  0.00           H  
ATOM   4080  HA  TRP   261      51.900  61.470  24.570  1.00  0.00           H  
ATOM   4081  HB1 TRP   261      54.010  62.990  24.650  1.00  0.00           H  
ATOM   4082  HB2 TRP   261      54.920  61.640  25.500  1.00  0.00           H  
ATOM   4083  HD1 TRP   261      54.650  61.460  27.860  1.00  0.00           H  
ATOM   4084  HE1 TRP   261      52.950  62.070  29.660  1.00  0.00           H  
ATOM   4085  HE3 TRP   261      51.310  63.950  24.990  1.00  0.00           H  
ATOM   4086  HZ2 TRP   261      50.720  63.750  29.920  1.00  0.00           H  
ATOM   4087  HZ3 TRP   261      49.540  65.180  25.970  1.00  0.00           H  
ATOM   4088  HH2 TRP   261      49.230  65.210  28.470  1.00  0.00           H  
ATOM   4089  N   TRP   262      54.190  59.790  22.930  1.00  0.00           N  
ATOM   4090  CA  TRP   262      54.440  59.270  21.590  1.00  0.00           C  
ATOM   4091  C   TRP   262      53.180  58.740  20.890  1.00  0.00           C  
ATOM   4092  O   TRP   262      52.970  59.000  19.710  1.00  0.00           O  
ATOM   4093  CB  TRP   262      55.760  58.460  21.480  1.00  0.00           C  
ATOM   4094  CG  TRP   262      55.960  57.460  20.280  1.00  0.00           C  
ATOM   4095  CD1 TRP   262      55.340  56.230  20.120  1.00  0.00           C  
ATOM   4096  CD2 TRP   262      56.810  57.670  19.140  1.00  0.00           C  
ATOM   4097  CE2 TRP   262      56.700  56.480  18.360  1.00  0.00           C  
ATOM   4098  CE3 TRP   262      57.770  58.640  18.850  1.00  0.00           C  
ATOM   4099  NE1 TRP   262      55.750  55.660  18.900  1.00  0.00           N  
ATOM   4100  CZ2 TRP   262      57.460  56.270  17.240  1.00  0.00           C  
ATOM   4101  CZ3 TRP   262      58.480  58.500  17.660  1.00  0.00           C  
ATOM   4102  CH2 TRP   262      58.350  57.310  16.950  1.00  0.00           C  
ATOM   4103  HN  TRP   262      54.640  59.310  23.690  1.00  0.00           H  
ATOM   4104  HA  TRP   262      54.700  60.090  20.950  1.00  0.00           H  
ATOM   4105  HB1 TRP   262      55.770  57.850  22.400  1.00  0.00           H  
ATOM   4106  HB2 TRP   262      56.660  59.120  21.470  1.00  0.00           H  
ATOM   4107  HD1 TRP   262      54.580  55.760  20.720  1.00  0.00           H  
ATOM   4108  HE1 TRP   262      55.720  54.760  18.520  1.00  0.00           H  
ATOM   4109  HE3 TRP   262      57.870  59.560  19.400  1.00  0.00           H  
ATOM   4110  HZ2 TRP   262      57.400  55.490  16.490  1.00  0.00           H  
ATOM   4111  HZ3 TRP   262      59.160  59.230  17.250  1.00  0.00           H  
ATOM   4112  HH2 TRP   262      58.750  57.250  15.950  1.00  0.00           H  
ATOM   4113  N   SER   263      52.370  57.990  21.730  1.00  0.00           N  
ATOM   4114  CA  SER   263      51.090  57.430  21.410  1.00  0.00           C  
ATOM   4115  C   SER   263      50.010  58.440  21.130  1.00  0.00           C  
ATOM   4116  O   SER   263      49.230  58.280  20.180  1.00  0.00           O  
ATOM   4117  CB  SER   263      50.610  56.430  22.480  1.00  0.00           C  
ATOM   4118  OG  SER   263      51.470  55.330  22.630  1.00  0.00           O  
ATOM   4119  HN  SER   263      52.810  57.780  22.600  1.00  0.00           H  
ATOM   4120  HA  SER   263      51.240  56.840  20.510  1.00  0.00           H  
ATOM   4121  HB1 SER   263      49.550  56.170  22.250  1.00  0.00           H  
ATOM   4122  HB2 SER   263      50.490  56.970  23.440  1.00  0.00           H  
ATOM   4123  HG1 SER   263      51.200  54.820  23.400  1.00  0.00           H  
ATOM   4124  N   VAL   264      49.940  59.550  21.870  1.00  0.00           N  
ATOM   4125  CA  VAL   264      49.230  60.740  21.360  1.00  0.00           C  
ATOM   4126  C   VAL   264      49.520  61.130  19.900  1.00  0.00           C  
ATOM   4127  O   VAL   264      48.570  61.380  19.160  1.00  0.00           O  
ATOM   4128  CB  VAL   264      49.260  62.000  22.230  1.00  0.00           C  
ATOM   4129  CG1 VAL   264      48.280  63.060  21.660  1.00  0.00           C  
ATOM   4130  CG2 VAL   264      48.730  61.500  23.690  1.00  0.00           C  
ATOM   4131  HN  VAL   264      50.350  59.650  22.770  1.00  0.00           H  
ATOM   4132  HA  VAL   264      48.190  60.460  21.460  1.00  0.00           H  
ATOM   4133  HB  VAL   264      50.290  62.350  22.410  1.00  0.00           H  
ATOM   4134 1HG1 VAL   264      48.200  63.930  22.330  1.00  0.00           H  
ATOM   4135 2HG1 VAL   264      47.280  62.600  21.490  1.00  0.00           H  
ATOM   4136 3HG1 VAL   264      48.470  63.560  20.680  1.00  0.00           H  
ATOM   4137 1HG2 VAL   264      48.810  62.430  24.300  1.00  0.00           H  
ATOM   4138 2HG2 VAL   264      49.370  60.700  24.120  1.00  0.00           H  
ATOM   4139 3HG2 VAL   264      47.690  61.110  23.660  1.00  0.00           H  
ATOM   4140  N   GLY   265      50.760  61.090  19.390  1.00  0.00           N  
ATOM   4141  CA  GLY   265      51.120  61.260  18.020  1.00  0.00           C  
ATOM   4142  C   GLY   265      50.530  60.320  17.030  1.00  0.00           C  
ATOM   4143  O   GLY   265      50.160  60.690  15.940  1.00  0.00           O  
ATOM   4144  HN  GLY   265      51.430  60.840  20.100  1.00  0.00           H  
ATOM   4145  HA1 GLY   265      52.180  61.060  18.050  1.00  0.00           H  
ATOM   4146  HA2 GLY   265      50.850  62.280  17.800  1.00  0.00           H  
ATOM   4147  N   VAL   266      50.640  59.050  17.360  1.00  0.00           N  
ATOM   4148  CA  VAL   266      50.030  57.950  16.610  1.00  0.00           C  
ATOM   4149  C   VAL   266      48.450  58.170  16.590  1.00  0.00           C  
ATOM   4150  O   VAL   266      47.830  58.150  15.540  1.00  0.00           O  
ATOM   4151  CB  VAL   266      50.390  56.530  17.140  1.00  0.00           C  
ATOM   4152  CG1 VAL   266      49.430  55.460  16.510  1.00  0.00           C  
ATOM   4153  CG2 VAL   266      51.860  56.140  16.850  1.00  0.00           C  
ATOM   4154  HN  VAL   266      51.010  58.940  18.270  1.00  0.00           H  
ATOM   4155  HA  VAL   266      50.420  58.110  15.620  1.00  0.00           H  
ATOM   4156  HB  VAL   266      50.270  56.560  18.240  1.00  0.00           H  
ATOM   4157 1HG1 VAL   266      48.420  55.620  16.940  1.00  0.00           H  
ATOM   4158 2HG1 VAL   266      49.860  54.460  16.730  1.00  0.00           H  
ATOM   4159 3HG1 VAL   266      49.360  55.660  15.420  1.00  0.00           H  
ATOM   4160 1HG2 VAL   266      52.130  55.160  17.300  1.00  0.00           H  
ATOM   4161 2HG2 VAL   266      52.600  56.850  17.270  1.00  0.00           H  
ATOM   4162 3HG2 VAL   266      52.080  56.010  15.770  1.00  0.00           H  
ATOM   4163  N   PHE   267      47.870  58.530  17.760  1.00  0.00           N  
ATOM   4164  CA  PHE   267      46.450  58.840  17.920  1.00  0.00           C  
ATOM   4165  C   PHE   267      46.020  60.010  17.040  1.00  0.00           C  
ATOM   4166  O   PHE   267      45.080  59.980  16.210  1.00  0.00           O  
ATOM   4167  CB  PHE   267      46.200  58.910  19.500  1.00  0.00           C  
ATOM   4168  CG  PHE   267      44.940  59.630  19.960  1.00  0.00           C  
ATOM   4169  CD1 PHE   267      44.940  60.470  21.140  1.00  0.00           C  
ATOM   4170  CD2 PHE   267      43.720  59.500  19.320  1.00  0.00           C  
ATOM   4171  CE1 PHE   267      43.860  61.200  21.550  1.00  0.00           C  
ATOM   4172  CE2 PHE   267      42.560  60.090  19.790  1.00  0.00           C  
ATOM   4173  CZ  PHE   267      42.660  60.960  20.890  1.00  0.00           C  
ATOM   4174  HN  PHE   267      48.480  58.650  18.540  1.00  0.00           H  
ATOM   4175  HA  PHE   267      45.780  58.060  17.600  1.00  0.00           H  
ATOM   4176  HB1 PHE   267      47.080  59.450  19.910  1.00  0.00           H  
ATOM   4177  HB2 PHE   267      46.180  57.850  19.820  1.00  0.00           H  
ATOM   4178  HD1 PHE   267      45.860  60.720  21.650  1.00  0.00           H  
ATOM   4179  HD2 PHE   267      43.700  59.040  18.350  1.00  0.00           H  
ATOM   4180  HE1 PHE   267      43.880  61.960  22.310  1.00  0.00           H  
ATOM   4181  HE2 PHE   267      41.580  59.860  19.410  1.00  0.00           H  
ATOM   4182  HZ  PHE   267      41.800  61.470  21.280  1.00  0.00           H  
ATOM   4183  N   LEU   268      46.820  61.130  17.020  1.00  0.00           N  
ATOM   4184  CA  LEU   268      46.610  62.290  16.190  1.00  0.00           C  
ATOM   4185  C   LEU   268      46.590  61.950  14.690  1.00  0.00           C  
ATOM   4186  O   LEU   268      45.820  62.380  13.890  1.00  0.00           O  
ATOM   4187  CB  LEU   268      47.740  63.340  16.410  1.00  0.00           C  
ATOM   4188  CG  LEU   268      47.490  64.260  17.620  1.00  0.00           C  
ATOM   4189  CD1 LEU   268      48.600  65.300  17.660  1.00  0.00           C  
ATOM   4190  CD2 LEU   268      46.200  65.030  17.540  1.00  0.00           C  
ATOM   4191  HN  LEU   268      47.560  61.200  17.690  1.00  0.00           H  
ATOM   4192  HA  LEU   268      45.650  62.670  16.520  1.00  0.00           H  
ATOM   4193  HB1 LEU   268      47.690  64.060  15.560  1.00  0.00           H  
ATOM   4194  HB2 LEU   268      48.700  62.800  16.490  1.00  0.00           H  
ATOM   4195  HG  LEU   268      47.520  63.710  18.590  1.00  0.00           H  
ATOM   4196 1HD1 LEU   268      48.300  65.990  16.840  1.00  0.00           H  
ATOM   4197 2HD1 LEU   268      49.620  64.860  17.590  1.00  0.00           H  
ATOM   4198 3HD1 LEU   268      48.630  65.980  18.540  1.00  0.00           H  
ATOM   4199 1HD2 LEU   268      46.140  65.700  18.420  1.00  0.00           H  
ATOM   4200 2HD2 LEU   268      45.310  64.380  17.660  1.00  0.00           H  
ATOM   4201 3HD2 LEU   268      46.110  65.680  16.630  1.00  0.00           H  
ATOM   4202  N   TYR   269      47.470  61.020  14.250  1.00  0.00           N  
ATOM   4203  CA  TYR   269      47.520  60.490  12.860  1.00  0.00           C  
ATOM   4204  C   TYR   269      46.170  59.800  12.520  1.00  0.00           C  
ATOM   4205  O   TYR   269      45.450  60.170  11.580  1.00  0.00           O  
ATOM   4206  CB  TYR   269      48.790  59.530  12.720  1.00  0.00           C  
ATOM   4207  CG  TYR   269      49.050  59.400  11.170  1.00  0.00           C  
ATOM   4208  CD1 TYR   269      48.240  58.700  10.290  1.00  0.00           C  
ATOM   4209  CD2 TYR   269      50.120  60.170  10.680  1.00  0.00           C  
ATOM   4210  CE1 TYR   269      48.450  58.760   8.890  1.00  0.00           C  
ATOM   4211  CE2 TYR   269      50.390  60.240   9.270  1.00  0.00           C  
ATOM   4212  CZ  TYR   269      49.530  59.530   8.360  1.00  0.00           C  
ATOM   4213  OH  TYR   269      49.700  59.630   7.000  1.00  0.00           O  
ATOM   4214  HN  TYR   269      48.090  60.630  14.930  1.00  0.00           H  
ATOM   4215  HA  TYR   269      47.650  61.380  12.270  1.00  0.00           H  
ATOM   4216  HB1 TYR   269      48.550  58.510  13.080  1.00  0.00           H  
ATOM   4217  HB2 TYR   269      49.620  60.000  13.280  1.00  0.00           H  
ATOM   4218  HD1 TYR   269      47.590  57.900  10.610  1.00  0.00           H  
ATOM   4219  HD2 TYR   269      50.590  60.870  11.360  1.00  0.00           H  
ATOM   4220  HE1 TYR   269      47.800  58.210   8.230  1.00  0.00           H  
ATOM   4221  HE2 TYR   269      51.200  60.850   8.900  1.00  0.00           H  
ATOM   4222  HH  TYR   269      50.510  60.110   6.780  1.00  0.00           H  
ATOM   4223  N   GLU   270      45.720  58.910  13.390  1.00  0.00           N  
ATOM   4224  CA  GLU   270      44.420  58.210  13.360  1.00  0.00           C  
ATOM   4225  C   GLU   270      43.200  59.180  13.340  1.00  0.00           C  
ATOM   4226  O   GLU   270      42.280  58.960  12.630  1.00  0.00           O  
ATOM   4227  CB  GLU   270      44.210  57.120  14.450  1.00  0.00           C  
ATOM   4228  CG  GLU   270      45.230  55.940  14.400  1.00  0.00           C  
ATOM   4229  CD  GLU   270      44.880  54.870  15.420  1.00  0.00           C  
ATOM   4230  OE1 GLU   270      43.830  54.270  15.200  1.00  0.00           O  
ATOM   4231  OE2 GLU   270      45.600  54.590  16.390  1.00  0.00           O1-
ATOM   4232  HN  GLU   270      46.150  58.660  14.260  1.00  0.00           H  
ATOM   4233  HA  GLU   270      44.350  57.710  12.400  1.00  0.00           H  
ATOM   4234  HB1 GLU   270      43.180  56.720  14.340  1.00  0.00           H  
ATOM   4235  HB2 GLU   270      44.170  57.620  15.450  1.00  0.00           H  
ATOM   4236  HG1 GLU   270      46.290  56.270  14.480  1.00  0.00           H  
ATOM   4237  HG2 GLU   270      45.110  55.470  13.410  1.00  0.00           H  
ATOM   4238  N   MET   271      43.270  60.250  14.100  1.00  0.00           N  
ATOM   4239  CA  MET   271      42.250  61.340  14.080  1.00  0.00           C  
ATOM   4240  C   MET   271      42.190  62.040  12.650  1.00  0.00           C  
ATOM   4241  O   MET   271      41.140  62.200  12.080  1.00  0.00           O  
ATOM   4242  CB  MET   271      42.330  62.400  15.270  1.00  0.00           C  
ATOM   4243  CG  MET   271      41.650  61.890  16.570  1.00  0.00           C  
ATOM   4244  SD  MET   271      40.960  63.250  17.540  1.00  0.00           S  
ATOM   4245  CE  MET   271      39.210  62.650  17.450  1.00  0.00           C  
ATOM   4246  HN  MET   271      44.000  60.330  14.780  1.00  0.00           H  
ATOM   4247  HA  MET   271      41.320  60.790  14.110  1.00  0.00           H  
ATOM   4248  HB1 MET   271      41.770  63.290  14.920  1.00  0.00           H  
ATOM   4249  HB2 MET   271      43.420  62.510  15.430  1.00  0.00           H  
ATOM   4250  HG1 MET   271      42.340  61.270  17.170  1.00  0.00           H  
ATOM   4251  HG2 MET   271      40.850  61.200  16.220  1.00  0.00           H  
ATOM   4252  HE1 MET   271      38.550  63.390  17.950  1.00  0.00           H  
ATOM   4253  HE2 MET   271      39.010  61.650  17.900  1.00  0.00           H  
ATOM   4254  HE3 MET   271      38.910  62.530  16.390  1.00  0.00           H  
ATOM   4255  N   LEU   272      43.360  62.520  12.110  1.00  0.00           N  
ATOM   4256  CA  LEU   272      43.450  63.510  11.120  1.00  0.00           C  
ATOM   4257  C   LEU   272      43.790  63.000   9.700  1.00  0.00           C  
ATOM   4258  O   LEU   272      43.800  63.730   8.690  1.00  0.00           O  
ATOM   4259  CB  LEU   272      44.350  64.730  11.690  1.00  0.00           C  
ATOM   4260  CG  LEU   272      43.760  65.550  12.870  1.00  0.00           C  
ATOM   4261  CD1 LEU   272      44.890  66.200  13.630  1.00  0.00           C  
ATOM   4262  CD2 LEU   272      42.660  66.500  12.360  1.00  0.00           C  
ATOM   4263  HN  LEU   272      44.210  62.270  12.570  1.00  0.00           H  
ATOM   4264  HA  LEU   272      42.470  63.920  10.940  1.00  0.00           H  
ATOM   4265  HB1 LEU   272      44.480  65.370  10.790  1.00  0.00           H  
ATOM   4266  HB2 LEU   272      45.260  64.270  12.130  1.00  0.00           H  
ATOM   4267  HG  LEU   272      43.240  64.890  13.600  1.00  0.00           H  
ATOM   4268 1HD1 LEU   272      45.470  65.430  14.180  1.00  0.00           H  
ATOM   4269 2HD1 LEU   272      44.440  66.940  14.320  1.00  0.00           H  
ATOM   4270 3HD1 LEU   272      45.570  66.700  12.900  1.00  0.00           H  
ATOM   4271 1HD2 LEU   272      42.450  67.230  13.170  1.00  0.00           H  
ATOM   4272 2HD2 LEU   272      41.730  65.920  12.180  1.00  0.00           H  
ATOM   4273 3HD2 LEU   272      42.900  67.130  11.480  1.00  0.00           H  
ATOM   4274  N   VAL   273      44.060  61.660   9.580  1.00  0.00           N  
ATOM   4275  CA  VAL   273      44.250  61.030   8.190  1.00  0.00           C  
ATOM   4276  C   VAL   273      43.440  59.650   8.280  1.00  0.00           C  
ATOM   4277  O   VAL   273      42.790  59.280   7.310  1.00  0.00           O  
ATOM   4278  CB  VAL   273      45.680  60.630   7.830  1.00  0.00           C  
ATOM   4279  CG1 VAL   273      45.650  60.070   6.390  1.00  0.00           C  
ATOM   4280  CG2 VAL   273      46.610  61.830   7.880  1.00  0.00           C  
ATOM   4281  HN  VAL   273      44.130  61.130  10.430  1.00  0.00           H  
ATOM   4282  HA  VAL   273      43.770  61.640   7.440  1.00  0.00           H  
ATOM   4283  HB  VAL   273      46.060  59.800   8.450  1.00  0.00           H  
ATOM   4284 1HG1 VAL   273      45.130  59.090   6.450  1.00  0.00           H  
ATOM   4285 2HG1 VAL   273      46.650  59.980   5.910  1.00  0.00           H  
ATOM   4286 3HG1 VAL   273      45.090  60.690   5.660  1.00  0.00           H  
ATOM   4287 1HG2 VAL   273      47.530  61.600   7.310  1.00  0.00           H  
ATOM   4288 2HG2 VAL   273      46.850  62.170   8.900  1.00  0.00           H  
ATOM   4289 3HG2 VAL   273      46.060  62.700   7.450  1.00  0.00           H  
ATOM   4290  N   GLY   274      43.720  58.910   9.410  1.00  0.00           N  
ATOM   4291  CA  GLY   274      43.280  57.590   9.640  1.00  0.00           C  
ATOM   4292  C   GLY   274      44.290  56.530   9.420  1.00  0.00           C  
ATOM   4293  O   GLY   274      45.160  56.540   8.510  1.00  0.00           O  
ATOM   4294  HN  GLY   274      44.280  59.360  10.100  1.00  0.00           H  
ATOM   4295  HA1 GLY   274      42.450  57.400   8.970  1.00  0.00           H  
ATOM   4296  HA2 GLY   274      43.140  57.570  10.710  1.00  0.00           H  
ATOM   4297  N   ASP   275      44.150  55.460  10.210  1.00  0.00           N  
ATOM   4298  CA  ASP   275      44.950  54.230  10.250  1.00  0.00           C  
ATOM   4299  C   ASP   275      46.260  54.440  10.950  1.00  0.00           C  
ATOM   4300  O   ASP   275      46.840  55.550  11.130  1.00  0.00           O  
ATOM   4301  CB  ASP   275      45.130  53.520   8.800  1.00  0.00           C  
ATOM   4302  CG  ASP   275      43.850  52.970   8.300  1.00  0.00           C  
ATOM   4303  OD1 ASP   275      43.630  53.030   7.060  1.00  0.00           O  
ATOM   4304  OD2 ASP   275      43.070  52.300   9.090  1.00  0.00           O1-
ATOM   4305  HN  ASP   275      43.460  55.500  10.930  1.00  0.00           H  
ATOM   4306  HA  ASP   275      44.380  53.540  10.860  1.00  0.00           H  
ATOM   4307  HB1 ASP   275      45.810  52.650   8.940  1.00  0.00           H  
ATOM   4308  HB2 ASP   275      45.480  54.220   8.020  1.00  0.00           H  
ATOM   4309  N   THR   276      46.740  53.320  11.590  1.00  0.00           N  
ATOM   4310  CA  THR   276      48.070  53.270  12.280  1.00  0.00           C  
ATOM   4311  C   THR   276      49.250  53.580  11.310  1.00  0.00           C  
ATOM   4312  O   THR   276      49.290  53.100  10.180  1.00  0.00           O  
ATOM   4313  CB  THR   276      48.160  51.950  13.090  1.00  0.00           C  
ATOM   4314  CG2 THR   276      48.480  50.710  12.240  1.00  0.00           C  
ATOM   4315  OG1 THR   276      49.110  52.140  14.130  1.00  0.00           O  
ATOM   4316  HN  THR   276      46.140  52.530  11.510  1.00  0.00           H  
ATOM   4317  HA  THR   276      48.040  53.990  13.080  1.00  0.00           H  
ATOM   4318  HB  THR   276      47.190  51.710  13.600  1.00  0.00           H  
ATOM   4319  HG1 THR   276      48.530  52.420  14.840  1.00  0.00           H  
ATOM   4320 1HG2 THR   276      48.740  49.800  12.820  1.00  0.00           H  
ATOM   4321 2HG2 THR   276      49.400  50.850  11.630  1.00  0.00           H  
ATOM   4322 3HG2 THR   276      47.660  50.590  11.500  1.00  0.00           H  
ATOM   4323  N   PRO   277      50.290  54.270  11.760  1.00  0.00           N  
ATOM   4324  CA  PRO   277      51.060  54.880  10.700  1.00  0.00           C  
ATOM   4325  C   PRO   277      52.420  54.260  10.590  1.00  0.00           C  
ATOM   4326  O   PRO   277      53.010  54.360   9.480  1.00  0.00           O  
ATOM   4327  CB  PRO   277      51.150  56.360  11.130  1.00  0.00           C  
ATOM   4328  CG  PRO   277      51.160  56.340  12.620  1.00  0.00           C  
ATOM   4329  CD  PRO   277      50.150  55.220  12.930  1.00  0.00           C  
ATOM   4330  HA  PRO   277      50.650  54.780   9.710  1.00  0.00           H  
ATOM   4331  HB1 PRO   277      50.210  56.860  10.820  1.00  0.00           H  
ATOM   4332  HB2 PRO   277      51.950  56.880  10.570  1.00  0.00           H  
ATOM   4333  HG1 PRO   277      52.170  56.060  13.020  1.00  0.00           H  
ATOM   4334  HG2 PRO   277      50.740  57.280  13.040  1.00  0.00           H  
ATOM   4335  HD1 PRO   277      50.370  54.670  13.870  1.00  0.00           H  
ATOM   4336  HD2 PRO   277      49.130  55.650  12.950  1.00  0.00           H  
ATOM   4337  N   PHE   278      52.890  53.520  11.630  1.00  0.00           N  
ATOM   4338  CA  PHE   278      54.030  52.760  11.540  1.00  0.00           C  
ATOM   4339  C   PHE   278      53.690  51.330  11.170  1.00  0.00           C  
ATOM   4340  O   PHE   278      54.300  50.360  11.630  1.00  0.00           O  
ATOM   4341  CB  PHE   278      54.800  52.860  12.870  1.00  0.00           C  
ATOM   4342  CG  PHE   278      55.020  54.260  13.310  1.00  0.00           C  
ATOM   4343  CD1 PHE   278      55.810  55.090  12.500  1.00  0.00           C  
ATOM   4344  CD2 PHE   278      54.520  54.690  14.530  1.00  0.00           C  
ATOM   4345  CE1 PHE   278      56.090  56.390  13.000  1.00  0.00           C  
ATOM   4346  CE2 PHE   278      54.880  55.920  15.070  1.00  0.00           C  
ATOM   4347  CZ  PHE   278      55.640  56.810  14.220  1.00  0.00           C  
ATOM   4348  HN  PHE   278      52.310  53.410  12.430  1.00  0.00           H  
ATOM   4349  HA  PHE   278      54.760  53.040  10.790  1.00  0.00           H  
ATOM   4350  HB1 PHE   278      55.810  52.460  12.660  1.00  0.00           H  
ATOM   4351  HB2 PHE   278      54.300  52.250  13.660  1.00  0.00           H  
ATOM   4352  HD1 PHE   278      56.310  54.690  11.630  1.00  0.00           H  
ATOM   4353  HD2 PHE   278      53.970  53.990  15.140  1.00  0.00           H  
ATOM   4354  HE1 PHE   278      56.640  57.010  12.300  1.00  0.00           H  
ATOM   4355  HE2 PHE   278      54.640  56.190  16.080  1.00  0.00           H  
ATOM   4356  HZ  PHE   278      55.940  57.780  14.590  1.00  0.00           H  
ATOM   4357  N   TYR   279      52.650  51.240  10.330  1.00  0.00           N  
ATOM   4358  CA  TYR   279      52.220  50.100   9.540  1.00  0.00           C  
ATOM   4359  C   TYR   279      53.200  49.460   8.540  1.00  0.00           C  
ATOM   4360  O   TYR   279      53.960  50.190   7.900  1.00  0.00           O  
ATOM   4361  CB  TYR   279      50.790  50.370   8.920  1.00  0.00           C  
ATOM   4362  CG  TYR   279      50.350  49.390   7.900  1.00  0.00           C  
ATOM   4363  CD1 TYR   279      50.480  49.680   6.540  1.00  0.00           C  
ATOM   4364  CD2 TYR   279      49.850  48.140   8.360  1.00  0.00           C  
ATOM   4365  CE1 TYR   279      50.250  48.650   5.550  1.00  0.00           C  
ATOM   4366  CE2 TYR   279      49.490  47.170   7.370  1.00  0.00           C  
ATOM   4367  CZ  TYR   279      49.820  47.380   6.030  1.00  0.00           C  
ATOM   4368  OH  TYR   279      49.520  46.400   5.070  1.00  0.00           O  
ATOM   4369  HN  TYR   279      52.180  52.090  10.140  1.00  0.00           H  
ATOM   4370  HA  TYR   279      52.060  49.330  10.280  1.00  0.00           H  
ATOM   4371  HB1 TYR   279      50.820  51.410   8.540  1.00  0.00           H  
ATOM   4372  HB2 TYR   279      50.070  50.310   9.770  1.00  0.00           H  
ATOM   4373  HD1 TYR   279      50.830  50.620   6.160  1.00  0.00           H  
ATOM   4374  HD2 TYR   279      49.810  47.920   9.420  1.00  0.00           H  
ATOM   4375  HE1 TYR   279      50.270  48.830   4.490  1.00  0.00           H  
ATOM   4376  HE2 TYR   279      49.180  46.170   7.630  1.00  0.00           H  
ATOM   4377  HH  TYR   279      49.370  45.580   5.530  1.00  0.00           H  
ATOM   4378  N   ALA   280      53.230  48.110   8.450  1.00  0.00           N  
ATOM   4379  CA  ALA   280      54.010  47.510   7.370  1.00  0.00           C  
ATOM   4380  C   ALA   280      53.590  46.120   7.440  1.00  0.00           C  
ATOM   4381  O   ALA   280      52.770  45.800   8.320  1.00  0.00           O  
ATOM   4382  CB  ALA   280      55.560  47.690   7.480  1.00  0.00           C  
ATOM   4383  HN  ALA   280      52.560  47.520   8.880  1.00  0.00           H  
ATOM   4384  HA  ALA   280      53.750  47.840   6.380  1.00  0.00           H  
ATOM   4385  HB1 ALA   280      55.780  48.760   7.280  1.00  0.00           H  
ATOM   4386  HB2 ALA   280      56.110  47.250   6.620  1.00  0.00           H  
ATOM   4387  HB3 ALA   280      56.010  47.340   8.420  1.00  0.00           H  
ATOM   4388  N   ASP   281      54.010  45.190   6.540  1.00  0.00           N  
ATOM   4389  CA  ASP   281      53.480  43.870   6.450  1.00  0.00           C  
ATOM   4390  C   ASP   281      54.470  42.800   6.840  1.00  0.00           C  
ATOM   4391  O   ASP   281      54.350  41.610   6.460  1.00  0.00           O  
ATOM   4392  CB  ASP   281      52.990  43.880   4.940  1.00  0.00           C  
ATOM   4393  CG  ASP   281      53.890  44.220   3.820  1.00  0.00           C  
ATOM   4394  OD1 ASP   281      54.940  45.030   3.960  1.00  0.00           O  
ATOM   4395  OD2 ASP   281      53.600  43.860   2.650  1.00  0.00           O1-
ATOM   4396  HN  ASP   281      54.610  45.500   5.800  1.00  0.00           H  
ATOM   4397  HA  ASP   281      52.580  43.640   7.000  1.00  0.00           H  
ATOM   4398  HB1 ASP   281      52.190  44.640   4.890  1.00  0.00           H  
ATOM   4399  HB2 ASP   281      52.570  42.870   4.740  1.00  0.00           H  
ATOM   4400  N   SER   282      55.520  43.210   7.580  1.00  0.00           N  
ATOM   4401  CA  SER   282      56.660  42.350   7.960  1.00  0.00           C  
ATOM   4402  C   SER   282      57.120  42.870   9.280  1.00  0.00           C  
ATOM   4403  O   SER   282      56.970  44.060   9.630  1.00  0.00           O  
ATOM   4404  CB  SER   282      57.830  42.300   6.910  1.00  0.00           C  
ATOM   4405  OG  SER   282      58.490  43.560   6.890  1.00  0.00           O  
ATOM   4406  HN  SER   282      55.550  44.150   7.900  1.00  0.00           H  
ATOM   4407  HA  SER   282      56.300  41.360   8.190  1.00  0.00           H  
ATOM   4408  HB1 SER   282      57.360  41.950   5.970  1.00  0.00           H  
ATOM   4409  HB2 SER   282      58.560  41.500   7.120  1.00  0.00           H  
ATOM   4410  HG1 SER   282      57.990  44.120   6.290  1.00  0.00           H  
ATOM   4411  N   LEU   283      57.650  41.990  10.110  1.00  0.00           N  
ATOM   4412  CA  LEU   283      58.080  42.380  11.420  1.00  0.00           C  
ATOM   4413  C   LEU   283      59.510  43.010  11.350  1.00  0.00           C  
ATOM   4414  O   LEU   283      59.870  43.840  12.200  1.00  0.00           O  
ATOM   4415  CB  LEU   283      57.890  41.180  12.350  1.00  0.00           C  
ATOM   4416  CG  LEU   283      56.460  40.640  12.500  1.00  0.00           C  
ATOM   4417  CD1 LEU   283      56.650  39.130  12.700  1.00  0.00           C  
ATOM   4418  CD2 LEU   283      55.530  41.230  13.510  1.00  0.00           C  
ATOM   4419  HN  LEU   283      57.740  41.030   9.860  1.00  0.00           H  
ATOM   4420  HA  LEU   283      57.380  43.100  11.820  1.00  0.00           H  
ATOM   4421  HB1 LEU   283      58.240  41.450  13.370  1.00  0.00           H  
ATOM   4422  HB2 LEU   283      58.640  40.390  12.130  1.00  0.00           H  
ATOM   4423  HG  LEU   283      55.930  40.670  11.520  1.00  0.00           H  
ATOM   4424 1HD1 LEU   283      55.720  38.560  12.490  1.00  0.00           H  
ATOM   4425 2HD1 LEU   283      57.140  38.930  13.680  1.00  0.00           H  
ATOM   4426 3HD1 LEU   283      57.290  38.670  11.920  1.00  0.00           H  
ATOM   4427 1HD2 LEU   283      54.700  40.490  13.590  1.00  0.00           H  
ATOM   4428 2HD2 LEU   283      55.040  42.210  13.310  1.00  0.00           H  
ATOM   4429 3HD2 LEU   283      56.090  41.080  14.460  1.00  0.00           H  
ATOM   4430  N   VAL   284      60.280  42.690  10.340  1.00  0.00           N  
ATOM   4431  CA  VAL   284      61.420  43.520  10.100  1.00  0.00           C  
ATOM   4432  C   VAL   284      60.960  44.910   9.720  1.00  0.00           C  
ATOM   4433  O   VAL   284      61.480  45.870  10.210  1.00  0.00           O  
ATOM   4434  CB  VAL   284      62.470  42.930   9.040  1.00  0.00           C  
ATOM   4435  CG1 VAL   284      61.670  42.540   7.830  1.00  0.00           C  
ATOM   4436  CG2 VAL   284      63.570  43.930   8.830  1.00  0.00           C  
ATOM   4437  HN  VAL   284      60.040  41.980   9.670  1.00  0.00           H  
ATOM   4438  HA  VAL   284      62.020  43.670  10.980  1.00  0.00           H  
ATOM   4439  HB  VAL   284      62.840  42.030   9.570  1.00  0.00           H  
ATOM   4440 1HG1 VAL   284      62.390  42.180   7.050  1.00  0.00           H  
ATOM   4441 2HG1 VAL   284      60.970  43.330   7.490  1.00  0.00           H  
ATOM   4442 3HG1 VAL   284      61.170  41.570   8.030  1.00  0.00           H  
ATOM   4443 1HG2 VAL   284      63.130  44.870   8.420  1.00  0.00           H  
ATOM   4444 2HG2 VAL   284      64.270  43.550   8.060  1.00  0.00           H  
ATOM   4445 3HG2 VAL   284      64.070  44.260   9.760  1.00  0.00           H  
ATOM   4446  N   GLY   285      59.910  45.050   8.860  1.00  0.00           N  
ATOM   4447  CA  GLY   285      59.340  46.340   8.400  1.00  0.00           C  
ATOM   4448  C   GLY   285      58.720  47.160   9.490  1.00  0.00           C  
ATOM   4449  O   GLY   285      58.940  48.340   9.650  1.00  0.00           O  
ATOM   4450  HN  GLY   285      59.400  44.210   8.700  1.00  0.00           H  
ATOM   4451  HA1 GLY   285      58.530  46.150   7.710  1.00  0.00           H  
ATOM   4452  HA2 GLY   285      60.180  46.850   7.960  1.00  0.00           H  
ATOM   4453  N   THR   286      57.930  46.620  10.430  1.00  0.00           N  
ATOM   4454  CA  THR   286      57.420  47.470  11.540  1.00  0.00           C  
ATOM   4455  C   THR   286      58.560  48.020  12.370  1.00  0.00           C  
ATOM   4456  O   THR   286      58.670  49.160  12.790  1.00  0.00           O  
ATOM   4457  CB  THR   286      56.500  46.700  12.460  1.00  0.00           C  
ATOM   4458  CG2 THR   286      55.120  46.500  11.810  1.00  0.00           C  
ATOM   4459  OG1 THR   286      57.020  45.400  12.720  1.00  0.00           O  
ATOM   4460  HN  THR   286      57.700  45.650  10.390  1.00  0.00           H  
ATOM   4461  HA  THR   286      56.850  48.270  11.090  1.00  0.00           H  
ATOM   4462  HB  THR   286      56.330  47.240  13.420  1.00  0.00           H  
ATOM   4463  HG1 THR   286      56.580  45.010  13.470  1.00  0.00           H  
ATOM   4464 1HG2 THR   286      54.870  47.540  11.520  1.00  0.00           H  
ATOM   4465 2HG2 THR   286      54.330  46.110  12.480  1.00  0.00           H  
ATOM   4466 3HG2 THR   286      55.120  45.780  10.960  1.00  0.00           H  
ATOM   4467  N   TYR   287      59.590  47.160  12.550  1.00  0.00           N  
ATOM   4468  CA  TYR   287      60.870  47.620  13.220  1.00  0.00           C  
ATOM   4469  C   TYR   287      61.470  48.760  12.440  1.00  0.00           C  
ATOM   4470  O   TYR   287      61.980  49.730  13.020  1.00  0.00           O  
ATOM   4471  CB  TYR   287      61.730  46.380  13.450  1.00  0.00           C  
ATOM   4472  CG  TYR   287      62.830  46.490  14.430  1.00  0.00           C  
ATOM   4473  CD1 TYR   287      62.600  45.880  15.740  1.00  0.00           C  
ATOM   4474  CD2 TYR   287      64.050  47.160  14.210  1.00  0.00           C  
ATOM   4475  CE1 TYR   287      63.560  46.180  16.740  1.00  0.00           C  
ATOM   4476  CE2 TYR   287      64.960  47.420  15.260  1.00  0.00           C  
ATOM   4477  CZ  TYR   287      64.620  46.990  16.510  1.00  0.00           C  
ATOM   4478  OH  TYR   287      65.370  47.380  17.600  1.00  0.00           O  
ATOM   4479  HN  TYR   287      59.480  46.270  12.120  1.00  0.00           H  
ATOM   4480  HA  TYR   287      60.630  48.010  14.200  1.00  0.00           H  
ATOM   4481  HB1 TYR   287      62.240  45.920  12.580  1.00  0.00           H  
ATOM   4482  HB2 TYR   287      60.990  45.690  13.920  1.00  0.00           H  
ATOM   4483  HD1 TYR   287      61.640  45.440  16.000  1.00  0.00           H  
ATOM   4484  HD2 TYR   287      64.300  47.600  13.260  1.00  0.00           H  
ATOM   4485  HE1 TYR   287      63.310  45.830  17.730  1.00  0.00           H  
ATOM   4486  HE2 TYR   287      65.770  48.010  14.860  1.00  0.00           H  
ATOM   4487  HH  TYR   287      66.200  47.630  17.190  1.00  0.00           H  
ATOM   4488  N   SER   288      61.500  48.680  11.090  1.00  0.00           N  
ATOM   4489  CA  SER   288      62.010  49.700  10.170  1.00  0.00           C  
ATOM   4490  C   SER   288      61.220  50.990  10.380  1.00  0.00           C  
ATOM   4491  O   SER   288      61.760  52.090  10.620  1.00  0.00           O  
ATOM   4492  CB  SER   288      62.090  49.300   8.660  1.00  0.00           C  
ATOM   4493  OG  SER   288      63.200  48.410   8.400  1.00  0.00           O  
ATOM   4494  HN  SER   288      61.120  47.910  10.590  1.00  0.00           H  
ATOM   4495  HA  SER   288      63.010  49.940  10.490  1.00  0.00           H  
ATOM   4496  HB1 SER   288      62.290  50.150   7.980  1.00  0.00           H  
ATOM   4497  HB2 SER   288      61.170  48.780   8.330  1.00  0.00           H  
ATOM   4498  HG1 SER   288      63.290  48.310   7.450  1.00  0.00           H  
ATOM   4499  N   LYS   289      59.860  51.030  10.310  1.00  0.00           N  
ATOM   4500  CA  LYS   289      59.000  52.180  10.550  1.00  0.00           C  
ATOM   4501  C   LYS   289      59.110  52.870  11.910  1.00  0.00           C  
ATOM   4502  O   LYS   289      59.090  54.120  12.000  1.00  0.00           O  
ATOM   4503  CB  LYS   289      57.510  51.710  10.240  1.00  0.00           C  
ATOM   4504  CG  LYS   289      57.150  51.230   8.780  1.00  0.00           C  
ATOM   4505  CD  LYS   289      57.250  52.280   7.710  1.00  0.00           C  
ATOM   4506  CE  LYS   289      57.180  51.700   6.360  1.00  0.00           C  
ATOM   4507  NZ  LYS   289      57.720  52.580   5.340  1.00  0.00           N1+
ATOM   4508  HN  LYS   289      59.340  50.230  10.040  1.00  0.00           H  
ATOM   4509  HA  LYS   289      59.330  52.780   9.710  1.00  0.00           H  
ATOM   4510  HB1 LYS   289      56.940  52.660  10.380  1.00  0.00           H  
ATOM   4511  HB2 LYS   289      57.220  50.990  11.040  1.00  0.00           H  
ATOM   4512  HG1 LYS   289      56.150  50.750   8.760  1.00  0.00           H  
ATOM   4513  HG2 LYS   289      57.910  50.440   8.600  1.00  0.00           H  
ATOM   4514  HD1 LYS   289      58.220  52.790   7.920  1.00  0.00           H  
ATOM   4515  HD2 LYS   289      56.420  53.020   7.780  1.00  0.00           H  
ATOM   4516  HE1 LYS   289      56.100  51.570   6.170  1.00  0.00           H  
ATOM   4517  HE2 LYS   289      57.720  50.760   6.110  1.00  0.00           H  
ATOM   4518  HZ1 LYS   289      57.760  52.160   4.400  1.00  0.00           H  
ATOM   4519  HZ2 LYS   289      58.700  52.870   5.510  1.00  0.00           H  
ATOM   4520  HZ3 LYS   289      57.170  53.460   5.320  1.00  0.00           H  
ATOM   4521  N   ILE   290      59.280  52.070  12.980  1.00  0.00           N  
ATOM   4522  CA  ILE   290      59.650  52.600  14.230  1.00  0.00           C  
ATOM   4523  C   ILE   290      61.060  53.160  14.460  1.00  0.00           C  
ATOM   4524  O   ILE   290      61.180  54.320  15.000  1.00  0.00           O  
ATOM   4525  CB  ILE   290      59.340  51.550  15.320  1.00  0.00           C  
ATOM   4526  CG1 ILE   290      57.830  51.130  15.310  1.00  0.00           C  
ATOM   4527  CG2 ILE   290      59.700  52.110  16.710  1.00  0.00           C  
ATOM   4528  CD  ILE   290      56.840  52.250  15.750  1.00  0.00           C  
ATOM   4529  HN  ILE   290      59.120  51.090  12.900  1.00  0.00           H  
ATOM   4530  HA  ILE   290      58.960  53.430  14.340  1.00  0.00           H  
ATOM   4531  HB  ILE   290      60.000  50.680  15.100  1.00  0.00           H  
ATOM   4532 1HG1 ILE   290      57.640  50.240  15.940  1.00  0.00           H  
ATOM   4533 2HG1 ILE   290      57.590  50.790  14.280  1.00  0.00           H  
ATOM   4534 1HG2 ILE   290      59.290  51.450  17.510  1.00  0.00           H  
ATOM   4535 2HG2 ILE   290      59.290  53.140  16.730  1.00  0.00           H  
ATOM   4536 3HG2 ILE   290      60.780  52.230  16.910  1.00  0.00           H  
ATOM   4537  HD1 ILE   290      56.960  52.370  16.840  1.00  0.00           H  
ATOM   4538  HD2 ILE   290      55.770  51.990  15.590  1.00  0.00           H  
ATOM   4539  HD3 ILE   290      57.050  53.250  15.330  1.00  0.00           H  
ATOM   4540  N   MET   291      62.160  52.500  13.900  1.00  0.00           N  
ATOM   4541  CA  MET   291      63.490  53.060  13.840  1.00  0.00           C  
ATOM   4542  C   MET   291      63.670  54.360  13.060  1.00  0.00           C  
ATOM   4543  O   MET   291      64.080  55.410  13.610  1.00  0.00           O  
ATOM   4544  CB  MET   291      64.550  51.950  13.420  1.00  0.00           C  
ATOM   4545  CG  MET   291      64.600  50.840  14.500  1.00  0.00           C  
ATOM   4546  SD  MET   291      65.250  51.380  16.150  1.00  0.00           S  
ATOM   4547  CE  MET   291      63.700  50.940  17.110  1.00  0.00           C  
ATOM   4548  HN  MET   291      62.070  51.590  13.490  1.00  0.00           H  
ATOM   4549  HA  MET   291      63.650  53.340  14.870  1.00  0.00           H  
ATOM   4550  HB1 MET   291      65.550  52.410  13.270  1.00  0.00           H  
ATOM   4551  HB2 MET   291      64.190  51.390  12.530  1.00  0.00           H  
ATOM   4552  HG1 MET   291      65.220  50.010  14.100  1.00  0.00           H  
ATOM   4553  HG2 MET   291      63.590  50.390  14.610  1.00  0.00           H  
ATOM   4554  HE1 MET   291      63.510  49.850  17.030  1.00  0.00           H  
ATOM   4555  HE2 MET   291      62.750  51.360  16.720  1.00  0.00           H  
ATOM   4556  HE3 MET   291      63.730  51.300  18.160  1.00  0.00           H  
ATOM   4557  N   ASN   292      63.350  54.230  11.800  1.00  0.00           N  
ATOM   4558  CA  ASN   292      63.380  55.290  10.830  1.00  0.00           C  
ATOM   4559  C   ASN   292      62.050  56.040  10.790  1.00  0.00           C  
ATOM   4560  O   ASN   292      61.420  56.100   9.760  1.00  0.00           O  
ATOM   4561  CB  ASN   292      63.730  54.700   9.440  1.00  0.00           C  
ATOM   4562  CG  ASN   292      63.950  55.780   8.390  1.00  0.00           C  
ATOM   4563  ND2 ASN   292      64.100  55.360   7.120  1.00  0.00           N  
ATOM   4564  OD1 ASN   292      64.010  56.980   8.690  1.00  0.00           O  
ATOM   4565  HN  ASN   292      62.810  53.460  11.460  1.00  0.00           H  
ATOM   4566  HA  ASN   292      64.110  56.010  11.180  1.00  0.00           H  
ATOM   4567  HB1 ASN   292      62.940  53.980   9.150  1.00  0.00           H  
ATOM   4568  HB2 ASN   292      64.630  54.050   9.420  1.00  0.00           H  
ATOM   4569 1HD2 ASN   292      64.310  56.000   6.390  1.00  0.00           H  
ATOM   4570 2HD2 ASN   292      63.960  54.390   6.980  1.00  0.00           H  
ATOM   4571  N   HSD   293      61.570  56.480  11.940  1.00  0.00           N  
ATOM   4572  CA  HSD   293      60.270  57.080  12.110  1.00  0.00           C  
ATOM   4573  C   HSD   293      59.910  58.450  11.500  1.00  0.00           C  
ATOM   4574  O   HSD   293      58.820  58.720  10.960  1.00  0.00           O  
ATOM   4575  CB  HSD   293      59.830  57.140  13.600  1.00  0.00           C  
ATOM   4576  CG  HSD   293      60.800  57.920  14.470  1.00  0.00           C  
ATOM   4577  CD2 HSD   293      60.880  59.240  14.740  1.00  0.00           C  
ATOM   4578  ND1 HSD   293      61.740  57.300  15.290  1.00  0.00           N  
ATOM   4579  CE1 HSD   293      62.350  58.310  15.980  1.00  0.00           C  
ATOM   4580  NE2 HSD   293      61.830  59.460  15.750  1.00  0.00           N  
ATOM   4581  HN  HSD   293      62.050  56.220  12.770  1.00  0.00           H  
ATOM   4582  HA  HSD   293      59.520  56.390  11.760  1.00  0.00           H  
ATOM   4583  HB1 HSD   293      59.780  56.050  13.850  1.00  0.00           H  
ATOM   4584  HB2 HSD   293      58.790  57.450  13.820  1.00  0.00           H  
ATOM   4585  HD1 HSD   293      61.540  56.370  15.600  1.00  0.00           H  
ATOM   4586  HD2 HSD   293      60.290  60.080  14.380  1.00  0.00           H  
ATOM   4587  HE1 HSD   293      63.050  58.130  16.790  1.00  0.00           H  
ATOM   4588  N   LYS   294      60.950  59.340  11.400  1.00  0.00           N  
ATOM   4589  CA  LYS   294      60.870  60.800  11.000  1.00  0.00           C  
ATOM   4590  C   LYS   294      60.710  60.950   9.500  1.00  0.00           C  
ATOM   4591  O   LYS   294      59.900  61.710   9.030  1.00  0.00           O  
ATOM   4592  CB  LYS   294      62.090  61.650  11.490  1.00  0.00           C  
ATOM   4593  CG  LYS   294      62.580  61.420  12.890  1.00  0.00           C  
ATOM   4594  CD  LYS   294      63.890  62.190  13.240  1.00  0.00           C  
ATOM   4595  CE  LYS   294      64.240  62.070  14.780  1.00  0.00           C  
ATOM   4596  NZ  LYS   294      64.390  60.700  15.250  1.00  0.00           N1+
ATOM   4597  HN  LYS   294      61.870  58.980  11.500  1.00  0.00           H  
ATOM   4598  HA  LYS   294      59.950  61.130  11.470  1.00  0.00           H  
ATOM   4599  HB1 LYS   294      61.830  62.730  11.440  1.00  0.00           H  
ATOM   4600  HB2 LYS   294      62.940  61.420  10.810  1.00  0.00           H  
ATOM   4601  HG1 LYS   294      62.790  60.340  13.040  1.00  0.00           H  
ATOM   4602  HG2 LYS   294      61.820  61.580  13.680  1.00  0.00           H  
ATOM   4603  HD1 LYS   294      63.860  63.210  12.810  1.00  0.00           H  
ATOM   4604  HD2 LYS   294      64.610  61.710  12.530  1.00  0.00           H  
ATOM   4605  HE1 LYS   294      63.330  62.480  15.270  1.00  0.00           H  
ATOM   4606  HE2 LYS   294      65.090  62.760  14.980  1.00  0.00           H  
ATOM   4607  HZ1 LYS   294      63.470  60.210  15.180  1.00  0.00           H  
ATOM   4608  HZ2 LYS   294      64.700  60.670  16.240  1.00  0.00           H  
ATOM   4609  HZ3 LYS   294      65.160  60.360  14.640  1.00  0.00           H  
ATOM   4610  N   ASN   295      61.450  60.070   8.730  1.00  0.00           N  
ATOM   4611  CA  ASN   295      61.410  60.050   7.300  1.00  0.00           C  
ATOM   4612  C   ASN   295      60.630  58.790   6.880  1.00  0.00           C  
ATOM   4613  O   ASN   295      60.580  58.400   5.710  1.00  0.00           O  
ATOM   4614  CB  ASN   295      62.820  59.960   6.650  1.00  0.00           C  
ATOM   4615  CG  ASN   295      63.780  61.130   6.990  1.00  0.00           C  
ATOM   4616  ND2 ASN   295      65.040  60.940   6.580  1.00  0.00           N  
ATOM   4617  OD1 ASN   295      63.470  62.080   7.710  1.00  0.00           O  
ATOM   4618  HN  ASN   295      62.220  59.640   9.190  1.00  0.00           H  
ATOM   4619  HA  ASN   295      60.970  60.980   6.950  1.00  0.00           H  
ATOM   4620  HB1 ASN   295      62.880  59.920   5.540  1.00  0.00           H  
ATOM   4621  HB2 ASN   295      63.300  59.020   7.000  1.00  0.00           H  
ATOM   4622 1HD2 ASN   295      65.750  61.590   6.840  1.00  0.00           H  
ATOM   4623 2HD2 ASN   295      65.320  60.100   6.120  1.00  0.00           H  
ATOM   4624  N   SER   296      59.890  58.160   7.810  1.00  0.00           N  
ATOM   4625  CA  SER   296      58.760  57.340   7.500  1.00  0.00           C  
ATOM   4626  C   SER   296      57.520  58.140   7.300  1.00  0.00           C  
ATOM   4627  O   SER   296      56.740  57.810   6.390  1.00  0.00           O  
ATOM   4628  CB  SER   296      58.330  56.330   8.620  1.00  0.00           C  
ATOM   4629  OG  SER   296      59.080  55.120   8.550  1.00  0.00           O  
ATOM   4630  HN  SER   296      59.940  58.320   8.780  1.00  0.00           H  
ATOM   4631  HA  SER   296      58.900  56.690   6.650  1.00  0.00           H  
ATOM   4632  HB1 SER   296      57.280  56.010   8.460  1.00  0.00           H  
ATOM   4633  HB2 SER   296      58.330  56.700   9.670  1.00  0.00           H  
ATOM   4634  HG1 SER   296      59.950  55.290   8.910  1.00  0.00           H  
ATOM   4635  N   LEU   297      57.180  59.160   8.130  1.00  0.00           N  
ATOM   4636  CA  LEU   297      55.990  59.980   8.030  1.00  0.00           C  
ATOM   4637  C   LEU   297      55.690  60.610   6.670  1.00  0.00           C  
ATOM   4638  O   LEU   297      56.580  60.910   5.920  1.00  0.00           O  
ATOM   4639  CB  LEU   297      55.980  61.180   9.060  1.00  0.00           C  
ATOM   4640  CG  LEU   297      55.860  60.790  10.540  1.00  0.00           C  
ATOM   4641  CD1 LEU   297      56.210  62.010  11.370  1.00  0.00           C  
ATOM   4642  CD2 LEU   297      54.390  60.290  10.900  1.00  0.00           C  
ATOM   4643  HN  LEU   297      57.900  59.470   8.750  1.00  0.00           H  
ATOM   4644  HA  LEU   297      55.140  59.380   8.340  1.00  0.00           H  
ATOM   4645  HB1 LEU   297      55.260  61.990   8.790  1.00  0.00           H  
ATOM   4646  HB2 LEU   297      57.010  61.580   8.940  1.00  0.00           H  
ATOM   4647  HG  LEU   297      56.520  59.930  10.780  1.00  0.00           H  
ATOM   4648 1HD1 LEU   297      57.270  62.310  11.320  1.00  0.00           H  
ATOM   4649 2HD1 LEU   297      55.850  61.760  12.400  1.00  0.00           H  
ATOM   4650 3HD1 LEU   297      55.630  62.880  10.970  1.00  0.00           H  
ATOM   4651 1HD2 LEU   297      54.140  59.550  10.110  1.00  0.00           H  
ATOM   4652 2HD2 LEU   297      53.700  61.150  11.050  1.00  0.00           H  
ATOM   4653 3HD2 LEU   297      54.440  59.840  11.920  1.00  0.00           H  
ATOM   4654  N   THR   298      54.430  60.700   6.320  1.00  0.00           N  
ATOM   4655  CA  THR   298      54.050  61.230   5.110  1.00  0.00           C  
ATOM   4656  C   THR   298      52.550  61.720   5.320  1.00  0.00           C  
ATOM   4657  O   THR   298      51.660  60.970   5.740  1.00  0.00           O  
ATOM   4658  CB  THR   298      54.330  60.420   3.790  1.00  0.00           C  
ATOM   4659  CG2 THR   298      53.730  59.040   3.880  1.00  0.00           C  
ATOM   4660  OG1 THR   298      53.810  61.030   2.690  1.00  0.00           O  
ATOM   4661  HN  THR   298      53.690  60.320   6.860  1.00  0.00           H  
ATOM   4662  HA  THR   298      54.600  62.130   4.870  1.00  0.00           H  
ATOM   4663  HB  THR   298      55.420  60.230   3.860  1.00  0.00           H  
ATOM   4664  HG1 THR   298      54.320  61.820   2.500  1.00  0.00           H  
ATOM   4665 1HG2 THR   298      54.200  58.390   4.650  1.00  0.00           H  
ATOM   4666 2HG2 THR   298      53.880  58.490   2.920  1.00  0.00           H  
ATOM   4667 3HG2 THR   298      52.660  59.220   4.100  1.00  0.00           H  
ATOM   4668  N   PHE   299      52.210  63.000   4.820  1.00  0.00           N  
ATOM   4669  CA  PHE   299      50.930  63.500   4.990  1.00  0.00           C  
ATOM   4670  C   PHE   299      50.290  63.530   3.610  1.00  0.00           C  
ATOM   4671  O   PHE   299      50.910  64.090   2.660  1.00  0.00           O  
ATOM   4672  CB  PHE   299      51.070  64.940   5.600  1.00  0.00           C  
ATOM   4673  CG  PHE   299      51.720  64.960   6.950  1.00  0.00           C  
ATOM   4674  CD1 PHE   299      51.110  64.370   8.030  1.00  0.00           C  
ATOM   4675  CD2 PHE   299      52.960  65.600   7.170  1.00  0.00           C  
ATOM   4676  CE1 PHE   299      51.670  64.450   9.310  1.00  0.00           C  
ATOM   4677  CE2 PHE   299      53.580  65.700   8.390  1.00  0.00           C  
ATOM   4678  CZ  PHE   299      52.860  65.190   9.490  1.00  0.00           C  
ATOM   4679  HN  PHE   299      52.860  63.450   4.210  1.00  0.00           H  
ATOM   4680  HA  PHE   299      50.380  62.930   5.720  1.00  0.00           H  
ATOM   4681  HB1 PHE   299      50.050  65.340   5.740  1.00  0.00           H  
ATOM   4682  HB2 PHE   299      51.660  65.650   4.990  1.00  0.00           H  
ATOM   4683  HD1 PHE   299      50.170  63.860   7.960  1.00  0.00           H  
ATOM   4684  HD2 PHE   299      53.400  66.040   6.290  1.00  0.00           H  
ATOM   4685  HE1 PHE   299      51.120  63.980  10.100  1.00  0.00           H  
ATOM   4686  HE2 PHE   299      54.430  66.340   8.590  1.00  0.00           H  
ATOM   4687  HZ  PHE   299      53.280  65.230  10.480  1.00  0.00           H  
ATOM   4688  N   PRO   300      49.190  62.840   3.270  1.00  0.00           N  
ATOM   4689  CA  PRO   300      48.700  62.840   1.840  1.00  0.00           C  
ATOM   4690  C   PRO   300      48.340  64.210   1.400  1.00  0.00           C  
ATOM   4691  O   PRO   300      47.690  64.960   2.150  1.00  0.00           O  
ATOM   4692  CB  PRO   300      47.410  61.980   1.860  1.00  0.00           C  
ATOM   4693  CG  PRO   300      47.770  60.940   3.010  1.00  0.00           C  
ATOM   4694  CD  PRO   300      48.470  61.850   4.060  1.00  0.00           C  
ATOM   4695  HA  PRO   300      49.390  62.350   1.170  1.00  0.00           H  
ATOM   4696  HB1 PRO   300      47.180  61.590   0.850  1.00  0.00           H  
ATOM   4697  HB2 PRO   300      46.520  62.530   2.220  1.00  0.00           H  
ATOM   4698  HG1 PRO   300      46.930  60.250   3.240  1.00  0.00           H  
ATOM   4699  HG2 PRO   300      48.610  60.340   2.590  1.00  0.00           H  
ATOM   4700  HD1 PRO   300      47.680  62.410   4.610  1.00  0.00           H  
ATOM   4701  HD2 PRO   300      49.040  61.270   4.800  1.00  0.00           H  
ATOM   4702  N   ASP   301      48.630  64.580   0.200  1.00  0.00           N  
ATOM   4703  CA  ASP   301      48.200  65.870  -0.370  1.00  0.00           C  
ATOM   4704  C   ASP   301      46.680  65.930  -0.390  1.00  0.00           C  
ATOM   4705  O   ASP   301      46.010  66.940  -0.210  1.00  0.00           O  
ATOM   4706  CB  ASP   301      48.690  66.040  -1.790  1.00  0.00           C  
ATOM   4707  CG  ASP   301      50.190  66.250  -1.930  1.00  0.00           C  
ATOM   4708  OD1 ASP   301      50.770  65.860  -3.020  1.00  0.00           O  
ATOM   4709  OD2 ASP   301      50.820  66.790  -0.930  1.00  0.00           O1-
ATOM   4710  HN  ASP   301      49.130  64.030  -0.460  1.00  0.00           H  
ATOM   4711  HA  ASP   301      48.630  66.640   0.260  1.00  0.00           H  
ATOM   4712  HB1 ASP   301      48.220  66.910  -2.300  1.00  0.00           H  
ATOM   4713  HB2 ASP   301      48.570  65.150  -2.440  1.00  0.00           H  
ATOM   4714  N   ASP   302      46.030  64.740  -0.730  1.00  0.00           N  
ATOM   4715  CA  ASP   302      44.580  64.610  -0.790  1.00  0.00           C  
ATOM   4716  C   ASP   302      43.760  64.910   0.540  1.00  0.00           C  
ATOM   4717  O   ASP   302      42.570  65.060   0.510  1.00  0.00           O  
ATOM   4718  CB  ASP   302      44.310  63.160  -1.220  1.00  0.00           C  
ATOM   4719  CG  ASP   302      44.820  62.900  -2.630  1.00  0.00           C  
ATOM   4720  OD1 ASP   302      44.730  63.820  -3.500  1.00  0.00           O  
ATOM   4721  OD2 ASP   302      45.250  61.730  -2.960  1.00  0.00           O1-
ATOM   4722  HN  ASP   302      46.530  63.970  -1.130  1.00  0.00           H  
ATOM   4723  HA  ASP   302      44.170  65.330  -1.490  1.00  0.00           H  
ATOM   4724  HB1 ASP   302      43.210  62.980  -1.250  1.00  0.00           H  
ATOM   4725  HB2 ASP   302      44.710  62.400  -0.510  1.00  0.00           H  
ATOM   4726  N   ASN   303      44.390  65.060   1.710  1.00  0.00           N  
ATOM   4727  CA  ASN   303      43.800  65.510   2.900  1.00  0.00           C  
ATOM   4728  C   ASN   303      44.390  66.850   3.250  1.00  0.00           C  
ATOM   4729  O   ASN   303      45.580  67.080   3.070  1.00  0.00           O  
ATOM   4730  CB  ASN   303      44.190  64.660   4.210  1.00  0.00           C  
ATOM   4731  CG  ASN   303      43.450  63.360   4.150  1.00  0.00           C  
ATOM   4732  ND2 ASN   303      42.190  63.410   4.580  1.00  0.00           N  
ATOM   4733  OD1 ASN   303      43.960  62.350   3.750  1.00  0.00           O  
ATOM   4734  HN  ASN   303      45.370  64.990   1.870  1.00  0.00           H  
ATOM   4735  HA  ASN   303      42.730  65.630   2.770  1.00  0.00           H  
ATOM   4736  HB1 ASN   303      44.040  65.220   5.150  1.00  0.00           H  
ATOM   4737  HB2 ASN   303      45.280  64.470   4.080  1.00  0.00           H  
ATOM   4738 1HD2 ASN   303      41.720  64.220   4.920  1.00  0.00           H  
ATOM   4739 2HD2 ASN   303      41.750  62.510   4.560  1.00  0.00           H  
ATOM   4740  N   ASP   304      43.480  67.750   3.610  1.00  0.00           N  
ATOM   4741  CA  ASP   304      43.710  69.130   3.500  1.00  0.00           C  
ATOM   4742  C   ASP   304      44.130  69.860   4.810  1.00  0.00           C  
ATOM   4743  O   ASP   304      44.230  71.080   4.810  1.00  0.00           O  
ATOM   4744  CB  ASP   304      42.450  69.900   3.070  1.00  0.00           C  
ATOM   4745  CG  ASP   304      41.970  69.400   1.730  1.00  0.00           C  
ATOM   4746  OD1 ASP   304      42.610  69.500   0.600  1.00  0.00           O  
ATOM   4747  OD2 ASP   304      40.910  68.710   1.780  1.00  0.00           O1-
ATOM   4748  HN  ASP   304      42.560  67.380   3.730  1.00  0.00           H  
ATOM   4749  HA  ASP   304      44.550  69.220   2.830  1.00  0.00           H  
ATOM   4750  HB1 ASP   304      42.610  70.990   2.980  1.00  0.00           H  
ATOM   4751  HB2 ASP   304      41.710  69.650   3.860  1.00  0.00           H  
ATOM   4752  N   ILE   305      44.370  69.110   5.880  1.00  0.00           N  
ATOM   4753  CA  ILE   305      44.800  69.480   7.180  1.00  0.00           C  
ATOM   4754  C   ILE   305      45.890  70.590   7.310  1.00  0.00           C  
ATOM   4755  O   ILE   305      46.760  70.700   6.440  1.00  0.00           O  
ATOM   4756  CB  ILE   305      45.220  68.280   8.040  1.00  0.00           C  
ATOM   4757  CG1 ILE   305      46.590  67.560   7.720  1.00  0.00           C  
ATOM   4758  CG2 ILE   305      44.070  67.280   7.970  1.00  0.00           C  
ATOM   4759  CD  ILE   305      47.280  67.060   8.950  1.00  0.00           C  
ATOM   4760  HN  ILE   305      44.500  68.150   5.650  1.00  0.00           H  
ATOM   4761  HA  ILE   305      43.870  69.870   7.570  1.00  0.00           H  
ATOM   4762  HB  ILE   305      45.220  68.710   9.060  1.00  0.00           H  
ATOM   4763 1HG1 ILE   305      47.220  68.340   7.250  1.00  0.00           H  
ATOM   4764 2HG1 ILE   305      46.390  66.790   6.950  1.00  0.00           H  
ATOM   4765 1HG2 ILE   305      44.390  66.430   8.620  1.00  0.00           H  
ATOM   4766 2HG2 ILE   305      43.830  66.870   6.970  1.00  0.00           H  
ATOM   4767 3HG2 ILE   305      43.160  67.800   8.310  1.00  0.00           H  
ATOM   4768  HD1 ILE   305      47.670  67.750   9.730  1.00  0.00           H  
ATOM   4769  HD2 ILE   305      48.210  66.520   8.650  1.00  0.00           H  
ATOM   4770  HD3 ILE   305      46.610  66.400   9.540  1.00  0.00           H  
ATOM   4771  N   SER   306      45.820  71.440   8.370  1.00  0.00           N  
ATOM   4772  CA  SER   306      46.660  72.500   8.690  1.00  0.00           C  
ATOM   4773  C   SER   306      48.190  72.140   8.890  1.00  0.00           C  
ATOM   4774  O   SER   306      48.620  71.130   9.430  1.00  0.00           O  
ATOM   4775  CB  SER   306      46.260  73.120  10.060  1.00  0.00           C  
ATOM   4776  OG  SER   306      46.290  72.110  11.120  1.00  0.00           O  
ATOM   4777  HN  SER   306      45.080  71.280   9.020  1.00  0.00           H  
ATOM   4778  HA  SER   306      46.620  73.160   7.830  1.00  0.00           H  
ATOM   4779  HB1 SER   306      45.280  73.650  10.060  1.00  0.00           H  
ATOM   4780  HB2 SER   306      46.960  73.940  10.320  1.00  0.00           H  
ATOM   4781  HG1 SER   306      45.370  71.850  11.090  1.00  0.00           H  
ATOM   4782  N   LYS   307      49.060  73.100   8.520  1.00  0.00           N  
ATOM   4783  CA  LYS   307      50.440  73.160   8.860  1.00  0.00           C  
ATOM   4784  C   LYS   307      50.690  73.050  10.330  1.00  0.00           C  
ATOM   4785  O   LYS   307      51.670  72.310  10.710  1.00  0.00           O  
ATOM   4786  CB  LYS   307      51.070  74.350   8.170  1.00  0.00           C  
ATOM   4787  CG  LYS   307      50.630  74.700   6.710  1.00  0.00           C  
ATOM   4788  CD  LYS   307      51.630  75.600   6.050  1.00  0.00           C  
ATOM   4789  CE  LYS   307      51.090  76.580   5.060  1.00  0.00           C  
ATOM   4790  NZ  LYS   307      50.350  75.920   3.950  1.00  0.00           N1+
ATOM   4791  HN  LYS   307      48.840  74.020   8.220  1.00  0.00           H  
ATOM   4792  HA  LYS   307      50.920  72.280   8.460  1.00  0.00           H  
ATOM   4793  HB1 LYS   307      52.170  74.150   8.200  1.00  0.00           H  
ATOM   4794  HB2 LYS   307      50.840  75.180   8.860  1.00  0.00           H  
ATOM   4795  HG1 LYS   307      49.640  75.190   6.670  1.00  0.00           H  
ATOM   4796  HG2 LYS   307      50.660  73.820   6.050  1.00  0.00           H  
ATOM   4797  HD1 LYS   307      52.390  75.000   5.520  1.00  0.00           H  
ATOM   4798  HD2 LYS   307      52.120  76.230   6.830  1.00  0.00           H  
ATOM   4799  HE1 LYS   307      51.870  77.160   4.520  1.00  0.00           H  
ATOM   4800  HE2 LYS   307      50.390  77.330   5.480  1.00  0.00           H  
ATOM   4801  HZ1 LYS   307      49.400  75.710   4.320  1.00  0.00           H  
ATOM   4802  HZ2 LYS   307      50.680  74.960   3.710  1.00  0.00           H  
ATOM   4803  HZ3 LYS   307      50.200  76.510   3.100  1.00  0.00           H  
ATOM   4804  N   GLU   308      49.810  73.650  11.200  1.00  0.00           N  
ATOM   4805  CA  GLU   308      49.880  73.590  12.630  1.00  0.00           C  
ATOM   4806  C   GLU   308      49.880  72.140  13.090  1.00  0.00           C  
ATOM   4807  O   GLU   308      50.810  71.670  13.780  1.00  0.00           O  
ATOM   4808  CB  GLU   308      48.760  74.370  13.260  1.00  0.00           C  
ATOM   4809  CG  GLU   308      49.040  75.910  13.170  1.00  0.00           C  
ATOM   4810  CD  GLU   308      48.820  76.480  11.730  1.00  0.00           C  
ATOM   4811  OE1 GLU   308      47.770  76.100  11.150  1.00  0.00           O  
ATOM   4812  OE2 GLU   308      49.690  77.210  11.190  1.00  0.00           O1-
ATOM   4813  HN  GLU   308      49.110  74.250  10.830  1.00  0.00           H  
ATOM   4814  HA  GLU   308      50.840  73.920  13.000  1.00  0.00           H  
ATOM   4815  HB1 GLU   308      48.590  74.120  14.330  1.00  0.00           H  
ATOM   4816  HB2 GLU   308      47.750  74.140  12.860  1.00  0.00           H  
ATOM   4817  HG1 GLU   308      50.060  76.140  13.530  1.00  0.00           H  
ATOM   4818  HG2 GLU   308      48.300  76.400  13.830  1.00  0.00           H  
ATOM   4819  N   ALA   309      48.910  71.320  12.680  1.00  0.00           N  
ATOM   4820  CA  ALA   309      48.830  69.860  12.890  1.00  0.00           C  
ATOM   4821  C   ALA   309      49.960  69.000  12.390  1.00  0.00           C  
ATOM   4822  O   ALA   309      50.520  68.190  13.140  1.00  0.00           O  
ATOM   4823  CB  ALA   309      47.530  69.200  12.310  1.00  0.00           C  
ATOM   4824  HN  ALA   309      48.160  71.730  12.160  1.00  0.00           H  
ATOM   4825  HA  ALA   309      48.870  69.630  13.950  1.00  0.00           H  
ATOM   4826  HB1 ALA   309      46.620  69.620  12.790  1.00  0.00           H  
ATOM   4827  HB2 ALA   309      47.460  68.100  12.380  1.00  0.00           H  
ATOM   4828  HB3 ALA   309      47.480  69.590  11.270  1.00  0.00           H  
ATOM   4829  N   LYS   310      50.510  69.350  11.210  1.00  0.00           N  
ATOM   4830  CA  LYS   310      51.690  68.700  10.750  1.00  0.00           C  
ATOM   4831  C   LYS   310      52.960  68.900  11.720  1.00  0.00           C  
ATOM   4832  O   LYS   310      53.670  67.960  12.030  1.00  0.00           O  
ATOM   4833  CB  LYS   310      52.000  69.190   9.310  1.00  0.00           C  
ATOM   4834  CG  LYS   310      50.860  68.740   8.350  1.00  0.00           C  
ATOM   4835  CD  LYS   310      51.010  69.250   6.910  1.00  0.00           C  
ATOM   4836  CE  LYS   310      49.960  68.500   6.030  1.00  0.00           C  
ATOM   4837  NZ  LYS   310      50.260  68.690   4.610  1.00  0.00           N1+
ATOM   4838  HN  LYS   310      50.050  69.990  10.600  1.00  0.00           H  
ATOM   4839  HA  LYS   310      51.430  67.650  10.730  1.00  0.00           H  
ATOM   4840  HB1 LYS   310      52.970  68.840   8.890  1.00  0.00           H  
ATOM   4841  HB2 LYS   310      52.160  70.280   9.260  1.00  0.00           H  
ATOM   4842  HG1 LYS   310      49.850  69.150   8.580  1.00  0.00           H  
ATOM   4843  HG2 LYS   310      50.920  67.630   8.360  1.00  0.00           H  
ATOM   4844  HD1 LYS   310      52.060  69.080   6.590  1.00  0.00           H  
ATOM   4845  HD2 LYS   310      50.850  70.350   6.910  1.00  0.00           H  
ATOM   4846  HE1 LYS   310      48.930  68.860   6.230  1.00  0.00           H  
ATOM   4847  HE2 LYS   310      49.980  67.410   6.230  1.00  0.00           H  
ATOM   4848  HZ1 LYS   310      51.230  68.420   4.350  1.00  0.00           H  
ATOM   4849  HZ2 LYS   310      50.320  69.730   4.540  1.00  0.00           H  
ATOM   4850  HZ3 LYS   310      49.520  68.270   4.020  1.00  0.00           H  
ATOM   4851  N   ASN   311      53.080  70.160  12.230  1.00  0.00           N  
ATOM   4852  CA  ASN   311      54.020  70.640  13.190  1.00  0.00           C  
ATOM   4853  C   ASN   311      53.920  69.850  14.510  1.00  0.00           C  
ATOM   4854  O   ASN   311      54.810  69.210  15.000  1.00  0.00           O  
ATOM   4855  CB  ASN   311      53.940  72.180  13.410  1.00  0.00           C  
ATOM   4856  CG  ASN   311      54.210  73.020  12.140  1.00  0.00           C  
ATOM   4857  ND2 ASN   311      53.500  74.190  12.110  1.00  0.00           N  
ATOM   4858  OD1 ASN   311      54.810  72.540  11.130  1.00  0.00           O  
ATOM   4859  HN  ASN   311      52.360  70.820  12.050  1.00  0.00           H  
ATOM   4860  HA  ASN   311      54.960  70.540  12.670  1.00  0.00           H  
ATOM   4861  HB1 ASN   311      54.750  72.480  14.110  1.00  0.00           H  
ATOM   4862  HB2 ASN   311      53.000  72.570  13.850  1.00  0.00           H  
ATOM   4863 1HD2 ASN   311      53.810  74.770  11.360  1.00  0.00           H  
ATOM   4864 2HD2 ASN   311      52.890  74.500  12.840  1.00  0.00           H  
ATOM   4865  N   LEU   312      52.710  69.840  15.070  1.00  0.00           N  
ATOM   4866  CA  LEU   312      52.400  69.120  16.280  1.00  0.00           C  
ATOM   4867  C   LEU   312      52.660  67.620  16.280  1.00  0.00           C  
ATOM   4868  O   LEU   312      53.270  67.040  17.110  1.00  0.00           O  
ATOM   4869  CB  LEU   312      50.920  69.500  16.720  1.00  0.00           C  
ATOM   4870  CG  LEU   312      50.400  68.890  18.020  1.00  0.00           C  
ATOM   4871  CD1 LEU   312      51.040  69.520  19.270  1.00  0.00           C  
ATOM   4872  CD2 LEU   312      48.890  69.240  18.140  1.00  0.00           C  
ATOM   4873  HN  LEU   312      51.960  70.330  14.630  1.00  0.00           H  
ATOM   4874  HA  LEU   312      53.000  69.530  17.080  1.00  0.00           H  
ATOM   4875  HB1 LEU   312      50.260  69.130  15.900  1.00  0.00           H  
ATOM   4876  HB2 LEU   312      50.810  70.600  16.810  1.00  0.00           H  
ATOM   4877  HG  LEU   312      50.570  67.790  17.980  1.00  0.00           H  
ATOM   4878 1HD1 LEU   312      50.490  70.460  19.490  1.00  0.00           H  
ATOM   4879 2HD1 LEU   312      52.150  69.590  19.190  1.00  0.00           H  
ATOM   4880 3HD1 LEU   312      50.860  68.940  20.200  1.00  0.00           H  
ATOM   4881 1HD2 LEU   312      48.750  70.310  18.380  1.00  0.00           H  
ATOM   4882 2HD2 LEU   312      48.420  68.610  18.920  1.00  0.00           H  
ATOM   4883 3HD2 LEU   312      48.390  69.140  17.150  1.00  0.00           H  
ATOM   4884  N   ILE   313      52.210  66.940  15.180  1.00  0.00           N  
ATOM   4885  CA  ILE   313      52.320  65.470  15.110  1.00  0.00           C  
ATOM   4886  C   ILE   313      53.800  65.060  15.080  1.00  0.00           C  
ATOM   4887  O   ILE   313      54.330  64.240  15.840  1.00  0.00           O  
ATOM   4888  CB  ILE   313      51.670  64.680  13.900  1.00  0.00           C  
ATOM   4889  CG1 ILE   313      50.150  64.970  13.870  1.00  0.00           C  
ATOM   4890  CG2 ILE   313      51.950  63.130  13.770  1.00  0.00           C  
ATOM   4891  CD  ILE   313      49.430  64.640  12.570  1.00  0.00           C  
ATOM   4892  HN  ILE   313      51.800  67.320  14.350  1.00  0.00           H  
ATOM   4893  HA  ILE   313      51.910  65.190  16.070  1.00  0.00           H  
ATOM   4894  HB  ILE   313      52.100  65.120  12.970  1.00  0.00           H  
ATOM   4895 1HG1 ILE   313      50.040  65.970  14.320  1.00  0.00           H  
ATOM   4896 2HG1 ILE   313      49.730  64.310  14.650  1.00  0.00           H  
ATOM   4897 1HG2 ILE   313      52.940  62.910  13.340  1.00  0.00           H  
ATOM   4898 2HG2 ILE   313      51.220  62.720  13.040  1.00  0.00           H  
ATOM   4899 3HG2 ILE   313      51.840  62.570  14.730  1.00  0.00           H  
ATOM   4900  HD1 ILE   313      49.480  63.580  12.230  1.00  0.00           H  
ATOM   4901  HD2 ILE   313      49.720  65.350  11.760  1.00  0.00           H  
ATOM   4902  HD3 ILE   313      48.350  64.840  12.760  1.00  0.00           H  
ATOM   4903  N   CYS   314      54.660  65.780  14.290  1.00  0.00           N  
ATOM   4904  CA  CYS   314      56.080  65.630  14.160  1.00  0.00           C  
ATOM   4905  C   CYS   314      56.800  65.890  15.510  1.00  0.00           C  
ATOM   4906  O   CYS   314      57.770  65.230  15.800  1.00  0.00           O  
ATOM   4907  CB  CYS   314      56.670  66.620  13.170  1.00  0.00           C  
ATOM   4908  SG  CYS   314      56.300  66.240  11.390  1.00  0.00           S  
ATOM   4909  HN  CYS   314      54.260  66.450  13.670  1.00  0.00           H  
ATOM   4910  HA  CYS   314      56.340  64.600  13.930  1.00  0.00           H  
ATOM   4911  HB1 CYS   314      57.780  66.640  13.190  1.00  0.00           H  
ATOM   4912  HB2 CYS   314      56.230  67.620  13.360  1.00  0.00           H  
ATOM   4913  HG1 CYS   314      55.000  66.520  11.430  1.00  0.00           H  
ATOM   4914  N   ALA   315      56.310  66.880  16.260  1.00  0.00           N  
ATOM   4915  CA  ALA   315      56.800  67.160  17.610  1.00  0.00           C  
ATOM   4916  C   ALA   315      56.460  66.020  18.600  1.00  0.00           C  
ATOM   4917  O   ALA   315      57.200  65.820  19.530  1.00  0.00           O  
ATOM   4918  CB  ALA   315      56.320  68.480  18.080  1.00  0.00           C  
ATOM   4919  HN  ALA   315      55.410  67.290  16.130  1.00  0.00           H  
ATOM   4920  HA  ALA   315      57.880  67.160  17.570  1.00  0.00           H  
ATOM   4921  HB1 ALA   315      55.260  68.680  17.840  1.00  0.00           H  
ATOM   4922  HB2 ALA   315      56.920  69.210  17.490  1.00  0.00           H  
ATOM   4923  HB3 ALA   315      56.590  68.670  19.140  1.00  0.00           H  
ATOM   4924  N   PHE   316      55.360  65.250  18.540  1.00  0.00           N  
ATOM   4925  CA  PHE   316      55.110  64.020  19.330  1.00  0.00           C  
ATOM   4926  C   PHE   316      55.920  62.850  18.810  1.00  0.00           C  
ATOM   4927  O   PHE   316      56.380  62.020  19.620  1.00  0.00           O  
ATOM   4928  CB  PHE   316      53.650  63.590  19.270  1.00  0.00           C  
ATOM   4929  CG  PHE   316      52.710  64.430  20.100  1.00  0.00           C  
ATOM   4930  CD1 PHE   316      52.790  64.470  21.540  1.00  0.00           C  
ATOM   4931  CD2 PHE   316      51.700  65.200  19.540  1.00  0.00           C  
ATOM   4932  CE1 PHE   316      52.150  65.490  22.280  1.00  0.00           C  
ATOM   4933  CE2 PHE   316      51.020  66.210  20.250  1.00  0.00           C  
ATOM   4934  CZ  PHE   316      51.180  66.230  21.660  1.00  0.00           C  
ATOM   4935  HN  PHE   316      54.670  65.440  17.840  1.00  0.00           H  
ATOM   4936  HA  PHE   316      55.390  64.160  20.360  1.00  0.00           H  
ATOM   4937  HB1 PHE   316      53.540  62.630  19.820  1.00  0.00           H  
ATOM   4938  HB2 PHE   316      53.320  63.530  18.220  1.00  0.00           H
[truncated: 121,593 more chars]
