# Supplementary material for: Designing of the N-ethyl-4-(pyridin-4-yl)benzamide based potent ROCK1 inhibitors using docking, molecular dynamics, and 3D-QSAR
Source: PeerJ. 2021 Aug 9;9:e11951. doi: 10.7717/peerj.11951 (PMC8359802; doi:10.7717/peerj.11951)
Supplement: Supplemental Information 2 [file peerj-09-11951-s002.zip › Supplementary_Files/ROCK-Coordinates/MD/ROCK1-Cpd_C34/c34.gro]

Gravel Rubs Often Many Awfully Cauterized Sores
   65
    1c34      N    1  -6.459  -0.705  -4.793
    1c34      C    2  -6.441  -0.762  -4.672
    1c34      O    3  -6.375  -0.864  -4.670
    1c34     C1    4  -6.390  -0.761  -4.907
    1c34     N1    5  -6.941  -0.604  -3.975
    1c34     C2    6  -6.432  -0.903  -4.946
    1c34     C3    7  -6.556  -0.964  -4.900
    1c34     C4    8  -6.580  -1.099  -4.944
    1c34     C5    9  -6.500  -1.174  -5.027
    1c34     C6   10  -6.383  -1.117  -5.062
    1c34     C7   11  -6.341  -0.984  -5.027
    1c34     C8   12  -6.433  -0.430  -4.680
    1c34    C10   13  -6.514  -0.714  -4.549
    1c34    C11   14  -6.576  -0.587  -4.535
    1c34    C12   15  -6.642  -0.559  -4.411
    1c34    C13   16  -6.675  -0.658  -4.315
    1c34    C14   17  -6.616  -0.788  -4.343
    1c34    C15   18  -6.451  -0.312  -4.779
    1c34     C9   19  -6.536  -0.810  -4.453
    1c34    C16   20  -6.768  -0.638  -4.201
    1c34    C17   21  -6.751  -0.707  -4.079
    1c34    C18   22  -6.826  -0.675  -3.960
    1c34    C19   23  -6.956  -0.522  -4.078
    1c34    C20   24  -6.873  -0.535  -4.196
    1c34    C28   25  -6.240  -0.763  -4.876
    1c34    C35   26  -6.555  -0.343  -4.891
    1c34    C36   27  -6.695  -0.363  -4.827
    1c34    N37   28  -6.573  -0.492  -4.640
    1c34    O38   29  -6.295  -1.194  -5.137
    1c34    C40   30  -6.173  -1.212  -5.065
    1c34    C45   31  -6.700  -0.486  -4.732
    1c34    C46   32  -6.563  -0.230  -4.996
    1c34    N47   33  -6.597  -0.276  -5.131
    1c34     H1   34  -6.518  -0.625  -4.803
    1c34    H29   35  -6.602  -0.384  -5.133
    1c34    H30   36  -6.523  -0.242  -5.201
    1c34     H2   37  -6.409  -0.696  -4.994
    1c34     H3   38  -6.625  -0.911  -4.836
    1c34     H4   39  -6.670  -1.146  -4.908
    1c34     H5   40  -6.530  -1.272  -5.063
    1c34     H6   41  -6.245  -0.946  -5.060
    1c34     H7   42  -6.383  -0.394  -4.589
    1c34     H8   43  -6.372  -0.508  -4.727
    1c34     H9   44  -6.667  -0.456  -4.388
    1c34    H10   45  -6.635  -0.870  -4.274
    1c34    H11   46  -6.354  -0.290  -4.826
    1c34    H12   47  -6.485  -0.223  -4.723
    1c34    H13   48  -6.489  -0.907  -4.465
    1c34    H14   49  -6.679  -0.788  -4.074
    1c34    H15   50  -6.792  -0.706  -3.862
    1c34    H16   51  -7.031  -0.443  -4.073
    1c34    H17   52  -6.890  -0.470  -4.281
    1c34    H18   53  -6.210  -0.864  -4.843
    1c34    H19   54  -6.218  -0.691  -4.796
    1c34    H20   55  -6.183  -0.736  -4.966
    1c34    H21   56  -6.524  -0.436  -4.942
    1c34    H22   57  -6.769  -0.377  -4.907
    1c34    H23   58  -6.720  -0.273  -4.769
    1c34    H24   59  -6.165  -1.317  -5.033
    1c34    H25   60  -6.173  -1.147  -4.976
    1c34    H26   61  -6.088  -1.187  -5.129
    1c34    H27   62  -6.705  -0.578  -4.793
    1c34    H28   63  -6.790  -0.479  -4.669
    1c34    H31   64  -6.465  -0.181  -5.000
    1c34    H32   65  -6.639  -0.159  -4.963
   0.00000   0.00000   0.00000
