# Supplementary material for: Designing of the N-ethyl-4-(pyridin-4-yl)benzamide based potent ROCK1 inhibitors using docking, molecular dynamics, and 3D-QSAR
Source: PeerJ. 2021 Aug 9;9:e11951. doi: 10.7717/peerj.11951 (PMC8359802; doi:10.7717/peerj.11951)
Supplement: Supplemental Information 2 [file peerj-09-11951-s002.zip › Supplementary_Files/ROCK-Coordinates/MD/ROCK1-Cpd_C34/c34.itp]

; Created by cgenff_charmm2gmx.py

[ moleculetype ]
; Name			   nrexcl
c34				 3

[ atoms ]
;	 nr		  type	resnr residue  atom   cgnr	   charge		mass  typeB    chargeB		massB
; residue	 1 c34 rtp c34 q	qsum
     1      NG2S1      1    c34      N      1     -0.491     14.007   ;
     2      CG2O1      1    c34      C      2      0.572     12.011   ;
     3      OG2D1      1    c34      O      3     -0.458     15.999   ;
     4      CG311      1    c34     C1      4      0.056     12.011   ;
     5     NG2R60      1    c34     N1      5     -0.602     14.007   ;
     6     CG2R61      1    c34     C2      6     -0.004     12.011   ;
     7     CG2R61      1    c34     C3      7     -0.102     12.011   ;
     8     CG2R61      1    c34     C4      8     -0.115     12.011   ;
     9     CG2R61      1    c34     C5      9     -0.114     12.011   ;
    10     CG2R61      1    c34     C6     10      0.216     12.011   ;
    11     CG2R61      1    c34     C7     11     -0.101     12.011   ;
    12      CG321      1    c34     C8     12      0.045     12.011   ;
    13     CG2R61      1    c34    C10     13     -0.196     12.011   ;
    14     CG2R61      1    c34    C11     14      0.164     12.011   ;
    15     CG2R61      1    c34    C12     15     -0.171     12.011   ;
    16     CG2R67      1    c34    C13     16      0.004     12.011   ;
    17     CG2R61      1    c34    C14     17     -0.116     12.011   ;
    18      CG321      1    c34    C15     18     -0.180     12.011   ;
    19     CG2R61      1    c34     C9     19     -0.096     12.011   ;
    20     CG2R67      1    c34    C16     20     -0.000     12.011   ;
    21     CG2R61      1    c34    C17     21     -0.138     12.011   ;
    22     CG2R61      1    c34    C18     22      0.203     12.011   ;
    23     CG2R61      1    c34    C19     23      0.203     12.011   ;
    24     CG2R61      1    c34    C20     24     -0.138     12.011   ;
    25      CG331      1    c34    C28     25     -0.273     12.011   ;
    26      CG311      1    c34    C35     26     -0.103     12.011   ;
    27      CG321      1    c34    C36     27     -0.180     12.011   ;
    28      NG301      1    c34    N37     28     -0.487     14.007   ;
    29      OG301      1    c34    O38     29     -0.392     15.999   ;
    30      CG331      1    c34    C40     30     -0.099     12.011   ;
    31      CG321      1    c34    C45     31      0.045     12.011   ;
    32      CG321      1    c34    C46     32      0.037     12.011   ;
    33      NG321      1    c34    N47     33     -0.900     14.007   ;
    34       HGP1      1    c34     H1     34      0.334      1.008   ;
    35     HGPAM2      1    c34    H29     35      0.340      1.008   ;
    36     HGPAM2      1    c34    H30     36      0.340      1.008   ;
    37       HGA1      1    c34     H2     37      0.090      1.008   ;
    38      HGR61      1    c34     H3     38      0.115      1.008   ;
    39      HGR61      1    c34     H4     39      0.115      1.008   ;
    40      HGR61      1    c34     H5     40      0.115      1.008   ;
    41      HGR61      1    c34     H6     41      0.115      1.008   ;
    42       HGA2      1    c34     H7     42      0.090      1.008   ;
    43       HGA2      1    c34     H8     43      0.090      1.008   ;
    44      HGR61      1    c34     H9     44      0.115      1.008   ;
    45      HGR61      1    c34    H10     45      0.115      1.008   ;
    46       HGA2      1    c34    H11     46      0.090      1.008   ;
    47       HGA2      1    c34    H12     47      0.090      1.008   ;
    48      HGR61      1    c34    H13     48      0.115      1.008   ;
    49      HGR61      1    c34    H14     49      0.115      1.008   ;
    50      HGR62      1    c34    H15     50      0.121      1.008   ;
    51      HGR62      1    c34    H16     51      0.121      1.008   ;
    52      HGR61      1    c34    H17     52      0.115      1.008   ;
    53       HGA3      1    c34    H18     53      0.090      1.008   ;
    54       HGA3      1    c34    H19     54      0.090      1.008   ;
    55       HGA3      1    c34    H20     55      0.090      1.008   ;
    56       HGA1      1    c34    H21     56      0.090      1.008   ;
    57       HGA2      1    c34    H22     57      0.090      1.008   ;
    58       HGA2      1    c34    H23     58      0.090      1.008   ;
    59       HGA3      1    c34    H24     59      0.090      1.008   ;
    60       HGA3      1    c34    H25     60      0.090      1.008   ;
    61       HGA3      1    c34    H26     61      0.090      1.008   ;
    62       HGA2      1    c34    H27     62      0.090      1.008   ;
    63       HGA2      1    c34    H28     63      0.090      1.008   ;
    64       HGA2      1    c34    H31     64      0.090      1.008   ;
    65       HGA2      1    c34    H32     65      0.090      1.008   ;

[ bonds ]
;	ai	  aj funct			  c0			c1			  c2			c3
    1     2	 1
    1     4	 1
    1    34	 1
    2     3	 1
    2    13	 1
    4     6	 1
    4    25	 1
    4    37	 1
    5    23	 1
    5    22	 1
    6     7	 1
    6    11	 1
    7     8	 1
    7    38	 1
    8     9	 1
    8    39	 1
    9    10	 1
    9    40	 1
   10    11	 1
   10    29	 1
   11    41	 1
   12    18	 1
   12    28	 1
   12    42	 1
   12    43	 1
   13    14	 1
   13    19	 1
   14    15	 1
   14    28	 1
   15    16	 1
   15    44	 1
   16    17	 1
   16    20	 1
   17    19	 1
   17    45	 1
   18    26	 1
   18    46	 1
   18    47	 1
   19    48	 1
   20    21	 1
   20    24	 1
   21    22	 1
   21    49	 1
   22    50	 1
   23    24	 1
   23    51	 1
   24    52	 1
   25    53	 1
   25    54	 1
   25    55	 1
   26    27	 1
   26    32	 1
   26    56	 1
   27    31	 1
   27    57	 1
   27    58	 1
   28    31	 1
   29    30	 1
   30    59	 1
   30    60	 1
   30    61	 1
   31    62	 1
   31    63	 1
   32    33	 1
   32    64	 1
   32    65	 1
   33    35	 1
   33    36	 1

[ pairs ]
;	ai	  aj funct			  c0			c1			  c2			c3
    1    14	 1
    1    19	 1
    1     7	 1
    1    11	 1
    1    53	 1
    1    54	 1
    1    55	 1
    2     6	 1
    2    25	 1
    2    37	 1
    2    15	 1
    2    28	 1
    2    17	 1
    2    48	 1
    3     4	 1
    3    34	 1
    3    14	 1
    3    19	 1
    4    13	 1
    4     8	 1
    4    38	 1
    4    10	 1
    4    41	 1
    5    20	 1
    5    49	 1
    5    52	 1
    6    34	 1
    6    53	 1
    6    54	 1
    6    55	 1
    6     9	 1
    6    39	 1
    6    29	 1
    7    25	 1
    7    37	 1
    7    10	 1
    7    41	 1
    7    40	 1
    8    11	 1
    8    29	 1
    9    38	 1
    9    41	 1
    9    30	 1
   10    39	 1
   10    59	 1
   10    60	 1
   10    61	 1
   11    25	 1
   11    37	 1
   11    38	 1
   11    40	 1
   11    30	 1
   12    13	 1
   12    15	 1
   12    27	 1
   12    32	 1
   12    56	 1
   12    62	 1
   12    63	 1
   13    34	 1
   13    16	 1
   13    44	 1
   13    31	 1
   13    45	 1
   14    18	 1
   14    42	 1
   14    43	 1
   14    17	 1
   14    48	 1
   14    20	 1
   14    27	 1
   14    62	 1
   14    63	 1
   15    19	 1
   15    31	 1
   15    45	 1
   15    21	 1
   15    24	 1
   16    28	 1
   16    48	 1
   16    22	 1
   16    49	 1
   16    23	 1
   16    52	 1
   17    44	 1
   17    21	 1
   17    24	 1
   18    31	 1
   18    57	 1
   18    58	 1
   18    33	 1
   18    64	 1
   18    65	 1
   19    28	 1
   19    20	 1
   20    44	 1
   20    45	 1
   20    50	 1
   20    51	 1
   21    23	 1
   21    52	 1
   22    24	 1
   22    51	 1
   23    50	 1
   24    49	 1
   25    34	 1
   26    28	 1
   26    42	 1
   26    43	 1
   26    62	 1
   26    63	 1
   26    35	 1
   26    36	 1
   27    46	 1
   27    47	 1
   27    33	 1
   27    64	 1
   27    65	 1
   28    46	 1
   28    47	 1
   28    44	 1
   28    57	 1
   28    58	 1
   29    40	 1
   29    41	 1
   31    42	 1
   31    43	 1
   31    32	 1
   31    56	 1
   32    46	 1
   32    47	 1
   32    57	 1
   32    58	 1
   33    56	 1
   34    37	 1
   35    64	 1
   35    65	 1
   36    64	 1
   36    65	 1
   37    53	 1
   37    54	 1
   37    55	 1
   38    39	 1
   39    40	 1
   42    46	 1
   42    47	 1
   43    46	 1
   43    47	 1
   45    48	 1
   46    56	 1
   47    56	 1
   49    50	 1
   51    52	 1
   56    57	 1
   56    58	 1
   56    64	 1
   56    65	 1
   57    62	 1
   57    63	 1
   58    62	 1
   58    63	 1

[ angles ]
;	ai	  aj	ak funct			c0			  c1			c2			  c3
    2     1     4	5
    2     1    34	5
    4     1    34	5
    1     2     3	5
    1     2    13	5
    3     2    13	5
    1     4     6	5
    1     4    25	5
    1     4    37	5
    6     4    25	5
    6     4    37	5
   25     4    37	5
   23     5    22	5
    4     6     7	5
    4     6    11	5
    7     6    11	5
    6     7     8	5
    6     7    38	5
    8     7    38	5
    7     8     9	5
    7     8    39	5
    9     8    39	5
    8     9    10	5
    8     9    40	5
   10     9    40	5
    9    10    11	5
    9    10    29	5
   11    10    29	5
    6    11    10	5
    6    11    41	5
   10    11    41	5
   18    12    28	5
   18    12    42	5
   18    12    43	5
   28    12    42	5
   28    12    43	5
   42    12    43	5
    2    13    14	5
    2    13    19	5
   14    13    19	5
   13    14    15	5
   13    14    28	5
   15    14    28	5
   14    15    16	5
   14    15    44	5
   16    15    44	5
   15    16    17	5
   15    16    20	5
   17    16    20	5
   16    17    19	5
   16    17    45	5
   19    17    45	5
   12    18    26	5
   12    18    46	5
   12    18    47	5
   26    18    46	5
   26    18    47	5
   46    18    47	5
   13    19    17	5
   13    19    48	5
   17    19    48	5
   16    20    21	5
   16    20    24	5
   21    20    24	5
   20    21    22	5
   20    21    49	5
   22    21    49	5
   21    22     5	5
   21    22    50	5
    5    22    50	5
    5    23    24	5
    5    23    51	5
   24    23    51	5
   20    24    23	5
   20    24    52	5
   23    24    52	5
    4    25    53	5
    4    25    54	5
    4    25    55	5
   53    25    54	5
   53    25    55	5
   54    25    55	5
   18    26    27	5
   18    26    32	5
   18    26    56	5
   27    26    32	5
   27    26    56	5
   32    26    56	5
   26    27    31	5
   26    27    57	5
   26    27    58	5
   31    27    57	5
   31    27    58	5
   57    27    58	5
   12    28    14	5
   12    28    31	5
   14    28    31	5
   10    29    30	5
   29    30    59	5
   29    30    60	5
   29    30    61	5
   59    30    60	5
   59    30    61	5
   60    30    61	5
   27    31    28	5
   27    31    62	5
   27    31    63	5
   28    31    62	5
   28    31    63	5
   62    31    63	5
   26    32    33	5
   26    32    64	5
   26    32    65	5
   33    32    64	5
   33    32    65	5
   64    32    65	5
   32    33    35	5
   32    33    36	5
   35    33    36	5

[ dihedrals ]
;	ai	  aj	ak	  al funct			  c0			c1			  c2			c3			  c4			c5
    4     1     2     3	 9
    4     1     2    13	 9
   34     1     2     3	 9
   34     1     2    13	 9
    2     1     4     6	 9
    2     1     4    25	 9
    2     1     4    37	 9
   34     1     4     6	 9
   34     1     4    25	 9
   34     1     4    37	 9
    1     2    13    14	 9
    1     2    13    19	 9
    3     2    13    14	 9
    3     2    13    19	 9
    1     4     6     7	 9
    1     4     6    11	 9
   25     4     6     7	 9
   25     4     6    11	 9
   37     4     6     7	 9
   37     4     6    11	 9
    1     4    25    53	 9
    1     4    25    54	 9
    1     4    25    55	 9
    6     4    25    53	 9
    6     4    25    54	 9
    6     4    25    55	 9
   37     4    25    53	 9
   37     4    25    54	 9
   37     4    25    55	 9
   22     5    23    24	 9
   22     5    23    51	 9
   23     5    22    21	 9
   23     5    22    50	 9
    4     6     7     8	 9
    4     6     7    38	 9
   11     6     7     8	 9
   11     6     7    38	 9
    4     6    11    10	 9
    4     6    11    41	 9
    7     6    11    10	 9
    7     6    11    41	 9
    6     7     8     9	 9
    6     7     8    39	 9
   38     7     8     9	 9
   38     7     8    39	 9
    7     8     9    10	 9
    7     8     9    40	 9
   39     8     9    10	 9
   39     8     9    40	 9
    8     9    10    11	 9
    8     9    10    29	 9
   40     9    10    11	 9
   40     9    10    29	 9
    9    10    11     6	 9
    9    10    11    41	 9
   29    10    11     6	 9
   29    10    11    41	 9
    9    10    29    30	 9
   11    10    29    30	 9
   28    12    18    26	 9
   28    12    18    46	 9
   28    12    18    47	 9
   42    12    18    26	 9
   42    12    18    46	 9
   42    12    18    47	 9
   43    12    18    26	 9
   43    12    18    46	 9
   43    12    18    47	 9
   18    12    28    14	 9
   18    12    28    31	 9
   42    12    28    14	 9
   42    12    28    31	 9
   43    12    28    14	 9
   43    12    28    31	 9
    2    13    14    15	 9
    2    13    14    28	 9
   19    13    14    15	 9
   19    13    14    28	 9
    2    13    19    17	 9
    2    13    19    48	 9
   14    13    19    17	 9
   14    13    19    48	 9
   13    14    15    16	 9
   13    14    15    44	 9
   28    14    15    16	 9
   28    14    15    44	 9
   13    14    28    12	 9
   13    14    28    31	 9
   15    14    28    12	 9
   15    14    28    31	 9
   14    15    16    17	 9
   14    15    16    20	 9
   44    15    16    17	 9
   44    15    16    20	 9
   15    16    17    19	 9
   15    16    17    45	 9
   20    16    17    19	 9
   20    16    17    45	 9
   15    16    20    21	 9
   15    16    20    24	 9
   17    16    20    21	 9
   17    16    20    24	 9
   16    17    19    13	 9
   16    17    19    48	 9
   45    17    19    13	 9
   45    17    19    48	 9
   12    18    26    27	 9
   12    18    26    32	 9
   12    18    26    56	 9
   46    18    26    27	 9
   46    18    26    32	 9
   46    18    26    56	 9
   47    18    26    27	 9
   47    18    26    32	 9
   47    18    26    56	 9
   16    20    21    22	 9
   16    20    21    49	 9
   24    20    21    22	 9
   24    20    21    49	 9
   16    20    24    23	 9
   16    20    24    52	 9
   21    20    24    23	 9
   21    20    24    52	 9
   20    21    22     5	 9
   20    21    22    50	 9
   49    21    22     5	 9
   49    21    22    50	 9
    5    23    24    20	 9
    5    23    24    52	 9
   51    23    24    20	 9
   51    23    24    52	 9
   18    26    27    31	 9
   18    26    27    57	 9
   18    26    27    58	 9
   32    26    27    31	 9
   32    26    27    57	 9
   32    26    27    58	 9
   56    26    27    31	 9
   56    26    27    57	 9
   56    26    27    58	 9
   18    26    32    33	 9
   18    26    32    64	 9
   18    26    32    65	 9
   27    26    32    33	 9
   27    26    32    64	 9
   27    26    32    65	 9
   56    26    32    33	 9
   56    26    32    64	 9
   56    26    32    65	 9
   26    27    31    28	 9
   26    27    31    62	 9
   26    27    31    63	 9
   57    27    31    28	 9
   57    27    31    62	 9
   57    27    31    63	 9
   58    27    31    28	 9
   58    27    31    62	 9
   58    27    31    63	 9
   12    28    31    27	 9
   12    28    31    62	 9
   12    28    31    63	 9
   14    28    31    27	 9
   14    28    31    62	 9
   14    28    31    63	 9
   10    29    30    59	 9
   10    29    30    60	 9
   10    29    30    61	 9
   26    32    33    35	 9
   26    32    33    36	 9
   64    32    33    35	 9
   64    32    33    36	 9
   65    32    33    35	 9
   65    32    33    36	 9

[ dihedrals ]
;	ai	  aj	ak	  al funct			  c0			c1			  c2			c3
    2    13     1     3	 2
