# Supplementary material for: Designing of the N-ethyl-4-(pyridin-4-yl)benzamide based potent ROCK1 inhibitors using docking, molecular dynamics, and 3D-QSAR
Source: PeerJ. 2021 Aug 9;9:e11951. doi: 10.7717/peerj.11951 (PMC8359802; doi:10.7717/peerj.11951)
Supplement: Supplemental Information 2 [file peerj-09-11951-s002.zip › Supplementary_Files/ROCK-Coordinates/MD/ROCK1-Cpd_C34/C34DC.mol2]

#	Name:			c34
#	Creating user name:	Swapnil
#	Creation time:		Sat Dec 19 16:00:13 2020

#	Modifying user name:	Swapnil
#	Modification time:	Sat Dec 19 16:02:40 2020

@<TRIPOS>MOLECULE
c34
   65    68     1     0     0
SMALL
USER_CHARGES
INVALID_CHARGES

@<TRIPOS>ATOM
      1 N         -64.5905   -7.0468  -47.9284 N.pl3     1 J0P501     -0.3490 
      2 C         -64.4105   -7.6148  -46.7234 C.2       1 J0P501      0.2540 
      3 O         -63.7535   -8.6428  -46.6984 O.2       1 J0P501     -0.2680 
      4 C1        -63.9035   -7.6128  -49.0734 C.3       1 J0P501      0.1140 
      5 N1        -69.4140   -6.0450  -39.7500 N.ar      1 J0P501     -0.2730 
      6 C2        -64.3183   -9.0273  -49.4642 C.ar      1 J0P501     -0.0330 
      7 C3        -65.5553   -9.6353  -48.9972 C.ar      1 J0P501      0.0090 
      8 C4        -65.7973  -10.9893  -49.4432 C.ar      1 J0P501      0.0030 
      9 C5        -65.0033  -11.7363  -50.2732 C.ar      1 J0P501      0.0370 
     10 C6        -63.8293  -11.1733  -50.6192 C.ar      1 J0P501      0.0680 
     11 C7        -63.4103   -9.8423  -50.2722 C.ar      1 J0P501      0.0460 
     12 C8        -64.3350   -4.3029  -46.7987 C.3       1 J0P501      0.1230 
     13 C10       -65.1414   -7.1419  -45.4896 C.ar      1 J0P501      0.0580 
     14 C11       -65.7594   -5.8709  -45.3506 C.ar      1 J0P501      0.0470 
     15 C12       -66.4174   -5.5909  -44.1046 C.ar      1 J0P501      0.0420 
     16 C13       -66.7504   -6.5799  -43.1466 C.ar      1 J0P501     -0.0240 
     17 C14       -66.1574   -7.8809  -43.4246 C.ar      1 J0P501      0.0130 
     18 C15       -64.5090   -3.1179  -47.7917 C.3       1 J0P501      0.0260 
     19 C15       -65.3624   -8.1039  -44.5306 C.ar      1 J0P501      0.0200 
     20 C16       -67.6800   -6.3770  -42.0130 C.ar      1 J0P501     -0.0230 
     21 C17       -67.5130   -7.0700  -40.7880 C.ar      1 J0P501      0.0310 
     22 C18       -68.2610   -6.7520  -39.5980 C.ar      1 J0P501      0.1170 
     23 C19       -69.5610   -5.2170  -40.7800 C.ar      1 J0P501      0.1170 
     24 C20       -68.7350   -5.3550  -41.9630 C.ar      1 J0P501      0.0310 
     25 C28       -62.3955   -7.6338  -48.7574 C.3       1 J0P501      0.0370 
     26 C35       -65.5460   -3.4319  -48.9117 C.3       1 J0P501      0.0160 
     27 C36       -66.9500   -3.6329  -48.2657 C.3       1 J0P501      0.0260 
     28 N37       -65.7280   -4.9239  -46.3947 N.3       1 J0P501     -0.3800 
     29 O38       -62.9517  -11.9430  -51.3739 O.3       1 J0P501     -0.3560 
     30 C40       -61.7325  -12.1240  -50.6488 C.3       1 J0P501      0.2100 
     31 C45       -67.0020   -4.8639  -47.3197 C.3       1 J0P501      0.1230 
     32 C46       -65.6270   -2.3049  -49.9577 C.3       1 J0P501      0.2710 
     33 N47       -65.9750   -2.7599  -51.3117 N.3       1 J0P501      0.0780 
     34 H1        -65.1845   -6.2498  -48.0344 H         1 J0P501      0.1630 
     35 H29       -66.0160   -3.8399  -51.3307 H         1 J0P501      0.3120 
     36 H30       -65.2250   -2.4169  -52.0097 H         1 J0P501      0.3120 
     37 H2        -64.0883   -6.9562  -49.9363 H         1 J0P501      0.0000 
     38 H3        -66.2511   -9.1067  -48.3557 H         1 J0P501      0.0000 
     39 H4        -66.7029  -11.4637  -49.0827 H         1 J0P501      0.0000 
     40 H5        -65.3004  -12.7165  -50.6283 H         1 J0P501      0.0000 
     41 H6        -62.4521   -9.4548  -50.5988 H         1 J0P501      0.0000 
     42 H7        -63.8289   -3.9391  -45.8923 H         1 J0P501      0.0000 
     43 H8        -63.7205   -5.0814  -47.2745 H         1 J0P501      0.0000 
     44 H9        -66.6744   -4.5611  -43.8843 H         1 J0P501      0.0000 
     45 H10       -66.3465   -8.7005  -42.7408 H         1 J0P501      0.0000 
     46 H11       -63.5371   -2.9030  -48.2598 H         1 J0P501      0.0000 
     47 H12       -64.8497   -2.2344  -47.2319 H         1 J0P501      0.0000 
     48 H13       -64.8939   -9.0744  -44.6484 H         1 J0P501      0.0000 
     49 H14       -66.7896   -7.8761  -40.7442 H         1 J0P501      0.0000 
     50 H15       -67.9181   -7.0643  -38.6182 H         1 J0P501      0.0000 
     51 H16       -70.3060   -4.4309  -40.7345 H         1 J0P501      0.0000 
     52 H17       -68.8959   -4.7024  -42.8135 H         1 J0P501      0.0000 
     53 H18       -62.1032   -8.6430  -48.4314 H         1 J0P501      0.0000 
     54 H19       -62.1788   -6.9124  -47.9558 H         1 J0P501      0.0000 
     55 H20       -61.8280   -7.3611  -49.6594 H         1 J0P501      0.0000 
     56 H21       -65.2449   -4.3604  -49.4189 H         1 J0P501      0.0000 
     57 H22       -67.6899   -3.7734  -49.0675 H         1 J0P501      0.0000 
     58 H23       -67.2034   -2.7327  -47.6866 H         1 J0P501      0.0000 
     59 H24       -61.6477  -13.1735  -50.3304 H         1 J0P501      0.0000 
     60 H25       -61.7321  -11.4711  -49.7635 H         1 J0P501      0.0000 
     61 H26       -60.8801  -11.8667  -51.2947 H         1 J0P501      0.0000 
     62 H27       -67.0492   -5.7807  -47.9257 H         1 J0P501      0.0000 
     63 H28       -67.9006   -4.7944  -46.6891 H         1 J0P501      0.0000 
     64 H31       -64.6477   -1.8059  -50.0031 H         1 J0P501      0.0000 
     65 H32       -66.3908   -1.5845  -49.6295 H         1 J0P501      0.0000 
@<TRIPOS>BOND
     1    2    1 1    
     2    1    4 1    
     3    1   34 1    
     4    2    3 2    
     5   13    2 1    
     6    4    6 1    
     7    4   25 1    
     8    5   23 ar   
     9    6    7 ar   
    10    6   11 ar   
    11    7    8 ar   
    12    8    9 ar   
    13   10    9 ar   
    14   11   10 ar   
    15   10   29 1    
    16   12   18 1    
    17   28   12 1    
    18   14   13 ar   
    19   19   13 ar   
    20   15   14 ar   
    21   14   28 1    
    22   16   15 ar   
    23   16   17 ar   
    24   20   16 1    
    25   17   19 ar   
    26   18   26 1    
    27   21   20 ar   
    28   20   24 ar   
    29   22   21 ar   
    30    5   22 ar   
    31   23   24 ar   
    32   26   27 1    
    33   26   32 1    
    34   27   31 1    
    35   28   31 1    
    36   29   30 1    
    37   32   33 1    
    38   33   35 1    
    39   33   36 1    
    40    4   37 1    
    41    7   38 1    
    42    8   39 1    
    43    9   40 1    
    44   11   41 1    
    45   12   42 1    
    46   12   43 1    
    47   15   44 1    
    48   17   45 1    
    49   18   46 1    
    50   18   47 1    
    51   19   48 1    
    52   21   49 1    
    53   22   50 1    
    54   23   51 1    
    55   24   52 1    
    56   25   53 1    
    57   25   54 1    
    58   25   55 1    
    59   26   56 1    
    60   27   57 1    
    61   27   58 1    
    62   30   59 1    
    63   30   60 1    
    64   30   61 1    
    65   31   62 1    
    66   31   63 1    
    67   32   64 1    
    68   32   65 1    
@<TRIPOS>SUBSTRUCTURE
     1 J0P501      1 GROUP             1 A     J0P     0 ROOT 
