# Supplementary material for: Designing of the N-ethyl-4-(pyridin-4-yl)benzamide based potent ROCK1 inhibitors using docking, molecular dynamics, and 3D-QSAR
Source: PeerJ. 2021 Aug 9;9:e11951. doi: 10.7717/peerj.11951 (PMC8359802; doi:10.7717/peerj.11951)
Supplement: Supplemental Information 2 [file peerj-09-11951-s002.zip › Supplementary_Files/ROCK-Coordinates/MD/ROCK1-Cpd_C34/MD_C34_OUT.pdb]

ATOM      1  N   THR     9      27.210  40.020  70.730  1.00  0.00           N  
ATOM      2  CA  THR     9      28.160  41.100  70.320  1.00  0.00           C  
ATOM      3  C   THR     9      29.270  40.840  69.360  1.00  0.00           C  
ATOM      4  O   THR     9      29.240  41.240  68.220  1.00  0.00           O  
ATOM      5  CB  THR     9      28.670  41.840  71.630  1.00  0.00           C  
ATOM      6  CG2 THR     9      27.460  42.290  72.550  1.00  0.00           C  
ATOM      7  OG1 THR     9      29.530  40.910  72.400  1.00  0.00           O  
ATOM      8  HA  THR     9      27.560  41.880  69.870  1.00  0.00           H  
ATOM      9  HB  THR     9      29.270  42.680  71.220  1.00  0.00           H  
ATOM     10  HG1 THR     9      29.830  41.440  73.140  1.00  0.00           H  
ATOM     11 1HG2 THR     9      27.830  42.960  73.360  1.00  0.00           H  
ATOM     12 2HG2 THR     9      26.960  41.380  72.950  1.00  0.00           H  
ATOM     13 3HG2 THR     9      26.790  43.010  72.020  1.00  0.00           H  
ATOM     14  H1  THR     9      27.700  39.160  71.070  1.00  0.00           H  
ATOM     15  H2  THR     9      26.630  39.730  69.910  1.00  0.00           H  
ATOM     16  H3  THR     9      26.600  40.310  71.520  1.00  0.00           H  
ATOM     17  N   ARG    10      30.420  40.130  69.760  1.00  0.00           N  
ATOM     18  CA  ARG    10      31.590  39.760  68.950  1.00  0.00           C  
ATOM     19  C   ARG    10      31.370  39.010  67.610  1.00  0.00           C  
ATOM     20  O   ARG    10      32.050  39.360  66.630  1.00  0.00           O  
ATOM     21  CB  ARG    10      32.640  39.050  69.750  1.00  0.00           C  
ATOM     22  CG  ARG    10      32.850  39.510  71.190  1.00  0.00           C  
ATOM     23  CD  ARG    10      33.810  38.700  71.970  1.00  0.00           C  
ATOM     24  NE  ARG    10      35.220  38.770  71.370  1.00  0.00           N  
ATOM     25  CZ  ARG    10      36.320  38.080  71.650  1.00  0.00           C  
ATOM     26  NH1 ARG    10      36.430  37.480  72.880  1.00  0.00           N1+
ATOM     27  NH2 ARG    10      37.440  38.180  70.920  1.00  0.00           N  
ATOM     28  HN  ARG    10      30.550  40.030  70.740  1.00  0.00           H  
ATOM     29  HA  ARG    10      32.000  40.690  68.570  1.00  0.00           H  
ATOM     30  HB1 ARG    10      33.610  39.140  69.210  1.00  0.00           H  
ATOM     31  HB2 ARG    10      32.480  37.950  69.750  1.00  0.00           H  
ATOM     32  HG1 ARG    10      31.900  39.470  71.760  1.00  0.00           H  
ATOM     33  HG2 ARG    10      33.180  40.560  71.290  1.00  0.00           H  
ATOM     34  HD1 ARG    10      33.510  37.630  71.990  1.00  0.00           H  
ATOM     35  HD2 ARG    10      33.870  39.230  72.940  1.00  0.00           H  
ATOM     36  HE  ARG    10      35.310  39.270  70.510  1.00  0.00           H  
ATOM     37 1HH1 ARG    10      35.690  37.690  73.520  1.00  0.00           H  
ATOM     38 2HH1 ARG    10      37.360  37.240  73.190  1.00  0.00           H  
ATOM     39 1HH2 ARG    10      37.370  38.640  70.030  1.00  0.00           H  
ATOM     40 2HH2 ARG    10      38.230  37.640  71.180  1.00  0.00           H  
ATOM     41  N   PHE    11      30.370  38.050  67.570  1.00  0.00           N  
ATOM     42  CA  PHE    11      30.010  37.270  66.420  1.00  0.00           C  
ATOM     43  C   PHE    11      29.310  38.070  65.390  1.00  0.00           C  
ATOM     44  O   PHE    11      29.480  37.800  64.210  1.00  0.00           O  
ATOM     45  CB  PHE    11      29.270  35.970  67.000  1.00  0.00           C  
ATOM     46  CG  PHE    11      28.530  35.230  65.930  1.00  0.00           C  
ATOM     47  CD1 PHE    11      27.210  34.900  66.090  1.00  0.00           C  
ATOM     48  CD2 PHE    11      29.150  34.780  64.760  1.00  0.00           C  
ATOM     49  CE1 PHE    11      26.460  34.210  65.060  1.00  0.00           C  
ATOM     50  CE2 PHE    11      28.490  34.060  63.780  1.00  0.00           C  
ATOM     51  CZ  PHE    11      27.140  33.720  63.960  1.00  0.00           C  
ATOM     52  HN  PHE    11      30.000  37.730  68.440  1.00  0.00           H  
ATOM     53  HA  PHE    11      30.900  36.890  65.950  1.00  0.00           H  
ATOM     54  HB1 PHE    11      28.460  36.250  67.710  1.00  0.00           H  
ATOM     55  HB2 PHE    11      30.010  35.290  67.470  1.00  0.00           H  
ATOM     56  HD1 PHE    11      26.590  35.270  66.900  1.00  0.00           H  
ATOM     57  HD2 PHE    11      30.180  34.990  64.520  1.00  0.00           H  
ATOM     58  HE1 PHE    11      25.440  33.970  65.290  1.00  0.00           H  
ATOM     59  HE2 PHE    11      29.040  33.570  63.000  1.00  0.00           H  
ATOM     60  HZ  PHE    11      26.650  33.000  63.340  1.00  0.00           H  
ATOM     61  N   GLU    12      28.520  39.070  65.760  1.00  0.00           N  
ATOM     62  CA  GLU    12      27.640  39.810  64.860  1.00  0.00           C  
ATOM     63  C   GLU    12      28.520  40.600  63.880  1.00  0.00           C  
ATOM     64  O   GLU    12      28.170  40.570  62.720  1.00  0.00           O  
ATOM     65  CB  GLU    12      26.760  40.790  65.630  1.00  0.00           C  
ATOM     66  CG  GLU    12      25.660  40.020  66.430  1.00  0.00           C  
ATOM     67  CD  GLU    12      25.970  39.800  67.850  1.00  0.00           C  
ATOM     68  OE1 GLU    12      25.290  40.460  68.700  1.00  0.00           O  
ATOM     69  OE2 GLU    12      26.860  39.040  68.240  1.00  0.00           O1-
ATOM     70  HN  GLU    12      28.320  39.140  66.730  1.00  0.00           H  
ATOM     71  HA  GLU    12      26.970  39.200  64.270  1.00  0.00           H  
ATOM     72  HB1 GLU    12      26.160  41.490  65.010  1.00  0.00           H  
ATOM     73  HB2 GLU    12      27.340  41.380  66.370  1.00  0.00           H  
ATOM     74  HG1 GLU    12      25.410  39.060  65.930  1.00  0.00           H  
ATOM     75  HG2 GLU    12      24.750  40.640  66.310  1.00  0.00           H  
ATOM     76  N   LYS    13      29.640  41.190  64.390  1.00  0.00           N  
ATOM     77  CA  LYS    13      30.680  41.860  63.580  1.00  0.00           C  
ATOM     78  C   LYS    13      31.260  40.790  62.640  1.00  0.00           C  
ATOM     79  O   LYS    13      31.280  40.970  61.410  1.00  0.00           O  
ATOM     80  CB  LYS    13      31.890  42.310  64.420  1.00  0.00           C  
ATOM     81  CG  LYS    13      31.610  43.320  65.540  1.00  0.00           C  
ATOM     82  CD  LYS    13      31.080  44.680  65.180  1.00  0.00           C  
ATOM     83  CE  LYS    13      30.770  45.610  66.310  1.00  0.00           C  
ATOM     84  NZ  LYS    13      30.730  47.050  65.920  1.00  0.00           N1+
ATOM     85  HN  LYS    13      29.700  41.250  65.380  1.00  0.00           H  
ATOM     86  HA  LYS    13      30.240  42.660  62.980  1.00  0.00           H  
ATOM     87  HB1 LYS    13      32.640  42.740  63.730  1.00  0.00           H  
ATOM     88  HB2 LYS    13      32.460  41.500  64.930  1.00  0.00           H  
ATOM     89  HG1 LYS    13      32.660  43.480  65.880  1.00  0.00           H  
ATOM     90  HG2 LYS    13      31.050  42.830  66.360  1.00  0.00           H  
ATOM     91  HD1 LYS    13      30.240  44.650  64.450  1.00  0.00           H  
ATOM     92  HD2 LYS    13      31.880  45.150  64.570  1.00  0.00           H  
ATOM     93  HE1 LYS    13      31.640  45.540  67.010  1.00  0.00           H  
ATOM     94  HE2 LYS    13      29.820  45.420  66.860  1.00  0.00           H  
ATOM     95  HZ1 LYS    13      29.780  47.250  65.530  1.00  0.00           H  
ATOM     96  HZ2 LYS    13      31.380  47.160  65.110  1.00  0.00           H  
ATOM     97  HZ3 LYS    13      31.020  47.680  66.700  1.00  0.00           H  
ATOM     98  N   MET    14      31.530  39.570  63.060  1.00  0.00           N  
ATOM     99  CA  MET    14      32.120  38.500  62.220  1.00  0.00           C  
ATOM    100  C   MET    14      31.230  37.970  61.150  1.00  0.00           C  
ATOM    101  O   MET    14      31.650  37.620  60.050  1.00  0.00           O  
ATOM    102  CB  MET    14      32.680  37.330  63.150  1.00  0.00           C  
ATOM    103  CG  MET    14      33.710  37.750  64.200  1.00  0.00           C  
ATOM    104  SD  MET    14      35.360  38.290  63.510  1.00  0.00           S  
ATOM    105  CE  MET    14      35.890  37.060  62.290  1.00  0.00           C  
ATOM    106  HN  MET    14      31.410  39.330  64.020  1.00  0.00           H  
ATOM    107  HA  MET    14      32.990  38.870  61.710  1.00  0.00           H  
ATOM    108  HB1 MET    14      33.080  36.440  62.610  1.00  0.00           H  
ATOM    109  HB2 MET    14      31.780  36.870  63.600  1.00  0.00           H  
ATOM    110  HG1 MET    14      33.810  36.880  64.880  1.00  0.00           H  
ATOM    111  HG2 MET    14      33.300  38.590  64.790  1.00  0.00           H  
ATOM    112  HE1 MET    14      35.730  36.080  62.790  1.00  0.00           H  
ATOM    113  HE2 MET    14      36.990  37.120  62.200  1.00  0.00           H  
ATOM    114  HE3 MET    14      35.250  37.060  61.380  1.00  0.00           H  
ATOM    115  N   ASP    15      29.960  37.850  61.510  1.00  0.00           N  
ATOM    116  CA  ASP    15      28.890  37.530  60.610  1.00  0.00           C  
ATOM    117  C   ASP    15      28.670  38.610  59.530  1.00  0.00           C  
ATOM    118  O   ASP    15      28.790  38.340  58.320  1.00  0.00           O  
ATOM    119  CB  ASP    15      27.600  37.260  61.410  1.00  0.00           C  
ATOM    120  CG  ASP    15      26.630  36.390  60.630  1.00  0.00           C  
ATOM    121  OD1 ASP    15      25.560  36.190  61.160  1.00  0.00           O  
ATOM    122  OD2 ASP    15      26.820  35.980  59.440  1.00  0.00           O1-
ATOM    123  HN  ASP    15      29.700  37.970  62.460  1.00  0.00           H  
ATOM    124  HA  ASP    15      29.090  36.600  60.090  1.00  0.00           H  
ATOM    125  HB1 ASP    15      27.010  38.090  61.860  1.00  0.00           H  
ATOM    126  HB2 ASP    15      27.910  36.750  62.350  1.00  0.00           H  
ATOM    127  N   ASN    16      28.620  39.930  59.900  1.00  0.00           N  
ATOM    128  CA  ASN    16      28.640  41.070  59.010  1.00  0.00           C  
ATOM    129  C   ASN    16      29.870  41.200  58.030  1.00  0.00           C  
ATOM    130  O   ASN    16      29.650  41.630  56.860  1.00  0.00           O  
ATOM    131  CB  ASN    16      28.530  42.340  59.850  1.00  0.00           C  
ATOM    132  CG  ASN    16      27.220  42.450  60.540  1.00  0.00           C  
ATOM    133  ND2 ASN    16      27.230  43.290  61.580  1.00  0.00           N  
ATOM    134  OD1 ASN    16      26.220  41.810  60.140  1.00  0.00           O  
ATOM    135  HN  ASN    16      28.500  39.990  60.890  1.00  0.00           H  
ATOM    136  HA  ASN    16      27.810  41.010  58.320  1.00  0.00           H  
ATOM    137  HB1 ASN    16      28.620  43.250  59.220  1.00  0.00           H  
ATOM    138  HB2 ASN    16      29.360  42.270  60.590  1.00  0.00           H  
ATOM    139 1HD2 ASN    16      26.390  43.500  62.080  1.00  0.00           H  
ATOM    140 2HD2 ASN    16      28.030  43.870  61.740  1.00  0.00           H  
ATOM    141  N   LEU    17      31.070  40.810  58.440  1.00  0.00           N  
ATOM    142  CA  LEU    17      32.310  40.860  57.600  1.00  0.00           C  
ATOM    143  C   LEU    17      32.540  39.780  56.580  1.00  0.00           C  
ATOM    144  O   LEU    17      33.230  39.970  55.560  1.00  0.00           O  
ATOM    145  CB  LEU    17      33.560  41.000  58.470  1.00  0.00           C  
ATOM    146  CG  LEU    17      33.640  42.300  59.290  1.00  0.00           C  
ATOM    147  CD1 LEU    17      34.720  42.170  60.460  1.00  0.00           C  
ATOM    148  CD2 LEU    17      33.860  43.530  58.370  1.00  0.00           C  
ATOM    149  HN  LEU    17      31.040  40.430  59.370  1.00  0.00           H  
ATOM    150  HA  LEU    17      32.280  41.750  57.000  1.00  0.00           H  
ATOM    151  HB1 LEU    17      34.530  40.850  57.960  1.00  0.00           H  
ATOM    152  HB2 LEU    17      33.380  40.120  59.120  1.00  0.00           H  
ATOM    153  HG  LEU    17      32.730  42.520  59.890  1.00  0.00           H  
ATOM    154 1HD1 LEU    17      34.650  43.140  60.990  1.00  0.00           H  
ATOM    155 2HD1 LEU    17      35.730  42.120  59.990  1.00  0.00           H  
ATOM    156 3HD1 LEU    17      34.480  41.300  61.100  1.00  0.00           H  
ATOM    157 1HD2 LEU    17      34.860  43.490  57.880  1.00  0.00           H  
ATOM    158 2HD2 LEU    17      33.910  44.470  58.970  1.00  0.00           H  
ATOM    159 3HD2 LEU    17      33.090  43.610  57.570  1.00  0.00           H  
ATOM    160  N   LEU    18      31.850  38.680  56.720  1.00  0.00           N  
ATOM    161  CA  LEU    18      31.790  37.600  55.690  1.00  0.00           C  
ATOM    162  C   LEU    18      31.090  38.080  54.420  1.00  0.00           C  
ATOM    163  O   LEU    18      31.350  37.610  53.340  1.00  0.00           O  
ATOM    164  CB  LEU    18      31.240  36.280  56.240  1.00  0.00           C  
ATOM    165  CG  LEU    18      30.950  35.020  55.340  1.00  0.00           C  
ATOM    166  CD1 LEU    18      32.280  34.400  54.880  1.00  0.00           C  
ATOM    167  CD2 LEU    18      30.210  34.010  56.210  1.00  0.00           C  
ATOM    168  HN  LEU    18      31.370  38.460  57.560  1.00  0.00           H  
ATOM    169  HA  LEU    18      32.790  37.470  55.300  1.00  0.00           H  
ATOM    170  HB1 LEU    18      30.320  36.500  56.830  1.00  0.00           H  
ATOM    171  HB2 LEU    18      31.990  35.950  56.980  1.00  0.00           H  
ATOM    172  HG  LEU    18      30.380  35.210  54.410  1.00  0.00           H  
ATOM    173 1HD1 LEU    18      32.140  33.640  54.080  1.00  0.00           H  
ATOM    174 2HD1 LEU    18      32.740  33.910  55.770  1.00  0.00           H  
ATOM    175 3HD1 LEU    18      33.010  35.160  54.520  1.00  0.00           H  
ATOM    176 1HD2 LEU    18      30.840  33.740  57.090  1.00  0.00           H  
ATOM    177 2HD2 LEU    18      29.990  33.130  55.570  1.00  0.00           H  
ATOM    178 3HD2 LEU    18      29.210  34.440  56.440  1.00  0.00           H  
ATOM    179  N   ARG    19      30.110  39.030  54.520  1.00  0.00           N  
ATOM    180  CA  ARG    19      29.390  39.550  53.370  1.00  0.00           C  
ATOM    181  C   ARG    19      29.840  40.960  53.020  1.00  0.00           C  
ATOM    182  O   ARG    19      29.230  41.640  52.150  1.00  0.00           O  
ATOM    183  CB  ARG    19      27.830  39.690  53.590  1.00  0.00           C  
ATOM    184  CG  ARG    19      27.160  38.370  54.000  1.00  0.00           C  
ATOM    185  CD  ARG    19      27.290  37.310  52.920  1.00  0.00           C  
ATOM    186  NE  ARG    19      26.960  35.970  53.550  1.00  0.00           N  
ATOM    187  CZ  ARG    19      27.180  34.830  53.000  1.00  0.00           C  
ATOM    188  NH1 ARG    19      27.720  34.770  51.820  1.00  0.00           N1+
ATOM    189  NH2 ARG    19      26.900  33.700  53.640  1.00  0.00           N  
ATOM    190  HN  ARG    19      29.770  39.400  55.390  1.00  0.00           H  
ATOM    191  HA  ARG    19      29.490  38.910  52.500  1.00  0.00           H  
ATOM    192  HB1 ARG    19      27.360  40.180  52.710  1.00  0.00           H  
ATOM    193  HB2 ARG    19      27.680  40.450  54.390  1.00  0.00           H  
ATOM    194  HG1 ARG    19      26.110  38.700  54.150  1.00  0.00           H  
ATOM    195  HG2 ARG    19      27.490  38.040  55.010  1.00  0.00           H  
ATOM    196  HD1 ARG    19      28.340  37.300  52.560  1.00  0.00           H  
ATOM    197  HD2 ARG    19      26.720  37.640  52.030  1.00  0.00           H  
ATOM    198  HE  ARG    19      26.320  35.890  54.310  1.00  0.00           H  
ATOM    199 1HH1 ARG    19      27.800  35.510  51.150  1.00  0.00           H  
ATOM    200 2HH1 ARG    19      27.560  33.950  51.280  1.00  0.00           H  
ATOM    201 1HH2 ARG    19      26.790  33.830  54.630  1.00  0.00           H  
ATOM    202 2HH2 ARG    19      27.240  32.820  53.310  1.00  0.00           H  
ATOM    203  N   ASP    20      30.900  41.480  53.650  1.00  0.00           N  
ATOM    204  CA  ASP    20      31.450  42.830  53.430  1.00  0.00           C  
ATOM    205  C   ASP    20      32.660  42.710  52.490  1.00  0.00           C  
ATOM    206  O   ASP    20      33.630  42.000  52.890  1.00  0.00           O  
ATOM    207  CB  ASP    20      31.850  43.470  54.810  1.00  0.00           C  
ATOM    208  CG  ASP    20      32.000  45.000  54.670  1.00  0.00           C  
ATOM    209  OD1 ASP    20      31.100  45.670  54.170  1.00  0.00           O  
ATOM    210  OD2 ASP    20      32.940  45.610  55.270  1.00  0.00           O1-
ATOM    211  HN  ASP    20      31.460  40.900  54.220  1.00  0.00           H  
ATOM    212  HA  ASP    20      30.590  43.300  52.970  1.00  0.00           H  
ATOM    213  HB1 ASP    20      32.770  43.040  55.250  1.00  0.00           H  
ATOM    214  HB2 ASP    20      31.050  43.310  55.570  1.00  0.00           H  
ATOM    215  N   PRO    21      32.700  43.360  51.340  1.00  0.00           N  
ATOM    216  CA  PRO    21      33.750  43.110  50.330  1.00  0.00           C  
ATOM    217  C   PRO    21      35.010  43.850  50.630  1.00  0.00           C  
ATOM    218  O   PRO    21      35.880  44.060  49.770  1.00  0.00           O  
ATOM    219  CB  PRO    21      33.040  43.690  49.030  1.00  0.00           C  
ATOM    220  CG  PRO    21      32.190  44.840  49.440  1.00  0.00           C  
ATOM    221  CD  PRO    21      31.760  44.370  50.850  1.00  0.00           C  
ATOM    222  HA  PRO    21      33.960  42.050  50.220  1.00  0.00           H  
ATOM    223  HB1 PRO    21      32.340  42.930  48.620  1.00  0.00           H  
ATOM    224  HB2 PRO    21      33.770  43.970  48.230  1.00  0.00           H  
ATOM    225  HG1 PRO    21      32.810  45.760  49.470  1.00  0.00           H  
ATOM    226  HG2 PRO    21      31.310  44.940  48.780  1.00  0.00           H  
ATOM    227  HD1 PRO    21      31.660  45.240  51.540  1.00  0.00           H  
ATOM    228  HD2 PRO    21      30.750  43.910  50.740  1.00  0.00           H  
ATOM    229  N   LYS    22      35.160  44.400  51.770  1.00  0.00           N  
ATOM    230  CA  LYS    22      36.270  45.280  52.250  1.00  0.00           C  
ATOM    231  C   LYS    22      36.830  44.760  53.500  1.00  0.00           C  
ATOM    232  O   LYS    22      37.110  45.510  54.440  1.00  0.00           O  
ATOM    233  CB  LYS    22      35.820  46.730  52.360  1.00  0.00           C  
ATOM    234  CG  LYS    22      35.560  47.440  51.030  1.00  0.00           C  
ATOM    235  CD  LYS    22      35.560  48.960  51.120  1.00  0.00           C  
ATOM    236  CE  LYS    22      36.930  49.610  51.490  1.00  0.00           C  
ATOM    237  NZ  LYS    22      36.870  51.060  51.560  1.00  0.00           N1+
ATOM    238  HN  LYS    22      34.480  44.250  52.490  1.00  0.00           H  
ATOM    239  HA  LYS    22      37.080  45.270  51.540  1.00  0.00           H  
ATOM    240  HB1 LYS    22      36.710  47.290  52.690  1.00  0.00           H  
ATOM    241  HB2 LYS    22      35.040  46.850  53.130  1.00  0.00           H  
ATOM    242  HG1 LYS    22      34.590  47.060  50.640  1.00  0.00           H  
ATOM    243  HG2 LYS    22      36.390  47.030  50.410  1.00  0.00           H  
ATOM    244  HD1 LYS    22      34.860  49.210  51.950  1.00  0.00           H  
ATOM    245  HD2 LYS    22      35.100  49.420  50.220  1.00  0.00           H  
ATOM    246  HE1 LYS    22      37.580  49.350  50.630  1.00  0.00           H  
ATOM    247  HE2 LYS    22      37.460  49.240  52.400  1.00  0.00           H  
ATOM    248  HZ1 LYS    22      37.670  51.570  51.970  1.00  0.00           H  
ATOM    249  HZ2 LYS    22      36.020  51.380  52.060  1.00  0.00           H  
ATOM    250  HZ3 LYS    22      36.690  51.470  50.620  1.00  0.00           H  
ATOM    251  N   SER    23      36.880  43.390  53.670  1.00  0.00           N  
ATOM    252  CA  SER    23      37.420  42.710  54.840  1.00  0.00           C  
ATOM    253  C   SER    23      38.210  41.440  54.410  1.00  0.00           C  
ATOM    254  O   SER    23      37.980  40.890  53.330  1.00  0.00           O  
ATOM    255  CB  SER    23      36.320  42.240  55.790  1.00  0.00           C  
ATOM    256  OG  SER    23      36.810  41.560  56.980  1.00  0.00           O  
ATOM    257  HN  SER    23      36.550  42.860  52.890  1.00  0.00           H  
ATOM    258  HA  SER    23      38.210  43.300  55.280  1.00  0.00           H  
ATOM    259  HB1 SER    23      35.580  41.530  55.360  1.00  0.00           H  
ATOM    260  HB2 SER    23      35.640  43.040  56.140  1.00  0.00           H  
ATOM    261  HG1 SER    23      37.270  42.310  57.380  1.00  0.00           H  
ATOM    262  N   GLU    24      39.130  41.040  55.270  1.00  0.00           N  
ATOM    263  CA  GLU    24      39.770  39.760  55.080  1.00  0.00           C  
ATOM    264  C   GLU    24      38.850  38.610  55.460  1.00  0.00           C  
ATOM    265  O   GLU    24      39.060  37.470  55.050  1.00  0.00           O  
ATOM    266  CB  GLU    24      41.010  39.630  56.000  1.00  0.00           C  
ATOM    267  CG  GLU    24      40.710  39.400  57.440  1.00  0.00           C  
ATOM    268  CD  GLU    24      42.010  39.420  58.300  1.00  0.00           C  
ATOM    269  OE1 GLU    24      42.370  40.470  58.810  1.00  0.00           O  
ATOM    270  OE2 GLU    24      42.550  38.330  58.610  1.00  0.00           O1-
ATOM    271  HN  GLU    24      39.490  41.480  56.080  1.00  0.00           H  
ATOM    272  HA  GLU    24      40.030  39.650  54.040  1.00  0.00           H  
ATOM    273  HB1 GLU    24      41.750  40.460  56.080  1.00  0.00           H  
ATOM    274  HB2 GLU    24      41.650  38.940  55.420  1.00  0.00           H  
ATOM    275  HG1 GLU    24      40.280  38.410  57.710  1.00  0.00           H  
ATOM    276  HG2 GLU    24      40.130  40.160  58.020  1.00  0.00           H  
ATOM    277  N   VAL    25      37.710  38.890  56.170  1.00  0.00           N  
ATOM    278  CA  VAL    25      36.740  37.800  56.470  1.00  0.00           C  
ATOM    279  C   VAL    25      36.020  37.470  55.270  1.00  0.00           C  
ATOM    280  O   VAL    25      35.510  36.320  55.200  1.00  0.00           O  
ATOM    281  CB  VAL    25      35.790  38.260  57.600  1.00  0.00           C  
ATOM    282  CG1 VAL    25      35.010  37.010  58.110  1.00  0.00           C  
ATOM    283  CG2 VAL    25      36.520  38.790  58.830  1.00  0.00           C  
ATOM    284  HN  VAL    25      37.620  39.800  56.560  1.00  0.00           H  
ATOM    285  HA  VAL    25      37.330  36.980  56.850  1.00  0.00           H  
ATOM    286  HB  VAL    25      35.120  39.060  57.190  1.00  0.00           H  
ATOM    287 1HG1 VAL    25      34.480  37.030  59.080  1.00  0.00           H  
ATOM    288 2HG1 VAL    25      35.810  36.240  58.240  1.00  0.00           H  
ATOM    289 3HG1 VAL    25      34.430  36.540  57.280  1.00  0.00           H  
ATOM    290 1HG2 VAL    25      37.190  37.990  59.200  1.00  0.00           H  
ATOM    291 2HG2 VAL    25      35.810  38.950  59.670  1.00  0.00           H  
ATOM    292 3HG2 VAL    25      37.090  39.710  58.570  1.00  0.00           H  
ATOM    293  N   ASN    26      35.850  38.290  54.180  1.00  0.00           N  
ATOM    294  CA  ASN    26      35.060  38.150  52.940  1.00  0.00           C  
ATOM    295  C   ASN    26      34.830  36.760  52.320  1.00  0.00           C  
ATOM    296  O   ASN    26      35.750  36.020  52.030  1.00  0.00           O  
ATOM    297  CB  ASN    26      35.540  39.170  51.960  1.00  0.00           C  
ATOM    298  CG  ASN    26      34.860  39.430  50.580  1.00  0.00           C  
ATOM    299  ND2 ASN    26      35.580  40.130  49.690  1.00  0.00           N  
ATOM    300  OD1 ASN    26      33.710  39.120  50.370  1.00  0.00           O  
ATOM    301  HN  ASN    26      36.380  39.130  54.280  1.00  0.00           H  
ATOM    302  HA  ASN    26      34.060  38.500  53.150  1.00  0.00           H  
ATOM    303  HB1 ASN    26      36.590  38.960  51.650  1.00  0.00           H  
ATOM    304  HB2 ASN    26      35.660  40.160  52.440  1.00  0.00           H  
ATOM    305 1HD2 ASN    26      35.140  40.580  48.910  1.00  0.00           H  
ATOM    306 2HD2 ASN    26      36.530  40.370  49.910  1.00  0.00           H  
ATOM    307  N   SER    27      33.620  36.390  52.020  1.00  0.00           N  
ATOM    308  CA  SER    27      33.090  35.260  51.320  1.00  0.00           C  
ATOM    309  C   SER    27      33.630  34.950  49.970  1.00  0.00           C  
ATOM    310  O   SER    27      33.990  33.790  49.670  1.00  0.00           O  
ATOM    311  CB  SER    27      31.520  35.340  51.320  1.00  0.00           C  
ATOM    312  OG  SER    27      30.920  34.140  50.740  1.00  0.00           O  
ATOM    313  HN  SER    27      32.830  36.910  52.330  1.00  0.00           H  
ATOM    314  HA  SER    27      33.340  34.410  51.950  1.00  0.00           H  
ATOM    315  HB1 SER    27      31.230  36.210  50.690  1.00  0.00           H  
ATOM    316  HB2 SER    27      31.160  35.550  52.340  1.00  0.00           H  
ATOM    317  HG1 SER    27      30.880  33.440  51.400  1.00  0.00           H  
ATOM    318  N   ASP    28      33.730  35.950  49.060  1.00  0.00           N  
ATOM    319  CA  ASP    28      34.330  35.760  47.840  1.00  0.00           C  
ATOM    320  C   ASP    28      35.830  35.460  47.980  1.00  0.00           C  
ATOM    321  O   ASP    28      36.320  34.520  47.340  1.00  0.00           O  
ATOM    322  CB  ASP    28      34.070  37.140  47.040  1.00  0.00           C  
ATOM    323  CG  ASP    28      32.590  37.440  46.720  1.00  0.00           C  
ATOM    324  OD1 ASP    28      31.750  36.560  46.700  1.00  0.00           O  
ATOM    325  OD2 ASP    28      32.290  38.670  46.490  1.00  0.00           O1-
ATOM    326  HN  ASP    28      33.270  36.820  49.180  1.00  0.00           H  
ATOM    327  HA  ASP    28      33.940  34.880  47.360  1.00  0.00           H  
ATOM    328  HB1 ASP    28      34.590  37.090  46.070  1.00  0.00           H  
ATOM    329  HB2 ASP    28      34.520  38.010  47.570  1.00  0.00           H  
ATOM    330  N   CYS    29      36.510  36.190  48.910  1.00  0.00           N  
ATOM    331  CA  CYS    29      37.910  35.880  49.280  1.00  0.00           C  
ATOM    332  C   CYS    29      38.110  34.460  49.940  1.00  0.00           C  
ATOM    333  O   CYS    29      39.060  33.760  49.620  1.00  0.00           O  
ATOM    334  CB  CYS    29      38.430  37.010  50.250  1.00  0.00           C  
ATOM    335  SG  CYS    29      40.090  36.920  50.710  1.00  0.00           S  
ATOM    336  HN  CYS    29      36.040  36.990  49.280  1.00  0.00           H  
ATOM    337  HA  CYS    29      38.500  35.830  48.370  1.00  0.00           H  
ATOM    338  HB1 CYS    29      37.840  37.010  51.190  1.00  0.00           H  
ATOM    339  HB2 CYS    29      38.360  38.020  49.810  1.00  0.00           H  
ATOM    340  HG1 CYS    29      39.880  35.790  51.350  1.00  0.00           H  
ATOM    341  N   LEU    30      37.120  34.040  50.730  1.00  0.00           N  
ATOM    342  CA  LEU    30      37.220  32.780  51.370  1.00  0.00           C  
ATOM    343  C   LEU    30      37.120  31.700  50.310  1.00  0.00           C  
ATOM    344  O   LEU    30      37.900  30.780  50.160  1.00  0.00           O  
ATOM    345  CB  LEU    30      36.100  32.660  52.390  1.00  0.00           C  
ATOM    346  CG  LEU    30      35.960  31.240  52.880  1.00  0.00           C  
ATOM    347  CD1 LEU    30      37.150  30.810  53.750  1.00  0.00           C  
ATOM    348  CD2 LEU    30      34.670  31.170  53.640  1.00  0.00           C  
ATOM    349  HN  LEU    30      36.530  34.720  51.150  1.00  0.00           H  
ATOM    350  HA  LEU    30      38.190  32.650  51.830  1.00  0.00           H  
ATOM    351  HB1 LEU    30      35.140  33.010  51.950  1.00  0.00           H  
ATOM    352  HB2 LEU    30      36.350  33.290  53.270  1.00  0.00           H  
ATOM    353  HG  LEU    30      35.940  30.470  52.080  1.00  0.00           H  
ATOM    354 1HD1 LEU    30      37.230  31.470  54.640  1.00  0.00           H  
ATOM    355 2HD1 LEU    30      38.030  30.860  53.070  1.00  0.00           H  
ATOM    356 3HD1 LEU    30      37.060  29.740  54.060  1.00  0.00           H  
ATOM    357 1HD2 LEU    30      34.810  31.670  54.620  1.00  0.00           H  
ATOM    358 2HD2 LEU    30      34.470  30.100  53.890  1.00  0.00           H  
ATOM    359 3HD2 LEU    30      33.870  31.570  52.970  1.00  0.00           H  
ATOM    360  N   LEU    31      36.080  31.740  49.380  1.00  0.00           N  
ATOM    361  CA  LEU    31      35.840  30.760  48.370  1.00  0.00           C  
ATOM    362  C   LEU    31      36.940  30.640  47.280  1.00  0.00           C  
ATOM    363  O   LEU    31      37.390  29.570  47.040  1.00  0.00           O  
ATOM    364  CB  LEU    31      34.450  30.860  47.810  1.00  0.00           C  
ATOM    365  CG  LEU    31      33.310  30.320  48.830  1.00  0.00           C  
ATOM    366  CD1 LEU    31      31.990  30.950  48.580  1.00  0.00           C  
ATOM    367  CD2 LEU    31      33.120  28.860  48.770  1.00  0.00           C  
ATOM    368  HN  LEU    31      35.500  32.550  49.480  1.00  0.00           H  
ATOM    369  HA  LEU    31      35.900  29.750  48.750  1.00  0.00           H  
ATOM    370  HB1 LEU    31      34.330  30.310  46.850  1.00  0.00           H  
ATOM    371  HB2 LEU    31      34.170  31.910  47.610  1.00  0.00           H  
ATOM    372  HG  LEU    31      33.550  30.550  49.890  1.00  0.00           H  
ATOM    373 1HD1 LEU    31      31.900  31.430  47.580  1.00  0.00           H  
ATOM    374 2HD1 LEU    31      31.900  31.710  49.390  1.00  0.00           H  
ATOM    375 3HD1 LEU    31      31.150  30.280  48.850  1.00  0.00           H  
ATOM    376 1HD2 LEU    31      32.380  28.500  49.520  1.00  0.00           H  
ATOM    377 2HD2 LEU    31      33.980  28.270  49.140  1.00  0.00           H  
ATOM    378 3HD2 LEU    31      32.830  28.640  47.720  1.00  0.00           H  
ATOM    379  N   ASP    32      37.380  31.790  46.750  1.00  0.00           N  
ATOM    380  CA  ASP    32      38.470  31.810  45.760  1.00  0.00           C  
ATOM    381  C   ASP    32      39.840  31.480  46.390  1.00  0.00           C  
ATOM    382  O   ASP    32      40.710  31.020  45.680  1.00  0.00           O  
ATOM    383  CB  ASP    32      38.550  33.180  45.000  1.00  0.00           C  
ATOM    384  CG  ASP    32      37.340  33.330  44.090  1.00  0.00           C  
ATOM    385  OD1 ASP    32      37.250  32.410  43.230  1.00  0.00           O  
ATOM    386  OD2 ASP    32      36.600  34.330  44.170  1.00  0.00           O1-
ATOM    387  HN  ASP    32      37.070  32.680  47.080  1.00  0.00           H  
ATOM    388  HA  ASP    32      38.250  31.080  44.990  1.00  0.00           H  
ATOM    389  HB1 ASP    32      39.330  33.060  44.210  1.00  0.00           H  
ATOM    390  HB2 ASP    32      38.680  34.010  45.730  1.00  0.00           H  
ATOM    391  N   GLY    33      39.990  31.720  47.740  1.00  0.00           N  
ATOM    392  CA  GLY    33      41.140  31.290  48.440  1.00  0.00           C  
ATOM    393  C   GLY    33      41.180  29.780  48.670  1.00  0.00           C  
ATOM    394  O   GLY    33      42.270  29.270  48.550  1.00  0.00           O  
ATOM    395  HN  GLY    33      39.200  32.070  48.240  1.00  0.00           H  
ATOM    396  HA1 GLY    33      41.180  31.800  49.390  1.00  0.00           H  
ATOM    397  HA2 GLY    33      42.030  31.530  47.870  1.00  0.00           H  
ATOM    398  N   LEU    34      40.130  29.110  49.140  1.00  0.00           N  
ATOM    399  CA  LEU    34      39.970  27.720  49.410  1.00  0.00           C  
ATOM    400  C   LEU    34      40.110  26.930  48.090  1.00  0.00           C  
ATOM    401  O   LEU    34      40.790  25.870  48.070  1.00  0.00           O  
ATOM    402  CB  LEU    34      38.710  27.370  50.190  1.00  0.00           C  
ATOM    403  CG  LEU    34      38.690  27.840  51.700  1.00  0.00           C  
ATOM    404  CD1 LEU    34      37.480  27.310  52.440  1.00  0.00           C  
ATOM    405  CD2 LEU    34      39.930  27.340  52.500  1.00  0.00           C  
ATOM    406  HN  LEU    34      39.320  29.610  49.410  1.00  0.00           H  
ATOM    407  HA  LEU    34      40.850  27.340  49.900  1.00  0.00           H  
ATOM    408  HB1 LEU    34      38.750  26.270  50.340  1.00  0.00           H  
ATOM    409  HB2 LEU    34      37.790  27.600  49.600  1.00  0.00           H  
ATOM    410  HG  LEU    34      38.740  28.950  51.750  1.00  0.00           H  
ATOM    411 1HD1 LEU    34      36.590  27.930  52.220  1.00  0.00           H  
ATOM    412 2HD1 LEU    34      37.560  27.350  53.550  1.00  0.00           H  
ATOM    413 3HD1 LEU    34      37.280  26.230  52.280  1.00  0.00           H  
ATOM    414 1HD2 LEU    34      39.880  27.650  53.570  1.00  0.00           H  
ATOM    415 2HD2 LEU    34      40.810  27.870  52.080  1.00  0.00           H  
ATOM    416 3HD2 LEU    34      40.100  26.240  52.450  1.00  0.00           H  
ATOM    417  N   ASP    35      39.540  27.420  46.980  1.00  0.00           N  
ATOM    418  CA  ASP    35      39.770  26.880  45.650  1.00  0.00           C  
ATOM    419  C   ASP    35      41.210  27.130  45.080  1.00  0.00           C  
ATOM    420  O   ASP    35      41.900  26.290  44.520  1.00  0.00           O  
ATOM    421  CB  ASP    35      38.660  27.670  44.900  1.00  0.00           C  
ATOM    422  CG  ASP    35      38.580  27.490  43.380  1.00  0.00           C  
ATOM    423  OD1 ASP    35      37.650  28.050  42.770  1.00  0.00           O  
ATOM    424  OD2 ASP    35      39.580  27.010  42.840  1.00  0.00           O1-
ATOM    425  HN  ASP    35      38.870  28.150  47.100  1.00  0.00           H  
ATOM    426  HA  ASP    35      39.740  25.800  45.680  1.00  0.00           H  
ATOM    427  HB1 ASP    35      39.000  28.720  45.070  1.00  0.00           H  
ATOM    428  HB2 ASP    35      37.610  27.500  45.240  1.00  0.00           H  
ATOM    429  N   ALA    36      41.820  28.310  45.260  1.00  0.00           N  
ATOM    430  CA  ALA    36      43.240  28.580  44.910  1.00  0.00           C  
ATOM    431  C   ALA    36      44.200  27.630  45.780  1.00  0.00           C  
ATOM    432  O   ALA    36      45.320  27.240  45.420  1.00  0.00           O  
ATOM    433  CB  ALA    36      43.640  30.040  45.050  1.00  0.00           C  
ATOM    434  HN  ALA    36      41.390  29.130  45.630  1.00  0.00           H  
ATOM    435  HA  ALA    36      43.430  28.310  43.880  1.00  0.00           H  
ATOM    436  HB1 ALA    36      44.700  30.120  44.740  1.00  0.00           H  
ATOM    437  HB2 ALA    36      43.460  30.480  46.060  1.00  0.00           H  
ATOM    438  HB3 ALA    36      43.020  30.740  44.450  1.00  0.00           H  
ATOM    439  N   LEU    37      43.770  27.400  47.030  1.00  0.00           N  
ATOM    440  CA  LEU    37      44.490  26.510  48.000  1.00  0.00           C  
ATOM    441  C   LEU    37      44.630  25.090  47.440  1.00  0.00           C  
ATOM    442  O   LEU    37      45.670  24.500  47.380  1.00  0.00           O  
ATOM    443  CB  LEU    37      43.860  26.520  49.350  1.00  0.00           C  
ATOM    444  CG  LEU    37      44.530  25.680  50.460  1.00  0.00           C  
ATOM    445  CD1 LEU    37      45.930  26.060  50.770  1.00  0.00           C  
ATOM    446  CD2 LEU    37      43.560  25.850  51.670  1.00  0.00           C  
ATOM    447  HN  LEU    37      42.890  27.770  47.300  1.00  0.00           H  
ATOM    448  HA  LEU    37      45.500  26.890  47.990  1.00  0.00           H  
ATOM    449  HB1 LEU    37      42.850  26.070  49.210  1.00  0.00           H  
ATOM    450  HB2 LEU    37      43.760  27.580  49.690  1.00  0.00           H  
ATOM    451  HG  LEU    37      44.550  24.600  50.230  1.00  0.00           H  
ATOM    452 1HD1 LEU    37      46.250  25.730  51.780  1.00  0.00           H  
ATOM    453 2HD1 LEU    37      46.160  27.150  50.670  1.00  0.00           H  
ATOM    454 3HD1 LEU    37      46.630  25.530  50.090  1.00  0.00           H  
ATOM    455 1HD2 LEU    37      43.440  26.950  51.800  1.00  0.00           H  
ATOM    456 2HD2 LEU    37      43.850  25.340  52.620  1.00  0.00           H  
ATOM    457 3HD2 LEU    37      42.580  25.430  51.370  1.00  0.00           H  
ATOM    458  N   VAL    38      43.550  24.510  46.850  1.00  0.00           N  
ATOM    459  CA  VAL    38      43.680  23.200  46.270  1.00  0.00           C  
ATOM    460  C   VAL    38      44.240  23.190  44.790  1.00  0.00           C  
ATOM    461  O   VAL    38      44.240  22.120  44.150  1.00  0.00           O  
ATOM    462  CB  VAL    38      42.330  22.520  46.300  1.00  0.00           C  
ATOM    463  CG1 VAL    38      41.840  22.350  47.790  1.00  0.00           C  
ATOM    464  CG2 VAL    38      41.280  23.140  45.360  1.00  0.00           C  
ATOM    465  HN  VAL    38      42.720  25.050  46.740  1.00  0.00           H  
ATOM    466  HA  VAL    38      44.320  22.560  46.860  1.00  0.00           H  
ATOM    467  HB  VAL    38      42.470  21.480  45.940  1.00  0.00           H  
ATOM    468 1HG1 VAL    38      42.550  21.610  48.230  1.00  0.00           H  
ATOM    469 2HG1 VAL    38      40.870  21.810  47.750  1.00  0.00           H  
ATOM    470 3HG1 VAL    38      41.840  23.320  48.320  1.00  0.00           H  
ATOM    471 1HG2 VAL    38      41.310  24.250  45.360  1.00  0.00           H  
ATOM    472 2HG2 VAL    38      40.210  22.890  45.550  1.00  0.00           H  
ATOM    473 3HG2 VAL    38      41.480  22.760  44.340  1.00  0.00           H  
ATOM    474  N   TYR    39      44.760  24.330  44.250  1.00  0.00           N  
ATOM    475  CA  TYR    39      45.310  24.230  42.880  1.00  0.00           C  
ATOM    476  C   TYR    39      46.830  24.610  42.920  1.00  0.00           C  
ATOM    477  O   TYR    39      47.630  23.860  42.330  1.00  0.00           O  
ATOM    478  CB  TYR    39      44.580  25.330  41.940  1.00  0.00           C  
ATOM    479  CG  TYR    39      45.080  25.460  40.540  1.00  0.00           C  
ATOM    480  CD1 TYR    39      44.280  24.790  39.630  1.00  0.00           C  
ATOM    481  CD2 TYR    39      46.230  26.150  40.140  1.00  0.00           C  
ATOM    482  CE1 TYR    39      44.680  24.740  38.310  1.00  0.00           C  
ATOM    483  CE2 TYR    39      46.640  26.040  38.810  1.00  0.00           C  
ATOM    484  CZ  TYR    39      45.820  25.380  37.890  1.00  0.00           C  
ATOM    485  OH  TYR    39      46.090  25.490  36.480  1.00  0.00           O  
ATOM    486  HN  TYR    39      44.850  25.240  44.640  1.00  0.00           H  
ATOM    487  HA  TYR    39      45.220  23.280  42.370  1.00  0.00           H  
ATOM    488  HB1 TYR    39      44.730  26.290  42.480  1.00  0.00           H  
ATOM    489  HB2 TYR    39      43.470  25.210  42.010  1.00  0.00           H  
ATOM    490  HD1 TYR    39      43.390  24.240  39.900  1.00  0.00           H  
ATOM    491  HD2 TYR    39      46.830  26.610  40.910  1.00  0.00           H  
ATOM    492  HE1 TYR    39      44.040  24.320  37.540  1.00  0.00           H  
ATOM    493  HE2 TYR    39      47.550  26.460  38.390  1.00  0.00           H  
ATOM    494  HH  TYR    39      45.250  25.700  36.060  1.00  0.00           H  
ATOM    495  N   ASP    40      47.390  25.640  43.620  1.00  0.00           N  
ATOM    496  CA  ASP    40      48.820  25.910  43.710  1.00  0.00           C  
ATOM    497  C   ASP    40      49.610  24.800  44.480  1.00  0.00           C  
ATOM    498  O   ASP    40      50.810  24.560  44.230  1.00  0.00           O  
ATOM    499  CB  ASP    40      48.970  27.200  44.560  1.00  0.00           C  
ATOM    500  CG  ASP    40      49.060  28.430  43.700  1.00  0.00           C  
ATOM    501  OD1 ASP    40      49.160  28.410  42.460  1.00  0.00           O  
ATOM    502  OD2 ASP    40      49.150  29.540  44.340  1.00  0.00           O1-
ATOM    503  HN  ASP    40      46.850  26.290  44.160  1.00  0.00           H  
ATOM    504  HA  ASP    40      49.250  25.990  42.720  1.00  0.00           H  
ATOM    505  HB1 ASP    40      49.870  27.230  45.210  1.00  0.00           H  
ATOM    506  HB2 ASP    40      48.080  27.360  45.200  1.00  0.00           H  
ATOM    507  N   LEU    41      48.900  24.170  45.450  1.00  0.00           N  
ATOM    508  CA  LEU    41      49.450  23.200  46.350  1.00  0.00           C  
ATOM    509  C   LEU    41      48.940  21.800  45.950  1.00  0.00           C  
ATOM    510  O   LEU    41      48.990  20.890  46.780  1.00  0.00           O  
ATOM    511  CB  LEU    41      49.010  23.500  47.800  1.00  0.00           C  
ATOM    512  CG  LEU    41      49.380  24.850  48.450  1.00  0.00           C  
ATOM    513  CD1 LEU    41      49.390  24.720  50.010  1.00  0.00           C  
ATOM    514  CD2 LEU    41      50.810  25.370  48.070  1.00  0.00           C  
ATOM    515  HN  LEU    41      47.930  24.350  45.580  1.00  0.00           H  
ATOM    516  HA  LEU    41      50.520  23.250  46.290  1.00  0.00           H  
ATOM    517  HB1 LEU    41      49.600  22.820  48.450  1.00  0.00           H  
ATOM    518  HB2 LEU    41      47.940  23.220  47.880  1.00  0.00           H  
ATOM    519  HG  LEU    41      48.560  25.520  48.130  1.00  0.00           H  
ATOM    520 1HD1 LEU    41      49.580  25.660  50.570  1.00  0.00           H  
ATOM    521 2HD1 LEU    41      50.170  23.990  50.330  1.00  0.00           H  
ATOM    522 3HD1 LEU    41      48.390  24.310  50.270  1.00  0.00           H  
ATOM    523 1HD2 LEU    41      50.910  26.410  48.450  1.00  0.00           H  
ATOM    524 2HD2 LEU    41      51.200  25.300  47.030  1.00  0.00           H  
ATOM    525 3HD2 LEU    41      51.570  24.840  48.680  1.00  0.00           H  
ATOM    526  N   ASP    42      48.370  21.640  44.740  1.00  0.00           N  
ATOM    527  CA  ASP    42      47.810  20.380  44.260  1.00  0.00           C  
ATOM    528  C   ASP    42      48.800  19.140  44.180  1.00  0.00           C  
ATOM    529  O   ASP    42      48.490  17.980  44.550  1.00  0.00           O  
ATOM    530  CB  ASP    42      46.990  20.670  42.990  1.00  0.00           C  
ATOM    531  CG  ASP    42      46.160  19.570  42.440  1.00  0.00           C  
ATOM    532  OD1 ASP    42      45.820  19.530  41.190  1.00  0.00           O  
ATOM    533  OD2 ASP    42      45.760  18.590  43.210  1.00  0.00           O1-
ATOM    534  HN  ASP    42      48.290  22.440  44.160  1.00  0.00           H  
ATOM    535  HA  ASP    42      47.100  20.130  45.040  1.00  0.00           H  
ATOM    536  HB1 ASP    42      47.790  20.860  42.240  1.00  0.00           H  
ATOM    537  HB2 ASP    42      46.380  21.580  43.110  1.00  0.00           H  
ATOM    538  N   PHE    43      50.050  19.410  43.740  1.00  0.00           N  
ATOM    539  CA  PHE    43      51.150  18.510  43.660  1.00  0.00           C  
ATOM    540  C   PHE    43      51.610  18.040  45.090  1.00  0.00           C  
ATOM    541  O   PHE    43      51.750  18.770  46.080  1.00  0.00           O  
ATOM    542  CB  PHE    43      52.340  19.170  42.780  1.00  0.00           C  
ATOM    543  CG  PHE    43      53.580  18.330  42.470  1.00  0.00           C  
ATOM    544  CD1 PHE    43      53.570  17.460  41.320  1.00  0.00           C  
ATOM    545  CD2 PHE    43      54.760  18.370  43.240  1.00  0.00           C  
ATOM    546  CE1 PHE    43      54.710  16.830  40.880  1.00  0.00           C  
ATOM    547  CE2 PHE    43      55.860  17.710  42.820  1.00  0.00           C  
ATOM    548  CZ  PHE    43      55.860  16.980  41.650  1.00  0.00           C  
ATOM    549  HN  PHE    43      50.330  20.290  43.350  1.00  0.00           H  
ATOM    550  HA  PHE    43      50.760  17.700  43.060  1.00  0.00           H  
ATOM    551  HB1 PHE    43      52.690  20.110  43.260  1.00  0.00           H  
ATOM    552  HB2 PHE    43      51.810  19.430  41.840  1.00  0.00           H  
ATOM    553  HD1 PHE    43      52.700  17.480  40.680  1.00  0.00           H  
ATOM    554  HD2 PHE    43      54.830  18.830  44.220  1.00  0.00           H  
ATOM    555  HE1 PHE    43      54.700  16.200  40.000  1.00  0.00           H  
ATOM    556  HE2 PHE    43      56.760  17.700  43.430  1.00  0.00           H  
ATOM    557  HZ  PHE    43      56.760  16.460  41.340  1.00  0.00           H  
ATOM    558  N   PRO    44      51.910  16.750  45.320  1.00  0.00           N  
ATOM    559  CA  PRO    44      51.870  16.200  46.720  1.00  0.00           C  
ATOM    560  C   PRO    44      53.030  16.700  47.530  1.00  0.00           C  
ATOM    561  O   PRO    44      52.910  17.020  48.710  1.00  0.00           O  
ATOM    562  CB  PRO    44      51.870  14.660  46.530  1.00  0.00           C  
ATOM    563  CG  PRO    44      52.400  14.400  45.130  1.00  0.00           C  
ATOM    564  CD  PRO    44      52.030  15.680  44.330  1.00  0.00           C  
ATOM    565  HA  PRO    44      51.000  16.570  47.240  1.00  0.00           H  
ATOM    566  HB1 PRO    44      50.820  14.290  46.520  1.00  0.00           H  
ATOM    567  HB2 PRO    44      52.370  14.100  47.350  1.00  0.00           H  
ATOM    568  HG1 PRO    44      53.510  14.430  45.060  1.00  0.00           H  
ATOM    569  HG2 PRO    44      51.950  13.470  44.710  1.00  0.00           H  
ATOM    570  HD1 PRO    44      52.730  15.910  43.510  1.00  0.00           H  
ATOM    571  HD2 PRO    44      51.050  15.510  43.840  1.00  0.00           H  
ATOM    572  N   ALA    45      54.250  16.810  46.860  1.00  0.00           N  
ATOM    573  CA  ALA    45      55.530  17.220  47.520  1.00  0.00           C  
ATOM    574  C   ALA    45      55.470  18.610  48.170  1.00  0.00           C  
ATOM    575  O   ALA    45      56.080  18.870  49.200  1.00  0.00           O  
ATOM    576  CB  ALA    45      56.640  17.310  46.360  1.00  0.00           C  
ATOM    577  HN  ALA    45      54.200  16.530  45.910  1.00  0.00           H  
ATOM    578  HA  ALA    45      55.690  16.430  48.230  1.00  0.00           H  
ATOM    579  HB1 ALA    45      57.670  17.320  46.780  1.00  0.00           H  
ATOM    580  HB2 ALA    45      56.430  18.190  45.710  1.00  0.00           H  
ATOM    581  HB3 ALA    45      56.640  16.400  45.730  1.00  0.00           H  
ATOM    582  N   LEU    46      54.560  19.500  47.670  1.00  0.00           N  
ATOM    583  CA  LEU    46      54.350  20.890  48.190  1.00  0.00           C  
ATOM    584  C   LEU    46      53.720  20.860  49.560  1.00  0.00           C  
ATOM    585  O   LEU    46      53.510  21.910  50.160  1.00  0.00           O  
ATOM    586  CB  LEU    46      53.510  21.700  47.230  1.00  0.00           C  
ATOM    587  CG  LEU    46      54.040  21.690  45.730  1.00  0.00           C  
ATOM    588  CD1 LEU    46      52.990  22.330  44.810  1.00  0.00           C  
ATOM    589  CD2 LEU    46      55.360  22.410  45.410  1.00  0.00           C  
ATOM    590  HN  LEU    46      53.920  19.190  46.980  1.00  0.00           H  
ATOM    591  HA  LEU    46      55.330  21.290  48.380  1.00  0.00           H  
ATOM    592  HB1 LEU    46      53.490  22.750  47.600  1.00  0.00           H  
ATOM    593  HB2 LEU    46      52.460  21.320  47.200  1.00  0.00           H  
ATOM    594  HG  LEU    46      54.130  20.660  45.340  1.00  0.00           H  
ATOM    595 1HD1 LEU    46      52.860  23.390  45.090  1.00  0.00           H  
ATOM    596 2HD1 LEU    46      51.970  21.950  45.010  1.00  0.00           H  
ATOM    597 3HD1 LEU    46      53.100  22.370  43.700  1.00  0.00           H  
ATOM    598 1HD2 LEU    46      55.240  23.520  45.440  1.00  0.00           H  
ATOM    599 2HD2 LEU    46      55.760  22.170  44.410  1.00  0.00           H  
ATOM    600 3HD2 LEU    46      56.100  22.010  46.130  1.00  0.00           H  
ATOM    601  N   ARG    47      53.350  19.620  50.170  1.00  0.00           N  
ATOM    602  CA  ARG    47      52.730  19.430  51.440  1.00  0.00           C  
ATOM    603  C   ARG    47      53.780  18.650  52.350  1.00  0.00           C  
ATOM    604  O   ARG    47      54.430  17.690  51.920  1.00  0.00           O  
ATOM    605  CB  ARG    47      51.390  18.660  51.490  1.00  0.00           C  
ATOM    606  CG  ARG    47      50.220  19.370  50.760  1.00  0.00           C  
ATOM    607  CD  ARG    47      50.040  19.070  49.210  1.00  0.00           C  
ATOM    608  NE  ARG    47      49.490  17.750  49.070  1.00  0.00           N  
ATOM    609  CZ  ARG    47      48.740  17.360  48.030  1.00  0.00           C  
ATOM    610  NH1 ARG    47      48.100  18.270  47.310  1.00  0.00           N1+
ATOM    611  NH2 ARG    47      48.460  16.060  47.870  1.00  0.00           N  
ATOM    612  HN  ARG    47      53.520  18.740  49.740  1.00  0.00           H  
ATOM    613  HA  ARG    47      52.490  20.340  51.960  1.00  0.00           H  
ATOM    614  HB1 ARG    47      51.160  18.580  52.570  1.00  0.00           H  
ATOM    615  HB2 ARG    47      51.460  17.660  51.010  1.00  0.00           H  
ATOM    616  HG1 ARG    47      50.270  20.480  50.840  1.00  0.00           H  
ATOM    617  HG2 ARG    47      49.300  19.040  51.300  1.00  0.00           H  
ATOM    618  HD1 ARG    47      51.060  19.110  48.770  1.00  0.00           H  
ATOM    619  HD2 ARG    47      49.340  19.810  48.780  1.00  0.00           H  
ATOM    620  HE  ARG    47      49.830  17.010  49.650  1.00  0.00           H  
ATOM    621 1HH1 ARG    47      48.500  19.170  47.190  1.00  0.00           H  
ATOM    622 2HH1 ARG    47      47.590  18.010  46.480  1.00  0.00           H  
ATOM    623 1HH2 ARG    47      48.950  15.440  48.480  1.00  0.00           H  
ATOM    624 2HH2 ARG    47      47.660  15.790  47.340  1.00  0.00           H  
ATOM    625  N   LYS    48      53.920  19.040  53.630  1.00  0.00           N  
ATOM    626  CA  LYS    48      54.830  18.390  54.570  1.00  0.00           C  
ATOM    627  C   LYS    48      53.940  17.670  55.730  1.00  0.00           C  
ATOM    628  O   LYS    48      54.410  17.110  56.680  1.00  0.00           O  
ATOM    629  CB  LYS    48      55.850  19.370  55.200  1.00  0.00           C  
ATOM    630  CG  LYS    48      56.850  19.940  54.150  1.00  0.00           C  
ATOM    631  CD  LYS    48      56.310  21.010  53.090  1.00  0.00           C  
ATOM    632  CE  LYS    48      57.430  21.950  52.560  1.00  0.00           C  
ATOM    633  NZ  LYS    48      58.470  21.230  51.990  1.00  0.00           N1+
ATOM    634  HN  LYS    48      53.420  19.850  53.910  1.00  0.00           H  
ATOM    635  HA  LYS    48      55.400  17.600  54.110  1.00  0.00           H  
ATOM    636  HB1 LYS    48      56.480  18.930  56.000  1.00  0.00           H  
ATOM    637  HB2 LYS    48      55.330  20.290  55.570  1.00  0.00           H  
ATOM    638  HG1 LYS    48      57.350  19.090  53.650  1.00  0.00           H  
ATOM    639  HG2 LYS    48      57.650  20.550  54.630  1.00  0.00           H  
ATOM    640  HD1 LYS    48      55.520  21.650  53.540  1.00  0.00           H  
ATOM    641  HD2 LYS    48      55.940  20.470  52.190  1.00  0.00           H  
ATOM    642  HE1 LYS    48      57.780  22.560  53.420  1.00  0.00           H  
ATOM    643  HE2 LYS    48      57.070  22.730  51.860  1.00  0.00           H  
ATOM    644  HZ1 LYS    48      58.330  20.830  51.050  1.00  0.00           H  
ATOM    645  HZ2 LYS    48      58.660  20.400  52.590  1.00  0.00           H  
ATOM    646  HZ3 LYS    48      59.410  21.680  51.970  1.00  0.00           H  
ATOM    647  N   ASN    49      52.580  17.650  55.500  1.00  0.00           N  
ATOM    648  CA  ASN    49      51.620  17.230  56.470  1.00  0.00           C  
ATOM    649  C   ASN    49      50.760  16.200  55.800  1.00  0.00           C  
ATOM    650  O   ASN    49      50.310  16.380  54.670  1.00  0.00           O  
ATOM    651  CB  ASN    49      50.870  18.440  57.070  1.00  0.00           C  
ATOM    652  CG  ASN    49      49.930  17.990  58.140  1.00  0.00           C  
ATOM    653  ND2 ASN    49      50.240  18.350  59.430  1.00  0.00           N  
ATOM    654  OD1 ASN    49      48.970  17.290  57.880  1.00  0.00           O  
ATOM    655  HN  ASN    49      52.220  18.160  54.730  1.00  0.00           H  
ATOM    656  HA  ASN    49      52.120  16.790  57.320  1.00  0.00           H  
ATOM    657  HB1 ASN    49      50.360  19.050  56.290  1.00  0.00           H  
ATOM    658  HB2 ASN    49      51.640  19.080  57.540  1.00  0.00           H  
ATOM    659 1HD2 ASN    49      51.150  18.730  59.560  1.00  0.00           H  
ATOM    660 2HD2 ASN    49      49.680  18.090  60.220  1.00  0.00           H  
ATOM    661  N   LYS    50      50.600  15.040  56.440  1.00  0.00           N  
ATOM    662  CA  LYS    50      49.720  14.000  55.950  1.00  0.00           C  
ATOM    663  C   LYS    50      48.210  14.230  55.860  1.00  0.00           C  
ATOM    664  O   LYS    50      47.470  13.930  54.950  1.00  0.00           O  
ATOM    665  CB  LYS    50      49.980  12.590  56.600  1.00  0.00           C  
ATOM    666  CG  LYS    50      51.010  11.690  55.970  1.00  0.00           C  
ATOM    667  CD  LYS    50      50.770  11.270  54.500  1.00  0.00           C  
ATOM    668  CE  LYS    50      49.350  10.700  54.310  1.00  0.00           C  
ATOM    669  NZ  LYS    50      49.060  10.260  52.950  1.00  0.00           N1+
ATOM    670  HN  LYS    50      51.110  14.890  57.280  1.00  0.00           H  
ATOM    671  HA  LYS    50      49.960  13.890  54.910  1.00  0.00           H  
ATOM    672  HB1 LYS    50      49.030  12.050  56.790  1.00  0.00           H  
ATOM    673  HB2 LYS    50      50.380  12.620  57.640  1.00  0.00           H  
ATOM    674  HG1 LYS    50      51.070  10.740  56.560  1.00  0.00           H  
ATOM    675  HG2 LYS    50      51.990  12.170  56.180  1.00  0.00           H  
ATOM    676  HD1 LYS    50      51.610  10.610  54.220  1.00  0.00           H  
ATOM    677  HD2 LYS    50      50.800  12.210  53.910  1.00  0.00           H  
ATOM    678  HE1 LYS    50      48.490  11.340  54.600  1.00  0.00           H  
ATOM    679  HE2 LYS    50      49.210   9.770  54.910  1.00  0.00           H  
ATOM    680  HZ1 LYS    50      49.330  10.950  52.220  1.00  0.00           H  
ATOM    681  HZ2 LYS    50      48.030  10.110  52.900  1.00  0.00           H  
ATOM    682  HZ3 LYS    50      49.620   9.390  52.800  1.00  0.00           H  
ATOM    683  N   ASN    51      47.740  14.860  56.970  1.00  0.00           N  
ATOM    684  CA  ASN    51      46.320  15.090  57.210  1.00  0.00           C  
ATOM    685  C   ASN    51      45.740  16.210  56.400  1.00  0.00           C  
ATOM    686  O   ASN    51      44.630  16.100  55.860  1.00  0.00           O  
ATOM    687  CB  ASN    51      46.170  15.490  58.750  1.00  0.00           C  
ATOM    688  CG  ASN    51      46.890  14.490  59.670  1.00  0.00           C  
ATOM    689  ND2 ASN    51      46.680  14.770  60.980  1.00  0.00           N  
ATOM    690  OD1 ASN    51      47.520  13.500  59.290  1.00  0.00           O  
ATOM    691  HN  ASN    51      48.280  15.150  57.760  1.00  0.00           H  
ATOM    692  HA  ASN    51      45.740  14.200  57.010  1.00  0.00           H  
ATOM    693  HB1 ASN    51      45.090  15.620  58.990  1.00  0.00           H  
ATOM    694  HB2 ASN    51      46.590  16.500  58.940  1.00  0.00           H  
ATOM    695 1HD2 ASN    51      47.080  14.110  61.610  1.00  0.00           H  
ATOM    696 2HD2 ASN    51      46.290  15.670  61.200  1.00  0.00           H  
ATOM    697  N   ILE    52      46.550  17.190  56.170  1.00  0.00           N  
ATOM    698  CA  ILE    52      46.290  18.220  55.160  1.00  0.00           C  
ATOM    699  C   ILE    52      46.410  17.670  53.730  1.00  0.00           C  
ATOM    700  O   ILE    52      45.720  18.150  52.840  1.00  0.00           O  
ATOM    701  CB  ILE    52      47.210  19.380  55.450  1.00  0.00           C  
ATOM    702  CG1 ILE    52      46.740  20.090  56.730  1.00  0.00           C  
ATOM    703  CG2 ILE    52      47.330  20.310  54.170  1.00  0.00           C  
ATOM    704  CD  ILE    52      47.500  21.280  57.330  1.00  0.00           C  
ATOM    705  HN  ILE    52      47.420  17.330  56.630  1.00  0.00           H  
ATOM    706  HA  ILE    52      45.270  18.540  55.270  1.00  0.00           H  
ATOM    707  HB  ILE    52      48.240  19.010  55.640  1.00  0.00           H  
ATOM    708 1HG1 ILE    52      46.550  19.300  57.480  1.00  0.00           H  
ATOM    709 2HG1 ILE    52      45.710  20.450  56.510  1.00  0.00           H  
ATOM    710 1HG2 ILE    52      48.000  21.120  54.540  1.00  0.00           H  
ATOM    711 2HG2 ILE    52      46.400  20.760  53.760  1.00  0.00           H  
ATOM    712 3HG2 ILE    52      47.860  19.800  53.340  1.00  0.00           H  
ATOM    713  HD1 ILE    52      46.830  21.770  58.070  1.00  0.00           H  
ATOM    714  HD2 ILE    52      47.860  21.940  56.510  1.00  0.00           H  
ATOM    715  HD3 ILE    52      48.390  20.930  57.890  1.00  0.00           H  
ATOM    716  N   ASP    53      47.320  16.750  53.400  1.00  0.00           N  
ATOM    717  CA  ASP    53      47.480  16.190  52.040  1.00  0.00           C  
ATOM    718  C   ASP    53      46.300  15.370  51.620  1.00  0.00           C  
ATOM    719  O   ASP    53      45.780  15.470  50.570  1.00  0.00           O  
ATOM    720  CB  ASP    53      48.890  15.570  52.040  1.00  0.00           C  
ATOM    721  CG  ASP    53      49.310  14.810  50.740  1.00  0.00           C  
ATOM    722  OD1 ASP    53      48.590  13.940  50.290  1.00  0.00           O  
ATOM    723  OD2 ASP    53      50.420  15.160  50.260  1.00  0.00           O1-
ATOM    724  HN  ASP    53      47.960  16.380  54.070  1.00  0.00           H  
ATOM    725  HA  ASP    53      47.570  17.010  51.340  1.00  0.00           H  
ATOM    726  HB1 ASP    53      48.960  14.820  52.850  1.00  0.00           H  
ATOM    727  HB2 ASP    53      49.710  16.300  52.170  1.00  0.00           H  
ATOM    728  N   ASN    54      45.780  14.610  52.630  1.00  0.00           N  
ATOM    729  CA  ASN    54      44.540  13.880  52.540  1.00  0.00           C  
ATOM    730  C   ASN    54      43.390  14.820  52.390  1.00  0.00           C  
ATOM    731  O   ASN    54      42.520  14.580  51.570  1.00  0.00           O  
ATOM    732  CB  ASN    54      44.310  13.060  53.850  1.00  0.00           C  
ATOM    733  CG  ASN    54      45.290  11.930  54.080  1.00  0.00           C  
ATOM    734  ND2 ASN    54      45.450  11.560  55.360  1.00  0.00           N  
ATOM    735  OD1 ASN    54      45.930  11.340  53.210  1.00  0.00           O  
ATOM    736  HN  ASN    54      46.230  14.610  53.520  1.00  0.00           H  
ATOM    737  HA  ASN    54      44.580  13.260  51.650  1.00  0.00           H  
ATOM    738  HB1 ASN    54      43.280  12.650  53.780  1.00  0.00           H  
ATOM    739  HB2 ASN    54      44.380  13.790  54.690  1.00  0.00           H  
ATOM    740 1HD2 ASN    54      46.050  10.810  55.640  1.00  0.00           H  
ATOM    741 2HD2 ASN    54      44.670  11.680  55.960  1.00  0.00           H  
ATOM    742  N   PHE    55      43.310  15.930  53.120  1.00  0.00           N  
ATOM    743  CA  PHE    55      42.310  16.950  52.940  1.00  0.00           C  
ATOM    744  C   PHE    55      42.270  17.500  51.540  1.00  0.00           C  
ATOM    745  O   PHE    55      41.250  17.580  50.810  1.00  0.00           O  
ATOM    746  CB  PHE    55      42.500  18.110  53.940  1.00  0.00           C  
ATOM    747  CG  PHE    55      41.750  19.430  53.620  1.00  0.00           C  
ATOM    748  CD1 PHE    55      42.460  20.610  53.400  1.00  0.00           C  
ATOM    749  CD2 PHE    55      40.400  19.440  53.680  1.00  0.00           C  
ATOM    750  CE1 PHE    55      41.750  21.780  53.130  1.00  0.00           C  
ATOM    751  CE2 PHE    55      39.620  20.610  53.560  1.00  0.00           C  
ATOM    752  CZ  PHE    55      40.350  21.780  53.360  1.00  0.00           C  
ATOM    753  HN  PHE    55      43.920  16.030  53.900  1.00  0.00           H  
ATOM    754  HA  PHE    55      41.380  16.450  53.160  1.00  0.00           H  
ATOM    755  HB1 PHE    55      43.570  18.410  54.000  1.00  0.00           H  
ATOM    756  HB2 PHE    55      42.290  17.760  54.980  1.00  0.00           H  
ATOM    757  HD1 PHE    55      43.540  20.540  53.440  1.00  0.00           H  
ATOM    758  HD2 PHE    55      39.960  18.460  53.760  1.00  0.00           H  
ATOM    759  HE1 PHE    55      42.340  22.670  53.040  1.00  0.00           H  
ATOM    760  HE2 PHE    55      38.550  20.530  53.660  1.00  0.00           H  
ATOM    761  HZ  PHE    55      39.800  22.710  53.280  1.00  0.00           H  
ATOM    762  N   LEU    56      43.480  17.880  50.960  1.00  0.00           N  
ATOM    763  CA  LEU    56      43.630  18.580  49.640  1.00  0.00           C  
ATOM    764  C   LEU    56      43.250  17.570  48.560  1.00  0.00           C  
ATOM    765  O   LEU    56      42.790  17.910  47.480  1.00  0.00           O  
ATOM    766  CB  LEU    56      45.110  18.980  49.360  1.00  0.00           C  
ATOM    767  CG  LEU    56      45.490  20.240  50.180  1.00  0.00           C  
ATOM    768  CD1 LEU    56      46.920  20.560  49.880  1.00  0.00           C  
ATOM    769  CD2 LEU    56      44.520  21.450  50.010  1.00  0.00           C  
ATOM    770  HN  LEU    56      44.340  17.720  51.440  1.00  0.00           H  
ATOM    771  HA  LEU    56      42.940  19.400  49.790  1.00  0.00           H  
ATOM    772  HB1 LEU    56      45.230  19.360  48.320  1.00  0.00           H  
ATOM    773  HB2 LEU    56      45.790  18.110  49.420  1.00  0.00           H  
ATOM    774  HG  LEU    56      45.490  19.960  51.250  1.00  0.00           H  
ATOM    775 1HD1 LEU    56      47.460  19.700  50.340  1.00  0.00           H  
ATOM    776 2HD1 LEU    56      47.200  21.520  50.380  1.00  0.00           H  
ATOM    777 3HD1 LEU    56      47.130  20.530  48.790  1.00  0.00           H  
ATOM    778 1HD2 LEU    56      44.700  21.860  48.990  1.00  0.00           H  
ATOM    779 2HD2 LEU    56      44.860  22.240  50.720  1.00  0.00           H  
ATOM    780 3HD2 LEU    56      43.460  21.210  50.230  1.00  0.00           H  
ATOM    781  N   SER    57      43.430  16.260  48.800  1.00  0.00           N  
ATOM    782  CA  SER    57      43.120  15.150  47.910  1.00  0.00           C  
ATOM    783  C   SER    57      41.620  14.960  47.550  1.00  0.00           C  
ATOM    784  O   SER    57      41.230  14.770  46.370  1.00  0.00           O  
ATOM    785  CB  SER    57      43.580  13.800  48.510  1.00  0.00           C  
ATOM    786  OG  SER    57      44.980  13.820  48.590  1.00  0.00           O  
ATOM    787  HN  SER    57      43.860  16.070  49.680  1.00  0.00           H  
ATOM    788  HA  SER    57      43.610  15.390  46.980  1.00  0.00           H  
ATOM    789  HB1 SER    57      43.310  12.880  47.940  1.00  0.00           H  
ATOM    790  HB2 SER    57      43.220  13.630  49.540  1.00  0.00           H  
ATOM    791  HG1 SER    57      45.280  14.560  49.130  1.00  0.00           H  
ATOM    792  N   ARG    58      40.740  15.000  48.540  1.00  0.00           N  
ATOM    793  CA  ARG    58      39.310  14.800  48.280  1.00  0.00           C  
ATOM    794  C   ARG    58      38.570  16.130  48.140  1.00  0.00           C  
ATOM    795  O   ARG    58      37.510  16.180  47.530  1.00  0.00           O  
ATOM    796  CB  ARG    58      38.800  14.020  49.520  1.00  0.00           C  
ATOM    797  CG  ARG    58      38.600  14.820  50.840  1.00  0.00           C  
ATOM    798  CD  ARG    58      37.890  14.040  51.940  1.00  0.00           C  
ATOM    799  NE  ARG    58      37.870  14.880  53.140  1.00  0.00           N  
ATOM    800  CZ  ARG    58      38.850  15.070  54.000  1.00  0.00           C  
ATOM    801  NH1 ARG    58      39.920  14.320  54.090  1.00  0.00           N1+
ATOM    802  NH2 ARG    58      38.590  15.830  54.990  1.00  0.00           N  
ATOM    803  HN  ARG    58      41.040  15.080  49.490  1.00  0.00           H  
ATOM    804  HA  ARG    58      39.160  14.210  47.400  1.00  0.00           H  
ATOM    805  HB1 ARG    58      39.430  13.140  49.770  1.00  0.00           H  
ATOM    806  HB2 ARG    58      37.840  13.590  49.180  1.00  0.00           H  
ATOM    807  HG1 ARG    58      38.000  15.740  50.670  1.00  0.00           H  
ATOM    808  HG2 ARG    58      39.510  15.250  51.310  1.00  0.00           H  
ATOM    809  HD1 ARG    58      38.380  13.090  52.230  1.00  0.00           H  
ATOM    810  HD2 ARG    58      36.840  13.860  51.630  1.00  0.00           H  
ATOM    811  HE  ARG    58      37.280  15.690  53.160  1.00  0.00           H  
ATOM    812 1HH1 ARG    58      39.990  13.510  53.510  1.00  0.00           H  
ATOM    813 2HH1 ARG    58      40.600  14.490  54.800  1.00  0.00           H  
ATOM    814 1HH2 ARG    58      37.650  15.960  55.290  1.00  0.00           H  
ATOM    815 2HH2 ARG    58      39.190  15.620  55.760  1.00  0.00           H  
ATOM    816  N   TYR    59      39.080  17.240  48.750  1.00  0.00           N  
ATOM    817  CA  TYR    59      38.360  18.530  48.810  1.00  0.00           C  
ATOM    818  C   TYR    59      38.260  19.180  47.480  1.00  0.00           C  
ATOM    819  O   TYR    59      37.290  19.900  47.240  1.00  0.00           O  
ATOM    820  CB  TYR    59      38.960  19.500  49.850  1.00  0.00           C  
ATOM    821  CG  TYR    59      38.020  20.700  50.110  1.00  0.00           C  
ATOM    822  CD1 TYR    59      38.530  21.970  49.990  1.00  0.00           C  
ATOM    823  CD2 TYR    59      36.730  20.470  50.550  1.00  0.00           C  
ATOM    824  CE1 TYR    59      37.780  23.080  50.370  1.00  0.00           C  
ATOM    825  CE2 TYR    59      35.970  21.600  50.900  1.00  0.00           C  
ATOM    826  CZ  TYR    59      36.420  22.930  50.730  1.00  0.00           C  
ATOM    827  OH  TYR    59      35.720  24.070  51.130  1.00  0.00           O  
ATOM    828  HN  TYR    59      39.810  17.220  49.430  1.00  0.00           H  
ATOM    829  HA  TYR    59      37.310  18.360  49.020  1.00  0.00           H  
ATOM    830  HB1 TYR    59      39.910  19.850  49.400  1.00  0.00           H  
ATOM    831  HB2 TYR    59      39.100  19.070  50.860  1.00  0.00           H  
ATOM    832  HD1 TYR    59      39.540  22.070  49.630  1.00  0.00           H  
ATOM    833  HD2 TYR    59      36.420  19.450  50.720  1.00  0.00           H  
ATOM    834  HE1 TYR    59      38.280  24.020  50.180  1.00  0.00           H  
ATOM    835  HE2 TYR    59      34.990  21.340  51.270  1.00  0.00           H  
ATOM    836  HH  TYR    59      35.150  23.870  51.870  1.00  0.00           H  
ATOM    837  N   LYS    60      39.200  18.920  46.550  1.00  0.00           N  
ATOM    838  CA  LYS    60      39.310  19.520  45.210  1.00  0.00           C  
ATOM    839  C   LYS    60      38.050  19.270  44.350  1.00  0.00           C  
ATOM    840  O   LYS    60      37.570  20.060  43.570  1.00  0.00           O  
ATOM    841  CB  LYS    60      40.580  19.240  44.460  1.00  0.00           C  
ATOM    842  CG  LYS    60      40.990  17.740  44.340  1.00  0.00           C  
ATOM    843  CD  LYS    60      42.260  17.430  43.600  1.00  0.00           C  
ATOM    844  CE  LYS    60      42.460  18.290  42.380  1.00  0.00           C  
ATOM    845  NZ  LYS    60      43.590  17.870  41.590  1.00  0.00           N1+
ATOM    846  HN  LYS    60      39.950  18.300  46.760  1.00  0.00           H  
ATOM    847  HA  LYS    60      39.350  20.580  45.380  1.00  0.00           H  
ATOM    848  HB1 LYS    60      41.280  19.750  45.160  1.00  0.00           H  
ATOM    849  HB2 LYS    60      40.610  19.840  43.520  1.00  0.00           H  
ATOM    850  HG1 LYS    60      40.100  17.210  43.930  1.00  0.00           H  
ATOM    851  HG2 LYS    60      41.180  17.350  45.360  1.00  0.00           H  
ATOM    852  HD1 LYS    60      42.360  16.360  43.330  1.00  0.00           H  
ATOM    853  HD2 LYS    60      43.010  17.730  44.360  1.00  0.00           H  
ATOM    854  HE1 LYS    60      42.520  19.380  42.590  1.00  0.00           H  
ATOM    855  HE2 LYS    60      41.550  18.080  41.780  1.00  0.00           H  
ATOM    856  HZ1 LYS    60      44.470  18.330  41.910  1.00  0.00           H  
ATOM    857  HZ2 LYS    60      43.440  18.200  40.620  1.00  0.00           H  
ATOM    858  HZ3 LYS    60      43.830  16.860  41.540  1.00  0.00           H  
ATOM    859  N   ASP    61      37.490  18.070  44.500  1.00  0.00           N  
ATOM    860  CA  ASP    61      36.260  17.640  43.920  1.00  0.00           C  
ATOM    861  C   ASP    61      35.050  18.450  44.350  1.00  0.00           C  
ATOM    862  O   ASP    61      34.150  18.680  43.530  1.00  0.00           O  
ATOM    863  CB  ASP    61      36.100  16.140  44.170  1.00  0.00           C  
ATOM    864  CG  ASP    61      37.100  15.340  43.250  1.00  0.00           C  
ATOM    865  OD1 ASP    61      37.490  15.850  42.180  1.00  0.00           O  
ATOM    866  OD2 ASP    61      37.410  14.220  43.620  1.00  0.00           O1-
ATOM    867  HN  ASP    61      37.870  17.450  45.190  1.00  0.00           H  
ATOM    868  HA  ASP    61      36.410  17.790  42.860  1.00  0.00           H  
ATOM    869  HB1 ASP    61      35.090  15.750  43.930  1.00  0.00           H  
ATOM    870  HB2 ASP    61      36.190  15.890  45.250  1.00  0.00           H  
ATOM    871  N   THR    62      34.960  18.770  45.650  1.00  0.00           N  
ATOM    872  CA  THR    62      33.920  19.660  46.230  1.00  0.00           C  
ATOM    873  C   THR    62      34.070  21.060  45.710  1.00  0.00           C  
ATOM    874  O   THR    62      33.100  21.800  45.420  1.00  0.00           O  
ATOM    875  CB  THR    62      33.890  19.670  47.770  1.00  0.00           C  
ATOM    876  CG2 THR    62      32.750  20.430  48.330  1.00  0.00           C  
ATOM    877  OG1 THR    62      33.700  18.330  48.260  1.00  0.00           O  
ATOM    878  HN  THR    62      35.630  18.450  46.320  1.00  0.00           H  
ATOM    879  HA  THR    62      32.990  19.230  45.890  1.00  0.00           H  
ATOM    880  HB  THR    62      34.820  20.090  48.220  1.00  0.00           H  
ATOM    881  HG1 THR    62      32.750  18.250  48.170  1.00  0.00           H  
ATOM    882 1HG2 THR    62      31.720  20.140  48.000  1.00  0.00           H  
ATOM    883 2HG2 THR    62      32.860  21.480  48.020  1.00  0.00           H  
ATOM    884 3HG2 THR    62      32.870  20.490  49.440  1.00  0.00           H  
ATOM    885  N   ILE    63      35.330  21.480  45.500  1.00  0.00           N  
ATOM    886  CA  ILE    63      35.730  22.670  44.820  1.00  0.00           C  
ATOM    887  C   ILE    63      35.290  22.640  43.350  1.00  0.00           C  
ATOM    888  O   ILE    63      34.840  23.670  42.870  1.00  0.00           O  
ATOM    889  CB  ILE    63      37.130  22.950  45.030  1.00  0.00           C  
ATOM    890  CG1 ILE    63      37.410  23.590  46.460  1.00  0.00           C  
ATOM    891  CG2 ILE    63      37.740  23.980  43.980  1.00  0.00           C  
ATOM    892  CD  ILE    63      36.600  24.810  46.810  1.00  0.00           C  
ATOM    893  HN  ILE    63      36.070  20.870  45.750  1.00  0.00           H  
ATOM    894  HA  ILE    63      35.200  23.530  45.220  1.00  0.00           H  
ATOM    895  HB  ILE    63      37.740  22.020  45.020  1.00  0.00           H  
ATOM    896 1HG1 ILE    63      38.500  23.770  46.540  1.00  0.00           H  
ATOM    897 2HG1 ILE    63      37.120  22.820  47.200  1.00  0.00           H  
ATOM    898 1HG2 ILE    63      37.640  23.500  42.990  1.00  0.00           H  
ATOM    899 2HG2 ILE    63      38.730  24.260  44.400  1.00  0.00           H  
ATOM    900 3HG2 ILE    63      37.150  24.920  43.970  1.00  0.00           H  
ATOM    901  HD1 ILE    63      37.010  25.090  47.810  1.00  0.00           H  
ATOM    902  HD2 ILE    63      35.550  24.680  47.160  1.00  0.00           H  
ATOM    903  HD3 ILE    63      36.580  25.570  46.010  1.00  0.00           H  
ATOM    904  N   ASN    64      35.270  21.530  42.590  1.00  0.00           N  
ATOM    905  CA  ASN    64      34.630  21.490  41.280  1.00  0.00           C  
ATOM    906  C   ASN    64      33.110  21.780  41.300  1.00  0.00           C  
ATOM    907  O   ASN    64      32.590  22.520  40.480  1.00  0.00           O  
ATOM    908  CB  ASN    64      34.890  20.080  40.560  1.00  0.00           C  
ATOM    909  CG  ASN    64      34.720  20.210  39.020  1.00  0.00           C  
ATOM    910  ND2 ASN    64      34.740  19.000  38.380  1.00  0.00           N  
ATOM    911  OD1 ASN    64      34.500  21.190  38.400  1.00  0.00           O  
ATOM    912  HN  ASN    64      35.570  20.670  43.000  1.00  0.00           H  
ATOM    913  HA  ASN    64      34.990  22.270  40.630  1.00  0.00           H  
ATOM    914  HB1 ASN    64      34.210  19.300  40.950  1.00  0.00           H  
ATOM    915  HB2 ASN    64      35.940  19.730  40.680  1.00  0.00           H  
ATOM    916 1HD2 ASN    64      35.130  18.280  38.960  1.00  0.00           H  
ATOM    917 2HD2 ASN    64      34.720  18.980  37.380  1.00  0.00           H  
ATOM    918  N   LYS    65      32.410  21.210  42.280  1.00  0.00           N  
ATOM    919  CA  LYS    65      30.990  21.400  42.470  1.00  0.00           C  
ATOM    920  C   LYS    65      30.560  22.860  42.630  1.00  0.00           C  
ATOM    921  O   LYS    65      29.430  23.310  42.320  1.00  0.00           O  
ATOM    922  CB  LYS    65      30.380  20.610  43.590  1.00  0.00           C  
ATOM    923  CG  LYS    65      30.440  19.080  43.440  1.00  0.00           C  
ATOM    924  CD  LYS    65      29.630  18.560  42.270  1.00  0.00           C  
ATOM    925  CE  LYS    65      29.540  16.970  42.150  1.00  0.00           C  
ATOM    926  NZ  LYS    65      29.170  16.470  40.840  1.00  0.00           N1+
ATOM    927  HN  LYS    65      32.930  20.700  42.960  1.00  0.00           H  
ATOM    928  HA  LYS    65      30.530  21.150  41.520  1.00  0.00           H  
ATOM    929  HB1 LYS    65      29.290  20.780  43.580  1.00  0.00           H  
ATOM    930  HB2 LYS    65      30.870  20.880  44.550  1.00  0.00           H  
ATOM    931  HG1 LYS    65      30.010  18.770  44.420  1.00  0.00           H  
ATOM    932  HG2 LYS    65      31.490  18.770  43.270  1.00  0.00           H  
ATOM    933  HD1 LYS    65      30.190  18.780  41.340  1.00  0.00           H  
ATOM    934  HD2 LYS    65      28.660  19.110  42.180  1.00  0.00           H  
ATOM    935  HE1 LYS    65      28.790  16.680  42.920  1.00  0.00           H  
ATOM    936  HE2 LYS    65      30.540  16.560  42.370  1.00  0.00           H  
ATOM    937  HZ1 LYS    65      29.250  15.440  40.680  1.00  0.00           H  
ATOM    938  HZ2 LYS    65      29.650  17.050  40.120  1.00  0.00           H  
ATOM    939  HZ3 LYS    65      28.170  16.730  40.790  1.00  0.00           H  
ATOM    940  N   ILE    66      31.420  23.700  43.270  1.00  0.00           N  
ATOM    941  CA  ILE    66      31.120  25.150  43.450  1.00  0.00           C  
ATOM    942  C   ILE    66      31.640  26.000  42.240  1.00  0.00           C  
ATOM    943  O   ILE    66      31.160  27.060  41.980  1.00  0.00           O  
ATOM    944  CB  ILE    66      31.620  25.620  44.770  1.00  0.00           C  
ATOM    945  CG1 ILE    66      33.140  25.750  44.790  1.00  0.00           C  
ATOM    946  CG2 ILE    66      30.990  24.700  45.810  1.00  0.00           C  
ATOM    947  CD  ILE    66      33.660  26.530  45.970  1.00  0.00           C  
ATOM    948  HN  ILE    66      32.360  23.520  43.520  1.00  0.00           H  
ATOM    949  HA  ILE    66      30.050  25.330  43.480  1.00  0.00           H  
ATOM    950  HB  ILE    66      31.150  26.580  45.080  1.00  0.00           H  
ATOM    951 1HG1 ILE    66      33.560  26.310  43.930  1.00  0.00           H  
ATOM    952 2HG1 ILE    66      33.680  24.800  44.940  1.00  0.00           H  
ATOM    953 1HG2 ILE    66      29.930  24.470  45.580  1.00  0.00           H  
ATOM    954 2HG2 ILE    66      31.010  25.150  46.830  1.00  0.00           H  
ATOM    955 3HG2 ILE    66      31.580  23.760  45.920  1.00  0.00           H  
ATOM    956  HD1 ILE    66      33.140  27.500  46.070  1.00  0.00           H  
ATOM    957  HD2 ILE    66      34.700  26.850  45.800  1.00  0.00           H  
ATOM    958  HD3 ILE    66      33.630  25.990  46.940  1.00  0.00           H  
ATOM    959  N   ARG    67      32.580  25.440  41.410  1.00  0.00           N  
ATOM    960  CA  ARG    67      32.980  26.140  40.190  1.00  0.00           C  
ATOM    961  C   ARG    67      31.900  26.110  39.150  1.00  0.00           C  
ATOM    962  O   ARG    67      32.030  26.780  38.130  1.00  0.00           O  
ATOM    963  CB  ARG    67      34.320  25.610  39.770  1.00  0.00           C  
ATOM    964  CG  ARG    67      35.480  26.100  40.720  1.00  0.00           C  
ATOM    965  CD  ARG    67      36.840  25.290  40.630  1.00  0.00           C  
ATOM    966  NE  ARG    67      37.460  25.640  39.340  1.00  0.00           N  
ATOM    967  CZ  ARG    67      38.150  26.760  39.130  1.00  0.00           C  
ATOM    968  NH1 ARG    67      38.550  27.640  40.020  1.00  0.00           N1+
ATOM    969  NH2 ARG    67      38.580  26.880  37.870  1.00  0.00           N  
ATOM    970  HN  ARG    67      33.100  24.660  41.730  1.00  0.00           H  
ATOM    971  HA  ARG    67      33.150  27.160  40.470  1.00  0.00           H  
ATOM    972  HB1 ARG    67      34.590  25.960  38.750  1.00  0.00           H  
ATOM    973  HB2 ARG    67      34.280  24.500  39.870  1.00  0.00           H  
ATOM    974  HG1 ARG    67      35.140  25.990  41.770  1.00  0.00           H  
ATOM    975  HG2 ARG    67      35.570  27.200  40.570  1.00  0.00           H  
ATOM    976  HD1 ARG    67      36.620  24.210  40.570  1.00  0.00           H  
ATOM    977  HD2 ARG    67      37.480  25.500  41.520  1.00  0.00           H  
ATOM    978  HE  ARG    67      37.250  25.100  38.520  1.00  0.00           H  
ATOM    979 1HH1 ARG    67      38.230  27.510  40.960  1.00  0.00           H  
ATOM    980 2HH1 ARG    67      38.990  28.470  39.690  1.00  0.00           H  
ATOM    981 1HH2 ARG    67      38.290  26.130  37.270  1.00  0.00           H  
ATOM    982 2HH2 ARG    67      39.400  27.360  37.570  1.00  0.00           H  
ATOM    983  N   ASP    68      30.870  25.320  39.260  1.00  0.00           N  
ATOM    984  CA  ASP    68      29.650  25.320  38.420  1.00  0.00           C  
ATOM    985  C   ASP    68      28.510  26.060  39.120  1.00  0.00           C  
ATOM    986  O   ASP    68      27.380  26.020  38.640  1.00  0.00           O  
ATOM    987  CB  ASP    68      29.210  23.840  38.140  1.00  0.00           C  
ATOM    988  CG  ASP    68      30.190  23.090  37.180  1.00  0.00           C  
ATOM    989  OD1 ASP    68      30.780  23.750  36.270  1.00  0.00           O  
ATOM    990  OD2 ASP    68      30.240  21.850  37.170  1.00  0.00           O1-
ATOM    991  HN  ASP    68      30.890  24.660  40.000  1.00  0.00           H  
ATOM    992  HA  ASP    68      29.800  25.750  37.440  1.00  0.00           H  
ATOM    993  HB1 ASP    68      28.210  23.800  37.650  1.00  0.00           H  
ATOM    994  HB2 ASP    68      29.250  23.230  39.070  1.00  0.00           H  
ATOM    995  N   LEU    69      28.910  26.720  40.260  1.00  0.00           N  
ATOM    996  CA  LEU    69      27.900  27.570  40.890  1.00  0.00           C  
ATOM    997  C   LEU    69      28.430  29.020  40.900  1.00  0.00           C  
ATOM    998  O   LEU    69      27.720  29.940  40.580  1.00  0.00           O  
ATOM    999  CB  LEU    69      27.690  27.230  42.370  1.00  0.00           C  
ATOM   1000  CG  LEU    69      26.990  25.850  42.480  1.00  0.00           C  
ATOM   1001  CD1 LEU    69      26.920  25.600  44.050  1.00  0.00           C  
ATOM   1002  CD2 LEU    69      25.620  25.920  41.910  1.00  0.00           C  
ATOM   1003  HN  LEU    69      29.850  26.820  40.560  1.00  0.00           H  
ATOM   1004  HA  LEU    69      26.910  27.640  40.470  1.00  0.00           H  
ATOM   1005  HB1 LEU    69      27.010  27.960  42.870  1.00  0.00           H  
ATOM   1006  HB2 LEU    69      28.690  27.240  42.860  1.00  0.00           H  
ATOM   1007  HG  LEU    69      27.670  25.100  42.010  1.00  0.00           H  
ATOM   1008 1HD1 LEU    69      26.160  26.240  44.540  1.00  0.00           H  
ATOM   1009 2HD1 LEU    69      27.910  25.790  44.500  1.00  0.00           H  
ATOM   1010 3HD1 LEU    69      26.750  24.530  44.330  1.00  0.00           H  
ATOM   1011 1HD2 LEU    69      24.880  26.630  42.340  1.00  0.00           H  
ATOM   1012 2HD2 LEU    69      25.130  24.950  42.140  1.00  0.00           H  
ATOM   1013 3HD2 LEU    69      25.750  25.990  40.810  1.00  0.00           H  
ATOM   1014  N   ARG    70      29.740  29.180  41.160  1.00  0.00           N  
ATOM   1015  CA  ARG    70      30.420  30.460  41.160  1.00  0.00           C  
ATOM   1016  C   ARG    70      31.000  30.660  39.740  1.00  0.00           C  
ATOM   1017  O   ARG    70      31.600  29.760  39.230  1.00  0.00           O  
ATOM   1018  CB  ARG    70      31.540  30.430  42.270  1.00  0.00           C  
ATOM   1019  CG  ARG    70      31.040  30.220  43.750  1.00  0.00           C  
ATOM   1020  CD  ARG    70      32.130  30.200  44.810  1.00  0.00           C  
ATOM   1021  NE  ARG    70      32.590  31.600  44.930  1.00  0.00           N  
ATOM   1022  CZ  ARG    70      33.810  32.060  44.710  1.00  0.00           C  
ATOM   1023  NH1 ARG    70      34.740  31.420  43.960  1.00  0.00           N1+
ATOM   1024  NH2 ARG    70      34.150  33.280  45.090  1.00  0.00           N  
ATOM   1025  HN  ARG    70      30.380  28.530  41.550  1.00  0.00           H  
ATOM   1026  HA  ARG    70      29.690  31.230  41.340  1.00  0.00           H  
ATOM   1027  HB1 ARG    70      32.080  31.400  42.240  1.00  0.00           H  
ATOM   1028  HB2 ARG    70      32.270  29.630  42.040  1.00  0.00           H  
ATOM   1029  HG1 ARG    70      30.670  29.180  43.890  1.00  0.00           H  
ATOM   1030  HG2 ARG    70      30.250  30.920  44.080  1.00  0.00           H  
ATOM   1031  HD1 ARG    70      32.950  29.510  44.510  1.00  0.00           H  
ATOM   1032  HD2 ARG    70      31.710  29.870  45.780  1.00  0.00           H  
ATOM   1033  HE  ARG    70      32.050  32.170  45.560  1.00  0.00           H  
ATOM   1034 1HH1 ARG    70      34.680  30.450  43.740  1.00  0.00           H  
ATOM   1035 2HH1 ARG    70      35.540  31.890  43.590  1.00  0.00           H  
ATOM   1036 1HH2 ARG    70      33.370  33.830  45.390  1.00  0.00           H  
ATOM   1037 2HH2 ARG    70      35.080  33.650  45.000  1.00  0.00           H  
ATOM   1038  N   MET    71      30.760  31.870  39.070  1.00  0.00           N  
ATOM   1039  CA  MET    71      31.110  32.090  37.710  1.00  0.00           C  
ATOM   1040  C   MET    71      32.640  32.000  37.460  1.00  0.00           C  
ATOM   1041  O   MET    71      33.480  32.470  38.230  1.00  0.00           O  
ATOM   1042  CB  MET    71      30.490  33.410  37.210  1.00  0.00           C  
ATOM   1043  CG  MET    71      29.090  33.250  36.470  1.00  0.00           C  
ATOM   1044  SD  MET    71      27.580  33.310  37.370  1.00  0.00           S  
ATOM   1045  CE  MET    71      26.550  32.680  36.050  1.00  0.00           C  
ATOM   1046  HN  MET    71      30.310  32.590  39.590  1.00  0.00           H  
ATOM   1047  HA  MET    71      30.680  31.300  37.110  1.00  0.00           H  
ATOM   1048  HB1 MET    71      31.150  33.890  36.450  1.00  0.00           H  
ATOM   1049  HB2 MET    71      30.290  34.110  38.050  1.00  0.00           H  
ATOM   1050  HG1 MET    71      29.160  32.390  35.770  1.00  0.00           H  
ATOM   1051  HG2 MET    71      29.110  34.190  35.880  1.00  0.00           H  
ATOM   1052  HE1 MET    71      25.500  32.700  36.420  1.00  0.00           H  
ATOM   1053  HE2 MET    71      26.820  31.640  35.780  1.00  0.00           H  
ATOM   1054  HE3 MET    71      26.530  33.330  35.150  1.00  0.00           H  
ATOM   1055  N   LYS    72      33.010  31.260  36.280  1.00  0.00           N  
ATOM   1056  CA  LYS    72      34.420  31.040  36.010  1.00  0.00           C  
ATOM   1057  C   LYS    72      34.770  31.370  34.520  1.00  0.00           C  
ATOM   1058  O   LYS    72      33.920  31.380  33.620  1.00  0.00           O  
ATOM   1059  CB  LYS    72      34.790  29.640  36.460  1.00  0.00           C  
ATOM   1060  CG  LYS    72      34.270  28.560  35.510  1.00  0.00           C  
ATOM   1061  CD  LYS    72      34.570  27.110  35.890  1.00  0.00           C  
ATOM   1062  CE  LYS    72      33.760  25.990  35.160  1.00  0.00           C  
ATOM   1063  NZ  LYS    72      32.410  25.910  35.700  1.00  0.00           N1+
ATOM   1064  HN  LYS    72      32.370  30.910  35.590  1.00  0.00           H  
ATOM   1065  HA  LYS    72      34.940  31.780  36.600  1.00  0.00           H  
ATOM   1066  HB1 LYS    72      34.430  29.500  37.500  1.00  0.00           H  
ATOM   1067  HB2 LYS    72      35.900  29.520  36.490  1.00  0.00           H  
ATOM   1068  HG1 LYS    72      34.800  28.660  34.540  1.00  0.00           H  
ATOM   1069  HG2 LYS    72      33.180  28.710  35.340  1.00  0.00           H  
ATOM   1070  HD1 LYS    72      34.460  27.050  36.990  1.00  0.00           H  
ATOM   1071  HD2 LYS    72      35.650  26.870  35.780  1.00  0.00           H  
ATOM   1072  HE1 LYS    72      34.200  24.980  35.220  1.00  0.00           H  
ATOM   1073  HE2 LYS    72      33.660  26.250  34.090  1.00  0.00           H  
ATOM   1074  HZ1 LYS    72      31.840  26.640  35.220  1.00  0.00           H  
ATOM   1075  HZ2 LYS    72      32.430  26.130  36.710  1.00  0.00           H  
ATOM   1076  HZ3 LYS    72      32.080  24.920  35.610  1.00  0.00           H  
ATOM   1077  N   ALA    73      36.080  31.540  34.270  1.00  0.00           N  
ATOM   1078  CA  ALA    73      36.620  31.880  32.990  1.00  0.00           C  
ATOM   1079  C   ALA    73      36.290  30.830  31.870  1.00  0.00           C  
ATOM   1080  O   ALA    73      35.970  31.110  30.730  1.00  0.00           O  
ATOM   1081  CB  ALA    73      38.140  32.060  32.980  1.00  0.00           C  
ATOM   1082  HN  ALA    73      36.710  31.410  35.030  1.00  0.00           H  
ATOM   1083  HA  ALA    73      36.230  32.840  32.690  1.00  0.00           H  
ATOM   1084  HB1 ALA    73      38.540  32.320  31.980  1.00  0.00           H  
ATOM   1085  HB2 ALA    73      38.620  31.100  33.260  1.00  0.00           H  
ATOM   1086  HB3 ALA    73      38.390  32.840  33.740  1.00  0.00           H  
ATOM   1087  N   GLU    74      36.300  29.470  32.210  1.00  0.00           N  
ATOM   1088  CA  GLU    74      36.000  28.360  31.320  1.00  0.00           C  
ATOM   1089  C   GLU    74      34.560  28.430  30.760  1.00  0.00           C  
ATOM   1090  O   GLU    74      34.260  27.920  29.630  1.00  0.00           O  
ATOM   1091  CB  GLU    74      36.110  26.970  31.990  1.00  0.00           C  
ATOM   1092  CG  GLU    74      37.520  26.390  31.800  1.00  0.00           C  
ATOM   1093  CD  GLU    74      37.680  25.280  32.810  1.00  0.00           C  
ATOM   1094  OE1 GLU    74      38.330  25.440  33.840  1.00  0.00           O  
ATOM   1095  OE2 GLU    74      37.050  24.230  32.570  1.00  0.00           O1-
ATOM   1096  HN  GLU    74      36.650  29.140  33.080  1.00  0.00           H  
ATOM   1097  HA  GLU    74      36.610  28.380  30.430  1.00  0.00           H  
ATOM   1098  HB1 GLU    74      35.410  26.270  31.480  1.00  0.00           H  
ATOM   1099  HB2 GLU    74      35.760  27.000  33.050  1.00  0.00           H  
ATOM   1100  HG1 GLU    74      38.290  27.150  32.070  1.00  0.00           H  
ATOM   1101  HG2 GLU    74      37.580  26.110  30.730  1.00  0.00           H  
ATOM   1102  N   ASP    75      33.600  29.060  31.450  1.00  0.00           N  
ATOM   1103  CA  ASP    75      32.250  29.190  31.120  1.00  0.00           C  
ATOM   1104  C   ASP    75      32.060  30.520  30.260  1.00  0.00           C  
ATOM   1105  O   ASP    75      30.920  30.950  29.910  1.00  0.00           O  
ATOM   1106  CB  ASP    75      31.520  29.190  32.480  1.00  0.00           C  
ATOM   1107  CG  ASP    75      31.530  27.870  33.200  1.00  0.00           C  
ATOM   1108  OD1 ASP    75      31.790  26.760  32.630  1.00  0.00           O  
ATOM   1109  OD2 ASP    75      31.280  27.950  34.410  1.00  0.00           O1-
ATOM   1110  HN  ASP    75      33.840  29.580  32.270  1.00  0.00           H  
ATOM   1111  HA  ASP    75      31.890  28.370  30.520  1.00  0.00           H  
ATOM   1112  HB1 ASP    75      30.460  29.500  32.410  1.00  0.00           H  
ATOM   1113  HB2 ASP    75      32.010  29.930  33.150  1.00  0.00           H  
ATOM   1114  N   TYR    76      33.150  31.090  29.730  1.00  0.00           N  
ATOM   1115  CA  TYR    76      33.130  32.140  28.740  1.00  0.00           C  
ATOM   1116  C   TYR    76      33.870  31.750  27.420  1.00  0.00           C  
ATOM   1117  O   TYR    76      34.960  31.130  27.470  1.00  0.00           O  
ATOM   1118  CB  TYR    76      33.860  33.370  29.330  1.00  0.00           C  
ATOM   1119  CG  TYR    76      33.030  33.870  30.520  1.00  0.00           C  
ATOM   1120  CD1 TYR    76      31.660  34.370  30.280  1.00  0.00           C  
ATOM   1121  CD2 TYR    76      33.500  33.910  31.840  1.00  0.00           C  
ATOM   1122  CE1 TYR    76      30.980  35.080  31.290  1.00  0.00           C  
ATOM   1123  CE2 TYR    76      32.740  34.520  32.910  1.00  0.00           C  
ATOM   1124  CZ  TYR    76      31.520  35.100  32.590  1.00  0.00           C  
ATOM   1125  OH  TYR    76      30.760  35.720  33.590  1.00  0.00           O  
ATOM   1126  HN  TYR    76      34.050  30.730  29.950  1.00  0.00           H  
ATOM   1127  HA  TYR    76      32.120  32.470  28.540  1.00  0.00           H  
ATOM   1128  HB1 TYR    76      33.910  34.130  28.520  1.00  0.00           H  
ATOM   1129  HB2 TYR    76      34.900  33.070  29.590  1.00  0.00           H  
ATOM   1130  HD1 TYR    76      31.240  34.300  29.280  1.00  0.00           H  
ATOM   1131  HD2 TYR    76      34.460  33.540  32.140  1.00  0.00           H  
ATOM   1132  HE1 TYR    76      29.970  35.440  31.120  1.00  0.00           H  
ATOM   1133  HE2 TYR    76      33.140  34.500  33.920  1.00  0.00           H  
ATOM   1134  HH  TYR    76      29.840  35.530  33.420  1.00  0.00           H  
ATOM   1135  N   GLU    77      33.230  32.000  26.250  1.00  0.00           N  
ATOM   1136  CA  GLU    77      33.720  31.970  24.960  1.00  0.00           C  
ATOM   1137  C   GLU    77      34.040  33.390  24.470  1.00  0.00           C  
ATOM   1138  O   GLU    77      33.290  34.330  24.560  1.00  0.00           O  
ATOM   1139  CB  GLU    77      32.860  31.180  23.880  1.00  0.00           C  
ATOM   1140  CG  GLU    77      32.560  29.760  24.400  1.00  0.00           C  
ATOM   1141  CD  GLU    77      32.130  28.700  23.350  1.00  0.00           C  
ATOM   1142  OE1 GLU    77      33.080  28.250  22.670  1.00  0.00           O  
ATOM   1143  OE2 GLU    77      30.970  28.300  23.290  1.00  0.00           O1-
ATOM   1144  HN  GLU    77      32.370  32.490  26.330  1.00  0.00           H  
ATOM   1145  HA  GLU    77      34.650  31.430  25.030  1.00  0.00           H  
ATOM   1146  HB1 GLU    77      33.490  31.210  22.960  1.00  0.00           H  
ATOM   1147  HB2 GLU    77      31.840  31.590  23.680  1.00  0.00           H  
ATOM   1148  HG1 GLU    77      31.700  29.850  25.090  1.00  0.00           H  
ATOM   1149  HG2 GLU    77      33.320  29.350  25.100  1.00  0.00           H  
ATOM   1150  N   VAL    78      35.230  33.530  23.870  1.00  0.00           N  
ATOM   1151  CA  VAL    78      35.690  34.850  23.430  1.00  0.00           C  
ATOM   1152  C   VAL    78      34.970  35.320  22.200  1.00  0.00           C  
ATOM   1153  O   VAL    78      34.910  34.590  21.220  1.00  0.00           O  
ATOM   1154  CB  VAL    78      37.200  35.010  23.230  1.00  0.00           C  
ATOM   1155  CG1 VAL    78      37.550  36.440  22.690  1.00  0.00           C  
ATOM   1156  CG2 VAL    78      37.780  34.740  24.640  1.00  0.00           C  
ATOM   1157  HN  VAL    78      35.910  32.800  23.920  1.00  0.00           H  
ATOM   1158  HA  VAL    78      35.440  35.560  24.210  1.00  0.00           H  
ATOM   1159  HB  VAL    78      37.560  34.240  22.520  1.00  0.00           H  
ATOM   1160 1HG1 VAL    78      37.470  37.180  23.510  1.00  0.00           H  
ATOM   1161 2HG1 VAL    78      37.090  36.920  21.800  1.00  0.00           H  
ATOM   1162 3HG1 VAL    78      38.610  36.330  22.390  1.00  0.00           H  
ATOM   1163 1HG2 VAL    78      37.470  35.530  25.360  1.00  0.00           H  
ATOM   1164 2HG2 VAL    78      38.890  34.690  24.610  1.00  0.00           H  
ATOM   1165 3HG2 VAL    78      37.350  33.820  25.090  1.00  0.00           H  
ATOM   1166  N   VAL    79      34.370  36.550  22.240  1.00  0.00           N  
ATOM   1167  CA  VAL    79      33.760  37.130  21.010  1.00  0.00           C  
ATOM   1168  C   VAL    79      34.890  37.740  20.150  1.00  0.00           C  
ATOM   1169  O   VAL    79      35.160  37.210  19.100  1.00  0.00           O  
ATOM   1170  CB  VAL    79      32.660  38.120  21.400  1.00  0.00           C  
ATOM   1171  CG1 VAL    79      32.030  38.950  20.220  1.00  0.00           C  
ATOM   1172  CG2 VAL    79      31.530  37.160  21.900  1.00  0.00           C  
ATOM   1173  HN  VAL    79      34.310  37.150  23.030  1.00  0.00           H  
ATOM   1174  HA  VAL    79      33.380  36.270  20.480  1.00  0.00           H  
ATOM   1175  HB  VAL    79      33.080  38.790  22.190  1.00  0.00           H  
ATOM   1176 1HG1 VAL    79      32.580  39.900  20.050  1.00  0.00           H  
ATOM   1177 2HG1 VAL    79      30.970  39.150  20.470  1.00  0.00           H  
ATOM   1178 3HG1 VAL    79      32.030  38.220  19.380  1.00  0.00           H  
ATOM   1179 1HG2 VAL    79      31.820  36.620  22.830  1.00  0.00           H  
ATOM   1180 2HG2 VAL    79      31.330  36.430  21.090  1.00  0.00           H  
ATOM   1181 3HG2 VAL    79      30.650  37.790  22.140  1.00  0.00           H  
ATOM   1182  N   LYS    80      35.600  38.780  20.620  1.00  0.00           N  
ATOM   1183  CA  LYS    80      36.660  39.340  19.770  1.00  0.00           C  
ATOM   1184  C   LYS    80      37.350  40.300  20.730  1.00  0.00           C  
ATOM   1185  O   LYS    80      36.710  40.930  21.580  1.00  0.00           O  
ATOM   1186  CB  LYS    80      36.220  40.200  18.580  1.00  0.00           C  
ATOM   1187  CG  LYS    80      35.750  41.640  18.790  1.00  0.00           C  
ATOM   1188  CD  LYS    80      34.840  42.150  17.660  1.00  0.00           C  
ATOM   1189  CE  LYS    80      35.410  42.240  16.240  1.00  0.00           C  
ATOM   1190  NZ  LYS    80      36.190  43.450  16.040  1.00  0.00           N1+
ATOM   1191  HN  LYS    80      35.430  39.180  21.520  1.00  0.00           H  
ATOM   1192  HA  LYS    80      37.370  38.580  19.470  1.00  0.00           H  
ATOM   1193  HB1 LYS    80      35.400  39.630  18.080  1.00  0.00           H  
ATOM   1194  HB2 LYS    80      37.030  40.320  17.820  1.00  0.00           H  
ATOM   1195  HG1 LYS    80      36.620  42.310  18.910  1.00  0.00           H  
ATOM   1196  HG2 LYS    80      35.140  41.740  19.710  1.00  0.00           H  
ATOM   1197  HD1 LYS    80      34.380  43.140  17.870  1.00  0.00           H  
ATOM   1198  HD2 LYS    80      34.020  41.420  17.540  1.00  0.00           H  
ATOM   1199  HE1 LYS    80      34.480  42.340  15.660  1.00  0.00           H  
ATOM   1200  HE2 LYS    80      35.990  41.330  15.980  1.00  0.00           H  
ATOM   1201  HZ1 LYS    80      35.800  44.280  16.540  1.00  0.00           H  
ATOM   1202  HZ2 LYS    80      36.240  43.720  15.040  1.00  0.00           H  
ATOM   1203  HZ3 LYS    80      37.170  43.350  16.370  1.00  0.00           H  
ATOM   1204  N   VAL    81      38.660  40.340  20.610  1.00  0.00           N  
ATOM   1205  CA  VAL    81      39.550  41.400  21.140  1.00  0.00           C  
ATOM   1206  C   VAL    81      39.240  42.800  20.600  1.00  0.00           C  
ATOM   1207  O   VAL    81      38.920  42.840  19.380  1.00  0.00           O  
ATOM   1208  CB  VAL    81      41.020  40.990  20.870  1.00  0.00           C  
ATOM   1209  CG1 VAL    81      41.360  40.850  19.410  1.00  0.00           C  
ATOM   1210  CG2 VAL    81      41.930  41.970  21.650  1.00  0.00           C  
ATOM   1211  HN  VAL    81      39.200  39.670  20.100  1.00  0.00           H  
ATOM   1212  HA  VAL    81      39.420  41.370  22.210  1.00  0.00           H  
ATOM   1213  HB  VAL    81      41.160  40.000  21.360  1.00  0.00           H  
ATOM   1214 1HG1 VAL    81      41.080  41.800  18.910  1.00  0.00           H  
ATOM   1215 2HG1 VAL    81      40.840  39.950  19.000  1.00  0.00           H  
ATOM   1216 3HG1 VAL    81      42.450  40.730  19.220  1.00  0.00           H  
ATOM   1217 1HG2 VAL    81      41.900  41.790  22.740  1.00  0.00           H  
ATOM   1218 2HG2 VAL    81      41.720  43.050  21.490  1.00  0.00           H  
ATOM   1219 3HG2 VAL    81      42.950  41.790  21.250  1.00  0.00           H  
ATOM   1220  N   ILE    82      39.250  43.950  21.380  1.00  0.00           N  
ATOM   1221  CA  ILE    82      38.910  45.290  20.900  1.00  0.00           C  
ATOM   1222  C   ILE    82      40.010  46.300  21.210  1.00  0.00           C  
ATOM   1223  O   ILE    82      39.920  47.520  20.920  1.00  0.00           O  
ATOM   1224  CB  ILE    82      37.590  45.690  21.470  1.00  0.00           C  
ATOM   1225  CG1 ILE    82      37.500  45.740  23.040  1.00  0.00           C  
ATOM   1226  CG2 ILE    82      36.390  44.900  20.850  1.00  0.00           C  
ATOM   1227  CD  ILE    82      36.530  46.820  23.550  1.00  0.00           C  
ATOM   1228  HN  ILE    82      39.510  43.870  22.340  1.00  0.00           H  
ATOM   1229  HA  ILE    82      38.830  45.280  19.820  1.00  0.00           H  
ATOM   1230  HB  ILE    82      37.430  46.750  21.190  1.00  0.00           H  
ATOM   1231 1HG1 ILE    82      38.540  46.020  23.320  1.00  0.00           H  
ATOM   1232 2HG1 ILE    82      37.270  44.720  23.420  1.00  0.00           H  
ATOM   1233 1HG2 ILE    82      36.550  44.870  19.750  1.00  0.00           H  
ATOM   1234 2HG2 ILE    82      35.390  45.300  21.120  1.00  0.00           H  
ATOM   1235 3HG2 ILE    82      36.460  43.840  21.190  1.00  0.00           H  
ATOM   1236  HD1 ILE    82      35.580  46.680  22.980  1.00  0.00           H  
ATOM   1237  HD2 ILE    82      36.840  47.870  23.360  1.00  0.00           H  
ATOM   1238  HD3 ILE    82      36.280  46.700  24.630  1.00  0.00           H  
ATOM   1239  N   GLY    83      41.110  45.880  21.710  1.00  0.00           N  
ATOM   1240  CA  GLY    83      42.260  46.850  21.970  1.00  0.00           C  
ATOM   1241  C   GLY    83      43.240  46.160  22.860  1.00  0.00           C  
ATOM   1242  O   GLY    83      42.870  45.270  23.630  1.00  0.00           O  
ATOM   1243  HN  GLY    83      41.270  44.920  21.950  1.00  0.00           H  
ATOM   1244  HA1 GLY    83      42.000  47.760  22.480  1.00  0.00           H  
ATOM   1245  HA2 GLY    83      42.770  47.030  21.040  1.00  0.00           H  
ATOM   1246  N   ARG    84      44.490  46.660  22.910  1.00  0.00           N  
ATOM   1247  CA  ARG    84      45.410  46.210  23.970  1.00  0.00           C  
ATOM   1248  C   ARG    84      46.000  47.460  24.380  1.00  0.00           C  
ATOM   1249  O   ARG    84      46.400  48.310  23.580  1.00  0.00           O  
ATOM   1250  CB  ARG    84      46.410  45.210  23.400  1.00  0.00           C  
ATOM   1251  CG  ARG    84      45.710  43.930  23.060  1.00  0.00           C  
ATOM   1252  CD  ARG    84      46.550  42.760  22.510  1.00  0.00           C  
ATOM   1253  NE  ARG    84      45.740  41.550  22.390  1.00  0.00           N  
ATOM   1254  CZ  ARG    84      45.630  40.700  21.360  1.00  0.00           C  
ATOM   1255  NH1 ARG    84      46.130  40.870  20.170  1.00  0.00           N1+
ATOM   1256  NH2 ARG    84      44.880  39.630  21.610  1.00  0.00           N  
ATOM   1257  HN  ARG    84      44.730  47.460  22.360  1.00  0.00           H  
ATOM   1258  HA  ARG    84      44.790  45.840  24.770  1.00  0.00           H  
ATOM   1259  HB1 ARG    84      47.200  44.990  24.150  1.00  0.00           H  
ATOM   1260  HB2 ARG    84      46.960  45.530  22.500  1.00  0.00           H  
ATOM   1261  HG1 ARG    84      44.810  44.030  22.420  1.00  0.00           H  
ATOM   1262  HG2 ARG    84      45.220  43.730  24.040  1.00  0.00           H  
ATOM   1263  HD1 ARG    84      47.430  42.510  23.140  1.00  0.00           H  
ATOM   1264  HD2 ARG    84      46.950  42.980  21.500  1.00  0.00           H  
ATOM   1265  HE  ARG    84      45.520  41.150  23.290  1.00  0.00           H  
ATOM   1266 1HH1 ARG    84      46.540  41.760  19.940  1.00  0.00           H  
ATOM   1267 2HH1 ARG    84      45.970  40.170  19.480  1.00  0.00           H  
ATOM   1268 1HH2 ARG    84      44.440  39.610  22.510  1.00  0.00           H  
ATOM   1269 2HH2 ARG    84      45.030  38.810  21.050  1.00  0.00           H  
ATOM   1270  N   GLY    85      46.090  47.760  25.690  1.00  0.00           N  
ATOM   1271  CA  GLY    85      46.600  49.040  26.230  1.00  0.00           C  
ATOM   1272  C   GLY    85      48.110  49.090  26.390  1.00  0.00           C  
ATOM   1273  O   GLY    85      48.860  48.200  26.020  1.00  0.00           O  
ATOM   1274  HN  GLY    85      46.040  46.980  26.300  1.00  0.00           H  
ATOM   1275  HA1 GLY    85      46.240  49.120  27.240  1.00  0.00           H  
ATOM   1276  HA2 GLY    85      46.310  49.880  25.620  1.00  0.00           H  
ATOM   1277  N   ALA    86      48.590  50.110  27.160  1.00  0.00           N  
ATOM   1278  CA  ALA    86      49.930  50.150  27.640  1.00  0.00           C  
ATOM   1279  C   ALA    86      50.140  49.020  28.580  1.00  0.00           C  
ATOM   1280  O   ALA    86      51.160  48.330  28.420  1.00  0.00           O  
ATOM   1281  CB  ALA    86      50.110  51.550  28.190  1.00  0.00           C  
ATOM   1282  HN  ALA    86      47.930  50.780  27.510  1.00  0.00           H  
ATOM   1283  HA  ALA    86      50.670  49.930  26.880  1.00  0.00           H  
ATOM   1284  HB1 ALA    86      51.110  51.760  28.640  1.00  0.00           H  
ATOM   1285  HB2 ALA    86      49.320  51.850  28.910  1.00  0.00           H  
ATOM   1286  HB3 ALA    86      49.910  52.180  27.300  1.00  0.00           H  
ATOM   1287  N   PHE    87      49.190  48.760  29.400  1.00  0.00           N  
ATOM   1288  CA  PHE    87      49.070  47.520  30.130  1.00  0.00           C  
ATOM   1289  C   PHE    87      47.680  46.990  29.820  1.00  0.00           C  
ATOM   1290  O   PHE    87      46.720  47.700  29.440  1.00  0.00           O  
ATOM   1291  CB  PHE    87      49.160  47.860  31.660  1.00  0.00           C  
ATOM   1292  CG  PHE    87      49.340  46.680  32.430  1.00  0.00           C  
ATOM   1293  CD1 PHE    87      48.230  46.210  33.200  1.00  0.00           C  
ATOM   1294  CD2 PHE    87      50.540  45.890  32.540  1.00  0.00           C  
ATOM   1295  CE1 PHE    87      48.330  45.060  34.010  1.00  0.00           C  
ATOM   1296  CE2 PHE    87      50.610  44.700  33.280  1.00  0.00           C  
ATOM   1297  CZ  PHE    87      49.510  44.340  34.060  1.00  0.00           C  
ATOM   1298  HN  PHE    87      48.440  49.400  29.550  1.00  0.00           H  
ATOM   1299  HA  PHE    87      49.850  46.800  29.930  1.00  0.00           H  
ATOM   1300  HB1 PHE    87      48.300  48.420  32.080  1.00  0.00           H  
ATOM   1301  HB2 PHE    87      50.080  48.470  31.810  1.00  0.00           H  
ATOM   1302  HD1 PHE    87      47.320  46.780  33.160  1.00  0.00           H  
ATOM   1303  HD2 PHE    87      51.450  46.090  32.000  1.00  0.00           H  
ATOM   1304  HE1 PHE    87      47.560  44.740  34.700  1.00  0.00           H  
ATOM   1305  HE2 PHE    87      51.550  44.160  33.330  1.00  0.00           H  
ATOM   1306  HZ  PHE    87      49.530  43.470  34.700  1.00  0.00           H  
ATOM   1307  N   GLY    88      47.510  45.660  29.870  1.00  0.00           N  
ATOM   1308  CA  GLY    88      46.270  44.950  29.700  1.00  0.00           C  
ATOM   1309  C   GLY    88      45.730  44.810  28.280  1.00  0.00           C  
ATOM   1310  O   GLY    88      46.250  45.370  27.270  1.00  0.00           O  
ATOM   1311  HN  GLY    88      48.350  45.150  30.020  1.00  0.00           H  
ATOM   1312  HA1 GLY    88      45.460  45.530  30.110  1.00  0.00           H  
ATOM   1313  HA2 GLY    88      46.310  43.970  30.150  1.00  0.00           H  
ATOM   1314  N   GLU    89      44.750  43.900  28.190  1.00  0.00           N  
ATOM   1315  CA  GLU    89      44.060  43.560  27.000  1.00  0.00           C  
ATOM   1316  C   GLU    89      42.580  43.590  27.330  1.00  0.00           C  
ATOM   1317  O   GLU    89      42.120  43.360  28.430  1.00  0.00           O  
ATOM   1318  CB  GLU    89      44.520  42.110  26.530  1.00  0.00           C  
ATOM   1319  CG  GLU    89      46.010  41.990  26.370  1.00  0.00           C  
ATOM   1320  CD  GLU    89      46.480  40.620  25.950  1.00  0.00           C  
ATOM   1321  OE1 GLU    89      47.070  39.830  26.720  1.00  0.00           O  
ATOM   1322  OE2 GLU    89      46.150  40.190  24.820  1.00  0.00           O1-
ATOM   1323  HN  GLU    89      44.510  43.430  29.030  1.00  0.00           H  
ATOM   1324  HA  GLU    89      44.250  44.320  26.260  1.00  0.00           H  
ATOM   1325  HB1 GLU    89      43.920  41.890  25.620  1.00  0.00           H  
ATOM   1326  HB2 GLU    89      44.180  41.470  27.370  1.00  0.00           H  
ATOM   1327  HG1 GLU    89      46.460  42.230  27.360  1.00  0.00           H  
ATOM   1328  HG2 GLU    89      46.340  42.810  25.700  1.00  0.00           H  
ATOM   1329  N   VAL    90      41.740  43.900  26.320  1.00  0.00           N  
ATOM   1330  CA  VAL    90      40.310  43.930  26.400  1.00  0.00           C  
ATOM   1331  C   VAL    90      39.620  43.100  25.370  1.00  0.00           C  
ATOM   1332  O   VAL    90      39.720  43.410  24.180  1.00  0.00           O  
ATOM   1333  CB  VAL    90      39.740  45.390  26.380  1.00  0.00           C  
ATOM   1334  CG1 VAL    90      38.200  45.430  26.600  1.00  0.00           C  
ATOM   1335  CG2 VAL    90      40.510  46.230  27.380  1.00  0.00           C  
ATOM   1336  HN  VAL    90      42.210  44.270  25.520  1.00  0.00           H  
ATOM   1337  HA  VAL    90      40.060  43.420  27.320  1.00  0.00           H  
ATOM   1338  HB  VAL    90      39.940  45.750  25.350  1.00  0.00           H  
ATOM   1339 1HG1 VAL    90      38.040  45.080  27.650  1.00  0.00           H  
ATOM   1340 2HG1 VAL    90      37.610  44.720  26.000  1.00  0.00           H  
ATOM   1341 3HG1 VAL    90      37.900  46.500  26.500  1.00  0.00           H  
ATOM   1342 1HG2 VAL    90      39.980  47.170  27.610  1.00  0.00           H  
ATOM   1343 2HG2 VAL    90      41.550  46.380  27.020  1.00  0.00           H  
ATOM   1344 3HG2 VAL    90      40.600  45.660  28.330  1.00  0.00           H  
ATOM   1345  N   GLN    91      38.880  42.090  25.820  1.00  0.00           N  
ATOM   1346  CA  GLN    91      38.180  41.070  25.030  1.00  0.00           C  
ATOM   1347  C   GLN    91      36.680  41.170  25.310  1.00  0.00           C  
ATOM   1348  O   GLN    91      36.340  41.490  26.440  1.00  0.00           O  
ATOM   1349  CB  GLN    91      38.500  39.550  25.150  1.00  0.00           C  
ATOM   1350  CG  GLN    91      39.930  39.330  24.830  1.00  0.00           C  
ATOM   1351  CD  GLN    91      40.670  38.000  25.140  1.00  0.00           C  
ATOM   1352  NE2 GLN    91      40.100  37.140  25.950  1.00  0.00           N  
ATOM   1353  OE1 GLN    91      41.710  37.770  24.520  1.00  0.00           O  
ATOM   1354  HN  GLN    91      38.790  42.030  26.810  1.00  0.00           H  
ATOM   1355  HA  GLN    91      38.350  41.320  23.990  1.00  0.00           H  
ATOM   1356  HB1 GLN    91      37.790  38.960  24.530  1.00  0.00           H  
ATOM   1357  HB2 GLN    91      38.310  39.350  26.230  1.00  0.00           H  
ATOM   1358  HG1 GLN    91      40.540  40.050  25.400  1.00  0.00           H  
ATOM   1359  HG2 GLN    91      40.040  39.550  23.740  1.00  0.00           H  
ATOM   1360 1HE2 GLN    91      39.270  37.420  26.430  1.00  0.00           H  
ATOM   1361 2HE2 GLN    91      40.500  36.230  26.060  1.00  0.00           H  
ATOM   1362  N   LEU    92      35.810  40.960  24.350  1.00  0.00           N  
ATOM   1363  CA  LEU    92      34.400  40.600  24.650  1.00  0.00           C  
ATOM   1364  C   LEU    92      34.260  39.020  24.720  1.00  0.00           C  
ATOM   1365  O   LEU    92      35.040  38.220  24.210  1.00  0.00           O  
ATOM   1366  CB  LEU    92      33.470  41.250  23.690  1.00  0.00           C  
ATOM   1367  CG  LEU    92      33.840  42.700  23.360  1.00  0.00           C  
ATOM   1368  CD1 LEU    92      32.990  43.330  22.120  1.00  0.00           C  
ATOM   1369  CD2 LEU    92      33.570  43.560  24.590  1.00  0.00           C  
ATOM   1370  HN  LEU    92      36.060  41.010  23.390  1.00  0.00           H  
ATOM   1371  HA  LEU    92      34.110  40.960  25.630  1.00  0.00           H  
ATOM   1372  HB1 LEU    92      32.450  41.290  24.130  1.00  0.00           H  
ATOM   1373  HB2 LEU    92      33.570  40.730  22.720  1.00  0.00           H  
ATOM   1374  HG  LEU    92      34.890  42.880  23.060  1.00  0.00           H  
ATOM   1375 1HD1 LEU    92      32.910  42.570  21.320  1.00  0.00           H  
ATOM   1376 2HD1 LEU    92      33.340  44.310  21.730  1.00  0.00           H  
ATOM   1377 3HD1 LEU    92      31.940  43.490  22.430  1.00  0.00           H  
ATOM   1378 1HD2 LEU    92      33.720  44.650  24.490  1.00  0.00           H  
ATOM   1379 2HD2 LEU    92      34.190  43.200  25.440  1.00  0.00           H  
ATOM   1380 3HD2 LEU    92      32.490  43.370  24.780  1.00  0.00           H  
ATOM   1381  N   VAL    93      33.240  38.620  25.450  1.00  0.00           N  
ATOM   1382  CA  VAL    93      32.950  37.150  25.720  1.00  0.00           C  
ATOM   1383  C   VAL    93      31.420  37.010  25.570  1.00  0.00           C  
ATOM   1384  O   VAL    93      30.730  38.030  25.800  1.00  0.00           O  
ATOM   1385  CB  VAL    93      33.380  36.550  27.040  1.00  0.00           C  
ATOM   1386  CG1 VAL    93      34.860  36.260  27.080  1.00  0.00           C  
ATOM   1387  CG2 VAL    93      32.930  37.390  28.230  1.00  0.00           C  
ATOM   1388  HN  VAL    93      32.720  39.270  25.990  1.00  0.00           H  
ATOM   1389  HA  VAL    93      33.350  36.610  24.880  1.00  0.00           H  
ATOM   1390  HB  VAL    93      32.840  35.590  27.140  1.00  0.00           H  
ATOM   1391 1HG1 VAL    93      35.540  37.130  26.910  1.00  0.00           H  
ATOM   1392 2HG1 VAL    93      35.160  35.540  26.290  1.00  0.00           H  
ATOM   1393 3HG1 VAL    93      35.150  35.820  28.060  1.00  0.00           H  
ATOM   1394 1HG2 VAL    93      31.920  37.070  28.580  1.00  0.00           H  
ATOM   1395 2HG2 VAL    93      32.860  38.470  27.970  1.00  0.00           H  
ATOM   1396 3HG2 VAL    93      33.640  37.170  29.040  1.00  0.00           H  
ATOM   1397  N   ARG    94      30.950  35.770  25.200  1.00  0.00           N  
ATOM   1398  CA  ARG    94      29.590  35.250  25.500  1.00  0.00           C  
ATOM   1399  C   ARG    94      29.670  34.260  26.670  1.00  0.00           C  
ATOM   1400  O   ARG    94      30.640  33.510  26.780  1.00  0.00           O  
ATOM   1401  CB  ARG    94      28.880  34.630  24.230  1.00  0.00           C  
ATOM   1402  CG  ARG    94      29.430  33.330  23.610  1.00  0.00           C  
ATOM   1403  CD  ARG    94      28.570  32.890  22.390  1.00  0.00           C  
ATOM   1404  NE  ARG    94      29.420  31.790  21.780  1.00  0.00           N  
ATOM   1405  CZ  ARG    94      30.430  32.000  20.940  1.00  0.00           C  
ATOM   1406  NH1 ARG    94      30.690  33.230  20.480  1.00  0.00           N1+
ATOM   1407  NH2 ARG    94      31.020  30.890  20.570  1.00  0.00           N  
ATOM   1408  HN  ARG    94      31.660  35.070  25.190  1.00  0.00           H  
ATOM   1409  HA  ARG    94      28.960  36.060  25.820  1.00  0.00           H  
ATOM   1410  HB1 ARG    94      28.990  35.340  23.380  1.00  0.00           H  
ATOM   1411  HB2 ARG    94      27.800  34.440  24.380  1.00  0.00           H  
ATOM   1412  HG1 ARG    94      29.560  32.520  24.360  1.00  0.00           H  
ATOM   1413  HG2 ARG    94      30.490  33.480  23.300  1.00  0.00           H  
ATOM   1414  HD1 ARG    94      28.300  33.740  21.730  1.00  0.00           H  
ATOM   1415  HD2 ARG    94      27.600  32.480  22.750  1.00  0.00           H  
ATOM   1416  HE  ARG    94      29.230  30.860  22.100  1.00  0.00           H  
ATOM   1417 1HH1 ARG    94      31.500  33.480  19.950  1.00  0.00           H  
ATOM   1418 2HH1 ARG    94      30.000  33.920  20.690  1.00  0.00           H  
ATOM   1419 1HH2 ARG    94      30.550  30.050  20.840  1.00  0.00           H  
ATOM   1420 2HH2 ARG    94      31.410  31.000  19.660  1.00  0.00           H  
ATOM   1421  N   HSD    95      28.710  34.280  27.660  1.00  0.00           N  
ATOM   1422  CA  HSD    95      28.540  33.240  28.530  1.00  0.00           C  
ATOM   1423  C   HSD    95      28.020  31.900  27.900  1.00  0.00           C  
ATOM   1424  O   HSD    95      27.100  31.990  27.150  1.00  0.00           O  
ATOM   1425  CB  HSD    95      27.620  33.570  29.680  1.00  0.00           C  
ATOM   1426  CG  HSD    95      27.570  32.640  30.880  1.00  0.00           C  
ATOM   1427  CD2 HSD    95      26.560  32.150  31.640  1.00  0.00           C  
ATOM   1428  ND1 HSD    95      28.730  32.140  31.440  1.00  0.00           N  
ATOM   1429  CE1 HSD    95      28.320  31.330  32.500  1.00  0.00           C  
ATOM   1430  NE2 HSD    95      27.040  31.390  32.740  1.00  0.00           N  
ATOM   1431  HN  HSD    95      27.980  34.960  27.620  1.00  0.00           H  
ATOM   1432  HA  HSD    95      29.520  33.060  28.950  1.00  0.00           H  
ATOM   1433  HB1 HSD    95      26.570  33.580  29.330  1.00  0.00           H  
ATOM   1434  HB2 HSD    95      27.790  34.600  30.060  1.00  0.00           H  
ATOM   1435  HD1 HSD    95      29.640  32.110  31.030  1.00  0.00           H  
ATOM   1436  HD2 HSD    95      25.500  32.260  31.480  1.00  0.00           H  
ATOM   1437  HE1 HSD    95      29.040  30.750  33.070  1.00  0.00           H  
ATOM   1438  N   LYS    96      28.490  30.760  28.350  1.00  0.00           N  
ATOM   1439  CA  LYS    96      27.940  29.540  27.780  1.00  0.00           C  
ATOM   1440  C   LYS    96      26.440  29.130  28.090  1.00  0.00           C  
ATOM   1441  O   LYS    96      25.720  28.830  27.140  1.00  0.00           O  
ATOM   1442  CB  LYS    96      28.860  28.390  28.100  1.00  0.00           C  
ATOM   1443  CG  LYS    96      30.240  28.460  27.390  1.00  0.00           C  
ATOM   1444  CD  LYS    96      31.150  27.250  27.770  1.00  0.00           C  
ATOM   1445  CE  LYS    96      32.520  27.370  27.140  1.00  0.00           C  
ATOM   1446  NZ  LYS    96      33.350  26.190  27.470  1.00  0.00           N1+
ATOM   1447  HN  LYS    96      29.290  30.710  28.950  1.00  0.00           H  
ATOM   1448  HA  LYS    96      28.130  29.720  26.730  1.00  0.00           H  
ATOM   1449  HB1 LYS    96      28.420  27.540  27.540  1.00  0.00           H  
ATOM   1450  HB2 LYS    96      28.840  28.060  29.160  1.00  0.00           H  
ATOM   1451  HG1 LYS    96      30.690  29.460  27.530  1.00  0.00           H  
ATOM   1452  HG2 LYS    96      30.150  28.420  26.290  1.00  0.00           H  
ATOM   1453  HD1 LYS    96      30.720  26.280  27.440  1.00  0.00           H  
ATOM   1454  HD2 LYS    96      31.340  27.200  28.860  1.00  0.00           H  
ATOM   1455  HE1 LYS    96      33.070  28.250  27.520  1.00  0.00           H  
ATOM   1456  HE2 LYS    96      32.380  27.360  26.040  1.00  0.00           H  
ATOM   1457  HZ1 LYS    96      32.920  25.240  27.410  1.00  0.00           H  
ATOM   1458  HZ2 LYS    96      33.680  26.350  28.440  1.00  0.00           H  
ATOM   1459  HZ3 LYS    96      34.150  26.240  26.800  1.00  0.00           H  
ATOM   1460  N   SER    97      25.910  29.320  29.310  1.00  0.00           N  
ATOM   1461  CA  SER    97      24.480  29.450  29.560  1.00  0.00           C  
ATOM   1462  C   SER    97      23.770  30.660  28.980  1.00  0.00           C  
ATOM   1463  O   SER    97      23.910  31.800  29.400  1.00  0.00           O  
ATOM   1464  CB  SER    97      24.280  29.580  31.100  1.00  0.00           C  
ATOM   1465  OG  SER    97      22.910  29.610  31.460  1.00  0.00           O  
ATOM   1466  HN  SER    97      26.520  29.300  30.100  1.00  0.00           H  
ATOM   1467  HA  SER    97      23.950  28.590  29.160  1.00  0.00           H  
ATOM   1468  HB1 SER    97      24.840  30.420  31.570  1.00  0.00           H  
ATOM   1469  HB2 SER    97      24.780  28.710  31.570  1.00  0.00           H  
ATOM   1470  HG1 SER    97      22.620  28.730  31.200  1.00  0.00           H  
ATOM   1471  N   THR    98      22.880  30.420  27.960  1.00  0.00           N  
ATOM   1472  CA  THR    98      21.920  31.370  27.400  1.00  0.00           C  
ATOM   1473  C   THR    98      22.560  32.400  26.470  1.00  0.00           C  
ATOM   1474  O   THR    98      21.910  33.350  26.200  1.00  0.00           O  
ATOM   1475  CB  THR    98      20.870  32.020  28.420  1.00  0.00           C  
ATOM   1476  CG2 THR    98      20.020  30.970  29.100  1.00  0.00           C  
ATOM   1477  OG1 THR    98      21.490  32.860  29.370  1.00  0.00           O  
ATOM   1478  HN  THR    98      22.800  29.470  27.660  1.00  0.00           H  
ATOM   1479  HA  THR    98      21.390  30.680  26.780  1.00  0.00           H  
ATOM   1480  HB  THR    98      20.170  32.740  27.960  1.00  0.00           H  
ATOM   1481  HG1 THR    98      22.290  32.360  29.530  1.00  0.00           H  
ATOM   1482 1HG2 THR    98      19.290  30.480  28.430  1.00  0.00           H  
ATOM   1483 2HG2 THR    98      19.460  31.370  29.960  1.00  0.00           H  
ATOM   1484 3HG2 THR    98      20.690  30.160  29.480  1.00  0.00           H  
ATOM   1485  N   ARG    99      23.790  32.180  26.040  1.00  0.00           N  
ATOM   1486  CA  ARG    99      24.470  33.000  24.980  1.00  0.00           C  
ATOM   1487  C   ARG    99      24.570  34.430  25.350  1.00  0.00           C  
ATOM   1488  O   ARG    99      24.790  35.240  24.500  1.00  0.00           O  
ATOM   1489  CB  ARG    99      23.840  32.890  23.550  1.00  0.00           C  
ATOM   1490  CG  ARG    99      23.540  31.510  22.920  1.00  0.00           C  
ATOM   1491  CD  ARG    99      24.690  30.620  22.610  1.00  0.00           C  
ATOM   1492  NE  ARG    99      25.390  31.380  21.500  1.00  0.00           N  
ATOM   1493  CZ  ARG    99      26.380  30.890  20.710  1.00  0.00           C  
ATOM   1494  NH1 ARG    99      26.910  29.750  20.820  1.00  0.00           N1+
ATOM   1495  NH2 ARG    99      26.900  31.660  19.750  1.00  0.00           N  
ATOM   1496  HN  ARG    99      24.190  31.310  26.320  1.00  0.00           H  
ATOM   1497  HA  ARG    99      25.490  32.660  24.880  1.00  0.00           H  
ATOM   1498  HB1 ARG    99      24.480  33.560  22.930  1.00  0.00           H  
ATOM   1499  HB2 ARG    99      22.880  33.430  23.530  1.00  0.00           H  
ATOM   1500  HG1 ARG    99      22.940  31.630  22.000  1.00  0.00           H  
ATOM   1501  HG2 ARG    99      22.870  31.060  23.680  1.00  0.00           H  
ATOM   1502  HD1 ARG    99      24.590  29.560  22.290  1.00  0.00           H  
ATOM   1503  HD2 ARG    99      25.360  30.670  23.500  1.00  0.00           H  
ATOM   1504  HE  ARG    99      24.970  32.250  21.240  1.00  0.00           H  
ATOM   1505 1HH1 ARG    99      26.700  29.170  21.610  1.00  0.00           H  
ATOM   1506 2HH1 ARG    99      27.580  29.520  20.110  1.00  0.00           H  
ATOM   1507 1HH2 ARG    99      26.490  32.570  19.730  1.00  0.00           H  
ATOM   1508 2HH2 ARG    99      27.550  31.350  19.060  1.00  0.00           H  
ATOM   1509  N   LYS   100      24.520  34.830  26.660  1.00  0.00           N  
ATOM   1510  CA  LYS   100      24.680  36.250  27.160  1.00  0.00           C  
ATOM   1511  C   LYS   100      26.020  36.970  26.860  1.00  0.00           C  
ATOM   1512  O   LYS   100      27.050  36.250  27.020  1.00  0.00           O  
ATOM   1513  CB  LYS   100      24.300  36.320  28.630  1.00  0.00           C  
ATOM   1514  CG  LYS   100      22.810  36.100  28.900  1.00  0.00           C  
ATOM   1515  CD  LYS   100      22.450  36.150  30.360  1.00  0.00           C  
ATOM   1516  CE  LYS   100      20.940  36.190  30.610  1.00  0.00           C  
ATOM   1517  NZ  LYS   100      20.530  34.920  31.260  1.00  0.00           N1+
ATOM   1518  HN  LYS   100      24.470  34.080  27.300  1.00  0.00           H  
ATOM   1519  HA  LYS   100      23.880  36.770  26.650  1.00  0.00           H  
ATOM   1520  HB1 LYS   100      24.620  37.220  29.200  1.00  0.00           H  
ATOM   1521  HB2 LYS   100      24.870  35.530  29.160  1.00  0.00           H  
ATOM   1522  HG1 LYS   100      22.560  35.140  28.410  1.00  0.00           H  
ATOM   1523  HG2 LYS   100      22.190  36.900  28.430  1.00  0.00           H  
ATOM   1524  HD1 LYS   100      22.820  37.130  30.750  1.00  0.00           H  
ATOM   1525  HD2 LYS   100      23.020  35.370  30.920  1.00  0.00           H  
ATOM   1526  HE1 LYS   100      20.390  36.240  29.640  1.00  0.00           H  
ATOM   1527  HE2 LYS   100      20.780  37.070  31.270  1.00  0.00           H  
ATOM   1528  HZ1 LYS   100      20.940  34.880  32.210  1.00  0.00           H  
ATOM   1529  HZ2 LYS   100      20.870  34.120  30.670  1.00  0.00           H  
ATOM   1530  HZ3 LYS   100      19.490  34.900  31.300  1.00  0.00           H  
ATOM   1531  N   VAL   101      25.960  38.240  26.560  1.00  0.00           N  
ATOM   1532  CA  VAL   101      27.230  38.900  26.150  1.00  0.00           C  
ATOM   1533  C   VAL   101      27.750  39.780  27.230  1.00  0.00           C  
ATOM   1534  O   VAL   101      27.090  40.620  27.850  1.00  0.00           O  
ATOM   1535  CB  VAL   101      27.260  39.600  24.840  1.00  0.00           C  
ATOM   1536  CG1 VAL   101      28.470  40.510  24.600  1.00  0.00           C  
ATOM   1537  CG2 VAL   101      27.270  38.560  23.720  1.00  0.00           C  
ATOM   1538  HN  VAL   101      25.100  38.730  26.410  1.00  0.00           H  
ATOM   1539  HA  VAL   101      28.030  38.190  26.100  1.00  0.00           H  
ATOM   1540  HB  VAL   101      26.370  40.260  24.790  1.00  0.00           H  
ATOM   1541 1HG1 VAL   101      29.380  40.030  25.030  1.00  0.00           H  
ATOM   1542 2HG1 VAL   101      28.250  41.480  25.090  1.00  0.00           H  
ATOM   1543 3HG1 VAL   101      28.460  40.760  23.520  1.00  0.00           H  
ATOM   1544 1HG2 VAL   101      28.270  38.060  23.740  1.00  0.00           H  
ATOM   1545 2HG2 VAL   101      27.160  39.090  22.750  1.00  0.00           H  
ATOM   1546 3HG2 VAL   101      26.430  37.840  23.850  1.00  0.00           H  
ATOM   1547  N   TYR   102      29.080  39.750  27.480  1.00  0.00           N  
ATOM   1548  CA  TYR   102      29.840  40.490  28.490  1.00  0.00           C  
ATOM   1549  C   TYR   102      31.110  41.170  27.890  1.00  0.00           C  
ATOM   1550  O   TYR   102      31.480  40.890  26.770  1.00  0.00           O  
ATOM   1551  CB  TYR   102      30.160  39.660  29.750  1.00  0.00           C  
ATOM   1552  CG  TYR   102      28.920  39.330  30.570  1.00  0.00           C  
ATOM   1553  CD1 TYR   102      28.400  40.390  31.310  1.00  0.00           C  
ATOM   1554  CD2 TYR   102      28.400  38.020  30.550  1.00  0.00           C  
ATOM   1555  CE1 TYR   102      27.190  40.090  32.010  1.00  0.00           C  
ATOM   1556  CE2 TYR   102      27.260  37.740  31.330  1.00  0.00           C  
ATOM   1557  CZ  TYR   102      26.630  38.820  31.960  1.00  0.00           C  
ATOM   1558  OH  TYR   102      25.480  38.490  32.770  1.00  0.00           O  
ATOM   1559  HN  TYR   102      29.660  39.160  26.930  1.00  0.00           H  
ATOM   1560  HA  TYR   102      29.220  41.350  28.710  1.00  0.00           H  
ATOM   1561  HB1 TYR   102      30.830  40.280  30.380  1.00  0.00           H  
ATOM   1562  HB2 TYR   102      30.690  38.700  29.570  1.00  0.00           H  
ATOM   1563  HD1 TYR   102      28.920  41.330  31.340  1.00  0.00           H  
ATOM   1564  HD2 TYR   102      28.710  37.290  29.810  1.00  0.00           H  
ATOM   1565  HE1 TYR   102      26.850  40.820  32.730  1.00  0.00           H  
ATOM   1566  HE2 TYR   102      26.890  36.720  31.290  1.00  0.00           H  
ATOM   1567  HH  TYR   102      25.180  39.290  33.210  1.00  0.00           H  
ATOM   1568  N   ALA   103      31.790  41.980  28.680  1.00  0.00           N  
ATOM   1569  CA  ALA   103      32.970  42.660  28.310  1.00  0.00           C  
ATOM   1570  C   ALA   103      33.980  42.490  29.310  1.00  0.00           C  
ATOM   1571  O   ALA   103      33.660  42.530  30.540  1.00  0.00           O  
ATOM   1572  CB  ALA   103      32.610  44.210  28.180  1.00  0.00           C  
ATOM   1573  HN  ALA   103      31.470  42.070  29.620  1.00  0.00           H  
ATOM   1574  HA  ALA   103      33.410  42.280  27.410  1.00  0.00           H  
ATOM   1575  HB1 ALA   103      32.340  44.620  29.170  1.00  0.00           H  
ATOM   1576  HB2 ALA   103      31.740  44.300  27.500  1.00  0.00           H  
ATOM   1577  HB3 ALA   103      33.350  44.850  27.650  1.00  0.00           H  
ATOM   1578  N   MET   104      35.260  42.310  28.860  1.00  0.00           N  
ATOM   1579  CA  MET   104      36.300  41.800  29.790  1.00  0.00           C  
ATOM   1580  C   MET   104      37.630  42.410  29.600  1.00  0.00           C  
ATOM   1581  O   MET   104      38.260  42.330  28.550  1.00  0.00           O  
ATOM   1582  CB  MET   104      36.430  40.280  29.590  1.00  0.00           C  
ATOM   1583  CG  MET   104      37.270  39.460  30.530  1.00  0.00           C  
ATOM   1584  SD  MET   104      36.930  37.650  30.480  1.00  0.00           S  
ATOM   1585  CE  MET   104      37.940  37.240  29.090  1.00  0.00           C  
ATOM   1586  HN  MET   104      35.580  42.330  27.920  1.00  0.00           H  
ATOM   1587  HA  MET   104      35.950  42.030  30.780  1.00  0.00           H  
ATOM   1588  HB1 MET   104      36.860  40.170  28.570  1.00  0.00           H  
ATOM   1589  HB2 MET   104      35.380  39.940  29.540  1.00  0.00           H  
ATOM   1590  HG1 MET   104      37.260  39.860  31.560  1.00  0.00           H  
ATOM   1591  HG2 MET   104      38.340  39.640  30.290  1.00  0.00           H  
ATOM   1592  HE1 MET   104      38.960  37.670  29.230  1.00  0.00           H  
ATOM   1593  HE2 MET   104      37.600  37.720  28.150  1.00  0.00           H  
ATOM   1594  HE3 MET   104      38.130  36.160  28.900  1.00  0.00           H  
ATOM   1595  N   LYS   105      38.130  43.020  30.720  1.00  0.00           N  
ATOM   1596  CA  LYS   105      39.530  43.470  30.760  1.00  0.00           C  
ATOM   1597  C   LYS   105      40.380  42.430  31.520  1.00  0.00           C  
ATOM   1598  O   LYS   105      40.030  42.000  32.580  1.00  0.00           O  
ATOM   1599  CB  LYS   105      39.680  44.900  31.500  1.00  0.00           C  
ATOM   1600  CG  LYS   105      41.160  45.390  31.790  1.00  0.00           C  
ATOM   1601  CD  LYS   105      41.200  46.880  32.250  1.00  0.00           C  
ATOM   1602  CE  LYS   105      42.650  47.370  32.200  1.00  0.00           C  
ATOM   1603  NZ  LYS   105      42.670  48.860  32.400  1.00  0.00           N1+
ATOM   1604  HN  LYS   105      37.580  43.030  31.550  1.00  0.00           H  
ATOM   1605  HA  LYS   105      39.950  43.500  29.760  1.00  0.00           H  
ATOM   1606  HB1 LYS   105      39.230  44.930  32.510  1.00  0.00           H  
ATOM   1607  HB2 LYS   105      39.170  45.590  30.790  1.00  0.00           H  
ATOM   1608  HG1 LYS   105      41.590  45.390  30.770  1.00  0.00           H  
ATOM   1609  HG2 LYS   105      41.610  44.700  32.540  1.00  0.00           H  
ATOM   1610  HD1 LYS   105      40.850  46.890  33.300  1.00  0.00           H  
ATOM   1611  HD2 LYS   105      40.470  47.480  31.670  1.00  0.00           H  
ATOM   1612  HE1 LYS   105      43.030  47.170  31.170  1.00  0.00           H  
ATOM   1613  HE2 LYS   105      43.280  46.860  32.960  1.00  0.00           H  
ATOM   1614  HZ1 LYS   105      41.930  49.400  31.900  1.00  0.00           H  
ATOM   1615  HZ2 LYS   105      43.580  49.130  31.970  1.00  0.00           H  
ATOM   1616  HZ3 LYS   105      42.600  48.980  33.430  1.00  0.00           H  
ATOM   1617  N   LEU   106      41.510  42.130  30.950  1.00  0.00           N  
ATOM   1618  CA  LEU   106      42.240  41.000  31.390  1.00  0.00           C  
ATOM   1619  C   LEU   106      43.640  41.430  31.410  1.00  0.00           C  
ATOM   1620  O   LEU   106      44.170  42.180  30.580  1.00  0.00           O  
ATOM   1621  CB  LEU   106      41.990  39.660  30.660  1.00  0.00           C  
ATOM   1622  CG  LEU   106      42.150  39.700  29.140  1.00  0.00           C  
ATOM   1623  CD1 LEU   106      42.540  38.330  28.560  1.00  0.00           C  
ATOM   1624  CD2 LEU   106      40.830  40.180  28.450  1.00  0.00           C  
ATOM   1625  HN  LEU   106      41.920  42.550  30.150  1.00  0.00           H  
ATOM   1626  HA  LEU   106      42.040  40.850  32.440  1.00  0.00           H  
ATOM   1627  HB1 LEU   106      40.930  39.360  30.850  1.00  0.00           H  
ATOM   1628  HB2 LEU   106      42.660  38.910  31.120  1.00  0.00           H  
ATOM   1629  HG  LEU   106      42.960  40.420  28.910  1.00  0.00           H  
ATOM   1630 1HD1 LEU   106      43.580  38.090  28.880  1.00  0.00           H  
ATOM   1631 2HD1 LEU   106      42.510  38.350  27.450  1.00  0.00           H  
ATOM   1632 3HD1 LEU   106      41.750  37.610  28.850  1.00  0.00           H  
ATOM   1633 1HD2 LEU   106      40.930  40.350  27.350  1.00  0.00           H  
ATOM   1634 2HD2 LEU   106      40.380  41.040  28.980  1.00  0.00           H  
ATOM   1635 3HD2 LEU   106      40.150  39.310  28.510  1.00  0.00           H  
ATOM   1636  N   LEU   107      44.310  41.030  32.510  1.00  0.00           N  
ATOM   1637  CA  LEU   107      45.670  41.430  32.890  1.00  0.00           C  
ATOM   1638  C   LEU   107      46.490  40.150  32.970  1.00  0.00           C  
ATOM   1639  O   LEU   107      46.120  39.170  33.590  1.00  0.00           O  
ATOM   1640  CB  LEU   107      45.900  42.180  34.200  1.00  0.00           C  
ATOM   1641  CG  LEU   107      44.690  43.020  34.690  1.00  0.00           C  
ATOM   1642  CD1 LEU   107      44.910  43.420  36.190  1.00  0.00           C  
ATOM   1643  CD2 LEU   107      44.400  44.210  33.770  1.00  0.00           C  
ATOM   1644  HN  LEU   107      43.880  40.380  33.130  1.00  0.00           H  
ATOM   1645  HA  LEU   107      46.020  42.050  32.070  1.00  0.00           H  
ATOM   1646  HB1 LEU   107      46.850  42.710  33.950  1.00  0.00           H  
ATOM   1647  HB2 LEU   107      45.980  41.460  35.040  1.00  0.00           H  
ATOM   1648  HG  LEU   107      43.780  42.380  34.720  1.00  0.00           H  
ATOM   1649 1HD1 LEU   107      44.430  44.400  36.400  1.00  0.00           H  
ATOM   1650 2HD1 LEU   107      45.970  43.700  36.320  1.00  0.00           H  
ATOM   1651 3HD1 LEU   107      44.600  42.590  36.860  1.00  0.00           H  
ATOM   1652 1HD2 LEU   107      43.360  44.510  34.040  1.00  0.00           H  
ATOM   1653 2HD2 LEU   107      44.380  43.970  32.690  1.00  0.00           H  
ATOM   1654 3HD2 LEU   107      45.200  44.970  33.890  1.00  0.00           H  
ATOM   1655  N   SER   108      47.670  40.160  32.250  1.00  0.00           N  
ATOM   1656  CA  SER   108      48.560  39.040  32.330  1.00  0.00           C  
ATOM   1657  C   SER   108      49.410  39.150  33.520  1.00  0.00           C  
ATOM   1658  O   SER   108      50.080  40.160  33.740  1.00  0.00           O  
ATOM   1659  CB  SER   108      49.460  39.130  31.120  1.00  0.00           C  
ATOM   1660  OG  SER   108      50.480  38.140  31.080  1.00  0.00           O  
ATOM   1661  HN  SER   108      47.860  40.970  31.690  1.00  0.00           H  
ATOM   1662  HA  SER   108      47.960  38.150  32.420  1.00  0.00           H  
ATOM   1663  HB1 SER   108      49.900  40.150  31.110  1.00  0.00           H  
ATOM   1664  HB2 SER   108      48.880  39.010  30.180  1.00  0.00           H  
ATOM   1665  HG1 SER   108      50.770  38.170  30.160  1.00  0.00           H  
ATOM   1666  N   LYS   109      49.390  38.080  34.320  1.00  0.00           N  
ATOM   1667  CA  LYS   109      50.170  37.870  35.500  1.00  0.00           C  
ATOM   1668  C   LYS   109      51.630  37.640  35.110  1.00  0.00           C  
ATOM   1669  O   LYS   109      52.490  37.930  35.900  1.00  0.00           O  
ATOM   1670  CB  LYS   109      49.720  36.760  36.540  1.00  0.00           C  
ATOM   1671  CG  LYS   109      48.370  36.980  37.170  1.00  0.00           C  
ATOM   1672  CD  LYS   109      47.890  35.920  38.230  1.00  0.00           C  
ATOM   1673  CE  LYS   109      47.770  34.490  37.730  1.00  0.00           C  
ATOM   1674  NZ  LYS   109      47.260  33.750  38.840  1.00  0.00           N1+
ATOM   1675  HN  LYS   109      48.870  37.240  34.170  1.00  0.00           H  
ATOM   1676  HA  LYS   109      50.170  38.860  35.930  1.00  0.00           H  
ATOM   1677  HB1 LYS   109      50.460  36.840  37.360  1.00  0.00           H  
ATOM   1678  HB2 LYS   109      49.850  35.710  36.200  1.00  0.00           H  
ATOM   1679  HG1 LYS   109      47.660  37.130  36.330  1.00  0.00           H  
ATOM   1680  HG2 LYS   109      48.340  37.910  37.790  1.00  0.00           H  
ATOM   1681  HD1 LYS   109      46.950  36.280  38.700  1.00  0.00           H  
ATOM   1682  HD2 LYS   109      48.630  36.030  39.040  1.00  0.00           H  
ATOM   1683  HE1 LYS   109      48.710  33.980  37.430  1.00  0.00           H  
ATOM   1684  HE2 LYS   109      47.010  34.390  36.930  1.00  0.00           H  
ATOM   1685  HZ1 LYS   109      47.810  34.050  39.670  1.00  0.00           H  
ATOM   1686  HZ2 LYS   109      47.450  32.750  38.660  1.00  0.00           H  
ATOM   1687  HZ3 LYS   109      46.260  33.870  39.090  1.00  0.00           H  
ATOM   1688  N   PHE   110      51.960  37.100  33.860  1.00  0.00           N  
ATOM   1689  CA  PHE   110      53.300  37.110  33.320  1.00  0.00           C  
ATOM   1690  C   PHE   110      53.890  38.490  33.110  1.00  0.00           C  
ATOM   1691  O   PHE   110      55.060  38.750  33.550  1.00  0.00           O  
ATOM   1692  CB  PHE   110      53.540  36.140  32.110  1.00  0.00           C  
ATOM   1693  CG  PHE   110      53.570  34.700  32.610  1.00  0.00           C  
ATOM   1694  CD1 PHE   110      54.340  34.210  33.640  1.00  0.00           C  
ATOM   1695  CD2 PHE   110      52.720  33.800  31.950  1.00  0.00           C  
ATOM   1696  CE1 PHE   110      54.330  32.870  34.050  1.00  0.00           C  
ATOM   1697  CE2 PHE   110      52.740  32.430  32.220  1.00  0.00           C  
ATOM   1698  CZ  PHE   110      53.530  31.980  33.280  1.00  0.00           C  
ATOM   1699  HN  PHE   110      51.170  36.980  33.250  1.00  0.00           H  
ATOM   1700  HA  PHE   110      53.940  36.850  34.150  1.00  0.00           H  
ATOM   1701  HB1 PHE   110      54.480  36.300  31.530  1.00  0.00           H  
ATOM   1702  HB2 PHE   110      52.760  36.250  31.330  1.00  0.00           H  
ATOM   1703  HD1 PHE   110      54.950  34.870  34.240  1.00  0.00           H  
ATOM   1704  HD2 PHE   110      52.130  34.120  31.100  1.00  0.00           H  
ATOM   1705  HE1 PHE   110      55.020  32.490  34.780  1.00  0.00           H  
ATOM   1706  HE2 PHE   110      52.130  31.700  31.720  1.00  0.00           H  
ATOM   1707  HZ  PHE   110      53.590  30.990  33.690  1.00  0.00           H  
ATOM   1708  N   GLU   111      53.110  39.540  32.640  1.00  0.00           N  
ATOM   1709  CA  GLU   111      53.390  40.980  32.580  1.00  0.00           C  
ATOM   1710  C   GLU   111      53.630  41.580  33.880  1.00  0.00           C  
ATOM   1711  O   GLU   111      54.550  42.350  34.110  1.00  0.00           O  
ATOM   1712  CB  GLU   111      52.330  41.670  31.720  1.00  0.00           C  
ATOM   1713  CG  GLU   111      52.350  41.250  30.270  1.00  0.00           C  
ATOM   1714  CD  GLU   111      53.630  41.590  29.560  1.00  0.00           C  
ATOM   1715  OE1 GLU   111      53.960  42.750  29.570  1.00  0.00           O  
ATOM   1716  OE2 GLU   111      54.320  40.640  29.070  1.00  0.00           O1-
ATOM   1717  HN  GLU   111      52.240  39.340  32.180  1.00  0.00           H  
ATOM   1718  HA  GLU   111      54.360  41.000  32.110  1.00  0.00           H  
ATOM   1719  HB1 GLU   111      52.510  42.770  31.740  1.00  0.00           H  
ATOM   1720  HB2 GLU   111      51.310  41.620  32.160  1.00  0.00           H  
ATOM   1721  HG1 GLU   111      51.560  41.740  29.660  1.00  0.00           H  
ATOM   1722  HG2 GLU   111      52.090  40.170  30.200  1.00  0.00           H  
ATOM   1723  N   MET   112      52.850  41.140  34.940  1.00  0.00           N  
ATOM   1724  CA  MET   112      53.010  41.500  36.300  1.00  0.00           C  
ATOM   1725  C   MET   112      54.390  41.120  36.830  1.00  0.00           C  
ATOM   1726  O   MET   112      54.900  41.950  37.540  1.00  0.00           O  
ATOM   1727  CB  MET   112      51.960  40.980  37.290  1.00  0.00           C  
ATOM   1728  CG  MET   112      50.550  41.500  36.870  1.00  0.00           C  
ATOM   1729  SD  MET   112      49.370  41.060  38.130  1.00  0.00           S  
ATOM   1730  CE  MET   112      48.010  41.030  36.960  1.00  0.00           C  
ATOM   1731  HN  MET   112      52.140  40.460  34.810  1.00  0.00           H  
ATOM   1732  HA  MET   112      52.900  42.570  36.310  1.00  0.00           H  
ATOM   1733  HB1 MET   112      52.260  41.400  38.270  1.00  0.00           H  
ATOM   1734  HB2 MET   112      51.950  39.870  37.410  1.00  0.00           H  
ATOM   1735  HG1 MET   112      50.350  40.910  35.950  1.00  0.00           H  
ATOM   1736  HG2 MET   112      50.560  42.590  36.710  1.00  0.00           H  
ATOM   1737  HE1 MET   112      48.030  41.830  36.200  1.00  0.00           H  
ATOM   1738  HE2 MET   112      47.050  41.100  37.520  1.00  0.00           H  
ATOM   1739  HE3 MET   112      47.870  40.060  36.430  1.00  0.00           H  
ATOM   1740  N   ILE   113      55.070  40.020  36.440  1.00  0.00           N  
ATOM   1741  CA  ILE   113      56.380  39.770  36.980  1.00  0.00           C  
ATOM   1742  C   ILE   113      57.390  40.650  36.290  1.00  0.00           C  
ATOM   1743  O   ILE   113      58.220  41.240  36.940  1.00  0.00           O  
ATOM   1744  CB  ILE   113      56.860  38.330  36.750  1.00  0.00           C  
ATOM   1745  CG1 ILE   113      55.790  37.360  37.360  1.00  0.00           C  
ATOM   1746  CG2 ILE   113      58.230  38.150  37.520  1.00  0.00           C  
ATOM   1747  CD  ILE   113      56.120  35.880  36.920  1.00  0.00           C  
ATOM   1748  HN  ILE   113      54.660  39.370  35.810  1.00  0.00           H  
ATOM   1749  HA  ILE   113      56.420  40.050  38.030  1.00  0.00           H  
ATOM   1750  HB  ILE   113      57.000  38.030  35.690  1.00  0.00           H  
ATOM   1751 1HG1 ILE   113      54.860  37.600  36.810  1.00  0.00           H  
ATOM   1752 2HG1 ILE   113      55.720  37.510  38.460  1.00  0.00           H  
ATOM   1753 1HG2 ILE   113      58.580  37.110  37.350  1.00  0.00           H  
ATOM   1754 2HG2 ILE   113      58.070  38.260  38.610  1.00  0.00           H  
ATOM   1755 3HG2 ILE   113      58.990  38.850  37.100  1.00  0.00           H  
ATOM   1756  HD1 ILE   113      57.190  35.640  37.040  1.00  0.00           H  
ATOM   1757  HD2 ILE   113      55.910  35.750  35.830  1.00  0.00           H  
ATOM   1758  HD3 ILE   113      55.510  35.250  37.600  1.00  0.00           H  
ATOM   1759  N   LYS   114      57.170  40.820  34.960  1.00  0.00           N  
ATOM   1760  CA  LYS   114      57.990  41.700  34.180  1.00  0.00           C  
ATOM   1761  C   LYS   114      58.030  43.230  34.680  1.00  0.00           C  
ATOM   1762  O   LYS   114      59.100  43.840  34.770  1.00  0.00           O  
ATOM   1763  CB  LYS   114      57.470  41.650  32.740  1.00  0.00           C  
ATOM   1764  CG  LYS   114      57.940  40.380  31.920  1.00  0.00           C  
ATOM   1765  CD  LYS   114      57.360  40.220  30.510  1.00  0.00           C  
ATOM   1766  CE  LYS   114      57.910  41.180  29.430  1.00  0.00           C  
ATOM   1767  NZ  LYS   114      57.070  41.090  28.220  1.00  0.00           N1+
ATOM   1768  HN  LYS   114      56.390  40.340  34.570  1.00  0.00           H  
ATOM   1769  HA  LYS   114      58.990  41.290  34.150  1.00  0.00           H  
ATOM   1770  HB1 LYS   114      57.760  42.550  32.150  1.00  0.00           H  
ATOM   1771  HB2 LYS   114      56.370  41.560  32.650  1.00  0.00           H  
ATOM   1772  HG1 LYS   114      57.970  39.520  32.610  1.00  0.00           H  
ATOM   1773  HG2 LYS   114      59.000  40.590  31.650  1.00  0.00           H  
ATOM   1774  HD1 LYS   114      56.260  40.180  30.640  1.00  0.00           H  
ATOM   1775  HD2 LYS   114      57.660  39.240  30.090  1.00  0.00           H  
ATOM   1776  HE1 LYS   114      58.980  40.950  29.230  1.00  0.00           H  
ATOM   1777  HE2 LYS   114      57.760  42.190  29.860  1.00  0.00           H  
ATOM   1778  HZ1 LYS   114      56.080  41.240  28.500  1.00  0.00           H  
ATOM   1779  HZ2 LYS   114      57.170  40.200  27.700  1.00  0.00           H  
ATOM   1780  HZ3 LYS   114      57.250  41.900  27.590  1.00  0.00           H  
ATOM   1781  N   ARG   115      56.840  43.780  34.970  1.00  0.00           N  
ATOM   1782  CA  ARG   115      56.680  45.210  35.230  1.00  0.00           C  
ATOM   1783  C   ARG   115      57.420  45.710  36.480  1.00  0.00           C  
ATOM   1784  O   ARG   115      57.430  45.030  37.540  1.00  0.00           O  
ATOM   1785  CB  ARG   115      55.250  45.730  35.210  1.00  0.00           C  
ATOM   1786  CG  ARG   115      54.620  45.920  33.790  1.00  0.00           C  
ATOM   1787  CD  ARG   115      55.200  47.050  32.910  1.00  0.00           C  
ATOM   1788  NE  ARG   115      54.810  48.310  33.630  1.00  0.00           N  
ATOM   1789  CZ  ARG   115      53.800  49.180  33.360  1.00  0.00           C  
ATOM   1790  NH1 ARG   115      52.820  48.980  32.520  1.00  0.00           N1+
ATOM   1791  NH2 ARG   115      53.770  50.310  34.070  1.00  0.00           N  
ATOM   1792  HN  ARG   115      56.030  43.240  34.770  1.00  0.00           H  
ATOM   1793  HA  ARG   115      57.200  45.750  34.450  1.00  0.00           H  
ATOM   1794  HB1 ARG   115      55.150  46.670  35.790  1.00  0.00           H  
ATOM   1795  HB2 ARG   115      54.620  44.960  35.720  1.00  0.00           H  
ATOM   1796  HG1 ARG   115      53.520  46.120  33.800  1.00  0.00           H  
ATOM   1797  HG2 ARG   115      54.740  44.950  33.260  1.00  0.00           H  
ATOM   1798  HD1 ARG   115      54.970  46.940  31.820  1.00  0.00           H  
ATOM   1799  HD2 ARG   115      56.310  46.980  32.910  1.00  0.00           H  
ATOM   1800  HE  ARG   115      55.470  48.680  34.290  1.00  0.00           H  
ATOM   1801 1HH1 ARG   115      52.850  48.140  31.980  1.00  0.00           H  
ATOM   1802 2HH1 ARG   115      52.120  49.670  32.360  1.00  0.00           H  
ATOM   1803 1HH2 ARG   115      54.260  50.350  34.940  1.00  0.00           H  
ATOM   1804 2HH2 ARG   115      53.240  51.140  33.920  1.00  0.00           H  
ATOM   1805  N   SER   116      57.960  46.970  36.530  1.00  0.00           N  
ATOM   1806  CA  SER   116      58.500  47.440  37.760  1.00  0.00           C  
ATOM   1807  C   SER   116      57.380  47.680  38.840  1.00  0.00           C  
ATOM   1808  O   SER   116      56.290  48.230  38.540  1.00  0.00           O  
ATOM   1809  CB  SER   116      59.500  48.640  37.690  1.00  0.00           C  
ATOM   1810  OG  SER   116      60.110  48.930  38.900  1.00  0.00           O  
ATOM   1811  HN  SER   116      57.900  47.570  35.740  1.00  0.00           H  
ATOM   1812  HA  SER   116      59.090  46.630  38.170  1.00  0.00           H  
ATOM   1813  HB1 SER   116      58.990  49.510  37.230  1.00  0.00           H  
ATOM   1814  HB2 SER   116      60.350  48.470  36.990  1.00  0.00           H  
ATOM   1815  HG1 SER   116      60.560  48.140  39.210  1.00  0.00           H  
ATOM   1816  N   ASP   117      57.640  47.070  40.070  1.00  0.00           N  
ATOM   1817  CA  ASP   117      56.690  46.760  41.160  1.00  0.00           C  
ATOM   1818  C   ASP   117      55.740  47.900  41.520  1.00  0.00           C  
ATOM   1819  O   ASP   117      56.240  48.910  42.050  1.00  0.00           O  
ATOM   1820  CB  ASP   117      57.580  46.380  42.470  1.00  0.00           C  
ATOM   1821  CG  ASP   117      57.990  44.900  42.490  1.00  0.00           C  
ATOM   1822  OD1 ASP   117      57.290  44.000  41.930  1.00  0.00           O  
ATOM   1823  OD2 ASP   117      59.060  44.620  43.050  1.00  0.00           O1-
ATOM   1824  HN  ASP   117      58.540  46.680  40.180  1.00  0.00           H  
ATOM   1825  HA  ASP   117      56.120  45.920  40.790  1.00  0.00           H  
ATOM   1826  HB1 ASP   117      56.920  46.540  43.360  1.00  0.00           H  
ATOM   1827  HB2 ASP   117      58.490  47.010  42.490  1.00  0.00           H  
ATOM   1828  N   SER   118      54.460  47.700  41.250  1.00  0.00           N  
ATOM   1829  CA  SER   118      53.460  48.700  41.630  1.00  0.00           C  
ATOM   1830  C   SER   118      52.060  48.000  41.660  1.00  0.00           C  
ATOM   1831  O   SER   118      51.810  46.940  41.090  1.00  0.00           O  
ATOM   1832  CB  SER   118      53.400  49.920  40.750  1.00  0.00           C  
ATOM   1833  OG  SER   118      52.510  50.890  41.180  1.00  0.00           O  
ATOM   1834  HN  SER   118      54.090  46.940  40.730  1.00  0.00           H  
ATOM   1835  HA  SER   118      53.570  48.960  42.670  1.00  0.00           H  
ATOM   1836  HB1 SER   118      53.190  49.680  39.690  1.00  0.00           H  
ATOM   1837  HB2 SER   118      54.450  50.240  40.930  1.00  0.00           H  
ATOM   1838  HG1 SER   118      52.930  51.350  41.920  1.00  0.00           H  
ATOM   1839  N   ALA   119      51.150  48.640  42.450  1.00  0.00           N  
ATOM   1840  CA  ALA   119      49.840  48.080  42.840  1.00  0.00           C  
ATOM   1841  C   ALA   119      48.650  48.730  42.050  1.00  0.00           C  
ATOM   1842  O   ALA   119      47.540  48.370  42.280  1.00  0.00           O  
ATOM   1843  CB  ALA   119      49.690  48.360  44.320  1.00  0.00           C  
ATOM   1844  HN  ALA   119      51.450  49.490  42.870  1.00  0.00           H  
ATOM   1845  HA  ALA   119      49.800  47.030  42.620  1.00  0.00           H  
ATOM   1846  HB1 ALA   119      50.400  47.810  44.960  1.00  0.00           H  
ATOM   1847  HB2 ALA   119      48.720  47.940  44.670  1.00  0.00           H  
ATOM   1848  HB3 ALA   119      49.730  49.460  44.490  1.00  0.00           H  
ATOM   1849  N   PHE   120      48.960  49.540  41.080  1.00  0.00           N  
ATOM   1850  CA  PHE   120      48.010  50.190  40.160  1.00  0.00           C  
ATOM   1851  C   PHE   120      46.820  49.350  39.720  1.00  0.00           C  
ATOM   1852  O   PHE   120      45.670  49.800  39.810  1.00  0.00           O  
ATOM   1853  CB  PHE   120      48.730  50.910  38.960  1.00  0.00           C  
ATOM   1854  CG  PHE   120      49.250  50.040  37.880  1.00  0.00           C  
ATOM   1855  CD1 PHE   120      50.550  49.460  37.870  1.00  0.00           C  
ATOM   1856  CD2 PHE   120      48.440  49.910  36.700  1.00  0.00           C  
ATOM   1857  CE1 PHE   120      50.980  48.720  36.760  1.00  0.00           C  
ATOM   1858  CE2 PHE   120      48.920  49.250  35.630  1.00  0.00           C  
ATOM   1859  CZ  PHE   120      50.190  48.660  35.600  1.00  0.00           C  
ATOM   1860  HN  PHE   120      49.900  49.830  40.910  1.00  0.00           H  
ATOM   1861  HA  PHE   120      47.610  51.030  40.700  1.00  0.00           H  
ATOM   1862  HB1 PHE   120      49.520  51.590  39.340  1.00  0.00           H  
ATOM   1863  HB2 PHE   120      47.980  51.560  38.470  1.00  0.00           H  
ATOM   1864  HD1 PHE   120      51.220  49.690  38.690  1.00  0.00           H  
ATOM   1865  HD2 PHE   120      47.450  50.350  36.680  1.00  0.00           H  
ATOM   1866  HE1 PHE   120      51.980  48.320  36.790  1.00  0.00           H  
ATOM   1867  HE2 PHE   120      48.360  49.290  34.710  1.00  0.00           H  
ATOM   1868  HZ  PHE   120      50.630  48.430  34.640  1.00  0.00           H  
ATOM   1869  N   PHE   121      47.000  48.080  39.340  1.00  0.00           N  
ATOM   1870  CA  PHE   121      45.900  47.140  39.020  1.00  0.00           C  
ATOM   1871  C   PHE   121      44.850  46.840  40.120  1.00  0.00           C  
ATOM   1872  O   PHE   121      43.600  46.900  39.910  1.00  0.00           O  
ATOM   1873  CB  PHE   121      46.480  45.850  38.330  1.00  0.00           C  
ATOM   1874  CG  PHE   121      47.800  45.430  38.800  1.00  0.00           C  
ATOM   1875  CD1 PHE   121      48.920  45.790  37.940  1.00  0.00           C  
ATOM   1876  CD2 PHE   121      48.070  44.540  39.910  1.00  0.00           C  
ATOM   1877  CE1 PHE   121      50.230  45.390  38.210  1.00  0.00           C  
ATOM   1878  CE2 PHE   121      49.370  44.070  40.030  1.00  0.00           C  
ATOM   1879  CZ  PHE   121      50.400  44.440  39.210  1.00  0.00           C  
ATOM   1880  HN  PHE   121      47.930  47.730  39.250  1.00  0.00           H  
ATOM   1881  HA  PHE   121      45.310  47.660  38.280  1.00  0.00           H  
ATOM   1882  HB1 PHE   121      46.560  46.210  37.280  1.00  0.00           H  
ATOM   1883  HB2 PHE   121      45.730  45.030  38.340  1.00  0.00           H  
ATOM   1884  HD1 PHE   121      48.720  46.540  37.190  1.00  0.00           H  
ATOM   1885  HD2 PHE   121      47.300  44.250  40.620  1.00  0.00           H  
ATOM   1886  HE1 PHE   121      51.070  45.790  37.670  1.00  0.00           H  
ATOM   1887  HE2 PHE   121      49.570  43.390  40.850  1.00  0.00           H  
ATOM   1888  HZ  PHE   121      51.420  44.180  39.450  1.00  0.00           H  
ATOM   1889  N   TRP   122      45.330  46.650  41.350  1.00  0.00           N  
ATOM   1890  CA  TRP   122      44.490  46.490  42.580  1.00  0.00           C  
ATOM   1891  C   TRP   122      43.670  47.850  42.880  1.00  0.00           C  
ATOM   1892  O   TRP   122      42.510  47.770  43.150  1.00  0.00           O  
ATOM   1893  CB  TRP   122      45.350  46.070  43.830  1.00  0.00           C  
ATOM   1894  CG  TRP   122      46.100  44.800  43.830  1.00  0.00           C  
ATOM   1895  CD1 TRP   122      47.380  44.790  43.380  1.00  0.00           C  
ATOM   1896  CD2 TRP   122      45.880  43.580  44.420  1.00  0.00           C  
ATOM   1897  CE2 TRP   122      47.010  42.820  44.290  1.00  0.00           C  
ATOM   1898  CE3 TRP   122      44.750  43.000  45.120  1.00  0.00           C  
ATOM   1899  NE1 TRP   122      47.970  43.570  43.610  1.00  0.00           N  
ATOM   1900  CZ2 TRP   122      46.990  41.470  44.690  1.00  0.00           C  
ATOM   1901  CZ3 TRP   122      44.840  41.730  45.670  1.00  0.00           C  
ATOM   1902  CH2 TRP   122      45.920  40.900  45.360  1.00  0.00           C  
ATOM   1903  HN  TRP   122      46.320  46.600  41.390  1.00  0.00           H  
ATOM   1904  HA  TRP   122      43.700  45.800  42.320  1.00  0.00           H  
ATOM   1905  HB1 TRP   122      44.630  45.820  44.650  1.00  0.00           H  
ATOM   1906  HB2 TRP   122      46.010  46.930  44.090  1.00  0.00           H  
ATOM   1907  HD1 TRP   122      47.890  45.670  43.020  1.00  0.00           H  
ATOM   1908  HE1 TRP   122      48.910  43.290  43.530  1.00  0.00           H  
ATOM   1909  HE3 TRP   122      43.890  43.640  45.270  1.00  0.00           H  
ATOM   1910  HZ2 TRP   122      47.880  40.880  44.550  1.00  0.00           H  
ATOM   1911  HZ3 TRP   122      43.970  41.320  46.140  1.00  0.00           H  
ATOM   1912  HH2 TRP   122      45.980  39.870  45.670  1.00  0.00           H  
ATOM   1913  N   GLU   123      44.330  49.030  42.820  1.00  0.00           N  
ATOM   1914  CA  GLU   123      43.570  50.260  42.900  1.00  0.00           C  
ATOM   1915  C   GLU   123      42.530  50.480  41.750  1.00  0.00           C  
ATOM   1916  O   GLU   123      41.450  50.920  42.130  1.00  0.00           O  
ATOM   1917  CB  GLU   123      44.560  51.480  42.860  1.00  0.00           C  
ATOM   1918  CG  GLU   123      45.520  51.580  44.130  1.00  0.00           C  
ATOM   1919  CD  GLU   123      44.820  52.260  45.310  1.00  0.00           C  
ATOM   1920  OE1 GLU   123      44.010  51.480  45.970  1.00  0.00           O  
ATOM   1921  OE2 GLU   123      45.020  53.440  45.630  1.00  0.00           O1-
ATOM   1922  HN  GLU   123      45.320  49.010  42.930  1.00  0.00           H  
ATOM   1923  HA  GLU   123      43.010  50.240  43.820  1.00  0.00           H  
ATOM   1924  HB1 GLU   123      43.950  52.400  42.760  1.00  0.00           H  
ATOM   1925  HB2 GLU   123      45.150  51.360  41.930  1.00  0.00           H  
ATOM   1926  HG1 GLU   123      46.440  52.140  43.860  1.00  0.00           H  
ATOM   1927  HG2 GLU   123      45.850  50.610  44.560  1.00  0.00           H  
ATOM   1928  N   GLU   124      42.800  50.190  40.490  1.00  0.00           N  
ATOM   1929  CA  GLU   124      41.810  50.210  39.370  1.00  0.00           C  
ATOM   1930  C   GLU   124      40.620  49.300  39.660  1.00  0.00           C  
ATOM   1931  O   GLU   124      39.480  49.760  39.600  1.00  0.00           O  
ATOM   1932  CB  GLU   124      42.560  49.730  38.070  1.00  0.00           C  
ATOM   1933  CG  GLU   124      41.630  49.420  36.880  1.00  0.00           C  
ATOM   1934  CD  GLU   124      42.240  49.460  35.500  1.00  0.00           C  
ATOM   1935  OE1 GLU   124      41.840  50.240  34.620  1.00  0.00           O  
ATOM   1936  OE2 GLU   124      43.190  48.680  35.260  1.00  0.00           O1-
ATOM   1937  HN  GLU   124      43.740  49.900  40.310  1.00  0.00           H  
ATOM   1938  HA  GLU   124      41.280  51.130  39.170  1.00  0.00           H  
ATOM   1939  HB1 GLU   124      43.370  48.990  38.250  1.00  0.00           H  
ATOM   1940  HB2 GLU   124      43.090  50.660  37.790  1.00  0.00           H  
ATOM   1941  HG1 GLU   124      40.800  50.170  36.900  1.00  0.00           H  
ATOM   1942  HG2 GLU   124      41.250  48.400  37.100  1.00  0.00           H  
ATOM   1943  N   ARG   125      40.860  48.070  40.110  1.00  0.00           N  
ATOM   1944  CA  ARG   125      39.720  47.270  40.490  1.00  0.00           C  
ATOM   1945  C   ARG   125      38.920  47.820  41.730  1.00  0.00           C  
ATOM   1946  O   ARG   125      37.700  47.760  41.700  1.00  0.00           O  
ATOM   1947  CB  ARG   125      40.300  45.870  40.990  1.00  0.00           C  
ATOM   1948  CG  ARG   125      39.200  44.840  41.050  1.00  0.00           C  
ATOM   1949  CD  ARG   125      39.210  44.050  42.370  1.00  0.00           C  
ATOM   1950  NE  ARG   125      38.740  44.820  43.590  1.00  0.00           N  
ATOM   1951  CZ  ARG   125      38.200  44.260  44.590  1.00  0.00           C  
ATOM   1952  NH1 ARG   125      37.730  42.990  44.720  1.00  0.00           N1+
ATOM   1953  NH2 ARG   125      38.150  44.950  45.720  1.00  0.00           N  
ATOM   1954  HN  ARG   125      41.790  47.720  40.160  1.00  0.00           H  
ATOM   1955  HA  ARG   125      38.970  47.190  39.720  1.00  0.00           H  
ATOM   1956  HB1 ARG   125      40.770  45.940  42.000  1.00  0.00           H  
ATOM   1957  HB2 ARG   125      41.100  45.550  40.290  1.00  0.00           H  
ATOM   1958  HG1 ARG   125      39.310  44.190  40.160  1.00  0.00           H  
ATOM   1959  HG2 ARG   125      38.160  45.240  41.020  1.00  0.00           H  
ATOM   1960  HD1 ARG   125      40.130  43.550  42.760  1.00  0.00           H  
ATOM   1961  HD2 ARG   125      38.530  43.210  42.140  1.00  0.00           H  
ATOM   1962  HE  ARG   125      38.930  45.780  43.780  1.00  0.00           H  
ATOM   1963 1HH1 ARG   125      37.980  42.360  43.990  1.00  0.00           H  
ATOM   1964 2HH1 ARG   125      37.700  42.680  45.670  1.00  0.00           H  
ATOM   1965 1HH2 ARG   125      38.760  45.740  45.680  1.00  0.00           H  
ATOM   1966 2HH2 ARG   125      37.890  44.460  46.550  1.00  0.00           H  
ATOM   1967  N   ASP   126      39.580  48.360  42.760  1.00  0.00           N  
ATOM   1968  CA  ASP   126      38.900  49.070  43.810  1.00  0.00           C  
ATOM   1969  C   ASP   126      38.160  50.340  43.330  1.00  0.00           C  
ATOM   1970  O   ASP   126      37.050  50.590  43.760  1.00  0.00           O  
ATOM   1971  CB  ASP   126      39.780  49.310  45.060  1.00  0.00           C  
ATOM   1972  CG  ASP   126      40.290  48.000  45.680  1.00  0.00           C  
ATOM   1973  OD1 ASP   126      40.960  48.190  46.740  1.00  0.00           O  
ATOM   1974  OD2 ASP   126      39.860  46.960  45.240  1.00  0.00           O1-
ATOM   1975  HN  ASP   126      40.570  48.480  42.670  1.00  0.00           H  
ATOM   1976  HA  ASP   126      38.100  48.390  44.080  1.00  0.00           H  
ATOM   1977  HB1 ASP   126      39.170  49.840  45.820  1.00  0.00           H  
ATOM   1978  HB2 ASP   126      40.640  49.950  44.760  1.00  0.00           H  
ATOM   1979  N   ILE   127      38.790  51.110  42.410  1.00  0.00           N  
ATOM   1980  CA  ILE   127      38.020  52.200  41.680  1.00  0.00           C  
ATOM   1981  C   ILE   127      36.800  51.700  41.010  1.00  0.00           C  
ATOM   1982  O   ILE   127      35.700  52.230  41.260  1.00  0.00           O  
ATOM   1983  CB  ILE   127      38.930  53.030  40.760  1.00  0.00           C  
ATOM   1984  CG1 ILE   127      39.820  54.040  41.630  1.00  0.00           C  
ATOM   1985  CG2 ILE   127      38.160  53.790  39.730  1.00  0.00           C  
ATOM   1986  CD  ILE   127      41.190  54.270  40.930  1.00  0.00           C  
ATOM   1987  HN  ILE   127      39.730  51.080  42.100  1.00  0.00           H  
ATOM   1988  HA  ILE   127      37.720  52.910  42.440  1.00  0.00           H  
ATOM   1989  HB  ILE   127      39.690  52.310  40.380  1.00  0.00           H  
ATOM   1990 1HG1 ILE   127      40.070  53.640  42.640  1.00  0.00           H  
ATOM   1991 2HG1 ILE   127      39.300  55.010  41.810  1.00  0.00           H  
ATOM   1992 1HG2 ILE   127      37.400  54.460  40.190  1.00  0.00           H  
ATOM   1993 2HG2 ILE   127      37.730  53.190  38.900  1.00  0.00           H  
ATOM   1994 3HG2 ILE   127      38.860  54.450  39.190  1.00  0.00           H  
ATOM   1995  HD1 ILE   127      40.950  54.730  39.940  1.00  0.00           H  
ATOM   1996  HD2 ILE   127      41.820  53.370  40.840  1.00  0.00           H  
ATOM   1997  HD3 ILE   127      41.850  55.050  41.370  1.00  0.00           H  
ATOM   1998  N   MET   128      36.890  50.660  40.170  1.00  0.00           N  
ATOM   1999  CA  MET   128      35.790  50.150  39.390  1.00  0.00           C  
ATOM   2000  C   MET   128      34.730  49.430  40.230  1.00  0.00           C  
ATOM   2001  O   MET   128      33.510  49.610  39.980  1.00  0.00           O  
ATOM   2002  CB  MET   128      36.330  49.180  38.290  1.00  0.00           C  
ATOM   2003  CG  MET   128      37.030  50.090  37.240  1.00  0.00           C  
ATOM   2004  SD  MET   128      37.900  49.200  35.920  1.00  0.00           S  
ATOM   2005  CE  MET   128      36.370  48.530  35.100  1.00  0.00           C  
ATOM   2006  HN  MET   128      37.720  50.110  40.070  1.00  0.00           H  
ATOM   2007  HA  MET   128      35.370  50.980  38.840  1.00  0.00           H  
ATOM   2008  HB1 MET   128      35.480  48.730  37.750  1.00  0.00           H  
ATOM   2009  HB2 MET   128      37.010  48.350  38.580  1.00  0.00           H  
ATOM   2010  HG1 MET   128      37.830  50.740  37.640  1.00  0.00           H  
ATOM   2011  HG2 MET   128      36.360  50.830  36.750  1.00  0.00           H  
ATOM   2012  HE1 MET   128      36.550  47.810  34.280  1.00  0.00           H  
ATOM   2013  HE2 MET   128      35.770  49.390  34.720  1.00  0.00           H  
ATOM   2014  HE3 MET   128      35.850  48.000  35.920  1.00  0.00           H  
ATOM   2015  N   ALA   129      35.100  48.720  41.250  1.00  0.00           N  
ATOM   2016  CA  ALA   129      34.230  48.090  42.280  1.00  0.00           C  
ATOM   2017  C   ALA   129      33.540  49.080  43.170  1.00  0.00           C  
ATOM   2018  O   ALA   129      32.330  49.050  43.280  1.00  0.00           O  
ATOM   2019  CB  ALA   129      35.200  47.160  43.040  1.00  0.00           C  
ATOM   2020  HN  ALA   129      36.060  48.520  41.430  1.00  0.00           H  
ATOM   2021  HA  ALA   129      33.480  47.490  41.780  1.00  0.00           H  
ATOM   2022  HB1 ALA   129      35.970  47.750  43.580  1.00  0.00           H  
ATOM   2023  HB2 ALA   129      35.630  46.360  42.400  1.00  0.00           H  
ATOM   2024  HB3 ALA   129      34.580  46.640  43.800  1.00  0.00           H  
ATOM   2025  N   PHE   130      34.320  49.980  43.770  1.00  0.00           N  
ATOM   2026  CA  PHE   130      33.850  50.720  44.920  1.00  0.00           C  
ATOM   2027  C   PHE   130      33.780  52.180  44.850  1.00  0.00           C  
ATOM   2028  O   PHE   130      33.290  52.780  45.770  1.00  0.00           O  
ATOM   2029  CB  PHE   130      34.690  50.490  46.230  1.00  0.00           C  
ATOM   2030  CG  PHE   130      34.950  49.070  46.670  1.00  0.00           C  
ATOM   2031  CD1 PHE   130      33.960  48.100  46.470  1.00  0.00           C  
ATOM   2032  CD2 PHE   130      36.260  48.690  47.140  1.00  0.00           C  
ATOM   2033  CE1 PHE   130      34.210  46.790  46.920  1.00  0.00           C  
ATOM   2034  CE2 PHE   130      36.490  47.380  47.520  1.00  0.00           C  
ATOM   2035  CZ  PHE   130      35.480  46.460  47.460  1.00  0.00           C  
ATOM   2036  HN  PHE   130      35.270  50.080  43.480  1.00  0.00           H  
ATOM   2037  HA  PHE   130      32.870  50.330  45.120  1.00  0.00           H  
ATOM   2038  HB1 PHE   130      34.190  50.990  47.100  1.00  0.00           H  
ATOM   2039  HB2 PHE   130      35.680  50.970  46.130  1.00  0.00           H  
ATOM   2040  HD1 PHE   130      32.990  48.320  46.040  1.00  0.00           H  
ATOM   2041  HD2 PHE   130      36.930  49.530  47.230  1.00  0.00           H  
ATOM   2042  HE1 PHE   130      33.500  45.990  46.730  1.00  0.00           H  
ATOM   2043  HE2 PHE   130      37.480  47.210  47.910  1.00  0.00           H  
ATOM   2044  HZ  PHE   130      35.710  45.470  47.830  1.00  0.00           H  
ATOM   2045  N   ALA   131      34.170  52.830  43.730  1.00  0.00           N  
ATOM   2046  CA  ALA   131      34.050  54.290  43.690  1.00  0.00           C  
ATOM   2047  C   ALA   131      32.490  54.720  43.700  1.00  0.00           C  
ATOM   2048  O   ALA   131      32.110  55.670  44.400  1.00  0.00           O  
ATOM   2049  CB  ALA   131      34.840  55.010  42.570  1.00  0.00           C  
ATOM   2050  HN  ALA   131      34.490  52.390  42.900  1.00  0.00           H  
ATOM   2051  HA  ALA   131      34.310  54.640  44.680  1.00  0.00           H  
ATOM   2052  HB1 ALA   131      35.930  54.970  42.790  1.00  0.00           H  
ATOM   2053  HB2 ALA   131      34.440  56.040  42.440  1.00  0.00           H  
ATOM   2054  HB3 ALA   131      34.520  54.520  41.630  1.00  0.00           H  
ATOM   2055  N   ASN   132      31.720  53.990  42.920  1.00  0.00           N  
ATOM   2056  CA  ASN   132      30.330  54.160  42.810  1.00  0.00           C  
ATOM   2057  C   ASN   132      29.750  55.460  42.280  1.00  0.00           C  
ATOM   2058  O   ASN   132      29.110  56.210  43.020  1.00  0.00           O  
ATOM   2059  CB  ASN   132      29.510  53.570  43.990  1.00  0.00           C  
ATOM   2060  CG  ASN   132      30.080  52.240  44.490  1.00  0.00           C  
ATOM   2061  ND2 ASN   132      30.170  51.320  43.510  1.00  0.00           N  
ATOM   2062  OD1 ASN   132      30.590  51.980  45.580  1.00  0.00           O  
ATOM   2063  HN  ASN   132      32.080  53.220  42.400  1.00  0.00           H  
ATOM   2064  HA  ASN   132      30.120  53.440  42.030  1.00  0.00           H  
ATOM   2065  HB1 ASN   132      28.450  53.440  43.680  1.00  0.00           H  
ATOM   2066  HB2 ASN   132      29.670  54.300  44.810  1.00  0.00           H  
ATOM   2067 1HD2 ASN   132      30.840  50.580  43.570  1.00  0.00           H  
ATOM   2068 2HD2 ASN   132      29.620  51.370  42.680  1.00  0.00           H  
ATOM   2069  N   SER   133      29.950  55.720  40.980  1.00  0.00           N  
ATOM   2070  CA  SER   133      29.580  56.950  40.370  1.00  0.00           C  
ATOM   2071  C   SER   133      29.270  56.620  38.920  1.00  0.00           C  
ATOM   2072  O   SER   133      29.980  55.840  38.310  1.00  0.00           O  
ATOM   2073  CB  SER   133      30.840  57.900  40.490  1.00  0.00           C  
ATOM   2074  OG  SER   133      30.700  59.110  39.810  1.00  0.00           O  
ATOM   2075  HN  SER   133      30.460  55.130  40.360  1.00  0.00           H  
ATOM   2076  HA  SER   133      28.790  57.470  40.880  1.00  0.00           H  
ATOM   2077  HB1 SER   133      31.730  57.320  40.160  1.00  0.00           H  
ATOM   2078  HB2 SER   133      31.060  58.110  41.560  1.00  0.00           H  
ATOM   2079  HG1 SER   133      30.340  59.780  40.400  1.00  0.00           H  
ATOM   2080  N   PRO   134      28.240  57.190  38.290  1.00  0.00           N  
ATOM   2081  CA  PRO   134      27.890  56.940  36.880  1.00  0.00           C  
ATOM   2082  C   PRO   134      29.000  57.210  35.860  1.00  0.00           C  
ATOM   2083  O   PRO   134      28.930  56.790  34.720  1.00  0.00           O  
ATOM   2084  CB  PRO   134      26.710  57.960  36.640  1.00  0.00           C  
ATOM   2085  CG  PRO   134      26.810  59.040  37.740  1.00  0.00           C  
ATOM   2086  CD  PRO   134      27.350  58.180  38.910  1.00  0.00           C  
ATOM   2087  HA  PRO   134      27.540  55.920  36.790  1.00  0.00           H  
ATOM   2088  HB1 PRO   134      25.790  57.380  36.850  1.00  0.00           H  
ATOM   2089  HB2 PRO   134      26.560  58.320  35.600  1.00  0.00           H  
ATOM   2090  HG1 PRO   134      27.580  59.750  37.370  1.00  0.00           H  
ATOM   2091  HG2 PRO   134      25.820  59.490  37.970  1.00  0.00           H  
ATOM   2092  HD1 PRO   134      27.850  58.850  39.640  1.00  0.00           H  
ATOM   2093  HD2 PRO   134      26.480  57.600  39.280  1.00  0.00           H  
ATOM   2094  N   TRP   135      30.000  57.980  36.240  1.00  0.00           N  
ATOM   2095  CA  TRP   135      31.140  58.440  35.440  1.00  0.00           C  
ATOM   2096  C   TRP   135      32.240  57.390  35.550  1.00  0.00           C  
ATOM   2097  O   TRP   135      33.200  57.390  34.770  1.00  0.00           O  
ATOM   2098  CB  TRP   135      31.600  59.830  35.870  1.00  0.00           C  
ATOM   2099  CG  TRP   135      30.430  60.820  36.010  1.00  0.00           C  
ATOM   2100  CD1 TRP   135      29.960  61.100  37.260  1.00  0.00           C  
ATOM   2101  CD2 TRP   135      29.820  61.630  35.070  1.00  0.00           C  
ATOM   2102  CE2 TRP   135      28.910  62.380  35.760  1.00  0.00           C  
ATOM   2103  CE3 TRP   135      29.870  61.780  33.670  1.00  0.00           C  
ATOM   2104  NE1 TRP   135      28.980  62.060  37.110  1.00  0.00           N  
ATOM   2105  CZ2 TRP   135      28.140  63.370  35.170  1.00  0.00           C  
ATOM   2106  CZ3 TRP   135      28.960  62.700  33.070  1.00  0.00           C  
ATOM   2107  CH2 TRP   135      28.140  63.470  33.810  1.00  0.00           C  
ATOM   2108  HN  TRP   135      30.010  58.390  37.150  1.00  0.00           H  
ATOM   2109  HA  TRP   135      30.760  58.550  34.440  1.00  0.00           H  
ATOM   2110  HB1 TRP   135      32.290  60.250  35.110  1.00  0.00           H  
ATOM   2111  HB2 TRP   135      32.210  59.720  36.800  1.00  0.00           H  
ATOM   2112  HD1 TRP   135      30.390  60.670  38.150  1.00  0.00           H  
ATOM   2113  HE1 TRP   135      28.520  62.460  37.860  1.00  0.00           H  
ATOM   2114  HE3 TRP   135      30.490  61.130  33.070  1.00  0.00           H  
ATOM   2115  HZ2 TRP   135      27.600  64.040  35.830  1.00  0.00           H  
ATOM   2116  HZ3 TRP   135      29.030  62.790  31.990  1.00  0.00           H  
ATOM   2117  HH2 TRP   135      27.510  64.180  33.300  1.00  0.00           H  
ATOM   2118  N   VAL   136      32.200  56.490  36.550  1.00  0.00           N  
ATOM   2119  CA  VAL   136      33.170  55.390  36.670  1.00  0.00           C  
ATOM   2120  C   VAL   136      32.600  54.120  36.180  1.00  0.00           C  
ATOM   2121  O   VAL   136      31.540  53.710  36.600  1.00  0.00           O  
ATOM   2122  CB  VAL   136      33.600  55.090  38.130  1.00  0.00           C  
ATOM   2123  CG1 VAL   136      34.550  53.840  38.230  1.00  0.00           C  
ATOM   2124  CG2 VAL   136      34.330  56.410  38.540  1.00  0.00           C  
ATOM   2125  HN  VAL   136      31.360  56.530  37.090  1.00  0.00           H  
ATOM   2126  HA  VAL   136      34.060  55.650  36.110  1.00  0.00           H  
ATOM   2127  HB  VAL   136      32.700  54.950  38.760  1.00  0.00           H  
ATOM   2128 1HG1 VAL   136      35.500  54.100  37.710  1.00  0.00           H  
ATOM   2129 2HG1 VAL   136      34.130  52.860  37.920  1.00  0.00           H  
ATOM   2130 3HG1 VAL   136      34.670  53.640  39.310  1.00  0.00           H  
ATOM   2131 1HG2 VAL   136      34.500  56.500  39.640  1.00  0.00           H  
ATOM   2132 2HG2 VAL   136      33.730  57.330  38.380  1.00  0.00           H  
ATOM   2133 3HG2 VAL   136      35.350  56.420  38.090  1.00  0.00           H  
ATOM   2134  N   VAL   137      33.190  53.380  35.270  1.00  0.00           N  
ATOM   2135  CA  VAL   137      32.860  52.020  34.740  1.00  0.00           C  
ATOM   2136  C   VAL   137      32.770  50.980  35.870  1.00  0.00           C  
ATOM   2137  O   VAL   137      33.740  50.590  36.490  1.00  0.00           O  
ATOM   2138  CB  VAL   137      33.700  51.580  33.540  1.00  0.00           C  
ATOM   2139  CG1 VAL   137      33.290  50.090  33.200  1.00  0.00           C  
ATOM   2140  CG2 VAL   137      33.380  52.480  32.380  1.00  0.00           C  
ATOM   2141  HN  VAL   137      33.980  53.750  34.780  1.00  0.00           H  
ATOM   2142  HA  VAL   137      31.880  52.110  34.300  1.00  0.00           H  
ATOM   2143  HB  VAL   137      34.720  51.700  33.960  1.00  0.00           H  
ATOM   2144 1HG1 VAL   137      32.190  50.130  33.040  1.00  0.00           H  
ATOM   2145 2HG1 VAL   137      33.320  49.390  34.070  1.00  0.00           H  
ATOM   2146 3HG1 VAL   137      33.850  49.650  32.350  1.00  0.00           H  
ATOM   2147 1HG2 VAL   137      32.320  52.360  32.080  1.00  0.00           H  
ATOM   2148 2HG2 VAL   137      34.020  52.150  31.540  1.00  0.00           H  
ATOM   2149 3HG2 VAL   137      33.530  53.550  32.630  1.00  0.00           H  
ATOM   2150  N   GLN   138      31.570  50.470  36.180  1.00  0.00           N  
ATOM   2151  CA  GLN   138      31.290  49.700  37.300  1.00  0.00           C  
ATOM   2152  C   GLN   138      31.630  48.220  37.020  1.00  0.00           C  
ATOM   2153  O   GLN   138      31.180  47.660  36.080  1.00  0.00           O  
ATOM   2154  CB  GLN   138      29.790  49.680  37.580  1.00  0.00           C  
ATOM   2155  CG  GLN   138      29.250  48.900  38.850  1.00  0.00           C  
ATOM   2156  CD  GLN   138      30.180  49.210  40.020  1.00  0.00           C  
ATOM   2157  NE2 GLN   138      30.770  48.220  40.650  1.00  0.00           N  
ATOM   2158  OE1 GLN   138      30.360  50.410  40.320  1.00  0.00           O  
ATOM   2159  HN  GLN   138      30.790  50.910  35.730  1.00  0.00           H  
ATOM   2160  HA  GLN   138      31.800  50.150  38.130  1.00  0.00           H  
ATOM   2161  HB1 GLN   138      29.310  49.360  36.630  1.00  0.00           H  
ATOM   2162  HB2 GLN   138      29.460  50.730  37.730  1.00  0.00           H  
ATOM   2163  HG1 GLN   138      29.240  47.830  38.570  1.00  0.00           H  
ATOM   2164  HG2 GLN   138      28.200  49.150  39.120  1.00  0.00           H  
ATOM   2165 1HE2 GLN   138      31.430  48.580  41.310  1.00  0.00           H  
ATOM   2166 2HE2 GLN   138      30.470  47.270  40.520  1.00  0.00           H  
ATOM   2167  N   LEU   139      32.400  47.510  37.910  1.00  0.00           N  
ATOM   2168  CA  LEU   139      32.650  46.080  37.900  1.00  0.00           C  
ATOM   2169  C   LEU   139      31.530  45.200  38.260  1.00  0.00           C  
ATOM   2170  O   LEU   139      30.640  45.660  39.020  1.00  0.00           O  
ATOM   2171  CB  LEU   139      33.680  45.840  39.010  1.00  0.00           C  
ATOM   2172  CG  LEU   139      34.460  44.560  38.980  1.00  0.00           C  
ATOM   2173  CD1 LEU   139      35.290  44.470  37.690  1.00  0.00           C  
ATOM   2174  CD2 LEU   139      35.350  44.500  40.230  1.00  0.00           C  
ATOM   2175  HN  LEU   139      32.730  48.000  38.710  1.00  0.00           H  
ATOM   2176  HA  LEU   139      33.080  45.800  36.950  1.00  0.00           H  
ATOM   2177  HB1 LEU   139      33.170  45.860  39.990  1.00  0.00           H  
ATOM   2178  HB2 LEU   139      34.330  46.740  39.110  1.00  0.00           H  
ATOM   2179  HG  LEU   139      33.780  43.680  38.990  1.00  0.00           H  
ATOM   2180 1HD1 LEU   139      35.990  43.610  37.800  1.00  0.00           H  
ATOM   2181 2HD1 LEU   139      36.020  45.260  37.410  1.00  0.00           H  
ATOM   2182 3HD1 LEU   139      34.680  44.310  36.770  1.00  0.00           H  
ATOM   2183 1HD2 LEU   139      35.620  43.440  40.450  1.00  0.00           H  
ATOM   2184 2HD2 LEU   139      34.720  44.680  41.120  1.00  0.00           H  
ATOM   2185 3HD2 LEU   139      36.180  45.240  40.170  1.00  0.00           H  
ATOM   2186  N   PHE   140      31.400  43.980  37.740  1.00  0.00           N  
ATOM   2187  CA  PHE   140      30.220  43.100  38.010  1.00  0.00           C  
ATOM   2188  C   PHE   140      30.770  41.790  38.600  1.00  0.00           C  
ATOM   2189  O   PHE   140      30.330  41.380  39.660  1.00  0.00           O  
ATOM   2190  CB  PHE   140      29.220  42.950  36.810  1.00  0.00           C  
ATOM   2191  CG  PHE   140      28.160  41.830  37.070  1.00  0.00           C  
ATOM   2192  CD1 PHE   140      27.230  41.790  38.110  1.00  0.00           C  
ATOM   2193  CD2 PHE   140      27.950  40.910  36.040  1.00  0.00           C  
ATOM   2194  CE1 PHE   140      26.220  40.780  38.230  1.00  0.00           C  
ATOM   2195  CE2 PHE   140      27.050  39.880  36.080  1.00  0.00           C  
ATOM   2196  CZ  PHE   140      26.180  39.810  37.200  1.00  0.00           C  
ATOM   2197  HN  PHE   140      32.090  43.710  37.070  1.00  0.00           H  
ATOM   2198  HA  PHE   140      29.560  43.450  38.790  1.00  0.00           H  
ATOM   2199  HB1 PHE   140      29.830  42.760  35.910  1.00  0.00           H  
ATOM   2200  HB2 PHE   140      28.770  43.960  36.690  1.00  0.00           H  
ATOM   2201  HD1 PHE   140      27.270  42.460  38.960  1.00  0.00           H  
ATOM   2202  HD2 PHE   140      28.470  40.910  35.100  1.00  0.00           H  
ATOM   2203  HE1 PHE   140      25.630  40.660  39.130  1.00  0.00           H  
ATOM   2204  HE2 PHE   140      27.040  39.140  35.290  1.00  0.00           H  
ATOM   2205  HZ  PHE   140      25.470  39.000  37.290  1.00  0.00           H  
ATOM   2206  N   TYR   141      31.850  41.120  37.960  1.00  0.00           N  
ATOM   2207  CA  TYR   141      32.410  39.920  38.450  1.00  0.00           C  
ATOM   2208  C   TYR   141      33.920  39.990  38.230  1.00  0.00           C  
ATOM   2209  O   TYR   141      34.300  40.480  37.180  1.00  0.00           O  
ATOM   2210  CB  TYR   141      31.980  38.590  37.740  1.00  0.00           C  
ATOM   2211  CG  TYR   141      30.530  38.240  37.850  1.00  0.00           C  
ATOM   2212  CD1 TYR   141      29.720  38.410  38.980  1.00  0.00           C  
ATOM   2213  CD2 TYR   141      30.060  37.380  36.790  1.00  0.00           C  
ATOM   2214  CE1 TYR   141      28.500  37.710  39.080  1.00  0.00           C  
ATOM   2215  CE2 TYR   141      28.740  36.900  36.870  1.00  0.00           C  
ATOM   2216  CZ  TYR   141      27.950  37.040  38.030  1.00  0.00           C  
ATOM   2217  OH  TYR   141      26.660  36.390  38.090  1.00  0.00           O  
ATOM   2218  HN  TYR   141      32.250  41.480  37.120  1.00  0.00           H  
ATOM   2219  HA  TYR   141      32.200  39.780  39.500  1.00  0.00           H  
ATOM   2220  HB1 TYR   141      32.610  37.810  38.210  1.00  0.00           H  
ATOM   2221  HB2 TYR   141      32.280  38.540  36.670  1.00  0.00           H  
ATOM   2222  HD1 TYR   141      30.150  38.940  39.820  1.00  0.00           H  
ATOM   2223  HD2 TYR   141      30.670  37.270  35.900  1.00  0.00           H  
ATOM   2224  HE1 TYR   141      27.890  37.830  39.960  1.00  0.00           H  
ATOM   2225  HE2 TYR   141      28.310  36.310  36.070  1.00  0.00           H  
ATOM   2226  HH  TYR   141      26.310  36.530  38.970  1.00  0.00           H  
ATOM   2227  N   ALA   142      34.780  39.510  39.140  1.00  0.00           N  
ATOM   2228  CA  ALA   142      36.210  39.380  38.890  1.00  0.00           C  
ATOM   2229  C   ALA   142      36.770  38.150  39.510  1.00  0.00           C  
ATOM   2230  O   ALA   142      36.260  37.680  40.520  1.00  0.00           O  
ATOM   2231  CB  ALA   142      37.070  40.540  39.400  1.00  0.00           C  
ATOM   2232  HN  ALA   142      34.490  39.050  39.970  1.00  0.00           H  
ATOM   2233  HA  ALA   142      36.330  39.370  37.820  1.00  0.00           H  
ATOM   2234  HB1 ALA   142      36.520  41.480  39.180  1.00  0.00           H  
ATOM   2235  HB2 ALA   142      38.110  40.520  39.020  1.00  0.00           H  
ATOM   2236  HB3 ALA   142      37.080  40.480  40.510  1.00  0.00           H  
ATOM   2237  N   PHE   143      37.640  37.440  38.760  1.00  0.00           N  
ATOM   2238  CA  PHE   143      38.060  36.080  38.960  1.00  0.00           C  
ATOM   2239  C   PHE   143      39.390  35.800  38.250  1.00  0.00           C  
ATOM   2240  O   PHE   143      39.790  36.680  37.550  1.00  0.00           O  
ATOM   2241  CB  PHE   143      36.840  35.090  38.610  1.00  0.00           C  
ATOM   2242  CG  PHE   143      36.240  35.500  37.220  1.00  0.00           C  
ATOM   2243  CD1 PHE   143      34.980  36.070  37.070  1.00  0.00           C  
ATOM   2244  CD2 PHE   143      36.880  35.010  36.050  1.00  0.00           C  
ATOM   2245  CE1 PHE   143      34.410  36.250  35.780  1.00  0.00           C  
ATOM   2246  CE2 PHE   143      36.440  35.450  34.810  1.00  0.00           C  
ATOM   2247  CZ  PHE   143      35.240  36.070  34.640  1.00  0.00           C  
ATOM   2248  HN  PHE   143      38.160  37.790  37.990  1.00  0.00           H  
ATOM   2249  HA  PHE   143      38.170  35.830  40.010  1.00  0.00           H  
ATOM   2250  HB1 PHE   143      35.980  35.150  39.310  1.00  0.00           H  
ATOM   2251  HB2 PHE   143      37.170  34.030  38.580  1.00  0.00           H  
ATOM   2252  HD1 PHE   143      34.310  36.300  37.880  1.00  0.00           H  
ATOM   2253  HD2 PHE   143      37.850  34.540  36.150  1.00  0.00           H  
ATOM   2254  HE1 PHE   143      33.480  36.750  35.540  1.00  0.00           H  
ATOM   2255  HE2 PHE   143      37.050  35.110  33.980  1.00  0.00           H  
ATOM   2256  HZ  PHE   143      34.860  36.370  33.680  1.00  0.00           H  
ATOM   2257  N   GLN   144      40.020  34.660  38.550  1.00  0.00           N  
ATOM   2258  CA  GLN   144      41.270  34.390  37.830  1.00  0.00           C  
ATOM   2259  C   GLN   144      41.370  32.990  37.280  1.00  0.00           C  
ATOM   2260  O   GLN   144      40.610  32.070  37.620  1.00  0.00           O  
ATOM   2261  CB  GLN   144      42.470  34.480  38.860  1.00  0.00           C  
ATOM   2262  CG  GLN   144      42.480  33.590  40.120  1.00  0.00           C  
ATOM   2263  CD  GLN   144      43.850  33.780  40.860  1.00  0.00           C  
ATOM   2264  NE2 GLN   144      43.800  33.550  42.200  1.00  0.00           N  
ATOM   2265  OE1 GLN   144      44.840  34.190  40.270  1.00  0.00           O  
ATOM   2266  HN  GLN   144      39.850  33.950  39.220  1.00  0.00           H  
ATOM   2267  HA  GLN   144      41.400  34.960  36.930  1.00  0.00           H  
ATOM   2268  HB1 GLN   144      42.520  35.560  39.140  1.00  0.00           H  
ATOM   2269  HB2 GLN   144      43.380  34.250  38.260  1.00  0.00           H  
ATOM   2270  HG1 GLN   144      42.420  32.520  39.840  1.00  0.00           H  
ATOM   2271  HG2 GLN   144      41.600  33.940  40.700  1.00  0.00           H  
ATOM   2272 1HE2 GLN   144      44.670  33.560  42.700  1.00  0.00           H  
ATOM   2273 2HE2 GLN   144      42.960  33.170  42.600  1.00  0.00           H  
ATOM   2274  N   ASP   145      42.450  32.720  36.500  1.00  0.00           N  
ATOM   2275  CA  ASP   145      42.850  31.380  36.070  1.00  0.00           C  
ATOM   2276  C   ASP   145      44.390  31.390  36.210  1.00  0.00           C  
ATOM   2277  O   ASP   145      44.900  32.370  36.730  1.00  0.00           O  
ATOM   2278  CB  ASP   145      42.540  31.200  34.570  1.00  0.00           C  
ATOM   2279  CG  ASP   145      42.710  29.710  34.050  1.00  0.00           C  
ATOM   2280  OD1 ASP   145      42.650  29.580  32.820  1.00  0.00           O  
ATOM   2281  OD2 ASP   145      42.900  28.760  34.820  1.00  0.00           O1-
ATOM   2282  HN  ASP   145      43.110  33.440  36.310  1.00  0.00           H  
ATOM   2283  HA  ASP   145      42.440  30.740  36.830  1.00  0.00           H  
ATOM   2284  HB1 ASP   145      43.030  31.930  33.900  1.00  0.00           H  
ATOM   2285  HB2 ASP   145      41.470  31.470  34.420  1.00  0.00           H  
ATOM   2286  N   ASP   146      45.130  30.360  35.840  1.00  0.00           N  
ATOM   2287  CA  ASP   146      46.560  30.150  35.900  1.00  0.00           C  
ATOM   2288  C   ASP   146      47.440  31.340  35.700  1.00  0.00           C  
ATOM   2289  O   ASP   146      48.240  31.640  36.580  1.00  0.00           O  
ATOM   2290  CB  ASP   146      46.930  28.970  34.860  1.00  0.00           C  
ATOM   2291  CG  ASP   146      48.340  28.400  34.890  1.00  0.00           C  
ATOM   2292  OD1 ASP   146      48.810  28.420  36.080  1.00  0.00           O  
ATOM   2293  OD2 ASP   146      48.990  28.050  33.860  1.00  0.00           O1-
ATOM   2294  HN  ASP   146      44.550  29.700  35.360  1.00  0.00           H  
ATOM   2295  HA  ASP   146      46.780  29.770  36.890  1.00  0.00           H  
ATOM   2296  HB1 ASP   146      46.760  29.290  33.810  1.00  0.00           H  
ATOM   2297  HB2 ASP   146      46.370  28.030  35.050  1.00  0.00           H  
ATOM   2298  N   ARG   147      47.350  32.000  34.560  1.00  0.00           N  
ATOM   2299  CA  ARG   147      48.160  33.090  34.170  1.00  0.00           C  
ATOM   2300  C   ARG   147      47.470  34.450  33.910  1.00  0.00           C  
ATOM   2301  O   ARG   147      48.090  35.440  33.550  1.00  0.00           O  
ATOM   2302  CB  ARG   147      48.920  32.720  32.890  1.00  0.00           C  
ATOM   2303  CG  ARG   147      48.080  32.140  31.740  1.00  0.00           C  
ATOM   2304  CD  ARG   147      48.710  32.080  30.380  1.00  0.00           C  
ATOM   2305  NE  ARG   147      49.530  30.910  30.320  1.00  0.00           N  
ATOM   2306  CZ  ARG   147      50.550  30.770  29.480  1.00  0.00           C  
ATOM   2307  NH1 ARG   147      50.650  31.470  28.410  1.00  0.00           N1+
ATOM   2308  NH2 ARG   147      51.490  29.890  29.820  1.00  0.00           N  
ATOM   2309  HN  ARG   147      46.580  31.720  33.990  1.00  0.00           H  
ATOM   2310  HA  ARG   147      48.830  33.310  34.980  1.00  0.00           H  
ATOM   2311  HB1 ARG   147      49.610  31.910  33.210  1.00  0.00           H  
ATOM   2312  HB2 ARG   147      49.540  33.570  32.550  1.00  0.00           H  
ATOM   2313  HG1 ARG   147      47.170  32.780  31.780  1.00  0.00           H  
ATOM   2314  HG2 ARG   147      47.680  31.140  32.000  1.00  0.00           H  
ATOM   2315  HD1 ARG   147      49.180  33.050  30.130  1.00  0.00           H  
ATOM   2316  HD2 ARG   147      47.910  31.860  29.640  1.00  0.00           H  
ATOM   2317  HE  ARG   147      49.500  30.400  31.180  1.00  0.00           H  
ATOM   2318 1HH1 ARG   147      49.830  31.790  27.930  1.00  0.00           H  
ATOM   2319 2HH1 ARG   147      51.440  31.430  27.800  1.00  0.00           H  
ATOM   2320 1HH2 ARG   147      51.330  29.230  30.550  1.00  0.00           H  
ATOM   2321 2HH2 ARG   147      52.220  29.710  29.150  1.00  0.00           H  
ATOM   2322  N   TYR   148      46.140  34.540  34.150  1.00  0.00           N  
ATOM   2323  CA  TYR   148      45.440  35.770  33.830  1.00  0.00           C  
ATOM   2324  C   TYR   148      44.640  36.140  35.110  1.00  0.00           C  
ATOM   2325  O   TYR   148      44.240  35.300  35.940  1.00  0.00           O  
ATOM   2326  CB  TYR   148      44.510  35.590  32.540  1.00  0.00           C  
ATOM   2327  CG  TYR   148      45.300  35.260  31.260  1.00  0.00           C  
ATOM   2328  CD1 TYR   148      46.300  36.200  30.830  1.00  0.00           C  
ATOM   2329  CD2 TYR   148      45.230  34.060  30.520  1.00  0.00           C  
ATOM   2330  CE1 TYR   148      47.100  35.930  29.750  1.00  0.00           C  
ATOM   2331  CE2 TYR   148      46.060  33.820  29.430  1.00  0.00           C  
ATOM   2332  CZ  TYR   148      46.970  34.760  28.980  1.00  0.00           C  
ATOM   2333  OH  TYR   148      47.920  34.430  27.930  1.00  0.00           O  
ATOM   2334  HN  TYR   148      45.630  33.810  34.610  1.00  0.00           H  
ATOM   2335  HA  TYR   148      46.130  36.540  33.520  1.00  0.00           H  
ATOM   2336  HB1 TYR   148      43.970  36.550  32.380  1.00  0.00           H  
ATOM   2337  HB2 TYR   148      43.730  34.830  32.700  1.00  0.00           H  
ATOM   2338  HD1 TYR   148      46.340  37.170  31.310  1.00  0.00           H  
ATOM   2339  HD2 TYR   148      44.490  33.310  30.720  1.00  0.00           H  
ATOM   2340  HE1 TYR   148      47.870  36.650  29.530  1.00  0.00           H  
ATOM   2341  HE2 TYR   148      46.110  32.880  28.910  1.00  0.00           H  
ATOM   2342  HH  TYR   148      48.180  35.290  27.600  1.00  0.00           H  
ATOM   2343  N   LEU   149      44.460  37.440  35.270  1.00  0.00           N  
ATOM   2344  CA  LEU   149      43.420  37.990  36.090  1.00  0.00           C  
ATOM   2345  C   LEU   149      42.290  38.470  35.200  1.00  0.00           C  
ATOM   2346  O   LEU   149      42.540  38.960  34.110  1.00  0.00           O  
ATOM   2347  CB  LEU   149      43.920  39.210  36.910  1.00  0.00           C  
ATOM   2348  CG  LEU   149      44.750  38.810  38.110  1.00  0.00           C  
ATOM   2349  CD1 LEU   149      44.860  40.060  38.970  1.00  0.00           C  
ATOM   2350  CD2 LEU   149      44.240  37.600  38.850  1.00  0.00           C  
ATOM   2351  HN  LEU   149      44.870  38.160  34.700  1.00  0.00           H  
ATOM   2352  HA  LEU   149      42.960  37.250  36.730  1.00  0.00           H  
ATOM   2353  HB1 LEU   149      43.050  39.770  37.310  1.00  0.00           H  
ATOM   2354  HB2 LEU   149      44.440  39.920  36.230  1.00  0.00           H  
ATOM   2355  HG  LEU   149      45.770  38.660  37.700  1.00  0.00           H  
ATOM   2356 1HD1 LEU   149      45.590  39.820  39.770  1.00  0.00           H  
ATOM   2357 2HD1 LEU   149      43.910  40.340  39.490  1.00  0.00           H  
ATOM   2358 3HD1 LEU   149      45.210  40.890  38.320  1.00  0.00           H  
ATOM   2359 1HD2 LEU   149      43.150  37.610  39.050  1.00  0.00           H  
ATOM   2360 2HD2 LEU   149      44.820  37.530  39.800  1.00  0.00           H  
ATOM   2361 3HD2 LEU   149      44.510  36.650  38.350  1.00  0.00           H  
ATOM   2362  N   TYR   150      40.960  38.220  35.590  1.00  0.00           N  
ATOM   2363  CA  TYR   150      39.790  38.620  34.710  1.00  0.00           C  
ATOM   2364  C   TYR   150      38.920  39.580  35.470  1.00  0.00           C  
ATOM   2365  O   TYR   150      38.540  39.390  36.610  1.00  0.00           O  
ATOM   2366  CB  TYR   150      38.890  37.450  34.350  1.00  0.00           C  
ATOM   2367  CG  TYR   150      39.650  36.480  33.540  1.00  0.00           C  
ATOM   2368  CD1 TYR   150      40.060  35.210  34.000  1.00  0.00           C  
ATOM   2369  CD2 TYR   150      39.930  36.800  32.170  1.00  0.00           C  
ATOM   2370  CE1 TYR   150      40.760  34.310  33.230  1.00  0.00           C  
ATOM   2371  CE2 TYR   150      40.590  35.830  31.350  1.00  0.00           C  
ATOM   2372  CZ  TYR   150      41.120  34.660  31.880  1.00  0.00           C  
ATOM   2373  OH  TYR   150      41.640  33.640  31.090  1.00  0.00           O  
ATOM   2374  HN  TYR   150      40.760  37.760  36.450  1.00  0.00           H  
ATOM   2375  HA  TYR   150      40.200  39.200  33.890  1.00  0.00           H  
ATOM   2376  HB1 TYR   150      37.940  37.720  33.840  1.00  0.00           H  
ATOM   2377  HB2 TYR   150      38.630  36.920  35.300  1.00  0.00           H  
ATOM   2378  HD1 TYR   150      39.930  34.980  35.050  1.00  0.00           H  
ATOM   2379  HD2 TYR   150      39.590  37.700  31.660  1.00  0.00           H  
ATOM   2380  HE1 TYR   150      41.020  33.340  33.610  1.00  0.00           H  
ATOM   2381  HE2 TYR   150      40.720  36.000  30.300  1.00  0.00           H  
ATOM   2382  HH  TYR   150      41.720  34.020  30.210  1.00  0.00           H  
ATOM   2383  N   MET   151      38.510  40.610  34.750  1.00  0.00           N  
ATOM   2384  CA  MET   151      37.400  41.470  35.150  1.00  0.00           C  
ATOM   2385  C   MET   151      36.300  41.540  34.120  1.00  0.00           C  
ATOM   2386  O   MET   151      36.610  41.990  33.030  1.00  0.00           O  
ATOM   2387  CB  MET   151      37.930  42.880  35.360  1.00  0.00           C  
ATOM   2388  CG  MET   151      38.860  42.990  36.570  1.00  0.00           C  
ATOM   2389  SD  MET   151      39.210  44.670  37.180  1.00  0.00           S  
ATOM   2390  CE  MET   151      40.230  45.160  35.730  1.00  0.00           C  
ATOM   2391  HN  MET   151      38.910  40.890  33.880  1.00  0.00           H  
ATOM   2392  HA  MET   151      37.010  41.090  36.080  1.00  0.00           H  
ATOM   2393  HB1 MET   151      37.170  43.690  35.450  1.00  0.00           H  
ATOM   2394  HB2 MET   151      38.510  43.110  34.450  1.00  0.00           H  
ATOM   2395  HG1 MET   151      39.810  42.660  36.100  1.00  0.00           H  
ATOM   2396  HG2 MET   151      38.500  42.310  37.360  1.00  0.00           H  
ATOM   2397  HE1 MET   151      39.970  44.520  34.860  1.00  0.00           H  
ATOM   2398  HE2 MET   151      41.280  44.870  35.910  1.00  0.00           H  
ATOM   2399  HE3 MET   151      40.220  46.250  35.540  1.00  0.00           H  
ATOM   2400  N   VAL   152      35.090  41.220  34.540  1.00  0.00           N  
ATOM   2401  CA  VAL   152      33.910  41.360  33.750  1.00  0.00           C  
ATOM   2402  C   VAL   152      33.060  42.610  34.030  1.00  0.00           C  
ATOM   2403  O   VAL   152      32.780  42.950  35.190  1.00  0.00           O  
ATOM   2404  CB  VAL   152      33.110  40.010  33.660  1.00  0.00           C  
ATOM   2405  CG1 VAL   152      31.930  40.170  32.680  1.00  0.00           C  
ATOM   2406  CG2 VAL   152      34.100  38.970  33.070  1.00  0.00           C  
ATOM   2407  HN  VAL   152      35.000  40.910  35.480  1.00  0.00           H  
ATOM   2408  HA  VAL   152      34.240  41.530  32.740  1.00  0.00           H  
ATOM   2409  HB  VAL   152      32.820  39.680  34.680  1.00  0.00           H  
ATOM   2410 1HG1 VAL   152      31.580  39.230  32.190  1.00  0.00           H  
ATOM   2411 2HG1 VAL   152      32.270  40.770  31.810  1.00  0.00           H  
ATOM   2412 3HG1 VAL   152      31.150  40.690  33.290  1.00  0.00           H  
ATOM   2413 1HG2 VAL   152      33.580  37.990  33.150  1.00  0.00           H  
ATOM   2414 2HG2 VAL   152      35.060  38.910  33.630  1.00  0.00           H  
ATOM   2415 3HG2 VAL   152      34.410  39.100  32.010  1.00  0.00           H  
ATOM   2416  N   MET   153      32.670  43.300  32.970  1.00  0.00           N  
ATOM   2417  CA  MET   153      31.820  44.410  32.970  1.00  0.00           C  
ATOM   2418  C   MET   153      30.650  44.020  32.060  1.00  0.00           C  
ATOM   2419  O   MET   153      30.890  43.360  31.050  1.00  0.00           O  
ATOM   2420  CB  MET   153      32.620  45.730  32.540  1.00  0.00           C  
ATOM   2421  CG  MET   153      33.920  45.990  33.320  1.00  0.00           C  
ATOM   2422  SD  MET   153      35.510  45.220  32.900  1.00  0.00           S  
ATOM   2423  CE  MET   153      35.780  45.560  31.130  1.00  0.00           C  
ATOM   2424  HN  MET   153      33.010  43.170  32.040  1.00  0.00           H  
ATOM   2425  HA  MET   153      31.530  44.600  33.990  1.00  0.00           H  
ATOM   2426  HB1 MET   153      31.920  46.590  32.580  1.00  0.00           H  
ATOM   2427  HB2 MET   153      32.890  45.540  31.480  1.00  0.00           H  
ATOM   2428  HG1 MET   153      33.660  45.630  34.340  1.00  0.00           H  
ATOM   2429  HG2 MET   153      34.040  47.090  33.330  1.00  0.00           H  
ATOM   2430  HE1 MET   153      35.000  45.170  30.440  1.00  0.00           H  
ATOM   2431  HE2 MET   153      36.760  45.200  30.750  1.00  0.00           H  
ATOM   2432  HE3 MET   153      35.720  46.670  31.100  1.00  0.00           H  
ATOM   2433  N   GLU   154      29.400  44.390  32.340  1.00  0.00           N  
ATOM   2434  CA  GLU   154      28.320  44.480  31.390  1.00  0.00           C  
ATOM   2435  C   GLU   154      28.760  45.410  30.280  1.00  0.00           C  
ATOM   2436  O   GLU   154      29.450  46.340  30.460  1.00  0.00           O  
ATOM   2437  CB  GLU   154      27.100  44.910  32.230  1.00  0.00           C  
ATOM   2438  CG  GLU   154      26.570  43.740  33.090  1.00  0.00           C  
ATOM   2439  CD  GLU   154      25.320  44.160  33.840  1.00  0.00           C  
ATOM   2440  OE1 GLU   154      24.270  43.410  33.660  1.00  0.00           O  
ATOM   2441  OE2 GLU   154      25.320  45.190  34.560  1.00  0.00           O1-
ATOM   2442  HN  GLU   154      29.410  44.930  33.170  1.00  0.00           H  
ATOM   2443  HA  GLU   154      28.130  43.520  30.930  1.00  0.00           H  
ATOM   2444  HB1 GLU   154      26.300  45.270  31.560  1.00  0.00           H  
ATOM   2445  HB2 GLU   154      27.410  45.730  32.910  1.00  0.00           H  
ATOM   2446  HG1 GLU   154      27.410  43.460  33.760  1.00  0.00           H  
ATOM   2447  HG2 GLU   154      26.390  42.990  32.290  1.00  0.00           H  
ATOM   2448  N   TYR   155      28.470  45.060  29.050  1.00  0.00           N  
ATOM   2449  CA  TYR   155      29.040  45.520  27.810  1.00  0.00           C  
ATOM   2450  C   TYR   155      28.240  46.850  27.450  1.00  0.00           C  
ATOM   2451  O   TYR   155      27.030  46.890  27.700  1.00  0.00           O  
ATOM   2452  CB  TYR   155      28.940  44.520  26.710  1.00  0.00           C  
ATOM   2453  CG  TYR   155      29.350  45.000  25.320  1.00  0.00           C  
ATOM   2454  CD1 TYR   155      30.620  45.630  25.140  1.00  0.00           C  
ATOM   2455  CD2 TYR   155      28.430  44.780  24.210  1.00  0.00           C  
ATOM   2456  CE1 TYR   155      30.900  46.050  23.810  1.00  0.00           C  
ATOM   2457  CE2 TYR   155      28.790  45.290  22.970  1.00  0.00           C  
ATOM   2458  CZ  TYR   155      30.030  45.790  22.690  1.00  0.00           C  
ATOM   2459  OH  TYR   155      30.470  46.130  21.400  1.00  0.00           O  
ATOM   2460  HN  TYR   155      27.870  44.270  28.940  1.00  0.00           H  
ATOM   2461  HA  TYR   155      30.100  45.590  27.980  1.00  0.00           H  
ATOM   2462  HB1 TYR   155      27.850  44.320  26.670  1.00  0.00           H  
ATOM   2463  HB2 TYR   155      29.520  43.570  26.790  1.00  0.00           H  
ATOM   2464  HD1 TYR   155      31.360  45.780  25.910  1.00  0.00           H  
ATOM   2465  HD2 TYR   155      27.400  44.500  24.400  1.00  0.00           H  
ATOM   2466  HE1 TYR   155      31.830  46.570  23.630  1.00  0.00           H  
ATOM   2467  HE2 TYR   155      28.010  45.080  22.260  1.00  0.00           H  
ATOM   2468  HH  TYR   155      29.680  46.260  20.870  1.00  0.00           H  
ATOM   2469  N   MET   156      28.960  47.880  27.030  1.00  0.00           N  
ATOM   2470  CA  MET   156      28.430  49.080  26.470  1.00  0.00           C  
ATOM   2471  C   MET   156      28.890  49.070  25.000  1.00  0.00           C  
ATOM   2472  O   MET   156      30.090  49.240  24.660  1.00  0.00           O  
ATOM   2473  CB  MET   156      29.100  50.280  27.230  1.00  0.00           C  
ATOM   2474  CG  MET   156      28.840  50.240  28.730  1.00  0.00           C  
ATOM   2475  SD  MET   156      28.630  51.850  29.630  1.00  0.00           S  
ATOM   2476  CE  MET   156      30.240  52.570  29.060  1.00  0.00           C  
ATOM   2477  HN  MET   156      29.950  47.810  27.040  1.00  0.00           H  
ATOM   2478  HA  MET   156      27.360  49.150  26.590  1.00  0.00           H  
ATOM   2479  HB1 MET   156      28.810  51.270  26.810  1.00  0.00           H  
ATOM   2480  HB2 MET   156      30.180  50.170  26.980  1.00  0.00           H  
ATOM   2481  HG1 MET   156      29.660  49.690  29.230  1.00  0.00           H  
ATOM   2482  HG2 MET   156      27.870  49.710  28.830  1.00  0.00           H  
ATOM   2483  HE1 MET   156      30.610  53.170  29.920  1.00  0.00           H  
ATOM   2484  HE2 MET   156      30.080  53.260  28.210  1.00  0.00           H  
ATOM   2485  HE3 MET   156      31.010  51.830  28.750  1.00  0.00           H  
ATOM   2486  N   PRO   157      27.960  48.910  24.080  1.00  0.00           N  
ATOM   2487  CA  PRO   157      28.260  49.040  22.640  1.00  0.00           C  
ATOM   2488  C   PRO   157      28.490  50.500  22.120  1.00  0.00           C  
ATOM   2489  O   PRO   157      28.600  50.690  20.910  1.00  0.00           O  
ATOM   2490  CB  PRO   157      26.980  48.460  22.040  1.00  0.00           C  
ATOM   2491  CG  PRO   157      25.830  48.680  23.040  1.00  0.00           C  
ATOM   2492  CD  PRO   157      26.640  48.340  24.330  1.00  0.00           C  
ATOM   2493  HA  PRO   157      29.190  48.600  22.290  1.00  0.00           H  
ATOM   2494  HB1 PRO   157      27.300  47.400  22.000  1.00  0.00           H  
ATOM   2495  HB2 PRO   157      26.670  48.820  21.040  1.00  0.00           H  
ATOM   2496  HG1 PRO   157      25.550  49.750  22.910  1.00  0.00           H  
ATOM   2497  HG2 PRO   157      25.000  48.050  22.660  1.00  0.00           H  
ATOM   2498  HD1 PRO   157      26.040  48.680  25.190  1.00  0.00           H  
ATOM   2499  HD2 PRO   157      26.720  47.230  24.450  1.00  0.00           H  
ATOM   2500  N   GLY   158      28.530  51.570  22.960  1.00  0.00           N  
ATOM   2501  CA  GLY   158      28.730  52.910  22.440  1.00  0.00           C  
ATOM   2502  C   GLY   158      30.010  53.310  21.730  1.00  0.00           C  
ATOM   2503  O   GLY   158      30.030  53.990  20.730  1.00  0.00           O  
ATOM   2504  HN  GLY   158      28.510  51.380  23.930  1.00  0.00           H  
ATOM   2505  HA1 GLY   158      28.630  53.550  23.300  1.00  0.00           H  
ATOM   2506  HA2 GLY   158      27.900  53.140  21.790  1.00  0.00           H  
ATOM   2507  N   GLY   159      31.170  52.940  22.270  1.00  0.00           N  
ATOM   2508  CA  GLY   159      32.460  53.140  21.750  1.00  0.00           C  
ATOM   2509  C   GLY   159      32.970  54.480  22.090  1.00  0.00           C  
ATOM   2510  O   GLY   159      32.300  55.210  22.810  1.00  0.00           O  
ATOM   2511  HN  GLY   159      31.050  52.370  23.090  1.00  0.00           H  
ATOM   2512  HA1 GLY   159      32.520  52.940  20.690  1.00  0.00           H  
ATOM   2513  HA2 GLY   159      33.120  52.470  22.270  1.00  0.00           H  
ATOM   2514  N   ASP   160      34.230  54.780  21.790  1.00  0.00           N  
ATOM   2515  CA  ASP   160      34.820  55.950  22.330  1.00  0.00           C  
ATOM   2516  C   ASP   160      34.220  57.220  21.670  1.00  0.00           C  
ATOM   2517  O   ASP   160      33.650  57.060  20.560  1.00  0.00           O  
ATOM   2518  CB  ASP   160      36.340  55.780  22.340  1.00  0.00           C  
ATOM   2519  CG  ASP   160      37.140  56.250  21.160  1.00  0.00           C  
ATOM   2520  OD1 ASP   160      38.170  55.600  20.820  1.00  0.00           O  
ATOM   2521  OD2 ASP   160      36.890  57.390  20.750  1.00  0.00           O1-
ATOM   2522  HN  ASP   160      34.710  54.220  21.130  1.00  0.00           H  
ATOM   2523  HA  ASP   160      34.470  55.920  23.350  1.00  0.00           H  
ATOM   2524  HB1 ASP   160      36.530  54.690  22.440  1.00  0.00           H  
ATOM   2525  HB2 ASP   160      36.870  56.260  23.190  1.00  0.00           H  
ATOM   2526  N   LEU   161      34.050  58.340  22.430  1.00  0.00           N  
ATOM   2527  CA  LEU   161      33.290  59.570  22.120  1.00  0.00           C  
ATOM   2528  C   LEU   161      33.830  60.180  20.780  1.00  0.00           C  
ATOM   2529  O   LEU   161      33.090  60.520  19.840  1.00  0.00           O  
ATOM   2530  CB  LEU   161      33.300  60.430  23.400  1.00  0.00           C  
ATOM   2531  CG  LEU   161      32.650  61.770  23.460  1.00  0.00           C  
ATOM   2532  CD1 LEU   161      32.230  62.060  24.920  1.00  0.00           C  
ATOM   2533  CD2 LEU   161      33.420  62.970  22.930  1.00  0.00           C  
ATOM   2534  HN  LEU   161      34.390  58.350  23.370  1.00  0.00           H  
ATOM   2535  HA  LEU   161      32.250  59.300  21.990  1.00  0.00           H  
ATOM   2536  HB1 LEU   161      34.320  60.530  23.810  1.00  0.00           H  
ATOM   2537  HB2 LEU   161      32.780  59.690  24.040  1.00  0.00           H  
ATOM   2538  HG  LEU   161      31.680  61.640  22.930  1.00  0.00           H  
ATOM   2539 1HD1 LEU   161      33.090  61.970  25.610  1.00  0.00           H  
ATOM   2540 2HD1 LEU   161      31.380  61.440  25.270  1.00  0.00           H  
ATOM   2541 3HD1 LEU   161      31.970  63.140  24.930  1.00  0.00           H  
ATOM   2542 1HD2 LEU   161      33.700  62.830  21.860  1.00  0.00           H  
ATOM   2543 2HD2 LEU   161      34.380  63.090  23.490  1.00  0.00           H  
ATOM   2544 3HD2 LEU   161      32.830  63.870  23.200  1.00  0.00           H  
ATOM   2545  N   VAL   162      35.190  60.240  20.620  1.00  0.00           N  
ATOM   2546  CA  VAL   162      35.730  60.900  19.480  1.00  0.00           C  
ATOM   2547  C   VAL   162      35.650  60.080  18.200  1.00  0.00           C  
ATOM   2548  O   VAL   162      35.740  60.570  17.050  1.00  0.00           O  
ATOM   2549  CB  VAL   162      37.050  61.650  19.640  1.00  0.00           C  
ATOM   2550  CG1 VAL   162      36.960  62.510  20.870  1.00  0.00           C  
ATOM   2551  CG2 VAL   162      38.180  60.670  19.720  1.00  0.00           C  
ATOM   2552  HN  VAL   162      35.730  59.940  21.400  1.00  0.00           H  
ATOM   2553  HA  VAL   162      34.980  61.670  19.330  1.00  0.00           H  
ATOM   2554  HB  VAL   162      37.110  62.290  18.730  1.00  0.00           H  
ATOM   2555 1HG1 VAL   162      37.870  63.100  21.080  1.00  0.00           H  
ATOM   2556 2HG1 VAL   162      36.860  61.840  21.740  1.00  0.00           H  
ATOM   2557 3HG1 VAL   162      36.010  63.090  20.960  1.00  0.00           H  
ATOM   2558 1HG2 VAL   162      39.130  61.120  20.070  1.00  0.00           H  
ATOM   2559 2HG2 VAL   162      38.390  60.340  18.680  1.00  0.00           H  
ATOM   2560 3HG2 VAL   162      37.900  59.800  20.350  1.00  0.00           H  
ATOM   2561  N   ASN   163      35.410  58.760  18.300  1.00  0.00           N  
ATOM   2562  CA  ASN   163      35.200  57.950  17.150  1.00  0.00           C  
ATOM   2563  C   ASN   163      33.830  58.020  16.600  1.00  0.00           C  
ATOM   2564  O   ASN   163      33.530  57.760  15.450  1.00  0.00           O  
ATOM   2565  CB  ASN   163      35.620  56.530  17.420  1.00  0.00           C  
ATOM   2566  CG  ASN   163      37.120  56.360  17.600  1.00  0.00           C  
ATOM   2567  ND2 ASN   163      37.540  55.140  18.050  1.00  0.00           N  
ATOM   2568  OD1 ASN   163      37.870  57.300  17.480  1.00  0.00           O  
ATOM   2569  HN  ASN   163      35.530  58.330  19.200  1.00  0.00           H  
ATOM   2570  HA  ASN   163      35.820  58.350  16.360  1.00  0.00           H  
ATOM   2571  HB1 ASN   163      35.280  55.900  16.580  1.00  0.00           H  
ATOM   2572  HB2 ASN   163      35.100  56.170  18.340  1.00  0.00           H  
ATOM   2573 1HD2 ASN   163      36.920  54.430  18.390  1.00  0.00           H  
ATOM   2574 2HD2 ASN   163      38.510  55.070  18.280  1.00  0.00           H  
ATOM   2575  N   LEU   164      32.830  58.440  17.470  1.00  0.00           N  
ATOM   2576  CA  LEU   164      31.530  58.740  17.030  1.00  0.00           C  
ATOM   2577  C   LEU   164      31.540  59.970  16.140  1.00  0.00           C  
ATOM   2578  O   LEU   164      30.780  59.990  15.170  1.00  0.00           O  
ATOM   2579  CB  LEU   164      30.650  58.970  18.290  1.00  0.00           C  
ATOM   2580  CG  LEU   164      29.190  59.360  17.990  1.00  0.00           C  
ATOM   2581  CD1 LEU   164      28.360  58.200  17.460  1.00  0.00           C  
ATOM   2582  CD2 LEU   164      28.520  59.960  19.310  1.00  0.00           C  
ATOM   2583  HN  LEU   164      33.080  58.630  18.420  1.00  0.00           H  
ATOM   2584  HA  LEU   164      31.130  57.900  16.480  1.00  0.00           H  
ATOM   2585  HB1 LEU   164      31.050  59.870  18.800  1.00  0.00           H  
ATOM   2586  HB2 LEU   164      30.690  58.190  19.080  1.00  0.00           H  
ATOM   2587  HG  LEU   164      29.150  60.130  17.200  1.00  0.00           H  
ATOM   2588 1HD1 LEU   164      28.240  57.400  18.230  1.00  0.00           H  
ATOM   2589 2HD1 LEU   164      28.880  57.650  16.650  1.00  0.00           H  
ATOM   2590 3HD1 LEU   164      27.380  58.500  17.040  1.00  0.00           H  
ATOM   2591 1HD2 LEU   164      27.500  60.350  19.120  1.00  0.00           H  
ATOM   2592 2HD2 LEU   164      29.170  60.800  19.630  1.00  0.00           H  
ATOM   2593 3HD2 LEU   164      28.580  59.160  20.080  1.00  0.00           H  
ATOM   2594  N   MET   165      32.420  60.960  16.480  1.00  0.00           N  
ATOM   2595  CA  MET   165      32.560  62.160  15.730  1.00  0.00           C  
ATOM   2596  C   MET   165      33.550  62.130  14.610  1.00  0.00           C  
ATOM   2597  O   MET   165      33.620  63.070  13.780  1.00  0.00           O  
ATOM   2598  CB  MET   165      32.930  63.280  16.800  1.00  0.00           C  
ATOM   2599  CG  MET   165      31.830  63.630  17.810  1.00  0.00           C  
ATOM   2600  SD  MET   165      30.570  64.810  17.320  1.00  0.00           S  
ATOM   2601  CE  MET   165      29.320  63.640  16.620  1.00  0.00           C  
ATOM   2602  HN  MET   165      33.110  60.830  17.180  1.00  0.00           H  
ATOM   2603  HA  MET   165      31.620  62.410  15.260  1.00  0.00           H  
ATOM   2604  HB1 MET   165      33.150  64.220  16.240  1.00  0.00           H  
ATOM   2605  HB2 MET   165      33.850  62.990  17.350  1.00  0.00           H  
ATOM   2606  HG1 MET   165      32.460  64.040  18.630  1.00  0.00           H  
ATOM   2607  HG2 MET   165      31.420  62.740  18.320  1.00  0.00           H  
ATOM   2608  HE1 MET   165      29.180  62.770  17.310  1.00  0.00           H  
ATOM   2609  HE2 MET   165      29.630  63.240  15.630  1.00  0.00           H  
ATOM   2610  HE3 MET   165      28.360  64.180  16.530  1.00  0.00           H  
ATOM   2611  N   SER   166      34.410  61.020  14.500  1.00  0.00           N  
ATOM   2612  CA  SER   166      35.320  60.840  13.370  1.00  0.00           C  
ATOM   2613  C   SER   166      36.370  61.920  13.340  1.00  0.00           C  
ATOM   2614  O   SER   166      36.710  62.510  14.320  1.00  0.00           O  
ATOM   2615  CB  SER   166      34.500  60.720  12.010  1.00  0.00           C  
ATOM   2616  OG  SER   166      35.220  60.430  10.880  1.00  0.00           O  
ATOM   2617  HN  SER   166      34.360  60.290  15.170  1.00  0.00           H  
ATOM   2618  HA  SER   166      35.840  59.900  13.490  1.00  0.00           H  
ATOM   2619  HB1 SER   166      33.970  61.660  11.750  1.00  0.00           H  
ATOM   2620  HB2 SER   166      33.730  59.950  12.260  1.00  0.00           H  
ATOM   2621  HG1 SER   166      35.580  59.580  11.130  1.00  0.00           H  
ATOM   2622  N   ASN   167      37.010  62.110  12.170  1.00  0.00           N  
ATOM   2623  CA  ASN   167      38.150  63.080  11.920  1.00  0.00           C  
ATOM   2624  C   ASN   167      37.550  64.370  11.430  1.00  0.00           C  
ATOM   2625  O   ASN   167      37.780  64.930  10.390  1.00  0.00           O  
ATOM   2626  CB  ASN   167      39.110  62.490  10.890  1.00  0.00           C  
ATOM   2627  CG  ASN   167      39.350  61.010  11.100  1.00  0.00           C  
ATOM   2628  ND2 ASN   167      39.890  60.760  12.330  1.00  0.00           N  
ATOM   2629  OD1 ASN   167      39.140  60.090  10.310  1.00  0.00           O  
ATOM   2630  HN  ASN   167      36.620  61.570  11.440  1.00  0.00           H  
ATOM   2631  HA  ASN   167      38.600  63.230  12.890  1.00  0.00           H  
ATOM   2632  HB1 ASN   167      40.020  63.120  10.880  1.00  0.00           H  
ATOM   2633  HB2 ASN   167      38.640  62.590   9.890  1.00  0.00           H  
ATOM   2634 1HD2 ASN   167      40.020  59.820  12.650  1.00  0.00           H  
ATOM   2635 2HD2 ASN   167      40.090  61.480  12.990  1.00  0.00           H  
ATOM   2636  N   TYR   168      36.570  64.900  12.200  1.00  0.00           N  
ATOM   2637  CA  TYR   168      35.850  66.160  11.900  1.00  0.00           C  
ATOM   2638  C   TYR   168      35.760  67.130  13.020  1.00  0.00           C  
ATOM   2639  O   TYR   168      35.810  66.710  14.160  1.00  0.00           O  
ATOM   2640  CB  TYR   168      34.490  65.980  11.180  1.00  0.00           C  
ATOM   2641  CG  TYR   168      34.740  65.500   9.790  1.00  0.00           C  
ATOM   2642  CD1 TYR   168      35.230  66.440   8.890  1.00  0.00           C  
ATOM   2643  CD2 TYR   168      34.710  64.120   9.380  1.00  0.00           C  
ATOM   2644  CE1 TYR   168      35.630  66.040   7.560  1.00  0.00           C  
ATOM   2645  CE2 TYR   168      35.230  63.740   8.140  1.00  0.00           C  
ATOM   2646  CZ  TYR   168      35.580  64.690   7.220  1.00  0.00           C  
ATOM   2647  OH  TYR   168      36.040  64.370   5.950  1.00  0.00           O  
ATOM   2648  HN  TYR   168      36.140  64.380  12.930  1.00  0.00           H  
ATOM   2649  HA  TYR   168      36.440  66.660  11.140  1.00  0.00           H  
ATOM   2650  HB1 TYR   168      33.920  66.940  11.190  1.00  0.00           H  
ATOM   2651  HB2 TYR   168      33.880  65.190  11.680  1.00  0.00           H  
ATOM   2652  HD1 TYR   168      35.220  67.470   9.200  1.00  0.00           H  
ATOM   2653  HD2 TYR   168      34.350  63.360  10.050  1.00  0.00           H  
ATOM   2654  HE1 TYR   168      35.840  66.760   6.780  1.00  0.00           H  
ATOM   2655  HE2 TYR   168      35.240  62.690   7.880  1.00  0.00           H  
ATOM   2656  HH  TYR   168      35.960  63.420   5.790  1.00  0.00           H  
ATOM   2657  N   ASP   169      35.610  68.420  12.700  1.00  0.00           N  
ATOM   2658  CA  ASP   169      35.250  69.410  13.700  1.00  0.00           C  
ATOM   2659  C   ASP   169      33.800  69.240  14.270  1.00  0.00           C  
ATOM   2660  O   ASP   169      32.880  68.680  13.640  1.00  0.00           O  
ATOM   2661  CB  ASP   169      35.530  70.910  13.340  1.00  0.00           C  
ATOM   2662  CG  ASP   169      34.500  71.540  12.390  1.00  0.00           C  
ATOM   2663  OD1 ASP   169      33.800  70.790  11.680  1.00  0.00           O  
ATOM   2664  OD2 ASP   169      34.530  72.760  12.220  1.00  0.00           O1-
ATOM   2665  HN  ASP   169      35.650  68.690  11.740  1.00  0.00           H  
ATOM   2666  HA  ASP   169      35.920  69.140  14.500  1.00  0.00           H  
ATOM   2667  HB1 ASP   169      36.500  70.920  12.800  1.00  0.00           H  
ATOM   2668  HB2 ASP   169      35.570  71.540  14.260  1.00  0.00           H  
ATOM   2669  N   VAL   170      33.540  69.770  15.490  1.00  0.00           N  
ATOM   2670  CA  VAL   170      32.280  69.580  16.210  1.00  0.00           C  
ATOM   2671  C   VAL   170      31.570  70.890  16.330  1.00  0.00           C  
ATOM   2672  O   VAL   170      32.110  71.780  16.970  1.00  0.00           O  
ATOM   2673  CB  VAL   170      32.420  68.910  17.600  1.00  0.00           C  
ATOM   2674  CG1 VAL   170      31.000  68.760  18.220  1.00  0.00           C  
ATOM   2675  CG2 VAL   170      33.080  67.560  17.460  1.00  0.00           C  
ATOM   2676  HN  VAL   170      34.250  70.180  16.060  1.00  0.00           H  
ATOM   2677  HA  VAL   170      31.660  68.880  15.670  1.00  0.00           H  
ATOM   2678  HB  VAL   170      33.090  69.480  18.280  1.00  0.00           H  
ATOM   2679 1HG1 VAL   170      30.600  69.760  18.490  1.00  0.00           H  
ATOM   2680 2HG1 VAL   170      31.130  68.270  19.210  1.00  0.00           H  
ATOM   2681 3HG1 VAL   170      30.250  68.310  17.540  1.00  0.00           H  
ATOM   2682 1HG2 VAL   170      34.130  67.530  17.100  1.00  0.00           H  
ATOM   2683 2HG2 VAL   170      32.430  66.930  16.820  1.00  0.00           H  
ATOM   2684 3HG2 VAL   170      33.220  67.130  18.480  1.00  0.00           H  
ATOM   2685  N   PRO   171      30.460  71.120  15.750  1.00  0.00           N  
ATOM   2686  CA  PRO   171      29.600  72.280  16.220  1.00  0.00           C  
ATOM   2687  C   PRO   171      29.330  72.610  17.670  1.00  0.00           C  
ATOM   2688  O   PRO   171      29.170  71.660  18.440  1.00  0.00           O  
ATOM   2689  CB  PRO   171      28.290  71.930  15.390  1.00  0.00           C  
ATOM   2690  CG  PRO   171      28.730  71.160  14.180  1.00  0.00           C  
ATOM   2691  CD  PRO   171      29.920  70.350  14.590  1.00  0.00           C  
ATOM   2692  HA  PRO   171      30.020  73.220  15.890  1.00  0.00           H  
ATOM   2693  HB1 PRO   171      27.760  72.870  15.130  1.00  0.00           H  
ATOM   2694  HB2 PRO   171      27.680  71.200  15.950  1.00  0.00           H  
ATOM   2695  HG1 PRO   171      27.950  70.590  13.640  1.00  0.00           H  
ATOM   2696  HG2 PRO   171      29.170  71.930  13.510  1.00  0.00           H  
ATOM   2697  HD1 PRO   171      29.670  69.350  14.990  1.00  0.00           H  
ATOM   2698  HD2 PRO   171      30.690  70.240  13.790  1.00  0.00           H  
ATOM   2699  N   GLU   172      29.340  73.930  18.100  1.00  0.00           N  
ATOM   2700  CA  GLU   172      29.140  74.330  19.520  1.00  0.00           C  
ATOM   2701  C   GLU   172      27.930  73.780  20.190  1.00  0.00           C  
ATOM   2702  O   GLU   172      27.920  73.400  21.330  1.00  0.00           O  
ATOM   2703  CB  GLU   172      29.030  75.900  19.650  1.00  0.00           C  
ATOM   2704  CG  GLU   172      30.400  76.650  19.510  1.00  0.00           C  
ATOM   2705  CD  GLU   172      30.080  78.120  19.340  1.00  0.00           C  
ATOM   2706  OE1 GLU   172      29.620  78.510  18.240  1.00  0.00           O  
ATOM   2707  OE2 GLU   172      30.280  78.970  20.170  1.00  0.00           O1-
ATOM   2708  HN  GLU   172      29.700  74.610  17.470  1.00  0.00           H  
ATOM   2709  HA  GLU   172      29.980  74.020  20.120  1.00  0.00           H  
ATOM   2710  HB1 GLU   172      28.780  76.070  20.710  1.00  0.00           H  
ATOM   2711  HB2 GLU   172      28.260  76.300  18.950  1.00  0.00           H  
ATOM   2712  HG1 GLU   172      31.020  76.180  18.720  1.00  0.00           H  
ATOM   2713  HG2 GLU   172      30.930  76.490  20.480  1.00  0.00           H  
ATOM   2714  N   LYS   173      26.770  73.690  19.500  1.00  0.00           N  
ATOM   2715  CA  LYS   173      25.580  73.070  19.980  1.00  0.00           C  
ATOM   2716  C   LYS   173      25.840  71.710  20.540  1.00  0.00           C  
ATOM   2717  O   LYS   173      25.420  71.370  21.650  1.00  0.00           O  
ATOM   2718  CB  LYS   173      24.350  73.040  18.940  1.00  0.00           C  
ATOM   2719  CG  LYS   173      24.810  72.830  17.500  1.00  0.00           C  
ATOM   2720  CD  LYS   173      23.690  73.100  16.480  1.00  0.00           C  
ATOM   2721  CE  LYS   173      24.100  73.270  14.980  1.00  0.00           C  
ATOM   2722  NZ  LYS   173      24.560  74.600  14.630  1.00  0.00           N1+
ATOM   2723  HN  LYS   173      26.780  74.010  18.550  1.00  0.00           H  
ATOM   2724  HA  LYS   173      25.240  73.670  20.820  1.00  0.00           H  
ATOM   2725  HB1 LYS   173      23.910  74.040  19.090  1.00  0.00           H  
ATOM   2726  HB2 LYS   173      23.650  72.220  19.200  1.00  0.00           H  
ATOM   2727  HG1 LYS   173      25.310  71.840  17.420  1.00  0.00           H  
ATOM   2728  HG2 LYS   173      25.640  73.520  17.240  1.00  0.00           H  
ATOM   2729  HD1 LYS   173      22.980  73.910  16.770  1.00  0.00           H  
ATOM   2730  HD2 LYS   173      23.090  72.170  16.540  1.00  0.00           H  
ATOM   2731  HE1 LYS   173      23.170  73.090  14.400  1.00  0.00           H  
ATOM   2732  HE2 LYS   173      24.830  72.470  14.740  1.00  0.00           H  
ATOM   2733  HZ1 LYS   173      24.690  74.660  13.610  1.00  0.00           H  
ATOM   2734  HZ2 LYS   173      25.480  74.860  15.030  1.00  0.00           H  
ATOM   2735  HZ3 LYS   173      23.840  75.320  14.830  1.00  0.00           H  
ATOM   2736  N   TRP   174      26.660  70.880  19.880  1.00  0.00           N  
ATOM   2737  CA  TRP   174      26.950  69.520  20.270  1.00  0.00           C  
ATOM   2738  C   TRP   174      28.180  69.450  21.220  1.00  0.00           C  
ATOM   2739  O   TRP   174      28.140  68.790  22.230  1.00  0.00           O  
ATOM   2740  CB  TRP   174      27.130  68.600  19.070  1.00  0.00           C  
ATOM   2741  CG  TRP   174      26.220  68.780  17.890  1.00  0.00           C  
ATOM   2742  CD1 TRP   174      26.700  68.790  16.600  1.00  0.00           C  
ATOM   2743  CD2 TRP   174      24.800  69.070  17.770  1.00  0.00           C  
ATOM   2744  CE2 TRP   174      24.470  69.190  16.380  1.00  0.00           C  
ATOM   2745  CE3 TRP   174      23.780  69.360  18.640  1.00  0.00           C  
ATOM   2746  NE1 TRP   174      25.590  68.980  15.750  1.00  0.00           N  
ATOM   2747  CZ2 TRP   174      23.170  69.380  15.920  1.00  0.00           C  
ATOM   2748  CZ3 TRP   174      22.430  69.510  18.230  1.00  0.00           C  
ATOM   2749  CH2 TRP   174      22.180  69.550  16.850  1.00  0.00           C  
ATOM   2750  HN  TRP   174      27.080  71.150  19.020  1.00  0.00           H  
ATOM   2751  HA  TRP   174      26.120  69.210  20.900  1.00  0.00           H  
ATOM   2752  HB1 TRP   174      26.850  67.570  19.400  1.00  0.00           H  
ATOM   2753  HB2 TRP   174      28.160  68.520  18.650  1.00  0.00           H  
ATOM   2754  HD1 TRP   174      27.620  68.310  16.290  1.00  0.00           H  
ATOM   2755  HE1 TRP   174      25.610  68.380  14.980  1.00  0.00           H  
ATOM   2756  HE3 TRP   174      23.900  69.310  19.710  1.00  0.00           H  
ATOM   2757  HZ2 TRP   174      23.010  69.520  14.860  1.00  0.00           H  
ATOM   2758  HZ3 TRP   174      21.570  69.700  18.860  1.00  0.00           H  
ATOM   2759  HH2 TRP   174      21.160  69.710  16.550  1.00  0.00           H  
ATOM   2760  N   ALA   175      29.230  70.340  20.980  1.00  0.00           N  
ATOM   2761  CA  ALA   175      30.520  70.360  21.680  1.00  0.00           C  
ATOM   2762  C   ALA   175      30.340  70.760  23.080  1.00  0.00           C  
ATOM   2763  O   ALA   175      30.950  70.240  24.040  1.00  0.00           O  
ATOM   2764  CB  ALA   175      31.440  71.400  20.910  1.00  0.00           C  
ATOM   2765  HN  ALA   175      29.280  70.940  20.190  1.00  0.00           H  
ATOM   2766  HA  ALA   175      30.920  69.360  21.750  1.00  0.00           H  
ATOM   2767  HB1 ALA   175      30.860  72.350  20.900  1.00  0.00           H  
ATOM   2768  HB2 ALA   175      31.470  71.110  19.840  1.00  0.00           H  
ATOM   2769  HB3 ALA   175      32.490  71.460  21.280  1.00  0.00           H  
ATOM   2770  N   ARG   176      29.210  71.490  23.310  1.00  0.00           N  
ATOM   2771  CA  ARG   176      28.840  71.930  24.600  1.00  0.00           C  
ATOM   2772  C   ARG   176      28.330  70.850  25.560  1.00  0.00           C  
ATOM   2773  O   ARG   176      28.600  70.940  26.750  1.00  0.00           O  
ATOM   2774  CB  ARG   176      27.840  73.110  24.600  1.00  0.00           C  
ATOM   2775  CG  ARG   176      27.750  73.960  25.920  1.00  0.00           C  
ATOM   2776  CD  ARG   176      26.650  75.070  25.960  1.00  0.00           C  
ATOM   2777  NE  ARG   176      26.940  76.230  25.110  1.00  0.00           N  
ATOM   2778  CZ  ARG   176      26.290  76.500  23.990  1.00  0.00           C  
ATOM   2779  NH1 ARG   176      25.310  75.780  23.450  1.00  0.00           N1+
ATOM   2780  NH2 ARG   176      26.770  77.520  23.300  1.00  0.00           N  
ATOM   2781  HN  ARG   176      28.600  71.760  22.570  1.00  0.00           H  
ATOM   2782  HA  ARG   176      29.670  72.280  25.200  1.00  0.00           H  
ATOM   2783  HB1 ARG   176      26.840  72.700  24.330  1.00  0.00           H  
ATOM   2784  HB2 ARG   176      28.190  73.870  23.880  1.00  0.00           H  
ATOM   2785  HG1 ARG   176      28.720  74.490  25.950  1.00  0.00           H  
ATOM   2786  HG2 ARG   176      27.720  73.360  26.860  1.00  0.00           H  
ATOM   2787  HD1 ARG   176      26.650  75.410  27.020  1.00  0.00           H  
ATOM   2788  HD2 ARG   176      25.630  74.730  25.690  1.00  0.00           H  
ATOM   2789  HE  ARG   176      27.590  76.950  25.380  1.00  0.00           H  
ATOM   2790 1HH1 ARG   176      25.020  74.930  23.890  1.00  0.00           H  
ATOM   2791 2HH1 ARG   176      24.970  75.900  22.520  1.00  0.00           H  
ATOM   2792 1HH2 ARG   176      27.540  78.010  23.710  1.00  0.00           H  
ATOM   2793 2HH2 ARG   176      26.460  77.650  22.350  1.00  0.00           H  
ATOM   2794  N   PHE   177      27.640  69.790  25.070  1.00  0.00           N  
ATOM   2795  CA  PHE   177      27.220  68.620  25.860  1.00  0.00           C  
ATOM   2796  C   PHE   177      28.460  67.860  26.310  1.00  0.00           C  
ATOM   2797  O   PHE   177      28.690  67.610  27.450  1.00  0.00           O  
ATOM   2798  CB  PHE   177      26.390  67.580  25.090  1.00  0.00           C  
ATOM   2799  CG  PHE   177      25.040  68.210  24.780  1.00  0.00           C  
ATOM   2800  CD1 PHE   177      24.790  69.070  23.700  1.00  0.00           C  
ATOM   2801  CD2 PHE   177      23.970  67.860  25.660  1.00  0.00           C  
ATOM   2802  CE1 PHE   177      23.460  69.270  23.360  1.00  0.00           C  
ATOM   2803  CE2 PHE   177      22.690  68.050  25.280  1.00  0.00           C  
ATOM   2804  CZ  PHE   177      22.390  68.720  24.040  1.00  0.00           C  
ATOM   2805  HN  PHE   177      27.360  69.640  24.120  1.00  0.00           H  
ATOM   2806  HA  PHE   177      26.760  68.990  26.770  1.00  0.00           H  
ATOM   2807  HB1 PHE   177      26.280  66.710  25.760  1.00  0.00           H  
ATOM   2808  HB2 PHE   177      26.960  67.300  24.170  1.00  0.00           H  
ATOM   2809  HD1 PHE   177      25.640  69.350  23.090  1.00  0.00           H  
ATOM   2810  HD2 PHE   177      24.150  67.420  26.630  1.00  0.00           H  
ATOM   2811  HE1 PHE   177      23.170  69.710  22.410  1.00  0.00           H  
ATOM   2812  HE2 PHE   177      21.880  67.740  25.920  1.00  0.00           H  
ATOM   2813  HZ  PHE   177      21.360  68.890  23.760  1.00  0.00           H  
ATOM   2814  N   TYR   178      29.370  67.620  25.340  1.00  0.00           N  
ATOM   2815  CA  TYR   178      30.660  66.960  25.570  1.00  0.00           C  
ATOM   2816  C   TYR   178      31.610  67.690  26.520  1.00  0.00           C  
ATOM   2817  O   TYR   178      32.280  67.090  27.380  1.00  0.00           O  
ATOM   2818  CB  TYR   178      31.450  66.660  24.230  1.00  0.00           C  
ATOM   2819  CG  TYR   178      30.580  65.770  23.310  1.00  0.00           C  
ATOM   2820  CD1 TYR   178      29.960  64.550  23.740  1.00  0.00           C  
ATOM   2821  CD2 TYR   178      30.400  66.100  21.940  1.00  0.00           C  
ATOM   2822  CE1 TYR   178      29.150  63.780  22.900  1.00  0.00           C  
ATOM   2823  CE2 TYR   178      29.640  65.290  21.140  1.00  0.00           C  
ATOM   2824  CZ  TYR   178      29.020  64.110  21.580  1.00  0.00           C  
ATOM   2825  OH  TYR   178      28.160  63.370  20.640  1.00  0.00           O  
ATOM   2826  HN  TYR   178      29.180  67.920  24.410  1.00  0.00           H  
ATOM   2827  HA  TYR   178      30.440  66.070  26.140  1.00  0.00           H  
ATOM   2828  HB1 TYR   178      32.390  66.110  24.480  1.00  0.00           H  
ATOM   2829  HB2 TYR   178      31.790  67.570  23.690  1.00  0.00           H  
ATOM   2830  HD1 TYR   178      30.040  64.320  24.790  1.00  0.00           H  
ATOM   2831  HD2 TYR   178      30.920  67.000  21.650  1.00  0.00           H  
ATOM   2832  HE1 TYR   178      28.670  62.930  23.360  1.00  0.00           H  
ATOM   2833  HE2 TYR   178      29.650  65.530  20.090  1.00  0.00           H  
ATOM   2834  HH  TYR   178      27.520  62.860  21.140  1.00  0.00           H  
ATOM   2835  N   THR   179      31.690  69.000  26.350  1.00  0.00           N  
ATOM   2836  CA  THR   179      32.450  69.810  27.380  1.00  0.00           C  
ATOM   2837  C   THR   179      31.870  69.730  28.730  1.00  0.00           C  
ATOM   2838  O   THR   179      32.750  69.480  29.580  1.00  0.00           O  
ATOM   2839  CB  THR   179      32.560  71.210  27.010  1.00  0.00           C  
ATOM   2840  CG2 THR   179      33.640  71.920  27.750  1.00  0.00           C  
ATOM   2841  OG1 THR   179      32.840  71.440  25.690  1.00  0.00           O  
ATOM   2842  HN  THR   179      31.200  69.450  25.610  1.00  0.00           H  
ATOM   2843  HA  THR   179      33.460  69.420  27.320  1.00  0.00           H  
ATOM   2844  HB  THR   179      31.610  71.760  27.170  1.00  0.00           H  
ATOM   2845  HG1 THR   179      32.150  71.040  25.160  1.00  0.00           H  
ATOM   2846 1HG2 THR   179      33.730  72.930  27.290  1.00  0.00           H  
ATOM   2847 2HG2 THR   179      34.670  71.530  27.590  1.00  0.00           H  
ATOM   2848 3HG2 THR   179      33.470  72.140  28.820  1.00  0.00           H  
ATOM   2849  N   ALA   180      30.530  69.740  28.830  1.00  0.00           N  
ATOM   2850  CA  ALA   180      29.700  69.640  30.050  1.00  0.00           C  
ATOM   2851  C   ALA   180      29.910  68.320  30.690  1.00  0.00           C  
ATOM   2852  O   ALA   180      30.280  68.260  31.850  1.00  0.00           O  
ATOM   2853  CB  ALA   180      28.200  69.910  29.830  1.00  0.00           C  
ATOM   2854  HN  ALA   180      30.000  69.710  27.980  1.00  0.00           H  
ATOM   2855  HA  ALA   180      30.000  70.370  30.790  1.00  0.00           H  
ATOM   2856  HB1 ALA   180      28.150  70.860  29.260  1.00  0.00           H  
ATOM   2857  HB2 ALA   180      27.610  70.080  30.750  1.00  0.00           H  
ATOM   2858  HB3 ALA   180      27.750  69.030  29.330  1.00  0.00           H  
ATOM   2859  N   GLU   181      29.740  67.250  29.980  1.00  0.00           N  
ATOM   2860  CA  GLU   181      30.030  65.950  30.470  1.00  0.00           C  
ATOM   2861  C   GLU   181      31.450  65.630  30.940  1.00  0.00           C  
ATOM   2862  O   GLU   181      31.640  65.050  32.020  1.00  0.00           O  
ATOM   2863  CB  GLU   181      29.500  64.850  29.510  1.00  0.00           C  
ATOM   2864  CG  GLU   181      28.000  64.730  29.500  1.00  0.00           C  
ATOM   2865  CD  GLU   181      27.510  63.360  28.960  1.00  0.00           C  
ATOM   2866  OE1 GLU   181      27.720  62.370  29.710  1.00  0.00           O  
ATOM   2867  OE2 GLU   181      26.720  63.350  27.950  1.00  0.00           O1-
ATOM   2868  HN  GLU   181      29.450  67.230  29.030  1.00  0.00           H  
ATOM   2869  HA  GLU   181      29.390  65.850  31.330  1.00  0.00           H  
ATOM   2870  HB1 GLU   181      30.060  63.900  29.690  1.00  0.00           H  
ATOM   2871  HB2 GLU   181      29.690  65.120  28.450  1.00  0.00           H  
ATOM   2872  HG1 GLU   181      27.590  65.500  28.820  1.00  0.00           H  
ATOM   2873  HG2 GLU   181      27.530  64.700  30.510  1.00  0.00           H  
ATOM   2874  N   VAL   182      32.530  66.090  30.170  1.00  0.00           N  
ATOM   2875  CA  VAL   182      33.920  65.910  30.590  1.00  0.00           C  
ATOM   2876  C   VAL   182      34.150  66.740  31.820  1.00  0.00           C  
ATOM   2877  O   VAL   182      34.770  66.220  32.750  1.00  0.00           O  
ATOM   2878  CB  VAL   182      34.890  66.300  29.450  1.00  0.00           C  
ATOM   2879  CG1 VAL   182      36.340  66.500  29.910  1.00  0.00           C  
ATOM   2880  CG2 VAL   182      34.690  65.150  28.500  1.00  0.00           C  
ATOM   2881  HN  VAL   182      32.450  66.440  29.240  1.00  0.00           H  
ATOM   2882  HA  VAL   182      33.990  64.900  30.970  1.00  0.00           H  
ATOM   2883  HB  VAL   182      34.510  67.220  28.950  1.00  0.00           H  
ATOM   2884 1HG1 VAL   182      37.080  66.430  29.080  1.00  0.00           H  
ATOM   2885 2HG1 VAL   182      36.560  65.730  30.690  1.00  0.00           H  
ATOM   2886 3HG1 VAL   182      36.460  67.480  30.410  1.00  0.00           H  
ATOM   2887 1HG2 VAL   182      34.930  64.160  28.960  1.00  0.00           H  
ATOM   2888 2HG2 VAL   182      35.330  65.340  27.610  1.00  0.00           H  
ATOM   2889 3HG2 VAL   182      33.680  65.090  28.040  1.00  0.00           H  
ATOM   2890  N   VAL   183      33.710  67.960  31.900  1.00  0.00           N  
ATOM   2891  CA  VAL   183      33.630  68.700  33.150  1.00  0.00           C  
ATOM   2892  C   VAL   183      32.890  68.100  34.350  1.00  0.00           C  
ATOM   2893  O   VAL   183      33.480  68.060  35.420  1.00  0.00           O  
ATOM   2894  CB  VAL   183      33.180  70.150  32.780  1.00  0.00           C  
ATOM   2895  CG1 VAL   183      32.710  70.990  33.960  1.00  0.00           C  
ATOM   2896  CG2 VAL   183      34.250  70.860  31.950  1.00  0.00           C  
ATOM   2897  HN  VAL   183      33.390  68.460  31.100  1.00  0.00           H  
ATOM   2898  HA  VAL   183      34.630  68.760  33.540  1.00  0.00           H  
ATOM   2899  HB  VAL   183      32.290  70.030  32.120  1.00  0.00           H  
ATOM   2900 1HG1 VAL   183      32.320  71.890  33.450  1.00  0.00           H  
ATOM   2901 2HG1 VAL   183      33.530  71.180  34.690  1.00  0.00           H  
ATOM   2902 3HG1 VAL   183      31.830  70.510  34.420  1.00  0.00           H  
ATOM   2903 1HG2 VAL   183      35.160  71.060  32.560  1.00  0.00           H  
ATOM   2904 2HG2 VAL   183      33.850  71.820  31.540  1.00  0.00           H  
ATOM   2905 3HG2 VAL   183      34.650  70.280  31.090  1.00  0.00           H  
ATOM   2906  N   LEU   184      31.670  67.590  34.260  1.00  0.00           N  
ATOM   2907  CA  LEU   184      31.030  66.860  35.280  1.00  0.00           C  
ATOM   2908  C   LEU   184      31.730  65.560  35.680  1.00  0.00           C  
ATOM   2909  O   LEU   184      31.730  65.170  36.840  1.00  0.00           O  
ATOM   2910  CB  LEU   184      29.530  66.490  34.930  1.00  0.00           C  
ATOM   2911  CG  LEU   184      28.600  67.750  34.770  1.00  0.00           C  
ATOM   2912  CD1 LEU   184      27.160  67.220  34.450  1.00  0.00           C  
ATOM   2913  CD2 LEU   184      28.570  68.700  35.940  1.00  0.00           C  
ATOM   2914  HN  LEU   184      31.080  67.760  33.470  1.00  0.00           H  
ATOM   2915  HA  LEU   184      30.950  67.450  36.190  1.00  0.00           H  
ATOM   2916  HB1 LEU   184      29.100  65.810  35.700  1.00  0.00           H  
ATOM   2917  HB2 LEU   184      29.410  65.880  34.010  1.00  0.00           H  
ATOM   2918  HG  LEU   184      28.970  68.290  33.870  1.00  0.00           H  
ATOM   2919 1HD1 LEU   184      26.690  66.720  35.320  1.00  0.00           H  
ATOM   2920 2HD1 LEU   184      27.280  66.480  33.630  1.00  0.00           H  
ATOM   2921 3HD1 LEU   184      26.580  68.080  34.060  1.00  0.00           H  
ATOM   2922 1HD2 LEU   184      29.600  69.030  36.190  1.00  0.00           H  
ATOM   2923 2HD2 LEU   184      28.250  68.170  36.860  1.00  0.00           H  
ATOM   2924 3HD2 LEU   184      28.010  69.650  35.790  1.00  0.00           H  
ATOM   2925  N   ALA   185      32.320  64.760  34.740  1.00  0.00           N  
ATOM   2926  CA  ALA   185      33.120  63.570  35.120  1.00  0.00           C  
ATOM   2927  C   ALA   185      34.330  63.910  35.920  1.00  0.00           C  
ATOM   2928  O   ALA   185      34.710  63.220  36.850  1.00  0.00           O  
ATOM   2929  CB  ALA   185      33.420  62.930  33.790  1.00  0.00           C  
ATOM   2930  HN  ALA   185      32.140  65.000  33.780  1.00  0.00           H  
ATOM   2931  HA  ALA   185      32.430  62.920  35.650  1.00  0.00           H  
ATOM   2932  HB1 ALA   185      32.490  62.700  33.230  1.00  0.00           H  
ATOM   2933  HB2 ALA   185      33.990  61.990  33.920  1.00  0.00           H  
ATOM   2934  HB3 ALA   185      34.060  63.590  33.170  1.00  0.00           H  
ATOM   2935  N   LEU   186      35.050  64.980  35.570  1.00  0.00           N  
ATOM   2936  CA  LEU   186      36.140  65.530  36.300  1.00  0.00           C  
ATOM   2937  C   LEU   186      35.830  66.140  37.640  1.00  0.00           C  
ATOM   2938  O   LEU   186      36.440  65.770  38.650  1.00  0.00           O  
ATOM   2939  CB  LEU   186      36.860  66.610  35.410  1.00  0.00           C  
ATOM   2940  CG  LEU   186      37.610  66.040  34.220  1.00  0.00           C  
ATOM   2941  CD1 LEU   186      38.120  67.250  33.340  1.00  0.00           C  
ATOM   2942  CD2 LEU   186      38.910  65.230  34.610  1.00  0.00           C  
ATOM   2943  HN  LEU   186      34.690  65.500  34.800  1.00  0.00           H  
ATOM   2944  HA  LEU   186      36.810  64.700  36.490  1.00  0.00           H  
ATOM   2945  HB1 LEU   186      37.700  67.000  36.030  1.00  0.00           H  
ATOM   2946  HB2 LEU   186      36.160  67.350  34.970  1.00  0.00           H  
ATOM   2947  HG  LEU   186      36.910  65.450  33.600  1.00  0.00           H  
ATOM   2948 1HD1 LEU   186      37.300  67.900  32.990  1.00  0.00           H  
ATOM   2949 2HD1 LEU   186      38.750  66.930  32.490  1.00  0.00           H  
ATOM   2950 3HD1 LEU   186      38.880  67.760  33.970  1.00  0.00           H  
ATOM   2951 1HD2 LEU   186      39.700  65.810  35.140  1.00  0.00           H  
ATOM   2952 2HD2 LEU   186      39.410  64.860  33.700  1.00  0.00           H  
ATOM   2953 3HD2 LEU   186      38.640  64.430  35.330  1.00  0.00           H  
ATOM   2954  N   ASP   187      34.780  66.950  37.740  1.00  0.00           N  
ATOM   2955  CA  ASP   187      34.230  67.250  39.080  1.00  0.00           C  
ATOM   2956  C   ASP   187      33.880  65.970  39.930  1.00  0.00           C  
ATOM   2957  O   ASP   187      34.290  65.870  41.110  1.00  0.00           O  
ATOM   2958  CB  ASP   187      32.950  68.120  38.790  1.00  0.00           C  
ATOM   2959  CG  ASP   187      32.260  68.750  40.010  1.00  0.00           C  
ATOM   2960  OD1 ASP   187      32.830  68.760  41.130  1.00  0.00           O  
ATOM   2961  OD2 ASP   187      31.150  69.320  39.820  1.00  0.00           O1-
ATOM   2962  HN  ASP   187      34.200  67.180  36.960  1.00  0.00           H  
ATOM   2963  HA  ASP   187      35.010  67.750  39.640  1.00  0.00           H  
ATOM   2964  HB1 ASP   187      32.150  67.540  38.280  1.00  0.00           H  
ATOM   2965  HB2 ASP   187      33.190  68.900  38.040  1.00  0.00           H  
ATOM   2966  N   ALA   188      33.270  64.910  39.330  1.00  0.00           N  
ATOM   2967  CA  ALA   188      33.080  63.650  40.050  1.00  0.00           C  
ATOM   2968  C   ALA   188      34.380  62.970  40.470  1.00  0.00           C  
ATOM   2969  O   ALA   188      34.500  62.650  41.660  1.00  0.00           O  
ATOM   2970  CB  ALA   188      32.310  62.700  39.170  1.00  0.00           C  
ATOM   2971  HN  ALA   188      32.950  65.020  38.390  1.00  0.00           H  
ATOM   2972  HA  ALA   188      32.490  63.860  40.940  1.00  0.00           H  
ATOM   2973  HB1 ALA   188      31.270  63.040  38.970  1.00  0.00           H  
ATOM   2974  HB2 ALA   188      32.240  61.650  39.530  1.00  0.00           H  
ATOM   2975  HB3 ALA   188      32.820  62.560  38.190  1.00  0.00           H  
ATOM   2976  N   ILE   189      35.410  62.770  39.620  1.00  0.00           N  
ATOM   2977  CA  ILE   189      36.780  62.220  39.870  1.00  0.00           C  
ATOM   2978  C   ILE   189      37.440  63.020  40.990  1.00  0.00           C  
ATOM   2979  O   ILE   189      37.820  62.470  42.010  1.00  0.00           O  
ATOM   2980  CB  ILE   189      37.440  62.140  38.490  1.00  0.00           C  
ATOM   2981  CG1 ILE   189      36.810  61.000  37.670  1.00  0.00           C  
ATOM   2982  CG2 ILE   189      38.940  61.810  38.660  1.00  0.00           C  
ATOM   2983  CD  ILE   189      36.810  59.640  38.270  1.00  0.00           C  
ATOM   2984  HN  ILE   189      35.210  62.880  38.650  1.00  0.00           H  
ATOM   2985  HA  ILE   189      36.710  61.260  40.370  1.00  0.00           H  
ATOM   2986  HB  ILE   189      37.340  63.110  37.970  1.00  0.00           H  
ATOM   2987 1HG1 ILE   189      37.340  61.100  36.690  1.00  0.00           H  
ATOM   2988 2HG1 ILE   189      35.720  61.190  37.590  1.00  0.00           H  
ATOM   2989 1HG2 ILE   189      39.120  60.840  39.180  1.00  0.00           H  
ATOM   2990 2HG2 ILE   189      39.540  62.590  39.180  1.00  0.00           H  
ATOM   2991 3HG2 ILE   189      39.340  61.760  37.630  1.00  0.00           H  
ATOM   2992  HD1 ILE   189      36.460  59.630  39.320  1.00  0.00           H  
ATOM   2993  HD2 ILE   189      37.840  59.220  38.250  1.00  0.00           H  
ATOM   2994  HD3 ILE   189      36.150  58.970  37.690  1.00  0.00           H  
ATOM   2995  N   HSD   190      37.540  64.360  40.900  1.00  0.00           N  
ATOM   2996  CA  HSD   190      38.160  65.120  41.970  1.00  0.00           C  
ATOM   2997  C   HSD   190      37.400  65.080  43.310  1.00  0.00           C  
ATOM   2998  O   HSD   190      38.030  65.170  44.390  1.00  0.00           O  
ATOM   2999  CB  HSD   190      38.360  66.590  41.620  1.00  0.00           C  
ATOM   3000  CG  HSD   190      39.290  66.810  40.470  1.00  0.00           C  
ATOM   3001  CD2 HSD   190      39.200  67.660  39.370  1.00  0.00           C  
ATOM   3002  ND1 HSD   190      40.560  66.300  40.360  1.00  0.00           N  
ATOM   3003  CE1 HSD   190      41.100  66.830  39.260  1.00  0.00           C  
ATOM   3004  NE2 HSD   190      40.340  67.710  38.620  1.00  0.00           N  
ATOM   3005  HN  HSD   190      37.160  64.830  40.100  1.00  0.00           H  
ATOM   3006  HA  HSD   190      39.160  64.750  42.120  1.00  0.00           H  
ATOM   3007  HB1 HSD   190      38.910  67.110  42.430  1.00  0.00           H  
ATOM   3008  HB2 HSD   190      37.450  67.230  41.570  1.00  0.00           H  
ATOM   3009  HD1 HSD   190      41.060  65.640  40.920  1.00  0.00           H  
ATOM   3010  HD2 HSD   190      38.340  68.300  39.190  1.00  0.00           H  
ATOM   3011  HE1 HSD   190      42.160  66.700  39.020  1.00  0.00           H  
ATOM   3012  N   SER   191      36.040  64.820  43.290  1.00  0.00           N  
ATOM   3013  CA  SER   191      35.290  64.930  44.550  1.00  0.00           C  
ATOM   3014  C   SER   191      35.200  63.630  45.280  1.00  0.00           C  
ATOM   3015  O   SER   191      35.020  63.590  46.480  1.00  0.00           O  
ATOM   3016  CB  SER   191      33.890  65.520  44.430  1.00  0.00           C  
ATOM   3017  OG  SER   191      33.170  64.930  43.350  1.00  0.00           O  
ATOM   3018  HN  SER   191      35.570  64.600  42.440  1.00  0.00           H  
ATOM   3019  HA  SER   191      35.770  65.530  45.310  1.00  0.00           H  
ATOM   3020  HB1 SER   191      33.950  66.600  44.180  1.00  0.00           H  
ATOM   3021  HB2 SER   191      33.310  65.420  45.370  1.00  0.00           H  
ATOM   3022  HG1 SER   191      33.630  65.220  42.560  1.00  0.00           H  
ATOM   3023  N   MET   192      35.450  62.570  44.510  1.00  0.00           N  
ATOM   3024  CA  MET   192      35.680  61.290  45.160  1.00  0.00           C  
ATOM   3025  C   MET   192      37.040  61.180  45.810  1.00  0.00           C  
ATOM   3026  O   MET   192      37.280  60.260  46.580  1.00  0.00           O  
ATOM   3027  CB  MET   192      35.490  60.160  44.160  1.00  0.00           C  
ATOM   3028  CG  MET   192      34.000  59.960  43.770  1.00  0.00           C  
ATOM   3029  SD  MET   192      33.760  58.640  42.570  1.00  0.00           S  
ATOM   3030  CE  MET   192      34.530  59.420  41.070  1.00  0.00           C  
ATOM   3031  HN  MET   192      35.700  62.750  43.560  1.00  0.00           H  
ATOM   3032  HA  MET   192      34.990  61.130  45.970  1.00  0.00           H  
ATOM   3033  HB1 MET   192      35.730  59.140  44.520  1.00  0.00           H  
ATOM   3034  HB2 MET   192      36.010  60.520  43.250  1.00  0.00           H  
ATOM   3035  HG1 MET   192      33.610  60.970  43.480  1.00  0.00           H  
ATOM   3036  HG2 MET   192      33.550  59.730  44.760  1.00  0.00           H  
ATOM   3037  HE1 MET   192      34.430  58.770  40.160  1.00  0.00           H  
ATOM   3038  HE2 MET   192      35.530  59.800  41.340  1.00  0.00           H  
ATOM   3039  HE3 MET   192      33.850  60.270  40.850  1.00  0.00           H  
ATOM   3040  N   GLY   193      37.900  62.100  45.520  1.00  0.00           N  
ATOM   3041  CA  GLY   193      39.360  62.180  45.940  1.00  0.00           C  
ATOM   3042  C   GLY   193      40.380  61.420  45.100  1.00  0.00           C  
ATOM   3043  O   GLY   193      41.430  60.880  45.530  1.00  0.00           O  
ATOM   3044  HN  GLY   193      37.470  62.730  44.880  1.00  0.00           H  
ATOM   3045  HA1 GLY   193      39.360  61.710  46.910  1.00  0.00           H  
ATOM   3046  HA2 GLY   193      39.610  63.230  45.930  1.00  0.00           H  
ATOM   3047  N   PHE   194      40.080  61.420  43.820  1.00  0.00           N  
ATOM   3048  CA  PHE   194      41.060  60.880  42.870  1.00  0.00           C  
ATOM   3049  C   PHE   194      41.520  62.020  41.930  1.00  0.00           C  
ATOM   3050  O   PHE   194      41.090  63.170  41.850  1.00  0.00           O  
ATOM   3051  CB  PHE   194      40.490  59.840  41.860  1.00  0.00           C  
ATOM   3052  CG  PHE   194      39.780  58.730  42.660  1.00  0.00           C  
ATOM   3053  CD1 PHE   194      40.380  57.960  43.640  1.00  0.00           C  
ATOM   3054  CD2 PHE   194      38.460  58.450  42.360  1.00  0.00           C  
ATOM   3055  CE1 PHE   194      39.710  56.930  44.280  1.00  0.00           C  
ATOM   3056  CE2 PHE   194      37.710  57.490  43.100  1.00  0.00           C  
ATOM   3057  CZ  PHE   194      38.280  56.790  44.100  1.00  0.00           C  
ATOM   3058  HN  PHE   194      39.410  62.000  43.380  1.00  0.00           H  
ATOM   3059  HA  PHE   194      41.900  60.360  43.300  1.00  0.00           H  
ATOM   3060  HB1 PHE   194      41.340  59.460  41.260  1.00  0.00           H  
ATOM   3061  HB2 PHE   194      39.750  60.280  41.160  1.00  0.00           H  
ATOM   3062  HD1 PHE   194      41.400  58.150  43.950  1.00  0.00           H  
ATOM   3063  HD2 PHE   194      37.920  58.850  41.520  1.00  0.00           H  
ATOM   3064  HE1 PHE   194      40.140  56.390  45.110  1.00  0.00           H  
ATOM   3065  HE2 PHE   194      36.640  57.520  42.960  1.00  0.00           H  
ATOM   3066  HZ  PHE   194      37.770  56.130  44.780  1.00  0.00           H  
ATOM   3067  N   ILE   195      42.600  61.720  41.160  1.00  0.00           N  
ATOM   3068  CA  ILE   195      43.020  62.520  40.000  1.00  0.00           C  
ATOM   3069  C   ILE   195      43.100  61.650  38.820  1.00  0.00           C  
ATOM   3070  O   ILE   195      43.710  60.520  38.900  1.00  0.00           O  
ATOM   3071  CB  ILE   195      44.330  63.350  40.220  1.00  0.00           C  
ATOM   3072  CG1 ILE   195      44.870  64.090  38.940  1.00  0.00           C  
ATOM   3073  CG2 ILE   195      45.420  62.450  40.780  1.00  0.00           C  
ATOM   3074  CD  ILE   195      45.790  65.220  39.260  1.00  0.00           C  
ATOM   3075  HN  ILE   195      43.080  60.860  41.280  1.00  0.00           H  
ATOM   3076  HA  ILE   195      42.160  63.160  39.870  1.00  0.00           H  
ATOM   3077  HB  ILE   195      44.050  64.090  41.000  1.00  0.00           H  
ATOM   3078 1HG1 ILE   195      43.960  64.430  38.410  1.00  0.00           H  
ATOM   3079 2HG1 ILE   195      45.430  63.350  38.330  1.00  0.00           H  
ATOM   3080 1HG2 ILE   195      46.320  63.100  40.790  1.00  0.00           H  
ATOM   3081 2HG2 ILE   195      45.810  61.640  40.130  1.00  0.00           H  
ATOM   3082 3HG2 ILE   195      45.250  62.040  41.800  1.00  0.00           H  
ATOM   3083  HD1 ILE   195      46.720  64.800  39.700  1.00  0.00           H  
ATOM   3084  HD2 ILE   195      45.340  65.850  40.050  1.00  0.00           H  
ATOM   3085  HD3 ILE   195      46.100  65.840  38.380  1.00  0.00           H  
ATOM   3086  N   HSD   196      42.520  61.990  37.630  1.00  0.00           N  
ATOM   3087  CA  HSD   196      42.560  61.250  36.400  1.00  0.00           C  
ATOM   3088  C   HSD   196      43.940  61.070  35.830  1.00  0.00           C  
ATOM   3089  O   HSD   196      44.310  59.930  35.530  1.00  0.00           O  
ATOM   3090  CB  HSD   196      41.670  61.870  35.230  1.00  0.00           C  
ATOM   3091  CG  HSD   196      41.720  61.200  33.920  1.00  0.00           C  
ATOM   3092  CD2 HSD   196      40.740  60.640  33.160  1.00  0.00           C  
ATOM   3093  ND1 HSD   196      42.870  61.220  33.160  1.00  0.00           N  
ATOM   3094  CE1 HSD   196      42.530  60.640  31.970  1.00  0.00           C  
ATOM   3095  NE2 HSD   196      41.260  60.300  31.940  1.00  0.00           N  
ATOM   3096  HN  HSD   196      42.190  62.920  37.560  1.00  0.00           H  
ATOM   3097  HA  HSD   196      42.160  60.250  36.440  1.00  0.00           H  
ATOM   3098  HB1 HSD   196      42.130  62.870  35.070  1.00  0.00           H  
ATOM   3099  HB2 HSD   196      40.610  61.900  35.530  1.00  0.00           H  
ATOM   3100  HD1 HSD   196      43.740  61.590  33.480  1.00  0.00           H  
ATOM   3101  HD2 HSD   196      39.730  60.520  33.540  1.00  0.00           H  
ATOM   3102  HE1 HSD   196      43.280  60.570  31.180  1.00  0.00           H  
ATOM   3103  N   ARG   197      44.700  62.140  35.720  1.00  0.00           N  
ATOM   3104  CA  ARG   197      46.010  62.070  35.220  1.00  0.00           C  
ATOM   3105  C   ARG   197      46.160  61.790  33.720  1.00  0.00           C  
ATOM   3106  O   ARG   197      46.210  60.600  33.360  1.00  0.00           O  
ATOM   3107  CB  ARG   197      47.070  61.180  35.990  1.00  0.00           C  
ATOM   3108  CG  ARG   197      47.160  61.590  37.450  1.00  0.00           C  
ATOM   3109  CD  ARG   197      48.110  60.740  38.260  1.00  0.00           C  
ATOM   3110  NE  ARG   197      49.500  60.990  37.750  1.00  0.00           N  
ATOM   3111  CZ  ARG   197      50.430  60.090  37.470  1.00  0.00           C  
ATOM   3112  NH1 ARG   197      50.230  58.780  37.470  1.00  0.00           N1+
ATOM   3113  NH2 ARG   197      51.660  60.490  37.370  1.00  0.00           N  
ATOM   3114  HN  ARG   197      44.400  63.050  35.990  1.00  0.00           H  
ATOM   3115  HA  ARG   197      46.360  63.080  35.340  1.00  0.00           H  
ATOM   3116  HB1 ARG   197      48.080  61.100  35.540  1.00  0.00           H  
ATOM   3117  HB2 ARG   197      46.760  60.120  36.030  1.00  0.00           H  
ATOM   3118  HG1 ARG   197      46.180  61.520  37.960  1.00  0.00           H  
ATOM   3119  HG2 ARG   197      47.380  62.680  37.550  1.00  0.00           H  
ATOM   3120  HD1 ARG   197      47.850  59.690  38.060  1.00  0.00           H  
ATOM   3121  HD2 ARG   197      48.080  60.960  39.350  1.00  0.00           H  
ATOM   3122  HE  ARG   197      49.820  61.900  37.490  1.00  0.00           H  
ATOM   3123 1HH1 ARG   197      49.300  58.440  37.570  1.00  0.00           H  
ATOM   3124 2HH1 ARG   197      50.980  58.140  37.350  1.00  0.00           H  
ATOM   3125 1HH2 ARG   197      51.880  61.430  37.620  1.00  0.00           H  
ATOM   3126 2HH2 ARG   197      52.320  59.750  37.200  1.00  0.00           H  
ATOM   3127  N   ASP   198      46.280  62.780  32.890  1.00  0.00           N  
ATOM   3128  CA  ASP   198      46.420  62.690  31.430  1.00  0.00           C  
ATOM   3129  C   ASP   198      45.170  62.610  30.580  1.00  0.00           C  
ATOM   3130  O   ASP   198      44.960  61.680  29.800  1.00  0.00           O  
ATOM   3131  CB  ASP   198      47.650  61.760  30.970  1.00  0.00           C  
ATOM   3132  CG  ASP   198      47.960  61.630  29.480  1.00  0.00           C  
ATOM   3133  OD1 ASP   198      48.090  62.720  28.910  1.00  0.00           O  
ATOM   3134  OD2 ASP   198      48.200  60.530  28.950  1.00  0.00           O1-
ATOM   3135  HN  ASP   198      46.330  63.730  33.190  1.00  0.00           H  
ATOM   3136  HA  ASP   198      46.960  63.600  31.200  1.00  0.00           H  
ATOM   3137  HB1 ASP   198      47.440  60.730  31.340  1.00  0.00           H  
ATOM   3138  HB2 ASP   198      48.550  62.040  31.550  1.00  0.00           H  
ATOM   3139  N   VAL   199      44.260  63.650  30.830  1.00  0.00           N  
ATOM   3140  CA  VAL   199      42.930  63.650  30.230  1.00  0.00           C  
ATOM   3141  C   VAL   199      42.850  63.600  28.760  1.00  0.00           C  
ATOM   3142  O   VAL   199      43.200  64.550  28.040  1.00  0.00           O  
ATOM   3143  CB  VAL   199      42.160  64.810  30.800  1.00  0.00           C  
ATOM   3144  CG1 VAL   199      40.670  65.000  30.300  1.00  0.00           C  
ATOM   3145  CG2 VAL   199      42.160  64.590  32.310  1.00  0.00           C  
ATOM   3146  HN  VAL   199      44.540  64.480  31.310  1.00  0.00           H  
ATOM   3147  HA  VAL   199      42.480  62.700  30.480  1.00  0.00           H  
ATOM   3148  HB  VAL   199      42.680  65.790  30.690  1.00  0.00           H  
ATOM   3149 1HG1 VAL   199      40.750  65.290  29.230  1.00  0.00           H  
ATOM   3150 2HG1 VAL   199      40.140  65.800  30.860  1.00  0.00           H  
ATOM   3151 3HG1 VAL   199      40.210  63.990  30.400  1.00  0.00           H  
ATOM   3152 1HG2 VAL   199      41.670  65.430  32.840  1.00  0.00           H  
ATOM   3153 2HG2 VAL   199      43.130  64.370  32.800  1.00  0.00           H  
ATOM   3154 3HG2 VAL   199      41.560  63.660  32.430  1.00  0.00           H  
ATOM   3155  N   LYS   200      42.320  62.560  28.180  1.00  0.00           N  
ATOM   3156  CA  LYS   200      42.430  62.420  26.680  1.00  0.00           C  
ATOM   3157  C   LYS   200      41.410  61.510  26.130  1.00  0.00           C  
ATOM   3158  O   LYS   200      40.950  60.640  26.860  1.00  0.00           O  
ATOM   3159  CB  LYS   200      43.800  61.980  26.230  1.00  0.00           C  
ATOM   3160  CG  LYS   200      44.250  60.620  26.880  1.00  0.00           C  
ATOM   3161  CD  LYS   200      45.770  60.250  26.640  1.00  0.00           C  
ATOM   3162  CE  LYS   200      46.140  58.950  27.240  1.00  0.00           C  
ATOM   3163  NZ  LYS   200      46.030  58.960  28.710  1.00  0.00           N1+
ATOM   3164  HN  LYS   200      41.810  61.910  28.740  1.00  0.00           H  
ATOM   3165  HA  LYS   200      42.280  63.400  26.240  1.00  0.00           H  
ATOM   3166  HB1 LYS   200      44.590  62.650  26.630  1.00  0.00           H  
ATOM   3167  HB2 LYS   200      43.990  62.030  25.130  1.00  0.00           H  
ATOM   3168  HG1 LYS   200      43.610  59.790  26.500  1.00  0.00           H  
ATOM   3169  HG2 LYS   200      44.000  60.650  27.960  1.00  0.00           H  
ATOM   3170  HD1 LYS   200      46.470  60.980  27.090  1.00  0.00           H  
ATOM   3171  HD2 LYS   200      45.960  60.220  25.550  1.00  0.00           H  
ATOM   3172  HE1 LYS   200      47.040  58.410  26.890  1.00  0.00           H  
ATOM   3173  HE2 LYS   200      45.330  58.240  26.960  1.00  0.00           H  
ATOM   3174  HZ1 LYS   200      45.110  59.300  29.040  1.00  0.00           H  
ATOM   3175  HZ2 LYS   200      46.800  59.580  29.040  1.00  0.00           H  
ATOM   3176  HZ3 LYS   200      46.210  58.000  29.050  1.00  0.00           H  
ATOM   3177  N   PRO   201      40.960  61.540  24.890  1.00  0.00           N  
ATOM   3178  CA  PRO   201      40.020  60.600  24.360  1.00  0.00           C  
ATOM   3179  C   PRO   201      40.100  59.140  24.670  1.00  0.00           C  
ATOM   3180  O   PRO   201      39.000  58.540  24.740  1.00  0.00           O  
ATOM   3181  CB  PRO   201      40.050  60.920  22.860  1.00  0.00           C  
ATOM   3182  CG  PRO   201      40.320  62.470  22.850  1.00  0.00           C  
ATOM   3183  CD  PRO   201      41.360  62.510  23.930  1.00  0.00           C  
ATOM   3184  HA  PRO   201      39.040  60.930  24.670  1.00  0.00           H  
ATOM   3185  HB1 PRO   201      39.250  60.500  22.210  1.00  0.00           H  
ATOM   3186  HB2 PRO   201      40.950  60.410  22.440  1.00  0.00           H  
ATOM   3187  HG1 PRO   201      40.670  62.820  21.860  1.00  0.00           H  
ATOM   3188  HG2 PRO   201      39.470  63.140  23.090  1.00  0.00           H  
ATOM   3189  HD1 PRO   201      42.380  62.330  23.530  1.00  0.00           H  
ATOM   3190  HD2 PRO   201      41.410  63.570  24.290  1.00  0.00           H  
ATOM   3191  N   ASP   202      41.230  58.460  24.710  1.00  0.00           N  
ATOM   3192  CA  ASP   202      41.380  57.090  24.900  1.00  0.00           C  
ATOM   3193  C   ASP   202      40.870  56.580  26.230  1.00  0.00           C  
ATOM   3194  O   ASP   202      40.570  55.420  26.400  1.00  0.00           O  
ATOM   3195  CB  ASP   202      42.890  56.670  24.740  1.00  0.00           C  
ATOM   3196  CG  ASP   202      43.580  57.200  23.510  1.00  0.00           C  
ATOM   3197  OD1 ASP   202      43.000  57.870  22.580  1.00  0.00           O  
ATOM   3198  OD2 ASP   202      44.800  56.980  23.470  1.00  0.00           O1-
ATOM   3199  HN  ASP   202      42.100  58.940  24.590  1.00  0.00           H  
ATOM   3200  HA  ASP   202      40.860  56.450  24.190  1.00  0.00           H  
ATOM   3201  HB1 ASP   202      43.150  55.610  24.930  1.00  0.00           H  
ATOM   3202  HB2 ASP   202      43.450  57.060  25.610  1.00  0.00           H  
ATOM   3203  N   ASN   203      40.730  57.450  27.240  1.00  0.00           N  
ATOM   3204  CA  ASN   203      40.180  57.220  28.540  1.00  0.00           C  
ATOM   3205  C   ASN   203      38.700  57.710  28.610  1.00  0.00           C  
ATOM   3206  O   ASN   203      38.150  57.640  29.680  1.00  0.00           O  
ATOM   3207  CB  ASN   203      40.980  57.950  29.620  1.00  0.00           C  
ATOM   3208  CG  ASN   203      42.490  57.720  29.550  1.00  0.00           C  
ATOM   3209  ND2 ASN   203      43.080  56.550  29.790  1.00  0.00           N  
ATOM   3210  OD1 ASN   203      43.120  58.690  29.160  1.00  0.00           O  
ATOM   3211  HN  ASN   203      40.850  58.420  27.040  1.00  0.00           H  
ATOM   3212  HA  ASN   203      40.090  56.160  28.730  1.00  0.00           H  
ATOM   3213  HB1 ASN   203      40.540  57.630  30.590  1.00  0.00           H  
ATOM   3214  HB2 ASN   203      40.800  59.030  29.430  1.00  0.00           H  
ATOM   3215 1HD2 ASN   203      44.080  56.590  29.810  1.00  0.00           H  
ATOM   3216 2HD2 ASN   203      42.590  55.740  30.120  1.00  0.00           H  
ATOM   3217  N   MET   204      38.100  58.000  27.440  1.00  0.00           N  
ATOM   3218  CA  MET   204      36.710  58.460  27.250  1.00  0.00           C  
ATOM   3219  C   MET   204      35.810  57.390  26.580  1.00  0.00           C  
ATOM   3220  O   MET   204      36.290  56.770  25.620  1.00  0.00           O  
ATOM   3221  CB  MET   204      36.600  59.770  26.460  1.00  0.00           C  
ATOM   3222  CG  MET   204      37.310  60.990  27.120  1.00  0.00           C  
ATOM   3223  SD  MET   204      37.150  62.590  26.350  1.00  0.00           S  
ATOM   3224  CE  MET   204      38.230  63.510  27.490  1.00  0.00           C  
ATOM   3225  HN  MET   204      38.580  57.990  26.570  1.00  0.00           H  
ATOM   3226  HA  MET   204      36.140  58.580  28.160  1.00  0.00           H  
ATOM   3227  HB1 MET   204      35.540  60.040  26.260  1.00  0.00           H  
ATOM   3228  HB2 MET   204      37.040  59.610  25.460  1.00  0.00           H  
ATOM   3229  HG1 MET   204      38.400  60.750  27.130  1.00  0.00           H  
ATOM   3230  HG2 MET   204      36.890  61.020  28.150  1.00  0.00           H  
ATOM   3231  HE1 MET   204      37.930  63.290  28.540  1.00  0.00           H  
ATOM   3232  HE2 MET   204      38.240  64.600  27.310  1.00  0.00           H  
ATOM   3233  HE3 MET   204      39.310  63.270  27.430  1.00  0.00           H  
ATOM   3234  N   LEU   205      34.690  57.120  27.180  1.00  0.00           N  
ATOM   3235  CA  LEU   205      33.910  55.900  26.640  1.00  0.00           C  
ATOM   3236  C   LEU   205      32.410  56.190  26.760  1.00  0.00           C  
ATOM   3237  O   LEU   205      31.960  56.780  27.750  1.00  0.00           O  
ATOM   3238  CB  LEU   205      34.390  54.590  27.300  1.00  0.00           C  
ATOM   3239  CG  LEU   205      33.440  53.380  27.260  1.00  0.00           C  
ATOM   3240  CD1 LEU   205      33.460  52.700  25.850  1.00  0.00           C  
ATOM   3241  CD2 LEU   205      33.790  52.370  28.380  1.00  0.00           C  
ATOM   3242  HN  LEU   205      34.360  57.630  27.980  1.00  0.00           H  
ATOM   3243  HA  LEU   205      34.130  55.820  25.580  1.00  0.00           H  
ATOM   3244  HB1 LEU   205      34.420  54.760  28.390  1.00  0.00           H  
ATOM   3245  HB2 LEU   205      35.400  54.270  26.980  1.00  0.00           H  
ATOM   3246  HG  LEU   205      32.380  53.660  27.460  1.00  0.00           H  
ATOM   3247 1HD1 LEU   205      34.460  52.330  25.540  1.00  0.00           H  
ATOM   3248 2HD1 LEU   205      33.170  53.470  25.110  1.00  0.00           H  
ATOM   3249 3HD1 LEU   205      32.710  51.880  25.760  1.00  0.00           H  
ATOM   3250 1HD2 LEU   205      33.660  52.950  29.320  1.00  0.00           H  
ATOM   3251 2HD2 LEU   205      34.790  51.900  28.260  1.00  0.00           H  
ATOM   3252 3HD2 LEU   205      33.090  51.510  28.470  1.00  0.00           H  
ATOM   3253  N   LEU   206      31.590  55.820  25.740  1.00  0.00           N  
ATOM   3254  CA  LEU   206      30.170  56.070  25.700  1.00  0.00           C  
ATOM   3255  C   LEU   206      29.310  54.820  26.050  1.00  0.00           C  
ATOM   3256  O   LEU   206      29.750  53.750  25.810  1.00  0.00           O  
ATOM   3257  CB  LEU   206      29.570  56.430  24.310  1.00  0.00           C  
ATOM   3258  CG  LEU   206      29.970  57.890  23.950  1.00  0.00           C  
ATOM   3259  CD1 LEU   206      29.330  58.340  22.660  1.00  0.00           C  
ATOM   3260  CD2 LEU   206      29.840  58.900  25.060  1.00  0.00           C  
ATOM   3261  HN  LEU   206      31.960  55.480  24.880  1.00  0.00           H  
ATOM   3262  HA  LEU   206      29.940  56.760  26.500  1.00  0.00           H  
ATOM   3263  HB1 LEU   206      28.460  56.440  24.270  1.00  0.00           H  
ATOM   3264  HB2 LEU   206      29.980  55.710  23.580  1.00  0.00           H  
ATOM   3265  HG  LEU   206      31.070  57.850  23.790  1.00  0.00           H  
ATOM   3266 1HD1 LEU   206      29.920  59.200  22.280  1.00  0.00           H  
ATOM   3267 2HD1 LEU   206      28.290  58.690  22.840  1.00  0.00           H  
ATOM   3268 3HD1 LEU   206      29.490  57.460  21.990  1.00  0.00           H  
ATOM   3269 1HD2 LEU   206      30.010  59.900  24.600  1.00  0.00           H  
ATOM   3270 2HD2 LEU   206      30.510  58.730  25.930  1.00  0.00           H  
ATOM   3271 3HD2 LEU   206      28.780  59.000  25.390  1.00  0.00           H  
ATOM   3272  N   ASP   207      28.120  55.040  26.650  1.00  0.00           N  
ATOM   3273  CA  ASP   207      27.000  54.040  26.710  1.00  0.00           C  
ATOM   3274  C   ASP   207      26.270  54.140  25.390  1.00  0.00           C  
ATOM   3275  O   ASP   207      26.390  55.070  24.600  1.00  0.00           O  
ATOM   3276  CB  ASP   207      26.150  54.350  27.970  1.00  0.00           C  
ATOM   3277  CG  ASP   207      25.240  55.570  27.980  1.00  0.00           C  
ATOM   3278  OD1 ASP   207      24.820  56.030  29.070  1.00  0.00           O  
ATOM   3279  OD2 ASP   207      24.810  55.990  26.870  1.00  0.00           O1-
ATOM   3280  HN  ASP   207      27.880  55.970  26.930  1.00  0.00           H  
ATOM   3281  HA  ASP   207      27.370  53.020  26.770  1.00  0.00           H  
ATOM   3282  HB1 ASP   207      26.800  54.470  28.860  1.00  0.00           H  
ATOM   3283  HB2 ASP   207      25.410  53.520  28.050  1.00  0.00           H  
ATOM   3284  N   LYS   208      25.340  53.150  25.200  1.00  0.00           N  
ATOM   3285  CA  LYS   208      24.600  53.020  23.960  1.00  0.00           C  
ATOM   3286  C   LYS   208      23.640  54.140  23.700  1.00  0.00           C  
ATOM   3287  O   LYS   208      23.000  54.250  22.640  1.00  0.00           O  
ATOM   3288  CB  LYS   208      23.720  51.710  24.000  1.00  0.00           C  
ATOM   3289  CG  LYS   208      22.740  51.770  25.140  1.00  0.00           C  
ATOM   3290  CD  LYS   208      21.900  50.470  25.240  1.00  0.00           C  
ATOM   3291  CE  LYS   208      21.190  50.250  26.530  1.00  0.00           C  
ATOM   3292  NZ  LYS   208      20.450  51.460  26.930  1.00  0.00           N1+
ATOM   3293  HN  LYS   208      25.180  52.480  25.920  1.00  0.00           H  
ATOM   3294  HA  LYS   208      25.340  53.030  23.180  1.00  0.00           H  
ATOM   3295  HB1 LYS   208      24.480  50.930  24.220  1.00  0.00           H  
ATOM   3296  HB2 LYS   208      23.140  51.580  23.070  1.00  0.00           H  
ATOM   3297  HG1 LYS   208      22.010  52.590  24.990  1.00  0.00           H  
ATOM   3298  HG2 LYS   208      23.290  51.750  26.100  1.00  0.00           H  
ATOM   3299  HD1 LYS   208      22.580  49.590  25.160  1.00  0.00           H  
ATOM   3300  HD2 LYS   208      21.200  50.420  24.370  1.00  0.00           H  
ATOM   3301  HE1 LYS   208      21.990  49.940  27.230  1.00  0.00           H  
ATOM   3302  HE2 LYS   208      20.470  49.440  26.280  1.00  0.00           H  
ATOM   3303  HZ1 LYS   208      21.040  52.160  27.420  1.00  0.00           H  
ATOM   3304  HZ2 LYS   208      19.600  51.240  27.490  1.00  0.00           H  
ATOM   3305  HZ3 LYS   208      20.010  51.990  26.150  1.00  0.00           H  
ATOM   3306  N   SER   209      23.310  55.050  24.690  1.00  0.00           N  
ATOM   3307  CA  SER   209      22.450  56.290  24.590  1.00  0.00           C  
ATOM   3308  C   SER   209      23.240  57.550  24.440  1.00  0.00           C  
ATOM   3309  O   SER   209      22.690  58.590  24.180  1.00  0.00           O  
ATOM   3310  CB  SER   209      21.390  56.280  25.820  1.00  0.00           C  
ATOM   3311  OG  SER   209      22.060  56.610  27.030  1.00  0.00           O  
ATOM   3312  HN  SER   209      23.880  55.030  25.510  1.00  0.00           H  
ATOM   3313  HA  SER   209      21.890  56.210  23.680  1.00  0.00           H  
ATOM   3314  HB1 SER   209      20.840  55.320  25.870  1.00  0.00           H  
ATOM   3315  HB2 SER   209      20.540  56.990  25.700  1.00  0.00           H  
ATOM   3316  HG1 SER   209      22.930  56.210  27.090  1.00  0.00           H  
ATOM   3317  N   GLY   210      24.610  57.440  24.410  1.00  0.00           N  
ATOM   3318  CA  GLY   210      25.460  58.520  23.890  1.00  0.00           C  
ATOM   3319  C   GLY   210      26.000  59.320  25.020  1.00  0.00           C  
ATOM   3320  O   GLY   210      26.530  60.360  24.710  1.00  0.00           O  
ATOM   3321  HN  GLY   210      25.050  56.600  24.730  1.00  0.00           H  
ATOM   3322  HA1 GLY   210      24.920  59.140  23.190  1.00  0.00           H  
ATOM   3323  HA2 GLY   210      26.340  58.140  23.390  1.00  0.00           H  
ATOM   3324  N   HSD   211      25.980  58.830  26.270  1.00  0.00           N  
ATOM   3325  CA  HSD   211      26.580  59.410  27.460  1.00  0.00           C  
ATOM   3326  C   HSD   211      27.790  58.670  28.060  1.00  0.00           C  
ATOM   3327  O   HSD   211      27.950  57.450  27.960  1.00  0.00           O  
ATOM   3328  CB  HSD   211      25.500  59.710  28.580  1.00  0.00           C  
ATOM   3329  CG  HSD   211      24.330  60.550  28.000  1.00  0.00           C  
ATOM   3330  CD2 HSD   211      23.110  60.140  27.790  1.00  0.00           C  
ATOM   3331  ND1 HSD   211      24.330  61.920  27.770  1.00  0.00           N  
ATOM   3332  CE1 HSD   211      23.110  62.270  27.450  1.00  0.00           C  
ATOM   3333  NE2 HSD   211      22.290  61.250  27.470  1.00  0.00           N  
ATOM   3334  HN  HSD   211      25.440  58.000  26.450  1.00  0.00           H  
ATOM   3335  HA  HSD   211      27.090  60.310  27.140  1.00  0.00           H  
ATOM   3336  HB1 HSD   211      25.930  60.230  29.460  1.00  0.00           H  
ATOM   3337  HB2 HSD   211      25.190  58.730  29.000  1.00  0.00           H  
ATOM   3338  HD1 HSD   211      25.160  62.470  27.610  1.00  0.00           H  
ATOM   3339  HD2 HSD   211      22.500  59.300  28.080  1.00  0.00           H  
ATOM   3340  HE1 HSD   211      22.780  63.270  27.150  1.00  0.00           H  
ATOM   3341  N   LEU   212      28.650  59.430  28.730  1.00  0.00           N  
ATOM   3342  CA  LEU   212      30.030  59.200  29.020  1.00  0.00           C  
ATOM   3343  C   LEU   212      30.270  58.580  30.370  1.00  0.00           C  
ATOM   3344  O   LEU   212      29.730  58.980  31.450  1.00  0.00           O  
ATOM   3345  CB  LEU   212      30.660  60.700  28.970  1.00  0.00           C  
ATOM   3346  CG  LEU   212      32.180  60.740  29.310  1.00  0.00           C  
ATOM   3347  CD1 LEU   212      33.140  60.160  28.330  1.00  0.00           C  
ATOM   3348  CD2 LEU   212      32.470  62.250  29.610  1.00  0.00           C  
ATOM   3349  HN  LEU   212      28.320  60.350  28.930  1.00  0.00           H  
ATOM   3350  HA  LEU   212      30.470  58.510  28.310  1.00  0.00           H  
ATOM   3351  HB1 LEU   212      30.020  61.300  29.650  1.00  0.00           H  
ATOM   3352  HB2 LEU   212      30.560  61.070  27.930  1.00  0.00           H  
ATOM   3353  HG  LEU   212      32.360  60.120  30.220  1.00  0.00           H  
ATOM   3354 1HD1 LEU   212      33.370  60.870  27.510  1.00  0.00           H  
ATOM   3355 2HD1 LEU   212      32.700  59.280  27.810  1.00  0.00           H  
ATOM   3356 3HD1 LEU   212      34.080  59.820  28.800  1.00  0.00           H  
ATOM   3357 1HD2 LEU   212      31.810  62.510  30.460  1.00  0.00           H  
ATOM   3358 2HD2 LEU   212      32.250  63.000  28.820  1.00  0.00           H  
ATOM   3359 3HD2 LEU   212      33.570  62.350  29.760  1.00  0.00           H  
ATOM   3360  N   LYS   213      31.230  57.650  30.320  1.00  0.00           N  
ATOM   3361  CA  LYS   213      32.010  57.160  31.440  1.00  0.00           C  
ATOM   3362  C   LYS   213      33.470  57.080  31.090  1.00  0.00           C  
ATOM   3363  O   LYS   213      33.910  56.830  29.980  1.00  0.00           O  
ATOM   3364  CB  LYS   213      31.460  55.720  31.920  1.00  0.00           C  
ATOM   3365  CG  LYS   213      29.950  55.680  32.010  1.00  0.00           C  
ATOM   3366  CD  LYS   213      29.510  54.390  32.640  1.00  0.00           C  
ATOM   3367  CE  LYS   213      28.030  54.040  32.680  1.00  0.00           C  
ATOM   3368  NZ  LYS   213      27.220  55.260  33.060  1.00  0.00           N1+
ATOM   3369  HN  LYS   213      31.620  57.310  29.460  1.00  0.00           H  
ATOM   3370  HA  LYS   213      31.920  57.800  32.300  1.00  0.00           H  
ATOM   3371  HB1 LYS   213      31.890  55.540  32.930  1.00  0.00           H  
ATOM   3372  HB2 LYS   213      31.870  54.890  31.310  1.00  0.00           H  
ATOM   3373  HG1 LYS   213      29.500  55.700  30.990  1.00  0.00           H  
ATOM   3374  HG2 LYS   213      29.580  56.580  32.540  1.00  0.00           H  
ATOM   3375  HD1 LYS   213      29.770  54.480  33.710  1.00  0.00           H  
ATOM   3376  HD2 LYS   213      30.130  53.560  32.230  1.00  0.00           H  
ATOM   3377  HE1 LYS   213      27.820  53.240  33.420  1.00  0.00           H  
ATOM   3378  HE2 LYS   213      27.720  53.680  31.670  1.00  0.00           H  
ATOM   3379  HZ1 LYS   213      26.600  55.490  32.260  1.00  0.00           H  
ATOM   3380  HZ2 LYS   213      27.880  56.060  33.160  1.00  0.00           H  
ATOM   3381  HZ3 LYS   213      26.560  55.190  33.850  1.00  0.00           H  
ATOM   3382  N   LEU   214      34.230  57.310  32.160  1.00  0.00           N  
ATOM   3383  CA  LEU   214      35.730  57.090  32.050  1.00  0.00           C  
ATOM   3384  C   LEU   214      36.180  55.650  32.120  1.00  0.00           C  
ATOM   3385  O   LEU   214      35.630  54.850  32.930  1.00  0.00           O  
ATOM   3386  CB  LEU   214      36.520  57.860  33.170  1.00  0.00           C  
ATOM   3387  CG  LEU   214      36.440  59.440  32.960  1.00  0.00           C  
ATOM   3388  CD1 LEU   214      36.920  60.180  34.200  1.00  0.00           C  
ATOM   3389  CD2 LEU   214      37.280  59.930  31.730  1.00  0.00           C  
ATOM   3390  HN  LEU   214      33.830  57.480  33.050  1.00  0.00           H  
ATOM   3391  HA  LEU   214      36.010  57.390  31.050  1.00  0.00           H  
ATOM   3392  HB1 LEU   214      37.600  57.630  33.080  1.00  0.00           H  
ATOM   3393  HB2 LEU   214      36.060  57.590  34.140  1.00  0.00           H  
ATOM   3394  HG  LEU   214      35.400  59.790  32.760  1.00  0.00           H  
ATOM   3395 1HD1 LEU   214      37.800  59.650  34.630  1.00  0.00           H  
ATOM   3396 2HD1 LEU   214      36.190  60.290  35.020  1.00  0.00           H  
ATOM   3397 3HD1 LEU   214      37.210  61.220  33.910  1.00  0.00           H  
ATOM   3398 1HD2 LEU   214      38.350  59.620  31.710  1.00  0.00           H  
ATOM   3399 2HD2 LEU   214      37.220  61.030  31.720  1.00  0.00           H  
ATOM   3400 3HD2 LEU   214      36.740  59.530  30.850  1.00  0.00           H  
ATOM   3401  N   ALA   215      37.190  55.300  31.320  1.00  0.00           N  
ATOM   3402  CA  ALA   215      37.740  53.970  31.390  1.00  0.00           C  
ATOM   3403  C   ALA   215      39.260  53.990  31.460  1.00  0.00           C  
ATOM   3404  O   ALA   215      39.830  55.030  31.090  1.00  0.00           O  
ATOM   3405  CB  ALA   215      37.290  53.080  30.170  1.00  0.00           C  
ATOM   3406  HN  ALA   215      37.650  56.000  30.780  1.00  0.00           H  
ATOM   3407  HA  ALA   215      37.480  53.480  32.310  1.00  0.00           H  
ATOM   3408  HB1 ALA   215      37.790  52.090  30.230  1.00  0.00           H  
ATOM   3409  HB2 ALA   215      37.760  53.470  29.240  1.00  0.00           H  
ATOM   3410  HB3 ALA   215      36.180  53.090  30.130  1.00  0.00           H  
ATOM   3411  N   ASP   216      39.880  52.960  31.970  1.00  0.00           N  
ATOM   3412  CA  ASP   216      41.300  52.780  32.150  1.00  0.00           C  
ATOM   3413  C   ASP   216      41.740  53.620  33.400  1.00  0.00           C  
ATOM   3414  O   ASP   216      42.140  54.780  33.220  1.00  0.00           O  
ATOM   3415  CB  ASP   216      42.120  52.610  30.870  1.00  0.00           C  
ATOM   3416  CG  ASP   216      43.580  52.210  31.250  1.00  0.00           C  
ATOM   3417  OD1 ASP   216      43.920  51.950  32.400  1.00  0.00           O  
ATOM   3418  OD2 ASP   216      44.400  52.160  30.300  1.00  0.00           O1-
ATOM   3419  HN  ASP   216      39.330  52.220  32.360  1.00  0.00           H  
ATOM   3420  HA  ASP   216      41.380  51.800  32.600  1.00  0.00           H  
ATOM   3421  HB1 ASP   216      42.060  53.500  30.210  1.00  0.00           H  
ATOM   3422  HB2 ASP   216      41.590  51.900  30.200  1.00  0.00           H  
ATOM   3423  N   PHE   217      41.880  53.020  34.630  1.00  0.00           N  
ATOM   3424  CA  PHE   217      42.170  53.770  35.830  1.00  0.00           C  
ATOM   3425  C   PHE   217      43.630  53.470  36.360  1.00  0.00           C  
ATOM   3426  O   PHE   217      43.910  53.730  37.540  1.00  0.00           O  
ATOM   3427  CB  PHE   217      41.220  53.600  37.090  1.00  0.00           C  
ATOM   3428  CG  PHE   217      39.840  54.060  36.660  1.00  0.00           C  
ATOM   3429  CD1 PHE   217      39.620  55.450  36.740  1.00  0.00           C  
ATOM   3430  CD2 PHE   217      38.830  53.270  36.210  1.00  0.00           C  
ATOM   3431  CE1 PHE   217      38.490  56.040  36.170  1.00  0.00           C  
ATOM   3432  CE2 PHE   217      37.660  53.820  35.620  1.00  0.00           C  
ATOM   3433  CZ  PHE   217      37.450  55.190  35.580  1.00  0.00           C  
ATOM   3434  HN  PHE   217      41.520  52.090  34.750  1.00  0.00           H  
ATOM   3435  HA  PHE   217      42.290  54.820  35.600  1.00  0.00           H  
ATOM   3436  HB1 PHE   217      41.620  54.310  37.850  1.00  0.00           H  
ATOM   3437  HB2 PHE   217      41.160  52.550  37.440  1.00  0.00           H  
ATOM   3438  HD1 PHE   217      40.470  56.050  37.000  1.00  0.00           H  
ATOM   3439  HD2 PHE   217      38.890  52.200  36.050  1.00  0.00           H  
ATOM   3440  HE1 PHE   217      38.450  57.100  35.980  1.00  0.00           H  
ATOM   3441  HE2 PHE   217      36.870  53.140  35.350  1.00  0.00           H  
ATOM   3442  HZ  PHE   217      36.530  55.550  35.150  1.00  0.00           H  
ATOM   3443  N   GLY   218      44.570  52.920  35.570  1.00  0.00           N  
ATOM   3444  CA  GLY   218      45.900  52.550  35.900  1.00  0.00           C  
ATOM   3445  C   GLY   218      46.730  53.780  36.070  1.00  0.00           C  
ATOM   3446  O   GLY   218      47.570  53.740  36.930  1.00  0.00           O  
ATOM   3447  HN  GLY   218      44.320  52.600  34.650  1.00  0.00           H  
ATOM   3448  HA1 GLY   218      46.300  52.070  35.020  1.00  0.00           H  
ATOM   3449  HA2 GLY   218      45.760  51.960  36.790  1.00  0.00           H  
ATOM   3450  N   THR   219      46.520  54.830  35.230  1.00  0.00           N  
ATOM   3451  CA  THR   219      47.330  56.040  35.290  1.00  0.00           C  
ATOM   3452  C   THR   219      46.940  56.880  36.510  1.00  0.00           C  
ATOM   3453  O   THR   219      47.800  57.580  37.020  1.00  0.00           O  
ATOM   3454  CB  THR   219      47.320  56.970  34.090  1.00  0.00           C  
ATOM   3455  CG2 THR   219      48.550  57.970  33.930  1.00  0.00           C  
ATOM   3456  OG1 THR   219      47.310  56.210  32.840  1.00  0.00           O  
ATOM   3457  HN  THR   219      45.730  54.890  34.630  1.00  0.00           H  
ATOM   3458  HA  THR   219      48.350  55.800  35.540  1.00  0.00           H  
ATOM   3459  HB  THR   219      46.370  57.520  33.980  1.00  0.00           H  
ATOM   3460  HG1 THR   219      46.400  55.920  32.750  1.00  0.00           H  
ATOM   3461 1HG2 THR   219      49.410  57.310  34.190  1.00  0.00           H  
ATOM   3462 2HG2 THR   219      48.490  58.830  34.630  1.00  0.00           H  
ATOM   3463 3HG2 THR   219      48.660  58.350  32.890  1.00  0.00           H  
ATOM   3464  N   CYS   220      45.670  56.730  37.000  1.00  0.00           N  
ATOM   3465  CA  CYS   220      44.960  57.510  37.970  1.00  0.00           C  
ATOM   3466  C   CYS   220      45.610  57.300  39.320  1.00  0.00           C  
ATOM   3467  O   CYS   220      46.130  56.270  39.680  1.00  0.00           O  
ATOM   3468  CB  CYS   220      43.400  57.230  37.790  1.00  0.00           C  
ATOM   3469  SG  CYS   220      42.400  57.620  39.310  1.00  0.00           S  
ATOM   3470  HN  CYS   220      45.110  56.000  36.620  1.00  0.00           H  
ATOM   3471  HA  CYS   220      45.240  58.500  37.640  1.00  0.00           H  
ATOM   3472  HB1 CYS   220      43.260  56.140  37.580  1.00  0.00           H  
ATOM   3473  HB2 CYS   220      43.030  57.820  36.930  1.00  0.00           H  
ATOM   3474  HG1 CYS   220      42.420  58.930  39.090  1.00  0.00           H  
ATOM   3475  N   MET   221      45.600  58.340  40.130  1.00  0.00           N  
ATOM   3476  CA  MET   221      45.880  58.270  41.550  1.00  0.00           C  
ATOM   3477  C   MET   221      44.740  58.740  42.490  1.00  0.00           C  
ATOM   3478  O   MET   221      44.140  59.790  42.270  1.00  0.00           O  
ATOM   3479  CB  MET   221      47.250  59.020  41.850  1.00  0.00           C  
ATOM   3480  CG  MET   221      48.470  58.320  41.170  1.00  0.00           C  
ATOM   3481  SD  MET   221      49.970  59.230  41.270  1.00  0.00           S  
ATOM   3482  CE  MET   221      51.000  57.830  40.630  1.00  0.00           C  
ATOM   3483  HN  MET   221      45.090  59.180  39.930  1.00  0.00           H  
ATOM   3484  HA  MET   221      46.210  57.260  41.760  1.00  0.00           H  
ATOM   3485  HB1 MET   221      47.420  59.120  42.940  1.00  0.00           H  
ATOM   3486  HB2 MET   221      47.090  60.060  41.480  1.00  0.00           H  
ATOM   3487  HG1 MET   221      48.180  58.310  40.100  1.00  0.00           H  
ATOM   3488  HG2 MET   221      48.600  57.270  41.520  1.00  0.00           H  
ATOM   3489  HE1 MET   221      52.100  57.990  40.560  1.00  0.00           H  
ATOM   3490  HE2 MET   221      50.630  57.440  39.660  1.00  0.00           H  
ATOM   3491  HE3 MET   221      50.950  56.960  41.330  1.00  0.00           H  
ATOM   3492  N   LYS   222      44.540  58.070  43.630  1.00  0.00           N  
ATOM   3493  CA  LYS   222      44.040  58.710  44.820  1.00  0.00           C  
ATOM   3494  C   LYS   222      44.860  59.880  45.280  1.00  0.00           C  
ATOM   3495  O   LYS   222      46.080  59.870  45.250  1.00  0.00           O  
ATOM   3496  CB  LYS   222      43.620  57.810  45.990  1.00  0.00           C  
ATOM   3497  CG  LYS   222      44.810  57.130  46.610  1.00  0.00           C  
ATOM   3498  CD  LYS   222      44.280  56.140  47.620  1.00  0.00           C  
ATOM   3499  CE  LYS   222      45.330  55.490  48.490  1.00  0.00           C  
ATOM   3500  NZ  LYS   222      46.140  54.440  47.870  1.00  0.00           N1+
ATOM   3501  HN  LYS   222      44.990  57.180  43.680  1.00  0.00           H  
ATOM   3502  HA  LYS   222      43.150  59.180  44.420  1.00  0.00           H  
ATOM   3503  HB1 LYS   222      42.930  57.070  45.540  1.00  0.00           H  
ATOM   3504  HB2 LYS   222      43.000  58.400  46.700  1.00  0.00           H  
ATOM   3505  HG1 LYS   222      45.500  57.810  47.140  1.00  0.00           H  
ATOM   3506  HG2 LYS   222      45.390  56.570  45.850  1.00  0.00           H  
ATOM   3507  HD1 LYS   222      43.550  55.360  47.300  1.00  0.00           H  
ATOM   3508  HD2 LYS   222      43.680  56.800  48.290  1.00  0.00           H  
ATOM   3509  HE1 LYS   222      44.810  55.050  49.370  1.00  0.00           H  
ATOM   3510  HE2 LYS   222      46.040  56.220  48.940  1.00  0.00           H  
ATOM   3511  HZ1 LYS   222      46.900  54.830  47.270  1.00  0.00           H  
ATOM   3512  HZ2 LYS   222      45.570  53.830  47.250  1.00  0.00           H  
ATOM   3513  HZ3 LYS   222      46.680  53.810  48.490  1.00  0.00           H  
ATOM   3514  N   MET   223      44.160  60.950  45.790  1.00  0.00           N  
ATOM   3515  CA  MET   223      44.800  62.130  46.260  1.00  0.00           C  
ATOM   3516  C   MET   223      45.450  61.840  47.550  1.00  0.00           C  
ATOM   3517  O   MET   223      44.980  61.140  48.440  1.00  0.00           O  
ATOM   3518  CB  MET   223      43.870  63.330  46.300  1.00  0.00           C  
ATOM   3519  CG  MET   223      43.370  63.940  44.960  1.00  0.00           C  
ATOM   3520  SD  MET   223      44.690  64.680  43.890  1.00  0.00           S  
ATOM   3521  CE  MET   223      43.500  65.770  43.110  1.00  0.00           C  
ATOM   3522  HN  MET   223      43.160  60.940  45.790  1.00  0.00           H  
ATOM   3523  HA  MET   223      45.600  62.380  45.580  1.00  0.00           H  
ATOM   3524  HB1 MET   223      44.230  64.090  47.030  1.00  0.00           H  
ATOM   3525  HB2 MET   223      42.960  62.990  46.850  1.00  0.00           H  
ATOM   3526  HG1 MET   223      42.710  64.730  45.380  1.00  0.00           H  
ATOM   3527  HG2 MET   223      42.720  63.210  44.420  1.00  0.00           H  
ATOM   3528  HE1 MET   223      43.180  66.610  43.760  1.00  0.00           H  
ATOM   3529  HE2 MET   223      42.560  65.200  42.930  1.00  0.00           H  
ATOM   3530  HE3 MET   223      43.850  66.220  42.160  1.00  0.00           H  
ATOM   3531  N   ASN   224      46.690  62.400  47.770  1.00  0.00           N  
ATOM   3532  CA  ASN   224      47.430  62.440  49.050  1.00  0.00           C  
ATOM   3533  C   ASN   224      47.440  63.920  49.500  1.00  0.00           C  
ATOM   3534  O   ASN   224      47.590  64.780  48.650  1.00  0.00           O  
ATOM   3535  CB  ASN   224      48.860  61.970  48.920  1.00  0.00           C  
ATOM   3536  CG  ASN   224      49.020  60.540  48.400  1.00  0.00           C  
ATOM   3537  ND2 ASN   224      50.310  60.150  48.340  1.00  0.00           N  
ATOM   3538  OD1 ASN   224      48.090  59.780  48.090  1.00  0.00           O  
ATOM   3539  HN  ASN   224      47.160  62.870  47.020  1.00  0.00           H  
ATOM   3540  HA  ASN   224      46.910  62.040  49.910  1.00  0.00           H  
ATOM   3541  HB1 ASN   224      49.200  61.890  49.970  1.00  0.00           H  
ATOM   3542  HB2 ASN   224      49.540  62.710  48.430  1.00  0.00           H  
ATOM   3543 1HD2 ASN   224      50.370  59.230  47.960  1.00  0.00           H  
ATOM   3544 2HD2 ASN   224      51.030  60.630  48.840  1.00  0.00           H  
ATOM   3545  N   LYS   225      47.340  64.180  50.790  1.00  0.00           N  
ATOM   3546  CA  LYS   225      47.540  65.610  51.300  1.00  0.00           C  
ATOM   3547  C   LYS   225      46.430  66.590  50.860  1.00  0.00           C  
ATOM   3548  O   LYS   225      45.250  66.530  51.150  1.00  0.00           O  
ATOM   3549  CB  LYS   225      48.980  66.210  51.160  1.00  0.00           C  
ATOM   3550  CG  LYS   225      50.110  65.290  51.740  1.00  0.00           C  
ATOM   3551  CD  LYS   225      50.050  65.050  53.260  1.00  0.00           C  
ATOM   3552  CE  LYS   225      50.510  66.260  54.070  1.00  0.00           C  
ATOM   3553  NZ  LYS   225      51.920  66.510  53.750  1.00  0.00           N1+
ATOM   3554  HN  LYS   225      47.030  63.470  51.430  1.00  0.00           H  
ATOM   3555  HA  LYS   225      47.380  65.560  52.370  1.00  0.00           H  
ATOM   3556  HB1 LYS   225      49.010  67.170  51.710  1.00  0.00           H  
ATOM   3557  HB2 LYS   225      49.070  66.380  50.060  1.00  0.00           H  
ATOM   3558  HG1 LYS   225      51.130  65.570  51.390  1.00  0.00           H  
ATOM   3559  HG2 LYS   225      50.050  64.310  51.240  1.00  0.00           H  
ATOM   3560  HD1 LYS   225      50.630  64.110  53.420  1.00  0.00           H  
ATOM   3561  HD2 LYS   225      48.980  64.820  53.420  1.00  0.00           H  
ATOM   3562  HE1 LYS   225      50.500  65.980  55.140  1.00  0.00           H  
ATOM   3563  HE2 LYS   225      50.000  67.240  53.950  1.00  0.00           H  
ATOM   3564  HZ1 LYS   225      52.380  65.580  53.760  1.00  0.00           H  
ATOM   3565  HZ2 LYS   225      52.220  67.120  54.540  1.00  0.00           H  
ATOM   3566  HZ3 LYS   225      52.090  67.020  52.860  1.00  0.00           H  
ATOM   3567  N   GLU   226      46.840  67.690  50.130  1.00  0.00           N  
ATOM   3568  CA  GLU   226      46.040  68.810  49.650  1.00  0.00           C  
ATOM   3569  C   GLU   226      45.530  68.570  48.230  1.00  0.00           C  
ATOM   3570  O   GLU   226      45.010  69.420  47.470  1.00  0.00           O  
ATOM   3571  CB  GLU   226      46.900  70.090  49.630  1.00  0.00           C  
ATOM   3572  CG  GLU   226      47.360  70.410  51.090  1.00  0.00           C  
ATOM   3573  CD  GLU   226      46.170  70.900  51.940  1.00  0.00           C  
ATOM   3574  OE1 GLU   226      46.100  70.510  53.150  1.00  0.00           O  
ATOM   3575  OE2 GLU   226      45.340  71.670  51.460  1.00  0.00           O1-
ATOM   3576  HN  GLU   226      47.800  67.880  49.930  1.00  0.00           H  
ATOM   3577  HA  GLU   226      45.170  68.930  50.290  1.00  0.00           H  
ATOM   3578  HB1 GLU   226      46.320  70.960  49.240  1.00  0.00           H  
ATOM   3579  HB2 GLU   226      47.790  69.970  48.970  1.00  0.00           H  
ATOM   3580  HG1 GLU   226      48.090  71.240  50.980  1.00  0.00           H  
ATOM   3581  HG2 GLU   226      47.970  69.640  51.610  1.00  0.00           H  
ATOM   3582  N   GLY   227      45.630  67.340  47.760  1.00  0.00           N  
ATOM   3583  CA  GLY   227      45.480  66.830  46.430  1.00  0.00           C  
ATOM   3584  C   GLY   227      46.620  67.140  45.510  1.00  0.00           C  
ATOM   3585  O   GLY   227      46.470  67.690  44.450  1.00  0.00           O  
ATOM   3586  HN  GLY   227      45.900  66.520  48.260  1.00  0.00           H  
ATOM   3587  HA1 GLY   227      44.550  67.210  46.040  1.00  0.00           H  
ATOM   3588  HA2 GLY   227      45.380  65.760  46.510  1.00  0.00           H  
ATOM   3589  N   MET   228      47.840  66.830  45.960  1.00  0.00           N  
ATOM   3590  CA  MET   228      48.940  66.890  45.020  1.00  0.00           C  
ATOM   3591  C   MET   228      49.540  65.450  44.900  1.00  0.00           C  
ATOM   3592  O   MET   228      49.560  64.670  45.840  1.00  0.00           O  
ATOM   3593  CB  MET   228      50.060  67.930  45.430  1.00  0.00           C  
ATOM   3594  CG  MET   228      49.440  69.270  45.740  1.00  0.00           C  
ATOM   3595  SD  MET   228      50.550  70.610  45.610  1.00  0.00           S  
ATOM   3596  CE  MET   228      49.310  71.890  46.100  1.00  0.00           C  
ATOM   3597  HN  MET   228      47.940  66.480  46.890  1.00  0.00           H  
ATOM   3598  HA  MET   228      48.670  67.060  43.980  1.00  0.00           H  
ATOM   3599  HB1 MET   228      50.760  68.040  44.580  1.00  0.00           H  
ATOM   3600  HB2 MET   228      50.560  67.600  46.370  1.00  0.00           H  
ATOM   3601  HG1 MET   228      48.950  69.410  46.730  1.00  0.00           H  
ATOM   3602  HG2 MET   228      48.640  69.470  44.990  1.00  0.00           H  
ATOM   3603  HE1 MET   228      49.800  72.880  46.190  1.00  0.00           H  
ATOM   3604  HE2 MET   228      48.700  71.620  46.990  1.00  0.00           H  
ATOM   3605  HE3 MET   228      48.530  71.920  45.310  1.00  0.00           H  
ATOM   3606  N   VAL   229      49.970  65.070  43.730  1.00  0.00           N  
ATOM   3607  CA  VAL   229      50.460  63.770  43.410  1.00  0.00           C  
ATOM   3608  C   VAL   229      51.920  63.810  43.000  1.00  0.00           C  
ATOM   3609  O   VAL   229      52.330  64.860  42.520  1.00  0.00           O  
ATOM   3610  CB  VAL   229      49.540  63.020  42.440  1.00  0.00           C  
ATOM   3611  CG1 VAL   229      48.160  63.150  43.000  1.00  0.00           C  
ATOM   3612  CG2 VAL   229      49.560  63.800  41.130  1.00  0.00           C  
ATOM   3613  HN  VAL   229      50.010  65.730  42.980  1.00  0.00           H  
ATOM   3614  HA  VAL   229      50.440  63.110  44.270  1.00  0.00           H  
ATOM   3615  HB  VAL   229      49.890  61.960  42.420  1.00  0.00           H  
ATOM   3616 1HG1 VAL   229      47.930  62.850  44.050  1.00  0.00           H  
ATOM   3617 2HG1 VAL   229      47.420  62.570  42.400  1.00  0.00           H  
ATOM   3618 3HG1 VAL   229      47.840  64.220  42.970  1.00  0.00           H  
ATOM   3619 1HG2 VAL   229      50.200  63.300  40.370  1.00  0.00           H  
ATOM   3620 2HG2 VAL   229      49.890  64.850  41.190  1.00  0.00           H  
ATOM   3621 3HG2 VAL   229      48.550  63.730  40.670  1.00  0.00           H  
ATOM   3622  N   ARG   230      52.640  62.710  43.260  1.00  0.00           N  
ATOM   3623  CA  ARG   230      53.950  62.410  42.770  1.00  0.00           C  
ATOM   3624  C   ARG   230      53.930  61.390  41.640  1.00  0.00           C  
ATOM   3625  O   ARG   230      53.290  60.340  41.670  1.00  0.00           O  
ATOM   3626  CB  ARG   230      54.870  61.960  43.870  1.00  0.00           C  
ATOM   3627  CG  ARG   230      55.160  63.040  44.850  1.00  0.00           C  
ATOM   3628  CD  ARG   230      56.290  62.680  45.830  1.00  0.00           C  
ATOM   3629  NE  ARG   230      56.290  63.750  46.900  1.00  0.00           N  
ATOM   3630  CZ  ARG   230      57.040  64.860  46.840  1.00  0.00           C  
ATOM   3631  NH1 ARG   230      57.810  65.150  45.820  1.00  0.00           N1+
ATOM   3632  NH2 ARG   230      56.880  65.820  47.700  1.00  0.00           N  
ATOM   3633  HN  ARG   230      52.200  61.970  43.760  1.00  0.00           H  
ATOM   3634  HA  ARG   230      54.350  63.350  42.430  1.00  0.00           H  
ATOM   3635  HB1 ARG   230      55.840  61.540  43.530  1.00  0.00           H  
ATOM   3636  HB2 ARG   230      54.330  61.100  44.320  1.00  0.00           H  
ATOM   3637  HG1 ARG   230      54.200  63.210  45.370  1.00  0.00           H  
ATOM   3638  HG2 ARG   230      55.490  63.970  44.320  1.00  0.00           H  
ATOM   3639  HD1 ARG   230      57.280  62.720  45.330  1.00  0.00           H  
ATOM   3640  HD2 ARG   230      56.210  61.660  46.270  1.00  0.00           H  
ATOM   3641  HE  ARG   230      55.590  63.770  47.620  1.00  0.00           H  
ATOM   3642 1HH1 ARG   230      57.920  64.540  45.040  1.00  0.00           H  
ATOM   3643 2HH1 ARG   230      58.410  65.960  45.830  1.00  0.00           H  
ATOM   3644 1HH2 ARG   230      56.080  65.790  48.300  1.00  0.00           H  
ATOM   3645 2HH2 ARG   230      57.390  66.650  47.470  1.00  0.00           H  
ATOM   3646  N   CYS   231      54.680  61.650  40.530  1.00  0.00           N  
ATOM   3647  CA  CYS   231      55.090  60.810  39.380  1.00  0.00           C  
ATOM   3648  C   CYS   231      55.860  59.580  39.730  1.00  0.00           C  
ATOM   3649  O   CYS   231      56.850  59.580  40.470  1.00  0.00           O  
ATOM   3650  CB  CYS   231      55.970  61.710  38.450  1.00  0.00           C  
ATOM   3651  SG  CYS   231      54.980  62.970  37.640  1.00  0.00           S  
ATOM   3652  HN  CYS   231      54.930  62.610  40.540  1.00  0.00           H  
ATOM   3653  HA  CYS   231      54.170  60.540  38.880  1.00  0.00           H  
ATOM   3654  HB1 CYS   231      56.380  61.100  37.610  1.00  0.00           H  
ATOM   3655  HB2 CYS   231      56.760  62.170  39.090  1.00  0.00           H  
ATOM   3656  HG1 CYS   231      55.220  62.510  36.420  1.00  0.00           H  
ATOM   3657  N   ASP   232      55.320  58.400  39.270  1.00  0.00           N  
ATOM   3658  CA  ASP   232      56.050  57.160  39.210  1.00  0.00           C  
ATOM   3659  C   ASP   232      57.140  57.300  38.170  1.00  0.00           C  
ATOM   3660  O   ASP   232      58.250  56.920  38.420  1.00  0.00           O  
ATOM   3661  CB  ASP   232      55.010  56.120  38.730  1.00  0.00           C  
ATOM   3662  CG  ASP   232      54.010  55.820  39.780  1.00  0.00           C  
ATOM   3663  OD1 ASP   232      54.060  56.270  40.950  1.00  0.00           O  
ATOM   3664  OD2 ASP   232      53.120  55.050  39.380  1.00  0.00           O1-
ATOM   3665  HN  ASP   232      54.350  58.300  39.030  1.00  0.00           H  
ATOM   3666  HA  ASP   232      56.420  56.990  40.210  1.00  0.00           H  
ATOM   3667  HB1 ASP   232      55.560  55.200  38.440  1.00  0.00           H  
ATOM   3668  HB2 ASP   232      54.390  56.460  37.880  1.00  0.00           H  
ATOM   3669  N   THR   233      56.820  57.830  36.990  1.00  0.00           N  
ATOM   3670  CA  THR   233      57.760  58.010  35.910  1.00  0.00           C  
ATOM   3671  C   THR   233      57.140  59.090  35.070  1.00  0.00           C  
ATOM   3672  O   THR   233      56.180  59.680  35.470  1.00  0.00           O  
ATOM   3673  CB  THR   233      58.060  56.690  35.130  1.00  0.00           C  
ATOM   3674  CG2 THR   233      56.940  56.280  34.310  1.00  0.00           C  
ATOM   3675  OG1 THR   233      59.170  56.960  34.280  1.00  0.00           O  
ATOM   3676  HN  THR   233      55.910  58.170  36.770  1.00  0.00           H  
ATOM   3677  HA  THR   233      58.680  58.410  36.300  1.00  0.00           H  
ATOM   3678  HB  THR   233      58.300  55.900  35.860  1.00  0.00           H  
ATOM   3679  HG1 THR   233      59.990  56.770  34.730  1.00  0.00           H  
ATOM   3680 1HG2 THR   233      56.890  55.190  34.080  1.00  0.00           H  
ATOM   3681 2HG2 THR   233      56.930  56.800  33.330  1.00  0.00           H  
ATOM   3682 3HG2 THR   233      56.000  56.450  34.880  1.00  0.00           H  
ATOM   3683  N   ALA   234      57.760  59.420  33.880  1.00  0.00           N  
ATOM   3684  CA  ALA   234      57.340  60.420  32.960  1.00  0.00           C  
ATOM   3685  C   ALA   234      55.860  60.320  32.520  1.00  0.00           C  
ATOM   3686  O   ALA   234      55.550  59.470  31.720  1.00  0.00           O  
ATOM   3687  CB  ALA   234      58.280  60.440  31.730  1.00  0.00           C  
ATOM   3688  HN  ALA   234      58.490  58.790  33.620  1.00  0.00           H  
ATOM   3689  HA  ALA   234      57.390  61.320  33.550  1.00  0.00           H  
ATOM   3690  HB1 ALA   234      59.330  60.340  32.100  1.00  0.00           H  
ATOM   3691  HB2 ALA   234      58.190  61.340  31.100  1.00  0.00           H  
ATOM   3692  HB3 ALA   234      57.920  59.590  31.110  1.00  0.00           H  
ATOM   3693  N   VAL   235      54.910  61.110  33.090  1.00  0.00           N  
ATOM   3694  CA  VAL   235      53.490  60.980  32.720  1.00  0.00           C  
ATOM   3695  C   VAL   235      53.120  62.050  31.710  1.00  0.00           C  
ATOM   3696  O   VAL   235      53.400  63.240  31.680  1.00  0.00           O  
ATOM   3697  CB  VAL   235      52.720  61.120  34.020  1.00  0.00           C  
ATOM   3698  CG1 VAL   235      52.740  62.530  34.610  1.00  0.00           C  
ATOM   3699  CG2 VAL   235      51.240  60.750  33.750  1.00  0.00           C  
ATOM   3700  HN  VAL   235      55.270  61.940  33.510  1.00  0.00           H  
ATOM   3701  HA  VAL   235      53.320  60.020  32.260  1.00  0.00           H  
ATOM   3702  HB  VAL   235      53.150  60.440  34.780  1.00  0.00           H  
ATOM   3703 1HG1 VAL   235      53.790  62.840  34.830  1.00  0.00           H  
ATOM   3704 2HG1 VAL   235      52.070  62.600  35.490  1.00  0.00           H  
ATOM   3705 3HG1 VAL   235      52.280  63.240  33.890  1.00  0.00           H  
ATOM   3706 1HG2 VAL   235      50.720  61.290  32.930  1.00  0.00           H  
ATOM   3707 2HG2 VAL   235      50.620  61.020  34.630  1.00  0.00           H  
ATOM   3708 3HG2 VAL   235      51.130  59.670  33.520  1.00  0.00           H  
ATOM   3709  N   GLY   236      52.240  61.630  30.770  1.00  0.00           N  
ATOM   3710  CA  GLY   236      51.710  62.520  29.690  1.00  0.00           C  
ATOM   3711  C   GLY   236      51.740  61.710  28.430  1.00  0.00           C  
ATOM   3712  O   GLY   236      52.500  60.770  28.260  1.00  0.00           O  
ATOM   3713  HN  GLY   236      51.950  60.680  30.910  1.00  0.00           H  
ATOM   3714  HA1 GLY   236      52.350  63.390  29.580  1.00  0.00           H  
ATOM   3715  HA2 GLY   236      50.660  62.680  29.880  1.00  0.00           H  
ATOM   3716  N   THR   237      50.840  62.190  27.530  1.00  0.00           N  
ATOM   3717  CA  THR   237      50.860  61.890  26.110  1.00  0.00           C  
ATOM   3718  C   THR   237      51.410  63.080  25.330  1.00  0.00           C  
ATOM   3719  O   THR   237      50.830  64.180  25.480  1.00  0.00           O  
ATOM   3720  CB  THR   237      49.420  61.620  25.640  1.00  0.00           C  
ATOM   3721  CG2 THR   237      49.460  61.190  24.200  1.00  0.00           C  
ATOM   3722  OG1 THR   237      48.870  60.530  26.360  1.00  0.00           O  
ATOM   3723  HN  THR   237      50.180  62.870  27.850  1.00  0.00           H  
ATOM   3724  HA  THR   237      51.530  61.080  25.870  1.00  0.00           H  
ATOM   3725  HB  THR   237      48.750  62.500  25.790  1.00  0.00           H  
ATOM   3726  HG1 THR   237      48.580  60.850  27.220  1.00  0.00           H  
ATOM   3727 1HG2 THR   237      50.070  60.270  24.100  1.00  0.00           H  
ATOM   3728 2HG2 THR   237      49.770  62.030  23.560  1.00  0.00           H  
ATOM   3729 3HG2 THR   237      48.390  60.960  23.990  1.00  0.00           H  
ATOM   3730  N   PRO   238      52.420  63.050  24.400  1.00  0.00           N  
ATOM   3731  CA  PRO   238      53.280  64.180  24.070  1.00  0.00           C  
ATOM   3732  C   PRO   238      52.580  65.370  23.520  1.00  0.00           C  
ATOM   3733  O   PRO   238      52.930  66.490  23.890  1.00  0.00           O  
ATOM   3734  CB  PRO   238      54.250  63.590  23.060  1.00  0.00           C  
ATOM   3735  CG  PRO   238      54.500  62.120  23.540  1.00  0.00           C  
ATOM   3736  CD  PRO   238      53.140  61.750  24.120  1.00  0.00           C  
ATOM   3737  HA  PRO   238      53.830  64.400  24.970  1.00  0.00           H  
ATOM   3738  HB1 PRO   238      55.180  64.200  23.130  1.00  0.00           H  
ATOM   3739  HB2 PRO   238      53.890  63.690  22.020  1.00  0.00           H  
ATOM   3740  HG1 PRO   238      54.700  61.450  22.670  1.00  0.00           H  
ATOM   3741  HG2 PRO   238      55.330  62.100  24.280  1.00  0.00           H  
ATOM   3742  HD1 PRO   238      52.530  61.190  23.380  1.00  0.00           H  
ATOM   3743  HD2 PRO   238      53.250  61.210  25.080  1.00  0.00           H  
ATOM   3744  N   ASP   239      51.480  65.240  22.760  1.00  0.00           N  
ATOM   3745  CA  ASP   239      50.640  66.280  22.220  1.00  0.00           C  
ATOM   3746  C   ASP   239      49.940  67.030  23.370  1.00  0.00           C  
ATOM   3747  O   ASP   239      49.860  68.250  23.260  1.00  0.00           O  
ATOM   3748  CB  ASP   239      49.530  65.640  21.340  1.00  0.00           C  
ATOM   3749  CG  ASP   239      50.140  65.050  20.050  1.00  0.00           C  
ATOM   3750  OD1 ASP   239      49.460  64.340  19.310  1.00  0.00           O  
ATOM   3751  OD2 ASP   239      51.340  65.230  19.780  1.00  0.00           O1-
ATOM   3752  HN  ASP   239      51.350  64.320  22.420  1.00  0.00           H  
ATOM   3753  HA  ASP   239      51.150  66.960  21.570  1.00  0.00           H  
ATOM   3754  HB1 ASP   239      48.830  66.400  20.910  1.00  0.00           H  
ATOM   3755  HB2 ASP   239      48.910  64.870  21.840  1.00  0.00           H  
ATOM   3756  N   TYR   240      49.620  66.350  24.550  1.00  0.00           N  
ATOM   3757  CA  TYR   240      48.780  66.920  25.610  1.00  0.00           C  
ATOM   3758  C   TYR   240      49.650  67.330  26.810  1.00  0.00           C  
ATOM   3759  O   TYR   240      49.100  67.980  27.690  1.00  0.00           O  
ATOM   3760  CB  TYR   240      47.680  65.950  26.220  1.00  0.00           C  
ATOM   3761  CG  TYR   240      46.640  65.310  25.310  1.00  0.00           C  
ATOM   3762  CD1 TYR   240      45.290  65.680  25.490  1.00  0.00           C  
ATOM   3763  CD2 TYR   240      47.000  64.400  24.340  1.00  0.00           C  
ATOM   3764  CE1 TYR   240      44.300  65.190  24.650  1.00  0.00           C  
ATOM   3765  CE2 TYR   240      46.010  63.940  23.400  1.00  0.00           C  
ATOM   3766  CZ  TYR   240      44.660  64.300  23.610  1.00  0.00           C  
ATOM   3767  OH  TYR   240      43.800  64.090  22.480  1.00  0.00           O  
ATOM   3768  HN  TYR   240      50.030  65.470  24.760  1.00  0.00           H  
ATOM   3769  HA  TYR   240      48.260  67.790  25.230  1.00  0.00           H  
ATOM   3770  HB1 TYR   240      47.110  66.590  26.920  1.00  0.00           H  
ATOM   3771  HB2 TYR   240      48.190  65.090  26.700  1.00  0.00           H  
ATOM   3772  HD1 TYR   240      45.060  66.400  26.260  1.00  0.00           H  
ATOM   3773  HD2 TYR   240      48.010  64.060  24.180  1.00  0.00           H  
ATOM   3774  HE1 TYR   240      43.300  65.580  24.750  1.00  0.00           H  
ATOM   3775  HE2 TYR   240      46.300  63.210  22.650  1.00  0.00           H  
ATOM   3776  HH  TYR   240      42.990  64.610  22.450  1.00  0.00           H  
ATOM   3777  N   ILE   241      51.010  67.100  26.750  1.00  0.00           N  
ATOM   3778  CA  ILE   241      51.890  67.560  27.830  1.00  0.00           C  
ATOM   3779  C   ILE   241      51.910  69.030  28.020  1.00  0.00           C  
ATOM   3780  O   ILE   241      51.790  69.820  27.040  1.00  0.00           O  
ATOM   3781  CB  ILE   241      53.300  66.880  27.700  1.00  0.00           C  
ATOM   3782  CG1 ILE   241      53.320  65.340  27.990  1.00  0.00           C  
ATOM   3783  CG2 ILE   241      54.320  67.620  28.530  1.00  0.00           C  
ATOM   3784  CD  ILE   241      54.620  64.560  27.780  1.00  0.00           C  
ATOM   3785  HN  ILE   241      51.520  66.580  26.080  1.00  0.00           H  
ATOM   3786  HA  ILE   241      51.440  67.240  28.760  1.00  0.00           H  
ATOM   3787  HB  ILE   241      53.730  67.030  26.680  1.00  0.00           H  
ATOM   3788 1HG1 ILE   241      52.540  64.850  27.360  1.00  0.00           H  
ATOM   3789 2HG1 ILE   241      53.110  65.210  29.070  1.00  0.00           H  
ATOM   3790 1HG2 ILE   241      54.060  67.600  29.610  1.00  0.00           H  
ATOM   3791 2HG2 ILE   241      54.440  68.660  28.150  1.00  0.00           H  
ATOM   3792 3HG2 ILE   241      55.320  67.150  28.410  1.00  0.00           H  
ATOM   3793  HD1 ILE   241      55.470  65.020  28.320  1.00  0.00           H  
ATOM   3794  HD2 ILE   241      54.860  64.470  26.700  1.00  0.00           H  
ATOM   3795  HD3 ILE   241      54.500  63.500  28.090  1.00  0.00           H  
ATOM   3796  N   SER   242      51.940  69.460  29.300  1.00  0.00           N  
ATOM   3797  CA  SER   242      51.800  70.880  29.660  1.00  0.00           C  
ATOM   3798  C   SER   242      53.200  71.530  29.850  1.00  0.00           C  
ATOM   3799  O   SER   242      54.220  70.890  30.020  1.00  0.00           O  
ATOM   3800  CB  SER   242      50.890  71.100  31.020  1.00  0.00           C  
ATOM   3801  OG  SER   242      51.490  70.370  32.110  1.00  0.00           O  
ATOM   3802  HN  SER   242      52.000  68.770  30.010  1.00  0.00           H  
ATOM   3803  HA  SER   242      51.340  71.410  28.840  1.00  0.00           H  
ATOM   3804  HB1 SER   242      49.860  70.700  30.880  1.00  0.00           H  
ATOM   3805  HB2 SER   242      50.800  72.170  31.290  1.00  0.00           H  
ATOM   3806  HG1 SER   242      51.460  69.440  31.900  1.00  0.00           H  
ATOM   3807  N   PRO   243      53.290  72.900  29.820  1.00  0.00           N  
ATOM   3808  CA  PRO   243      54.590  73.550  29.710  1.00  0.00           C  
ATOM   3809  C   PRO   243      55.350  73.440  30.970  1.00  0.00           C  
ATOM   3810  O   PRO   243      56.580  73.500  30.890  1.00  0.00           O  
ATOM   3811  CB  PRO   243      54.220  75.060  29.420  1.00  0.00           C  
ATOM   3812  CG  PRO   243      52.700  75.120  29.830  1.00  0.00           C  
ATOM   3813  CD  PRO   243      52.190  73.770  29.440  1.00  0.00           C  
ATOM   3814  HA  PRO   243      55.230  72.980  29.050  1.00  0.00           H  
ATOM   3815  HB1 PRO   243      54.380  75.260  28.340  1.00  0.00           H  
ATOM   3816  HB2 PRO   243      54.800  75.740  30.080  1.00  0.00           H  
ATOM   3817  HG1 PRO   243      52.670  75.300  30.930  1.00  0.00           H  
ATOM   3818  HG2 PRO   243      52.190  75.910  29.240  1.00  0.00           H  
ATOM   3819  HD1 PRO   243      51.220  73.560  29.940  1.00  0.00           H  
ATOM   3820  HD2 PRO   243      52.090  73.680  28.330  1.00  0.00           H  
ATOM   3821  N   GLU   244      54.690  73.420  32.130  1.00  0.00           N  
ATOM   3822  CA  GLU   244      55.280  73.260  33.450  1.00  0.00           C  
ATOM   3823  C   GLU   244      56.020  71.960  33.570  1.00  0.00           C  
ATOM   3824  O   GLU   244      57.160  71.900  33.960  1.00  0.00           O  
ATOM   3825  CB  GLU   244      54.270  73.410  34.610  1.00  0.00           C  
ATOM   3826  CG  GLU   244      53.730  74.870  34.790  1.00  0.00           C  
ATOM   3827  CD  GLU   244      52.690  75.290  33.770  1.00  0.00           C  
ATOM   3828  OE1 GLU   244      52.570  76.490  33.490  1.00  0.00           O  
ATOM   3829  OE2 GLU   244      51.960  74.420  33.260  1.00  0.00           O1-
ATOM   3830  HN  GLU   244      53.700  73.540  32.180  1.00  0.00           H  
ATOM   3831  HA  GLU   244      56.010  74.040  33.600  1.00  0.00           H  
ATOM   3832  HB1 GLU   244      54.940  73.300  35.500  1.00  0.00           H  
ATOM   3833  HB2 GLU   244      53.420  72.700  34.550  1.00  0.00           H  
ATOM   3834  HG1 GLU   244      54.580  75.590  34.700  1.00  0.00           H  
ATOM   3835  HG2 GLU   244      53.190  75.030  35.750  1.00  0.00           H  
ATOM   3836  N   VAL   245      55.430  70.930  32.980  1.00  0.00           N  
ATOM   3837  CA  VAL   245      56.030  69.560  32.780  1.00  0.00           C  
ATOM   3838  C   VAL   245      57.280  69.660  31.980  1.00  0.00           C  
ATOM   3839  O   VAL   245      58.360  68.990  32.180  1.00  0.00           O  
ATOM   3840  CB  VAL   245      55.110  68.400  32.310  1.00  0.00           C  
ATOM   3841  CG1 VAL   245      55.930  67.170  31.970  1.00  0.00           C  
ATOM   3842  CG2 VAL   245      54.060  68.150  33.380  1.00  0.00           C  
ATOM   3843  HN  VAL   245      54.550  71.110  32.550  1.00  0.00           H  
ATOM   3844  HA  VAL   245      56.410  69.130  33.700  1.00  0.00           H  
ATOM   3845  HB  VAL   245      54.620  68.670  31.350  1.00  0.00           H  
ATOM   3846 1HG1 VAL   245      56.570  66.880  32.820  1.00  0.00           H  
ATOM   3847 2HG1 VAL   245      56.370  67.360  30.970  1.00  0.00           H  
ATOM   3848 3HG1 VAL   245      55.180  66.350  31.850  1.00  0.00           H  
ATOM   3849 1HG2 VAL   245      53.270  68.920  33.540  1.00  0.00           H  
ATOM   3850 2HG2 VAL   245      54.380  67.950  34.420  1.00  0.00           H  
ATOM   3851 3HG2 VAL   245      53.520  67.200  33.170  1.00  0.00           H  
ATOM   3852  N   LEU   246      57.300  70.420  30.900  1.00  0.00           N  
ATOM   3853  CA  LEU   246      58.420  70.560  29.990  1.00  0.00           C  
ATOM   3854  C   LEU   246      59.490  71.510  30.500  1.00  0.00           C  
ATOM   3855  O   LEU   246      60.690  71.460  30.210  1.00  0.00           O  
ATOM   3856  CB  LEU   246      58.020  71.000  28.580  1.00  0.00           C  
ATOM   3857  CG  LEU   246      56.950  70.100  27.830  1.00  0.00           C  
ATOM   3858  CD1 LEU   246      56.930  70.590  26.410  1.00  0.00           C  
ATOM   3859  CD2 LEU   246      57.400  68.660  27.880  1.00  0.00           C  
ATOM   3860  HN  LEU   246      56.450  70.940  30.740  1.00  0.00           H  
ATOM   3861  HA  LEU   246      58.960  69.630  30.040  1.00  0.00           H  
ATOM   3862  HB1 LEU   246      58.970  71.070  28.010  1.00  0.00           H  
ATOM   3863  HB2 LEU   246      57.670  72.050  28.680  1.00  0.00           H  
ATOM   3864  HG  LEU   246      56.020  70.200  28.440  1.00  0.00           H  
ATOM   3865 1HD1 LEU   246      57.920  70.420  25.930  1.00  0.00           H  
ATOM   3866 2HD1 LEU   246      56.750  71.680  26.340  1.00  0.00           H  
ATOM   3867 3HD1 LEU   246      56.150  70.070  25.820  1.00  0.00           H  
ATOM   3868 1HD2 LEU   246      57.410  68.240  28.910  1.00  0.00           H  
ATOM   3869 2HD2 LEU   246      58.410  68.560  27.410  1.00  0.00           H  
ATOM   3870 3HD2 LEU   246      56.710  68.030  27.280  1.00  0.00           H  
ATOM   3871  N   LYS   247      59.160  72.420  31.500  1.00  0.00           N  
ATOM   3872  CA  LYS   247      60.160  73.260  32.220  1.00  0.00           C  
ATOM   3873  C   LYS   247      60.900  72.610  33.420  1.00  0.00           C  
ATOM   3874  O   LYS   247      61.880  73.180  33.910  1.00  0.00           O  
ATOM   3875  CB  LYS   247      59.500  74.570  32.610  1.00  0.00           C  
ATOM   3876  CG  LYS   247      59.390  75.570  31.450  1.00  0.00           C  
ATOM   3877  CD  LYS   247      58.940  76.920  31.820  1.00  0.00           C  
ATOM   3878  CE  LYS   247      57.420  76.960  31.980  1.00  0.00           C  
ATOM   3879  NZ  LYS   247      56.990  78.190  32.700  1.00  0.00           N1+
ATOM   3880  HN  LYS   247      58.200  72.640  31.660  1.00  0.00           H  
ATOM   3881  HA  LYS   247      60.950  73.490  31.520  1.00  0.00           H  
ATOM   3882  HB1 LYS   247      60.040  75.040  33.470  1.00  0.00           H  
ATOM   3883  HB2 LYS   247      58.490  74.270  32.940  1.00  0.00           H  
ATOM   3884  HG1 LYS   247      58.760  75.020  30.720  1.00  0.00           H  
ATOM   3885  HG2 LYS   247      60.400  75.680  31.010  1.00  0.00           H  
ATOM   3886  HD1 LYS   247      59.220  77.720  31.100  1.00  0.00           H  
ATOM   3887  HD2 LYS   247      59.480  77.230  32.750  1.00  0.00           H  
ATOM   3888  HE1 LYS   247      57.260  76.080  32.630  1.00  0.00           H  
ATOM   3889  HE2 LYS   247      56.790  76.860  31.070  1.00  0.00           H  
ATOM   3890  HZ1 LYS   247      57.580  78.910  32.250  1.00  0.00           H  
ATOM   3891  HZ2 LYS   247      56.970  78.120  33.740  1.00  0.00           H  
ATOM   3892  HZ3 LYS   247      56.020  78.400  32.390  1.00  0.00           H  
ATOM   3893  N   SER   248      60.350  71.420  33.810  1.00  0.00           N  
ATOM   3894  CA  SER   248      60.790  70.600  34.980  1.00  0.00           C  
ATOM   3895  C   SER   248      60.230  70.930  36.320  1.00  0.00           C  
ATOM   3896  O   SER   248      59.940  72.070  36.570  1.00  0.00           O  
ATOM   3897  CB  SER   248      62.250  70.190  34.910  1.00  0.00           C  
ATOM   3898  OG  SER   248      62.400  69.210  33.840  1.00  0.00           O  
ATOM   3899  HN  SER   248      59.540  71.130  33.320  1.00  0.00           H  
ATOM   3900  HA  SER   248      60.220  69.750  34.640  1.00  0.00           H  
ATOM   3901  HB1 SER   248      62.690  69.800  35.860  1.00  0.00           H  
ATOM   3902  HB2 SER   248      62.880  71.080  34.730  1.00  0.00           H  
ATOM   3903  HG1 SER   248      62.750  69.660  33.070  1.00  0.00           H  
ATOM   3904  N   GLN   249      60.140  70.070  37.320  1.00  0.00           N  
ATOM   3905  CA  GLN   249      60.400  68.660  37.350  1.00  0.00           C  
ATOM   3906  C   GLN   249      59.450  67.830  36.460  1.00  0.00           C  
ATOM   3907  O   GLN   249      58.220  68.140  36.350  1.00  0.00           O  
ATOM   3908  CB  GLN   249      60.320  68.180  38.870  1.00  0.00           C  
ATOM   3909  CG  GLN   249      61.300  68.830  39.790  1.00  0.00           C  
ATOM   3910  CD  GLN   249      62.800  68.370  39.520  1.00  0.00           C  
ATOM   3911  NE2 GLN   249      63.170  67.250  40.140  1.00  0.00           N  
ATOM   3912  OE1 GLN   249      63.470  69.040  38.740  1.00  0.00           O  
ATOM   3913  HN  GLN   249      59.730  70.500  38.120  1.00  0.00           H  
ATOM   3914  HA  GLN   249      61.360  68.550  36.870  1.00  0.00           H  
ATOM   3915  HB1 GLN   249      60.630  67.120  38.860  1.00  0.00           H  
ATOM   3916  HB2 GLN   249      59.330  68.160  39.370  1.00  0.00           H  
ATOM   3917  HG1 GLN   249      61.250  68.690  40.890  1.00  0.00           H  
ATOM   3918  HG2 GLN   249      61.250  69.930  39.630  1.00  0.00           H  
ATOM   3919 1HE2 GLN   249      64.040  66.940  39.750  1.00  0.00           H  
ATOM   3920 2HE2 GLN   249      62.680  66.910  40.940  1.00  0.00           H  
ATOM   3921  N   GLY   250      59.890  66.770  35.730  1.00  0.00           N  
ATOM   3922  CA  GLY   250      58.970  65.990  34.880  1.00  0.00           C  
ATOM   3923  C   GLY   250      58.690  64.680  35.450  1.00  0.00           C  
ATOM   3924  O   GLY   250      57.660  64.480  36.020  1.00  0.00           O  
ATOM   3925  HN  GLY   250      60.840  66.460  35.780  1.00  0.00           H  
ATOM   3926  HA1 GLY   250      59.560  65.860  33.990  1.00  0.00           H  
ATOM   3927  HA2 GLY   250      57.940  66.300  34.780  1.00  0.00           H  
ATOM   3928  N   GLY   251      59.490  63.590  35.180  1.00  0.00           N  
ATOM   3929  CA  GLY   251      59.450  62.280  35.930  1.00  0.00           C  
ATOM   3930  C   GLY   251      59.600  62.240  37.440  1.00  0.00           C  
ATOM   3931  O   GLY   251      59.230  61.280  38.080  1.00  0.00           O  
ATOM   3932  HN  GLY   251      60.270  63.690  34.560  1.00  0.00           H  
ATOM   3933  HA1 GLY   251      60.240  61.680  35.530  1.00  0.00           H  
ATOM   3934  HA2 GLY   251      58.470  61.860  35.760  1.00  0.00           H  
ATOM   3935  N   ASP   252      60.240  63.280  38.000  1.00  0.00           N  
ATOM   3936  CA  ASP   252      60.350  63.530  39.420  1.00  0.00           C  
ATOM   3937  C   ASP   252      59.250  64.460  39.900  1.00  0.00           C  
ATOM   3938  O   ASP   252      59.240  64.970  41.040  1.00  0.00           O  
ATOM   3939  CB  ASP   252      61.780  63.930  39.920  1.00  0.00           C  
ATOM   3940  CG  ASP   252      62.860  62.930  39.560  1.00  0.00           C  
ATOM   3941  OD1 ASP   252      64.020  63.200  39.750  1.00  0.00           O  
ATOM   3942  OD2 ASP   252      62.440  61.750  39.350  1.00  0.00           O1-
ATOM   3943  HN  ASP   252      60.860  63.800  37.430  1.00  0.00           H  
ATOM   3944  HA  ASP   252      60.020  62.640  39.940  1.00  0.00           H  
ATOM   3945  HB1 ASP   252      61.810  64.080  41.030  1.00  0.00           H  
ATOM   3946  HB2 ASP   252      62.050  64.910  39.470  1.00  0.00           H  
ATOM   3947  N   GLY   253      58.310  64.770  39.020  1.00  0.00           N  
ATOM   3948  CA  GLY   253      57.170  65.710  39.190  1.00  0.00           C  
ATOM   3949  C   GLY   253      56.340  65.530  40.360  1.00  0.00           C  
ATOM   3950  O   GLY   253      55.890  64.400  40.650  1.00  0.00           O  
ATOM   3951  HN  GLY   253      58.420  64.350  38.130  1.00  0.00           H  
ATOM   3952  HA1 GLY   253      56.560  65.720  38.300  1.00  0.00           H  
ATOM   3953  HA2 GLY   253      57.560  66.710  39.350  1.00  0.00           H  
ATOM   3954  N   TYR   254      56.090  66.650  40.980  1.00  0.00           N  
ATOM   3955  CA  TYR   254      55.090  66.870  42.000  1.00  0.00           C  
ATOM   3956  C   TYR   254      54.170  68.010  41.710  1.00  0.00           C  
ATOM   3957  O   TYR   254      54.470  69.200  41.530  1.00  0.00           O  
ATOM   3958  CB  TYR   254      55.750  67.010  43.440  1.00  0.00           C  
ATOM   3959  CG  TYR   254      54.790  67.330  44.580  1.00  0.00           C  
ATOM   3960  CD1 TYR   254      53.840  66.430  44.920  1.00  0.00           C  
ATOM   3961  CD2 TYR   254      54.990  68.480  45.300  1.00  0.00           C  
ATOM   3962  CE1 TYR   254      53.100  66.640  46.090  1.00  0.00           C  
ATOM   3963  CE2 TYR   254      54.230  68.770  46.400  1.00  0.00           C  
ATOM   3964  CZ  TYR   254      53.240  67.800  46.850  1.00  0.00           C  
ATOM   3965  OH  TYR   254      52.490  68.040  48.080  1.00  0.00           O  
ATOM   3966  HN  TYR   254      56.520  67.450  40.560  1.00  0.00           H  
ATOM   3967  HA  TYR   254      54.470  65.980  42.010  1.00  0.00           H  
ATOM   3968  HB1 TYR   254      56.490  67.830  43.450  1.00  0.00           H  
ATOM   3969  HB2 TYR   254      56.350  66.090  43.650  1.00  0.00           H  
ATOM   3970  HD1 TYR   254      53.720  65.530  44.330  1.00  0.00           H  
ATOM   3971  HD2 TYR   254      55.770  69.180  45.060  1.00  0.00           H  
ATOM   3972  HE1 TYR   254      52.340  65.930  46.400  1.00  0.00           H  
ATOM   3973  HE2 TYR   254      54.330  69.700  46.940  1.00  0.00           H  
ATOM   3974  HH  TYR   254      52.530  68.980  48.270  1.00  0.00           H  
ATOM   3975  N   TYR   255      52.920  67.550  41.550  1.00  0.00           N  
ATOM   3976  CA  TYR   255      51.920  68.410  40.940  1.00  0.00           C  
ATOM   3977  C   TYR   255      50.520  68.280  41.520  1.00  0.00           C  
ATOM   3978  O   TYR   255      50.230  67.370  42.300  1.00  0.00           O  
ATOM   3979  CB  TYR   255      51.860  67.980  39.400  1.00  0.00           C  
ATOM   3980  CG  TYR   255      53.010  68.530  38.660  1.00  0.00           C  
ATOM   3981  CD1 TYR   255      54.080  67.690  38.140  1.00  0.00           C  
ATOM   3982  CD2 TYR   255      53.050  69.870  38.350  1.00  0.00           C  
ATOM   3983  CE1 TYR   255      55.110  68.260  37.440  1.00  0.00           C  
ATOM   3984  CE2 TYR   255      54.100  70.420  37.610  1.00  0.00           C  
ATOM   3985  CZ  TYR   255      55.180  69.640  37.210  1.00  0.00           C  
ATOM   3986  OH  TYR   255      56.330  70.230  36.730  1.00  0.00           O  
ATOM   3987  HN  TYR   255      52.600  66.650  41.820  1.00  0.00           H  
ATOM   3988  HA  TYR   255      52.090  69.470  41.040  1.00  0.00           H  
ATOM   3989  HB1 TYR   255      50.870  68.190  38.940  1.00  0.00           H  
ATOM   3990  HB2 TYR   255      51.930  66.870  39.470  1.00  0.00           H  
ATOM   3991  HD1 TYR   255      54.110  66.610  38.270  1.00  0.00           H  
ATOM   3992  HD2 TYR   255      52.210  70.490  38.620  1.00  0.00           H  
ATOM   3993  HE1 TYR   255      55.960  67.660  37.150  1.00  0.00           H  
ATOM   3994  HE2 TYR   255      54.150  71.470  37.370  1.00  0.00           H  
ATOM   3995  HH  TYR   255      57.030  69.590  36.590  1.00  0.00           H  
ATOM   3996  N   GLY   256      49.580  69.260  41.230  1.00  0.00           N  
ATOM   3997  CA  GLY   256      48.180  69.100  41.580  1.00  0.00           C  
ATOM   3998  C   GLY   256      47.540  68.660  40.280  1.00  0.00           C  
ATOM   3999  O   GLY   256      47.870  67.680  39.710  1.00  0.00           O  
ATOM   4000  HN  GLY   256      49.730  70.080  40.680  1.00  0.00           H  
ATOM   4001  HA1 GLY   256      47.920  70.060  42.010  1.00  0.00           H  
ATOM   4002  HA2 GLY   256      48.130  68.290  42.290  1.00  0.00           H  
ATOM   4003  N   ARG   257      46.400  69.330  39.890  1.00  0.00           N  
ATOM   4004  CA  ARG   257      45.400  68.930  38.920  1.00  0.00           C  
ATOM   4005  C   ARG   257      45.500  69.800  37.680  1.00  0.00           C  
ATOM   4006  O   ARG   257      44.880  69.520  36.680  1.00  0.00           O  
ATOM   4007  CB  ARG   257      44.010  69.030  39.530  1.00  0.00           C  
ATOM   4008  CG  ARG   257      43.580  70.460  39.890  1.00  0.00           C  
ATOM   4009  CD  ARG   257      42.120  70.550  40.340  1.00  0.00           C  
ATOM   4010  NE  ARG   257      41.980  69.550  41.500  1.00  0.00           N  
ATOM   4011  CZ  ARG   257      40.820  69.460  42.140  1.00  0.00           C  
ATOM   4012  NH1 ARG   257      39.710  69.880  41.600  1.00  0.00           N1+
ATOM   4013  NH2 ARG   257      40.840  68.860  43.300  1.00  0.00           N  
ATOM   4014  HN  ARG   257      46.120  70.200  40.280  1.00  0.00           H  
ATOM   4015  HA  ARG   257      45.630  67.920  38.610  1.00  0.00           H  
ATOM   4016  HB1 ARG   257      43.980  68.290  40.360  1.00  0.00           H  
ATOM   4017  HB2 ARG   257      43.270  68.740  38.750  1.00  0.00           H  
ATOM   4018  HG1 ARG   257      43.850  71.280  39.200  1.00  0.00           H  
ATOM   4019  HG2 ARG   257      44.240  70.850  40.710  1.00  0.00           H  
ATOM   4020  HD1 ARG   257      41.500  70.350  39.440  1.00  0.00           H  
ATOM   4021  HD2 ARG   257      41.800  71.580  40.620  1.00  0.00           H  
ATOM   4022  HE  ARG   257      42.830  69.370  42.010  1.00  0.00           H  
ATOM   4023 1HH1 ARG   257      39.620  70.360  40.730  1.00  0.00           H  
ATOM   4024 2HH1 ARG   257      38.890  69.690  42.130  1.00  0.00           H  
ATOM   4025 1HH2 ARG   257      40.050  68.980  43.900  1.00  0.00           H  
ATOM   4026 2HH2 ARG   257      41.720  68.690  43.730  1.00  0.00           H  
ATOM   4027  N   GLU   258      46.360  70.820  37.600  1.00  0.00           N  
ATOM   4028  CA  GLU   258      46.450  71.850  36.570  1.00  0.00           C  
ATOM   4029  C   GLU   258      46.790  71.370  35.160  1.00  0.00           C  
ATOM   4030  O   GLU   258      46.260  71.950  34.200  1.00  0.00           O  
ATOM   4031  CB  GLU   258      47.450  72.950  36.970  1.00  0.00           C  
ATOM   4032  CG  GLU   258      47.030  73.720  38.230  1.00  0.00           C  
ATOM   4033  CD  GLU   258      47.500  73.090  39.500  1.00  0.00           C  
ATOM   4034  OE1 GLU   258      48.650  73.460  39.970  1.00  0.00           O  
ATOM   4035  OE2 GLU   258      46.790  72.240  40.080  1.00  0.00           O1-
ATOM   4036  HN  GLU   258      46.880  71.090  38.410  1.00  0.00           H  
ATOM   4037  HA  GLU   258      45.430  72.190  36.580  1.00  0.00           H  
ATOM   4038  HB1 GLU   258      47.590  73.710  36.170  1.00  0.00           H  
ATOM   4039  HB2 GLU   258      48.490  72.590  37.130  1.00  0.00           H  
ATOM   4040  HG1 GLU   258      45.930  73.840  38.220  1.00  0.00           H  
ATOM   4041  HG2 GLU   258      47.410  74.770  38.170  1.00  0.00           H  
ATOM   4042  N   CYS   259      47.580  70.280  35.070  1.00  0.00           N  
ATOM   4043  CA  CYS   259      47.900  69.620  33.780  1.00  0.00           C  
ATOM   4044  C   CYS   259      46.690  69.010  33.140  1.00  0.00           C  
ATOM   4045  O   CYS   259      46.530  69.080  31.900  1.00  0.00           O  
ATOM   4046  CB  CYS   259      48.930  68.400  34.000  1.00  0.00           C  
ATOM   4047  SG  CYS   259      50.440  68.640  34.890  1.00  0.00           S  
ATOM   4048  HN  CYS   259      47.910  69.880  35.920  1.00  0.00           H  
ATOM   4049  HA  CYS   259      48.410  70.250  33.060  1.00  0.00           H  
ATOM   4050  HB1 CYS   259      49.160  67.860  33.050  1.00  0.00           H  
ATOM   4051  HB2 CYS   259      48.330  67.620  34.520  1.00  0.00           H  
ATOM   4052  HG1 CYS   259      49.970  68.330  36.090  1.00  0.00           H  
ATOM   4053  N   ASP   260      45.800  68.270  33.910  1.00  0.00           N  
ATOM   4054  CA  ASP   260      44.540  67.710  33.410  1.00  0.00           C  
ATOM   4055  C   ASP   260      43.520  68.710  32.920  1.00  0.00           C  
ATOM   4056  O   ASP   260      42.820  68.510  31.910  1.00  0.00           O  
ATOM   4057  CB  ASP   260      43.950  66.900  34.600  1.00  0.00           C  
ATOM   4058  CG  ASP   260      44.580  65.540  34.770  1.00  0.00           C  
ATOM   4059  OD1 ASP   260      45.700  65.360  34.270  1.00  0.00           O  
ATOM   4060  OD2 ASP   260      44.070  64.740  35.580  1.00  0.00           O1-
ATOM   4061  HN  ASP   260      45.960  68.110  34.880  1.00  0.00           H  
ATOM   4062  HA  ASP   260      44.800  67.070  32.590  1.00  0.00           H  
ATOM   4063  HB1 ASP   260      42.910  66.560  34.380  1.00  0.00           H  
ATOM   4064  HB2 ASP   260      44.090  67.400  35.590  1.00  0.00           H  
ATOM   4065  N   TRP   261      43.430  69.920  33.550  1.00  0.00           N  
ATOM   4066  CA  TRP   261      42.720  71.050  32.930  1.00  0.00           C  
ATOM   4067  C   TRP   261      43.420  71.760  31.790  1.00  0.00           C  
ATOM   4068  O   TRP   261      42.750  72.260  30.870  1.00  0.00           O  
ATOM   4069  CB  TRP   261      42.200  72.060  34.070  1.00  0.00           C  
ATOM   4070  CG  TRP   261      41.360  71.420  35.030  1.00  0.00           C  
ATOM   4071  CD1 TRP   261      41.680  70.970  36.290  1.00  0.00           C  
ATOM   4072  CD2 TRP   261      40.010  71.010  34.760  1.00  0.00           C  
ATOM   4073  CE2 TRP   261      39.640  70.340  35.940  1.00  0.00           C  
ATOM   4074  CE3 TRP   261      39.180  71.110  33.680  1.00  0.00           C  
ATOM   4075  NE1 TRP   261      40.600  70.250  36.770  1.00  0.00           N  
ATOM   4076  CZ2 TRP   261      38.290  69.900  36.020  1.00  0.00           C  
ATOM   4077  CZ3 TRP   261      37.870  70.650  33.860  1.00  0.00           C  
ATOM   4078  CH2 TRP   261      37.440  70.070  35.010  1.00  0.00           C  
ATOM   4079  HN  TRP   261      44.010  70.100  34.340  1.00  0.00           H  
ATOM   4080  HA  TRP   261      41.820  70.630  32.520  1.00  0.00           H  
ATOM   4081  HB1 TRP   261      41.580  72.870  33.660  1.00  0.00           H  
ATOM   4082  HB2 TRP   261      43.090  72.440  34.620  1.00  0.00           H  
ATOM   4083  HD1 TRP   261      42.600  71.260  36.780  1.00  0.00           H  
ATOM   4084  HE1 TRP   261      40.470  69.430  37.290  1.00  0.00           H  
ATOM   4085  HE3 TRP   261      39.480  71.490  32.720  1.00  0.00           H  
ATOM   4086  HZ2 TRP   261      37.990  69.360  36.910  1.00  0.00           H  
ATOM   4087  HZ3 TRP   261      37.180  70.700  33.030  1.00  0.00           H  
ATOM   4088  HH2 TRP   261      36.420  69.750  35.140  1.00  0.00           H  
ATOM   4089  N   TRP   262      44.770  71.690  31.710  1.00  0.00           N  
ATOM   4090  CA  TRP   262      45.450  72.080  30.470  1.00  0.00           C  
ATOM   4091  C   TRP   262      45.050  71.150  29.290  1.00  0.00           C  
ATOM   4092  O   TRP   262      44.620  71.670  28.240  1.00  0.00           O  
ATOM   4093  CB  TRP   262      47.010  72.410  30.570  1.00  0.00           C  
ATOM   4094  CG  TRP   262      47.750  72.420  29.250  1.00  0.00           C  
ATOM   4095  CD1 TRP   262      48.000  71.250  28.500  1.00  0.00           C  
ATOM   4096  CD2 TRP   262      48.420  73.530  28.610  1.00  0.00           C  
ATOM   4097  CE2 TRP   262      49.130  72.940  27.530  1.00  0.00           C  
ATOM   4098  CE3 TRP   262      48.590  74.870  28.910  1.00  0.00           C  
ATOM   4099  NE1 TRP   262      48.820  71.600  27.460  1.00  0.00           N  
ATOM   4100  CZ2 TRP   262      49.940  73.720  26.750  1.00  0.00           C  
ATOM   4101  CZ3 TRP   262      49.540  75.600  28.160  1.00  0.00           C  
ATOM   4102  CH2 TRP   262      50.090  75.100  27.020  1.00  0.00           C  
ATOM   4103  HN  TRP   262      45.180  71.260  32.520  1.00  0.00           H  
ATOM   4104  HA  TRP   262      44.960  73.030  30.300  1.00  0.00           H  
ATOM   4105  HB1 TRP   262      47.390  71.570  31.190  1.00  0.00           H  
ATOM   4106  HB2 TRP   262      47.050  73.400  31.070  1.00  0.00           H  
ATOM   4107  HD1 TRP   262      47.780  70.220  28.740  1.00  0.00           H  
ATOM   4108  HE1 TRP   262      49.220  71.090  26.740  1.00  0.00           H  
ATOM   4109  HE3 TRP   262      48.130  75.220  29.820  1.00  0.00           H  
ATOM   4110  HZ2 TRP   262      50.490  73.320  25.910  1.00  0.00           H  
ATOM   4111  HZ3 TRP   262      49.740  76.570  28.600  1.00  0.00           H  
ATOM   4112  HH2 TRP   262      50.900  75.590  26.500  1.00  0.00           H  
ATOM   4113  N   SER   263      44.990  69.800  29.480  1.00  0.00           N  
ATOM   4114  CA  SER   263      44.450  68.880  28.530  1.00  0.00           C  
ATOM   4115  C   SER   263      42.960  68.990  28.190  1.00  0.00           C  
ATOM   4116  O   SER   263      42.550  68.740  27.040  1.00  0.00           O  
ATOM   4117  CB  SER   263      44.720  67.390  29.090  1.00  0.00           C  
ATOM   4118  OG  SER   263      46.140  67.240  29.340  1.00  0.00           O  
ATOM   4119  HN  SER   263      45.420  69.420  30.300  1.00  0.00           H  
ATOM   4120  HA  SER   263      44.980  69.020  27.600  1.00  0.00           H  
ATOM   4121  HB1 SER   263      44.430  66.670  28.310  1.00  0.00           H  
ATOM   4122  HB2 SER   263      44.110  67.140  29.980  1.00  0.00           H  
ATOM   4123  HG1 SER   263      46.350  66.370  29.010  1.00  0.00           H  
ATOM   4124  N   VAL   264      42.120  69.600  29.050  1.00  0.00           N  
ATOM   4125  CA  VAL   264      40.780  69.940  28.710  1.00  0.00           C  
ATOM   4126  C   VAL   264      40.780  71.060  27.670  1.00  0.00           C  
ATOM   4127  O   VAL   264      39.950  71.070  26.710  1.00  0.00           O  
ATOM   4128  CB  VAL   264      39.820  70.230  29.910  1.00  0.00           C  
ATOM   4129  CG1 VAL   264      38.450  70.790  29.360  1.00  0.00           C  
ATOM   4130  CG2 VAL   264      39.560  68.980  30.720  1.00  0.00           C  
ATOM   4131  HN  VAL   264      42.440  69.840  29.960  1.00  0.00           H  
ATOM   4132  HA  VAL   264      40.340  69.100  28.190  1.00  0.00           H  
ATOM   4133  HB  VAL   264      40.360  71.010  30.490  1.00  0.00           H  
ATOM   4134 1HG1 VAL   264      37.760  70.830  30.230  1.00  0.00           H  
ATOM   4135 2HG1 VAL   264      37.930  70.170  28.600  1.00  0.00           H  
ATOM   4136 3HG1 VAL   264      38.590  71.850  29.060  1.00  0.00           H  
ATOM   4137 1HG2 VAL   264      39.110  69.300  31.680  1.00  0.00           H  
ATOM   4138 2HG2 VAL   264      40.520  68.450  30.920  1.00  0.00           H  
ATOM   4139 3HG2 VAL   264      38.950  68.270  30.120  1.00  0.00           H  
ATOM   4140  N   GLY   265      41.690  72.050  27.770  1.00  0.00           N  
ATOM   4141  CA  GLY   265      41.990  73.010  26.680  1.00  0.00           C  
ATOM   4142  C   GLY   265      42.390  72.500  25.290  1.00  0.00           C  
ATOM   4143  O   GLY   265      41.860  72.970  24.250  1.00  0.00           O  
ATOM   4144  HN  GLY   265      42.280  72.020  28.570  1.00  0.00           H  
ATOM   4145  HA1 GLY   265      42.800  73.650  26.990  1.00  0.00           H  
ATOM   4146  HA2 GLY   265      41.120  73.660  26.660  1.00  0.00           H  
ATOM   4147  N   VAL   266      43.280  71.490  25.340  1.00  0.00           N  
ATOM   4148  CA  VAL   266      43.860  70.780  24.200  1.00  0.00           C  
ATOM   4149  C   VAL   266      42.800  70.030  23.450  1.00  0.00           C  
ATOM   4150  O   VAL   266      42.470  70.210  22.280  1.00  0.00           O  
ATOM   4151  CB  VAL   266      44.970  69.820  24.700  1.00  0.00           C  
ATOM   4152  CG1 VAL   266      45.380  68.850  23.610  1.00  0.00           C  
ATOM   4153  CG2 VAL   266      46.160  70.540  25.290  1.00  0.00           C  
ATOM   4154  HN  VAL   266      43.590  71.170  26.230  1.00  0.00           H  
ATOM   4155  HA  VAL   266      44.390  71.520  23.610  1.00  0.00           H  
ATOM   4156  HB  VAL   266      44.530  69.180  25.500  1.00  0.00           H  
ATOM   4157 1HG1 VAL   266      45.460  69.540  22.740  1.00  0.00           H  
ATOM   4158 2HG1 VAL   266      44.660  68.020  23.410  1.00  0.00           H  
ATOM   4159 3HG1 VAL   266      46.390  68.440  23.810  1.00  0.00           H  
ATOM   4160 1HG2 VAL   266      45.880  71.100  26.210  1.00  0.00           H  
ATOM   4161 2HG2 VAL   266      46.720  71.090  24.500  1.00  0.00           H  
ATOM   4162 3HG2 VAL   266      46.780  69.680  25.620  1.00  0.00           H  
ATOM   4163  N   PHE   267      41.960  69.250  24.200  1.00  0.00           N  
ATOM   4164  CA  PHE   267      40.760  68.690  23.790  1.00  0.00           C  
ATOM   4165  C   PHE   267      39.700  69.600  23.240  1.00  0.00           C  
ATOM   4166  O   PHE   267      39.100  69.330  22.150  1.00  0.00           O  
ATOM   4167  CB  PHE   267      40.160  67.860  25.030  1.00  0.00           C  
ATOM   4168  CG  PHE   267      38.790  67.190  24.840  1.00  0.00           C  
ATOM   4169  CD1 PHE   267      37.680  67.510  25.690  1.00  0.00           C  
ATOM   4170  CD2 PHE   267      38.660  66.100  23.880  1.00  0.00           C  
ATOM   4171  CE1 PHE   267      36.410  66.800  25.540  1.00  0.00           C  
ATOM   4172  CE2 PHE   267      37.440  65.420  23.810  1.00  0.00           C  
ATOM   4173  CZ  PHE   267      36.340  65.750  24.660  1.00  0.00           C  
ATOM   4174  HN  PHE   267      42.090  69.170  25.180  1.00  0.00           H  
ATOM   4175  HA  PHE   267      41.030  68.040  22.970  1.00  0.00           H  
ATOM   4176  HB1 PHE   267      39.990  68.500  25.920  1.00  0.00           H  
ATOM   4177  HB2 PHE   267      40.900  67.070  25.250  1.00  0.00           H  
ATOM   4178  HD1 PHE   267      37.740  68.280  26.450  1.00  0.00           H  
ATOM   4179  HD2 PHE   267      39.520  65.720  23.350  1.00  0.00           H  
ATOM   4180  HE1 PHE   267      35.580  67.150  26.140  1.00  0.00           H  
ATOM   4181  HE2 PHE   267      37.390  64.530  23.200  1.00  0.00           H  
ATOM   4182  HZ  PHE   267      35.380  65.260  24.560  1.00  0.00           H  
ATOM   4183  N   LEU   268      39.370  70.690  23.970  1.00  0.00           N  
ATOM   4184  CA  LEU   268      38.390  71.640  23.500  1.00  0.00           C  
ATOM   4185  C   LEU   268      38.680  72.310  22.130  1.00  0.00           C  
ATOM   4186  O   LEU   268      37.710  72.550  21.380  1.00  0.00           O  
ATOM   4187  CB  LEU   268      38.210  72.830  24.480  1.00  0.00           C  
ATOM   4188  CG  LEU   268      37.040  72.610  25.460  1.00  0.00           C  
ATOM   4189  CD1 LEU   268      37.260  73.250  26.860  1.00  0.00           C  
ATOM   4190  CD2 LEU   268      35.700  73.040  24.850  1.00  0.00           C  
ATOM   4191  HN  LEU   268      39.840  71.060  24.770  1.00  0.00           H  
ATOM   4192  HA  LEU   268      37.460  71.090  23.500  1.00  0.00           H  
ATOM   4193  HB1 LEU   268      38.120  73.880  24.110  1.00  0.00           H  
ATOM   4194  HB2 LEU   268      39.200  72.850  24.980  1.00  0.00           H  
ATOM   4195  HG  LEU   268      37.020  71.540  25.750  1.00  0.00           H  
ATOM   4196 1HD1 LEU   268      37.390  74.350  26.730  1.00  0.00           H  
ATOM   4197 2HD1 LEU   268      38.240  72.950  27.280  1.00  0.00           H  
ATOM   4198 3HD1 LEU   268      36.380  72.990  27.490  1.00  0.00           H  
ATOM   4199 1HD2 LEU   268      35.630  74.110  24.570  1.00  0.00           H  
ATOM   4200 2HD2 LEU   268      35.000  72.820  25.690  1.00  0.00           H  
ATOM   4201 3HD2 LEU   268      35.360  72.430  23.990  1.00  0.00           H  
ATOM   4202  N   TYR   269      39.920  72.720  21.830  1.00  0.00           N  
ATOM   4203  CA  TYR   269      40.300  73.230  20.560  1.00  0.00           C  
ATOM   4204  C   TYR   269      40.150  72.210  19.370  1.00  0.00           C  
ATOM   4205  O   TYR   269      39.620  72.520  18.300  1.00  0.00           O  
ATOM   4206  CB  TYR   269      41.850  73.550  20.780  1.00  0.00           C  
ATOM   4207  CG  TYR   269      42.450  74.350  19.610  1.00  0.00           C  
ATOM   4208  CD1 TYR   269      42.760  73.780  18.340  1.00  0.00           C  
ATOM   4209  CD2 TYR   269      42.770  75.730  19.750  1.00  0.00           C  
ATOM   4210  CE1 TYR   269      43.340  74.460  17.360  1.00  0.00           C  
ATOM   4211  CE2 TYR   269      43.430  76.470  18.800  1.00  0.00           C  
ATOM   4212  CZ  TYR   269      43.720  75.800  17.620  1.00  0.00           C  
ATOM   4213  OH  TYR   269      44.410  76.520  16.680  1.00  0.00           O  
ATOM   4214  HN  TYR   269      40.690  72.670  22.460  1.00  0.00           H  
ATOM   4215  HA  TYR   269      39.710  74.120  20.390  1.00  0.00           H  
ATOM   4216  HB1 TYR   269      42.450  72.650  21.020  1.00  0.00           H  
ATOM   4217  HB2 TYR   269      41.970  74.120  21.720  1.00  0.00           H  
ATOM   4218  HD1 TYR   269      42.520  72.730  18.220  1.00  0.00           H  
ATOM   4219  HD2 TYR   269      42.550  76.320  20.630  1.00  0.00           H  
ATOM   4220  HE1 TYR   269      43.680  73.950  16.470  1.00  0.00           H  
ATOM   4221  HE2 TYR   269      43.760  77.490  18.940  1.00  0.00           H  
ATOM   4222  HH  TYR   269      44.360  77.460  16.870  1.00  0.00           H  
ATOM   4223  N   GLU   270      40.560  71.000  19.690  1.00  0.00           N  
ATOM   4224  CA  GLU   270      40.440  69.930  18.760  1.00  0.00           C  
ATOM   4225  C   GLU   270      38.980  69.560  18.310  1.00  0.00           C  
ATOM   4226  O   GLU   270      38.680  69.470  17.140  1.00  0.00           O  
ATOM   4227  CB  GLU   270      41.260  68.730  19.190  1.00  0.00           C  
ATOM   4228  CG  GLU   270      41.290  67.480  18.190  1.00  0.00           C  
ATOM   4229  CD  GLU   270      42.440  66.520  18.250  1.00  0.00           C  
ATOM   4230  OE1 GLU   270      43.180  66.510  19.260  1.00  0.00           O  
ATOM   4231  OE2 GLU   270      42.560  65.640  17.340  1.00  0.00           O1-
ATOM   4232  HN  GLU   270      40.860  70.700  20.590  1.00  0.00           H  
ATOM   4233  HA  GLU   270      41.000  70.180  17.880  1.00  0.00           H  
ATOM   4234  HB1 GLU   270      40.910  68.400  20.200  1.00  0.00           H  
ATOM   4235  HB2 GLU   270      42.340  68.950  19.280  1.00  0.00           H  
ATOM   4236  HG1 GLU   270      41.280  67.910  17.170  1.00  0.00           H  
ATOM   4237  HG2 GLU   270      40.410  66.790  18.250  1.00  0.00           H  
ATOM   4238  N   MET   271      38.040  69.580  19.290  1.00  0.00           N  
ATOM   4239  CA  MET   271      36.620  69.680  18.930  1.00  0.00           C  
ATOM   4240  C   MET   271      36.090  70.950  18.140  1.00  0.00           C  
ATOM   4241  O   MET   271      35.480  70.900  17.060  1.00  0.00           O  
ATOM   4242  CB  MET   271      35.800  69.670  20.280  1.00  0.00           C  
ATOM   4243  CG  MET   271      35.540  68.350  21.040  1.00  0.00           C  
ATOM   4244  SD  MET   271      34.210  68.330  22.290  1.00  0.00           S  
ATOM   4245  CE  MET   271      34.760  69.730  23.330  1.00  0.00           C  
ATOM   4246  HN  MET   271      38.210  69.290  20.230  1.00  0.00           H  
ATOM   4247  HA  MET   271      36.350  68.830  18.320  1.00  0.00           H  
ATOM   4248  HB1 MET   271      34.780  70.100  20.170  1.00  0.00           H  
ATOM   4249  HB2 MET   271      36.400  70.320  20.950  1.00  0.00           H  
ATOM   4250  HG1 MET   271      36.570  68.120  21.400  1.00  0.00           H  
ATOM   4251  HG2 MET   271      35.310  67.660  20.210  1.00  0.00           H  
ATOM   4252  HE1 MET   271      35.780  69.540  23.720  1.00  0.00           H  
ATOM   4253  HE2 MET   271      34.070  69.870  24.200  1.00  0.00           H  
ATOM   4254  HE3 MET   271      34.730  70.640  22.700  1.00  0.00           H  
ATOM   4255  N   LEU   272      36.390  72.170  18.660  1.00  0.00           N  
ATOM   4256  CA  LEU   272      36.020  73.510  18.160  1.00  0.00           C  
ATOM   4257  C   LEU   272      36.650  74.040  16.850  1.00  0.00           C  
ATOM   4258  O   LEU   272      36.060  74.820  16.090  1.00  0.00           O  
ATOM   4259  CB  LEU   272      36.230  74.480  19.340  1.00  0.00           C  
ATOM   4260  CG  LEU   272      35.110  74.370  20.420  1.00  0.00           C  
ATOM   4261  CD1 LEU   272      35.390  75.150  21.730  1.00  0.00           C  
ATOM   4262  CD2 LEU   272      33.690  74.670  19.790  1.00  0.00           C  
ATOM   4263  HN  LEU   272      36.900  72.100  19.510  1.00  0.00           H  
ATOM   4264  HA  LEU   272      34.970  73.440  17.920  1.00  0.00           H  
ATOM   4265  HB1 LEU   272      36.220  75.510  18.930  1.00  0.00           H  
ATOM   4266  HB2 LEU   272      37.250  74.400  19.770  1.00  0.00           H  
ATOM   4267  HG  LEU   272      35.030  73.300  20.730  1.00  0.00           H  
ATOM   4268 1HD1 LEU   272      34.480  75.070  22.370  1.00  0.00           H  
ATOM   4269 2HD1 LEU   272      35.520  76.220  21.460  1.00  0.00           H  
ATOM   4270 3HD1 LEU   272      36.220  74.790  22.380  1.00  0.00           H  
ATOM   4271 1HD2 LEU   272      33.430  73.960  18.970  1.00  0.00           H  
ATOM   4272 2HD2 LEU   272      33.710  75.750  19.530  1.00  0.00           H  
ATOM   4273 3HD2 LEU   272      32.960  74.420  20.590  1.00  0.00           H  
ATOM   4274  N   VAL   273      37.950  73.630  16.610  1.00  0.00           N  
ATOM   4275  CA  VAL   273      38.700  74.050  15.460  1.00  0.00           C  
ATOM   4276  C   VAL   273      39.170  72.790  14.630  1.00  0.00           C  
ATOM   4277  O   VAL   273      39.140  72.800  13.380  1.00  0.00           O  
ATOM   4278  CB  VAL   273      39.840  74.860  15.850  1.00  0.00           C  
ATOM   4279  CG1 VAL   273      40.650  75.280  14.720  1.00  0.00           C  
ATOM   4280  CG2 VAL   273      39.360  76.120  16.650  1.00  0.00           C  
ATOM   4281  HN  VAL   273      38.400  73.220  17.390  1.00  0.00           H  
ATOM   4282  HA  VAL   273      38.140  74.760  14.870  1.00  0.00           H  
ATOM   4283  HB  VAL   273      40.500  74.250  16.510  1.00  0.00           H  
ATOM   4284 1HG1 VAL   273      40.020  76.100  14.310  1.00  0.00           H  
ATOM   4285 2HG1 VAL   273      40.770  74.490  13.960  1.00  0.00           H  
ATOM   4286 3HG1 VAL   273      41.660  75.600  15.040  1.00  0.00           H  
ATOM   4287 1HG2 VAL   273      40.240  76.780  16.800  1.00  0.00           H  
ATOM   4288 2HG2 VAL   273      39.070  75.730  17.650  1.00  0.00           H  
ATOM   4289 3HG2 VAL   273      38.580  76.720  16.130  1.00  0.00           H  
ATOM   4290  N   GLY   274      39.600  71.780  15.350  1.00  0.00           N  
ATOM   4291  CA  GLY   274      40.400  70.710  14.740  1.00  0.00           C  
ATOM   4292  C   GLY   274      41.880  70.840  15.020  1.00  0.00           C  
ATOM   4293  O   GLY   274      42.360  71.990  15.160  1.00  0.00           O  
ATOM   4294  HN  GLY   274      39.450  71.760  16.330  1.00  0.00           H  
ATOM   4295  HA1 GLY   274      40.280  70.560  13.680  1.00  0.00           H  
ATOM   4296  HA2 GLY   274      40.210  69.830  15.330  1.00  0.00           H  
ATOM   4297  N   ASP   275      42.500  69.640  15.110  1.00  0.00           N  
ATOM   4298  CA  ASP   275      43.890  69.430  15.390  1.00  0.00           C  
ATOM   4299  C   ASP   275      44.290  69.910  16.790  1.00  0.00           C  
ATOM   4300  O   ASP   275      43.600  70.680  17.420  1.00  0.00           O  
ATOM   4301  CB  ASP   275      44.810  70.080  14.340  1.00  0.00           C  
ATOM   4302  CG  ASP   275      44.540  69.680  12.900  1.00  0.00           C  
ATOM   4303  OD1 ASP   275      43.830  68.670  12.740  1.00  0.00           O  
ATOM   4304  OD2 ASP   275      45.140  70.220  11.950  1.00  0.00           O1-
ATOM   4305  HN  ASP   275      42.020  68.770  15.040  1.00  0.00           H  
ATOM   4306  HA  ASP   275      44.050  68.370  15.430  1.00  0.00           H  
ATOM   4307  HB1 ASP   275      45.900  69.920  14.520  1.00  0.00           H  
ATOM   4308  HB2 ASP   275      44.580  71.170  14.400  1.00  0.00           H  
ATOM   4309  N   THR   276      45.420  69.360  17.320  1.00  0.00           N  
ATOM   4310  CA  THR   276      46.020  69.840  18.560  1.00  0.00           C  
ATOM   4311  C   THR   276      46.540  71.230  18.440  1.00  0.00           C  
ATOM   4312  O   THR   276      47.050  71.460  17.370  1.00  0.00           O  
ATOM   4313  CB  THR   276      46.930  68.770  19.150  1.00  0.00           C  
ATOM   4314  CG2 THR   276      48.460  68.970  18.810  1.00  0.00           C  
ATOM   4315  OG1 THR   276      46.780  68.650  20.550  1.00  0.00           O  
ATOM   4316  HN  THR   276      45.960  68.730  16.770  1.00  0.00           H  
ATOM   4317  HA  THR   276      45.170  69.910  19.220  1.00  0.00           H  
ATOM   4318  HB  THR   276      46.540  67.820  18.720  1.00  0.00           H  
ATOM   4319  HG1 THR   276      45.900  68.380  20.800  1.00  0.00           H  
ATOM   4320 1HG2 THR   276      48.860  69.860  19.330  1.00  0.00           H  
ATOM   4321 2HG2 THR   276      48.580  69.100  17.720  1.00  0.00           H  
ATOM   4322 3HG2 THR   276      48.990  68.040  19.100  1.00  0.00           H  
ATOM   4323  N   PRO   277      46.490  72.120  19.440  1.00  0.00           N  
ATOM   4324  CA  PRO   277      46.820  73.560  19.240  1.00  0.00           C  
ATOM   4325  C   PRO   277      48.280  73.750  19.000  1.00  0.00           C  
ATOM   4326  O   PRO   277      48.560  74.920  18.640  1.00  0.00           O  
ATOM   4327  CB  PRO   277      46.250  74.220  20.510  1.00  0.00           C  
ATOM   4328  CG  PRO   277      46.330  73.120  21.540  1.00  0.00           C  
ATOM   4329  CD  PRO   277      45.890  71.890  20.790  1.00  0.00           C  
ATOM   4330  HA  PRO   277      46.380  73.900  18.310  1.00  0.00           H  
ATOM   4331  HB1 PRO   277      45.200  74.580  20.390  1.00  0.00           H  
ATOM   4332  HB2 PRO   277      46.920  75.070  20.770  1.00  0.00           H  
ATOM   4333  HG1 PRO   277      47.390  72.930  21.810  1.00  0.00           H  
ATOM   4334  HG2 PRO   277      45.690  73.400  22.410  1.00  0.00           H  
ATOM   4335  HD1 PRO   277      46.280  70.930  21.180  1.00  0.00           H  
ATOM   4336  HD2 PRO   277      44.780  71.890  20.690  1.00  0.00           H  
ATOM   4337  N   PHE   278      49.190  72.900  19.400  1.00  0.00           N  
ATOM   4338  CA  PHE   278      50.600  73.180  19.240  1.00  0.00           C  
ATOM   4339  C   PHE   278      51.190  72.230  18.180  1.00  0.00           C  
ATOM   4340  O   PHE   278      52.340  71.800  18.200  1.00  0.00           O  
ATOM   4341  CB  PHE   278      51.270  73.140  20.610  1.00  0.00           C  
ATOM   4342  CG  PHE   278      50.650  74.120  21.510  1.00  0.00           C  
ATOM   4343  CD1 PHE   278      50.490  75.490  21.150  1.00  0.00           C  
ATOM   4344  CD2 PHE   278      49.980  73.730  22.700  1.00  0.00           C  
ATOM   4345  CE1 PHE   278      49.780  76.420  21.960  1.00  0.00           C  
ATOM   4346  CE2 PHE   278      49.300  74.630  23.470  1.00  0.00           C  
ATOM   4347  CZ  PHE   278      49.230  76.020  23.180  1.00  0.00           C  
ATOM   4348  HN  PHE   278      48.890  72.020  19.760  1.00  0.00           H  
ATOM   4349  HA  PHE   278      50.650  74.180  18.840  1.00  0.00           H  
ATOM   4350  HB1 PHE   278      52.350  73.430  20.580  1.00  0.00           H  
ATOM   4351  HB2 PHE   278      51.200  72.190  21.180  1.00  0.00           H  
ATOM   4352  HD1 PHE   278      50.840  75.980  20.250  1.00  0.00           H  
ATOM   4353  HD2 PHE   278      49.930  72.660  22.860  1.00  0.00           H  
ATOM   4354  HE1 PHE   278      49.770  77.460  21.660  1.00  0.00           H  
ATOM   4355  HE2 PHE   278      48.830  74.340  24.390  1.00  0.00           H  
ATOM   4356  HZ  PHE   278      48.670  76.640  23.870  1.00  0.00           H  
ATOM   4357  N   TYR   279      50.420  71.820  17.110  1.00  0.00           N  
ATOM   4358  CA  TYR   279      51.030  70.920  16.090  1.00  0.00           C  
ATOM   4359  C   TYR   279      52.260  71.340  15.330  1.00  0.00           C  
ATOM   4360  O   TYR   279      52.360  72.550  14.980  1.00  0.00           O  
ATOM   4361  CB  TYR   279      49.950  70.480  15.030  1.00  0.00           C  
ATOM   4362  CG  TYR   279      50.400  69.590  13.940  1.00  0.00           C  
ATOM   4363  CD1 TYR   279      50.430  68.230  14.250  1.00  0.00           C  
ATOM   4364  CD2 TYR   279      50.740  70.030  12.640  1.00  0.00           C  
ATOM   4365  CE1 TYR   279      50.810  67.310  13.270  1.00  0.00           C  
ATOM   4366  CE2 TYR   279      51.230  69.050  11.710  1.00  0.00           C  
ATOM   4367  CZ  TYR   279      51.140  67.700  11.950  1.00  0.00           C  
ATOM   4368  OH  TYR   279      51.540  66.770  10.960  1.00  0.00           O  
ATOM   4369  HN  TYR   279      49.480  72.150  17.070  1.00  0.00           H  
ATOM   4370  HA  TYR   279      51.340  70.000  16.570  1.00  0.00           H  
ATOM   4371  HB1 TYR   279      49.590  71.420  14.560  1.00  0.00           H  
ATOM   4372  HB2 TYR   279      49.050  70.120  15.590  1.00  0.00           H  
ATOM   4373  HD1 TYR   279      50.180  67.760  15.190  1.00  0.00           H  
ATOM   4374  HD2 TYR   279      50.730  71.080  12.390  1.00  0.00           H  
ATOM   4375  HE1 TYR   279      50.850  66.300  13.650  1.00  0.00           H  
ATOM   4376  HE2 TYR   279      51.710  69.360  10.790  1.00  0.00           H  
ATOM   4377  HH  TYR   279      51.540  67.200  10.100  1.00  0.00           H  
ATOM   4378  N   ALA   280      53.140  70.350  15.080  1.00  0.00           N  
ATOM   4379  CA  ALA   280      54.200  70.460  14.100  1.00  0.00           C  
ATOM   4380  C   ALA   280      54.480  69.050  13.630  1.00  0.00           C  
ATOM   4381  O   ALA   280      53.860  68.100  14.090  1.00  0.00           O  
ATOM   4382  CB  ALA   280      55.500  70.990  14.650  1.00  0.00           C  
ATOM   4383  HN  ALA   280      53.040  69.400  15.360  1.00  0.00           H  
ATOM   4384  HA  ALA   280      53.840  71.010  13.240  1.00  0.00           H  
ATOM   4385  HB1 ALA   280      55.880  70.340  15.460  1.00  0.00           H  
ATOM   4386  HB2 ALA   280      55.310  72.010  15.060  1.00  0.00           H  
ATOM   4387  HB3 ALA   280      56.260  71.120  13.850  1.00  0.00           H  
ATOM   4388  N   ASP   281      55.480  68.830  12.740  1.00  0.00           N  
ATOM   4389  CA  ASP   281      55.820  67.590  12.150  1.00  0.00           C  
ATOM   4390  C   ASP   281      56.880  66.710  12.820  1.00  0.00           C  
ATOM   4391  O   ASP   281      57.140  65.620  12.280  1.00  0.00           O  
ATOM   4392  CB  ASP   281      56.200  67.950  10.650  1.00  0.00           C  
ATOM   4393  CG  ASP   281      57.440  68.760  10.370  1.00  0.00           C  
ATOM   4394  OD1 ASP   281      58.000  68.540   9.310  1.00  0.00           O  
ATOM   4395  OD2 ASP   281      57.700  69.710  11.120  1.00  0.00           O1-
ATOM   4396  HN  ASP   281      56.070  69.530  12.350  1.00  0.00           H  
ATOM   4397  HA  ASP   281      54.930  66.970  12.070  1.00  0.00           H  
ATOM   4398  HB1 ASP   281      55.290  68.430  10.230  1.00  0.00           H  
ATOM   4399  HB2 ASP   281      56.300  66.980  10.130  1.00  0.00           H  
ATOM   4400  N   SER   282      57.520  67.270  13.810  1.00  0.00           N  
ATOM   4401  CA  SER   282      58.390  66.590  14.740  1.00  0.00           C  
ATOM   4402  C   SER   282      57.890  66.660  16.180  1.00  0.00           C  
ATOM   4403  O   SER   282      57.140  67.580  16.540  1.00  0.00           O  
ATOM   4404  CB  SER   282      59.920  67.010  14.750  1.00  0.00           C  
ATOM   4405  OG  SER   282      60.170  68.330  15.300  1.00  0.00           O  
ATOM   4406  HN  SER   282      57.370  68.240  14.000  1.00  0.00           H  
ATOM   4407  HA  SER   282      58.300  65.530  14.530  1.00  0.00           H  
ATOM   4408  HB1 SER   282      60.250  66.970  13.690  1.00  0.00           H  
ATOM   4409  HB2 SER   282      60.530  66.200  15.210  1.00  0.00           H  
ATOM   4410  HG1 SER   282      59.770  68.950  14.690  1.00  0.00           H  
ATOM   4411  N   LEU   283      58.290  65.700  17.050  1.00  0.00           N  
ATOM   4412  CA  LEU   283      57.960  65.750  18.520  1.00  0.00           C  
ATOM   4413  C   LEU   283      58.630  66.940  19.260  1.00  0.00           C  
ATOM   4414  O   LEU   283      58.040  67.680  20.040  1.00  0.00           O  
ATOM   4415  CB  LEU   283      58.170  64.390  19.240  1.00  0.00           C  
ATOM   4416  CG  LEU   283      57.880  64.180  20.720  1.00  0.00           C  
ATOM   4417  CD1 LEU   283      57.660  62.680  20.940  1.00  0.00           C  
ATOM   4418  CD2 LEU   283      59.090  64.640  21.650  1.00  0.00           C  
ATOM   4419  HN  LEU   283      58.690  64.830  16.770  1.00  0.00           H  
ATOM   4420  HA  LEU   283      56.920  66.020  18.610  1.00  0.00           H  
ATOM   4421  HB1 LEU   283      59.270  64.220  19.100  1.00  0.00           H  
ATOM   4422  HB2 LEU   283      57.620  63.630  18.640  1.00  0.00           H  
ATOM   4423  HG  LEU   283      57.020  64.830  21.010  1.00  0.00           H  
ATOM   4424 1HD1 LEU   283      57.670  62.280  21.980  1.00  0.00           H  
ATOM   4425 2HD1 LEU   283      58.440  62.230  20.290  1.00  0.00           H  
ATOM   4426 3HD1 LEU   283      56.690  62.390  20.490  1.00  0.00           H  
ATOM   4427 1HD2 LEU   283      59.190  65.740  21.540  1.00  0.00           H  
ATOM   4428 2HD2 LEU   283      60.000  64.080  21.350  1.00  0.00           H  
ATOM   4429 3HD2 LEU   283      58.740  64.520  22.700  1.00  0.00           H  
ATOM   4430  N   VAL   284      59.860  67.280  18.840  1.00  0.00           N  
ATOM   4431  CA  VAL   284      60.550  68.480  19.140  1.00  0.00           C  
ATOM   4432  C   VAL   284      59.880  69.800  18.760  1.00  0.00           C  
ATOM   4433  O   VAL   284      59.800  70.670  19.610  1.00  0.00           O  
ATOM   4434  CB  VAL   284      61.970  68.360  18.480  1.00  0.00           C  
ATOM   4435  CG1 VAL   284      62.830  69.640  18.880  1.00  0.00           C  
ATOM   4436  CG2 VAL   284      62.780  67.170  18.980  1.00  0.00           C  
ATOM   4437  HN  VAL   284      60.310  66.620  18.250  1.00  0.00           H  
ATOM   4438  HA  VAL   284      60.580  68.540  20.210  1.00  0.00           H  
ATOM   4439  HB  VAL   284      61.910  68.310  17.370  1.00  0.00           H  
ATOM   4440 1HG1 VAL   284      62.590  69.810  19.950  1.00  0.00           H  
ATOM   4441 2HG1 VAL   284      62.550  70.460  18.190  1.00  0.00           H  
ATOM   4442 3HG1 VAL   284      63.910  69.510  18.650  1.00  0.00           H  
ATOM   4443 1HG2 VAL   284      63.760  67.080  18.470  1.00  0.00           H  
ATOM   4444 2HG2 VAL   284      62.300  66.180  18.850  1.00  0.00           H  
ATOM   4445 3HG2 VAL   284      62.910  67.380  20.060  1.00  0.00           H  
ATOM   4446  N   GLY   285      59.280  69.920  17.560  1.00  0.00           N  
ATOM   4447  CA  GLY   285      58.550  71.170  17.240  1.00  0.00           C  
ATOM   4448  C   GLY   285      57.270  71.380  17.920  1.00  0.00           C  
ATOM   4449  O   GLY   285      56.970  72.500  18.250  1.00  0.00           O  
ATOM   4450  HN  GLY   285      59.560  69.200  16.930  1.00  0.00           H  
ATOM   4451  HA1 GLY   285      58.450  71.150  16.160  1.00  0.00           H  
ATOM   4452  HA2 GLY   285      59.170  72.050  17.340  1.00  0.00           H  
ATOM   4453  N   THR   286      56.490  70.280  18.150  1.00  0.00           N  
ATOM   4454  CA  THR   286      55.370  70.450  19.000  1.00  0.00           C  
ATOM   4455  C   THR   286      55.800  70.860  20.460  1.00  0.00           C  
ATOM   4456  O   THR   286      55.350  71.830  21.040  1.00  0.00           O  
ATOM   4457  CB  THR   286      54.290  69.310  18.960  1.00  0.00           C  
ATOM   4458  CG2 THR   286      53.270  69.450  20.080  1.00  0.00           C  
ATOM   4459  OG1 THR   286      53.710  69.320  17.680  1.00  0.00           O  
ATOM   4460  HN  THR   286      56.720  69.440  17.670  1.00  0.00           H  
ATOM   4461  HA  THR   286      54.830  71.270  18.560  1.00  0.00           H  
ATOM   4462  HB  THR   286      54.860  68.370  19.120  1.00  0.00           H  
ATOM   4463  HG1 THR   286      53.180  70.120  17.590  1.00  0.00           H  
ATOM   4464 1HG2 THR   286      53.860  69.250  21.000  1.00  0.00           H  
ATOM   4465 2HG2 THR   286      52.490  68.680  19.910  1.00  0.00           H  
ATOM   4466 3HG2 THR   286      52.890  70.500  20.070  1.00  0.00           H  
ATOM   4467  N   TYR   287      56.860  70.220  21.040  1.00  0.00           N  
ATOM   4468  CA  TYR   287      57.450  70.550  22.370  1.00  0.00           C  
ATOM   4469  C   TYR   287      57.910  72.040  22.470  1.00  0.00           C  
ATOM   4470  O   TYR   287      57.720  72.800  23.450  1.00  0.00           O  
ATOM   4471  CB  TYR   287      58.560  69.460  22.510  1.00  0.00           C  
ATOM   4472  CG  TYR   287      59.450  69.460  23.640  1.00  0.00           C  
ATOM   4473  CD1 TYR   287      59.560  68.340  24.510  1.00  0.00           C  
ATOM   4474  CD2 TYR   287      60.470  70.480  23.770  1.00  0.00           C  
ATOM   4475  CE1 TYR   287      60.440  68.350  25.640  1.00  0.00           C  
ATOM   4476  CE2 TYR   287      61.380  70.430  24.830  1.00  0.00           C  
ATOM   4477  CZ  TYR   287      61.370  69.420  25.810  1.00  0.00           C  
ATOM   4478  OH  TYR   287      62.320  69.390  26.840  1.00  0.00           O  
ATOM   4479  HN  TYR   287      57.260  69.500  20.470  1.00  0.00           H  
ATOM   4480  HA  TYR   287      56.760  70.310  23.170  1.00  0.00           H  
ATOM   4481  HB1 TYR   287      59.230  69.450  21.620  1.00  0.00           H  
ATOM   4482  HB2 TYR   287      57.930  68.550  22.490  1.00  0.00           H  
ATOM   4483  HD1 TYR   287      58.860  67.520  24.390  1.00  0.00           H  
ATOM   4484  HD2 TYR   287      60.420  71.230  23.000  1.00  0.00           H  
ATOM   4485  HE1 TYR   287      60.530  67.540  26.340  1.00  0.00           H  
ATOM   4486  HE2 TYR   287      62.080  71.240  24.970  1.00  0.00           H  
ATOM   4487  HH  TYR   287      62.150  68.620  27.380  1.00  0.00           H  
ATOM   4488  N   SER   288      58.500  72.550  21.360  1.00  0.00           N  
ATOM   4489  CA  SER   288      58.900  73.930  21.230  1.00  0.00           C  
ATOM   4490  C   SER   288      57.740  74.880  21.220  1.00  0.00           C  
ATOM   4491  O   SER   288      57.720  75.870  21.990  1.00  0.00           O  
ATOM   4492  CB  SER   288      59.730  74.060  19.900  1.00  0.00           C  
ATOM   4493  OG  SER   288      60.940  73.430  20.040  1.00  0.00           O  
ATOM   4494  HN  SER   288      58.540  71.960  20.550  1.00  0.00           H  
ATOM   4495  HA  SER   288      59.480  74.130  22.130  1.00  0.00           H  
ATOM   4496  HB1 SER   288      59.960  75.140  19.740  1.00  0.00           H  
ATOM   4497  HB2 SER   288      59.300  73.740  18.920  1.00  0.00           H  
ATOM   4498  HG1 SER   288      60.870  72.480  19.910  1.00  0.00           H  
ATOM   4499  N   LYS   289      56.680  74.520  20.430  1.00  0.00           N  
ATOM   4500  CA  LYS   289      55.400  75.240  20.410  1.00  0.00           C  
ATOM   4501  C   LYS   289      54.680  75.380  21.810  1.00  0.00           C  
ATOM   4502  O   LYS   289      54.200  76.420  22.210  1.00  0.00           O  
ATOM   4503  CB  LYS   289      54.510  74.820  19.200  1.00  0.00           C  
ATOM   4504  CG  LYS   289      54.970  75.310  17.850  1.00  0.00           C  
ATOM   4505  CD  LYS   289      53.900  75.140  16.800  1.00  0.00           C  
ATOM   4506  CE  LYS   289      54.590  75.190  15.340  1.00  0.00           C  
ATOM   4507  NZ  LYS   289      53.480  75.080  14.350  1.00  0.00           N1+
ATOM   4508  HN  LYS   289      56.800  73.740  19.820  1.00  0.00           H  
ATOM   4509  HA  LYS   289      55.620  76.250  20.070  1.00  0.00           H  
ATOM   4510  HB1 LYS   289      53.480  75.150  19.420  1.00  0.00           H  
ATOM   4511  HB2 LYS   289      54.360  73.730  19.290  1.00  0.00           H  
ATOM   4512  HG1 LYS   289      55.930  74.800  17.640  1.00  0.00           H  
ATOM   4513  HG2 LYS   289      55.290  76.370  18.010  1.00  0.00           H  
ATOM   4514  HD1 LYS   289      53.100  75.910  16.890  1.00  0.00           H  
ATOM   4515  HD2 LYS   289      53.470  74.120  16.870  1.00  0.00           H  
ATOM   4516  HE1 LYS   289      55.230  74.310  15.130  1.00  0.00           H  
ATOM   4517  HE2 LYS   289      55.130  76.160  15.360  1.00  0.00           H  
ATOM   4518  HZ1 LYS   289      52.790  75.860  14.330  1.00  0.00           H  
ATOM   4519  HZ2 LYS   289      52.950  74.190  14.420  1.00  0.00           H  
ATOM   4520  HZ3 LYS   289      53.940  75.020  13.420  1.00  0.00           H  
ATOM   4521  N   ILE   290      54.760  74.230  22.580  1.00  0.00           N  
ATOM   4522  CA  ILE   290      54.350  74.160  24.030  1.00  0.00           C  
ATOM   4523  C   ILE   290      55.050  75.140  24.980  1.00  0.00           C  
ATOM   4524  O   ILE   290      54.410  75.750  25.790  1.00  0.00           O  
ATOM   4525  CB  ILE   290      54.400  72.700  24.500  1.00  0.00           C  
ATOM   4526  CG1 ILE   290      53.320  71.880  23.760  1.00  0.00           C  
ATOM   4527  CG2 ILE   290      54.280  72.620  26.030  1.00  0.00           C  
ATOM   4528  CD  ILE   290      53.640  70.340  23.820  1.00  0.00           C  
ATOM   4529  HN  ILE   290      55.090  73.380  22.170  1.00  0.00           H  
ATOM   4530  HA  ILE   290      53.330  74.500  23.880  1.00  0.00           H  
ATOM   4531  HB  ILE   290      55.410  72.350  24.210  1.00  0.00           H  
ATOM   4532 1HG1 ILE   290      53.260  72.210  22.700  1.00  0.00           H  
ATOM   4533 2HG1 ILE   290      52.290  71.980  24.170  1.00  0.00           H  
ATOM   4534 1HG2 ILE   290      55.210  72.840  26.600  1.00  0.00           H  
ATOM   4535 2HG2 ILE   290      54.110  71.540  26.220  1.00  0.00           H  
ATOM   4536 3HG2 ILE   290      53.370  73.190  26.320  1.00  0.00           H  
ATOM   4537  HD1 ILE   290      53.490  69.850  24.810  1.00  0.00           H  
ATOM   4538  HD2 ILE   290      54.720  70.200  23.600  1.00  0.00           H  
ATOM   4539  HD3 ILE   290      53.080  69.890  22.980  1.00  0.00           H  
ATOM   4540  N   MET   291      56.410  75.260  24.840  1.00  0.00           N  
ATOM   4541  CA  MET   291      57.250  76.060  25.740  1.00  0.00           C  
ATOM   4542  C   MET   291      56.920  77.510  25.410  1.00  0.00           C  
ATOM   4543  O   MET   291      56.820  78.420  26.230  1.00  0.00           O  
ATOM   4544  CB  MET   291      58.720  75.650  25.500  1.00  0.00           C  
ATOM   4545  CG  MET   291      59.770  76.290  26.400  1.00  0.00           C  
ATOM   4546  SD  MET   291      59.560  75.990  28.060  1.00  0.00           S  
ATOM   4547  CE  MET   291      60.180  74.380  28.170  1.00  0.00           C  
ATOM   4548  HN  MET   291      56.870  74.650  24.190  1.00  0.00           H  
ATOM   4549  HA  MET   291      56.970  75.850  26.760  1.00  0.00           H  
ATOM   4550  HB1 MET   291      59.120  75.920  24.500  1.00  0.00           H  
ATOM   4551  HB2 MET   291      58.750  74.550  25.610  1.00  0.00           H  
ATOM   4552  HG1 MET   291      59.720  77.390  26.240  1.00  0.00           H  
ATOM   4553  HG2 MET   291      60.810  75.970  26.210  1.00  0.00           H  
ATOM   4554  HE1 MET   291      60.930  74.250  27.360  1.00  0.00           H  
ATOM   4555  HE2 MET   291      59.370  73.620  28.080  1.00  0.00           H  
ATOM   4556  HE3 MET   291      60.750  74.130  29.090  1.00  0.00           H  
ATOM   4557  N   ASN   292      56.660  77.810  24.130  1.00  0.00           N  
ATOM   4558  CA  ASN   292      56.390  79.160  23.590  1.00  0.00           C  
ATOM   4559  C   ASN   292      54.830  79.290  23.330  1.00  0.00           C  
ATOM   4560  O   ASN   292      54.430  80.050  22.460  1.00  0.00           O  
ATOM   4561  CB  ASN   292      57.270  79.570  22.330  1.00  0.00           C  
ATOM   4562  CG  ASN   292      58.790  79.460  22.670  1.00  0.00           C  
ATOM   4563  ND2 ASN   292      59.400  78.310  22.340  1.00  0.00           N  
ATOM   4564  OD1 ASN   292      59.280  80.270  23.440  1.00  0.00           O  
ATOM   4565  HN  ASN   292      56.680  77.190  23.350  1.00  0.00           H  
ATOM   4566  HA  ASN   292      56.570  79.850  24.400  1.00  0.00           H  
ATOM   4567  HB1 ASN   292      57.020  80.640  22.140  1.00  0.00           H  
ATOM   4568  HB2 ASN   292      57.010  79.000  21.420  1.00  0.00           H  
ATOM   4569 1HD2 ASN   292      60.280  78.210  22.800  1.00  0.00           H  
ATOM   4570 2HD2 ASN   292      59.030  77.700  21.650  1.00  0.00           H  
ATOM   4571  N   HSD   293      53.950  78.630  24.070  1.00  0.00           N  
ATOM   4572  CA  HSD   293      52.520  78.520  23.830  1.00  0.00           C  
ATOM   4573  C   HSD   293      51.730  79.840  23.570  1.00  0.00           C  
ATOM   4574  O   HSD   293      50.920  79.810  22.660  1.00  0.00           O  
ATOM   4575  CB  HSD   293      51.710  77.810  24.910  1.00  0.00           C  
ATOM   4576  CG  HSD   293      51.840  78.420  26.280  1.00  0.00           C  
ATOM   4577  CD2 HSD   293      51.020  79.200  26.970  1.00  0.00           C  
ATOM   4578  ND1 HSD   293      52.880  78.180  27.110  1.00  0.00           N  
ATOM   4579  CE1 HSD   293      52.620  78.790  28.310  1.00  0.00           C  
ATOM   4580  NE2 HSD   293      51.510  79.450  28.240  1.00  0.00           N  
ATOM   4581  HN  HSD   293      54.400  78.040  24.740  1.00  0.00           H  
ATOM   4582  HA  HSD   293      52.360  77.940  22.940  1.00  0.00           H  
ATOM   4583  HB1 HSD   293      52.070  76.760  24.870  1.00  0.00           H  
ATOM   4584  HB2 HSD   293      50.640  77.780  24.630  1.00  0.00           H  
ATOM   4585  HD1 HSD   293      53.700  77.670  26.860  1.00  0.00           H  
ATOM   4586  HD2 HSD   293      50.050  79.590  26.690  1.00  0.00           H  
ATOM   4587  HE1 HSD   293      53.360  78.910  29.090  1.00  0.00           H  
ATOM   4588  N   LYS   294      52.030  80.900  24.390  1.00  0.00           N  
ATOM   4589  CA  LYS   294      51.540  82.230  24.180  1.00  0.00           C  
ATOM   4590  C   LYS   294      51.480  82.760  22.690  1.00  0.00           C  
ATOM   4591  O   LYS   294      50.500  83.330  22.290  1.00  0.00           O  
ATOM   4592  CB  LYS   294      52.360  83.360  24.880  1.00  0.00           C  
ATOM   4593  CG  LYS   294      52.470  83.080  26.400  1.00  0.00           C  
ATOM   4594  CD  LYS   294      51.240  83.150  27.240  1.00  0.00           C  
ATOM   4595  CE  LYS   294      51.560  83.290  28.650  1.00  0.00           C  
ATOM   4596  NZ  LYS   294      52.430  82.200  29.110  1.00  0.00           N1+
ATOM   4597  HN  LYS   294      52.650  80.740  25.160  1.00  0.00           H  
ATOM   4598  HA  LYS   294      50.530  82.320  24.530  1.00  0.00           H  
ATOM   4599  HB1 LYS   294      52.060  84.390  24.620  1.00  0.00           H  
ATOM   4600  HB2 LYS   294      53.420  83.360  24.550  1.00  0.00           H  
ATOM   4601  HG1 LYS   294      53.200  83.830  26.780  1.00  0.00           H  
ATOM   4602  HG2 LYS   294      53.030  82.120  26.400  1.00  0.00           H  
ATOM   4603  HD1 LYS   294      50.490  82.340  27.060  1.00  0.00           H  
ATOM   4604  HD2 LYS   294      50.840  84.120  26.860  1.00  0.00           H  
ATOM   4605  HE1 LYS   294      50.650  83.190  29.280  1.00  0.00           H  
ATOM   4606  HE2 LYS   294      52.040  84.250  28.960  1.00  0.00           H  
ATOM   4607  HZ1 LYS   294      52.290  82.000  30.120  1.00  0.00           H  
ATOM   4608  HZ2 LYS   294      53.440  82.350  28.940  1.00  0.00           H  
ATOM   4609  HZ3 LYS   294      52.170  81.290  28.670  1.00  0.00           H  
ATOM   4610  N   ASN   295      52.580  82.540  21.920  1.00  0.00           N  
ATOM   4611  CA  ASN   295      52.810  83.070  20.560  1.00  0.00           C  
ATOM   4612  C   ASN   295      52.760  81.910  19.620  1.00  0.00           C  
ATOM   4613  O   ASN   295      53.070  81.970  18.430  1.00  0.00           O  
ATOM   4614  CB  ASN   295      54.130  83.930  20.430  1.00  0.00           C  
ATOM   4615  CG  ASN   295      54.130  85.150  21.430  1.00  0.00           C  
ATOM   4616  ND2 ASN   295      53.260  86.150  21.260  1.00  0.00           N  
ATOM   4617  OD1 ASN   295      54.980  85.130  22.330  1.00  0.00           O  
ATOM   4618  HN  ASN   295      53.340  81.980  22.260  1.00  0.00           H  
ATOM   4619  HA  ASN   295      51.980  83.730  20.340  1.00  0.00           H  
ATOM   4620  HB1 ASN   295      54.330  84.380  19.430  1.00  0.00           H  
ATOM   4621  HB2 ASN   295      54.970  83.240  20.670  1.00  0.00           H  
ATOM   4622 1HD2 ASN   295      53.060  86.810  21.980  1.00  0.00           H  
ATOM   4623 2HD2 ASN   295      52.770  86.210  20.390  1.00  0.00           H  
ATOM   4624  N   SER   296      52.250  80.750  20.080  1.00  0.00           N  
ATOM   4625  CA  SER   296      52.050  79.590  19.150  1.00  0.00           C  
ATOM   4626  C   SER   296      50.590  79.240  19.180  1.00  0.00           C  
ATOM   4627  O   SER   296      50.220  78.270  18.480  1.00  0.00           O  
ATOM   4628  CB  SER   296      52.860  78.430  19.730  1.00  0.00           C  
ATOM   4629  OG  SER   296      54.210  78.830  20.020  1.00  0.00           O  
ATOM   4630  HN  SER   296      52.070  80.700  21.060  1.00  0.00           H  
ATOM   4631  HA  SER   296      52.350  79.850  18.140  1.00  0.00           H  
ATOM   4632  HB1 SER   296      52.880  77.480  19.160  1.00  0.00           H  
ATOM   4633  HB2 SER   296      52.550  78.260  20.790  1.00  0.00           H  
ATOM   4634  HG1 SER   296      54.100  79.270  20.870  1.00  0.00           H  
ATOM   4635  N   LEU   297      49.670  79.930  19.980  1.00  0.00           N  
ATOM   4636  CA  LEU   297      48.260  79.690  19.980  1.00  0.00           C  
ATOM   4637  C   LEU   297      47.700  80.680  18.970  1.00  0.00           C  
ATOM   4638  O   LEU   297      48.130  81.830  18.810  1.00  0.00           O  
ATOM   4639  CB  LEU   297      47.830  79.990  21.460  1.00  0.00           C  
ATOM   4640  CG  LEU   297      46.360  79.930  21.790  1.00  0.00           C  
ATOM   4641  CD1 LEU   297      45.680  78.620  21.310  1.00  0.00           C  
ATOM   4642  CD2 LEU   297      46.140  80.080  23.330  1.00  0.00           C  
ATOM   4643  HN  LEU   297      49.900  80.730  20.530  1.00  0.00           H  
ATOM   4644  HA  LEU   297      48.100  78.690  19.610  1.00  0.00           H  
ATOM   4645  HB1 LEU   297      48.220  81.000  21.710  1.00  0.00           H  
ATOM   4646  HB2 LEU   297      48.410  79.460  22.250  1.00  0.00           H  
ATOM   4647  HG  LEU   297      45.880  80.720  21.170  1.00  0.00           H  
ATOM   4648 1HD1 LEU   297      44.620  78.550  21.640  1.00  0.00           H  
ATOM   4649 2HD1 LEU   297      46.340  77.780  21.610  1.00  0.00           H  
ATOM   4650 3HD1 LEU   297      45.670  78.720  20.200  1.00  0.00           H  
ATOM   4651 1HD2 LEU   297      45.070  79.950  23.570  1.00  0.00           H  
ATOM   4652 2HD2 LEU   297      46.290  81.140  23.640  1.00  0.00           H  
ATOM   4653 3HD2 LEU   297      46.740  79.360  23.930  1.00  0.00           H  
ATOM   4654  N   THR   298      46.780  80.180  18.090  1.00  0.00           N  
ATOM   4655  CA  THR   298      46.160  81.030  17.130  1.00  0.00           C  
ATOM   4656  C   THR   298      44.770  80.520  16.890  1.00  0.00           C  
ATOM   4657  O   THR   298      44.530  79.320  17.090  1.00  0.00           O  
ATOM   4658  CB  THR   298      46.980  81.120  15.830  1.00  0.00           C  
ATOM   4659  CG2 THR   298      47.390  79.700  15.270  1.00  0.00           C  
ATOM   4660  OG1 THR   298      46.330  81.810  14.760  1.00  0.00           O  
ATOM   4661  HN  THR   298      46.450  79.240  18.140  1.00  0.00           H  
ATOM   4662  HA  THR   298      46.250  82.040  17.510  1.00  0.00           H  
ATOM   4663  HB  THR   298      48.000  81.540  16.010  1.00  0.00           H  
ATOM   4664  HG1 THR   298      46.080  82.720  14.980  1.00  0.00           H  
ATOM   4665 1HG2 THR   298      48.300  79.750  14.640  1.00  0.00           H  
ATOM   4666 2HG2 THR   298      46.600  79.140  14.740  1.00  0.00           H  
ATOM   4667 3HG2 THR   298      47.930  79.120  16.050  1.00  0.00           H  
ATOM   4668  N   PHE   299      43.900  81.460  16.550  1.00  0.00           N  
ATOM   4669  CA  PHE   299      42.470  81.130  16.170  1.00  0.00           C  
ATOM   4670  C   PHE   299      42.090  81.720  14.820  1.00  0.00           C  
ATOM   4671  O   PHE   299      41.970  82.920  14.800  1.00  0.00           O  
ATOM   4672  CB  PHE   299      41.520  81.720  17.250  1.00  0.00           C  
ATOM   4673  CG  PHE   299      41.640  80.910  18.490  1.00  0.00           C  
ATOM   4674  CD1 PHE   299      41.030  79.620  18.630  1.00  0.00           C  
ATOM   4675  CD2 PHE   299      42.330  81.470  19.590  1.00  0.00           C  
ATOM   4676  CE1 PHE   299      41.060  79.000  19.860  1.00  0.00           C  
ATOM   4677  CE2 PHE   299      42.450  80.760  20.770  1.00  0.00           C  
ATOM   4678  CZ  PHE   299      41.750  79.520  20.950  1.00  0.00           C  
ATOM   4679  HN  PHE   299      44.090  82.410  16.320  1.00  0.00           H  
ATOM   4680  HA  PHE   299      42.400  80.050  16.090  1.00  0.00           H  
ATOM   4681  HB1 PHE   299      40.470  81.660  16.920  1.00  0.00           H  
ATOM   4682  HB2 PHE   299      41.670  82.800  17.450  1.00  0.00           H  
ATOM   4683  HD1 PHE   299      40.590  79.170  17.740  1.00  0.00           H  
ATOM   4684  HD2 PHE   299      42.730  82.470  19.500  1.00  0.00           H  
ATOM   4685  HE1 PHE   299      40.740  77.970  19.990  1.00  0.00           H  
ATOM   4686  HE2 PHE   299      43.050  81.190  21.560  1.00  0.00           H  
ATOM   4687  HZ  PHE   299      41.860  78.960  21.870  1.00  0.00           H  
ATOM   4688  N   PRO   300      41.880  80.950  13.800  1.00  0.00           N  
ATOM   4689  CA  PRO   300      41.580  81.350  12.410  1.00  0.00           C  
ATOM   4690  C   PRO   300      40.130  81.750  12.390  1.00  0.00           C  
ATOM   4691  O   PRO   300      39.320  81.180  13.190  1.00  0.00           O  
ATOM   4692  CB  PRO   300      41.990  80.180  11.530  1.00  0.00           C  
ATOM   4693  CG  PRO   300      41.890  78.950  12.370  1.00  0.00           C  
ATOM   4694  CD  PRO   300      42.040  79.470  13.850  1.00  0.00           C  
ATOM   4695  HA  PRO   300      42.110  82.270  12.230  1.00  0.00           H  
ATOM   4696  HB1 PRO   300      43.010  80.480  11.190  1.00  0.00           H  
ATOM   4697  HB2 PRO   300      41.390  80.060  10.600  1.00  0.00           H  
ATOM   4698  HG1 PRO   300      40.890  78.510  12.170  1.00  0.00           H  
ATOM   4699  HG2 PRO   300      42.690  78.210  12.130  1.00  0.00           H  
ATOM   4700  HD1 PRO   300      41.380  78.940  14.570  1.00  0.00           H  
ATOM   4701  HD2 PRO   300      43.070  79.230  14.180  1.00  0.00           H  
ATOM   4702  N   ASP   301      39.730  82.560  11.370  1.00  0.00           N  
ATOM   4703  CA  ASP   301      38.340  83.110  11.320  1.00  0.00           C  
ATOM   4704  C   ASP   301      37.430  82.210  10.560  1.00  0.00           C  
ATOM   4705  O   ASP   301      36.220  82.470  10.360  1.00  0.00           O  
ATOM   4706  CB  ASP   301      38.380  84.560  10.670  1.00  0.00           C  
ATOM   4707  CG  ASP   301      39.150  85.470  11.600  1.00  0.00           C  
ATOM   4708  OD1 ASP   301      38.880  85.420  12.800  1.00  0.00           O  
ATOM   4709  OD2 ASP   301      39.880  86.370  11.060  1.00  0.00           O1-
ATOM   4710  HN  ASP   301      40.450  82.910  10.770  1.00  0.00           H  
ATOM   4711  HA  ASP   301      37.980  83.200  12.340  1.00  0.00           H  
ATOM   4712  HB1 ASP   301      37.350  84.970  10.620  1.00  0.00           H  
ATOM   4713  HB2 ASP   301      38.900  84.620   9.690  1.00  0.00           H  
ATOM   4714  N   ASP   302      38.010  81.040  10.100  1.00  0.00           N  
ATOM   4715  CA  ASP   302      37.370  79.970   9.330  1.00  0.00           C  
ATOM   4716  C   ASP   302      36.170  79.440  10.070  1.00  0.00           C  
ATOM   4717  O   ASP   302      35.060  79.370   9.590  1.00  0.00           O  
ATOM   4718  CB  ASP   302      38.560  78.990   8.990  1.00  0.00           C  
ATOM   4719  CG  ASP   302      39.670  79.720   8.250  1.00  0.00           C  
ATOM   4720  OD1 ASP   302      39.630  80.880   7.800  1.00  0.00           O  
ATOM   4721  OD2 ASP   302      40.650  78.990   7.980  1.00  0.00           O1-
ATOM   4722  HN  ASP   302      38.970  80.950  10.330  1.00  0.00           H  
ATOM   4723  HA  ASP   302      36.900  80.320   8.420  1.00  0.00           H  
ATOM   4724  HB1 ASP   302      38.210  78.190   8.310  1.00  0.00           H  
ATOM   4725  HB2 ASP   302      39.010  78.570   9.920  1.00  0.00           H  
ATOM   4726  N   ASN   303      36.280  79.220  11.380  1.00  0.00           N  
ATOM   4727  CA  ASN   303      35.170  78.680  12.140  1.00  0.00           C  
ATOM   4728  C   ASN   303      34.390  79.780  12.860  1.00  0.00           C  
ATOM   4729  O   ASN   303      34.790  80.940  13.080  1.00  0.00           O  
ATOM   4730  CB  ASN   303      35.720  77.710  13.200  1.00  0.00           C  
ATOM   4731  CG  ASN   303      36.890  78.330  14.010  1.00  0.00           C  
ATOM   4732  ND2 ASN   303      38.100  78.070  13.460  1.00  0.00           N  
ATOM   4733  OD1 ASN   303      36.740  79.050  14.980  1.00  0.00           O  
ATOM   4734  HN  ASN   303      37.200  79.140  11.770  1.00  0.00           H  
ATOM   4735  HA  ASN   303      34.520  78.090  11.510  1.00  0.00           H  
ATOM   4736  HB1 ASN   303      36.000  76.740  12.740  1.00  0.00           H  
ATOM   4737  HB2 ASN   303      34.910  77.370  13.870  1.00  0.00           H  
ATOM   4738 1HD2 ASN   303      38.240  77.400  12.720  1.00  0.00           H  
ATOM   4739 2HD2 ASN   303      38.890  78.640  13.630  1.00  0.00           H  
ATOM   4740  N   ASP   304      33.160  79.400  13.280  1.00  0.00           N  
ATOM   4741  CA  ASP   304      32.150  80.230  13.900  1.00  0.00           C  
ATOM   4742  C   ASP   304      32.050  80.260  15.410  1.00  0.00           C  
ATOM   4743  O   ASP   304      31.040  80.640  15.970  1.00  0.00           O  
ATOM   4744  CB  ASP   304      30.800  79.620  13.450  1.00  0.00           C  
ATOM   4745  CG  ASP   304      30.520  79.560  11.940  1.00  0.00           C  
ATOM   4746  OD1 ASP   304      31.050  80.410  11.210  1.00  0.00           O  
ATOM   4747  OD2 ASP   304      29.680  78.770  11.580  1.00  0.00           O1-
ATOM   4748  HN  ASP   304      32.830  78.510  12.990  1.00  0.00           H  
ATOM   4749  HA  ASP   304      32.410  81.240  13.630  1.00  0.00           H  
ATOM   4750  HB1 ASP   304      29.960  80.090  14.000  1.00  0.00           H  
ATOM   4751  HB2 ASP   304      30.720  78.560  13.770  1.00  0.00           H  
ATOM   4752  N   ILE   305      33.050  79.690  16.120  1.00  0.00           N  
ATOM   4753  CA  ILE   305      33.050  79.530  17.620  1.00  0.00           C  
ATOM   4754  C   ILE   305      32.990  80.940  18.250  1.00  0.00           C  
ATOM   4755  O   ILE   305      33.660  81.890  17.840  1.00  0.00           O  
ATOM   4756  CB  ILE   305      34.160  78.660  18.220  1.00  0.00           C  
ATOM   4757  CG1 ILE   305      35.560  79.300  18.490  1.00  0.00           C  
ATOM   4758  CG2 ILE   305      34.180  77.380  17.320  1.00  0.00           C  
ATOM   4759  CD  ILE   305      36.610  78.370  19.160  1.00  0.00           C  
ATOM   4760  HN  ILE   305      33.900  79.400  15.690  1.00  0.00           H  
ATOM   4761  HA  ILE   305      32.120  79.020  17.830  1.00  0.00           H  
ATOM   4762  HB  ILE   305      33.790  78.400  19.240  1.00  0.00           H  
ATOM   4763 1HG1 ILE   305      35.330  80.160  19.150  1.00  0.00           H  
ATOM   4764 2HG1 ILE   305      35.830  79.670  17.480  1.00  0.00           H  
ATOM   4765 1HG2 ILE   305      34.550  77.590  16.290  1.00  0.00           H  
ATOM   4766 2HG2 ILE   305      33.230  76.810  17.320  1.00  0.00           H  
ATOM   4767 3HG2 ILE   305      34.910  76.650  17.720  1.00  0.00           H  
ATOM   4768  HD1 ILE   305      36.750  77.410  18.610  1.00  0.00           H  
ATOM   4769  HD2 ILE   305      36.360  78.180  20.230  1.00  0.00           H  
ATOM   4770  HD3 ILE   305      37.550  78.960  19.160  1.00  0.00           H  
ATOM   4771  N   SER   306      32.180  81.100  19.370  1.00  0.00           N  
ATOM   4772  CA  SER   306      32.070  82.210  20.290  1.00  0.00           C  
ATOM   4773  C   SER   306      33.320  82.600  21.000  1.00  0.00           C  
ATOM   4774  O   SER   306      34.290  81.860  21.240  1.00  0.00           O  
ATOM   4775  CB  SER   306      30.920  82.030  21.290  1.00  0.00           C  
ATOM   4776  OG  SER   306      31.060  80.850  22.030  1.00  0.00           O  
ATOM   4777  HN  SER   306      31.450  80.430  19.390  1.00  0.00           H  
ATOM   4778  HA  SER   306      31.820  83.090  19.720  1.00  0.00           H  
ATOM   4779  HB1 SER   306      29.910  82.070  20.850  1.00  0.00           H  
ATOM   4780  HB2 SER   306      30.990  82.870  22.010  1.00  0.00           H  
ATOM   4781  HG1 SER   306      30.990  80.140  21.390  1.00  0.00           H  
ATOM   4782  N   LYS   307      33.340  83.900  21.420  1.00  0.00           N  
ATOM   4783  CA  LYS   307      34.440  84.520  22.130  1.00  0.00           C  
ATOM   4784  C   LYS   307      34.550  83.980  23.580  1.00  0.00           C  
ATOM   4785  O   LYS   307      35.670  83.870  24.030  1.00  0.00           O  
ATOM   4786  CB  LYS   307      34.160  86.050  22.130  1.00  0.00           C  
ATOM   4787  CG  LYS   307      33.830  86.510  20.690  1.00  0.00           C  
ATOM   4788  CD  LYS   307      33.660  88.060  20.780  1.00  0.00           C  
ATOM   4789  CE  LYS   307      33.470  88.670  19.410  1.00  0.00           C  
ATOM   4790  NZ  LYS   307      32.290  88.150  18.710  1.00  0.00           N1+
ATOM   4791  HN  LYS   307      32.550  84.470  21.220  1.00  0.00           H  
ATOM   4792  HA  LYS   307      35.360  84.280  21.610  1.00  0.00           H  
ATOM   4793  HB1 LYS   307      35.040  86.610  22.510  1.00  0.00           H  
ATOM   4794  HB2 LYS   307      33.240  86.260  22.720  1.00  0.00           H  
ATOM   4795  HG1 LYS   307      32.910  86.080  20.240  1.00  0.00           H  
ATOM   4796  HG2 LYS   307      34.710  86.230  20.070  1.00  0.00           H  
ATOM   4797  HD1 LYS   307      34.470  88.530  21.380  1.00  0.00           H  
ATOM   4798  HD2 LYS   307      32.860  88.250  21.530  1.00  0.00           H  
ATOM   4799  HE1 LYS   307      34.360  88.630  18.750  1.00  0.00           H  
ATOM   4800  HE2 LYS   307      33.250  89.740  19.600  1.00  0.00           H  
ATOM   4801  HZ1 LYS   307      32.340  87.130  18.550  1.00  0.00           H  
ATOM   4802  HZ2 LYS   307      32.220  88.590  17.770  1.00  0.00           H  
ATOM   4803  HZ3 LYS   307      31.490  88.390  19.320  1.00  0.00           H  
ATOM   4804  N   GLU   308      33.410  83.610  24.200  1.00  0.00           N  
ATOM   4805  CA  GLU   308      33.310  82.850  25.440  1.00  0.00           C  
ATOM   4806  C   GLU   308      34.030  81.480  25.390  1.00  0.00           C  
ATOM   4807  O   GLU   308      34.820  81.090  26.260  1.00  0.00           O  
ATOM   4808  CB  GLU   308      31.820  82.810  25.650  1.00  0.00           C  
ATOM   4809  CG  GLU   308      31.130  84.090  26.140  1.00  0.00           C  
ATOM   4810  CD  GLU   308      30.540  84.970  25.060  1.00  0.00           C  
ATOM   4811  OE1 GLU   308      30.210  84.430  23.990  1.00  0.00           O  
ATOM   4812  OE2 GLU   308      30.360  86.160  25.320  1.00  0.00           O1-
ATOM   4813  HN  GLU   308      32.560  83.790  23.710  1.00  0.00           H  
ATOM   4814  HA  GLU   308      33.770  83.410  26.240  1.00  0.00           H  
ATOM   4815  HB1 GLU   308      31.620  81.970  26.340  1.00  0.00           H  
ATOM   4816  HB2 GLU   308      31.420  82.510  24.660  1.00  0.00           H  
ATOM   4817  HG1 GLU   308      31.750  84.650  26.870  1.00  0.00           H  
ATOM   4818  HG2 GLU   308      30.280  83.780  26.780  1.00  0.00           H  
ATOM   4819  N   ALA   309      33.870  80.750  24.290  1.00  0.00           N  
ATOM   4820  CA  ALA   309      34.530  79.470  24.020  1.00  0.00           C  
ATOM   4821  C   ALA   309      36.020  79.640  23.800  1.00  0.00           C  
ATOM   4822  O   ALA   309      36.740  78.800  24.380  1.00  0.00           O  
ATOM   4823  CB  ALA   309      33.810  78.760  22.790  1.00  0.00           C  
ATOM   4824  HN  ALA   309      33.180  81.030  23.630  1.00  0.00           H  
ATOM   4825  HA  ALA   309      34.410  78.860  24.900  1.00  0.00           H  
ATOM   4826  HB1 ALA   309      34.030  79.340  21.870  1.00  0.00           H  
ATOM   4827  HB2 ALA   309      32.720  78.580  22.890  1.00  0.00           H  
ATOM   4828  HB3 ALA   309      34.280  77.770  22.640  1.00  0.00           H  
ATOM   4829  N   LYS   310      36.430  80.680  23.070  1.00  0.00           N  
ATOM   4830  CA  LYS   310      37.860  81.110  23.040  1.00  0.00           C  
ATOM   4831  C   LYS   310      38.430  81.500  24.370  1.00  0.00           C  
ATOM   4832  O   LYS   310      39.550  81.100  24.790  1.00  0.00           O  
ATOM   4833  CB  LYS   310      38.140  82.260  22.070  1.00  0.00           C  
ATOM   4834  CG  LYS   310      38.120  81.810  20.570  1.00  0.00           C  
ATOM   4835  CD  LYS   310      38.220  83.060  19.670  1.00  0.00           C  
ATOM   4836  CE  LYS   310      37.510  83.050  18.330  1.00  0.00           C  
ATOM   4837  NZ  LYS   310      38.020  84.150  17.460  1.00  0.00           N1+
ATOM   4838  HN  LYS   310      35.800  81.180  22.480  1.00  0.00           H  
ATOM   4839  HA  LYS   310      38.400  80.240  22.680  1.00  0.00           H  
ATOM   4840  HB1 LYS   310      39.160  82.680  22.210  1.00  0.00           H  
ATOM   4841  HB2 LYS   310      37.520  83.180  22.070  1.00  0.00           H  
ATOM   4842  HG1 LYS   310      37.150  81.290  20.400  1.00  0.00           H  
ATOM   4843  HG2 LYS   310      38.980  81.140  20.330  1.00  0.00           H  
ATOM   4844  HD1 LYS   310      39.280  83.300  19.440  1.00  0.00           H  
ATOM   4845  HD2 LYS   310      37.810  83.950  20.200  1.00  0.00           H  
ATOM   4846  HE1 LYS   310      36.410  83.170  18.370  1.00  0.00           H  
ATOM   4847  HE2 LYS   310      37.700  82.070  17.840  1.00  0.00           H  
ATOM   4848  HZ1 LYS   310      37.610  85.060  17.740  1.00  0.00           H  
ATOM   4849  HZ2 LYS   310      37.770  84.070  16.450  1.00  0.00           H  
ATOM   4850  HZ3 LYS   310      39.060  84.160  17.430  1.00  0.00           H  
ATOM   4851  N   ASN   311      37.720  82.260  25.300  1.00  0.00           N  
ATOM   4852  CA  ASN   311      38.280  82.540  26.640  1.00  0.00           C  
ATOM   4853  C   ASN   311      38.350  81.330  27.490  1.00  0.00           C  
ATOM   4854  O   ASN   311      39.280  81.220  28.310  1.00  0.00           O  
ATOM   4855  CB  ASN   311      37.370  83.560  27.290  1.00  0.00           C  
ATOM   4856  CG  ASN   311      37.440  84.910  26.710  1.00  0.00           C  
ATOM   4857  ND2 ASN   311      36.390  85.670  27.100  1.00  0.00           N  
ATOM   4858  OD1 ASN   311      38.380  85.340  26.000  1.00  0.00           O  
ATOM   4859  HN  ASN   311      36.810  82.590  25.060  1.00  0.00           H  
ATOM   4860  HA  ASN   311      39.230  83.030  26.540  1.00  0.00           H  
ATOM   4861  HB1 ASN   311      37.670  83.690  28.350  1.00  0.00           H  
ATOM   4862  HB2 ASN   311      36.370  83.080  27.240  1.00  0.00           H  
ATOM   4863 1HD2 ASN   311      36.290  86.550  26.650  1.00  0.00           H  
ATOM   4864 2HD2 ASN   311      35.600  85.300  27.590  1.00  0.00           H  
ATOM   4865  N   LEU   312      37.420  80.320  27.390  1.00  0.00           N  
ATOM   4866  CA  LEU   312      37.520  79.050  28.100  1.00  0.00           C  
ATOM   4867  C   LEU   312      38.780  78.250  27.700  1.00  0.00           C  
ATOM   4868  O   LEU   312      39.460  77.610  28.500  1.00  0.00           O  
ATOM   4869  CB  LEU   312      36.200  78.280  27.910  1.00  0.00           C  
ATOM   4870  CG  LEU   312      36.010  76.930  28.770  1.00  0.00           C  
ATOM   4871  CD1 LEU   312      36.460  77.100  30.200  1.00  0.00           C  
ATOM   4872  CD2 LEU   312      34.630  76.360  28.480  1.00  0.00           C  
ATOM   4873  HN  LEU   312      36.630  80.310  26.780  1.00  0.00           H  
ATOM   4874  HA  LEU   312      37.560  79.210  29.170  1.00  0.00           H  
ATOM   4875  HB1 LEU   312      36.110  78.050  26.830  1.00  0.00           H  
ATOM   4876  HB2 LEU   312      35.440  79.060  28.100  1.00  0.00           H  
ATOM   4877  HG  LEU   312      36.700  76.190  28.290  1.00  0.00           H  
ATOM   4878 1HD1 LEU   312      37.540  77.310  30.100  1.00  0.00           H  
ATOM   4879 2HD1 LEU   312      36.190  76.160  30.720  1.00  0.00           H  
ATOM   4880 3HD1 LEU   312      36.030  78.010  30.670  1.00  0.00           H  
ATOM   4881 1HD2 LEU   312      34.520  75.380  28.990  1.00  0.00           H  
ATOM   4882 2HD2 LEU   312      34.530  76.170  27.390  1.00  0.00           H  
ATOM   4883 3HD2 LEU   312      33.850  77.070  28.820  1.00  0.00           H  
ATOM   4884  N   ILE   313      39.150  78.140  26.390  1.00  0.00           N  
ATOM   4885  CA  ILE   313      40.380  77.590  25.970  1.00  0.00           C  
ATOM   4886  C   ILE   313      41.540  78.380  26.510  1.00  0.00           C  
ATOM   4887  O   ILE   313      42.540  77.780  27.030  1.00  0.00           O  
ATOM   4888  CB  ILE   313      40.430  77.550  24.420  1.00  0.00           C  
ATOM   4889  CG1 ILE   313      39.310  76.730  23.790  1.00  0.00           C  
ATOM   4890  CG2 ILE   313      41.790  76.890  23.990  1.00  0.00           C  
ATOM   4891  CD  ILE   313      39.160  76.970  22.240  1.00  0.00           C  
ATOM   4892  HN  ILE   313      38.570  78.560  25.690  1.00  0.00           H  
ATOM   4893  HA  ILE   313      40.420  76.570  26.340  1.00  0.00           H  
ATOM   4894  HB  ILE   313      40.450  78.560  23.970  1.00  0.00           H  
ATOM   4895 1HG1 ILE   313      38.350  77.010  24.280  1.00  0.00           H  
ATOM   4896 2HG1 ILE   313      39.520  75.680  24.090  1.00  0.00           H  
ATOM   4897 1HG2 ILE   313      41.840  75.970  24.600  1.00  0.00           H  
ATOM   4898 2HG2 ILE   313      42.620  77.590  24.190  1.00  0.00           H  
ATOM   4899 3HG2 ILE   313      41.870  76.720  22.890  1.00  0.00           H  
ATOM   4900  HD1 ILE   313      38.980  78.060  22.130  1.00  0.00           H  
ATOM   4901  HD2 ILE   313      38.270  76.430  21.850  1.00  0.00           H  
ATOM   4902  HD3 ILE   313      40.110  76.740  21.710  1.00  0.00           H  
ATOM   4903  N   CYS   314      41.470  79.710  26.540  1.00  0.00           N  
ATOM   4904  CA  CYS   314      42.490  80.610  26.960  1.00  0.00           C  
ATOM   4905  C   CYS   314      42.600  80.690  28.460  1.00  0.00           C  
ATOM   4906  O   CYS   314      43.550  81.200  28.990  1.00  0.00           O  
ATOM   4907  CB  CYS   314      42.270  82.080  26.390  1.00  0.00           C  
ATOM   4908  SG  CYS   314      43.720  83.150  26.750  1.00  0.00           S  
ATOM   4909  HN  CYS   314      40.600  80.130  26.320  1.00  0.00           H  
ATOM   4910  HA  CYS   314      43.430  80.220  26.590  1.00  0.00           H  
ATOM   4911  HB1 CYS   314      41.350  82.430  26.910  1.00  0.00           H  
ATOM   4912  HB2 CYS   314      42.150  81.970  25.300  1.00  0.00           H  
ATOM   4913  HG1 CYS   314      43.560  82.930  28.050  1.00  0.00           H  
ATOM   4914  N   ALA   315      41.790  80.010  29.220  1.00  0.00           N  
ATOM   4915  CA  ALA   315      41.840  80.000  30.710  1.00  0.00           C  
ATOM   4916  C   ALA   315      42.390  78.560  31.140  1.00  0.00           C  
ATOM   4917  O   ALA   315      42.760  78.310  32.260  1.00  0.00           O  
ATOM   4918  CB  ALA   315      40.430  80.220  31.360  1.00  0.00           C  
ATOM   4919  HN  ALA   315      40.940  79.630  28.870  1.00  0.00           H  
ATOM   4920  HA  ALA   315      42.500  80.700  31.210  1.00  0.00           H  
ATOM   4921  HB1 ALA   315      40.100  81.270  31.270  1.00  0.00           H  
ATOM   4922  HB2 ALA   315      40.450  79.880  32.410  1.00  0.00           H  
ATOM   4923  HB3 ALA   315      39.660  79.570  30.890  1.00  0.00           H  
ATOM   4924  N   PHE   316      42.540  77.640  30.130  1.00  0.00           N  
ATOM   4925  CA  PHE   316      43.100  76.320  30.340  1.00  0.00           C  
ATOM   4926  C   PHE   316      44.580  76.230  29.790  1.00  0.00           C  
ATOM   4927  O   PHE   316      45.560  75.890  30.380  1.00  0.00           O  
ATOM   4928  CB  PHE   316      42.270  75.230  29.650  1.00  0.00           C  
ATOM   4929  CG  PHE   316      41.070  74.960  30.410  1.00  0.00           C  
ATOM   4930  CD1 PHE   316      41.010  74.960  31.840  1.00  0.00           C  
ATOM   4931  CD2 PHE   316      39.850  74.820  29.740  1.00  0.00           C  
ATOM   4932  CE1 PHE   316      39.790  74.660  32.500  1.00  0.00           C  
ATOM   4933  CE2 PHE   316      38.620  74.490  30.370  1.00  0.00           C  
ATOM   4934  CZ  PHE   316      38.640  74.280  31.770  1.00  0.00           C  
ATOM   4935  HN  PHE   316      42.180  77.880  29.230  1.00  0.00           H  
ATOM   4936  HA  PHE   316      43.250  76.070  31.380  1.00  0.00           H  
ATOM   4937  HB1 PHE   316      42.850  74.300  29.440  1.00  0.00           H  
ATOM   4938  HB2 PHE   316      42.070  75.600  28.620  1.00  0.00           H
[truncated: 121,512 more chars]
