# Supplementary material for: Designing of the N-ethyl-4-(pyridin-4-yl)benzamide based potent ROCK1 inhibitors using docking, molecular dynamics, and 3D-QSAR
Source: PeerJ. 2021 Aug 9;9:e11951. doi: 10.7717/peerj.11951 (PMC8359802; doi:10.7717/peerj.11951)
Supplement: Supplemental Information 2 [file peerj-09-11951-s002.zip › Supplementary_Files/ROCK-Coordinates/MD/ROCK1-Cpd_C37/c37.gro]

GROup of MAchos and Cynical Suckers
   61
    1C37      N    1  -6.539  -0.661  -4.815
    1C37      C    2  -6.491  -0.663  -4.690
    1C37      O    3  -6.382  -0.715  -4.674
    1C37     C1    4  -6.455  -0.709  -4.923
    1C37     N1    5  -6.982  -0.575  -3.975
    1C37     C2    6  -6.472  -0.855  -4.961
    1C37     C3    7  -6.591  -0.932  -4.927
    1C37     C4    8  -6.591  -1.070  -4.968
    1C37     C5    9  -6.493  -1.135  -5.039
    1C37     C6   10  -6.381  -1.064  -5.062
    1C37     C7   11  -6.362  -0.925  -5.028
    1C37     C8   12  -6.662  -0.398  -4.772
    1C37    C10   13  -6.574  -0.623  -4.571
    1C37    C11   14  -6.692  -0.544  -4.577
    1C37    C12   15  -6.759  -0.515  -4.453
    1C37    C13   16  -6.734  -0.584  -4.332
    1C37    C14   17  -6.617  -0.671  -4.338
    1C37    C15   18  -6.541  -0.684  -4.452
    1C37     C9   19  -6.741  -0.340  -4.891
    1C37    C16   20  -6.821  -0.578  -4.212
    1C37    C17   21  -6.802  -0.667  -4.103
    1C37    C18   22  -6.870  -0.651  -3.977
    1C37    C19   23  -6.998  -0.476  -4.063
    1C37    C20   24  -6.921  -0.474  -4.186
    1C37    C28   25  -6.308  -0.688  -4.881
    1C37    C35   26  -6.816  -0.210  -4.854
    1C37    O36   27  -6.275  -1.130  -5.123
    1C37    N37   28  -6.742  -0.496  -4.700
    1C37    C39   29  -6.154  -1.056  -5.102
    1C37    C46   30  -6.930  -0.179  -4.953
    1C37    N47   31  -6.988  -0.045  -4.938
    1C37     H1   32  -6.631  -0.628  -4.834
    1C37    H24   33  -6.833  -0.453  -4.682
    1C37    H27   34  -7.069  -0.049  -4.866
    1C37    H28   35  -7.027  -0.012  -5.033
    1C37     H2   36  -6.476  -0.648  -5.012
    1C37     H3   37  -6.674  -0.887  -4.873
    1C37     H4   38  -6.678  -1.129  -4.941
    1C37     H5   39  -6.505  -1.237  -5.074
    1C37     H6   40  -6.269  -0.874  -5.050
    1C37     H7   41  -6.635  -0.317  -4.704
    1C37     H8   42  -6.571  -0.447  -4.810
    1C37     H9   43  -6.834  -0.437  -4.453
    1C37    H10   44  -6.589  -0.727  -4.249
    1C37    H11   45  -6.451  -0.744  -4.448
    1C37    H12   46  -6.814  -0.414  -4.926
    1C37    H13   47  -6.670  -0.317  -4.972
    1C37    H14   48  -6.733  -0.750  -4.115
    1C37    H15   49  -6.833  -0.699  -3.887
    1C37    H16   50  -7.069  -0.397  -4.043
    1C37    H17   51  -6.938  -0.396  -4.259
    1C37    H18   52  -6.266  -0.783  -4.844
    1C37    H19   53  -6.303  -0.613  -4.801
    1C37    H20   54  -6.249  -0.653  -4.967
    1C37    H21   55  -6.745  -0.126  -4.855
    1C37    H22   56  -6.858  -0.222  -4.753
    1C37    H23   57  -6.078  -1.123  -5.059
    1C37    H25   58  -6.174  -0.974  -5.032
    1C37    H26   59  -6.118  -1.016  -5.198
    1C37    H29   60  -7.010  -0.254  -4.938
    1C37    H30   61  -6.890  -0.188  -5.055
   0.00000   0.00000   0.00000
