# Supplementary material for: Designing of the N-ethyl-4-(pyridin-4-yl)benzamide based potent ROCK1 inhibitors using docking, molecular dynamics, and 3D-QSAR
Source: PeerJ. 2021 Aug 9;9:e11951. doi: 10.7717/peerj.11951 (PMC8359802; doi:10.7717/peerj.11951)
Supplement: Supplemental Information 2 [file peerj-09-11951-s002.zip › Supplementary_Files/ROCK-Coordinates/MD/ROCK1-Cpd_C37/c37.itp]

; Created by cgenff_charmm2gmx.py

[ moleculetype ]
; Name			   nrexcl
C37				 3

[ atoms ]
;	 nr		  type	resnr residue  atom   cgnr	   charge		mass  typeB    chargeB		massB
; residue	 1 C37 rtp C37 q	qsum
     1      NG2S1      1    C37      N      1     -0.491     14.007   ;
     2      CG2O1      1    C37      C      2      0.574     12.011   ;
     3      OG2D1      1    C37      O      3     -0.458     15.999   ;
     4      CG311      1    C37     C1      4      0.056     12.011   ;
     5     NG2R60      1    C37     N1      5     -0.602     14.007   ;
     6     CG2R61      1    C37     C2      6     -0.004     12.011   ;
     7     CG2R61      1    C37     C3      7     -0.102     12.011   ;
     8     CG2R61      1    C37     C4      8     -0.115     12.011   ;
     9     CG2R61      1    C37     C5      9     -0.114     12.011   ;
    10     CG2R61      1    C37     C6     10      0.216     12.011   ;
    11     CG2R61      1    C37     C7     11     -0.101     12.011   ;
    12      CG321      1    C37     C8     12      0.049     12.011   ;
    13     CG2R61      1    C37    C10     13     -0.162     12.011   ;
    14     CG2R61      1    C37    C11     14      0.027     12.011   ;
    15     CG2R61      1    C37    C12     15     -0.135     12.011   ;
    16     CG2R67      1    C37    C13     16      0.006     12.011   ;
    17     CG2R61      1    C37    C14     17     -0.116     12.011   ;
    18     CG2R61      1    C37    C15     18     -0.094     12.011   ;
    19      CG321      1    C37     C9     19     -0.203     12.011   ;
    20     CG2R67      1    C37    C16     20     -0.000     12.011   ;
    21     CG2R61      1    C37    C17     21     -0.138     12.011   ;
    22     CG2R61      1    C37    C18     22      0.203     12.011   ;
    23     CG2R61      1    C37    C19     23      0.203     12.011   ;
    24     CG2R61      1    C37    C20     24     -0.138     12.011   ;
    25      CG331      1    C37    C28     25     -0.273     12.011   ;
    26      CG321      1    C37    C35     26     -0.203     12.011   ;
    27      OG301      1    C37    O36     27     -0.392     15.999   ;
    28      NG311      1    C37    N37     28     -0.568     14.007   ;
    29      CG331      1    C37    C39     29     -0.099     12.011   ;
    30      CG321      1    C37    C46     30      0.131     12.011   ;
    31      NG321      1    C37    N47     31     -0.968     14.007   ;
    32       HGP1      1    C37     H1     32      0.334      1.008   ;
    33     HGPAM1      1    C37    H24     33      0.370      1.008   ;
    34     HGPAM2      1    C37    H27     34      0.340      1.008   ;
    35     HGPAM2      1    C37    H28     35      0.340      1.008   ;
    36       HGA1      1    C37     H2     36      0.090      1.008   ;
    37      HGR61      1    C37     H3     37      0.115      1.008   ;
    38      HGR61      1    C37     H4     38      0.115      1.008   ;
    39      HGR61      1    C37     H5     39      0.115      1.008   ;
    40      HGR61      1    C37     H6     40      0.115      1.008   ;
    41       HGA2      1    C37     H7     41      0.090      1.008   ;
    42       HGA2      1    C37     H8     42      0.090      1.008   ;
    43      HGR61      1    C37     H9     43      0.115      1.008   ;
    44      HGR61      1    C37    H10     44      0.115      1.008   ;
    45      HGR61      1    C37    H11     45      0.115      1.008   ;
    46       HGA2      1    C37    H12     46      0.090      1.008   ;
    47       HGA2      1    C37    H13     47      0.090      1.008   ;
    48      HGR61      1    C37    H14     48      0.115      1.008   ;
    49      HGR62      1    C37    H15     49      0.121      1.008   ;
    50      HGR62      1    C37    H16     50      0.121      1.008   ;
    51      HGR61      1    C37    H17     51      0.115      1.008   ;
    52       HGA3      1    C37    H18     52      0.090      1.008   ;
    53       HGA3      1    C37    H19     53      0.090      1.008   ;
    54       HGA3      1    C37    H20     54      0.090      1.008   ;
    55       HGA2      1    C37    H21     55      0.090      1.008   ;
    56       HGA2      1    C37    H22     56      0.090      1.008   ;
    57       HGA3      1    C37    H23     57      0.090      1.008   ;
    58       HGA3      1    C37    H25     58      0.090      1.008   ;
    59       HGA3      1    C37    H26     59      0.090      1.008   ;
    60       HGA2      1    C37    H29     60      0.090      1.008   ;
    61       HGA2      1    C37    H30     61      0.090      1.008   ;

[ bonds ]
;	ai	  aj funct			  c0			c1			  c2			c3
    1     2	 1
    1     4	 1
    1    32	 1
    2     3	 1
    2    13	 1
    4     6	 1
    4    25	 1
    4    36	 1
    5    23	 1
    5    22	 1
    6     7	 1
    6    11	 1
    7     8	 1
    7    37	 1
    8     9	 1
    8    38	 1
    9    10	 1
    9    39	 1
   10    11	 1
   10    27	 1
   11    40	 1
   12    19	 1
   12    28	 1
   12    41	 1
   12    42	 1
   13    14	 1
   13    18	 1
   14    15	 1
   14    28	 1
   15    16	 1
   15    43	 1
   16    17	 1
   16    20	 1
   17    18	 1
   17    44	 1
   18    45	 1
   19    26	 1
   19    46	 1
   19    47	 1
   20    21	 1
   20    24	 1
   21    22	 1
   21    48	 1
   22    49	 1
   23    24	 1
   23    50	 1
   24    51	 1
   25    52	 1
   25    53	 1
   25    54	 1
   26    30	 1
   26    55	 1
   26    56	 1
   27    29	 1
   28    33	 1
   29    57	 1
   29    58	 1
   29    59	 1
   30    31	 1
   30    60	 1
   30    61	 1
   31    34	 1
   31    35	 1

[ pairs ]
;	ai	  aj funct			  c0			c1			  c2			c3
    1    14	 1
    1    18	 1
    1     7	 1
    1    11	 1
    1    52	 1
    1    53	 1
    1    54	 1
    2     6	 1
    2    25	 1
    2    36	 1
    2    15	 1
    2    28	 1
    2    17	 1
    2    45	 1
    3     4	 1
    3    32	 1
    3    14	 1
    3    18	 1
    4    13	 1
    4     8	 1
    4    37	 1
    4    10	 1
    4    40	 1
    5    20	 1
    5    48	 1
    5    51	 1
    6    32	 1
    6    52	 1
    6    53	 1
    6    54	 1
    6     9	 1
    6    38	 1
    6    27	 1
    7    25	 1
    7    36	 1
    7    10	 1
    7    40	 1
    7    39	 1
    8    11	 1
    8    27	 1
    9    37	 1
    9    40	 1
    9    29	 1
   10    38	 1
   10    57	 1
   10    58	 1
   10    59	 1
   11    25	 1
   11    36	 1
   11    37	 1
   11    39	 1
   11    29	 1
   12    13	 1
   12    15	 1
   12    30	 1
   12    55	 1
   12    56	 1
   13    32	 1
   13    16	 1
   13    43	 1
   13    33	 1
   13    44	 1
   14    19	 1
   14    41	 1
   14    42	 1
   14    17	 1
   14    45	 1
   14    20	 1
   15    18	 1
   15    33	 1
   15    44	 1
   15    21	 1
   15    24	 1
   16    28	 1
   16    45	 1
   16    22	 1
   16    48	 1
   16    23	 1
   16    51	 1
   17    43	 1
   17    21	 1
   17    24	 1
   18    28	 1
   18    20	 1
   19    33	 1
   19    31	 1
   19    60	 1
   19    61	 1
   20    43	 1
   20    44	 1
   20    49	 1
   20    50	 1
   21    23	 1
   21    51	 1
   22    24	 1
   22    50	 1
   23    49	 1
   24    48	 1
   25    32	 1
   26    28	 1
   26    41	 1
   26    42	 1
   26    34	 1
   26    35	 1
   27    39	 1
   27    40	 1
   28    46	 1
   28    47	 1
   28    43	 1
   30    46	 1
   30    47	 1
   31    55	 1
   31    56	 1
   32    36	 1
   33    41	 1
   33    42	 1
   34    60	 1
   34    61	 1
   35    60	 1
   35    61	 1
   36    52	 1
   36    53	 1
   36    54	 1
   37    38	 1
   38    39	 1
   41    46	 1
   41    47	 1
   42    46	 1
   42    47	 1
   44    45	 1
   46    55	 1
   46    56	 1
   47    55	 1
   47    56	 1
   48    49	 1
   50    51	 1
   55    60	 1
   55    61	 1
   56    60	 1
   56    61	 1

[ angles ]
;	ai	  aj	ak funct			c0			  c1			c2			  c3
    2     1     4	5
    2     1    32	5
    4     1    32	5
    1     2     3	5
    1     2    13	5
    3     2    13	5
    1     4     6	5
    1     4    25	5
    1     4    36	5
    6     4    25	5
    6     4    36	5
   25     4    36	5
   23     5    22	5
    4     6     7	5
    4     6    11	5
    7     6    11	5
    6     7     8	5
    6     7    37	5
    8     7    37	5
    7     8     9	5
    7     8    38	5
    9     8    38	5
    8     9    10	5
    8     9    39	5
   10     9    39	5
    9    10    11	5
    9    10    27	5
   11    10    27	5
    6    11    10	5
    6    11    40	5
   10    11    40	5
   19    12    28	5
   19    12    41	5
   19    12    42	5
   28    12    41	5
   28    12    42	5
   41    12    42	5
    2    13    14	5
    2    13    18	5
   14    13    18	5
   13    14    15	5
   13    14    28	5
   15    14    28	5
   14    15    16	5
   14    15    43	5
   16    15    43	5
   15    16    17	5
   15    16    20	5
   17    16    20	5
   16    17    18	5
   16    17    44	5
   18    17    44	5
   13    18    17	5
   13    18    45	5
   17    18    45	5
   12    19    26	5
   12    19    46	5
   12    19    47	5
   26    19    46	5
   26    19    47	5
   46    19    47	5
   16    20    21	5
   16    20    24	5
   21    20    24	5
   20    21    22	5
   20    21    48	5
   22    21    48	5
   21    22     5	5
   21    22    49	5
    5    22    49	5
    5    23    24	5
    5    23    50	5
   24    23    50	5
   20    24    23	5
   20    24    51	5
   23    24    51	5
    4    25    52	5
    4    25    53	5
    4    25    54	5
   52    25    53	5
   52    25    54	5
   53    25    54	5
   19    26    30	5
   19    26    55	5
   19    26    56	5
   30    26    55	5
   30    26    56	5
   55    26    56	5
   10    27    29	5
   12    28    14	5
   12    28    33	5
   14    28    33	5
   27    29    57	5
   27    29    58	5
   27    29    59	5
   57    29    58	5
   57    29    59	5
   58    29    59	5
   26    30    31	5
   26    30    60	5
   26    30    61	5
   31    30    60	5
   31    30    61	5
   60    30    61	5
   30    31    34	5
   30    31    35	5
   34    31    35	5

[ dihedrals ]
;	ai	  aj	ak	  al funct			  c0			c1			  c2			c3			  c4			c5
    4     1     2     3	 9
    4     1     2    13	 9
   32     1     2     3	 9
   32     1     2    13	 9
    2     1     4     6	 9
    2     1     4    25	 9
    2     1     4    36	 9
   32     1     4     6	 9
   32     1     4    25	 9
   32     1     4    36	 9
    1     2    13    14	 9
    1     2    13    18	 9
    3     2    13    14	 9
    3     2    13    18	 9
    1     4     6     7	 9
    1     4     6    11	 9
   25     4     6     7	 9
   25     4     6    11	 9
   36     4     6     7	 9
   36     4     6    11	 9
    1     4    25    52	 9
    1     4    25    53	 9
    1     4    25    54	 9
    6     4    25    52	 9
    6     4    25    53	 9
    6     4    25    54	 9
   36     4    25    52	 9
   36     4    25    53	 9
   36     4    25    54	 9
   22     5    23    24	 9
   22     5    23    50	 9
   23     5    22    21	 9
   23     5    22    49	 9
    4     6     7     8	 9
    4     6     7    37	 9
   11     6     7     8	 9
   11     6     7    37	 9
    4     6    11    10	 9
    4     6    11    40	 9
    7     6    11    10	 9
    7     6    11    40	 9
    6     7     8     9	 9
    6     7     8    38	 9
   37     7     8     9	 9
   37     7     8    38	 9
    7     8     9    10	 9
    7     8     9    39	 9
   38     8     9    10	 9
   38     8     9    39	 9
    8     9    10    11	 9
    8     9    10    27	 9
   39     9    10    11	 9
   39     9    10    27	 9
    9    10    11     6	 9
    9    10    11    40	 9
   27    10    11     6	 9
   27    10    11    40	 9
    9    10    27    29	 9
   11    10    27    29	 9
   28    12    19    26	 9
   28    12    19    46	 9
   28    12    19    47	 9
   41    12    19    26	 9
   41    12    19    46	 9
   41    12    19    47	 9
   42    12    19    26	 9
   42    12    19    46	 9
   42    12    19    47	 9
   19    12    28    14	 9
   19    12    28    33	 9
   41    12    28    14	 9
   41    12    28    33	 9
   42    12    28    14	 9
   42    12    28    33	 9
    2    13    14    15	 9
    2    13    14    28	 9
   18    13    14    15	 9
   18    13    14    28	 9
    2    13    18    17	 9
    2    13    18    45	 9
   14    13    18    17	 9
   14    13    18    45	 9
   13    14    15    16	 9
   13    14    15    43	 9
   28    14    15    16	 9
   28    14    15    43	 9
   13    14    28    12	 9
   13    14    28    33	 9
   15    14    28    12	 9
   15    14    28    33	 9
   14    15    16    17	 9
   14    15    16    20	 9
   43    15    16    17	 9
   43    15    16    20	 9
   15    16    17    18	 9
   15    16    17    44	 9
   20    16    17    18	 9
   20    16    17    44	 9
   15    16    20    21	 9
   15    16    20    24	 9
   17    16    20    21	 9
   17    16    20    24	 9
   16    17    18    13	 9
   16    17    18    45	 9
   44    17    18    13	 9
   44    17    18    45	 9
   12    19    26    30	 9
   12    19    26    55	 9
   12    19    26    56	 9
   46    19    26    30	 9
   46    19    26    55	 9
   46    19    26    56	 9
   47    19    26    30	 9
   47    19    26    55	 9
   47    19    26    56	 9
   16    20    21    22	 9
   16    20    21    48	 9
   24    20    21    22	 9
   24    20    21    48	 9
   16    20    24    23	 9
   16    20    24    51	 9
   21    20    24    23	 9
   21    20    24    51	 9
   20    21    22     5	 9
   20    21    22    49	 9
   48    21    22     5	 9
   48    21    22    49	 9
    5    23    24    20	 9
    5    23    24    51	 9
   50    23    24    20	 9
   50    23    24    51	 9
   19    26    30    31	 9
   19    26    30    60	 9
   19    26    30    61	 9
   55    26    30    31	 9
   55    26    30    60	 9
   55    26    30    61	 9
   56    26    30    31	 9
   56    26    30    60	 9
   56    26    30    61	 9
   10    27    29    57	 9
   10    27    29    58	 9
   10    27    29    59	 9
   26    30    31    34	 9
   26    30    31    35	 9
   60    30    31    34	 9
   60    30    31    35	 9
   61    30    31    34	 9
   61    30    31    35	 9

[ dihedrals ]
;	ai	  aj	ak	  al funct			  c0			c1			  c2			c3
    2    13     1     3	 2
