# Supplementary material for: Designing of the N-ethyl-4-(pyridin-4-yl)benzamide based potent ROCK1 inhibitors using docking, molecular dynamics, and 3D-QSAR
Source: PeerJ. 2021 Aug 9;9:e11951. doi: 10.7717/peerj.11951 (PMC8359802; doi:10.7717/peerj.11951)
Supplement: Supplemental Information 2 [file peerj-09-11951-s002.zip › Supplementary_Files/ROCK-Coordinates/MD/ROCK1-Cpd_C37/C37DC.mol2]

#	Name:			C37
#	Creating user name:	Swapnil
#	Creation time:		Fri Dec 18 15:16:56 2020

#	Modifying user name:	Swapnil
#	Modification time:	Fri Dec 18 15:18:53 2020

@<TRIPOS>MOLECULE
C37
   61    63     1     0     0
SMALL
USER_CHARGES
INVALID_CHARGES

@<TRIPOS>ATOM
      1 N         -65.3916   -6.6118  -48.1541 N.pl3     1 J0P501     -0.3490 
      2 C         -64.9096   -6.6308  -46.8981 C.2       1 J0P501      0.2540 
      3 O         -63.8166   -7.1498  -46.7431 O.2       1 J0P501     -0.2680 
      4 C1        -64.5456   -7.0868  -49.2311 C.3       1 J0P501      0.1140 
      5 N1        -69.8230   -5.7490  -39.7500 N.ar      1 J0P501     -0.2730 
      6 C2        -64.7175   -8.5537  -49.6108 C.ar      1 J0P501     -0.0330 
      7 C3        -65.9085   -9.3167  -49.2678 C.ar      1 J0P501      0.0090 
      8 C4        -65.9105  -10.7007  -49.6838 C.ar      1 J0P501      0.0030 
      9 C5        -64.9295  -11.3497  -50.3878 C.ar      1 J0P501      0.0370 
     10 C6        -63.8085  -10.6377  -50.6178 C.ar      1 J0P501      0.0680 
     11 C7        -63.6175   -9.2537  -50.2758 C.ar      1 J0P501      0.0460 
     12 C8        -66.6240   -3.9808  -47.7223 C.3       1 J0P501      0.0920 
     13 C10       -65.7433   -6.2270  -45.7056 C.ar      1 J0P501      0.0530 
     14 C11       -66.9233   -5.4400  -45.7716 C.ar      1 J0P501      0.0250 
     15 C12       -67.5943   -5.1540  -44.5336 C.ar      1 J0P501      0.0360 
     16 C13       -67.3413   -5.8420  -43.3206 C.ar      1 J0P501     -0.0240 
     17 C14       -66.1723   -6.7070  -43.3766 C.ar      1 J0P501      0.0130 
     18 C15       -65.4083   -6.8360  -44.5196 C.ar      1 J0P501      0.0200 
     19 C15       -67.4060   -3.3958  -48.9133 C.3       1 J0P501      0.0160 
     20 C16       -68.2090   -5.7850  -42.1230 C.ar      1 J0P501     -0.0230 
     21 C17       -68.0200   -6.6690  -41.0320 C.ar      1 J0P501      0.0310 
     22 C18       -68.6980   -6.5150  -39.7700 C.ar      1 J0P501      0.1170 
     23 C19       -69.9790   -4.7640  -40.6300 C.ar      1 J0P501      0.1170 
     24 C20       -69.2130   -4.7440  -41.8600 C.ar      1 J0P501      0.0310 
     25 C28       -63.0796   -6.8778  -48.8081 C.3       1 J0P501      0.0370 
     26 C35       -68.1580   -2.1038  -48.5423 C.3       1 J0P501      0.0310 
     27 O36       -62.7512  -11.2959  -51.2350 O.3       1 J0P501     -0.3560 
     28 N37       -67.4160   -4.9598  -47.0023 N.3       1 J0P501     -0.2920 
     29 C39       -61.5418  -10.5643  -51.0181 C.3       1 J0P501      0.2100 
     30 C46       -69.2970   -1.7938  -49.5313 C.3       1 J0P501      0.2670 
     31 N47       -69.8820   -0.4528  -49.3803 N.3       1 J0P501      0.0780 
     32 H1        -66.3146   -6.2768  -48.3411 H         1 J0P501      0.1630 
     33 H24       -68.3350   -4.5308  -46.8163 H         1 J0P501      0.1270 
     34 H27       -70.6860   -0.4898  -48.6603 H         1 J0P501      0.3120 
     35 H28       -70.2670   -0.1188  -50.3333 H         1 J0P501      0.3120 
     36 H2        -64.7605   -6.4794  -50.1226 H         1 J0P501      0.0000 
     37 H3        -66.7418   -8.8746  -48.7338 H         1 J0P501      0.0000 
     38 H4        -66.7798  -11.2878  -49.4102 H         1 J0P501      0.0000 
     39 H5        -65.0477  -12.3692  -50.7368 H         1 J0P501      0.0000 
     40 H6        -62.6878   -8.7450  -50.5035 H         1 J0P501      0.0000 
     41 H7        -66.3525   -3.1649  -47.0363 H         1 J0P501      0.0000 
     42 H8        -65.7098   -4.4647  -48.0967 H         1 J0P501      0.0000 
     43 H9        -68.3380   -4.3654  -44.5270 H         1 J0P501      0.0000 
     44 H10       -65.8923   -7.2682  -42.4925 H         1 J0P501      0.0000 
     45 H11       -64.5096   -7.4409  -44.4801 H         1 J0P501      0.0000 
     46 H12       -68.1359   -4.1430  -49.2583 H         1 J0P501      0.0000 
     47 H13       -66.6984   -3.1722  -49.7253 H         1 J0P501      0.0000 
     48 H14       -67.3337   -7.4994  -41.1523 H         1 J0P501      0.0000 
     49 H15       -68.3261   -6.9914  -38.8701 H         1 J0P501      0.0000 
     50 H16       -70.6861   -3.9683  -40.4251 H         1 J0P501      0.0000 
     51 H17       -69.3809   -3.9589  -42.5884 H         1 J0P501      0.0000 
     52 H18       -62.6639   -7.8290  -48.4443 H         1 J0P501      0.0000 
     53 H19       -63.0330   -6.1266  -48.0059 H         1 J0P501      0.0000 
     54 H20       -62.4950   -6.5286  -49.6720 H         1 J0P501      0.0000 
     55 H21       -67.4462   -1.2651  -48.5466 H         1 J0P501      0.0000 
     56 H22       -68.5842   -2.2180  -47.5347 H         1 J0P501      0.0000 
     57 H23       -60.7803  -11.2332  -50.5906 H         1 J0P501      0.0000 
     58 H25       -61.7347   -9.7354  -50.3212 H         1 J0P501      0.0000 
     59 H26       -61.1802  -10.1616  -51.9757 H         1 J0P501      0.0000 
     60 H29       -70.0947   -2.5363  -49.3818 H         1 J0P501      0.0000 
     61 H30       -68.8997   -1.8831  -50.5532 H         1 J0P501      0.0000 
@<TRIPOS>BOND
     1    2    1 1    
     2    1    4 1    
     3    1   32 1    
     4    2    3 2    
     5   13    2 1    
     6    4    6 1    
     7    4   25 1    
     8    5   23 ar   
     9    6    7 ar   
    10    6   11 ar   
    11    7    8 ar   
    12    8    9 ar   
    13   10    9 ar   
    14   11   10 ar   
    15   10   27 1    
    16   12   19 1    
    17   28   12 1    
    18   14   13 ar   
    19   18   13 ar   
    20   15   14 ar   
    21   14   28 1    
    22   16   15 ar   
    23   16   17 ar   
    24   20   16 1    
    25   17   18 ar   
    26   19   26 1    
    27   21   20 ar   
    28   20   24 ar   
    29   22   21 ar   
    30    5   22 ar   
    31   23   24 ar   
    32   26   30 1    
    33   27   29 1    
    34   28   33 1    
    35   30   31 1    
    36   31   34 1    
    37   31   35 1    
    38    4   36 1    
    39    7   37 1    
    40    8   38 1    
    41    9   39 1    
    42   11   40 1    
    43   12   41 1    
    44   12   42 1    
    45   15   43 1    
    46   17   44 1    
    47   18   45 1    
    48   19   46 1    
    49   19   47 1    
    50   21   48 1    
    51   22   49 1    
    52   23   50 1    
    53   24   51 1    
    54   25   52 1    
    55   25   53 1    
    56   25   54 1    
    57   26   55 1    
    58   26   56 1    
    59   29   57 1    
    60   29   58 1    
    61   29   59 1    
    62   30   60 1    
    63   30   61 1    
@<TRIPOS>SUBSTRUCTURE
     1 J0P501      1 GROUP             1 A     J0P     0 ROOT 
