# Supplementary material for: Designing of the N-ethyl-4-(pyridin-4-yl)benzamide based potent ROCK1 inhibitors using docking, molecular dynamics, and 3D-QSAR
Source: PeerJ. 2021 Aug 9;9:e11951. doi: 10.7717/peerj.11951 (PMC8359802; doi:10.7717/peerj.11951)
Supplement: Supplemental Information 2 [file peerj-09-11951-s002.zip › Supplementary_Files/ROCK-Coordinates/MD/ROCK1-Cpd_C37/MD_C37_OUT.pdb]

ATOM      1  N   THR     9      28.560  40.810  20.800  1.00  0.00           N  
ATOM      2  CA  THR     9      29.780  40.610  21.520  1.00  0.00           C  
ATOM      3  C   THR     9      29.670  39.420  22.450  1.00  0.00           C  
ATOM      4  O   THR     9      28.560  38.980  22.700  1.00  0.00           O  
ATOM      5  CB  THR     9      30.260  41.800  22.360  1.00  0.00           C  
ATOM      6  CG2 THR     9      30.920  42.910  21.500  1.00  0.00           C  
ATOM      7  OG1 THR     9      29.210  42.510  22.950  1.00  0.00           O  
ATOM      8  HA  THR     9      30.560  40.290  20.850  1.00  0.00           H  
ATOM      9  HB  THR     9      31.020  41.510  23.110  1.00  0.00           H  
ATOM     10  HG1 THR     9      28.930  42.060  23.740  1.00  0.00           H  
ATOM     11 1HG2 THR     9      31.640  42.530  20.740  1.00  0.00           H  
ATOM     12 2HG2 THR     9      31.450  43.630  22.150  1.00  0.00           H  
ATOM     13 3HG2 THR     9      30.250  43.590  20.940  1.00  0.00           H  
ATOM     14  H1  THR     9      28.690  41.550  20.070  1.00  0.00           H  
ATOM     15  H2  THR     9      27.780  41.190  21.370  1.00  0.00           H  
ATOM     16  H3  THR     9      28.120  39.980  20.350  1.00  0.00           H  
ATOM     17  N   ARG    10      30.760  38.840  22.970  1.00  0.00           N  
ATOM     18  CA  ARG    10      30.690  37.790  23.950  1.00  0.00           C  
ATOM     19  C   ARG    10      30.640  38.380  25.290  1.00  0.00           C  
ATOM     20  O   ARG    10      30.860  39.590  25.390  1.00  0.00           O  
ATOM     21  CB  ARG    10      32.030  36.850  23.760  1.00  0.00           C  
ATOM     22  CG  ARG    10      33.240  37.170  24.590  1.00  0.00           C  
ATOM     23  CD  ARG    10      33.930  38.580  24.520  1.00  0.00           C  
ATOM     24  NE  ARG    10      35.040  38.490  25.470  1.00  0.00           N  
ATOM     25  CZ  ARG    10      36.190  39.210  25.500  1.00  0.00           C  
ATOM     26  NH1 ARG    10      36.440  40.220  24.750  1.00  0.00           N1+
ATOM     27  NH2 ARG    10      37.070  38.770  26.400  1.00  0.00           N  
ATOM     28  HN  ARG    10      31.670  39.140  22.690  1.00  0.00           H  
ATOM     29  HA  ARG    10      29.910  37.110  23.640  1.00  0.00           H  
ATOM     30  HB1 ARG    10      32.230  36.990  22.660  1.00  0.00           H  
ATOM     31  HB2 ARG    10      31.740  35.810  24.020  1.00  0.00           H  
ATOM     32  HG1 ARG    10      34.070  36.550  24.190  1.00  0.00           H  
ATOM     33  HG2 ARG    10      33.130  36.880  25.660  1.00  0.00           H  
ATOM     34  HD1 ARG    10      33.160  39.330  24.790  1.00  0.00           H  
ATOM     35  HD2 ARG    10      34.270  38.740  23.480  1.00  0.00           H  
ATOM     36  HE  ARG    10      35.120  37.600  25.910  1.00  0.00           H  
ATOM     37 1HH1 ARG    10      35.770  40.610  24.100  1.00  0.00           H  
ATOM     38 2HH1 ARG    10      37.350  40.640  24.750  1.00  0.00           H  
ATOM     39 1HH2 ARG    10      36.820  38.110  27.120  1.00  0.00           H  
ATOM     40 2HH2 ARG    10      37.930  39.250  26.600  1.00  0.00           H  
ATOM     41  N   PHE    11      30.180  37.590  26.290  1.00  0.00           N  
ATOM     42  CA  PHE    11      30.120  38.200  27.630  1.00  0.00           C  
ATOM     43  C   PHE    11      31.500  37.930  28.280  1.00  0.00           C  
ATOM     44  O   PHE    11      32.170  36.930  27.930  1.00  0.00           O  
ATOM     45  CB  PHE    11      28.920  37.560  28.340  1.00  0.00           C  
ATOM     46  CG  PHE    11      28.820  38.150  29.790  1.00  0.00           C  
ATOM     47  CD1 PHE    11      28.550  39.510  29.920  1.00  0.00           C  
ATOM     48  CD2 PHE    11      28.980  37.410  30.940  1.00  0.00           C  
ATOM     49  CE1 PHE    11      28.680  40.120  31.200  1.00  0.00           C  
ATOM     50  CE2 PHE    11      29.130  37.900  32.170  1.00  0.00           C  
ATOM     51  CZ  PHE    11      28.930  39.280  32.290  1.00  0.00           C  
ATOM     52  HN  PHE    11      29.950  36.640  26.120  1.00  0.00           H  
ATOM     53  HA  PHE    11      30.030  39.270  27.550  1.00  0.00           H  
ATOM     54  HB1 PHE    11      29.190  36.500  28.500  1.00  0.00           H  
ATOM     55  HB2 PHE    11      27.970  37.670  27.770  1.00  0.00           H  
ATOM     56  HD1 PHE    11      28.330  40.090  29.030  1.00  0.00           H  
ATOM     57  HD2 PHE    11      29.090  36.350  30.780  1.00  0.00           H  
ATOM     58  HE1 PHE    11      28.510  41.180  31.330  1.00  0.00           H  
ATOM     59  HE2 PHE    11      29.360  37.250  33.000  1.00  0.00           H  
ATOM     60  HZ  PHE    11      28.960  39.710  33.280  1.00  0.00           H  
ATOM     61  N   GLU    12      32.050  38.880  29.080  1.00  0.00           N  
ATOM     62  CA  GLU    12      33.440  38.830  29.610  1.00  0.00           C  
ATOM     63  C   GLU    12      33.480  38.070  30.870  1.00  0.00           C  
ATOM     64  O   GLU    12      32.480  37.980  31.560  1.00  0.00           O  
ATOM     65  CB  GLU    12      34.210  40.190  29.800  1.00  0.00           C  
ATOM     66  CG  GLU    12      34.490  40.990  28.510  1.00  0.00           C  
ATOM     67  CD  GLU    12      34.650  42.480  28.830  1.00  0.00           C  
ATOM     68  OE1 GLU    12      33.580  43.170  28.930  1.00  0.00           O  
ATOM     69  OE2 GLU    12      35.800  43.060  28.960  1.00  0.00           O1-
ATOM     70  HN  GLU    12      31.510  39.690  29.290  1.00  0.00           H  
ATOM     71  HA  GLU    12      33.930  38.310  28.800  1.00  0.00           H  
ATOM     72  HB1 GLU    12      35.210  39.890  30.150  1.00  0.00           H  
ATOM     73  HB2 GLU    12      33.750  40.760  30.640  1.00  0.00           H  
ATOM     74  HG1 GLU    12      33.630  40.870  27.810  1.00  0.00           H  
ATOM     75  HG2 GLU    12      35.380  40.730  27.900  1.00  0.00           H  
ATOM     76  N   LYS    13      34.710  37.440  31.090  1.00  0.00           N  
ATOM     77  CA  LYS    13      35.170  36.840  32.310  1.00  0.00           C  
ATOM     78  C   LYS    13      35.190  37.850  33.470  1.00  0.00           C  
ATOM     79  O   LYS    13      35.440  39.000  33.290  1.00  0.00           O  
ATOM     80  CB  LYS    13      36.620  36.270  32.080  1.00  0.00           C  
ATOM     81  CG  LYS    13      36.640  34.940  31.300  1.00  0.00           C  
ATOM     82  CD  LYS    13      38.020  34.650  30.800  1.00  0.00           C  
ATOM     83  CE  LYS    13      39.200  34.650  31.760  1.00  0.00           C  
ATOM     84  NZ  LYS    13      38.990  33.930  33.030  1.00  0.00           N1+
ATOM     85  HN  LYS    13      35.370  37.550  30.350  1.00  0.00           H  
ATOM     86  HA  LYS    13      34.480  36.040  32.540  1.00  0.00           H  
ATOM     87  HB1 LYS    13      37.110  36.130  33.070  1.00  0.00           H  
ATOM     88  HB2 LYS    13      37.190  37.100  31.600  1.00  0.00           H  
ATOM     89  HG1 LYS    13      35.850  35.140  30.540  1.00  0.00           H  
ATOM     90  HG2 LYS    13      36.300  34.120  31.960  1.00  0.00           H  
ATOM     91  HD1 LYS    13      38.360  35.380  30.020  1.00  0.00           H  
ATOM     92  HD2 LYS    13      38.020  33.680  30.260  1.00  0.00           H  
ATOM     93  HE1 LYS    13      39.560  35.680  31.950  1.00  0.00           H  
ATOM     94  HE2 LYS    13      40.080  34.150  31.310  1.00  0.00           H  
ATOM     95  HZ1 LYS    13      38.290  33.160  32.980  1.00  0.00           H  
ATOM     96  HZ2 LYS    13      38.800  34.620  33.770  1.00  0.00           H  
ATOM     97  HZ3 LYS    13      39.810  33.360  33.310  1.00  0.00           H  
ATOM     98  N   MET    14      34.940  37.380  34.690  1.00  0.00           N  
ATOM     99  CA  MET    14      34.730  38.270  35.860  1.00  0.00           C  
ATOM    100  C   MET    14      35.640  37.850  36.940  1.00  0.00           C  
ATOM    101  O   MET    14      35.270  37.640  38.110  1.00  0.00           O  
ATOM    102  CB  MET    14      33.230  38.430  36.260  1.00  0.00           C  
ATOM    103  CG  MET    14      32.420  37.120  36.570  1.00  0.00           C  
ATOM    104  SD  MET    14      30.910  37.310  37.490  1.00  0.00           S  
ATOM    105  CE  MET    14      29.720  38.060  36.330  1.00  0.00           C  
ATOM    106  HN  MET    14      34.830  36.420  34.940  1.00  0.00           H  
ATOM    107  HA  MET    14      35.090  39.270  35.640  1.00  0.00           H  
ATOM    108  HB1 MET    14      32.520  39.080  35.690  1.00  0.00           H  
ATOM    109  HB2 MET    14      33.300  38.980  37.220  1.00  0.00           H  
ATOM    110  HG1 MET    14      33.090  36.420  37.120  1.00  0.00           H  
ATOM    111  HG2 MET    14      32.160  36.650  35.590  1.00  0.00           H  
ATOM    112  HE1 MET    14      30.240  38.430  35.410  1.00  0.00           H  
ATOM    113  HE2 MET    14      29.270  38.940  36.840  1.00  0.00           H  
ATOM    114  HE3 MET    14      29.060  37.270  35.930  1.00  0.00           H  
ATOM    115  N   ASP    15      36.930  37.680  36.600  1.00  0.00           N  
ATOM    116  CA  ASP    15      37.910  37.010  37.450  1.00  0.00           C  
ATOM    117  C   ASP    15      38.130  37.620  38.830  1.00  0.00           C  
ATOM    118  O   ASP    15      38.380  36.970  39.820  1.00  0.00           O  
ATOM    119  CB  ASP    15      39.280  36.840  36.650  1.00  0.00           C  
ATOM    120  CG  ASP    15      39.110  36.030  35.410  1.00  0.00           C  
ATOM    121  OD1 ASP    15      39.740  36.340  34.340  1.00  0.00           O  
ATOM    122  OD2 ASP    15      38.410  34.970  35.410  1.00  0.00           O1-
ATOM    123  HN  ASP    15      37.230  37.930  35.670  1.00  0.00           H  
ATOM    124  HA  ASP    15      37.490  36.040  37.680  1.00  0.00           H  
ATOM    125  HB1 ASP    15      40.100  36.610  37.370  1.00  0.00           H  
ATOM    126  HB2 ASP    15      39.620  37.820  36.270  1.00  0.00           H  
ATOM    127  N   ASN    16      38.120  38.990  38.810  1.00  0.00           N  
ATOM    128  CA  ASN    16      38.230  39.840  40.040  1.00  0.00           C  
ATOM    129  C   ASN    16      37.090  39.660  41.000  1.00  0.00           C  
ATOM    130  O   ASN    16      37.180  39.630  42.230  1.00  0.00           O  
ATOM    131  CB  ASN    16      38.380  41.330  39.750  1.00  0.00           C  
ATOM    132  CG  ASN    16      39.430  41.530  38.750  1.00  0.00           C  
ATOM    133  ND2 ASN    16      39.330  42.530  37.910  1.00  0.00           N  
ATOM    134  OD1 ASN    16      40.470  40.880  38.640  1.00  0.00           O  
ATOM    135  HN  ASN    16      38.120  39.450  37.930  1.00  0.00           H  
ATOM    136  HA  ASN    16      39.090  39.510  40.590  1.00  0.00           H  
ATOM    137  HB1 ASN    16      38.460  41.880  40.700  1.00  0.00           H  
ATOM    138  HB2 ASN    16      37.460  41.750  39.280  1.00  0.00           H  
ATOM    139 1HD2 ASN    16      39.930  42.580  37.110  1.00  0.00           H  
ATOM    140 2HD2 ASN    16      38.550  43.150  38.010  1.00  0.00           H  
ATOM    141  N   LEU    17      35.860  39.560  40.430  1.00  0.00           N  
ATOM    142  CA  LEU    17      34.670  39.550  41.170  1.00  0.00           C  
ATOM    143  C   LEU    17      34.370  38.240  41.780  1.00  0.00           C  
ATOM    144  O   LEU    17      33.860  38.160  42.900  1.00  0.00           O  
ATOM    145  CB  LEU    17      33.500  40.030  40.310  1.00  0.00           C  
ATOM    146  CG  LEU    17      32.150  40.130  41.030  1.00  0.00           C  
ATOM    147  CD1 LEU    17      32.090  41.450  41.900  1.00  0.00           C  
ATOM    148  CD2 LEU    17      30.890  39.990  40.140  1.00  0.00           C  
ATOM    149  HN  LEU    17      35.830  39.440  39.450  1.00  0.00           H  
ATOM    150  HA  LEU    17      34.650  40.230  42.010  1.00  0.00           H  
ATOM    151  HB1 LEU    17      33.280  39.330  39.490  1.00  0.00           H  
ATOM    152  HB2 LEU    17      33.680  41.050  39.900  1.00  0.00           H  
ATOM    153  HG  LEU    17      32.100  39.350  41.820  1.00  0.00           H  
ATOM    154 1HD1 LEU    17      31.060  41.500  42.330  1.00  0.00           H  
ATOM    155 2HD1 LEU    17      32.260  42.390  41.330  1.00  0.00           H  
ATOM    156 3HD1 LEU    17      32.910  41.310  42.640  1.00  0.00           H  
ATOM    157 1HD2 LEU    17      30.760  38.950  39.790  1.00  0.00           H  
ATOM    158 2HD2 LEU    17      30.910  40.680  39.280  1.00  0.00           H  
ATOM    159 3HD2 LEU    17      30.010  40.250  40.780  1.00  0.00           H  
ATOM    160  N   LEU    18      34.740  37.090  41.140  1.00  0.00           N  
ATOM    161  CA  LEU    18      34.820  35.740  41.640  1.00  0.00           C  
ATOM    162  C   LEU    18      35.700  35.510  42.840  1.00  0.00           C  
ATOM    163  O   LEU    18      35.400  34.570  43.610  1.00  0.00           O  
ATOM    164  CB  LEU    18      35.060  34.740  40.460  1.00  0.00           C  
ATOM    165  CG  LEU    18      33.770  34.470  39.660  1.00  0.00           C  
ATOM    166  CD1 LEU    18      34.060  33.920  38.320  1.00  0.00           C  
ATOM    167  CD2 LEU    18      32.770  33.630  40.330  1.00  0.00           C  
ATOM    168  HN  LEU    18      35.150  37.100  40.230  1.00  0.00           H  
ATOM    169  HA  LEU    18      33.810  35.580  42.000  1.00  0.00           H  
ATOM    170  HB1 LEU    18      35.310  33.720  40.820  1.00  0.00           H  
ATOM    171  HB2 LEU    18      35.900  35.130  39.850  1.00  0.00           H  
ATOM    172  HG  LEU    18      33.320  35.480  39.540  1.00  0.00           H  
ATOM    173 1HD1 LEU    18      34.830  34.580  37.850  1.00  0.00           H  
ATOM    174 2HD1 LEU    18      33.100  33.810  37.770  1.00  0.00           H  
ATOM    175 3HD1 LEU    18      34.470  32.890  38.350  1.00  0.00           H  
ATOM    176 1HD2 LEU    18      32.320  33.920  41.300  1.00  0.00           H  
ATOM    177 2HD2 LEU    18      33.310  32.680  40.520  1.00  0.00           H  
ATOM    178 3HD2 LEU    18      32.000  33.310  39.610  1.00  0.00           H  
ATOM    179  N   ARG    19      36.690  36.380  43.060  1.00  0.00           N  
ATOM    180  CA  ARG    19      37.540  36.290  44.250  1.00  0.00           C  
ATOM    181  C   ARG    19      37.190  37.370  45.340  1.00  0.00           C  
ATOM    182  O   ARG    19      38.000  37.560  46.220  1.00  0.00           O  
ATOM    183  CB  ARG    19      38.930  36.550  43.720  1.00  0.00           C  
ATOM    184  CG  ARG    19      39.400  35.460  42.730  1.00  0.00           C  
ATOM    185  CD  ARG    19      40.750  35.640  41.970  1.00  0.00           C  
ATOM    186  NE  ARG    19      41.160  34.340  41.430  1.00  0.00           N  
ATOM    187  CZ  ARG    19      40.570  33.790  40.380  1.00  0.00           C  
ATOM    188  NH1 ARG    19      39.690  34.410  39.670  1.00  0.00           N1+
ATOM    189  NH2 ARG    19      40.830  32.530  40.070  1.00  0.00           N  
ATOM    190  HN  ARG    19      37.020  37.040  42.400  1.00  0.00           H  
ATOM    191  HA  ARG    19      37.520  35.310  44.720  1.00  0.00           H  
ATOM    192  HB1 ARG    19      39.680  36.610  44.550  1.00  0.00           H  
ATOM    193  HB2 ARG    19      38.820  37.500  43.170  1.00  0.00           H  
ATOM    194  HG1 ARG    19      38.630  35.220  41.980  1.00  0.00           H  
ATOM    195  HG2 ARG    19      39.590  34.530  43.310  1.00  0.00           H  
ATOM    196  HD1 ARG    19      41.540  35.880  42.710  1.00  0.00           H  
ATOM    197  HD2 ARG    19      40.530  36.350  41.150  1.00  0.00           H  
ATOM    198  HE  ARG    19      41.600  33.690  42.040  1.00  0.00           H  
ATOM    199 1HH1 ARG    19      39.350  35.300  39.950  1.00  0.00           H  
ATOM    200 2HH1 ARG    19      39.150  33.940  38.960  1.00  0.00           H  
ATOM    201 1HH2 ARG    19      41.410  31.910  40.600  1.00  0.00           H  
ATOM    202 2HH2 ARG    19      40.720  32.270  39.120  1.00  0.00           H  
ATOM    203  N   ASP    20      36.040  38.090  45.180  1.00  0.00           N  
ATOM    204  CA  ASP    20      35.660  39.120  46.090  1.00  0.00           C  
ATOM    205  C   ASP    20      34.990  38.580  47.360  1.00  0.00           C  
ATOM    206  O   ASP    20      33.920  37.980  47.310  1.00  0.00           O  
ATOM    207  CB  ASP    20      34.870  40.250  45.310  1.00  0.00           C  
ATOM    208  CG  ASP    20      34.420  41.380  46.180  1.00  0.00           C  
ATOM    209  OD1 ASP    20      33.500  42.120  45.730  1.00  0.00           O  
ATOM    210  OD2 ASP    20      35.050  41.580  47.250  1.00  0.00           O1-
ATOM    211  HN  ASP    20      35.330  37.710  44.590  1.00  0.00           H  
ATOM    212  HA  ASP    20      36.590  39.590  46.370  1.00  0.00           H  
ATOM    213  HB1 ASP    20      33.970  39.850  44.800  1.00  0.00           H  
ATOM    214  HB2 ASP    20      35.560  40.630  44.530  1.00  0.00           H  
ATOM    215  N   PRO    21      35.510  38.870  48.610  1.00  0.00           N  
ATOM    216  CA  PRO    21      34.860  38.550  49.910  1.00  0.00           C  
ATOM    217  C   PRO    21      33.630  39.390  50.170  1.00  0.00           C  
ATOM    218  O   PRO    21      32.810  39.070  51.050  1.00  0.00           O  
ATOM    219  CB  PRO    21      35.980  38.820  50.910  1.00  0.00           C  
ATOM    220  CG  PRO    21      37.280  38.620  50.180  1.00  0.00           C  
ATOM    221  CD  PRO    21      36.860  39.350  48.820  1.00  0.00           C  
ATOM    222  HA  PRO    21      34.520  37.530  49.910  1.00  0.00           H  
ATOM    223  HB1 PRO    21      36.070  38.180  51.810  1.00  0.00           H  
ATOM    224  HB2 PRO    21      36.000  39.900  51.190  1.00  0.00           H  
ATOM    225  HG1 PRO    21      38.090  39.200  50.670  1.00  0.00           H  
ATOM    226  HG2 PRO    21      37.510  37.540  50.070  1.00  0.00           H  
ATOM    227  HD1 PRO    21      36.820  40.460  48.860  1.00  0.00           H  
ATOM    228  HD2 PRO    21      37.580  39.030  48.040  1.00  0.00           H  
ATOM    229  N   LYS    22      33.410  40.500  49.370  1.00  0.00           N  
ATOM    230  CA  LYS    22      32.220  41.390  49.420  1.00  0.00           C  
ATOM    231  C   LYS    22      31.250  40.980  48.330  1.00  0.00           C  
ATOM    232  O   LYS    22      30.270  41.710  48.180  1.00  0.00           O  
ATOM    233  CB  LYS    22      32.700  42.860  49.260  1.00  0.00           C  
ATOM    234  CG  LYS    22      33.790  43.390  50.280  1.00  0.00           C  
ATOM    235  CD  LYS    22      33.300  43.530  51.710  1.00  0.00           C  
ATOM    236  CE  LYS    22      32.010  44.390  51.670  1.00  0.00           C  
ATOM    237  NZ  LYS    22      31.650  44.640  53.100  1.00  0.00           N1+
ATOM    238  HN  LYS    22      34.100  40.580  48.650  1.00  0.00           H  
ATOM    239  HA  LYS    22      31.790  41.260  50.400  1.00  0.00           H  
ATOM    240  HB1 LYS    22      31.770  43.470  49.290  1.00  0.00           H  
ATOM    241  HB2 LYS    22      33.110  42.950  48.230  1.00  0.00           H  
ATOM    242  HG1 LYS    22      34.130  44.380  49.900  1.00  0.00           H  
ATOM    243  HG2 LYS    22      34.670  42.720  50.340  1.00  0.00           H  
ATOM    244  HD1 LYS    22      34.050  43.860  52.460  1.00  0.00           H  
ATOM    245  HD2 LYS    22      33.000  42.480  51.910  1.00  0.00           H  
ATOM    246  HE1 LYS    22      31.180  43.750  51.290  1.00  0.00           H  
ATOM    247  HE2 LYS    22      32.140  45.320  51.060  1.00  0.00           H  
ATOM    248  HZ1 LYS    22      32.260  45.410  53.450  1.00  0.00           H  
ATOM    249  HZ2 LYS    22      31.700  43.790  53.690  1.00  0.00           H  
ATOM    250  HZ3 LYS    22      30.660  44.960  53.180  1.00  0.00           H  
ATOM    251  N   SER    23      31.440  39.950  47.450  1.00  0.00           N  
ATOM    252  CA  SER    23      30.440  39.620  46.420  1.00  0.00           C  
ATOM    253  C   SER    23      30.110  38.080  46.520  1.00  0.00           C  
ATOM    254  O   SER    23      30.970  37.200  46.450  1.00  0.00           O  
ATOM    255  CB  SER    23      30.900  39.960  44.960  1.00  0.00           C  
ATOM    256  OG  SER    23      31.230  41.380  44.870  1.00  0.00           O  
ATOM    257  HN  SER    23      32.250  39.380  47.470  1.00  0.00           H  
ATOM    258  HA  SER    23      29.540  40.180  46.640  1.00  0.00           H  
ATOM    259  HB1 SER    23      30.090  39.750  44.230  1.00  0.00           H  
ATOM    260  HB2 SER    23      31.750  39.280  44.720  1.00  0.00           H  
ATOM    261  HG1 SER    23      32.160  41.400  45.070  1.00  0.00           H  
ATOM    262  N   GLU    24      28.790  37.740  46.590  1.00  0.00           N  
ATOM    263  CA  GLU    24      28.280  36.380  46.950  1.00  0.00           C  
ATOM    264  C   GLU    24      28.330  35.430  45.860  1.00  0.00           C  
ATOM    265  O   GLU    24      28.290  34.240  46.040  1.00  0.00           O  
ATOM    266  CB  GLU    24      26.900  36.500  47.700  1.00  0.00           C  
ATOM    267  CG  GLU    24      26.940  37.240  49.060  1.00  0.00           C  
ATOM    268  CD  GLU    24      25.600  37.700  49.690  1.00  0.00           C  
ATOM    269  OE1 GLU    24      25.650  37.980  50.940  1.00  0.00           O  
ATOM    270  OE2 GLU    24      24.530  37.700  49.050  1.00  0.00           O1-
ATOM    271  HN  GLU    24      28.140  38.500  46.590  1.00  0.00           H  
ATOM    272  HA  GLU    24      29.020  36.020  47.650  1.00  0.00           H  
ATOM    273  HB1 GLU    24      26.430  35.510  47.890  1.00  0.00           H  
ATOM    274  HB2 GLU    24      26.230  36.990  46.960  1.00  0.00           H  
ATOM    275  HG1 GLU    24      27.370  38.210  48.720  1.00  0.00           H  
ATOM    276  HG2 GLU    24      27.610  36.720  49.780  1.00  0.00           H  
ATOM    277  N   VAL    25      28.690  35.990  44.660  1.00  0.00           N  
ATOM    278  CA  VAL    25      29.010  35.260  43.470  1.00  0.00           C  
ATOM    279  C   VAL    25      30.210  34.300  43.590  1.00  0.00           C  
ATOM    280  O   VAL    25      30.360  33.360  42.790  1.00  0.00           O  
ATOM    281  CB  VAL    25      29.140  36.210  42.300  1.00  0.00           C  
ATOM    282  CG1 VAL    25      30.460  36.930  42.340  1.00  0.00           C  
ATOM    283  CG2 VAL    25      28.930  35.450  40.960  1.00  0.00           C  
ATOM    284  HN  VAL    25      28.730  36.990  44.650  1.00  0.00           H  
ATOM    285  HA  VAL    25      28.210  34.570  43.250  1.00  0.00           H  
ATOM    286  HB  VAL    25      28.270  36.900  42.250  1.00  0.00           H  
ATOM    287 1HG1 VAL    25      31.310  36.260  42.080  1.00  0.00           H  
ATOM    288 2HG1 VAL    25      30.750  37.450  43.270  1.00  0.00           H  
ATOM    289 3HG1 VAL    25      30.370  37.660  41.510  1.00  0.00           H  
ATOM    290 1HG2 VAL    25      27.880  35.110  40.870  1.00  0.00           H  
ATOM    291 2HG2 VAL    25      29.630  34.580  40.910  1.00  0.00           H  
ATOM    292 3HG2 VAL    25      29.040  36.150  40.110  1.00  0.00           H  
ATOM    293  N   ASN    26      31.100  34.540  44.580  1.00  0.00           N  
ATOM    294  CA  ASN    26      32.300  33.870  44.980  1.00  0.00           C  
ATOM    295  C   ASN    26      32.090  32.540  45.630  1.00  0.00           C  
ATOM    296  O   ASN    26      31.200  32.390  46.420  1.00  0.00           O  
ATOM    297  CB  ASN    26      33.110  34.980  45.760  1.00  0.00           C  
ATOM    298  CG  ASN    26      34.460  34.580  46.330  1.00  0.00           C  
ATOM    299  ND2 ASN    26      35.020  35.330  47.310  1.00  0.00           N  
ATOM    300  OD1 ASN    26      34.980  33.500  46.040  1.00  0.00           O  
ATOM    301  HN  ASN    26      30.830  35.330  45.120  1.00  0.00           H  
ATOM    302  HA  ASN    26      32.830  33.610  44.070  1.00  0.00           H  
ATOM    303  HB1 ASN    26      32.520  35.370  46.620  1.00  0.00           H  
ATOM    304  HB2 ASN    26      33.350  35.740  44.980  1.00  0.00           H  
ATOM    305 1HD2 ASN    26      35.830  35.060  47.820  1.00  0.00           H  
ATOM    306 2HD2 ASN    26      34.600  36.240  47.390  1.00  0.00           H  
ATOM    307  N   SER    27      32.970  31.660  45.250  1.00  0.00           N  
ATOM    308  CA  SER    27      32.980  30.330  45.880  1.00  0.00           C  
ATOM    309  C   SER    27      33.240  30.250  47.410  1.00  0.00           C  
ATOM    310  O   SER    27      32.550  29.590  48.180  1.00  0.00           O  
ATOM    311  CB  SER    27      33.780  29.200  45.080  1.00  0.00           C  
ATOM    312  OG  SER    27      35.100  29.720  44.940  1.00  0.00           O  
ATOM    313  HN  SER    27      33.770  31.940  44.730  1.00  0.00           H  
ATOM    314  HA  SER    27      31.960  29.970  45.820  1.00  0.00           H  
ATOM    315  HB1 SER    27      33.430  28.970  44.060  1.00  0.00           H  
ATOM    316  HB2 SER    27      33.730  28.260  45.680  1.00  0.00           H  
ATOM    317  HG1 SER    27      35.660  29.290  45.590  1.00  0.00           H  
ATOM    318  N   ASP    28      34.180  31.130  47.860  1.00  0.00           N  
ATOM    319  CA  ASP    28      34.400  31.490  49.240  1.00  0.00           C  
ATOM    320  C   ASP    28      33.200  32.020  49.980  1.00  0.00           C  
ATOM    321  O   ASP    28      32.850  31.700  51.130  1.00  0.00           O  
ATOM    322  CB  ASP    28      35.530  32.490  49.540  1.00  0.00           C  
ATOM    323  CG  ASP    28      36.860  31.970  49.020  1.00  0.00           C  
ATOM    324  OD1 ASP    28      37.690  32.710  48.480  1.00  0.00           O  
ATOM    325  OD2 ASP    28      37.160  30.750  49.300  1.00  0.00           O1-
ATOM    326  HN  ASP    28      34.660  31.700  47.200  1.00  0.00           H  
ATOM    327  HA  ASP    28      34.660  30.610  49.820  1.00  0.00           H  
ATOM    328  HB1 ASP    28      35.650  32.610  50.640  1.00  0.00           H  
ATOM    329  HB2 ASP    28      35.300  33.450  49.030  1.00  0.00           H  
ATOM    330  N   CYS    29      32.420  32.930  49.250  1.00  0.00           N  
ATOM    331  CA  CYS    29      31.090  33.360  49.730  1.00  0.00           C  
ATOM    332  C   CYS    29      30.010  32.240  49.920  1.00  0.00           C  
ATOM    333  O   CYS    29      29.350  32.230  50.970  1.00  0.00           O  
ATOM    334  CB  CYS    29      30.530  34.570  49.000  1.00  0.00           C  
ATOM    335  SG  CYS    29      31.720  35.970  49.170  1.00  0.00           S  
ATOM    336  HN  CYS    29      32.730  33.070  48.310  1.00  0.00           H  
ATOM    337  HA  CYS    29      31.180  33.560  50.790  1.00  0.00           H  
ATOM    338  HB1 CYS    29      29.490  34.860  49.250  1.00  0.00           H  
ATOM    339  HB2 CYS    29      30.560  34.270  47.930  1.00  0.00           H  
ATOM    340  HG1 CYS    29      31.600  36.310  47.890  1.00  0.00           H  
ATOM    341  N   LEU    30      29.940  31.300  49.010  1.00  0.00           N  
ATOM    342  CA  LEU    30      29.150  30.100  49.220  1.00  0.00           C  
ATOM    343  C   LEU    30      29.530  29.140  50.430  1.00  0.00           C  
ATOM    344  O   LEU    30      28.700  28.500  51.110  1.00  0.00           O  
ATOM    345  CB  LEU    30      29.190  29.330  47.890  1.00  0.00           C  
ATOM    346  CG  LEU    30      28.090  28.270  47.730  1.00  0.00           C  
ATOM    347  CD1 LEU    30      26.700  28.910  47.480  1.00  0.00           C  
ATOM    348  CD2 LEU    30      28.430  27.330  46.610  1.00  0.00           C  
ATOM    349  HN  LEU    30      30.580  31.270  48.240  1.00  0.00           H  
ATOM    350  HA  LEU    30      28.150  30.480  49.310  1.00  0.00           H  
ATOM    351  HB1 LEU    30      30.180  28.840  47.960  1.00  0.00           H  
ATOM    352  HB2 LEU    30      29.200  29.940  46.950  1.00  0.00           H  
ATOM    353  HG  LEU    30      27.920  27.680  48.660  1.00  0.00           H  
ATOM    354 1HD1 LEU    30      26.250  29.510  48.290  1.00  0.00           H  
ATOM    355 2HD1 LEU    30      25.970  28.080  47.370  1.00  0.00           H  
ATOM    356 3HD1 LEU    30      26.730  29.440  46.500  1.00  0.00           H  
ATOM    357 1HD2 LEU    30      27.690  26.510  46.500  1.00  0.00           H  
ATOM    358 2HD2 LEU    30      29.410  26.810  46.760  1.00  0.00           H  
ATOM    359 3HD2 LEU    30      28.230  27.840  45.650  1.00  0.00           H  
ATOM    360  N   LEU    31      30.900  28.900  50.620  1.00  0.00           N  
ATOM    361  CA  LEU    31      31.340  27.890  51.600  1.00  0.00           C  
ATOM    362  C   LEU    31      31.000  28.440  52.940  1.00  0.00           C  
ATOM    363  O   LEU    31      30.420  27.730  53.750  1.00  0.00           O  
ATOM    364  CB  LEU    31      32.850  27.640  51.470  1.00  0.00           C  
ATOM    365  CG  LEU    31      33.390  26.420  52.320  1.00  0.00           C  
ATOM    366  CD1 LEU    31      33.020  25.070  51.630  1.00  0.00           C  
ATOM    367  CD2 LEU    31      34.930  26.530  52.580  1.00  0.00           C  
ATOM    368  HN  LEU    31      31.510  29.480  50.090  1.00  0.00           H  
ATOM    369  HA  LEU    31      30.710  27.010  51.510  1.00  0.00           H  
ATOM    370  HB1 LEU    31      33.500  28.530  51.690  1.00  0.00           H  
ATOM    371  HB2 LEU    31      33.040  27.500  50.390  1.00  0.00           H  
ATOM    372  HG  LEU    31      33.050  26.420  53.380  1.00  0.00           H  
ATOM    373 1HD1 LEU    31      32.980  24.260  52.390  1.00  0.00           H  
ATOM    374 2HD1 LEU    31      33.720  24.760  50.830  1.00  0.00           H  
ATOM    375 3HD1 LEU    31      31.990  25.090  51.230  1.00  0.00           H  
ATOM    376 1HD2 LEU    31      35.310  25.820  53.340  1.00  0.00           H  
ATOM    377 2HD2 LEU    31      35.140  27.560  52.960  1.00  0.00           H  
ATOM    378 3HD2 LEU    31      35.420  26.280  51.620  1.00  0.00           H  
ATOM    379  N   ASP    32      31.340  29.730  53.150  1.00  0.00           N  
ATOM    380  CA  ASP    32      30.810  30.470  54.290  1.00  0.00           C  
ATOM    381  C   ASP    32      29.290  30.600  54.410  1.00  0.00           C  
ATOM    382  O   ASP    32      28.810  30.220  55.510  1.00  0.00           O  
ATOM    383  CB  ASP    32      31.410  31.910  54.470  1.00  0.00           C  
ATOM    384  CG  ASP    32      32.900  31.840  54.710  1.00  0.00           C  
ATOM    385  OD1 ASP    32      33.470  32.950  54.940  1.00  0.00           O  
ATOM    386  OD2 ASP    32      33.510  30.750  54.630  1.00  0.00           O1-
ATOM    387  HN  ASP    32      31.940  30.220  52.520  1.00  0.00           H  
ATOM    388  HA  ASP    32      31.100  29.940  55.190  1.00  0.00           H  
ATOM    389  HB1 ASP    32      31.000  32.440  55.360  1.00  0.00           H  
ATOM    390  HB2 ASP    32      31.170  32.450  53.530  1.00  0.00           H  
ATOM    391  N   GLY    33      28.570  30.950  53.350  1.00  0.00           N  
ATOM    392  CA  GLY    33      27.070  31.060  53.300  1.00  0.00           C  
ATOM    393  C   GLY    33      26.290  29.810  53.640  1.00  0.00           C  
ATOM    394  O   GLY    33      25.340  29.790  54.360  1.00  0.00           O  
ATOM    395  HN  GLY    33      28.940  31.250  52.470  1.00  0.00           H  
ATOM    396  HA1 GLY    33      26.840  31.300  52.280  1.00  0.00           H  
ATOM    397  HA2 GLY    33      26.650  31.840  53.920  1.00  0.00           H  
ATOM    398  N   LEU    34      26.880  28.710  53.140  1.00  0.00           N  
ATOM    399  CA  LEU    34      26.500  27.340  53.390  1.00  0.00           C  
ATOM    400  C   LEU    34      26.650  27.040  54.870  1.00  0.00           C  
ATOM    401  O   LEU    34      25.690  26.530  55.520  1.00  0.00           O  
ATOM    402  CB  LEU    34      27.250  26.240  52.600  1.00  0.00           C  
ATOM    403  CG  LEU    34      26.930  24.790  52.710  1.00  0.00           C  
ATOM    404  CD1 LEU    34      25.410  24.570  52.620  1.00  0.00           C  
ATOM    405  CD2 LEU    34      27.830  24.020  51.710  1.00  0.00           C  
ATOM    406  HN  LEU    34      27.680  28.880  52.560  1.00  0.00           H  
ATOM    407  HA  LEU    34      25.430  27.290  53.270  1.00  0.00           H  
ATOM    408  HB1 LEU    34      28.360  26.390  52.600  1.00  0.00           H  
ATOM    409  HB2 LEU    34      27.000  26.470  51.540  1.00  0.00           H  
ATOM    410  HG  LEU    34      27.280  24.400  53.690  1.00  0.00           H  
ATOM    411 1HD1 LEU    34      25.250  23.470  52.730  1.00  0.00           H  
ATOM    412 2HD1 LEU    34      25.060  24.950  51.640  1.00  0.00           H  
ATOM    413 3HD1 LEU    34      24.850  25.090  53.420  1.00  0.00           H  
ATOM    414 1HD2 LEU    34      28.890  24.320  51.820  1.00  0.00           H  
ATOM    415 2HD2 LEU    34      27.500  24.090  50.650  1.00  0.00           H  
ATOM    416 3HD2 LEU    34      27.700  22.940  51.930  1.00  0.00           H  
ATOM    417  N   ASP    35      27.770  27.420  55.530  1.00  0.00           N  
ATOM    418  CA  ASP    35      27.960  27.110  56.930  1.00  0.00           C  
ATOM    419  C   ASP    35      26.900  27.880  57.830  1.00  0.00           C  
ATOM    420  O   ASP    35      26.190  27.230  58.650  1.00  0.00           O  
ATOM    421  CB  ASP    35      29.390  27.530  57.280  1.00  0.00           C  
ATOM    422  CG  ASP    35      29.830  27.210  58.680  1.00  0.00           C  
ATOM    423  OD1 ASP    35      29.140  26.440  59.360  1.00  0.00           O  
ATOM    424  OD2 ASP    35      30.880  27.730  59.150  1.00  0.00           O1-
ATOM    425  HN  ASP    35      28.560  27.810  55.060  1.00  0.00           H  
ATOM    426  HA  ASP    35      27.830  26.050  57.130  1.00  0.00           H  
ATOM    427  HB1 ASP    35      29.560  28.610  57.060  1.00  0.00           H  
ATOM    428  HB2 ASP    35      29.950  26.960  56.520  1.00  0.00           H  
ATOM    429  N   ALA    36      26.730  29.210  57.510  1.00  0.00           N  
ATOM    430  CA  ALA    36      25.740  30.100  58.140  1.00  0.00           C  
ATOM    431  C   ALA    36      24.320  29.590  57.920  1.00  0.00           C  
ATOM    432  O   ALA    36      23.540  29.400  58.870  1.00  0.00           O  
ATOM    433  CB  ALA    36      25.800  31.560  57.480  1.00  0.00           C  
ATOM    434  HN  ALA    36      27.300  29.570  56.780  1.00  0.00           H  
ATOM    435  HA  ALA    36      25.930  30.170  59.200  1.00  0.00           H  
ATOM    436  HB1 ALA    36      25.630  31.570  56.380  1.00  0.00           H  
ATOM    437  HB2 ALA    36      26.740  32.100  57.690  1.00  0.00           H  
ATOM    438  HB3 ALA    36      24.980  32.170  57.930  1.00  0.00           H  
ATOM    439  N   LEU    37      23.940  29.250  56.630  1.00  0.00           N  
ATOM    440  CA  LEU    37      22.590  28.720  56.370  1.00  0.00           C  
ATOM    441  C   LEU    37      22.190  27.420  57.210  1.00  0.00           C  
ATOM    442  O   LEU    37      21.150  27.340  57.830  1.00  0.00           O  
ATOM    443  CB  LEU    37      22.540  28.430  54.790  1.00  0.00           C  
ATOM    444  CG  LEU    37      21.200  27.750  54.250  1.00  0.00           C  
ATOM    445  CD1 LEU    37      19.890  28.510  54.670  1.00  0.00           C  
ATOM    446  CD2 LEU    37      21.310  27.490  52.760  1.00  0.00           C  
ATOM    447  HN  LEU    37      24.590  29.170  55.880  1.00  0.00           H  
ATOM    448  HA  LEU    37      21.940  29.510  56.710  1.00  0.00           H  
ATOM    449  HB1 LEU    37      23.400  27.760  54.570  1.00  0.00           H  
ATOM    450  HB2 LEU    37      22.710  29.400  54.270  1.00  0.00           H  
ATOM    451  HG  LEU    37      20.940  26.820  54.800  1.00  0.00           H  
ATOM    452 1HD1 LEU    37      19.010  27.840  54.550  1.00  0.00           H  
ATOM    453 2HD1 LEU    37      19.790  29.440  54.060  1.00  0.00           H  
ATOM    454 3HD1 LEU    37      19.990  28.910  55.700  1.00  0.00           H  
ATOM    455 1HD2 LEU    37      22.060  26.680  52.640  1.00  0.00           H  
ATOM    456 2HD2 LEU    37      21.700  28.330  52.160  1.00  0.00           H  
ATOM    457 3HD2 LEU    37      20.370  27.040  52.360  1.00  0.00           H  
ATOM    458  N   VAL    38      23.090  26.480  57.240  1.00  0.00           N  
ATOM    459  CA  VAL    38      23.000  25.230  57.890  1.00  0.00           C  
ATOM    460  C   VAL    38      22.810  25.400  59.360  1.00  0.00           C  
ATOM    461  O   VAL    38      22.140  24.670  60.100  1.00  0.00           O  
ATOM    462  CB  VAL    38      24.240  24.390  57.550  1.00  0.00           C  
ATOM    463  CG1 VAL    38      24.600  23.300  58.580  1.00  0.00           C  
ATOM    464  CG2 VAL    38      23.970  23.830  56.190  1.00  0.00           C  
ATOM    465  HN  VAL    38      23.950  26.690  56.770  1.00  0.00           H  
ATOM    466  HA  VAL    38      22.090  24.740  57.570  1.00  0.00           H  
ATOM    467  HB  VAL    38      25.110  25.080  57.460  1.00  0.00           H  
ATOM    468 1HG1 VAL    38      23.690  22.700  58.830  1.00  0.00           H  
ATOM    469 2HG1 VAL    38      24.880  23.760  59.560  1.00  0.00           H  
ATOM    470 3HG1 VAL    38      25.410  22.620  58.240  1.00  0.00           H  
ATOM    471 1HG2 VAL    38      23.880  24.660  55.460  1.00  0.00           H  
ATOM    472 2HG2 VAL    38      23.010  23.270  56.160  1.00  0.00           H  
ATOM    473 3HG2 VAL    38      24.860  23.210  55.930  1.00  0.00           H  
ATOM    474  N   TYR    39      23.650  26.310  59.930  1.00  0.00           N  
ATOM    475  CA  TYR    39      23.650  26.490  61.400  1.00  0.00           C  
ATOM    476  C   TYR    39      22.270  27.030  61.790  1.00  0.00           C  
ATOM    477  O   TYR    39      21.710  26.660  62.780  1.00  0.00           O  
ATOM    478  CB  TYR    39      24.840  27.400  61.730  1.00  0.00           C  
ATOM    479  CG  TYR    39      25.220  27.510  63.210  1.00  0.00           C  
ATOM    480  CD1 TYR    39      26.390  26.880  63.780  1.00  0.00           C  
ATOM    481  CD2 TYR    39      24.420  28.290  64.030  1.00  0.00           C  
ATOM    482  CE1 TYR    39      26.670  27.070  65.130  1.00  0.00           C  
ATOM    483  CE2 TYR    39      24.720  28.520  65.400  1.00  0.00           C  
ATOM    484  CZ  TYR    39      25.830  27.940  65.950  1.00  0.00           C  
ATOM    485  OH  TYR    39      26.020  28.130  67.340  1.00  0.00           O  
ATOM    486  HN  TYR    39      24.330  26.770  59.360  1.00  0.00           H  
ATOM    487  HA  TYR    39      23.800  25.500  61.810  1.00  0.00           H  
ATOM    488  HB1 TYR    39      24.770  28.370  61.190  1.00  0.00           H  
ATOM    489  HB2 TYR    39      25.690  26.830  61.310  1.00  0.00           H  
ATOM    490  HD1 TYR    39      27.120  26.350  63.190  1.00  0.00           H  
ATOM    491  HD2 TYR    39      23.480  28.560  63.570  1.00  0.00           H  
ATOM    492  HE1 TYR    39      27.570  26.600  65.510  1.00  0.00           H  
ATOM    493  HE2 TYR    39      24.100  29.130  66.040  1.00  0.00           H  
ATOM    494  HH  TYR    39      25.340  28.730  67.650  1.00  0.00           H  
ATOM    495  N   ASP    40      21.770  28.030  61.040  1.00  0.00           N  
ATOM    496  CA  ASP    40      20.350  28.450  61.200  1.00  0.00           C  
ATOM    497  C   ASP    40      19.270  27.480  61.080  1.00  0.00           C  
ATOM    498  O   ASP    40      18.210  27.520  61.710  1.00  0.00           O  
ATOM    499  CB  ASP    40      20.080  29.750  60.320  1.00  0.00           C  
ATOM    500  CG  ASP    40      20.890  30.850  61.000  1.00  0.00           C  
ATOM    501  OD1 ASP    40      20.980  30.950  62.220  1.00  0.00           O  
ATOM    502  OD2 ASP    40      21.200  31.830  60.230  1.00  0.00           O1-
ATOM    503  HN  ASP    40      22.150  28.370  60.180  1.00  0.00           H  
ATOM    504  HA  ASP    40      20.280  28.830  62.210  1.00  0.00           H  
ATOM    505  HB1 ASP    40      18.990  29.970  60.390  1.00  0.00           H  
ATOM    506  HB2 ASP    40      20.340  29.610  59.250  1.00  0.00           H  
ATOM    507  N   LEU    41      19.440  26.470  60.200  1.00  0.00           N  
ATOM    508  CA  LEU    41      18.390  25.450  60.060  1.00  0.00           C  
ATOM    509  C   LEU    41      18.460  24.240  61.060  1.00  0.00           C  
ATOM    510  O   LEU    41      17.490  23.550  61.170  1.00  0.00           O  
ATOM    511  CB  LEU    41      18.360  24.790  58.700  1.00  0.00           C  
ATOM    512  CG  LEU    41      17.340  25.410  57.740  1.00  0.00           C  
ATOM    513  CD1 LEU    41      17.570  24.920  56.320  1.00  0.00           C  
ATOM    514  CD2 LEU    41      15.920  25.030  58.200  1.00  0.00           C  
ATOM    515  HN  LEU    41      20.260  26.440  59.630  1.00  0.00           H  
ATOM    516  HA  LEU    41      17.380  25.800  60.210  1.00  0.00           H  
ATOM    517  HB1 LEU    41      18.070  23.730  58.590  1.00  0.00           H  
ATOM    518  HB2 LEU    41      19.410  24.680  58.340  1.00  0.00           H  
ATOM    519  HG  LEU    41      17.530  26.500  57.780  1.00  0.00           H  
ATOM    520 1HD1 LEU    41      17.340  23.840  56.190  1.00  0.00           H  
ATOM    521 2HD1 LEU    41      18.620  25.060  55.980  1.00  0.00           H  
ATOM    522 3HD1 LEU    41      17.030  25.410  55.480  1.00  0.00           H  
ATOM    523 1HD2 LEU    41      15.780  23.950  58.390  1.00  0.00           H  
ATOM    524 2HD2 LEU    41      15.110  25.400  57.540  1.00  0.00           H  
ATOM    525 3HD2 LEU    41      15.820  25.510  59.200  1.00  0.00           H  
ATOM    526  N   ASP    42      19.590  24.020  61.750  1.00  0.00           N  
ATOM    527  CA  ASP    42      19.700  23.030  62.800  1.00  0.00           C  
ATOM    528  C   ASP    42      19.060  23.440  64.130  1.00  0.00           C  
ATOM    529  O   ASP    42      19.670  23.830  65.080  1.00  0.00           O  
ATOM    530  CB  ASP    42      21.200  22.650  62.920  1.00  0.00           C  
ATOM    531  CG  ASP    42      21.560  21.600  63.930  1.00  0.00           C  
ATOM    532  OD1 ASP    42      20.650  20.760  64.140  1.00  0.00           O  
ATOM    533  OD2 ASP    42      22.690  21.530  64.410  1.00  0.00           O1-
ATOM    534  HN  ASP    42      20.470  24.390  61.470  1.00  0.00           H  
ATOM    535  HA  ASP    42      19.150  22.140  62.530  1.00  0.00           H  
ATOM    536  HB1 ASP    42      21.840  23.550  63.040  1.00  0.00           H  
ATOM    537  HB2 ASP    42      21.580  22.220  61.960  1.00  0.00           H  
ATOM    538  N   PHE    43      17.690  23.320  64.240  1.00  0.00           N  
ATOM    539  CA  PHE    43      16.970  23.460  65.530  1.00  0.00           C  
ATOM    540  C   PHE    43      15.900  22.440  65.580  1.00  0.00           C  
ATOM    541  O   PHE    43      15.320  22.050  64.540  1.00  0.00           O  
ATOM    542  CB  PHE    43      16.400  24.920  65.820  1.00  0.00           C  
ATOM    543  CG  PHE    43      17.540  25.860  66.190  1.00  0.00           C  
ATOM    544  CD1 PHE    43      18.270  25.820  67.400  1.00  0.00           C  
ATOM    545  CD2 PHE    43      18.000  26.750  65.190  1.00  0.00           C  
ATOM    546  CE1 PHE    43      19.460  26.540  67.490  1.00  0.00           C  
ATOM    547  CE2 PHE    43      19.180  27.530  65.330  1.00  0.00           C  
ATOM    548  CZ  PHE    43      19.980  27.350  66.460  1.00  0.00           C  
ATOM    549  HN  PHE    43      17.180  23.050  63.430  1.00  0.00           H  
ATOM    550  HA  PHE    43      17.690  23.360  66.330  1.00  0.00           H  
ATOM    551  HB1 PHE    43      15.760  25.020  66.730  1.00  0.00           H  
ATOM    552  HB2 PHE    43      15.800  25.380  65.010  1.00  0.00           H  
ATOM    553  HD1 PHE    43      17.980  25.180  68.220  1.00  0.00           H  
ATOM    554  HD2 PHE    43      17.410  26.890  64.290  1.00  0.00           H  
ATOM    555  HE1 PHE    43      19.940  26.410  68.440  1.00  0.00           H  
ATOM    556  HE2 PHE    43      19.420  28.140  64.480  1.00  0.00           H  
ATOM    557  HZ  PHE    43      20.860  27.960  66.620  1.00  0.00           H  
ATOM    558  N   PRO    44      15.500  21.900  66.830  1.00  0.00           N  
ATOM    559  CA  PRO    44      14.530  20.840  67.060  1.00  0.00           C  
ATOM    560  C   PRO    44      13.350  20.860  66.100  1.00  0.00           C  
ATOM    561  O   PRO    44      13.150  19.890  65.350  1.00  0.00           O  
ATOM    562  CB  PRO    44      14.240  20.970  68.530  1.00  0.00           C  
ATOM    563  CG  PRO    44      15.580  21.270  69.130  1.00  0.00           C  
ATOM    564  CD  PRO    44      16.130  22.280  68.080  1.00  0.00           C  
ATOM    565  HA  PRO    44      15.120  20.020  66.700  1.00  0.00           H  
ATOM    566  HB1 PRO    44      13.820  20.010  68.920  1.00  0.00           H  
ATOM    567  HB2 PRO    44      13.570  21.840  68.640  1.00  0.00           H  
ATOM    568  HG1 PRO    44      15.560  21.680  70.160  1.00  0.00           H  
ATOM    569  HG2 PRO    44      16.260  20.410  69.280  1.00  0.00           H  
ATOM    570  HD1 PRO    44      15.680  23.260  68.330  1.00  0.00           H  
ATOM    571  HD2 PRO    44      17.240  22.210  68.040  1.00  0.00           H  
ATOM    572  N   ALA    45      12.490  21.950  66.070  1.00  0.00           N  
ATOM    573  CA  ALA    45      11.190  21.900  65.470  1.00  0.00           C  
ATOM    574  C   ALA    45      11.330  22.030  63.960  1.00  0.00           C  
ATOM    575  O   ALA    45      10.360  21.710  63.230  1.00  0.00           O  
ATOM    576  CB  ALA    45      10.390  23.130  65.970  1.00  0.00           C  
ATOM    577  HN  ALA    45      12.610  22.750  66.650  1.00  0.00           H  
ATOM    578  HA  ALA    45      10.760  20.940  65.700  1.00  0.00           H  
ATOM    579  HB1 ALA    45       9.340  23.060  65.630  1.00  0.00           H  
ATOM    580  HB2 ALA    45      10.820  24.070  65.560  1.00  0.00           H  
ATOM    581  HB3 ALA    45      10.460  23.320  67.070  1.00  0.00           H  
ATOM    582  N   LEU    46      12.570  22.340  63.460  1.00  0.00           N  
ATOM    583  CA  LEU    46      12.780  22.550  62.030  1.00  0.00           C  
ATOM    584  C   LEU    46      13.310  21.280  61.490  1.00  0.00           C  
ATOM    585  O   LEU    46      12.790  20.800  60.490  1.00  0.00           O  
ATOM    586  CB  LEU    46      13.840  23.660  61.820  1.00  0.00           C  
ATOM    587  CG  LEU    46      13.490  24.930  62.620  1.00  0.00           C  
ATOM    588  CD1 LEU    46      14.740  25.870  62.580  1.00  0.00           C  
ATOM    589  CD2 LEU    46      12.180  25.670  62.200  1.00  0.00           C  
ATOM    590  HN  LEU    46      13.340  22.430  64.080  1.00  0.00           H  
ATOM    591  HA  LEU    46      11.880  22.800  61.490  1.00  0.00           H  
ATOM    592  HB1 LEU    46      13.930  23.980  60.760  1.00  0.00           H  
ATOM    593  HB2 LEU    46      14.790  23.220  62.170  1.00  0.00           H  
ATOM    594  HG  LEU    46      13.420  24.590  63.680  1.00  0.00           H  
ATOM    595 1HD1 LEU    46      15.660  25.310  62.860  1.00  0.00           H  
ATOM    596 2HD1 LEU    46      14.600  26.800  63.170  1.00  0.00           H  
ATOM    597 3HD1 LEU    46      14.890  26.150  61.510  1.00  0.00           H  
ATOM    598 1HD2 LEU    46      11.360  24.980  62.510  1.00  0.00           H  
ATOM    599 2HD2 LEU    46      12.230  26.000  61.140  1.00  0.00           H  
ATOM    600 3HD2 LEU    46      12.030  26.610  62.770  1.00  0.00           H  
ATOM    601  N   ARG    47      14.350  20.660  62.170  1.00  0.00           N  
ATOM    602  CA  ARG    47      15.050  19.550  61.560  1.00  0.00           C  
ATOM    603  C   ARG    47      14.330  18.230  61.590  1.00  0.00           C  
ATOM    604  O   ARG    47      14.600  17.270  60.800  1.00  0.00           O  
ATOM    605  CB  ARG    47      16.450  19.510  62.230  1.00  0.00           C  
ATOM    606  CG  ARG    47      16.490  18.800  63.610  1.00  0.00           C  
ATOM    607  CD  ARG    47      17.700  19.370  64.370  1.00  0.00           C  
ATOM    608  NE  ARG    47      17.520  18.970  65.830  1.00  0.00           N  
ATOM    609  CZ  ARG    47      18.420  19.260  66.760  1.00  0.00           C  
ATOM    610  NH1 ARG    47      19.520  19.890  66.570  1.00  0.00           N1+
ATOM    611  NH2 ARG    47      18.160  18.830  67.980  1.00  0.00           N  
ATOM    612  HN  ARG    47      14.760  21.180  62.920  1.00  0.00           H  
ATOM    613  HA  ARG    47      15.280  19.760  60.530  1.00  0.00           H  
ATOM    614  HB1 ARG    47      16.770  20.560  62.350  1.00  0.00           H  
ATOM    615  HB2 ARG    47      17.250  19.020  61.630  1.00  0.00           H  
ATOM    616  HG1 ARG    47      16.570  17.700  63.660  1.00  0.00           H  
ATOM    617  HG2 ARG    47      15.690  19.210  64.260  1.00  0.00           H  
ATOM    618  HD1 ARG    47      17.740  20.480  64.370  1.00  0.00           H  
ATOM    619  HD2 ARG    47      18.660  18.980  63.980  1.00  0.00           H  
ATOM    620  HE  ARG    47      16.710  18.490  66.150  1.00  0.00           H  
ATOM    621 1HH1 ARG    47      19.870  20.170  65.680  1.00  0.00           H  
ATOM    622 2HH1 ARG    47      20.230  19.780  67.270  1.00  0.00           H  
ATOM    623 1HH2 ARG    47      17.520  18.070  67.990  1.00  0.00           H  
ATOM    624 2HH2 ARG    47      18.920  18.800  68.630  1.00  0.00           H  
ATOM    625  N   LYS    48      13.260  18.150  62.380  1.00  0.00           N  
ATOM    626  CA  LYS    48      12.520  16.890  62.510  1.00  0.00           C  
ATOM    627  C   LYS    48      11.770  16.640  61.180  1.00  0.00           C  
ATOM    628  O   LYS    48      11.430  15.500  60.940  1.00  0.00           O  
ATOM    629  CB  LYS    48      11.450  17.060  63.650  1.00  0.00           C  
ATOM    630  CG  LYS    48      10.490  18.340  63.430  1.00  0.00           C  
ATOM    631  CD  LYS    48       8.980  17.940  63.050  1.00  0.00           C  
ATOM    632  CE  LYS    48       8.160  19.210  62.950  1.00  0.00           C  
ATOM    633  NZ  LYS    48       6.880  18.910  62.370  1.00  0.00           N1+
ATOM    634  HN  LYS    48      12.970  18.960  62.870  1.00  0.00           H  
ATOM    635  HA  LYS    48      13.130  16.010  62.650  1.00  0.00           H  
ATOM    636  HB1 LYS    48      11.920  17.190  64.650  1.00  0.00           H  
ATOM    637  HB2 LYS    48      10.820  16.140  63.700  1.00  0.00           H  
ATOM    638  HG1 LYS    48      10.850  19.130  62.730  1.00  0.00           H  
ATOM    639  HG2 LYS    48      10.330  18.890  64.380  1.00  0.00           H  
ATOM    640  HD1 LYS    48       8.620  17.300  63.870  1.00  0.00           H  
ATOM    641  HD2 LYS    48       8.980  17.390  62.080  1.00  0.00           H  
ATOM    642  HE1 LYS    48       8.630  19.950  62.270  1.00  0.00           H  
ATOM    643  HE2 LYS    48       7.990  19.630  63.970  1.00  0.00           H  
ATOM    644  HZ1 LYS    48       6.830  18.760  61.340  1.00  0.00           H  
ATOM    645  HZ2 LYS    48       6.200  19.620  62.690  1.00  0.00           H  
ATOM    646  HZ3 LYS    48       6.520  18.030  62.800  1.00  0.00           H  
ATOM    647  N   ASN    49      11.370  17.710  60.440  1.00  0.00           N  
ATOM    648  CA  ASN    49      10.870  17.570  59.040  1.00  0.00           C  
ATOM    649  C   ASN    49      11.960  16.950  58.120  1.00  0.00           C  
ATOM    650  O   ASN    49      13.110  17.240  58.110  1.00  0.00           O  
ATOM    651  CB  ASN    49      10.390  18.940  58.490  1.00  0.00           C  
ATOM    652  CG  ASN    49       9.170  19.490  59.300  1.00  0.00           C  
ATOM    653  ND2 ASN    49       8.870  20.830  59.140  1.00  0.00           N  
ATOM    654  OD1 ASN    49       8.560  18.690  60.090  1.00  0.00           O  
ATOM    655  HN  ASN    49      11.470  18.620  60.820  1.00  0.00           H  
ATOM    656  HA  ASN    49      10.060  16.860  59.060  1.00  0.00           H  
ATOM    657  HB1 ASN    49      10.000  18.650  57.490  1.00  0.00           H  
ATOM    658  HB2 ASN    49      11.210  19.670  58.400  1.00  0.00           H  
ATOM    659 1HD2 ASN    49       9.450  21.370  58.520  1.00  0.00           H  
ATOM    660 2HD2 ASN    49       8.150  21.240  59.700  1.00  0.00           H  
ATOM    661  N   LYS    50      11.460  16.030  57.270  1.00  0.00           N  
ATOM    662  CA  LYS    50      12.340  15.150  56.500  1.00  0.00           C  
ATOM    663  C   LYS    50      13.240  15.720  55.410  1.00  0.00           C  
ATOM    664  O   LYS    50      14.390  15.360  55.120  1.00  0.00           O  
ATOM    665  CB  LYS    50      11.490  14.040  55.940  1.00  0.00           C  
ATOM    666  CG  LYS    50      10.740  13.270  57.150  1.00  0.00           C  
ATOM    667  CD  LYS    50      11.710  12.660  58.240  1.00  0.00           C  
ATOM    668  CE  LYS    50      12.960  11.810  57.720  1.00  0.00           C  
ATOM    669  NZ  LYS    50      13.770  11.370  58.870  1.00  0.00           N1+
ATOM    670  HN  LYS    50      10.470  15.960  57.180  1.00  0.00           H  
ATOM    671  HA  LYS    50      12.980  14.730  57.260  1.00  0.00           H  
ATOM    672  HB1 LYS    50      12.110  13.260  55.450  1.00  0.00           H  
ATOM    673  HB2 LYS    50      10.790  14.430  55.170  1.00  0.00           H  
ATOM    674  HG1 LYS    50      10.180  12.420  56.700  1.00  0.00           H  
ATOM    675  HG2 LYS    50      10.020  14.020  57.550  1.00  0.00           H  
ATOM    676  HD1 LYS    50      11.130  12.080  58.980  1.00  0.00           H  
ATOM    677  HD2 LYS    50      12.210  13.490  58.770  1.00  0.00           H  
ATOM    678  HE1 LYS    50      13.590  12.450  57.060  1.00  0.00           H  
ATOM    679  HE2 LYS    50      12.770  10.910  57.100  1.00  0.00           H  
ATOM    680  HZ1 LYS    50      14.180  10.430  58.700  1.00  0.00           H  
ATOM    681  HZ2 LYS    50      13.150  11.280  59.700  1.00  0.00           H  
ATOM    682  HZ3 LYS    50      14.510  12.050  59.120  1.00  0.00           H  
ATOM    683  N   ASN    51      12.730  16.740  54.730  1.00  0.00           N  
ATOM    684  CA  ASN    51      13.490  17.520  53.730  1.00  0.00           C  
ATOM    685  C   ASN    51      14.680  18.270  54.400  1.00  0.00           C  
ATOM    686  O   ASN    51      15.750  18.450  53.830  1.00  0.00           O  
ATOM    687  CB  ASN    51      12.430  18.400  52.960  1.00  0.00           C  
ATOM    688  CG  ASN    51      11.740  19.410  53.850  1.00  0.00           C  
ATOM    689  ND2 ASN    51      11.470  20.600  53.310  1.00  0.00           N  
ATOM    690  OD1 ASN    51      11.410  19.090  55.000  1.00  0.00           O  
ATOM    691  HN  ASN    51      11.810  17.060  54.940  1.00  0.00           H  
ATOM    692  HA  ASN    51      13.840  16.900  52.910  1.00  0.00           H  
ATOM    693  HB1 ASN    51      11.670  17.740  52.500  1.00  0.00           H  
ATOM    694  HB2 ASN    51      12.850  19.030  52.150  1.00  0.00           H  
ATOM    695 1HD2 ASN    51      10.880  21.250  53.790  1.00  0.00           H  
ATOM    696 2HD2 ASN    51      11.830  20.760  52.390  1.00  0.00           H  
ATOM    697  N   ILE    52      14.500  18.780  55.630  1.00  0.00           N  
ATOM    698  CA  ILE    52      15.570  19.520  56.310  1.00  0.00           C  
ATOM    699  C   ILE    52      16.540  18.520  56.980  1.00  0.00           C  
ATOM    700  O   ILE    52      17.740  18.730  56.910  1.00  0.00           O  
ATOM    701  CB  ILE    52      15.020  20.380  57.440  1.00  0.00           C  
ATOM    702  CG1 ILE    52      14.030  21.470  57.050  1.00  0.00           C  
ATOM    703  CG2 ILE    52      16.260  21.060  58.170  1.00  0.00           C  
ATOM    704  CD  ILE    52      14.380  22.240  55.720  1.00  0.00           C  
ATOM    705  HN  ILE    52      13.620  18.720  56.100  1.00  0.00           H  
ATOM    706  HA  ILE    52      16.220  20.070  55.650  1.00  0.00           H  
ATOM    707  HB  ILE    52      14.520  19.700  58.160  1.00  0.00           H  
ATOM    708 1HG1 ILE    52      13.720  22.190  57.840  1.00  0.00           H  
ATOM    709 2HG1 ILE    52      13.140  20.870  56.790  1.00  0.00           H  
ATOM    710 1HG2 ILE    52      16.790  20.290  58.770  1.00  0.00           H  
ATOM    711 2HG2 ILE    52      15.850  21.900  58.770  1.00  0.00           H  
ATOM    712 3HG2 ILE    52      16.900  21.620  57.460  1.00  0.00           H  
ATOM    713  HD1 ILE    52      15.400  22.690  55.780  1.00  0.00           H  
ATOM    714  HD2 ILE    52      13.630  23.010  55.450  1.00  0.00           H  
ATOM    715  HD3 ILE    52      14.440  21.500  54.900  1.00  0.00           H  
ATOM    716  N   ASP    53      16.040  17.370  57.410  1.00  0.00           N  
ATOM    717  CA  ASP    53      16.790  16.230  57.840  1.00  0.00           C  
ATOM    718  C   ASP    53      17.740  15.660  56.780  1.00  0.00           C  
ATOM    719  O   ASP    53      18.900  15.320  57.070  1.00  0.00           O  
ATOM    720  CB  ASP    53      15.820  15.090  58.260  1.00  0.00           C  
ATOM    721  CG  ASP    53      16.420  14.060  59.160  1.00  0.00           C  
ATOM    722  OD1 ASP    53      17.550  14.250  59.730  1.00  0.00           O  
ATOM    723  OD2 ASP    53      15.800  13.010  59.420  1.00  0.00           O1-
ATOM    724  HN  ASP    53      15.060  17.310  57.510  1.00  0.00           H  
ATOM    725  HA  ASP    53      17.260  16.510  58.780  1.00  0.00           H  
ATOM    726  HB1 ASP    53      15.370  14.660  57.340  1.00  0.00           H  
ATOM    727  HB2 ASP    53      15.050  15.630  58.850  1.00  0.00           H  
ATOM    728  N   ASN    54      17.350  15.440  55.470  1.00  0.00           N  
ATOM    729  CA  ASN    54      18.110  15.180  54.290  1.00  0.00           C  
ATOM    730  C   ASN    54      19.050  16.360  53.920  1.00  0.00           C  
ATOM    731  O   ASN    54      20.120  16.100  53.450  1.00  0.00           O  
ATOM    732  CB  ASN    54      17.130  14.960  53.180  1.00  0.00           C  
ATOM    733  CG  ASN    54      16.570  13.490  53.190  1.00  0.00           C  
ATOM    734  ND2 ASN    54      15.500  13.350  52.350  1.00  0.00           N  
ATOM    735  OD1 ASN    54      17.070  12.620  53.910  1.00  0.00           O  
ATOM    736  HN  ASN    54      16.420  15.740  55.270  1.00  0.00           H  
ATOM    737  HA  ASN    54      18.670  14.280  54.490  1.00  0.00           H  
ATOM    738  HB1 ASN    54      17.740  15.000  52.250  1.00  0.00           H  
ATOM    739  HB2 ASN    54      16.240  15.610  53.030  1.00  0.00           H  
ATOM    740 1HD2 ASN    54      14.870  12.570  52.370  1.00  0.00           H  
ATOM    741 2HD2 ASN    54      15.330  14.090  51.690  1.00  0.00           H  
ATOM    742  N   PHE    55      18.640  17.590  54.080  1.00  0.00           N  
ATOM    743  CA  PHE    55      19.450  18.730  53.790  1.00  0.00           C  
ATOM    744  C   PHE    55      20.650  18.860  54.710  1.00  0.00           C  
ATOM    745  O   PHE    55      21.810  18.900  54.270  1.00  0.00           O  
ATOM    746  CB  PHE    55      18.550  19.960  53.680  1.00  0.00           C  
ATOM    747  CG  PHE    55      19.270  21.340  53.490  1.00  0.00           C  
ATOM    748  CD1 PHE    55      19.650  22.120  54.630  1.00  0.00           C  
ATOM    749  CD2 PHE    55      19.390  21.900  52.220  1.00  0.00           C  
ATOM    750  CE1 PHE    55      20.350  23.300  54.480  1.00  0.00           C  
ATOM    751  CE2 PHE    55      20.120  23.080  52.080  1.00  0.00           C  
ATOM    752  CZ  PHE    55      20.650  23.770  53.230  1.00  0.00           C  
ATOM    753  HN  PHE    55      17.660  17.740  54.220  1.00  0.00           H  
ATOM    754  HA  PHE    55      19.840  18.620  52.790  1.00  0.00           H  
ATOM    755  HB1 PHE    55      17.790  20.040  54.490  1.00  0.00           H  
ATOM    756  HB2 PHE    55      18.060  19.890  52.690  1.00  0.00           H  
ATOM    757  HD1 PHE    55      19.520  21.650  55.590  1.00  0.00           H  
ATOM    758  HD2 PHE    55      19.040  21.330  51.370  1.00  0.00           H  
ATOM    759  HE1 PHE    55      20.740  23.770  55.370  1.00  0.00           H  
ATOM    760  HE2 PHE    55      20.280  23.470  51.080  1.00  0.00           H  
ATOM    761  HZ  PHE    55      21.150  24.710  53.070  1.00  0.00           H  
ATOM    762  N   LEU    56      20.430  18.860  56.060  1.00  0.00           N  
ATOM    763  CA  LEU    56      21.530  18.920  57.060  1.00  0.00           C  
ATOM    764  C   LEU    56      22.490  17.760  57.010  1.00  0.00           C  
ATOM    765  O   LEU    56      23.700  18.000  57.130  1.00  0.00           O  
ATOM    766  CB  LEU    56      20.820  19.030  58.430  1.00  0.00           C  
ATOM    767  CG  LEU    56      20.240  20.330  58.790  1.00  0.00           C  
ATOM    768  CD1 LEU    56      19.610  20.400  60.130  1.00  0.00           C  
ATOM    769  CD2 LEU    56      21.260  21.460  58.710  1.00  0.00           C  
ATOM    770  HN  LEU    56      19.520  18.980  56.460  1.00  0.00           H  
ATOM    771  HA  LEU    56      22.080  19.840  56.910  1.00  0.00           H  
ATOM    772  HB1 LEU    56      21.710  18.960  59.090  1.00  0.00           H  
ATOM    773  HB2 LEU    56      20.190  18.130  58.590  1.00  0.00           H  
ATOM    774  HG  LEU    56      19.340  20.530  58.170  1.00  0.00           H  
ATOM    775 1HD1 LEU    56      18.960  19.500  60.270  1.00  0.00           H  
ATOM    776 2HD1 LEU    56      19.060  21.340  60.370  1.00  0.00           H  
ATOM    777 3HD1 LEU    56      20.400  20.360  60.910  1.00  0.00           H  
ATOM    778 1HD2 LEU    56      21.350  21.890  57.680  1.00  0.00           H  
ATOM    779 2HD2 LEU    56      22.200  21.120  59.200  1.00  0.00           H  
ATOM    780 3HD2 LEU    56      20.950  22.390  59.230  1.00  0.00           H  
ATOM    781  N   SER    57      21.900  16.520  56.850  1.00  0.00           N  
ATOM    782  CA  SER    57      22.690  15.280  56.760  1.00  0.00           C  
ATOM    783  C   SER    57      23.820  15.350  55.740  1.00  0.00           C  
ATOM    784  O   SER    57      24.980  15.130  56.070  1.00  0.00           O  
ATOM    785  CB  SER    57      21.730  14.070  56.540  1.00  0.00           C  
ATOM    786  OG  SER    57      22.430  12.820  56.540  1.00  0.00           O  
ATOM    787  HN  SER    57      20.910  16.460  56.830  1.00  0.00           H  
ATOM    788  HA  SER    57      23.170  15.080  57.710  1.00  0.00           H  
ATOM    789  HB1 SER    57      21.230  14.220  55.560  1.00  0.00           H  
ATOM    790  HB2 SER    57      21.000  14.050  57.370  1.00  0.00           H  
ATOM    791  HG1 SER    57      22.780  12.650  57.420  1.00  0.00           H  
ATOM    792  N   ARG    58      23.410  15.790  54.560  1.00  0.00           N  
ATOM    793  CA  ARG    58      24.320  15.870  53.470  1.00  0.00           C  
ATOM    794  C   ARG    58      25.340  16.970  53.450  1.00  0.00           C  
ATOM    795  O   ARG    58      26.360  16.870  52.760  1.00  0.00           O  
ATOM    796  CB  ARG    58      23.450  15.770  52.190  1.00  0.00           C  
ATOM    797  CG  ARG    58      22.610  14.470  51.990  1.00  0.00           C  
ATOM    798  CD  ARG    58      21.680  14.650  50.780  1.00  0.00           C  
ATOM    799  NE  ARG    58      20.780  13.430  50.840  1.00  0.00           N  
ATOM    800  CZ  ARG    58      19.840  13.160  49.900  1.00  0.00           C  
ATOM    801  NH1 ARG    58      19.650  13.930  48.860  1.00  0.00           N1+
ATOM    802  NH2 ARG    58      19.030  12.130  50.060  1.00  0.00           N  
ATOM    803  HN  ARG    58      22.430  15.850  54.430  1.00  0.00           H  
ATOM    804  HA  ARG    58      24.950  15.000  53.500  1.00  0.00           H  
ATOM    805  HB1 ARG    58      24.100  16.000  51.320  1.00  0.00           H  
ATOM    806  HB2 ARG    58      22.700  16.580  52.200  1.00  0.00           H  
ATOM    807  HG1 ARG    58      21.940  14.250  52.850  1.00  0.00           H  
ATOM    808  HG2 ARG    58      23.320  13.630  51.840  1.00  0.00           H  
ATOM    809  HD1 ARG    58      22.300  14.560  49.870  1.00  0.00           H  
ATOM    810  HD2 ARG    58      21.100  15.600  50.790  1.00  0.00           H  
ATOM    811  HE  ARG    58      20.870  12.770  51.580  1.00  0.00           H  
ATOM    812 1HH1 ARG    58      20.420  14.510  48.590  1.00  0.00           H  
ATOM    813 2HH1 ARG    58      19.080  13.550  48.140  1.00  0.00           H  
ATOM    814 1HH2 ARG    58      19.100  11.650  50.930  1.00  0.00           H  
ATOM    815 2HH2 ARG    58      18.220  12.300  49.500  1.00  0.00           H  
ATOM    816  N   TYR    59      25.230  17.980  54.340  1.00  0.00           N  
ATOM    817  CA  TYR    59      26.230  19.080  54.520  1.00  0.00           C  
ATOM    818  C   TYR    59      26.990  19.190  55.860  1.00  0.00           C  
ATOM    819  O   TYR    59      28.040  19.750  55.930  1.00  0.00           O  
ATOM    820  CB  TYR    59      25.420  20.430  54.360  1.00  0.00           C  
ATOM    821  CG  TYR    59      24.900  20.650  52.990  1.00  0.00           C  
ATOM    822  CD1 TYR    59      23.560  20.980  52.810  1.00  0.00           C  
ATOM    823  CD2 TYR    59      25.830  20.720  51.870  1.00  0.00           C  
ATOM    824  CE1 TYR    59      22.980  20.990  51.510  1.00  0.00           C  
ATOM    825  CE2 TYR    59      25.260  20.660  50.590  1.00  0.00           C  
ATOM    826  CZ  TYR    59      23.870  20.800  50.440  1.00  0.00           C  
ATOM    827  OH  TYR    59      23.260  20.770  49.250  1.00  0.00           O  
ATOM    828  HN  TYR    59      24.420  18.090  54.930  1.00  0.00           H  
ATOM    829  HA  TYR    59      27.070  18.930  53.850  1.00  0.00           H  
ATOM    830  HB1 TYR    59      26.050  21.330  54.550  1.00  0.00           H  
ATOM    831  HB2 TYR    59      24.640  20.400  55.140  1.00  0.00           H  
ATOM    832  HD1 TYR    59      22.960  21.070  53.700  1.00  0.00           H  
ATOM    833  HD2 TYR    59      26.900  20.800  51.970  1.00  0.00           H  
ATOM    834  HE1 TYR    59      21.920  21.180  51.400  1.00  0.00           H  
ATOM    835  HE2 TYR    59      25.950  20.600  49.760  1.00  0.00           H  
ATOM    836  HH  TYR    59      24.000  20.600  48.650  1.00  0.00           H  
ATOM    837  N   LYS    60      26.500  18.530  56.940  1.00  0.00           N  
ATOM    838  CA  LYS    60      27.210  18.550  58.250  1.00  0.00           C  
ATOM    839  C   LYS    60      28.690  18.050  58.290  1.00  0.00           C  
ATOM    840  O   LYS    60      29.520  18.540  59.080  1.00  0.00           O  
ATOM    841  CB  LYS    60      26.330  17.810  59.310  1.00  0.00           C  
ATOM    842  CG  LYS    60      25.210  18.690  59.820  1.00  0.00           C  
ATOM    843  CD  LYS    60      25.620  19.580  61.010  1.00  0.00           C  
ATOM    844  CE  LYS    60      24.440  20.140  61.700  1.00  0.00           C  
ATOM    845  NZ  LYS    60      24.890  20.840  62.930  1.00  0.00           N1+
ATOM    846  HN  LYS    60      25.640  18.040  56.920  1.00  0.00           H  
ATOM    847  HA  LYS    60      27.270  19.580  58.550  1.00  0.00           H  
ATOM    848  HB1 LYS    60      27.050  17.570  60.130  1.00  0.00           H  
ATOM    849  HB2 LYS    60      25.980  16.890  58.800  1.00  0.00           H  
ATOM    850  HG1 LYS    60      24.440  18.080  60.340  1.00  0.00           H  
ATOM    851  HG2 LYS    60      24.810  19.300  58.980  1.00  0.00           H  
ATOM    852  HD1 LYS    60      26.240  20.430  60.650  1.00  0.00           H  
ATOM    853  HD2 LYS    60      26.160  18.970  61.770  1.00  0.00           H  
ATOM    854  HE1 LYS    60      23.720  19.400  62.120  1.00  0.00           H  
ATOM    855  HE2 LYS    60      23.900  20.900  61.100  1.00  0.00           H  
ATOM    856  HZ1 LYS    60      24.160  21.130  63.610  1.00  0.00           H  
ATOM    857  HZ2 LYS    60      25.510  21.650  62.730  1.00  0.00           H  
ATOM    858  HZ3 LYS    60      25.470  20.150  63.450  1.00  0.00           H  
ATOM    859  N   ASP    61      28.940  16.940  57.530  1.00  0.00           N  
ATOM    860  CA  ASP    61      30.310  16.410  57.270  1.00  0.00           C  
ATOM    861  C   ASP    61      31.240  17.520  56.670  1.00  0.00           C  
ATOM    862  O   ASP    61      32.410  17.660  57.020  1.00  0.00           O  
ATOM    863  CB  ASP    61      30.170  15.220  56.360  1.00  0.00           C  
ATOM    864  CG  ASP    61      29.460  14.080  56.960  1.00  0.00           C  
ATOM    865  OD1 ASP    61      28.980  13.240  56.110  1.00  0.00           O  
ATOM    866  OD2 ASP    61      29.360  13.900  58.220  1.00  0.00           O1-
ATOM    867  HN  ASP    61      28.150  16.590  57.020  1.00  0.00           H  
ATOM    868  HA  ASP    61      30.810  16.080  58.170  1.00  0.00           H  
ATOM    869  HB1 ASP    61      31.130  14.770  56.040  1.00  0.00           H  
ATOM    870  HB2 ASP    61      29.680  15.570  55.430  1.00  0.00           H  
ATOM    871  N   THR    62      30.790  18.390  55.640  1.00  0.00           N  
ATOM    872  CA  THR    62      31.470  19.560  55.110  1.00  0.00           C  
ATOM    873  C   THR    62      31.780  20.560  56.270  1.00  0.00           C  
ATOM    874  O   THR    62      32.920  20.890  56.550  1.00  0.00           O  
ATOM    875  CB  THR    62      30.760  20.320  54.040  1.00  0.00           C  
ATOM    876  CG2 THR    62      31.590  21.470  53.450  1.00  0.00           C  
ATOM    877  OG1 THR    62      30.350  19.440  52.930  1.00  0.00           O  
ATOM    878  HN  THR    62      29.880  18.150  55.300  1.00  0.00           H  
ATOM    879  HA  THR    62      32.350  19.240  54.580  1.00  0.00           H  
ATOM    880  HB  THR    62      29.810  20.780  54.390  1.00  0.00           H  
ATOM    881  HG1 THR    62      29.740  18.820  53.360  1.00  0.00           H  
ATOM    882 1HG2 THR    62      32.440  21.160  52.800  1.00  0.00           H  
ATOM    883 2HG2 THR    62      31.920  22.100  54.290  1.00  0.00           H  
ATOM    884 3HG2 THR    62      31.010  22.040  52.690  1.00  0.00           H  
ATOM    885  N   ILE    63      30.770  20.850  57.100  1.00  0.00           N  
ATOM    886  CA  ILE    63      30.870  21.710  58.230  1.00  0.00           C  
ATOM    887  C   ILE    63      31.960  21.330  59.220  1.00  0.00           C  
ATOM    888  O   ILE    63      32.790  22.090  59.720  1.00  0.00           O  
ATOM    889  CB  ILE    63      29.490  21.880  58.850  1.00  0.00           C  
ATOM    890  CG1 ILE    63      28.410  22.460  57.830  1.00  0.00           C  
ATOM    891  CG2 ILE    63      29.540  22.670  60.200  1.00  0.00           C  
ATOM    892  CD  ILE    63      28.870  23.510  56.770  1.00  0.00           C  
ATOM    893  HN  ILE    63      29.920  20.370  56.890  1.00  0.00           H  
ATOM    894  HA  ILE    63      31.140  22.690  57.860  1.00  0.00           H  
ATOM    895  HB  ILE    63      29.070  20.870  59.050  1.00  0.00           H  
ATOM    896 1HG1 ILE    63      27.660  22.930  58.500  1.00  0.00           H  
ATOM    897 2HG1 ILE    63      27.850  21.640  57.340  1.00  0.00           H  
ATOM    898 1HG2 ILE    63      30.420  22.440  60.830  1.00  0.00           H  
ATOM    899 2HG2 ILE    63      28.580  22.580  60.750  1.00  0.00           H  
ATOM    900 3HG2 ILE    63      29.610  23.740  59.880  1.00  0.00           H  
ATOM    901  HD1 ILE    63      29.550  22.930  56.100  1.00  0.00           H  
ATOM    902  HD2 ILE    63      29.340  24.420  57.190  1.00  0.00           H  
ATOM    903  HD3 ILE    63      28.050  23.880  56.110  1.00  0.00           H  
ATOM    904  N   ASN    64      32.090  20.060  59.520  1.00  0.00           N  
ATOM    905  CA  ASN    64      33.100  19.510  60.450  1.00  0.00           C  
ATOM    906  C   ASN    64      34.530  19.870  60.010  1.00  0.00           C  
ATOM    907  O   ASN    64      35.420  20.150  60.790  1.00  0.00           O  
ATOM    908  CB  ASN    64      32.870  17.960  60.630  1.00  0.00           C  
ATOM    909  CG  ASN    64      33.910  17.250  61.430  1.00  0.00           C  
ATOM    910  ND2 ASN    64      33.780  17.470  62.750  1.00  0.00           N  
ATOM    911  OD1 ASN    64      34.830  16.550  61.030  1.00  0.00           O  
ATOM    912  HN  ASN    64      31.350  19.420  59.370  1.00  0.00           H  
ATOM    913  HA  ASN    64      32.860  19.920  61.420  1.00  0.00           H  
ATOM    914  HB1 ASN    64      32.850  17.460  59.630  1.00  0.00           H  
ATOM    915  HB2 ASN    64      31.820  17.870  60.980  1.00  0.00           H  
ATOM    916 1HD2 ASN    64      33.000  17.950  63.160  1.00  0.00           H  
ATOM    917 2HD2 ASN    64      34.420  16.990  63.340  1.00  0.00           H  
ATOM    918  N   LYS    65      34.780  19.800  58.680  1.00  0.00           N  
ATOM    919  CA  LYS    65      36.000  20.220  58.050  1.00  0.00           C  
ATOM    920  C   LYS    65      36.380  21.690  58.100  1.00  0.00           C  
ATOM    921  O   LYS    65      37.520  22.000  58.390  1.00  0.00           O  
ATOM    922  CB  LYS    65      35.940  19.820  56.530  1.00  0.00           C  
ATOM    923  CG  LYS    65      35.770  18.280  56.410  1.00  0.00           C  
ATOM    924  CD  LYS    65      37.070  17.540  56.980  1.00  0.00           C  
ATOM    925  CE  LYS    65      38.370  17.770  56.170  1.00  0.00           C  
ATOM    926  NZ  LYS    65      39.520  17.020  56.720  1.00  0.00           N1+
ATOM    927  HN  LYS    65      33.950  19.720  58.130  1.00  0.00           H  
ATOM    928  HA  LYS    65      36.720  19.730  58.690  1.00  0.00           H  
ATOM    929  HB1 LYS    65      36.890  20.160  56.060  1.00  0.00           H  
ATOM    930  HB2 LYS    65      35.040  20.300  56.090  1.00  0.00           H  
ATOM    931  HG1 LYS    65      35.760  17.950  55.360  1.00  0.00           H  
ATOM    932  HG2 LYS    65      34.860  17.920  56.930  1.00  0.00           H  
ATOM    933  HD1 LYS    65      36.790  16.470  56.930  1.00  0.00           H  
ATOM    934  HD2 LYS    65      37.240  17.800  58.040  1.00  0.00           H  
ATOM    935  HE1 LYS    65      38.600  18.860  56.170  1.00  0.00           H  
ATOM    936  HE2 LYS    65      38.330  17.390  55.130  1.00  0.00           H  
ATOM    937  HZ1 LYS    65      39.780  17.210  57.710  1.00  0.00           H  
ATOM    938  HZ2 LYS    65      40.450  17.190  56.290  1.00  0.00           H  
ATOM    939  HZ3 LYS    65      39.290  16.010  56.710  1.00  0.00           H  
ATOM    940  N   ILE    66      35.350  22.590  58.030  1.00  0.00           N  
ATOM    941  CA  ILE    66      35.350  24.010  58.320  1.00  0.00           C  
ATOM    942  C   ILE    66      35.700  24.260  59.800  1.00  0.00           C  
ATOM    943  O   ILE    66      36.630  25.010  60.100  1.00  0.00           O  
ATOM    944  CB  ILE    66      34.080  24.700  57.770  1.00  0.00           C  
ATOM    945  CG1 ILE    66      33.660  24.390  56.270  1.00  0.00           C  
ATOM    946  CG2 ILE    66      34.000  26.210  58.100  1.00  0.00           C  
ATOM    947  CD  ILE    66      32.290  24.990  55.970  1.00  0.00           C  
ATOM    948  HN  ILE    66      34.430  22.240  57.880  1.00  0.00           H  
ATOM    949  HA  ILE    66      36.210  24.380  57.790  1.00  0.00           H  
ATOM    950  HB  ILE    66      33.330  24.100  58.320  1.00  0.00           H  
ATOM    951 1HG1 ILE    66      33.660  23.290  56.090  1.00  0.00           H  
ATOM    952 2HG1 ILE    66      34.420  24.730  55.540  1.00  0.00           H  
ATOM    953 1HG2 ILE    66      33.010  26.710  58.010  1.00  0.00           H  
ATOM    954 2HG2 ILE    66      34.850  26.640  57.530  1.00  0.00           H  
ATOM    955 3HG2 ILE    66      34.270  26.360  59.160  1.00  0.00           H  
ATOM    956  HD1 ILE    66      31.520  24.520  56.620  1.00  0.00           H  
ATOM    957  HD2 ILE    66      32.110  24.820  54.890  1.00  0.00           H  
ATOM    958  HD3 ILE    66      32.220  26.080  56.210  1.00  0.00           H  
ATOM    959  N   ARG    67      35.070  23.510  60.740  1.00  0.00           N  
ATOM    960  CA  ARG    67      35.270  23.490  62.180  1.00  0.00           C  
ATOM    961  C   ARG    67      36.660  23.010  62.650  1.00  0.00           C  
ATOM    962  O   ARG    67      37.100  23.440  63.680  1.00  0.00           O  
ATOM    963  CB  ARG    67      34.210  22.620  62.930  1.00  0.00           C  
ATOM    964  CG  ARG    67      32.830  23.180  62.730  1.00  0.00           C  
ATOM    965  CD  ARG    67      32.640  24.520  63.490  1.00  0.00           C  
ATOM    966  NE  ARG    67      31.250  25.000  63.210  1.00  0.00           N  
ATOM    967  CZ  ARG    67      30.770  25.570  62.110  1.00  0.00           C  
ATOM    968  NH1 ARG    67      31.600  25.810  61.120  1.00  0.00           N1+
ATOM    969  NH2 ARG    67      29.510  25.790  61.940  1.00  0.00           N  
ATOM    970  HN  ARG    67      34.320  22.920  60.460  1.00  0.00           H  
ATOM    971  HA  ARG    67      35.110  24.520  62.470  1.00  0.00           H  
ATOM    972  HB1 ARG    67      34.470  22.550  64.010  1.00  0.00           H  
ATOM    973  HB2 ARG    67      34.320  21.640  62.430  1.00  0.00           H  
ATOM    974  HG1 ARG    67      32.040  22.510  63.120  1.00  0.00           H  
ATOM    975  HG2 ARG    67      32.700  23.400  61.650  1.00  0.00           H  
ATOM    976  HD1 ARG    67      33.330  25.330  63.170  1.00  0.00           H  
ATOM    977  HD2 ARG    67      32.810  24.310  64.570  1.00  0.00           H  
ATOM    978  HE  ARG    67      30.600  25.000  63.970  1.00  0.00           H  
ATOM    979 1HH1 ARG    67      32.420  26.330  61.330  1.00  0.00           H  
ATOM    980 2HH1 ARG    67      31.170  26.320  60.380  1.00  0.00           H  
ATOM    981 1HH2 ARG    67      28.810  25.200  62.350  1.00  0.00           H  
ATOM    982 2HH2 ARG    67      29.330  26.080  61.000  1.00  0.00           H  
ATOM    983  N   ASP    68      37.270  22.050  61.960  1.00  0.00           N  
ATOM    984  CA  ASP    68      38.680  21.630  62.020  1.00  0.00           C  
ATOM    985  C   ASP    68      39.670  22.710  61.510  1.00  0.00           C  
ATOM    986  O   ASP    68      40.620  23.100  62.180  1.00  0.00           O  
ATOM    987  CB  ASP    68      38.800  20.260  61.400  1.00  0.00           C  
ATOM    988  CG  ASP    68      40.140  19.630  61.720  1.00  0.00           C  
ATOM    989  OD1 ASP    68      40.910  19.440  60.720  1.00  0.00           O  
ATOM    990  OD2 ASP    68      40.480  19.450  62.920  1.00  0.00           O1-
ATOM    991  HN  ASP    68      36.700  21.650  61.250  1.00  0.00           H  
ATOM    992  HA  ASP    68      38.820  21.540  63.090  1.00  0.00           H  
ATOM    993  HB1 ASP    68      38.600  20.230  60.300  1.00  0.00           H  
ATOM    994  HB2 ASP    68      38.130  19.470  61.780  1.00  0.00           H  
ATOM    995  N   LEU    69      39.420  23.330  60.280  1.00  0.00           N  
ATOM    996  CA  LEU    69      40.230  24.440  59.830  1.00  0.00           C  
ATOM    997  C   LEU    69      40.030  25.810  60.650  1.00  0.00           C  
ATOM    998  O   LEU    69      41.010  26.530  60.720  1.00  0.00           O  
ATOM    999  CB  LEU    69      39.850  24.510  58.420  1.00  0.00           C  
ATOM   1000  CG  LEU    69      40.810  25.390  57.640  1.00  0.00           C  
ATOM   1001  CD1 LEU    69      42.180  24.700  57.470  1.00  0.00           C  
ATOM   1002  CD2 LEU    69      40.100  25.580  56.320  1.00  0.00           C  
ATOM   1003  HN  LEU    69      38.650  23.010  59.730  1.00  0.00           H  
ATOM   1004  HA  LEU    69      41.270  24.190  59.950  1.00  0.00           H  
ATOM   1005  HB1 LEU    69      38.820  24.890  58.340  1.00  0.00           H  
ATOM   1006  HB2 LEU    69      39.960  23.510  57.950  1.00  0.00           H  
ATOM   1007  HG  LEU    69      40.900  26.430  58.020  1.00  0.00           H  
ATOM   1008 1HD1 LEU    69      42.790  25.120  56.640  1.00  0.00           H  
ATOM   1009 2HD1 LEU    69      41.890  23.650  57.220  1.00  0.00           H  
ATOM   1010 3HD1 LEU    69      42.730  24.880  58.410  1.00  0.00           H  
ATOM   1011 1HD2 LEU    69      40.850  26.010  55.620  1.00  0.00           H  
ATOM   1012 2HD2 LEU    69      39.240  26.270  56.480  1.00  0.00           H  
ATOM   1013 3HD2 LEU    69      39.810  24.640  55.800  1.00  0.00           H  
ATOM   1014  N   ARG    70      38.850  26.230  61.180  1.00  0.00           N  
ATOM   1015  CA  ARG    70      38.570  27.550  61.670  1.00  0.00           C  
ATOM   1016  C   ARG    70      39.060  27.770  63.150  1.00  0.00           C  
ATOM   1017  O   ARG    70      39.290  26.840  63.910  1.00  0.00           O  
ATOM   1018  CB  ARG    70      37.070  28.050  61.400  1.00  0.00           C  
ATOM   1019  CG  ARG    70      36.650  28.190  59.920  1.00  0.00           C  
ATOM   1020  CD  ARG    70      37.420  29.290  59.290  1.00  0.00           C  
ATOM   1021  NE  ARG    70      36.850  29.410  57.900  1.00  0.00           N  
ATOM   1022  CZ  ARG    70      36.010  30.350  57.620  1.00  0.00           C  
ATOM   1023  NH1 ARG    70      35.600  31.300  58.410  1.00  0.00           N1+
ATOM   1024  NH2 ARG    70      35.600  30.300  56.360  1.00  0.00           N  
ATOM   1025  HN  ARG    70      38.070  25.620  61.070  1.00  0.00           H  
ATOM   1026  HA  ARG    70      39.250  28.220  61.160  1.00  0.00           H  
ATOM   1027  HB1 ARG    70      37.010  29.060  61.860  1.00  0.00           H  
ATOM   1028  HB2 ARG    70      36.400  27.330  61.920  1.00  0.00           H  
ATOM   1029  HG1 ARG    70      35.550  28.300  59.930  1.00  0.00           H  
ATOM   1030  HG2 ARG    70      36.910  27.230  59.430  1.00  0.00           H  
ATOM   1031  HD1 ARG    70      38.490  29.020  59.300  1.00  0.00           H  
ATOM   1032  HD2 ARG    70      37.320  30.150  59.980  1.00  0.00           H  
ATOM   1033  HE  ARG    70      37.160  28.780  57.190  1.00  0.00           H  
ATOM   1034 1HH1 ARG    70      35.610  31.190  59.400  1.00  0.00           H  
ATOM   1035 2HH1 ARG    70      34.890  31.930  58.080  1.00  0.00           H  
ATOM   1036 1HH2 ARG    70      35.900  29.530  55.790  1.00  0.00           H  
ATOM   1037 2HH2 ARG    70      34.910  30.970  56.090  1.00  0.00           H  
ATOM   1038  N   MET    71      39.400  29.030  63.480  1.00  0.00           N  
ATOM   1039  CA  MET    71      39.530  29.510  64.880  1.00  0.00           C  
ATOM   1040  C   MET    71      38.140  30.000  65.380  1.00  0.00           C  
ATOM   1041  O   MET    71      37.200  30.390  64.630  1.00  0.00           O  
ATOM   1042  CB  MET    71      40.650  30.650  65.040  1.00  0.00           C  
ATOM   1043  CG  MET    71      42.070  30.160  64.620  1.00  0.00           C  
ATOM   1044  SD  MET    71      42.660  28.780  65.670  1.00  0.00           S  
ATOM   1045  CE  MET    71      42.940  29.680  67.180  1.00  0.00           C  
ATOM   1046  HN  MET    71      39.470  29.720  62.760  1.00  0.00           H  
ATOM   1047  HA  MET    71      39.860  28.720  65.530  1.00  0.00           H  
ATOM   1048  HB1 MET    71      40.530  31.010  66.080  1.00  0.00           H  
ATOM   1049  HB2 MET    71      40.310  31.430  64.330  1.00  0.00           H  
ATOM   1050  HG1 MET    71      42.730  31.060  64.670  1.00  0.00           H  
ATOM   1051  HG2 MET    71      42.190  29.790  63.580  1.00  0.00           H  
ATOM   1052  HE1 MET    71      43.930  30.180  67.310  1.00  0.00           H  
ATOM   1053  HE2 MET    71      43.020  28.920  67.990  1.00  0.00           H  
ATOM   1054  HE3 MET    71      42.040  30.230  67.540  1.00  0.00           H  
ATOM   1055  N   LYS    72      37.940  30.030  66.710  1.00  0.00           N  
ATOM   1056  CA  LYS    72      36.800  30.570  67.470  1.00  0.00           C  
ATOM   1057  C   LYS    72      37.150  31.190  68.810  1.00  0.00           C  
ATOM   1058  O   LYS    72      38.300  31.180  69.300  1.00  0.00           O  
ATOM   1059  CB  LYS    72      35.810  29.400  67.800  1.00  0.00           C  
ATOM   1060  CG  LYS    72      36.250  28.160  68.570  1.00  0.00           C  
ATOM   1061  CD  LYS    72      35.260  26.930  68.540  1.00  0.00           C  
ATOM   1062  CE  LYS    72      35.760  25.710  69.330  1.00  0.00           C  
ATOM   1063  NZ  LYS    72      37.020  25.150  68.890  1.00  0.00           N1+
ATOM   1064  HN  LYS    72      38.530  29.480  67.310  1.00  0.00           H  
ATOM   1065  HA  LYS    72      36.230  31.270  66.880  1.00  0.00           H  
ATOM   1066  HB1 LYS    72      35.320  29.080  66.860  1.00  0.00           H  
ATOM   1067  HB2 LYS    72      35.000  29.900  68.370  1.00  0.00           H  
ATOM   1068  HG1 LYS    72      36.430  28.430  69.630  1.00  0.00           H  
ATOM   1069  HG2 LYS    72      37.220  27.730  68.220  1.00  0.00           H  
ATOM   1070  HD1 LYS    72      35.110  26.600  67.490  1.00  0.00           H  
ATOM   1071  HD2 LYS    72      34.270  27.150  69.000  1.00  0.00           H  
ATOM   1072  HE1 LYS    72      34.940  24.980  69.140  1.00  0.00           H  
ATOM   1073  HE2 LYS    72      35.870  26.080  70.370  1.00  0.00           H  
ATOM   1074  HZ1 LYS    72      37.800  25.650  69.370  1.00  0.00           H  
ATOM   1075  HZ2 LYS    72      37.160  25.090  67.860  1.00  0.00           H  
ATOM   1076  HZ3 LYS    72      37.070  24.130  69.090  1.00  0.00           H  
ATOM   1077  N   ALA    73      36.130  31.830  69.410  1.00  0.00           N  
ATOM   1078  CA  ALA    73      36.340  32.550  70.680  1.00  0.00           C  
ATOM   1079  C   ALA    73      36.810  31.690  71.850  1.00  0.00           C  
ATOM   1080  O   ALA    73      37.530  32.090  72.740  1.00  0.00           O  
ATOM   1081  CB  ALA    73      35.080  33.350  71.170  1.00  0.00           C  
ATOM   1082  HN  ALA    73      35.260  32.000  68.940  1.00  0.00           H  
ATOM   1083  HA  ALA    73      37.150  33.260  70.550  1.00  0.00           H  
ATOM   1084  HB1 ALA    73      34.770  34.030  70.340  1.00  0.00           H  
ATOM   1085  HB2 ALA    73      35.410  33.920  72.070  1.00  0.00           H  
ATOM   1086  HB3 ALA    73      34.260  32.680  71.490  1.00  0.00           H  
ATOM   1087  N   GLU    74      36.370  30.400  71.860  1.00  0.00           N  
ATOM   1088  CA  GLU    74      36.740  29.470  72.920  1.00  0.00           C  
ATOM   1089  C   GLU    74      38.050  28.690  72.670  1.00  0.00           C  
ATOM   1090  O   GLU    74      38.510  27.860  73.440  1.00  0.00           O  
ATOM   1091  CB  GLU    74      35.570  28.480  73.000  1.00  0.00           C  
ATOM   1092  CG  GLU    74      34.460  28.880  73.980  1.00  0.00           C  
ATOM   1093  CD  GLU    74      33.460  27.820  73.880  1.00  0.00           C  
ATOM   1094  OE1 GLU    74      32.960  27.250  74.840  1.00  0.00           O  
ATOM   1095  OE2 GLU    74      33.110  27.540  72.720  1.00  0.00           O1-
ATOM   1096  HN  GLU    74      35.740  30.120  71.140  1.00  0.00           H  
ATOM   1097  HA  GLU    74      36.950  29.980  73.850  1.00  0.00           H  
ATOM   1098  HB1 GLU    74      36.020  27.510  73.270  1.00  0.00           H  
ATOM   1099  HB2 GLU    74      35.220  28.270  71.960  1.00  0.00           H  
ATOM   1100  HG1 GLU    74      33.920  29.840  73.800  1.00  0.00           H  
ATOM   1101  HG2 GLU    74      34.910  28.860  75.000  1.00  0.00           H  
ATOM   1102  N   ASP    75      38.810  28.990  71.520  1.00  0.00           N  
ATOM   1103  CA  ASP    75      40.160  28.610  71.380  1.00  0.00           C  
ATOM   1104  C   ASP    75      41.030  29.650  72.090  1.00  0.00           C  
ATOM   1105  O   ASP    75      41.730  29.430  73.060  1.00  0.00           O  
ATOM   1106  CB  ASP    75      40.500  28.590  69.860  1.00  0.00           C  
ATOM   1107  CG  ASP    75      39.670  27.580  69.090  1.00  0.00           C  
ATOM   1108  OD1 ASP    75      39.230  26.540  69.670  1.00  0.00           O  
ATOM   1109  OD2 ASP    75      39.550  27.810  67.850  1.00  0.00           O1-
ATOM   1110  HN  ASP    75      38.460  29.630  70.840  1.00  0.00           H  
ATOM   1111  HA  ASP    75      40.290  27.640  71.830  1.00  0.00           H  
ATOM   1112  HB1 ASP    75      41.540  28.240  69.690  1.00  0.00           H  
ATOM   1113  HB2 ASP    75      40.330  29.560  69.340  1.00  0.00           H  
ATOM   1114  N   TYR    76      40.880  30.900  71.690  1.00  0.00           N  
ATOM   1115  CA  TYR    76      41.640  31.970  72.240  1.00  0.00           C  
ATOM   1116  C   TYR    76      41.380  32.170  73.710  1.00  0.00           C  
ATOM   1117  O   TYR    76      40.230  32.040  74.160  1.00  0.00           O  
ATOM   1118  CB  TYR    76      41.350  33.340  71.540  1.00  0.00           C  
ATOM   1119  CG  TYR    76      41.700  33.320  70.060  1.00  0.00           C  
ATOM   1120  CD1 TYR    76      40.680  33.440  69.020  1.00  0.00           C  
ATOM   1121  CD2 TYR    76      43.020  33.410  69.730  1.00  0.00           C  
ATOM   1122  CE1 TYR    76      41.090  33.300  67.680  1.00  0.00           C  
ATOM   1123  CE2 TYR    76      43.440  33.450  68.360  1.00  0.00           C  
ATOM   1124  CZ  TYR    76      42.480  33.390  67.380  1.00  0.00           C  
ATOM   1125  OH  TYR    76      42.850  33.360  66.020  1.00  0.00           O  
ATOM   1126  HN  TYR    76      40.130  31.120  71.070  1.00  0.00           H  
ATOM   1127  HA  TYR    76      42.670  31.730  72.030  1.00  0.00           H  
ATOM   1128  HB1 TYR    76      41.960  34.150  71.990  1.00  0.00           H  
ATOM   1129  HB2 TYR    76      40.280  33.590  71.690  1.00  0.00           H  
ATOM   1130  HD1 TYR    76      39.630  33.480  69.280  1.00  0.00           H  
ATOM   1131  HD2 TYR    76      43.790  33.310  70.470  1.00  0.00           H  
ATOM   1132  HE1 TYR    76      40.360  33.310  66.890  1.00  0.00           H  
ATOM   1133  HE2 TYR    76      44.470  33.540  68.030  1.00  0.00           H  
ATOM   1134  HH  TYR    76      43.760  33.080  65.900  1.00  0.00           H  
ATOM   1135  N   GLU    77      42.340  32.560  74.530  1.00  0.00           N  
ATOM   1136  CA  GLU    77      42.370  32.830  75.970  1.00  0.00           C  
ATOM   1137  C   GLU    77      42.300  34.270  76.290  1.00  0.00           C  
ATOM   1138  O   GLU    77      43.200  35.000  75.860  1.00  0.00           O  
ATOM   1139  CB  GLU    77      43.650  32.190  76.630  1.00  0.00           C  
ATOM   1140  CG  GLU    77      44.090  32.740  78.060  1.00  0.00           C  
ATOM   1141  CD  GLU    77      45.340  32.080  78.650  1.00  0.00           C  
ATOM   1142  OE1 GLU    77      46.120  31.520  77.830  1.00  0.00           O  
ATOM   1143  OE2 GLU    77      45.610  32.370  79.830  1.00  0.00           O1-
ATOM   1144  HN  GLU    77      43.230  32.800  74.160  1.00  0.00           H  
ATOM   1145  HA  GLU    77      41.540  32.330  76.450  1.00  0.00           H  
ATOM   1146  HB1 GLU    77      44.520  32.390  75.960  1.00  0.00           H  
ATOM   1147  HB2 GLU    77      43.540  31.090  76.540  1.00  0.00           H  
ATOM   1148  HG1 GLU    77      43.270  32.380  78.720  1.00  0.00           H  
ATOM   1149  HG2 GLU    77      44.220  33.840  78.150  1.00  0.00           H  
ATOM   1150  N   VAL    78      41.250  34.740  76.970  1.00  0.00           N  
ATOM   1151  CA  VAL    78      41.280  36.150  77.440  1.00  0.00           C  
ATOM   1152  C   VAL    78      42.310  36.420  78.510  1.00  0.00           C  
ATOM   1153  O   VAL    78      42.240  35.660  79.510  1.00  0.00           O  
ATOM   1154  CB  VAL    78      39.920  36.630  77.950  1.00  0.00           C  
ATOM   1155  CG1 VAL    78      39.820  38.050  78.460  1.00  0.00           C  
ATOM   1156  CG2 VAL    78      38.910  36.580  76.790  1.00  0.00           C  
ATOM   1157  HN  VAL    78      40.490  34.140  77.210  1.00  0.00           H  
ATOM   1158  HA  VAL    78      41.480  36.770  76.580  1.00  0.00           H  
ATOM   1159  HB  VAL    78      39.530  36.030  78.810  1.00  0.00           H  
ATOM   1160 1HG1 VAL    78      40.660  38.210  79.180  1.00  0.00           H  
ATOM   1161 2HG1 VAL    78      38.850  38.210  78.970  1.00  0.00           H  
ATOM   1162 3HG1 VAL    78      39.940  38.780  77.630  1.00  0.00           H  
ATOM   1163 1HG2 VAL    78      39.110  37.290  75.960  1.00  0.00           H  
ATOM   1164 2HG2 VAL    78      37.920  36.850  77.210  1.00  0.00           H  
ATOM   1165 3HG2 VAL    78      38.750  35.560  76.390  1.00  0.00           H  
ATOM   1166  N   VAL    79      43.050  37.510  78.260  1.00  0.00           N  
ATOM   1167  CA  VAL    79      44.030  38.110  79.070  1.00  0.00           C  
ATOM   1168  C   VAL    79      43.560  39.440  79.700  1.00  0.00           C  
ATOM   1169  O   VAL    79      43.640  39.620  80.970  1.00  0.00           O  
ATOM   1170  CB  VAL    79      45.380  38.430  78.350  1.00  0.00           C  
ATOM   1171  CG1 VAL    79      46.510  38.730  79.350  1.00  0.00           C  
ATOM   1172  CG2 VAL    79      45.690  37.180  77.460  1.00  0.00           C  
ATOM   1173  HN  VAL    79      42.890  37.980  77.410  1.00  0.00           H  
ATOM   1174  HA  VAL    79      44.310  37.390  79.830  1.00  0.00           H  
ATOM   1175  HB  VAL    79      45.250  39.270  77.640  1.00  0.00           H  
ATOM   1176 1HG1 VAL    79      46.180  39.440  80.140  1.00  0.00           H  
ATOM   1177 2HG1 VAL    79      47.480  39.010  78.880  1.00  0.00           H  
ATOM   1178 3HG1 VAL    79      46.770  37.740  79.770  1.00  0.00           H  
ATOM   1179 1HG2 VAL    79      45.630  36.230  78.030  1.00  0.00           H  
ATOM   1180 2HG2 VAL    79      46.700  37.300  77.010  1.00  0.00           H  
ATOM   1181 3HG2 VAL    79      44.980  37.040  76.610  1.00  0.00           H  
ATOM   1182  N   LYS    80      43.130  40.440  78.900  1.00  0.00           N  
ATOM   1183  CA  LYS    80      42.870  41.790  79.410  1.00  0.00           C  
ATOM   1184  C   LYS    80      41.810  42.510  78.620  1.00  0.00           C  
ATOM   1185  O   LYS    80      41.930  42.840  77.410  1.00  0.00           O  
ATOM   1186  CB  LYS    80      44.130  42.640  79.520  1.00  0.00           C  
ATOM   1187  CG  LYS    80      44.030  43.830  80.450  1.00  0.00           C  
ATOM   1188  CD  LYS    80      43.660  43.420  81.950  1.00  0.00           C  
ATOM   1189  CE  LYS    80      43.650  44.630  82.930  1.00  0.00           C  
ATOM   1190  NZ  LYS    80      43.310  44.080  84.290  1.00  0.00           N1+
ATOM   1191  HN  LYS    80      43.060  40.270  77.920  1.00  0.00           H  
ATOM   1192  HA  LYS    80      42.430  41.630  80.390  1.00  0.00           H  
ATOM   1193  HB1 LYS    80      44.430  43.120  78.560  1.00  0.00           H  
ATOM   1194  HB2 LYS    80      44.920  41.930  79.830  1.00  0.00           H  
ATOM   1195  HG1 LYS    80      43.380  44.650  80.080  1.00  0.00           H  
ATOM   1196  HG2 LYS    80      45.040  44.290  80.510  1.00  0.00           H  
ATOM   1197  HD1 LYS    80      44.450  42.710  82.290  1.00  0.00           H  
ATOM   1198  HD2 LYS    80      42.650  42.960  82.000  1.00  0.00           H  
ATOM   1199  HE1 LYS    80      42.920  45.450  82.740  1.00  0.00           H  
ATOM   1200  HE2 LYS    80      44.660  45.090  83.020  1.00  0.00           H  
ATOM   1201  HZ1 LYS    80      43.970  43.480  84.830  1.00  0.00           H  
ATOM   1202  HZ2 LYS    80      42.490  43.470  84.110  1.00  0.00           H  
ATOM   1203  HZ3 LYS    80      42.890  44.830  84.870  1.00  0.00           H  
ATOM   1204  N   VAL    81      40.730  42.900  79.260  1.00  0.00           N  
ATOM   1205  CA  VAL    81      39.790  43.770  78.590  1.00  0.00           C  
ATOM   1206  C   VAL    81      40.400  45.200  78.660  1.00  0.00           C  
ATOM   1207  O   VAL    81      40.690  45.770  79.700  1.00  0.00           O  
ATOM   1208  CB  VAL    81      38.380  43.840  79.190  1.00  0.00           C  
ATOM   1209  CG1 VAL    81      37.350  44.530  78.270  1.00  0.00           C  
ATOM   1210  CG2 VAL    81      37.910  42.320  79.360  1.00  0.00           C  
ATOM   1211  HN  VAL    81      40.550  42.750  80.220  1.00  0.00           H  
ATOM   1212  HA  VAL    81      39.520  43.460  77.590  1.00  0.00           H  
ATOM   1213  HB  VAL    81      38.440  44.350  80.170  1.00  0.00           H  
ATOM   1214 1HG1 VAL    81      37.650  44.170  77.260  1.00  0.00           H  
ATOM   1215 2HG1 VAL    81      37.350  45.640  78.340  1.00  0.00           H  
ATOM   1216 3HG1 VAL    81      36.300  44.210  78.470  1.00  0.00           H  
ATOM   1217 1HG2 VAL    81      37.970  41.790  78.390  1.00  0.00           H  
ATOM   1218 2HG2 VAL    81      36.900  42.140  79.800  1.00  0.00           H  
ATOM   1219 3HG2 VAL    81      38.610  41.740  80.000  1.00  0.00           H  
ATOM   1220  N   ILE    82      40.470  45.830  77.470  1.00  0.00           N  
ATOM   1221  CA  ILE    82      41.130  47.110  77.180  1.00  0.00           C  
ATOM   1222  C   ILE    82      40.200  48.320  77.300  1.00  0.00           C  
ATOM   1223  O   ILE    82      40.660  49.480  77.450  1.00  0.00           O  
ATOM   1224  CB  ILE    82      41.710  47.020  75.770  1.00  0.00           C  
ATOM   1225  CG1 ILE    82      42.640  45.810  75.540  1.00  0.00           C  
ATOM   1226  CG2 ILE    82      42.580  48.280  75.400  1.00  0.00           C  
ATOM   1227  CD  ILE    82      43.930  45.840  76.350  1.00  0.00           C  
ATOM   1228  HN  ILE    82      40.280  45.310  76.650  1.00  0.00           H  
ATOM   1229  HA  ILE    82      41.910  47.270  77.910  1.00  0.00           H  
ATOM   1230  HB  ILE    82      40.920  46.850  75.010  1.00  0.00           H  
ATOM   1231 1HG1 ILE    82      43.070  45.820  74.520  1.00  0.00           H  
ATOM   1232 2HG1 ILE    82      42.100  44.850  75.700  1.00  0.00           H  
ATOM   1233 1HG2 ILE    82      41.890  49.070  75.030  1.00  0.00           H  
ATOM   1234 2HG2 ILE    82      43.270  47.940  74.600  1.00  0.00           H  
ATOM   1235 3HG2 ILE    82      43.080  48.640  76.320  1.00  0.00           H  
ATOM   1236  HD1 ILE    82      43.760  45.860  77.450  1.00  0.00           H  
ATOM   1237  HD2 ILE    82      44.450  46.800  76.150  1.00  0.00           H  
ATOM   1238  HD3 ILE    82      44.720  45.080  76.220  1.00  0.00           H  
ATOM   1239  N   GLY    83      38.900  48.070  77.140  1.00  0.00           N  
ATOM   1240  CA  GLY    83      37.860  49.100  77.240  1.00  0.00           C  
ATOM   1241  C   GLY    83      36.530  48.490  76.870  1.00  0.00           C  
ATOM   1242  O   GLY    83      36.370  47.840  75.800  1.00  0.00           O  
ATOM   1243  HN  GLY    83      38.650  47.150  76.860  1.00  0.00           H  
ATOM   1244  HA1 GLY    83      37.990  50.030  76.700  1.00  0.00           H  
ATOM   1245  HA2 GLY    83      37.800  49.320  78.300  1.00  0.00           H  
ATOM   1246  N   ARG    84      35.540  48.680  77.740  1.00  0.00           N  
ATOM   1247  CA  ARG    84      34.160  48.230  77.600  1.00  0.00           C  
ATOM   1248  C   ARG    84      33.180  49.440  77.580  1.00  0.00           C  
ATOM   1249  O   ARG    84      32.970  50.040  78.580  1.00  0.00           O  
ATOM   1250  CB  ARG    84      33.900  47.190  78.680  1.00  0.00           C  
ATOM   1251  CG  ARG    84      32.440  46.670  78.700  1.00  0.00           C  
ATOM   1252  CD  ARG    84      32.110  45.900  80.020  1.00  0.00           C  
ATOM   1253  NE  ARG    84      33.030  44.680  79.910  1.00  0.00           N  
ATOM   1254  CZ  ARG    84      33.940  44.300  80.710  1.00  0.00           C  
ATOM   1255  NH1 ARG    84      34.280  44.950  81.820  1.00  0.00           N1+
ATOM   1256  NH2 ARG    84      34.690  43.250  80.450  1.00  0.00           N  
ATOM   1257  HN  ARG    84      35.820  49.090  78.610  1.00  0.00           H  
ATOM   1258  HA  ARG    84      34.120  47.620  76.710  1.00  0.00           H  
ATOM   1259  HB1 ARG    84      33.930  47.670  79.680  1.00  0.00           H  
ATOM   1260  HB2 ARG    84      34.680  46.390  78.710  1.00  0.00           H  
ATOM   1261  HG1 ARG    84      32.250  46.020  77.830  1.00  0.00           H  
ATOM   1262  HG2 ARG    84      31.650  47.450  78.710  1.00  0.00           H  
ATOM   1263  HD1 ARG    84      31.040  45.640  80.170  1.00  0.00           H  
ATOM   1264  HD2 ARG    84      32.390  46.460  80.940  1.00  0.00           H  
ATOM   1265  HE  ARG    84      32.960  44.060  79.120  1.00  0.00           H  
ATOM   1266 1HH1 ARG    84      33.550  45.450  82.280  1.00  0.00           H  
ATOM   1267 2HH1 ARG    84      34.980  44.560  82.420  1.00  0.00           H  
ATOM   1268 1HH2 ARG    84      34.730  43.010  79.480  1.00  0.00           H  
ATOM   1269 2HH2 ARG    84      35.480  43.090  81.040  1.00  0.00           H  
ATOM   1270  N   GLY    85      32.620  49.860  76.390  1.00  0.00           N  
ATOM   1271  CA  GLY    85      31.910  51.130  76.270  1.00  0.00           C  
ATOM   1272  C   GLY    85      30.430  50.920  76.520  1.00  0.00           C  
ATOM   1273  O   GLY    85      30.000  50.130  77.340  1.00  0.00           O  
ATOM   1274  HN  GLY    85      32.940  49.590  75.490  1.00  0.00           H  
ATOM   1275  HA1 GLY    85      32.000  51.540  75.280  1.00  0.00           H  
ATOM   1276  HA2 GLY    85      32.220  51.780  77.080  1.00  0.00           H  
ATOM   1277  N   ALA    86      29.610  51.680  75.820  1.00  0.00           N  
ATOM   1278  CA  ALA    86      28.150  51.680  75.910  1.00  0.00           C  
ATOM   1279  C   ALA    86      27.520  50.550  75.060  1.00  0.00           C  
ATOM   1280  O   ALA    86      26.400  50.070  75.300  1.00  0.00           O  
ATOM   1281  CB  ALA    86      27.530  53.050  75.490  1.00  0.00           C  
ATOM   1282  HN  ALA    86      30.060  52.420  75.330  1.00  0.00           H  
ATOM   1283  HA  ALA    86      27.920  51.380  76.920  1.00  0.00           H  
ATOM   1284  HB1 ALA    86      26.440  52.950  75.690  1.00  0.00           H  
ATOM   1285  HB2 ALA    86      27.790  53.410  74.480  1.00  0.00           H  
ATOM   1286  HB3 ALA    86      27.960  53.870  76.100  1.00  0.00           H  
ATOM   1287  N   PHE    87      28.290  49.980  74.090  1.00  0.00           N  
ATOM   1288  CA  PHE    87      28.030  48.770  73.430  1.00  0.00           C  
ATOM   1289  C   PHE    87      29.360  48.160  72.970  1.00  0.00           C  
ATOM   1290  O   PHE    87      30.240  48.850  72.580  1.00  0.00           O  
ATOM   1291  CB  PHE    87      26.950  48.990  72.310  1.00  0.00           C  
ATOM   1292  CG  PHE    87      26.820  47.830  71.370  1.00  0.00           C  
ATOM   1293  CD1 PHE    87      27.230  48.040  70.010  1.00  0.00           C  
ATOM   1294  CD2 PHE    87      26.440  46.520  71.750  1.00  0.00           C  
ATOM   1295  CE1 PHE    87      27.280  46.990  69.100  1.00  0.00           C  
ATOM   1296  CE2 PHE    87      26.590  45.470  70.730  1.00  0.00           C  
ATOM   1297  CZ  PHE    87      27.100  45.650  69.480  1.00  0.00           C  
ATOM   1298  HN  PHE    87      29.090  50.510  73.840  1.00  0.00           H  
ATOM   1299  HA  PHE    87      27.530  48.080  74.090  1.00  0.00           H  
ATOM   1300  HB1 PHE    87      27.110  49.970  71.810  1.00  0.00           H  
ATOM   1301  HB2 PHE    87      25.960  49.160  72.790  1.00  0.00           H  
ATOM   1302  HD1 PHE    87      27.680  48.970  69.680  1.00  0.00           H  
ATOM   1303  HD2 PHE    87      26.290  46.240  72.790  1.00  0.00           H  
ATOM   1304  HE1 PHE    87      27.630  47.200  68.100  1.00  0.00           H  
ATOM   1305  HE2 PHE    87      26.350  44.450  71.010  1.00  0.00           H  
ATOM   1306  HZ  PHE    87      27.110  44.840  68.760  1.00  0.00           H  
ATOM   1307  N   GLY    88      29.420  46.790  73.100  1.00  0.00           N  
ATOM   1308  CA  GLY    88      30.600  45.980  72.750  1.00  0.00           C  
ATOM   1309  C   GLY    88      31.820  46.140  73.520  1.00  0.00           C  
ATOM   1310  O   GLY    88      32.020  47.220  74.140  1.00  0.00           O  
ATOM   1311  HN  GLY    88      28.720  46.330  73.640  1.00  0.00           H  
ATOM   1312  HA1 GLY    88      30.880  46.220  71.730  1.00  0.00           H  
ATOM   1313  HA2 GLY    88      30.310  44.940  72.780  1.00  0.00           H  
ATOM   1314  N   GLU    89      32.840  45.180  73.520  1.00  0.00           N  
ATOM   1315  CA  GLU    89      34.080  45.450  74.230  1.00  0.00           C  
ATOM   1316  C   GLU    89      35.270  45.100  73.380  1.00  0.00           C  
ATOM   1317  O   GLU    89      35.100  44.360  72.420  1.00  0.00           O  
ATOM   1318  CB  GLU    89      34.090  44.820  75.650  1.00  0.00           C  
ATOM   1319  CG  GLU    89      33.730  43.280  75.650  1.00  0.00           C  
ATOM   1320  CD  GLU    89      33.470  42.840  77.070  1.00  0.00           C  
ATOM   1321  OE1 GLU    89      34.350  42.560  77.830  1.00  0.00           O  
ATOM   1322  OE2 GLU    89      32.300  42.930  77.520  1.00  0.00           O1-
ATOM   1323  HN  GLU    89      32.960  44.310  73.050  1.00  0.00           H  
ATOM   1324  HA  GLU    89      34.220  46.520  74.370  1.00  0.00           H  
ATOM   1325  HB1 GLU    89      33.190  45.290  76.100  1.00  0.00           H  
ATOM   1326  HB2 GLU    89      35.000  45.240  76.120  1.00  0.00           H  
ATOM   1327  HG1 GLU    89      34.560  42.590  75.370  1.00  0.00           H  
ATOM   1328  HG2 GLU    89      32.800  43.060  75.090  1.00  0.00           H  
ATOM   1329  N   VAL    90      36.490  45.590  73.700  1.00  0.00           N  
ATOM   1330  CA  VAL    90      37.820  45.290  73.140  1.00  0.00           C  
ATOM   1331  C   VAL    90      38.660  44.510  74.200  1.00  0.00           C  
ATOM   1332  O   VAL    90      38.810  45.000  75.310  1.00  0.00           O  
ATOM   1333  CB  VAL    90      38.570  46.510  72.570  1.00  0.00           C  
ATOM   1334  CG1 VAL    90      38.460  47.680  73.540  1.00  0.00           C  
ATOM   1335  CG2 VAL    90      40.040  46.220  72.220  1.00  0.00           C  
ATOM   1336  HN  VAL    90      36.570  46.290  74.410  1.00  0.00           H  
ATOM   1337  HA  VAL    90      37.580  44.600  72.340  1.00  0.00           H  
ATOM   1338  HB  VAL    90      38.100  46.770  71.590  1.00  0.00           H  
ATOM   1339 1HG1 VAL    90      38.870  47.460  74.540  1.00  0.00           H  
ATOM   1340 2HG1 VAL    90      37.500  48.230  73.670  1.00  0.00           H  
ATOM   1341 3HG1 VAL    90      39.070  48.490  73.090  1.00  0.00           H  
ATOM   1342 1HG2 VAL    90      40.180  45.310  71.600  1.00  0.00           H  
ATOM   1343 2HG2 VAL    90      40.640  46.080  73.140  1.00  0.00           H  
ATOM   1344 3HG2 VAL    90      40.530  47.040  71.640  1.00  0.00           H  
ATOM   1345  N   GLN    91      39.210  43.320  73.810  1.00  0.00           N  
ATOM   1346  CA  GLN    91      40.010  42.520  74.740  1.00  0.00           C  
ATOM   1347  C   GLN    91      41.250  41.950  74.120  1.00  0.00           C  
ATOM   1348  O   GLN    91      41.300  41.420  72.980  1.00  0.00           O  
ATOM   1349  CB  GLN    91      39.160  41.500  75.580  1.00  0.00           C  
ATOM   1350  CG  GLN    91      38.120  40.770  74.660  1.00  0.00           C  
ATOM   1351  CD  GLN    91      37.430  39.560  75.240  1.00  0.00           C  
ATOM   1352  NE2 GLN    91      37.290  38.440  74.500  1.00  0.00           N  
ATOM   1353  OE1 GLN    91      36.940  39.650  76.390  1.00  0.00           O  
ATOM   1354  HN  GLN    91      38.970  42.980  72.900  1.00  0.00           H  
ATOM   1355  HA  GLN    91      40.420  43.200  75.480  1.00  0.00           H  
ATOM   1356  HB1 GLN    91      38.600  41.990  76.410  1.00  0.00           H  
ATOM   1357  HB2 GLN    91      39.900  40.850  76.090  1.00  0.00           H  
ATOM   1358  HG1 GLN    91      38.610  40.520  73.700  1.00  0.00           H  
ATOM   1359  HG2 GLN    91      37.360  41.560  74.510  1.00  0.00           H  
ATOM   1360 1HE2 GLN    91      37.640  38.440  73.560  1.00  0.00           H  
ATOM   1361 2HE2 GLN    91      36.780  37.640  74.810  1.00  0.00           H  
ATOM   1362  N   LEU    92      42.320  41.960  74.860  1.00  0.00           N  
ATOM   1363  CA  LEU    92      43.590  41.330  74.580  1.00  0.00           C  
ATOM   1364  C   LEU    92      43.520  39.910  74.950  1.00  0.00           C  
ATOM   1365  O   LEU    92      43.070  39.510  76.020  1.00  0.00           O  
ATOM   1366  CB  LEU    92      44.660  42.040  75.400  1.00  0.00           C  
ATOM   1367  CG  LEU    92      46.050  41.380  75.540  1.00  0.00           C  
ATOM   1368  CD1 LEU    92      46.780  41.220  74.170  1.00  0.00           C  
ATOM   1369  CD2 LEU    92      46.950  42.160  76.500  1.00  0.00           C  
ATOM   1370  HN  LEU    92      42.170  42.280  75.790  1.00  0.00           H  
ATOM   1371  HA  LEU    92      43.650  41.290  73.500  1.00  0.00           H  
ATOM   1372  HB1 LEU    92      44.390  42.340  76.430  1.00  0.00           H  
ATOM   1373  HB2 LEU    92      44.790  42.990  74.830  1.00  0.00           H  
ATOM   1374  HG  LEU    92      46.040  40.370  75.990  1.00  0.00           H  
ATOM   1375 1HD1 LEU    92      47.830  40.990  74.450  1.00  0.00           H  
ATOM   1376 2HD1 LEU    92      46.830  42.090  73.470  1.00  0.00           H  
ATOM   1377 3HD1 LEU    92      46.290  40.370  73.660  1.00  0.00           H  
ATOM   1378 1HD2 LEU    92      47.900  41.710  76.860  1.00  0.00           H  
ATOM   1379 2HD2 LEU    92      46.350  42.160  77.440  1.00  0.00           H  
ATOM   1380 3HD2 LEU    92      47.130  43.170  76.090  1.00  0.00           H  
ATOM   1381  N   VAL    93      43.870  38.970  73.980  1.00  0.00           N  
ATOM   1382  CA  VAL    93      43.500  37.590  73.890  1.00  0.00           C  
ATOM   1383  C   VAL    93      44.700  36.910  73.310  1.00  0.00           C  
ATOM   1384  O   VAL    93      45.590  37.470  72.660  1.00  0.00           O  
ATOM   1385  CB  VAL    93      42.290  37.220  73.050  1.00  0.00           C  
ATOM   1386  CG1 VAL    93      41.120  37.840  73.690  1.00  0.00           C  
ATOM   1387  CG2 VAL    93      42.410  37.670  71.520  1.00  0.00           C  
ATOM   1388  HN  VAL    93      44.380  39.240  73.170  1.00  0.00           H  
ATOM   1389  HA  VAL    93      43.350  37.260  74.910  1.00  0.00           H  
ATOM   1390  HB  VAL    93      42.050  36.140  72.970  1.00  0.00           H  
ATOM   1391 1HG1 VAL    93      41.210  38.930  73.860  1.00  0.00           H  
ATOM   1392 2HG1 VAL    93      41.030  37.330  74.670  1.00  0.00           H  
ATOM   1393 3HG1 VAL    93      40.180  37.680  73.120  1.00  0.00           H  
ATOM   1394 1HG2 VAL    93      42.970  36.870  71.000  1.00  0.00           H  
ATOM   1395 2HG2 VAL    93      43.010  38.590  71.420  1.00  0.00           H  
ATOM   1396 3HG2 VAL    93      41.390  37.820  71.100  1.00  0.00           H  
ATOM   1397  N   ARG    94      44.830  35.540  73.530  1.00  0.00           N  
ATOM   1398  CA  ARG    94      46.020  34.850  73.080  1.00  0.00           C  
ATOM   1399  C   ARG    94      45.680  33.360  72.750  1.00  0.00           C  
ATOM   1400  O   ARG    94      44.840  32.730  73.350  1.00  0.00           O  
ATOM   1401  CB  ARG    94      47.260  34.860  73.970  1.00  0.00           C  
ATOM   1402  CG  ARG    94      47.110  34.310  75.390  1.00  0.00           C  
ATOM   1403  CD  ARG    94      48.340  34.330  76.310  1.00  0.00           C  
ATOM   1404  NE  ARG    94      47.930  33.620  77.600  1.00  0.00           N  
ATOM   1405  CZ  ARG    94      48.610  33.700  78.780  1.00  0.00           C  
ATOM   1406  NH1 ARG    94      49.830  34.250  78.880  1.00  0.00           N1+
ATOM   1407  NH2 ARG    94      48.160  32.990  79.730  1.00  0.00           N  
ATOM   1408  HN  ARG    94      44.230  34.980  74.110  1.00  0.00           H  
ATOM   1409  HA  ARG    94      46.290  35.300  72.140  1.00  0.00           H  
ATOM   1410  HB1 ARG    94      47.580  35.920  74.040  1.00  0.00           H  
ATOM   1411  HB2 ARG    94      48.110  34.330  73.490  1.00  0.00           H  
ATOM   1412  HG1 ARG    94      46.890  33.230  75.340  1.00  0.00           H  
ATOM   1413  HG2 ARG    94      46.230  34.740  75.920  1.00  0.00           H  
ATOM   1414  HD1 ARG    94      48.580  35.400  76.460  1.00  0.00           H  
ATOM   1415  HD2 ARG    94      49.200  33.750  75.910  1.00  0.00           H  
ATOM   1416  HE  ARG    94      47.300  32.850  77.520  1.00  0.00           H  
ATOM   1417 1HH1 ARG    94      50.360  34.360  79.730  1.00  0.00           H  
ATOM   1418 2HH1 ARG    94      50.160  34.770  78.100  1.00  0.00           H  
ATOM   1419 1HH2 ARG    94      47.250  32.570  79.670  1.00  0.00           H  
ATOM   1420 2HH2 ARG    94      48.670  32.920  80.580  1.00  0.00           H  
ATOM   1421  N   HSD    95      46.390  32.870  71.730  1.00  0.00           N  
ATOM   1422  CA  HSD    95      46.300  31.520  71.320  1.00  0.00           C  
ATOM   1423  C   HSD    95      47.670  30.790  71.590  1.00  0.00           C  
ATOM   1424  O   HSD    95      48.690  31.120  70.950  1.00  0.00           O  
ATOM   1425  CB  HSD    95      46.040  31.300  69.770  1.00  0.00           C  
ATOM   1426  CG  HSD    95      45.920  29.880  69.310  1.00  0.00           C  
ATOM   1427  CD2 HSD    95      46.240  29.320  68.060  1.00  0.00           C  
ATOM   1428  ND1 HSD    95      45.300  28.830  69.970  1.00  0.00           N  
ATOM   1429  CE1 HSD    95      45.390  27.680  69.150  1.00  0.00           C  
ATOM   1430  NE2 HSD    95      45.950  27.960  67.960  1.00  0.00           N  
ATOM   1431  HN  HSD    95      47.170  33.310  71.280  1.00  0.00           H  
ATOM   1432  HA  HSD    95      45.540  31.000  71.890  1.00  0.00           H  
ATOM   1433  HB1 HSD    95      46.870  31.790  69.220  1.00  0.00           H  
ATOM   1434  HB2 HSD    95      45.060  31.780  69.560  1.00  0.00           H  
ATOM   1435  HD1 HSD    95      45.060  28.760  70.940  1.00  0.00           H  
ATOM   1436  HD2 HSD    95      46.750  29.720  67.190  1.00  0.00           H  
ATOM   1437  HE1 HSD    95      45.000  26.710  69.440  1.00  0.00           H  
ATOM   1438  N   LYS    96      47.710  29.820  72.560  1.00  0.00           N  
ATOM   1439  CA  LYS    96      49.000  29.350  72.950  1.00  0.00           C  
ATOM   1440  C   LYS    96      49.680  28.280  72.100  1.00  0.00           C  
ATOM   1441  O   LYS    96      50.890  28.070  72.210  1.00  0.00           O  
ATOM   1442  CB  LYS    96      48.930  28.790  74.370  1.00  0.00           C  
ATOM   1443  CG  LYS    96      48.540  29.860  75.380  1.00  0.00           C  
ATOM   1444  CD  LYS    96      48.730  29.550  76.890  1.00  0.00           C  
ATOM   1445  CE  LYS    96      47.940  28.460  77.590  1.00  0.00           C  
ATOM   1446  NZ  LYS    96      46.560  28.910  77.650  1.00  0.00           N1+
ATOM   1447  HN  LYS    96      46.850  29.440  72.910  1.00  0.00           H  
ATOM   1448  HA  LYS    96      49.700  30.170  73.020  1.00  0.00           H  
ATOM   1449  HB1 LYS    96      49.930  28.460  74.720  1.00  0.00           H  
ATOM   1450  HB2 LYS    96      48.250  27.920  74.540  1.00  0.00           H  
ATOM   1451  HG1 LYS    96      47.480  30.120  75.200  1.00  0.00           H  
ATOM   1452  HG2 LYS    96      49.200  30.720  75.120  1.00  0.00           H  
ATOM   1453  HD1 LYS    96      48.460  30.520  77.350  1.00  0.00           H  
ATOM   1454  HD2 LYS    96      49.820  29.460  77.100  1.00  0.00           H  
ATOM   1455  HE1 LYS    96      48.310  28.520  78.640  1.00  0.00           H  
ATOM   1456  HE2 LYS    96      48.040  27.460  77.130  1.00  0.00           H  
ATOM   1457  HZ1 LYS    96      46.120  28.580  76.770  1.00  0.00           H  
ATOM   1458  HZ2 LYS    96      46.390  29.930  77.720  1.00  0.00           H  
ATOM   1459  HZ3 LYS    96      46.060  28.340  78.370  1.00  0.00           H  
ATOM   1460  N   SER    97      48.930  27.640  71.120  1.00  0.00           N  
ATOM   1461  CA  SER    97      49.490  26.620  70.200  1.00  0.00           C  
ATOM   1462  C   SER    97      50.590  27.240  69.380  1.00  0.00           C  
ATOM   1463  O   SER    97      51.650  26.560  69.280  1.00  0.00           O  
ATOM   1464  CB  SER    97      48.440  25.910  69.250  1.00  0.00           C  
ATOM   1465  OG  SER    97      49.040  24.740  68.630  1.00  0.00           O  
ATOM   1466  HN  SER    97      47.940  27.720  71.150  1.00  0.00           H  
ATOM   1467  HA  SER    97      49.900  25.840  70.820  1.00  0.00           H  
ATOM   1468  HB1 SER    97      48.140  26.590  68.430  1.00  0.00           H  
ATOM   1469  HB2 SER    97      47.520  25.630  69.810  1.00  0.00           H  
ATOM   1470  HG1 SER    97      48.850  24.010  69.220  1.00  0.00           H  
ATOM   1471  N   THR    98      50.340  28.410  68.780  1.00  0.00           N  
ATOM   1472  CA  THR    98      51.250  29.220  67.870  1.00  0.00           C  
ATOM   1473  C   THR    98      52.100  30.200  68.640  1.00  0.00           C  
ATOM   1474  O   THR    98      53.100  30.650  68.060  1.00  0.00           O  
ATOM   1475  CB  THR    98      50.450  30.000  66.790  1.00  0.00           C  
ATOM   1476  CG2 THR    98      49.830  28.940  65.860  1.00  0.00           C  
ATOM   1477  OG1 THR    98      49.430  30.740  67.400  1.00  0.00           O  
ATOM   1478  HN  THR    98      49.410  28.760  68.850  1.00  0.00           H  
ATOM   1479  HA  THR    98      51.960  28.600  67.350  1.00  0.00           H  
ATOM   1480  HB  THR    98      51.140  30.650  66.210  1.00  0.00           H  
ATOM   1481  HG1 THR    98      49.050  31.190  66.640  1.00  0.00           H  
ATOM   1482 1HG2 THR    98      49.600  29.480  64.920  1.00  0.00           H  
ATOM   1483 2HG2 THR    98      48.820  28.570  66.110  1.00  0.00           H  
ATOM   1484 3HG2 THR    98      50.510  28.070  65.730  1.00  0.00           H  
ATOM   1485  N   ARG    99      51.660  30.510  69.910  1.00  0.00           N  
ATOM   1486  CA  ARG    99      52.360  31.420  70.840  1.00  0.00           C  
ATOM   1487  C   ARG    99      51.920  32.870  70.600  1.00  0.00           C  
ATOM   1488  O   ARG    99      52.690  33.800  70.790  1.00  0.00           O  
ATOM   1489  CB  ARG    99      53.900  31.370  70.910  1.00  0.00           C  
ATOM   1490  CG  ARG    99      54.450  29.940  71.120  1.00  0.00           C  
ATOM   1491  CD  ARG    99      53.970  29.130  72.430  1.00  0.00           C  
ATOM   1492  NE  ARG    99      53.800  27.670  72.190  1.00  0.00           N  
ATOM   1493  CZ  ARG    99      54.720  26.820  71.670  1.00  0.00           C  
ATOM   1494  NH1 ARG    99      55.980  27.120  71.380  1.00  0.00           N1+
ATOM   1495  NH2 ARG    99      54.340  25.550  71.560  1.00  0.00           N  
ATOM   1496  HN  ARG    99      50.830  30.110  70.310  1.00  0.00           H  
ATOM   1497  HA  ARG    99      51.980  31.140  71.820  1.00  0.00           H  
ATOM   1498  HB1 ARG    99      54.310  31.960  71.750  1.00  0.00           H  
ATOM   1499  HB2 ARG    99      54.350  31.710  69.960  1.00  0.00           H  
ATOM   1500  HG1 ARG    99      55.560  29.950  71.090  1.00  0.00           H  
ATOM   1501  HG2 ARG    99      54.180  29.320  70.240  1.00  0.00           H  
ATOM   1502  HD1 ARG    99      53.040  29.630  72.780  1.00  0.00           H  
ATOM   1503  HD2 ARG    99      54.740  29.290  73.220  1.00  0.00           H  
ATOM   1504  HE  ARG    99      52.900  27.240  72.280  1.00  0.00           H  
ATOM   1505 1HH1 ARG    99      56.200  28.070  71.560  1.00  0.00           H  
ATOM   1506 2HH1 ARG    99      56.670  26.420  71.200  1.00  0.00           H  
ATOM   1507 1HH2 ARG    99      53.520  25.240  72.050  1.00  0.00           H  
ATOM   1508 2HH2 ARG    99      54.970  24.930  71.100  1.00  0.00           H  
ATOM   1509  N   LYS   100      50.710  33.090  70.040  1.00  0.00           N  
ATOM   1510  CA  LYS   100      50.300  34.380  69.520  1.00  0.00           C  
ATOM   1511  C   LYS   100      49.210  35.040  70.300  1.00  0.00           C  
ATOM   1512  O   LYS   100      48.110  34.560  70.550  1.00  0.00           O  
ATOM   1513  CB  LYS   100      49.970  34.450  68.050  1.00  0.00           C  
ATOM   1514  CG  LYS   100      51.110  33.910  67.070  1.00  0.00           C  
ATOM   1515  CD  LYS   100      52.400  34.720  67.130  1.00  0.00           C  
ATOM   1516  CE  LYS   100      53.580  33.880  66.710  1.00  0.00           C  
ATOM   1517  NZ  LYS   100      54.700  34.760  66.370  1.00  0.00           N1+
ATOM   1518  HN  LYS   100      50.120  32.310  69.820  1.00  0.00           H  
ATOM   1519  HA  LYS   100      51.140  35.050  69.630  1.00  0.00           H  
ATOM   1520  HB1 LYS   100      49.830  35.520  67.770  1.00  0.00           H  
ATOM   1521  HB2 LYS   100      49.080  33.850  67.770  1.00  0.00           H  
ATOM   1522  HG1 LYS   100      50.750  33.880  66.020  1.00  0.00           H  
ATOM   1523  HG2 LYS   100      51.350  32.880  67.410  1.00  0.00           H  
ATOM   1524  HD1 LYS   100      52.520  35.120  68.160  1.00  0.00           H  
ATOM   1525  HD2 LYS   100      52.450  35.620  66.490  1.00  0.00           H  
ATOM   1526  HE1 LYS   100      53.470  33.090  65.930  1.00  0.00           H  
ATOM   1527  HE2 LYS   100      53.940  33.300  67.580  1.00  0.00           H  
ATOM   1528  HZ1 LYS   100      54.430  35.200  65.460  1.00  0.00           H  
ATOM   1529  HZ2 LYS   100      55.620  34.260  66.340  1.00  0.00           H  
ATOM   1530  HZ3 LYS   100      54.900  35.510  67.060  1.00  0.00           H  
ATOM   1531  N   VAL   101      49.480  36.330  70.560  1.00  0.00           N  
ATOM   1532  CA  VAL   101      48.590  37.280  71.260  1.00  0.00           C  
ATOM   1533  C   VAL   101      47.860  38.010  70.120  1.00  0.00           C  
ATOM   1534  O   VAL   101      48.440  38.380  69.110  1.00  0.00           O  
ATOM   1535  CB  VAL   101      49.330  38.150  72.290  1.00  0.00           C  
ATOM   1536  CG1 VAL   101      50.270  37.100  72.980  1.00  0.00           C  
ATOM   1537  CG2 VAL   101      50.030  39.280  71.620  1.00  0.00           C  
ATOM   1538  HN  VAL   101      50.280  36.780  70.180  1.00  0.00           H  
ATOM   1539  HA  VAL   101      47.820  36.760  71.790  1.00  0.00           H  
ATOM   1540  HB  VAL   101      48.620  38.490  73.070  1.00  0.00           H  
ATOM   1541 1HG1 VAL   101      50.870  37.570  73.790  1.00  0.00           H  
ATOM   1542 2HG1 VAL   101      51.060  36.810  72.260  1.00  0.00           H  
ATOM   1543 3HG1 VAL   101      49.710  36.210  73.330  1.00  0.00           H  
ATOM   1544 1HG2 VAL   101      50.680  39.930  72.240  1.00  0.00           H  
ATOM   1545 2HG2 VAL   101      49.250  39.970  71.250  1.00  0.00           H  
ATOM   1546 3HG2 VAL   101      50.630  38.900  70.760  1.00  0.00           H  
ATOM   1547  N   TYR   102      46.560  38.260  70.290  1.00  0.00           N  
ATOM   1548  CA  TYR   102      45.790  39.120  69.380  1.00  0.00           C  
ATOM   1549  C   TYR   102      45.080  40.220  70.240  1.00  0.00           C  
ATOM   1550  O   TYR   102      45.050  40.170  71.460  1.00  0.00           O  
ATOM   1551  CB  TYR   102      44.720  38.330  68.620  1.00  0.00           C  
ATOM   1552  CG  TYR   102      45.390  37.460  67.600  1.00  0.00           C  
ATOM   1553  CD1 TYR   102      45.960  37.990  66.450  1.00  0.00           C  
ATOM   1554  CD2 TYR   102      45.550  36.060  67.880  1.00  0.00           C  
ATOM   1555  CE1 TYR   102      46.610  37.180  65.530  1.00  0.00           C  
ATOM   1556  CE2 TYR   102      46.320  35.320  67.000  1.00  0.00           C  
ATOM   1557  CZ  TYR   102      46.830  35.830  65.840  1.00  0.00           C  
ATOM   1558  OH  TYR   102      47.420  34.930  64.930  1.00  0.00           O  
ATOM   1559  HN  TYR   102      46.000  37.960  71.060  1.00  0.00           H  
ATOM   1560  HA  TYR   102      46.400  39.690  68.690  1.00  0.00           H  
ATOM   1561  HB1 TYR   102      44.060  39.010  68.040  1.00  0.00           H  
ATOM   1562  HB2 TYR   102      44.070  37.740  69.300  1.00  0.00           H  
ATOM   1563  HD1 TYR   102      45.910  39.060  66.310  1.00  0.00           H  
ATOM   1564  HD2 TYR   102      45.040  35.700  68.760  1.00  0.00           H  
ATOM   1565  HE1 TYR   102      47.010  37.560  64.600  1.00  0.00           H  
ATOM   1566  HE2 TYR   102      46.280  34.270  67.230  1.00  0.00           H  
ATOM   1567  HH  TYR   102      47.900  35.360  64.220  1.00  0.00           H  
ATOM   1568  N   ALA   103      44.540  41.270  69.570  1.00  0.00           N  
ATOM   1569  CA  ALA   103      43.390  42.040  69.990  1.00  0.00           C  
ATOM   1570  C   ALA   103      42.160  41.500  69.410  1.00  0.00           C  
ATOM   1571  O   ALA   103      42.080  40.960  68.320  1.00  0.00           O  
ATOM   1572  CB  ALA   103      43.450  43.630  69.740  1.00  0.00           C  
ATOM   1573  HN  ALA   103      44.630  41.410  68.590  1.00  0.00           H  
ATOM   1574  HA  ALA   103      43.300  41.780  71.040  1.00  0.00           H  
ATOM   1575  HB1 ALA   103      42.680  44.140  70.340  1.00  0.00           H  
ATOM   1576  HB2 ALA   103      43.240  43.690  68.650  1.00  0.00           H  
ATOM   1577  HB3 ALA   103      44.460  43.940  70.100  1.00  0.00           H  
ATOM   1578  N   MET   104      41.020  41.670  70.140  1.00  0.00           N  
ATOM   1579  CA  MET   104      39.760  41.180  69.810  1.00  0.00           C  
ATOM   1580  C   MET   104      38.680  42.180  70.140  1.00  0.00           C  
ATOM   1581  O   MET   104      38.530  42.570  71.260  1.00  0.00           O  
ATOM   1582  CB  MET   104      39.590  39.800  70.410  1.00  0.00           C  
ATOM   1583  CG  MET   104      38.090  39.320  70.730  1.00  0.00           C  
ATOM   1584  SD  MET   104      37.900  37.590  71.400  1.00  0.00           S  
ATOM   1585  CE  MET   104      38.530  36.770  69.890  1.00  0.00           C  
ATOM   1586  HN  MET   104      41.160  42.050  71.050  1.00  0.00           H  
ATOM   1587  HA  MET   104      39.740  40.990  68.740  1.00  0.00           H  
ATOM   1588  HB1 MET   104      40.210  39.750  71.330  1.00  0.00           H  
ATOM   1589  HB2 MET   104      40.170  39.100  69.770  1.00  0.00           H  
ATOM   1590  HG1 MET   104      37.350  39.460  69.920  1.00  0.00           H  
ATOM   1591  HG2 MET   104      37.640  40.020  71.460  1.00  0.00           H  
ATOM   1592  HE1 MET   104      39.260  37.360  69.300  1.00  0.00           H  
ATOM   1593  HE2 MET   104      37.640  36.610  69.240  1.00  0.00           H  
ATOM   1594  HE3 MET   104      39.010  35.790  70.100  1.00  0.00           H  
ATOM   1595  N   LYS   105      37.840  42.590  69.160  1.00  0.00           N  
ATOM   1596  CA  LYS   105      36.680  43.380  69.550  1.00  0.00           C  
ATOM   1597  C   LYS   105      35.470  42.450  69.390  1.00  0.00           C  
ATOM   1598  O   LYS   105      35.380  41.570  68.530  1.00  0.00           O  
ATOM   1599  CB  LYS   105      36.620  44.800  68.930  1.00  0.00           C  
ATOM   1600  CG  LYS   105      35.180  45.480  68.980  1.00  0.00           C  
ATOM   1601  CD  LYS   105      35.100  46.990  68.590  1.00  0.00           C  
ATOM   1602  CE  LYS   105      35.350  47.350  67.090  1.00  0.00           C  
ATOM   1603  NZ  LYS   105      35.380  48.780  66.940  1.00  0.00           N1+
ATOM   1604  HN  LYS   105      37.940  42.350  68.200  1.00  0.00           H  
ATOM   1605  HA  LYS   105      36.720  43.740  70.570  1.00  0.00           H  
ATOM   1606  HB1 LYS   105      36.920  44.750  67.860  1.00  0.00           H  
ATOM   1607  HB2 LYS   105      37.310  45.480  69.480  1.00  0.00           H  
ATOM   1608  HG1 LYS   105      34.690  45.470  69.980  1.00  0.00           H  
ATOM   1609  HG2 LYS   105      34.540  45.000  68.220  1.00  0.00           H  
ATOM   1610  HD1 LYS   105      35.850  47.510  69.210  1.00  0.00           H  
ATOM   1611  HD2 LYS   105      34.080  47.320  68.900  1.00  0.00           H  
ATOM   1612  HE1 LYS   105      34.440  46.970  66.580  1.00  0.00           H  
ATOM   1613  HE2 LYS   105      36.170  46.960  66.450  1.00  0.00           H  
ATOM   1614  HZ1 LYS   105      36.320  49.210  67.100  1.00  0.00           H  
ATOM   1615  HZ2 LYS   105      34.650  49.320  67.460  1.00  0.00           H  
ATOM   1616  HZ3 LYS   105      35.200  49.130  65.980  1.00  0.00           H  
ATOM   1617  N   LEU   106      34.540  42.480  70.340  1.00  0.00           N  
ATOM   1618  CA  LEU   106      33.340  41.710  70.280  1.00  0.00           C  
ATOM   1619  C   LEU   106      32.080  42.570  70.390  1.00  0.00           C  
ATOM   1620  O   LEU   106      31.960  43.430  71.240  1.00  0.00           O  
ATOM   1621  CB  LEU   106      33.390  40.540  71.400  1.00  0.00           C  
ATOM   1622  CG  LEU   106      33.140  40.950  72.920  1.00  0.00           C  
ATOM   1623  CD1 LEU   106      31.670  40.850  73.390  1.00  0.00           C  
ATOM   1624  CD2 LEU   106      34.100  40.120  73.800  1.00  0.00           C  
ATOM   1625  HN  LEU   106      34.550  43.150  71.080  1.00  0.00           H  
ATOM   1626  HA  LEU   106      33.310  41.110  69.380  1.00  0.00           H  
ATOM   1627  HB1 LEU   106      34.300  39.920  71.290  1.00  0.00           H  
ATOM   1628  HB2 LEU   106      32.560  39.870  71.080  1.00  0.00           H  
ATOM   1629  HG  LEU   106      33.460  42.010  73.020  1.00  0.00           H  
ATOM   1630 1HD1 LEU   106      31.040  41.450  72.700  1.00  0.00           H  
ATOM   1631 2HD1 LEU   106      31.560  41.300  74.400  1.00  0.00           H  
ATOM   1632 3HD1 LEU   106      31.430  39.770  73.430  1.00  0.00           H  
ATOM   1633 1HD2 LEU   106      35.100  40.420  73.420  1.00  0.00           H  
ATOM   1634 2HD2 LEU   106      33.860  39.050  73.670  1.00  0.00           H  
ATOM   1635 3HD2 LEU   106      34.030  40.330  74.890  1.00  0.00           H  
ATOM   1636  N   LEU   107      31.130  42.220  69.450  1.00  0.00           N  
ATOM   1637  CA  LEU   107      29.840  42.810  69.270  1.00  0.00           C  
ATOM   1638  C   LEU   107      28.490  41.990  69.130  1.00  0.00           C  
ATOM   1639  O   LEU   107      28.270  41.240  68.230  1.00  0.00           O  
ATOM   1640  CB  LEU   107      29.960  43.640  67.950  1.00  0.00           C  
ATOM   1641  CG  LEU   107      31.180  44.690  67.890  1.00  0.00           C  
ATOM   1642  CD1 LEU   107      31.290  45.180  66.500  1.00  0.00           C  
ATOM   1643  CD2 LEU   107      30.810  45.820  68.790  1.00  0.00           C  
ATOM   1644  HN  LEU   107      31.300  41.510  68.780  1.00  0.00           H  
ATOM   1645  HA  LEU   107      29.670  43.420  70.140  1.00  0.00           H  
ATOM   1646  HB1 LEU   107      29.000  44.100  67.640  1.00  0.00           H  
ATOM   1647  HB2 LEU   107      30.200  42.890  67.160  1.00  0.00           H  
ATOM   1648  HG  LEU   107      32.130  44.200  68.180  1.00  0.00           H  
ATOM   1649 1HD1 LEU   107      32.030  46.010  66.480  1.00  0.00           H  
ATOM   1650 2HD1 LEU   107      30.290  45.570  66.230  1.00  0.00           H  
ATOM   1651 3HD1 LEU   107      31.750  44.410  65.850  1.00  0.00           H  
ATOM   1652 1HD2 LEU   107      30.320  45.510  69.740  1.00  0.00           H  
ATOM   1653 2HD2 LEU   107      30.050  46.430  68.270  1.00  0.00           H  
ATOM   1654 3HD2 LEU   107      31.690  46.420  69.100  1.00  0.00           H  
ATOM   1655  N   SER   108      27.650  42.160  70.170  1.00  0.00           N  
ATOM   1656  CA  SER   108      26.380  41.420  70.360  1.00  0.00           C  
ATOM   1657  C   SER   108      25.350  41.780  69.330  1.00  0.00           C  
ATOM   1658  O   SER   108      25.060  42.940  69.110  1.00  0.00           O  
ATOM   1659  CB  SER   108      25.740  41.470  71.740  1.00  0.00           C  
ATOM   1660  OG  SER   108      24.470  40.850  71.860  1.00  0.00           O  
ATOM   1661  HN  SER   108      27.960  42.660  70.980  1.00  0.00           H  
ATOM   1662  HA  SER   108      26.610  40.390  70.140  1.00  0.00           H  
ATOM   1663  HB1 SER   108      25.560  42.540  71.990  1.00  0.00           H  
ATOM   1664  HB2 SER   108      26.410  41.060  72.520  1.00  0.00           H  
ATOM   1665  HG1 SER   108      24.460  40.470  72.740  1.00  0.00           H  
ATOM   1666  N   LYS   109      24.770  40.680  68.700  1.00  0.00           N  
ATOM   1667  CA  LYS   109      23.830  40.710  67.590  1.00  0.00           C  
ATOM   1668  C   LYS   109      22.380  40.910  68.110  1.00  0.00           C  
ATOM   1669  O   LYS   109      21.480  41.440  67.450  1.00  0.00           O  
ATOM   1670  CB  LYS   109      23.930  39.290  66.940  1.00  0.00           C  
ATOM   1671  CG  LYS   109      25.260  38.880  66.320  1.00  0.00           C  
ATOM   1672  CD  LYS   109      25.190  37.570  65.510  1.00  0.00           C  
ATOM   1673  CE  LYS   109      24.880  36.340  66.300  1.00  0.00           C  
ATOM   1674  NZ  LYS   109      24.740  35.280  65.300  1.00  0.00           N1+
ATOM   1675  HN  LYS   109      25.110  39.760  68.920  1.00  0.00           H  
ATOM   1676  HA  LYS   109      24.170  41.450  66.890  1.00  0.00           H  
ATOM   1677  HB1 LYS   109      23.130  39.270  66.170  1.00  0.00           H  
ATOM   1678  HB2 LYS   109      23.530  38.560  67.680  1.00  0.00           H  
ATOM   1679  HG1 LYS   109      25.990  38.810  67.160  1.00  0.00           H  
ATOM   1680  HG2 LYS   109      25.520  39.610  65.520  1.00  0.00           H  
ATOM   1681  HD1 LYS   109      26.180  37.510  65.000  1.00  0.00           H  
ATOM   1682  HD2 LYS   109      24.420  37.740  64.730  1.00  0.00           H  
ATOM   1683  HE1 LYS   109      23.980  36.290  66.940  1.00  0.00           H  
ATOM   1684  HE2 LYS   109      25.820  36.110  66.860  1.00  0.00           H  
ATOM   1685  HZ1 LYS   109      25.510  35.140  64.600  1.00  0.00           H  
ATOM   1686  HZ2 LYS   109      23.800  35.450  64.890  1.00  0.00           H  
ATOM   1687  HZ3 LYS   109      24.660  34.340  65.730  1.00  0.00           H  
ATOM   1688  N   PHE   110      22.210  40.520  69.410  1.00  0.00           N  
ATOM   1689  CA  PHE   110      21.020  40.750  70.160  1.00  0.00           C  
ATOM   1690  C   PHE   110      20.950  42.220  70.500  1.00  0.00           C  
ATOM   1691  O   PHE   110      19.860  42.700  70.800  1.00  0.00           O  
ATOM   1692  CB  PHE   110      21.270  39.900  71.410  1.00  0.00           C  
ATOM   1693  CG  PHE   110      20.090  40.010  72.360  1.00  0.00           C  
ATOM   1694  CD1 PHE   110      18.970  39.160  72.160  1.00  0.00           C  
ATOM   1695  CD2 PHE   110      20.160  40.650  73.550  1.00  0.00           C  
ATOM   1696  CE1 PHE   110      17.920  39.090  73.060  1.00  0.00           C  
ATOM   1697  CE2 PHE   110      19.120  40.680  74.510  1.00  0.00           C  
ATOM   1698  CZ  PHE   110      18.000  39.800  74.240  1.00  0.00           C  
ATOM   1699  HN  PHE   110      22.940  40.120  69.940  1.00  0.00           H  
ATOM   1700  HA  PHE   110      20.190  40.370  69.590  1.00  0.00           H  
ATOM   1701  HB1 PHE   110      22.140  40.260  72.000  1.00  0.00           H  
ATOM   1702  HB2 PHE   110      21.520  38.840  71.170  1.00  0.00           H  
ATOM   1703  HD1 PHE   110      18.860  38.500  71.310  1.00  0.00           H  
ATOM   1704  HD2 PHE   110      21.080  41.130  73.820  1.00  0.00           H  
ATOM   1705  HE1 PHE   110      17.060  38.500  72.770  1.00  0.00           H  
ATOM   1706  HE2 PHE   110      19.270  41.140  75.470  1.00  0.00           H  
ATOM   1707  HZ  PHE   110      17.240  39.720  75.000  1.00  0.00           H  
ATOM   1708  N   GLU   111      22.020  43.000  70.630  1.00  0.00           N  
ATOM   1709  CA  GLU   111      22.030  44.380  70.900  1.00  0.00           C  
ATOM   1710  C   GLU   111      21.750  45.190  69.610  1.00  0.00           C  
ATOM   1711  O   GLU   111      20.870  46.070  69.630  1.00  0.00           O  
ATOM   1712  CB  GLU   111      23.370  44.770  71.590  1.00  0.00           C  
ATOM   1713  CG  GLU   111      23.610  44.170  73.020  1.00  0.00           C  
ATOM   1714  CD  GLU   111      22.810  44.970  74.010  1.00  0.00           C  
ATOM   1715  OE1 GLU   111      23.430  45.430  75.050  1.00  0.00           O  
ATOM   1716  OE2 GLU   111      21.620  45.230  73.820  1.00  0.00           O1-
ATOM   1717  HN  GLU   111      22.960  42.700  70.490  1.00  0.00           H  
ATOM   1718  HA  GLU   111      21.150  44.680  71.460  1.00  0.00           H  
ATOM   1719  HB1 GLU   111      23.550  45.870  71.670  1.00  0.00           H  
ATOM   1720  HB2 GLU   111      24.050  44.340  70.830  1.00  0.00           H  
ATOM   1721  HG1 GLU   111      24.680  44.380  73.240  1.00  0.00           H  
ATOM   1722  HG2 GLU   111      23.340  43.100  73.160  1.00  0.00           H  
ATOM   1723  N   MET   112      22.320  44.820  68.470  1.00  0.00           N  
ATOM   1724  CA  MET   112      22.050  45.290  67.070  1.00  0.00           C  
ATOM   1725  C   MET   112      20.690  45.200  66.590  1.00  0.00           C  
ATOM   1726  O   MET   112      20.270  46.140  65.840  1.00  0.00           O  
ATOM   1727  CB  MET   112      22.940  44.410  66.190  1.00  0.00           C  
ATOM   1728  CG  MET   112      24.390  44.750  66.270  1.00  0.00           C  
ATOM   1729  SD  MET   112      25.330  44.220  64.750  1.00  0.00           S  
ATOM   1730  CE  MET   112      26.940  44.750  65.410  1.00  0.00           C  
ATOM   1731  HN  MET   112      23.000  44.090  68.490  1.00  0.00           H  
ATOM   1732  HA  MET   112      22.480  46.280  67.090  1.00  0.00           H  
ATOM   1733  HB1 MET   112      22.610  44.560  65.140  1.00  0.00           H  
ATOM   1734  HB2 MET   112      22.680  43.360  66.470  1.00  0.00           H  
ATOM   1735  HG1 MET   112      24.770  44.270  67.200  1.00  0.00           H  
ATOM   1736  HG2 MET   112      24.510  45.850  66.360  1.00  0.00           H  
ATOM   1737  HE1 MET   112      27.810  44.380  64.820  1.00  0.00           H  
ATOM   1738  HE2 MET   112      27.140  44.390  66.440  1.00  0.00           H  
ATOM   1739  HE3 MET   112      27.110  45.850  65.390  1.00  0.00           H  
ATOM   1740  N   ILE   113      19.860  44.180  66.840  1.00  0.00           N  
ATOM   1741  CA  ILE   113      18.500  44.050  66.360  1.00  0.00           C  
ATOM   1742  C   ILE   113      17.650  45.210  66.970  1.00  0.00           C  
ATOM   1743  O   ILE   113      16.780  45.780  66.330  1.00  0.00           O  
ATOM   1744  CB  ILE   113      17.840  42.700  66.660  1.00  0.00           C  
ATOM   1745  CG1 ILE   113      16.460  42.450  66.190  1.00  0.00           C  
ATOM   1746  CG2 ILE   113      17.910  42.380  68.110  1.00  0.00           C  
ATOM   1747  CD  ILE   113      16.280  42.510  64.720  1.00  0.00           C  
ATOM   1748  HN  ILE   113      20.290  43.380  67.260  1.00  0.00           H  
ATOM   1749  HA  ILE   113      18.510  44.150  65.290  1.00  0.00           H  
ATOM   1750  HB  ILE   113      18.470  41.940  66.130  1.00  0.00           H  
ATOM   1751 1HG1 ILE   113      15.780  43.170  66.690  1.00  0.00           H  
ATOM   1752 2HG1 ILE   113      16.000  41.490  66.520  1.00  0.00           H  
ATOM   1753 1HG2 ILE   113      17.590  41.330  68.250  1.00  0.00           H  
ATOM   1754 2HG2 ILE   113      17.220  42.990  68.740  1.00  0.00           H  
ATOM   1755 3HG2 ILE   113      18.930  42.480  68.550  1.00  0.00           H  
ATOM   1756  HD1 ILE   113      15.310  42.080  64.380  1.00  0.00           H  
ATOM   1757  HD2 ILE   113      16.950  41.780  64.230  1.00  0.00           H  
ATOM   1758  HD3 ILE   113      16.590  43.480  64.300  1.00  0.00           H  
ATOM   1759  N   LYS   114      17.830  45.600  68.260  1.00  0.00           N  
ATOM   1760  CA  LYS   114      17.180  46.730  68.800  1.00  0.00           C  
ATOM   1761  C   LYS   114      17.620  48.070  68.170  1.00  0.00           C  
ATOM   1762  O   LYS   114      16.850  49.030  68.000  1.00  0.00           O  
ATOM   1763  CB  LYS   114      17.560  46.660  70.330  1.00  0.00           C  
ATOM   1764  CG  LYS   114      16.970  45.410  71.010  1.00  0.00           C  
ATOM   1765  CD  LYS   114      15.390  45.360  70.660  1.00  0.00           C  
ATOM   1766  CE  LYS   114      14.510  44.510  71.590  1.00  0.00           C  
ATOM   1767  NZ  LYS   114      14.760  43.090  71.540  1.00  0.00           N1+
ATOM   1768  HN  LYS   114      18.630  45.280  68.750  1.00  0.00           H  
ATOM   1769  HA  LYS   114      16.110  46.660  68.690  1.00  0.00           H  
ATOM   1770  HB1 LYS   114      17.120  47.590  70.750  1.00  0.00           H  
ATOM   1771  HB2 LYS   114      18.660  46.720  70.390  1.00  0.00           H  
ATOM   1772  HG1 LYS   114      17.160  45.510  72.100  1.00  0.00           H  
ATOM   1773  HG2 LYS   114      17.540  44.550  70.610  1.00  0.00           H  
ATOM   1774  HD1 LYS   114      15.210  45.100  69.590  1.00  0.00           H  
ATOM   1775  HD2 LYS   114      15.040  46.400  70.810  1.00  0.00           H  
ATOM   1776  HE1 LYS   114      13.510  44.670  71.140  1.00  0.00           H  
ATOM   1777  HE2 LYS   114      14.690  44.850  72.630  1.00  0.00           H  
ATOM   1778  HZ1 LYS   114      14.160  42.690  72.280  1.00  0.00           H  
ATOM   1779  HZ2 LYS   114      15.780  43.020  71.710  1.00  0.00           H  
ATOM   1780  HZ3 LYS   114      14.430  42.630  70.660  1.00  0.00           H  
ATOM   1781  N   ARG   115      18.930  48.240  67.960  1.00  0.00           N  
ATOM   1782  CA  ARG   115      19.690  49.330  67.430  1.00  0.00           C  
ATOM   1783  C   ARG   115      19.380  49.810  66.040  1.00  0.00           C  
ATOM   1784  O   ARG   115      19.180  48.990  65.140  1.00  0.00           O  
ATOM   1785  CB  ARG   115      21.190  49.020  67.520  1.00  0.00           C  
ATOM   1786  CG  ARG   115      22.000  49.770  68.620  1.00  0.00           C  
ATOM   1787  CD  ARG   115      23.510  49.450  68.630  1.00  0.00           C  
ATOM   1788  NE  ARG   115      24.120  50.000  69.940  1.00  0.00           N  
ATOM   1789  CZ  ARG   115      25.140  50.770  69.950  1.00  0.00           C  
ATOM   1790  NH1 ARG   115      26.070  50.880  69.050  1.00  0.00           N1+
ATOM   1791  NH2 ARG   115      25.360  51.530  71.010  1.00  0.00           N  
ATOM   1792  HN  ARG   115      19.490  47.470  68.240  1.00  0.00           H  
ATOM   1793  HA  ARG   115      19.380  50.130  68.090  1.00  0.00           H  
ATOM   1794  HB1 ARG   115      21.830  49.160  66.620  1.00  0.00           H  
ATOM   1795  HB2 ARG   115      21.280  47.940  67.760  1.00  0.00           H  
ATOM   1796  HG1 ARG   115      21.560  49.540  69.610  1.00  0.00           H  
ATOM   1797  HG2 ARG   115      21.910  50.860  68.420  1.00  0.00           H  
ATOM   1798  HD1 ARG   115      23.990  50.020  67.800  1.00  0.00           H  
ATOM   1799  HD2 ARG   115      23.720  48.360  68.620  1.00  0.00           H  
ATOM   1800  HE  ARG   115      23.570  50.080  70.770  1.00  0.00           H  
ATOM   1801 1HH1 ARG   115      25.990  50.340  68.210  1.00  0.00           H  
ATOM   1802 2HH1 ARG   115      26.910  51.380  69.250  1.00  0.00           H  
ATOM   1803 1HH2 ARG   115      24.910  51.390  71.890  1.00  0.00           H  
ATOM   1804 2HH2 ARG   115      26.120  52.190  70.960  1.00  0.00           H  
ATOM   1805  N   SER   116      19.360  51.100  65.860  1.00  0.00           N  
ATOM   1806  CA  SER   116      19.030  51.780  64.640  1.00  0.00           C  
ATOM   1807  C   SER   116      20.010  51.450  63.520  1.00  0.00           C  
ATOM   1808  O   SER   116      21.220  51.610  63.810  1.00  0.00           O  
ATOM   1809  CB  SER   116      18.960  53.310  64.880  1.00  0.00           C  
ATOM   1810  OG  SER   116      18.440  54.070  63.770  1.00  0.00           O  
ATOM   1811  HN  SER   116      19.470  51.690  66.660  1.00  0.00           H  
ATOM   1812  HA  SER   116      18.020  51.510  64.380  1.00  0.00           H  
ATOM   1813  HB1 SER   116      19.980  53.710  65.010  1.00  0.00           H  
ATOM   1814  HB2 SER   116      18.390  53.590  65.790  1.00  0.00           H  
ATOM   1815  HG1 SER   116      18.590  55.000  63.960  1.00  0.00           H  
ATOM   1816  N   ASP   117      19.520  51.120  62.310  1.00  0.00           N  
ATOM   1817  CA  ASP   117      20.270  50.570  61.220  1.00  0.00           C  
ATOM   1818  C   ASP   117      21.720  51.110  60.910  1.00  0.00           C  
ATOM   1819  O   ASP   117      21.940  52.310  60.750  1.00  0.00           O  
ATOM   1820  CB  ASP   117      19.380  50.680  59.950  1.00  0.00           C  
ATOM   1821  CG  ASP   117      18.100  49.920  60.130  1.00  0.00           C  
ATOM   1822  OD1 ASP   117      17.210  50.400  60.900  1.00  0.00           O  
ATOM   1823  OD2 ASP   117      17.920  48.840  59.500  1.00  0.00           O1-
ATOM   1824  HN  ASP   117      18.560  51.300  62.110  1.00  0.00           H  
ATOM   1825  HA  ASP   117      20.420  49.510  61.380  1.00  0.00           H  
ATOM   1826  HB1 ASP   117      19.950  50.290  59.080  1.00  0.00           H  
ATOM   1827  HB2 ASP   117      19.190  51.760  59.790  1.00  0.00           H  
ATOM   1828  N   SER   118      22.730  50.230  60.930  1.00  0.00           N  
ATOM   1829  CA  SER   118      24.070  50.760  60.770  1.00  0.00           C  
ATOM   1830  C   SER   118      24.940  49.710  60.060  1.00  0.00           C  
ATOM   1831  O   SER   118      24.700  48.560  60.290  1.00  0.00           O  
ATOM   1832  CB  SER   118      24.740  51.050  62.170  1.00  0.00           C  
ATOM   1833  OG  SER   118      26.170  51.240  62.060  1.00  0.00           O  
ATOM   1834  HN  SER   118      22.680  49.270  61.190  1.00  0.00           H  
ATOM   1835  HA  SER   118      24.040  51.630  60.120  1.00  0.00           H  
ATOM   1836  HB1 SER   118      24.650  50.140  62.800  1.00  0.00           H  
ATOM   1837  HB2 SER   118      24.300  51.950  62.640  1.00  0.00           H  
ATOM   1838  HG1 SER   118      26.410  51.820  62.780  1.00  0.00           H  
ATOM   1839  N   ALA   119      25.810  50.110  59.130  1.00  0.00           N  
ATOM   1840  CA  ALA   119      26.880  49.230  58.650  1.00  0.00           C  
ATOM   1841  C   ALA   119      28.180  49.890  58.970  1.00  0.00           C  
ATOM   1842  O   ALA   119      29.230  49.510  58.460  1.00  0.00           O  
ATOM   1843  CB  ALA   119      26.680  48.960  57.140  1.00  0.00           C  
ATOM   1844  HN  ALA   119      25.800  51.080  58.910  1.00  0.00           H  
ATOM   1845  HA  ALA   119      26.870  48.360  59.290  1.00  0.00           H  
ATOM   1846  HB1 ALA   119      27.540  48.380  56.760  1.00  0.00           H  
ATOM   1847  HB2 ALA   119      26.600  49.900  56.550  1.00  0.00           H  
ATOM   1848  HB3 ALA   119      25.770  48.390  56.850  1.00  0.00           H  
ATOM   1849  N   PHE   120      28.210  50.840  59.960  1.00  0.00           N  
ATOM   1850  CA  PHE   120      29.470  51.580  60.210  1.00  0.00           C  
ATOM   1851  C   PHE   120      30.480  50.650  60.900  1.00  0.00           C  
ATOM   1852  O   PHE   120      31.680  50.760  60.640  1.00  0.00           O  
ATOM   1853  CB  PHE   120      29.210  52.940  60.970  1.00  0.00           C  
ATOM   1854  CG  PHE   120      28.580  54.090  60.140  1.00  0.00           C  
ATOM   1855  CD1 PHE   120      27.500  54.820  60.640  1.00  0.00           C  
ATOM   1856  CD2 PHE   120      29.130  54.440  58.910  1.00  0.00           C  
ATOM   1857  CE1 PHE   120      26.870  55.720  59.760  1.00  0.00           C  
ATOM   1858  CE2 PHE   120      28.480  55.360  58.040  1.00  0.00           C  
ATOM   1859  CZ  PHE   120      27.330  55.990  58.470  1.00  0.00           C  
ATOM   1860  HN  PHE   120      27.370  50.940  60.480  1.00  0.00           H  
ATOM   1861  HA  PHE   120      30.000  51.860  59.310  1.00  0.00           H  
ATOM   1862  HB1 PHE   120      30.130  53.340  61.460  1.00  0.00           H  
ATOM   1863  HB2 PHE   120      28.500  52.630  61.770  1.00  0.00           H  
ATOM   1864  HD1 PHE   120      27.090  54.650  61.620  1.00  0.00           H  
ATOM   1865  HD2 PHE   120      29.890  53.780  58.520  1.00  0.00           H  
ATOM   1866  HE1 PHE   120      25.880  56.040  60.030  1.00  0.00           H  
ATOM   1867  HE2 PHE   120      28.780  55.480  57.010  1.00  0.00           H  
ATOM   1868  HZ  PHE   120      26.820  56.670  57.800  1.00  0.00           H  
ATOM   1869  N   PHE   121      30.060  49.650  61.730  1.00  0.00           N  
ATOM   1870  CA  PHE   121      30.910  48.640  62.290  1.00  0.00           C  
ATOM   1871  C   PHE   121      31.510  47.750  61.230  1.00  0.00           C  
ATOM   1872  O   PHE   121      32.700  47.500  61.180  1.00  0.00           O  
ATOM   1873  CB  PHE   121      30.120  47.800  63.380  1.00  0.00           C  
ATOM   1874  CG  PHE   121      28.880  47.140  62.880  1.00  0.00           C  
ATOM   1875  CD1 PHE   121      27.690  47.800  63.110  1.00  0.00           C  
ATOM   1876  CD2 PHE   121      28.830  45.850  62.340  1.00  0.00           C  
ATOM   1877  CE1 PHE   121      26.450  47.350  62.620  1.00  0.00           C  
ATOM   1878  CE2 PHE   121      27.650  45.340  61.840  1.00  0.00           C  
ATOM   1879  CZ  PHE   121      26.410  46.110  62.000  1.00  0.00           C  
ATOM   1880  HN  PHE   121      29.110  49.550  61.990  1.00  0.00           H  
ATOM   1881  HA  PHE   121      31.660  49.210  62.830  1.00  0.00           H  
ATOM   1882  HB1 PHE   121      29.820  48.520  64.170  1.00  0.00           H  
ATOM   1883  HB2 PHE   121      30.840  47.150  63.920  1.00  0.00           H  
ATOM   1884  HD1 PHE   121      27.710  48.800  63.520  1.00  0.00           H  
ATOM   1885  HD2 PHE   121      29.750  45.280  62.290  1.00  0.00           H  
ATOM   1886  HE1 PHE   121      25.630  48.030  62.800  1.00  0.00           H  
ATOM   1887  HE2 PHE   121      27.560  44.340  61.440  1.00  0.00           H  
ATOM   1888  HZ  PHE   121      25.480  45.680  61.660  1.00  0.00           H  
ATOM   1889  N   TRP   122      30.670  47.400  60.200  1.00  0.00           N  
ATOM   1890  CA  TRP   122      30.950  46.540  59.060  1.00  0.00           C  
ATOM   1891  C   TRP   122      31.840  47.320  58.040  1.00  0.00           C  
ATOM   1892  O   TRP   122      32.820  46.820  57.480  1.00  0.00           O  
ATOM   1893  CB  TRP   122      29.530  46.020  58.630  1.00  0.00           C  
ATOM   1894  CG  TRP   122      29.380  44.820  57.700  1.00  0.00           C  
ATOM   1895  CD1 TRP   122      30.240  44.400  56.730  1.00  0.00           C  
ATOM   1896  CD2 TRP   122      28.340  43.860  57.620  1.00  0.00           C  
ATOM   1897  CE2 TRP   122      28.580  43.020  56.560  1.00  0.00           C  
ATOM   1898  CE3 TRP   122      27.190  43.680  58.380  1.00  0.00           C  
ATOM   1899  NE1 TRP   122      29.740  43.400  56.050  1.00  0.00           N  
ATOM   1900  CZ2 TRP   122      27.670  42.060  56.170  1.00  0.00           C  
ATOM   1901  CZ3 TRP   122      26.290  42.590  58.070  1.00  0.00           C  
ATOM   1902  CH2 TRP   122      26.470  41.850  56.930  1.00  0.00           C  
ATOM   1903  HN  TRP   122      29.800  47.870  60.370  1.00  0.00           H  
ATOM   1904  HA  TRP   122      31.540  45.740  59.490  1.00  0.00           H  
ATOM   1905  HB1 TRP   122      29.060  46.920  58.160  1.00  0.00           H  
ATOM   1906  HB2 TRP   122      28.990  45.740  59.560  1.00  0.00           H  
ATOM   1907  HD1 TRP   122      31.160  44.900  56.470  1.00  0.00           H  
ATOM   1908  HE1 TRP   122      30.250  42.910  55.380  1.00  0.00           H  
ATOM   1909  HE3 TRP   122      26.960  44.370  59.180  1.00  0.00           H  
ATOM   1910  HZ2 TRP   122      27.920  41.410  55.350  1.00  0.00           H  
ATOM   1911  HZ3 TRP   122      25.430  42.460  58.710  1.00  0.00           H  
ATOM   1912  HH2 TRP   122      25.650  41.380  56.400  1.00  0.00           H  
ATOM   1913  N   GLU   123      31.670  48.600  57.920  1.00  0.00           N  
ATOM   1914  CA  GLU   123      32.510  49.560  57.170  1.00  0.00           C  
ATOM   1915  C   GLU   123      33.920  49.690  57.790  1.00  0.00           C  
ATOM   1916  O   GLU   123      34.930  49.760  57.070  1.00  0.00           O  
ATOM   1917  CB  GLU   123      31.870  50.920  56.930  1.00  0.00           C  
ATOM   1918  CG  GLU   123      30.610  50.990  55.970  1.00  0.00           C  
ATOM   1919  CD  GLU   123      30.980  50.930  54.470  1.00  0.00           C  
ATOM   1920  OE1 GLU   123      31.070  49.820  53.830  1.00  0.00           O  
ATOM   1921  OE2 GLU   123      31.170  52.050  53.940  1.00  0.00           O1-
ATOM   1922  HN  GLU   123      30.880  49.010  58.370  1.00  0.00           H  
ATOM   1923  HA  GLU   123      32.700  49.100  56.210  1.00  0.00           H  
ATOM   1924  HB1 GLU   123      32.640  51.560  56.460  1.00  0.00           H  
ATOM   1925  HB2 GLU   123      31.660  51.330  57.950  1.00  0.00           H  
ATOM   1926  HG1 GLU   123      30.000  51.910  56.070  1.00  0.00           H  
ATOM   1927  HG2 GLU   123      29.890  50.160  56.130  1.00  0.00           H  
ATOM   1928  N   GLU   124      34.030  49.740  59.170  1.00  0.00           N  
ATOM   1929  CA  GLU   124      35.130  49.730  60.010  1.00  0.00           C  
ATOM   1930  C   GLU   124      35.980  48.400  59.810  1.00  0.00           C  
ATOM   1931  O   GLU   124      37.200  48.390  59.670  1.00  0.00           O  
ATOM   1932  CB  GLU   124      34.820  50.170  61.460  1.00  0.00           C  
ATOM   1933  CG  GLU   124      35.820  49.580  62.510  1.00  0.00           C  
ATOM   1934  CD  GLU   124      35.830  50.280  63.860  1.00  0.00           C  
ATOM   1935  OE1 GLU   124      36.820  51.000  64.160  1.00  0.00           O  
ATOM   1936  OE2 GLU   124      34.970  50.070  64.770  1.00  0.00           O1-
ATOM   1937  HN  GLU   124      33.140  49.770  59.610  1.00  0.00           H  
ATOM   1938  HA  GLU   124      35.840  50.490  59.710  1.00  0.00           H  
ATOM   1939  HB1 GLU   124      33.770  49.970  61.730  1.00  0.00           H  
ATOM   1940  HB2 GLU   124      34.850  51.280  61.350  1.00  0.00           H  
ATOM   1941  HG1 GLU   124      36.880  49.650  62.200  1.00  0.00           H  
ATOM   1942  HG2 GLU   124      35.610  48.520  62.730  1.00  0.00           H  
ATOM   1943  N   ARG   125      35.290  47.260  59.780  1.00  0.00           N  
ATOM   1944  CA  ARG   125      35.830  45.950  59.440  1.00  0.00           C  
ATOM   1945  C   ARG   125      36.570  45.860  58.120  1.00  0.00           C  
ATOM   1946  O   ARG   125      37.680  45.300  58.000  1.00  0.00           O  
ATOM   1947  CB  ARG   125      34.790  44.790  59.590  1.00  0.00           C  
ATOM   1948  CG  ARG   125      35.390  43.340  59.560  1.00  0.00           C  
ATOM   1949  CD  ARG   125      34.630  42.330  58.750  1.00  0.00           C  
ATOM   1950  NE  ARG   125      34.660  42.700  57.280  1.00  0.00           N  
ATOM   1951  CZ  ARG   125      34.680  41.850  56.270  1.00  0.00           C  
ATOM   1952  NH1 ARG   125      34.380  40.590  56.360  1.00  0.00           N1+
ATOM   1953  NH2 ARG   125      34.960  42.330  55.100  1.00  0.00           N  
ATOM   1954  HN  ARG   125      34.310  47.280  59.930  1.00  0.00           H  
ATOM   1955  HA  ARG   125      36.590  45.780  60.180  1.00  0.00           H  
ATOM   1956  HB1 ARG   125      33.870  44.870  58.970  1.00  0.00           H  
ATOM   1957  HB2 ARG   125      34.390  44.940  60.620  1.00  0.00           H  
ATOM   1958  HG1 ARG   125      35.500  43.050  60.630  1.00  0.00           H  
ATOM   1959  HG2 ARG   125      36.410  43.380  59.130  1.00  0.00           H  
ATOM   1960  HD1 ARG   125      33.520  42.290  58.840  1.00  0.00           H  
ATOM   1961  HD2 ARG   125      35.000  41.290  58.820  1.00  0.00           H  
ATOM   1962  HE  ARG   125      34.720  43.670  57.050  1.00  0.00           H  
ATOM   1963 1HH1 ARG   125      33.990  40.270  57.220  1.00  0.00           H  
ATOM   1964 2HH1 ARG   125      34.130  40.150  55.500  1.00  0.00           H  
ATOM   1965 1HH2 ARG   125      34.740  43.300  54.960  1.00  0.00           H  
ATOM   1966 2HH2 ARG   125      34.970  41.680  54.340  1.00  0.00           H  
ATOM   1967  N   ASP   126      35.980  46.480  57.110  1.00  0.00           N  
ATOM   1968  CA  ASP   126      36.470  46.570  55.670  1.00  0.00           C  
ATOM   1969  C   ASP   126      37.810  47.270  55.630  1.00  0.00           C  
ATOM   1970  O   ASP   126      38.730  46.900  54.880  1.00  0.00           O  
ATOM   1971  CB  ASP   126      35.470  47.130  54.620  1.00  0.00           C  
ATOM   1972  CG  ASP   126      34.330  46.210  54.420  1.00  0.00           C  
ATOM   1973  OD1 ASP   126      34.370  45.030  54.850  1.00  0.00           O  
ATOM   1974  OD2 ASP   126      33.320  46.660  53.830  1.00  0.00           O1-
ATOM   1975  HN  ASP   126      35.050  46.820  57.180  1.00  0.00           H  
ATOM   1976  HA  ASP   126      36.690  45.560  55.380  1.00  0.00           H  
ATOM   1977  HB1 ASP   126      35.950  47.110  53.620  1.00  0.00           H  
ATOM   1978  HB2 ASP   126      35.070  48.140  54.840  1.00  0.00           H  
ATOM   1979  N   ILE   127      37.920  48.350  56.430  1.00  0.00           N  
ATOM   1980  CA  ILE   127      39.140  49.120  56.440  1.00  0.00           C  
ATOM   1981  C   ILE   127      40.360  48.320  57.030  1.00  0.00           C  
ATOM   1982  O   ILE   127      41.450  48.410  56.460  1.00  0.00           O  
ATOM   1983  CB  ILE   127      38.840  50.500  57.050  1.00  0.00           C  
ATOM   1984  CG1 ILE   127      37.990  51.460  56.160  1.00  0.00           C  
ATOM   1985  CG2 ILE   127      40.110  51.250  57.490  1.00  0.00           C  
ATOM   1986  CD  ILE   127      37.310  52.610  56.860  1.00  0.00           C  
ATOM   1987  HN  ILE   127      37.200  48.630  57.050  1.00  0.00           H  
ATOM   1988  HA  ILE   127      39.470  49.360  55.440  1.00  0.00           H  
ATOM   1989  HB  ILE   127      38.210  50.490  57.970  1.00  0.00           H  
ATOM   1990 1HG1 ILE   127      37.190  50.820  55.730  1.00  0.00           H  
ATOM   1991 2HG1 ILE   127      38.580  51.840  55.300  1.00  0.00           H  
ATOM   1992 1HG2 ILE   127      40.700  51.390  56.560  1.00  0.00           H  
ATOM   1993 2HG2 ILE   127      40.710  50.600  58.170  1.00  0.00           H  
ATOM   1994 3HG2 ILE   127      39.770  52.190  57.970  1.00  0.00           H  
ATOM   1995  HD1 ILE   127      36.780  52.270  57.780  1.00  0.00           H  
ATOM   1996  HD2 ILE   127      36.560  53.230  56.320  1.00  0.00           H  
ATOM   1997  HD3 ILE   127      38.090  53.310  57.220  1.00  0.00           H  
ATOM   1998  N   MET   128      40.160  47.580  58.140  1.00  0.00           N  
ATOM   1999  CA  MET   128      41.230  46.770  58.640  1.00  0.00           C  
ATOM   2000  C   MET   128      41.450  45.490  57.900  1.00  0.00           C  
ATOM   2001  O   MET   128      42.510  44.830  58.140  1.00  0.00           O  
ATOM   2002  CB  MET   128      41.070  46.550  60.200  1.00  0.00           C  
ATOM   2003  CG  MET   128      39.680  46.170  60.650  1.00  0.00           C  
ATOM   2004  SD  MET   128      39.500  45.760  62.450  1.00  0.00           S  
ATOM   2005  CE  MET   128      39.730  47.340  63.210  1.00  0.00           C  
ATOM   2006  HN  MET   128      39.290  47.600  58.650  1.00  0.00           H  
ATOM   2007  HA  MET   128      42.120  47.360  58.530  1.00  0.00           H  
ATOM   2008  HB1 MET   128      41.340  47.520  60.680  1.00  0.00           H  
ATOM   2009  HB2 MET   128      41.780  45.810  60.620  1.00  0.00           H  
ATOM   2010  HG1 MET   128      39.350  45.290  60.050  1.00  0.00           H  
ATOM   2011  HG2 MET   128      38.980  47.000  60.410  1.00  0.00           H  
ATOM   2012  HE1 MET   128      40.730  47.770  62.970  1.00  0.00           H  
ATOM   2013  HE2 MET   128      39.630  47.340  64.320  1.00  0.00           H  
ATOM   2014  HE3 MET   128      39.140  48.160  62.750  1.00  0.00           H  
ATOM   2015  N   ALA   129      40.530  45.070  56.970  1.00  0.00           N  
ATOM   2016  CA  ALA   129      40.710  43.980  56.080  1.00  0.00           C  
ATOM   2017  C   ALA   129      41.470  44.370  54.830  1.00  0.00           C  
ATOM   2018  O   ALA   129      42.500  43.680  54.590  1.00  0.00           O  
ATOM   2019  CB  ALA   129      39.300  43.510  55.750  1.00  0.00           C  
ATOM   2020  HN  ALA   129      39.740  45.630  56.770  1.00  0.00           H  
ATOM   2021  HA  ALA   129      41.350  43.290  56.610  1.00  0.00           H  
ATOM   2022  HB1 ALA   129      38.670  43.480  56.660  1.00  0.00           H  
ATOM   2023  HB2 ALA   129      39.440  42.510  55.290  1.00  0.00           H  
ATOM   2024  HB3 ALA   129      38.710  43.990  54.930  1.00  0.00           H  
ATOM   2025  N   PHE   130      41.070  45.430  54.170  1.00  0.00           N  
ATOM   2026  CA  PHE   130      41.530  45.490  52.800  1.00  0.00           C  
ATOM   2027  C   PHE   130      42.590  46.630  52.590  1.00  0.00           C  
ATOM   2028  O   PHE   130      43.020  46.960  51.490  1.00  0.00           O  
ATOM   2029  CB  PHE   130      40.310  45.590  51.720  1.00  0.00           C  
ATOM   2030  CG  PHE   130      39.490  44.400  51.780  1.00  0.00           C  
ATOM   2031  CD1 PHE   130      39.940  43.180  51.200  1.00  0.00           C  
ATOM   2032  CD2 PHE   130      38.240  44.430  52.380  1.00  0.00           C  
ATOM   2033  CE1 PHE   130      39.040  42.010  51.210  1.00  0.00           C  
ATOM   2034  CE2 PHE   130      37.450  43.280  52.570  1.00  0.00           C  
ATOM   2035  CZ  PHE   130      37.880  42.080  52.090  1.00  0.00           C  
ATOM   2036  HN  PHE   130      40.190  45.870  54.340  1.00  0.00           H  
ATOM   2037  HA  PHE   130      42.020  44.590  52.450  1.00  0.00           H  
ATOM   2038  HB1 PHE   130      40.670  45.700  50.670  1.00  0.00           H  
ATOM   2039  HB2 PHE   130      39.660  46.460  51.910  1.00  0.00           H  
ATOM   2040  HD1 PHE   130      40.910  43.140  50.730  1.00  0.00           H  
ATOM   2041  HD2 PHE   130      37.940  45.360  52.830  1.00  0.00           H  
ATOM   2042  HE1 PHE   130      39.390  41.060  50.830  1.00  0.00           H  
ATOM   2043  HE2 PHE   130      36.450  43.470  52.910  1.00  0.00           H  
ATOM   2044  HZ  PHE   130      37.210  41.240  52.150  1.00  0.00           H  
ATOM   2045  N   ALA   131      43.080  47.340  53.660  1.00  0.00           N  
ATOM   2046  CA  ALA   131      44.180  48.290  53.480  1.00  0.00           C  
ATOM   2047  C   ALA   131      45.490  47.550  53.060  1.00  0.00           C  
ATOM   2048  O   ALA   131      46.240  48.060  52.200  1.00  0.00           O  
ATOM   2049  CB  ALA   131      44.400  48.980  54.820  1.00  0.00           C  
ATOM   2050  HN  ALA   131      42.780  47.120  54.580  1.00  0.00           H  
ATOM   2051  HA  ALA   131      43.950  49.050  52.760  1.00  0.00           H  
ATOM   2052  HB1 ALA   131      45.150  49.800  54.810  1.00  0.00           H  
ATOM   2053  HB2 ALA   131      44.600  48.330  55.700  1.00  0.00           H  
ATOM   2054  HB3 ALA   131      43.400  49.390  55.070  1.00  0.00           H  
ATOM   2055  N   ASN   132      45.780  46.400  53.780  1.00  0.00           N  
ATOM   2056  CA  ASN   132      46.850  45.500  53.600  1.00  0.00           C  
ATOM   2057  C   ASN   132      48.220  46.120  53.530  1.00  0.00           C  
ATOM   2058  O   ASN   132      48.960  45.750  52.610  1.00  0.00           O  
ATOM   2059  CB  ASN   132      46.550  44.500  52.470  1.00  0.00           C  
ATOM   2060  CG  ASN   132      45.200  43.920  52.580  1.00  0.00           C  
ATOM   2061  ND2 ASN   132      44.990  43.080  53.620  1.00  0.00           N  
ATOM   2062  OD1 ASN   132      44.420  44.210  51.660  1.00  0.00           O  
ATOM   2063  HN  ASN   132      45.180  46.230  54.550  1.00  0.00           H  
ATOM   2064  HA  ASN   132      46.860  44.950  54.530  1.00  0.00           H  
ATOM   2065  HB1 ASN   132      47.290  43.680  52.570  1.00  0.00           H  
ATOM   2066  HB2 ASN   132      46.530  44.970  51.470  1.00  0.00           H  
ATOM   2067 1HD2 ASN   132      44.080  43.060  54.020  1.00  0.00           H  
ATOM   2068 2HD2 ASN   132      45.730  42.860  54.270  1.00  0.00           H  
ATOM   2069  N   SER   133      48.490  47.040  54.490  1.00  0.00           N  
ATOM   2070  CA  SER   133      49.680  47.950  54.500  1.00  0.00           C  
ATOM   2071  C   SER   133      49.930  48.290  56.010  1.00  0.00           C  
ATOM   2072  O   SER   133      49.000  48.180  56.750  1.00  0.00           O  
ATOM   2073  CB  SER   133      49.490  49.330  53.730  1.00  0.00           C  
ATOM   2074  OG  SER   133      49.020  49.110  52.380  1.00  0.00           O  
ATOM   2075  HN  SER   133      47.930  47.040  55.320  1.00  0.00           H  
ATOM   2076  HA  SER   133      50.450  47.300  54.110  1.00  0.00           H  
ATOM   2077  HB1 SER   133      50.450  49.860  53.580  1.00  0.00           H  
ATOM   2078  HB2 SER   133      48.870  50.000  54.380  1.00  0.00           H  
ATOM   2079  HG1 SER   133      48.090  48.870  52.440  1.00  0.00           H  
ATOM   2080  N   PRO   134      51.000  48.710  56.530  1.00  0.00           N  
ATOM   2081  CA  PRO   134      51.310  48.250  57.950  1.00  0.00           C  
ATOM   2082  C   PRO   134      51.060  49.380  58.910  1.00  0.00           C  
ATOM   2083  O   PRO   134      51.340  49.210  60.100  1.00  0.00           O  
ATOM   2084  CB  PRO   134      52.850  47.980  57.900  1.00  0.00           C  
ATOM   2085  CG  PRO   134      53.430  48.950  56.850  1.00  0.00           C  
ATOM   2086  CD  PRO   134      52.260  48.940  55.780  1.00  0.00           C  
ATOM   2087  HA  PRO   134      50.750  47.400  58.330  1.00  0.00           H  
ATOM   2088  HB1 PRO   134      53.050  46.990  57.450  1.00  0.00           H  
ATOM   2089  HB2 PRO   134      53.330  48.130  58.900  1.00  0.00           H  
ATOM   2090  HG1 PRO   134      53.650  50.000  57.120  1.00  0.00           H  
ATOM   2091  HG2 PRO   134      54.400  48.560  56.470  1.00  0.00           H  
ATOM   2092  HD1 PRO   134      52.350  49.910  55.250  1.00  0.00           H  
ATOM   2093  HD2 PRO   134      52.480  48.130  55.060  1.00  0.00           H  
ATOM   2094  N   TRP   135      50.610  50.520  58.420  1.00  0.00           N  
ATOM   2095  CA  TRP   135      50.160  51.730  59.170  1.00  0.00           C  
ATOM   2096  C   TRP   135      48.700  51.520  59.550  1.00  0.00           C  
ATOM   2097  O   TRP   135      48.180  52.230  60.380  1.00  0.00           O  
ATOM   2098  CB  TRP   135      50.390  53.070  58.370  1.00  0.00           C  
ATOM   2099  CG  TRP   135      50.400  52.900  56.830  1.00  0.00           C  
ATOM   2100  CD1 TRP   135      49.380  53.100  55.910  1.00  0.00           C  
ATOM   2101  CD2 TRP   135      51.610  52.600  55.980  1.00  0.00           C  
ATOM   2102  CE2 TRP   135      51.230  52.670  54.620  1.00  0.00           C  
ATOM   2103  CE3 TRP   135      52.970  52.380  56.260  1.00  0.00           C  
ATOM   2104  NE1 TRP   135      49.870  52.890  54.640  1.00  0.00           N  
ATOM   2105  CZ2 TRP   135      52.110  52.590  53.600  1.00  0.00           C  
ATOM   2106  CZ3 TRP   135      53.870  52.360  55.190  1.00  0.00           C  
ATOM   2107  CH2 TRP   135      53.440  52.410  53.920  1.00  0.00           C  
ATOM   2108  HN  TRP   135      50.360  50.540  57.460  1.00  0.00           H  
ATOM   2109  HA  TRP   135      50.530  51.730  60.190  1.00  0.00           H  
ATOM   2110  HB1 TRP   135      51.440  53.350  58.600  1.00  0.00           H  
ATOM   2111  HB2 TRP   135      49.730  53.900  58.700  1.00  0.00           H  
ATOM   2112  HD1 TRP   135      48.380  53.380  56.210  1.00  0.00           H  
ATOM   2113  HE1 TRP   135      49.410  53.130  53.810  1.00  0.00           H  
ATOM   2114  HE3 TRP   135      53.270  52.480  57.290  1.00  0.00           H  
ATOM   2115  HZ2 TRP   135      51.770  52.680  52.570  1.00  0.00           H  
ATOM   2116  HZ3 TRP   135      54.920  52.180  55.390  1.00  0.00           H  
ATOM   2117  HH2 TRP   135      54.200  52.470  53.150  1.00  0.00           H  
ATOM   2118  N   VAL   136      47.950  50.560  58.960  1.00  0.00           N  
ATOM   2119  CA  VAL   136      46.580  50.140  59.330  1.00  0.00           C  
ATOM   2120  C   VAL   136      46.810  48.840  60.080  1.00  0.00           C  
ATOM   2121  O   VAL   136      47.520  48.040  59.530  1.00  0.00           O  
ATOM   2122  CB  VAL   136      45.510  49.940  58.240  1.00  0.00           C  
ATOM   2123  CG1 VAL   136      44.290  49.210  58.920  1.00  0.00           C  
ATOM   2124  CG2 VAL   136      45.050  51.330  57.630  1.00  0.00           C  
ATOM   2125  HN  VAL   136      48.450  50.030  58.290  1.00  0.00           H  
ATOM   2126  HA  VAL   136      46.180  50.880  60.010  1.00  0.00           H  
ATOM   2127  HB  VAL   136      45.900  49.270  57.450  1.00  0.00           H  
ATOM   2128 1HG1 VAL   136      43.420  49.330  58.240  1.00  0.00           H  
ATOM   2129 2HG1 VAL   136      44.080  49.720  59.890  1.00  0.00           H  
ATOM   2130 3HG1 VAL   136      44.430  48.120  59.040  1.00  0.00           H  
ATOM   2131 1HG2 VAL   136      44.140  51.190  57.000  1.00  0.00           H  
ATOM   2132 2HG2 VAL   136      45.930  51.810  57.160  1.00  0.00           H  
ATOM   2133 3HG2 VAL   136      44.790  52.050  58.430  1.00  0.00           H  
ATOM   2134  N   VAL   137      46.090  48.590  61.210  1.00  0.00           N  
ATOM   2135  CA  VAL   137      45.960  47.350  61.970  1.00  0.00           C  
ATOM   2136  C   VAL   137      45.360  46.200  61.230  1.00  0.00           C  
ATOM   2137  O   VAL   137      44.240  46.340  60.690  1.00  0.00           O  
ATOM   2138  CB  VAL   137      45.140  47.620  63.260  1.00  0.00           C  
ATOM   2139  CG1 VAL   137      43.600  47.690  63.100  1.00  0.00           C  
ATOM   2140  CG2 VAL   137      45.600  46.510  64.230  1.00  0.00           C  
ATOM   2141  HN  VAL   137      45.470  49.330  61.430  1.00  0.00           H  
ATOM   2142  HA  VAL   137      46.950  47.030  62.280  1.00  0.00           H  
ATOM   2143  HB  VAL   137      45.410  48.630  63.650  1.00  0.00           H  
ATOM   2144 1HG1 VAL   137      43.180  46.680  62.880  1.00  0.00           H  
ATOM   2145 2HG1 VAL   137      43.520  48.390  62.250  1.00  0.00           H  
ATOM   2146 3HG1 VAL   137      43.180  48.120  64.030  1.00  0.00           H  
ATOM   2147 1HG2 VAL   137      46.680  46.710  64.340  1.00  0.00           H  
ATOM   2148 2HG2 VAL   137      45.290  45.570  63.720  1.00  0.00           H  
ATOM   2149 3HG2 VAL   137      45.080  46.750  65.180  1.00  0.00           H  
ATOM   2150  N   GLN   138      46.140  45.150  60.990  1.00  0.00           N  
ATOM   2151  CA  GLN   138      45.640  44.080  60.140  1.00  0.00           C  
ATOM   2152  C   GLN   138      44.610  43.290  60.910  1.00  0.00           C  
ATOM   2153  O   GLN   138      44.900  42.700  61.950  1.00  0.00           O  
ATOM   2154  CB  GLN   138      46.790  43.080  59.700  1.00  0.00           C  
ATOM   2155  CG  GLN   138      46.470  42.080  58.560  1.00  0.00           C  
ATOM   2156  CD  GLN   138      45.780  42.620  57.310  1.00  0.00           C  
ATOM   2157  NE2 GLN   138      44.390  42.770  57.350  1.00  0.00           N  
ATOM   2158  OE1 GLN   138      46.310  42.740  56.190  1.00  0.00           O  
ATOM   2159  HN  GLN   138      47.010  45.000  61.440  1.00  0.00           H  
ATOM   2160  HA  GLN   138      45.170  44.460  59.240  1.00  0.00           H  
ATOM   2161  HB1 GLN   138      47.080  42.680  60.700  1.00  0.00           H  
ATOM   2162  HB2 GLN   138      47.590  43.760  59.360  1.00  0.00           H  
ATOM   2163  HG1 GLN   138      45.780  41.290  58.930  1.00  0.00           H  
ATOM   2164  HG2 GLN   138      47.390  41.590  58.180  1.00  0.00           H  
ATOM   2165 1HE2 GLN   138      43.850  43.140  56.590  1.00  0.00           H  
ATOM   2166 2HE2 GLN   138      44.010  42.620  58.260  1.00  0.00           H  
ATOM   2167  N   LEU   139      43.360  43.230  60.430  1.00  0.00           N  
ATOM   2168  CA  LEU   139      42.470  42.140  60.690  1.00  0.00           C  
ATOM   2169  C   LEU   139      42.870  40.810  60.180  1.00  0.00           C  
ATOM   2170  O   LEU   139      43.220  40.730  59.040  1.00  0.00           O  
ATOM   2171  CB  LEU   139      41.040  42.630  60.130  1.00  0.00           C  
ATOM   2172  CG  LEU   139      39.900  41.610  60.240  1.00  0.00           C  
ATOM   2173  CD1 LEU   139      39.310  41.610  61.650  1.00  0.00           C  
ATOM   2174  CD2 LEU   139      38.810  41.840  59.170  1.00  0.00           C  
ATOM   2175  HN  LEU   139      43.150  43.710  59.590  1.00  0.00           H  
ATOM   2176  HA  LEU   139      42.420  42.010  61.760  1.00  0.00           H  
ATOM   2177  HB1 LEU   139      41.230  42.720  59.040  1.00  0.00           H  
ATOM   2178  HB2 LEU   139      40.830  43.580  60.650  1.00  0.00           H  
ATOM   2179  HG  LEU   139      40.310  40.600  59.980  1.00  0.00           H  
ATOM   2180 1HD1 LEU   139      40.120  41.480  62.400  1.00  0.00           H  
ATOM   2181 2HD1 LEU   139      38.510  40.870  61.840  1.00  0.00           H  
ATOM   2182 3HD1 LEU   139      38.900  42.610  61.910  1.00  0.00           H  
ATOM   2183 1HD2 LEU   139      38.270  42.790  59.330  1.00  0.00           H  
ATOM   2184 2HD2 LEU   139      37.980  41.120  59.300  1.00  0.00           H  
ATOM   2185 3HD2 LEU   139      39.200  41.950  58.130  1.00  0.00           H  
ATOM   2186  N   PHE   140      42.880  39.750  60.990  1.00  0.00           N  
ATOM   2187  CA  PHE   140      43.100  38.420  60.450  1.00  0.00           C  
ATOM   2188  C   PHE   140      41.840  37.680  60.180  1.00  0.00           C  
ATOM   2189  O   PHE   140      41.600  37.140  59.110  1.00  0.00           O  
ATOM   2190  CB  PHE   140      44.070  37.590  61.280  1.00  0.00           C  
ATOM   2191  CG  PHE   140      45.530  38.330  61.330  1.00  0.00           C  
ATOM   2192  CD1 PHE   140      45.900  39.000  62.500  1.00  0.00           C  
ATOM   2193  CD2 PHE   140      46.420  38.250  60.260  1.00  0.00           C  
ATOM   2194  CE1 PHE   140      47.090  39.640  62.610  1.00  0.00           C  
ATOM   2195  CE2 PHE   140      47.720  38.850  60.410  1.00  0.00           C  
ATOM   2196  CZ  PHE   140      48.040  39.550  61.600  1.00  0.00           C  
ATOM   2197  HN  PHE   140      42.730  39.730  61.970  1.00  0.00           H  
ATOM   2198  HA  PHE   140      43.610  38.590  59.520  1.00  0.00           H  
ATOM   2199  HB1 PHE   140      44.270  36.610  60.780  1.00  0.00           H  
ATOM   2200  HB2 PHE   140      43.720  37.380  62.310  1.00  0.00           H  
ATOM   2201  HD1 PHE   140      45.260  39.090  63.360  1.00  0.00           H  
ATOM   2202  HD2 PHE   140      46.280  37.850  59.270  1.00  0.00           H  
ATOM   2203  HE1 PHE   140      47.260  40.180  63.530  1.00  0.00           H  
ATOM   2204  HE2 PHE   140      48.420  38.840  59.590  1.00  0.00           H  
ATOM   2205  HZ  PHE   140      49.040  39.870  61.820  1.00  0.00           H  
ATOM   2206  N   TYR   141      40.970  37.630  61.190  1.00  0.00           N  
ATOM   2207  CA  TYR   141      39.740  36.830  61.170  1.00  0.00           C  
ATOM   2208  C   TYR   141      38.590  37.640  61.700  1.00  0.00           C  
ATOM   2209  O   TYR   141      38.680  38.550  62.500  1.00  0.00           O  
ATOM   2210  CB  TYR   141      39.850  35.620  62.140  1.00  0.00           C  
ATOM   2211  CG  TYR   141      41.180  34.820  61.950  1.00  0.00           C  
ATOM   2212  CD1 TYR   141      41.490  34.310  60.660  1.00  0.00           C  
ATOM   2213  CD2 TYR   141      42.090  34.700  63.000  1.00  0.00           C  
ATOM   2214  CE1 TYR   141      42.720  33.710  60.480  1.00  0.00           C  
ATOM   2215  CE2 TYR   141      43.250  33.940  62.880  1.00  0.00           C  
ATOM   2216  CZ  TYR   141      43.580  33.440  61.590  1.00  0.00           C  
ATOM   2217  OH  TYR   141      44.710  32.710  61.220  1.00  0.00           O  
ATOM   2218  HN  TYR   141      41.240  38.020  62.060  1.00  0.00           H  
ATOM   2219  HA  TYR   141      39.470  36.400  60.220  1.00  0.00           H  
ATOM   2220  HB1 TYR   141      39.070  34.840  62.000  1.00  0.00           H  
ATOM   2221  HB2 TYR   141      39.860  35.930  63.200  1.00  0.00           H  
ATOM   2222  HD1 TYR   141      40.860  34.410  59.800  1.00  0.00           H  
ATOM   2223  HD2 TYR   141      41.970  35.150  63.980  1.00  0.00           H  
ATOM   2224  HE1 TYR   141      43.010  33.300  59.520  1.00  0.00           H  
ATOM   2225  HE2 TYR   141      43.940  33.850  63.700  1.00  0.00           H  
ATOM   2226  HH  TYR   141      44.940  32.320  62.070  1.00  0.00           H  
ATOM   2227  N   ALA   142      37.410  37.330  61.250  1.00  0.00           N  
ATOM   2228  CA  ALA   142      36.170  37.840  61.900  1.00  0.00           C  
ATOM   2229  C   ALA   142      35.210  36.640  61.830  1.00  0.00           C  
ATOM   2230  O   ALA   142      35.340  35.750  61.000  1.00  0.00           O  
ATOM   2231  CB  ALA   142      35.540  38.980  61.110  1.00  0.00           C  
ATOM   2232  HN  ALA   142      37.360  36.630  60.550  1.00  0.00           H  
ATOM   2233  HA  ALA   142      36.270  38.060  62.950  1.00  0.00           H  
ATOM   2234  HB1 ALA   142      36.330  39.750  61.010  1.00  0.00           H  
ATOM   2235  HB2 ALA   142      34.720  39.390  61.740  1.00  0.00           H  
ATOM   2236  HB3 ALA   142      35.170  38.740  60.090  1.00  0.00           H  
ATOM   2237  N   PHE   143      34.330  36.530  62.830  1.00  0.00           N  
ATOM   2238  CA  PHE   143      33.490  35.330  63.090  1.00  0.00           C  
ATOM   2239  C   PHE   143      32.360  35.700  64.070  1.00  0.00           C  
ATOM   2240  O   PHE   143      32.100  36.850  64.460  1.00  0.00           O  
ATOM   2241  CB  PHE   143      34.210  33.990  63.380  1.00  0.00           C  
ATOM   2242  CG  PHE   143      35.310  34.070  64.410  1.00  0.00           C  
ATOM   2243  CD1 PHE   143      34.990  34.040  65.780  1.00  0.00           C  
ATOM   2244  CD2 PHE   143      36.670  34.180  64.060  1.00  0.00           C  
ATOM   2245  CE1 PHE   143      35.990  34.040  66.740  1.00  0.00           C  
ATOM   2246  CE2 PHE   143      37.690  34.090  65.060  1.00  0.00           C  
ATOM   2247  CZ  PHE   143      37.330  34.030  66.400  1.00  0.00           C  
ATOM   2248  HN  PHE   143      34.250  37.290  63.480  1.00  0.00           H  
ATOM   2249  HA  PHE   143      32.880  35.050  62.230  1.00  0.00           H  
ATOM   2250  HB1 PHE   143      34.650  33.660  62.420  1.00  0.00           H  
ATOM   2251  HB2 PHE   143      33.610  33.170  63.820  1.00  0.00           H  
ATOM   2252  HD1 PHE   143      33.970  33.830  66.060  1.00  0.00           H  
ATOM   2253  HD2 PHE   143      36.920  34.190  63.010  1.00  0.00           H  
ATOM   2254  HE1 PHE   143      35.710  33.980  67.780  1.00  0.00           H  
ATOM   2255  HE2 PHE   143      38.730  34.040  64.770  1.00  0.00           H  
ATOM   2256  HZ  PHE   143      38.050  34.080  67.210  1.00  0.00           H  
ATOM   2257  N   GLN   144      31.560  34.700  64.450  1.00  0.00           N  
ATOM   2258  CA  GLN   144      30.310  34.900  65.200  1.00  0.00           C  
ATOM   2259  C   GLN   144      30.150  33.650  65.980  1.00  0.00           C  
ATOM   2260  O   GLN   144      30.650  32.620  65.540  1.00  0.00           O  
ATOM   2261  CB  GLN   144      29.050  35.220  64.320  1.00  0.00           C  
ATOM   2262  CG  GLN   144      28.310  34.030  63.500  1.00  0.00           C  
ATOM   2263  CD  GLN   144      27.310  34.590  62.490  1.00  0.00           C  
ATOM   2264  NE2 GLN   144      27.450  34.150  61.230  1.00  0.00           N  
ATOM   2265  OE1 GLN   144      26.440  35.420  62.830  1.00  0.00           O  
ATOM   2266  HN  GLN   144      31.670  33.760  64.130  1.00  0.00           H  
ATOM   2267  HA  GLN   144      30.540  35.630  65.960  1.00  0.00           H  
ATOM   2268  HB1 GLN   144      29.240  36.180  63.800  1.00  0.00           H  
ATOM   2269  HB2 GLN   144      28.240  35.580  64.990  1.00  0.00           H  
ATOM   2270  HG1 GLN   144      27.720  33.300  64.100  1.00  0.00           H  
ATOM   2271  HG2 GLN   144      29.090  33.340  63.100  1.00  0.00           H  
ATOM   2272 1HE2 GLN   144      26.690  34.360  60.610  1.00  0.00           H  
ATOM   2273 2HE2 GLN   144      28.200  33.530  61.030  1.00  0.00           H  
ATOM   2274  N   ASP   145      29.470  33.690  67.150  1.00  0.00           N  
ATOM   2275  CA  ASP   145      28.790  32.650  67.830  1.00  0.00           C  
ATOM   2276  C   ASP   145      27.350  32.820  67.590  1.00  0.00           C  
ATOM   2277  O   ASP   145      26.840  33.350  66.580  1.00  0.00           O  
ATOM   2278  CB  ASP   145      29.190  32.340  69.230  1.00  0.00           C  
ATOM   2279  CG  ASP   145      29.210  33.460  70.250  1.00  0.00           C  
ATOM   2280  OD1 ASP   145      29.930  33.440  71.310  1.00  0.00           O  
ATOM   2281  OD2 ASP   145      28.300  34.300  70.000  1.00  0.00           O1-
ATOM   2282  HN  ASP   145      29.170  34.630  67.310  1.00  0.00           H  
ATOM   2283  HA  ASP   145      29.160  31.770  67.330  1.00  0.00           H  
ATOM   2284  HB1 ASP   145      30.250  32.030  69.140  1.00  0.00           H  
ATOM   2285  HB2 ASP   145      28.710  31.470  69.720  1.00  0.00           H  
ATOM   2286  N   ASP   146      26.520  32.380  68.510  1.00  0.00           N  
ATOM   2287  CA  ASP   146      25.120  32.600  68.510  1.00  0.00           C  
ATOM   2288  C   ASP   146      24.790  34.010  68.830  1.00  0.00           C  
ATOM   2289  O   ASP   146      23.800  34.510  68.330  1.00  0.00           O  
ATOM   2290  CB  ASP   146      24.490  31.630  69.580  1.00  0.00           C  
ATOM   2291  CG  ASP   146      24.630  30.190  69.250  1.00  0.00           C  
ATOM   2292  OD1 ASP   146      24.100  29.790  68.190  1.00  0.00           O  
ATOM   2293  OD2 ASP   146      25.200  29.450  70.090  1.00  0.00           O1-
ATOM   2294  HN  ASP   146      26.830  32.120  69.420  1.00  0.00           H  
ATOM   2295  HA  ASP   146      24.730  32.370  67.530  1.00  0.00           H  
ATOM   2296  HB1 ASP   146      23.390  31.700  69.500  1.00  0.00           H  
ATOM   2297  HB2 ASP   146      24.860  31.870  70.600  1.00  0.00           H  
ATOM   2298  N   ARG   147      25.550  34.620  69.700  1.00  0.00           N  
ATOM   2299  CA  ARG   147      25.130  35.820  70.340  1.00  0.00           C  
ATOM   2300  C   ARG   147      26.080  36.970  69.920  1.00  0.00           C  
ATOM   2301  O   ARG   147      25.570  38.100  69.760  1.00  0.00           O  
ATOM   2302  CB  ARG   147      25.200  35.670  71.860  1.00  0.00           C  
ATOM   2303  CG  ARG   147      25.370  36.970  72.710  1.00  0.00           C  
ATOM   2304  CD  ARG   147      25.160  36.680  74.160  1.00  0.00           C  
ATOM   2305  NE  ARG   147      25.990  35.470  74.430  1.00  0.00           N  
ATOM   2306  CZ  ARG   147      26.220  34.950  75.580  1.00  0.00           C  
ATOM   2307  NH1 ARG   147      25.840  35.460  76.760  1.00  0.00           N1+
ATOM   2308  NH2 ARG   147      27.000  33.930  75.740  1.00  0.00           N  
ATOM   2309  HN  ARG   147      26.500  34.410  69.910  1.00  0.00           H  
ATOM   2310  HA  ARG   147      24.110  36.120  70.120  1.00  0.00           H  
ATOM   2311  HB1 ARG   147      26.160  35.130  71.990  1.00  0.00           H  
ATOM   2312  HB2 ARG   147      24.270  35.100  72.070  1.00  0.00           H  
ATOM   2313  HG1 ARG   147      24.740  37.840  72.410  1.00  0.00           H  
ATOM   2314  HG2 ARG   147      26.430  37.320  72.640  1.00  0.00           H  
ATOM   2315  HD1 ARG   147      24.100  36.420  74.370  1.00  0.00           H  
ATOM   2316  HD2 ARG   147      25.390  37.490  74.870  1.00  0.00           H  
ATOM   2317  HE  ARG   147      26.700  35.120  73.820  1.00  0.00           H  
ATOM   2318 1HH1 ARG   147      25.340  36.320  76.760  1.00  0.00           H  
ATOM   2319 2HH1 ARG   147      26.000  34.910  77.580  1.00  0.00           H  
ATOM   2320 1HH2 ARG   147      27.230  33.470  74.880  1.00  0.00           H  
ATOM   2321 2HH2 ARG   147      27.030  33.480  76.630  1.00  0.00           H  
ATOM   2322  N   TYR   148      27.410  36.770  69.780  1.00  0.00           N  
ATOM   2323  CA  TYR   148      28.330  37.800  69.430  1.00  0.00           C  
ATOM   2324  C   TYR   148      28.870  37.800  67.970  1.00  0.00           C  
ATOM   2325  O   TYR   148      28.900  36.750  67.330  1.00  0.00           O  
ATOM   2326  CB  TYR   148      29.600  37.610  70.300  1.00  0.00           C  
ATOM   2327  CG  TYR   148      29.120  37.760  71.790  1.00  0.00           C  
ATOM   2328  CD1 TYR   148      28.960  39.060  72.260  1.00  0.00           C  
ATOM   2329  CD2 TYR   148      29.140  36.650  72.660  1.00  0.00           C  
ATOM   2330  CE1 TYR   148      28.790  39.240  73.660  1.00  0.00           C  
ATOM   2331  CE2 TYR   148      29.010  36.850  74.010  1.00  0.00           C  
ATOM   2332  CZ  TYR   148      28.900  38.130  74.510  1.00  0.00           C  
ATOM   2333  OH  TYR   148      28.850  38.370  75.900  1.00  0.00           O  
ATOM   2334  HN  TYR   148      27.890  35.930  70.040  1.00  0.00           H  
ATOM   2335  HA  TYR   148      27.960  38.790  69.630  1.00  0.00           H  
ATOM   2336  HB1 TYR   148      30.370  38.390  70.120  1.00  0.00           H  
ATOM   2337  HB2 TYR   148      30.090  36.620  70.220  1.00  0.00           H  
ATOM   2338  HD1 TYR   148      29.090  39.890  71.580  1.00  0.00           H  
ATOM   2339  HD2 TYR   148      29.350  35.680  72.230  1.00  0.00           H  
ATOM   2340  HE1 TYR   148      28.700  40.260  74.000  1.00  0.00           H  
ATOM   2341  HE2 TYR   148      28.960  36.020  74.700  1.00  0.00           H  
ATOM   2342  HH  TYR   148      28.820  39.330  75.950  1.00  0.00           H  
ATOM   2343  N   LEU   149      29.350  38.960  67.430  1.00  0.00           N  
ATOM   2344  CA  LEU   149      30.290  39.100  66.320  1.00  0.00           C  
ATOM   2345  C   LEU   149      31.670  39.360  66.920  1.00  0.00           C  
ATOM   2346  O   LEU   149      31.860  40.170  67.840  1.00  0.00           O  
ATOM   2347  CB  LEU   149      29.930  40.250  65.340  1.00  0.00           C  
ATOM   2348  CG  LEU   149      28.480  40.290  64.850  1.00  0.00           C  
ATOM   2349  CD1 LEU   149      28.320  41.540  63.890  1.00  0.00           C  
ATOM   2350  CD2 LEU   149      27.920  39.040  64.230  1.00  0.00           C  
ATOM   2351  HN  LEU   149      29.240  39.870  67.820  1.00  0.00           H  
ATOM   2352  HA  LEU   149      30.390  38.120  65.880  1.00  0.00           H  
ATOM   2353  HB1 LEU   149      30.690  40.210  64.530  1.00  0.00           H  
ATOM   2354  HB2 LEU   149      30.110  41.160  65.940  1.00  0.00           H  
ATOM   2355  HG  LEU   149      27.840  40.530  65.730  1.00  0.00           H  
ATOM   2356 1HD1 LEU   149      28.690  42.440  64.420  1.00  0.00           H  
ATOM   2357 2HD1 LEU   149      27.260  41.670  63.590  1.00  0.00           H  
ATOM   2358 3HD1 LEU   149      28.980  41.300  63.030  1.00  0.00           H  
ATOM   2359 1HD2 LEU   149      26.880  39.100  63.850  1.00  0.00           H  
ATOM   2360 2HD2 LEU   149      27.970  38.290  65.050  1.00  0.00           H  
ATOM   2361 3HD2 LEU   149      28.610  38.810  63.390  1.00  0.00           H  
ATOM   2362  N   TYR   150      32.720  38.730  66.370  1.00  0.00           N  
ATOM   2363  CA  TYR   150      34.060  38.820  66.890  1.00  0.00           C  
ATOM   2364  C   TYR   150      34.910  39.320  65.740  1.00  0.00           C  
ATOM   2365  O   TYR   150      34.780  38.900  64.600  1.00  0.00           O  
ATOM   2366  CB  TYR   150      34.650  37.390  67.220  1.00  0.00           C  
ATOM   2367  CG  TYR   150      34.000  36.800  68.440  1.00  0.00           C  
ATOM   2368  CD1 TYR   150      33.100  35.720  68.280  1.00  0.00           C  
ATOM   2369  CD2 TYR   150      34.250  37.240  69.770  1.00  0.00           C  
ATOM   2370  CE1 TYR   150      32.340  35.260  69.390  1.00  0.00           C  
ATOM   2371  CE2 TYR   150      33.490  36.810  70.860  1.00  0.00           C  
ATOM   2372  CZ  TYR   150      32.560  35.790  70.650  1.00  0.00           C  
ATOM   2373  OH  TYR   150      31.980  35.200  71.790  1.00  0.00           O  
ATOM   2374  HN  TYR   150      32.620  38.050  65.650  1.00  0.00           H  
ATOM   2375  HA  TYR   150      34.190  39.440  67.770  1.00  0.00           H  
ATOM   2376  HB1 TYR   150      35.750  37.490  67.350  1.00  0.00           H  
ATOM   2377  HB2 TYR   150      34.610  36.660  66.390  1.00  0.00           H  
ATOM   2378  HD1 TYR   150      32.970  35.260  67.310  1.00  0.00           H  
ATOM   2379  HD2 TYR   150      34.870  38.100  69.940  1.00  0.00           H  
ATOM   2380  HE1 TYR   150      31.510  34.590  69.280  1.00  0.00           H  
ATOM   2381  HE2 TYR   150      33.750  37.200  71.830  1.00  0.00           H  
ATOM   2382  HH  TYR   150      31.280  34.620  71.470  1.00  0.00           H  
ATOM   2383  N   MET   151      35.750  40.380  65.960  1.00  0.00           N  
ATOM   2384  CA  MET   151      36.700  40.880  64.930  1.00  0.00           C  
ATOM   2385  C   MET   151      38.130  40.850  65.550  1.00  0.00           C  
ATOM   2386  O   MET   151      38.450  41.450  66.620  1.00  0.00           O  
ATOM   2387  CB  MET   151      36.390  42.280  64.230  1.00  0.00           C  
ATOM   2388  CG  MET   151      36.170  43.430  65.240  1.00  0.00           C  
ATOM   2389  SD  MET   151      34.840  44.620  64.940  1.00  0.00           S  
ATOM   2390  CE  MET   151      35.720  45.650  63.720  1.00  0.00           C  
ATOM   2391  HN  MET   151      35.690  40.920  66.800  1.00  0.00           H  
ATOM   2392  HA  MET   151      36.680  40.220  64.080  1.00  0.00           H  
ATOM   2393  HB1 MET   151      35.430  42.250  63.680  1.00  0.00           H  
ATOM   2394  HB2 MET   151      37.250  42.580  63.610  1.00  0.00           H  
ATOM   2395  HG1 MET   151      37.110  44.020  65.300  1.00  0.00           H  
ATOM   2396  HG2 MET   151      36.020  43.050  66.270  1.00  0.00           H  
ATOM   2397  HE1 MET   151      36.660  46.050  64.170  1.00  0.00           H  
ATOM   2398  HE2 MET   151      35.140  46.590  63.600  1.00  0.00           H  
ATOM   2399  HE3 MET   151      35.920  45.200  62.730  1.00  0.00           H  
ATOM   2400  N   VAL   152      38.980  40.010  64.970  1.00  0.00           N  
ATOM   2401  CA  VAL   152      40.310  39.590  65.550  1.00  0.00           C  
ATOM   2402  C   VAL   152      41.460  40.140  64.750  1.00  0.00           C  
ATOM   2403  O   VAL   152      41.630  39.850  63.550  1.00  0.00           O  
ATOM   2404  CB  VAL   152      40.350  38.000  65.690  1.00  0.00           C  
ATOM   2405  CG1 VAL   152      41.550  37.430  66.470  1.00  0.00           C  
ATOM   2406  CG2 VAL   152      39.120  37.520  66.520  1.00  0.00           C  
ATOM   2407  HN  VAL   152      38.770  39.490  64.150  1.00  0.00           H  
ATOM   2408  HA  VAL   152      40.290  40.100  66.510  1.00  0.00           H  
ATOM   2409  HB  VAL   152      40.300  37.460  64.720  1.00  0.00           H  
ATOM   2410 1HG1 VAL   152      42.320  37.210  65.700  1.00  0.00           H  
ATOM   2411 2HG1 VAL   152      41.360  36.470  66.990  1.00  0.00           H  
ATOM   2412 3HG1 VAL   152      41.910  38.090  67.290  1.00  0.00           H  
ATOM   2413 1HG2 VAL   152      38.940  38.120  67.440  1.00  0.00           H  
ATOM   2414 2HG2 VAL   152      39.200  36.460  66.840  1.00  0.00           H  
ATOM   2415 3HG2 VAL   152      38.110  37.610  66.060  1.00  0.00           H  
ATOM   2416  N   MET   153      42.230  41.030  65.420  1.00  0.00           N  
ATOM   2417  CA  MET   153      43.180  41.920  64.720  1.00  0.00           C  
ATOM   2418  C   MET   153      44.500  42.030  65.510  1.00  0.00           C  
ATOM   2419  O   MET   153      44.600  41.660  66.680  1.00  0.00           O  
ATOM   2420  CB  MET   153      42.570  43.370  64.370  1.00  0.00           C  
ATOM   2421  CG  MET   153      42.150  44.190  65.570  1.00  0.00           C  
ATOM   2422  SD  MET   153      40.650  43.580  66.400  1.00  0.00           S  
ATOM   2423  CE  MET   153      40.720  44.800  67.740  1.00  0.00           C  
ATOM   2424  HN  MET   153      42.060  41.370  66.340  1.00  0.00           H  
ATOM   2425  HA  MET   153      43.360  41.480  63.750  1.00  0.00           H  
ATOM   2426  HB1 MET   153      41.610  43.240  63.820  1.00  0.00           H  
ATOM   2427  HB2 MET   153      43.370  43.760  63.720  1.00  0.00           H  
ATOM   2428  HG1 MET   153      41.850  45.200  65.220  1.00  0.00           H  
ATOM   2429  HG2 MET   153      43.020  44.220  66.260  1.00  0.00           H  
ATOM   2430  HE1 MET   153      39.690  45.020  68.110  1.00  0.00           H  
ATOM   2431  HE2 MET   153      41.160  45.700  67.260  1.00  0.00           H  
ATOM   2432  HE3 MET   153      41.330  44.360  68.550  1.00  0.00           H  
ATOM   2433  N   GLU   154      45.610  42.520  64.850  1.00  0.00           N  
ATOM   2434  CA  GLU   154      46.830  42.860  65.640  1.00  0.00           C  
ATOM   2435  C   GLU   154      46.710  43.790  66.850  1.00  0.00           C  
ATOM   2436  O   GLU   154      45.820  44.600  67.020  1.00  0.00           O  
ATOM   2437  CB  GLU   154      47.760  43.570  64.640  1.00  0.00           C  
ATOM   2438  CG  GLU   154      48.160  42.740  63.400  1.00  0.00           C  
ATOM   2439  CD  GLU   154      48.970  43.580  62.420  1.00  0.00           C  
ATOM   2440  OE1 GLU   154      50.000  43.200  61.870  1.00  0.00           O  
ATOM   2441  OE2 GLU   154      48.600  44.760  62.270  1.00  0.00           O1-
ATOM   2442  HN  GLU   154      45.690  42.700  63.880  1.00  0.00           H  
ATOM   2443  HA  GLU   154      47.370  41.970  65.910  1.00  0.00           H  
ATOM   2444  HB1 GLU   154      48.660  44.110  64.970  1.00  0.00           H  
ATOM   2445  HB2 GLU   154      47.120  44.460  64.460  1.00  0.00           H  
ATOM   2446  HG1 GLU   154      47.250  42.440  62.850  1.00  0.00           H  
ATOM   2447  HG2 GLU   154      48.710  41.820  63.680  1.00  0.00           H  
ATOM   2448  N   TYR   155      47.520  43.550  67.860  1.00  0.00           N  
ATOM   2449  CA  TYR   155      47.600  44.270  69.100  1.00  0.00           C  
ATOM   2450  C   TYR   155      48.820  45.220  69.000  1.00  0.00           C  
ATOM   2451  O   TYR   155      49.930  44.870  68.610  1.00  0.00           O  
ATOM   2452  CB  TYR   155      47.480  43.330  70.310  1.00  0.00           C  
ATOM   2453  CG  TYR   155      47.780  44.010  71.610  1.00  0.00           C  
ATOM   2454  CD1 TYR   155      46.710  44.820  72.140  1.00  0.00           C  
ATOM   2455  CD2 TYR   155      48.870  43.820  72.420  1.00  0.00           C  
ATOM   2456  CE1 TYR   155      46.810  45.500  73.420  1.00  0.00           C  
ATOM   2457  CE2 TYR   155      48.940  44.360  73.740  1.00  0.00           C  
ATOM   2458  CZ  TYR   155      48.010  45.260  74.140  1.00  0.00           C  
ATOM   2459  OH  TYR   155      48.230  45.700  75.470  1.00  0.00           O  
ATOM   2460  HN  TYR   155      48.180  42.850  67.620  1.00  0.00           H  
ATOM   2461  HA  TYR   155      46.740  44.920  69.230  1.00  0.00           H  
ATOM   2462  HB1 TYR   155      48.180  42.480  70.170  1.00  0.00           H  
ATOM   2463  HB2 TYR   155      46.440  42.940  70.340  1.00  0.00           H  
ATOM   2464  HD1 TYR   155      45.790  44.950  71.590  1.00  0.00           H  
ATOM   2465  HD2 TYR   155      49.690  43.190  72.100  1.00  0.00           H  
ATOM   2466  HE1 TYR   155      46.000  46.090  73.820  1.00  0.00           H  
ATOM   2467  HE2 TYR   155      49.750  44.020  74.370  1.00  0.00           H  
ATOM   2468  HH  TYR   155      49.090  45.440  75.810  1.00  0.00           H  
ATOM   2469  N   MET   156      48.680  46.450  69.460  1.00  0.00           N  
ATOM   2470  CA  MET   156      49.760  47.400  69.680  1.00  0.00           C  
ATOM   2471  C   MET   156      50.040  47.690  71.200  1.00  0.00           C  
ATOM   2472  O   MET   156      49.250  48.290  71.880  1.00  0.00           O  
ATOM   2473  CB  MET   156      49.440  48.740  69.010  1.00  0.00           C  
ATOM   2474  CG  MET   156      49.290  48.700  67.460  1.00  0.00           C  
ATOM   2475  SD  MET   156      47.850  47.860  66.770  1.00  0.00           S  
ATOM   2476  CE  MET   156      46.800  49.290  66.960  1.00  0.00           C  
ATOM   2477  HN  MET   156      47.830  46.760  69.870  1.00  0.00           H  
ATOM   2478  HA  MET   156      50.590  46.920  69.190  1.00  0.00           H  
ATOM   2479  HB1 MET   156      50.040  49.600  69.360  1.00  0.00           H  
ATOM   2480  HB2 MET   156      48.390  49.010  69.280  1.00  0.00           H  
ATOM   2481  HG1 MET   156      50.210  48.240  67.050  1.00  0.00           H  
ATOM   2482  HG2 MET   156      49.330  49.700  67.000  1.00  0.00           H  
ATOM   2483  HE1 MET   156      45.750  48.920  66.970  1.00  0.00           H  
ATOM   2484  HE2 MET   156      47.080  50.050  66.200  1.00  0.00           H  
ATOM   2485  HE3 MET   156      46.990  49.770  67.940  1.00  0.00           H  
ATOM   2486  N   PRO   157      51.160  47.230  71.670  1.00  0.00           N  
ATOM   2487  CA  PRO   157      51.260  47.230  73.110  1.00  0.00           C  
ATOM   2488  C   PRO   157      51.920  48.530  73.620  1.00  0.00           C  
ATOM   2489  O   PRO   157      52.090  48.620  74.830  1.00  0.00           O  
ATOM   2490  CB  PRO   157      52.120  46.000  73.380  1.00  0.00           C  
ATOM   2491  CG  PRO   157      53.030  45.860  72.130  1.00  0.00           C  
ATOM   2492  CD  PRO   157      51.960  46.180  71.080  1.00  0.00           C  
ATOM   2493  HA  PRO   157      50.290  47.170  73.600  1.00  0.00           H  
ATOM   2494  HB1 PRO   157      51.440  45.120  73.320  1.00  0.00           H  
ATOM   2495  HB2 PRO   157      52.720  46.030  74.320  1.00  0.00           H  
ATOM   2496  HG1 PRO   157      53.870  46.570  72.000  1.00  0.00           H  
ATOM   2497  HG2 PRO   157      53.450  44.850  71.970  1.00  0.00           H  
ATOM   2498  HD1 PRO   157      52.440  46.480  70.120  1.00  0.00           H  
ATOM   2499  HD2 PRO   157      51.370  45.290  70.780  1.00  0.00           H  
ATOM   2500  N   GLY   158      52.320  49.500  72.800  1.00  0.00           N  
ATOM   2501  CA  GLY   158      52.820  50.780  73.350  1.00  0.00           C  
ATOM   2502  C   GLY   158      51.720  51.730  73.800  1.00  0.00           C  
ATOM   2503  O   GLY   158      52.080  52.660  74.490  1.00  0.00           O  
ATOM   2504  HN  GLY   158      52.180  49.400  71.820  1.00  0.00           H  
ATOM   2505  HA1 GLY   158      53.460  51.220  72.600  1.00  0.00           H  
ATOM   2506  HA2 GLY   158      53.420  50.640  74.240  1.00  0.00           H  
ATOM   2507  N   GLY   159      50.430  51.330  73.460  1.00  0.00           N  
ATOM   2508  CA  GLY   159      49.240  52.160  73.660  1.00  0.00           C  
ATOM   2509  C   GLY   159      49.280  53.460  72.880  1.00  0.00           C  
ATOM   2510  O   GLY   159      50.040  53.590  71.950  1.00  0.00           O  
ATOM   2511  HN  GLY   159      50.460  50.510  72.900  1.00  0.00           H  
ATOM   2512  HA1 GLY   159      49.240  52.500  74.690  1.00  0.00           H  
ATOM   2513  HA2 GLY   159      48.390  51.550  73.410  1.00  0.00           H  
ATOM   2514  N   ASP   160      48.440  54.370  73.200  1.00  0.00           N  
ATOM   2515  CA  ASP   160      48.140  55.580  72.530  1.00  0.00           C  
ATOM   2516  C   ASP   160      49.350  56.470  72.370  1.00  0.00           C  
ATOM   2517  O   ASP   160      50.150  56.610  73.280  1.00  0.00           O  
ATOM   2518  CB  ASP   160      46.900  56.410  73.090  1.00  0.00           C  
ATOM   2519  CG  ASP   160      45.690  55.580  73.340  1.00  0.00           C  
ATOM   2520  OD1 ASP   160      44.670  55.980  74.030  1.00  0.00           O  
ATOM   2521  OD2 ASP   160      45.530  54.500  72.790  1.00  0.00           O1-
ATOM   2522  HN  ASP   160      47.850  54.140  73.970  1.00  0.00           H  
ATOM   2523  HA  ASP   160      47.880  55.360  71.500  1.00  0.00           H  
ATOM   2524  HB1 ASP   160      46.690  57.140  72.280  1.00  0.00           H  
ATOM   2525  HB2 ASP   160      47.210  56.850  74.060  1.00  0.00           H  
ATOM   2526  N   LEU   161      49.520  57.070  71.190  1.00  0.00           N  
ATOM   2527  CA  LEU   161      50.520  58.100  70.970  1.00  0.00           C  
ATOM   2528  C   LEU   161      50.430  59.350  71.730  1.00  0.00           C  
ATOM   2529  O   LEU   161      51.410  60.000  72.060  1.00  0.00           O  
ATOM   2530  CB  LEU   161      50.320  58.480  69.430  1.00  0.00           C  
ATOM   2531  CG  LEU   161      51.240  59.630  68.880  1.00  0.00           C  
ATOM   2532  CD1 LEU   161      52.750  59.330  68.760  1.00  0.00           C  
ATOM   2533  CD2 LEU   161      50.880  60.140  67.420  1.00  0.00           C  
ATOM   2534  HN  LEU   161      48.890  56.860  70.440  1.00  0.00           H  
ATOM   2535  HA  LEU   161      51.500  57.670  71.090  1.00  0.00           H  
ATOM   2536  HB1 LEU   161      49.290  58.820  69.200  1.00  0.00           H  
ATOM   2537  HB2 LEU   161      50.540  57.570  68.820  1.00  0.00           H  
ATOM   2538  HG  LEU   161      51.100  60.550  69.490  1.00  0.00           H  
ATOM   2539 1HD1 LEU   161      53.010  58.770  69.690  1.00  0.00           H  
ATOM   2540 2HD1 LEU   161      53.330  60.270  68.640  1.00  0.00           H  
ATOM   2541 3HD1 LEU   161      52.990  58.760  67.840  1.00  0.00           H  
ATOM   2542 1HD2 LEU   161      51.410  61.090  67.160  1.00  0.00           H  
ATOM   2543 2HD2 LEU   161      49.800  60.340  67.290  1.00  0.00           H  
ATOM   2544 3HD2 LEU   161      51.120  59.260  66.780  1.00  0.00           H  
ATOM   2545  N   VAL   162      49.170  59.690  72.060  1.00  0.00           N  
ATOM   2546  CA  VAL   162      48.900  60.720  73.040  1.00  0.00           C  
ATOM   2547  C   VAL   162      49.550  60.510  74.460  1.00  0.00           C  
ATOM   2548  O   VAL   162      50.150  61.490  74.970  1.00  0.00           O  
ATOM   2549  CB  VAL   162      47.420  61.130  73.250  1.00  0.00           C  
ATOM   2550  CG1 VAL   162      46.480  59.930  73.460  1.00  0.00           C  
ATOM   2551  CG2 VAL   162      47.310  62.220  74.330  1.00  0.00           C  
ATOM   2552  HN  VAL   162      48.370  59.210  71.720  1.00  0.00           H  
ATOM   2553  HA  VAL   162      49.380  61.650  72.760  1.00  0.00           H  
ATOM   2554  HB  VAL   162      47.160  61.590  72.280  1.00  0.00           H  
ATOM   2555 1HG1 VAL   162      46.830  59.330  74.330  1.00  0.00           H  
ATOM   2556 2HG1 VAL   162      46.470  59.290  72.560  1.00  0.00           H  
ATOM   2557 3HG1 VAL   162      45.450  60.300  73.650  1.00  0.00           H  
ATOM   2558 1HG2 VAL   162      47.460  61.860  75.370  1.00  0.00           H  
ATOM   2559 2HG2 VAL   162      46.310  62.700  74.310  1.00  0.00           H  
ATOM   2560 3HG2 VAL   162      48.110  62.990  74.310  1.00  0.00           H  
ATOM   2561  N   ASN   163      49.550  59.360  75.070  1.00  0.00           N  
ATOM   2562  CA  ASN   163      50.280  59.040  76.300  1.00  0.00           C  
ATOM   2563  C   ASN   163      51.720  59.290  76.270  1.00  0.00           C  
ATOM   2564  O   ASN   163      52.290  59.730  77.230  1.00  0.00           O  
ATOM   2565  CB  ASN   163      50.160  57.600  76.680  1.00  0.00           C  
ATOM   2566  CG  ASN   163      48.720  57.210  77.100  1.00  0.00           C  
ATOM   2567  ND2 ASN   163      48.690  56.000  77.650  1.00  0.00           N  
ATOM   2568  OD1 ASN   163      47.670  57.850  76.950  1.00  0.00           O  
ATOM   2569  HN  ASN   163      49.170  58.530  74.660  1.00  0.00           H  
ATOM   2570  HA  ASN   163      49.830  59.760  76.980  1.00  0.00           H  
ATOM   2571  HB1 ASN   163      50.810  57.420  77.560  1.00  0.00           H  
ATOM   2572  HB2 ASN   163      50.620  56.940  75.910  1.00  0.00           H  
ATOM   2573 1HD2 ASN   163      49.550  55.500  77.690  1.00  0.00           H  
ATOM   2574 2HD2 ASN   163      47.790  55.630  77.900  1.00  0.00           H  
ATOM   2575  N   LEU   164      52.420  58.850  75.210  1.00  0.00           N  
ATOM   2576  CA  LEU   164      53.800  59.190  75.000  1.00  0.00           C  
ATOM   2577  C   LEU   164      54.110  60.670  74.870  1.00  0.00           C  
ATOM   2578  O   LEU   164      55.090  61.130  75.490  1.00  0.00           O  
ATOM   2579  CB  LEU   164      54.370  58.430  73.720  1.00  0.00           C  
ATOM   2580  CG  LEU   164      55.770  58.710  73.340  1.00  0.00           C  
ATOM   2581  CD1 LEU   164      56.840  58.480  74.490  1.00  0.00           C  
ATOM   2582  CD2 LEU   164      56.220  57.810  72.210  1.00  0.00           C  
ATOM   2583  HN  LEU   164      51.960  58.260  74.540  1.00  0.00           H  
ATOM   2584  HA  LEU   164      54.290  58.730  75.840  1.00  0.00           H  
ATOM   2585  HB1 LEU   164      53.710  58.700  72.860  1.00  0.00           H  
ATOM   2586  HB2 LEU   164      54.210  57.380  74.040  1.00  0.00           H  
ATOM   2587  HG  LEU   164      55.870  59.780  73.080  1.00  0.00           H  
ATOM   2588 1HD1 LEU   164      57.810  58.790  74.050  1.00  0.00           H  
ATOM   2589 2HD1 LEU   164      56.760  57.440  74.870  1.00  0.00           H  
ATOM   2590 3HD1 LEU   164      56.710  59.200  75.320  1.00  0.00           H  
ATOM   2591 1HD2 LEU   164      55.990  56.780  72.540  1.00  0.00           H  
ATOM   2592 2HD2 LEU   164      57.260  57.960  71.840  1.00  0.00           H  
ATOM   2593 3HD2 LEU   164      55.600  58.030  71.310  1.00  0.00           H  
ATOM   2594  N   MET   165      53.350  61.440  74.090  1.00  0.00           N  
ATOM   2595  CA  MET   165      53.570  62.880  73.900  1.00  0.00           C  
ATOM   2596  C   MET   165      53.450  63.700  75.170  1.00  0.00           C  
ATOM   2597  O   MET   165      54.280  64.530  75.550  1.00  0.00           O  
ATOM   2598  CB  MET   165      52.670  63.560  72.860  1.00  0.00           C  
ATOM   2599  CG  MET   165      52.860  63.050  71.480  1.00  0.00           C  
ATOM   2600  SD  MET   165      51.920  63.950  70.180  1.00  0.00           S  
ATOM   2601  CE  MET   165      52.790  63.300  68.720  1.00  0.00           C  
ATOM   2602  HN  MET   165      52.640  60.990  73.540  1.00  0.00           H  
ATOM   2603  HA  MET   165      54.600  62.930  73.580  1.00  0.00           H  
ATOM   2604  HB1 MET   165      52.800  64.660  72.890  1.00  0.00           H  
ATOM   2605  HB2 MET   165      51.640  63.250  73.140  1.00  0.00           H  
ATOM   2606  HG1 MET   165      52.600  61.970  71.380  1.00  0.00           H  
ATOM   2607  HG2 MET   165      53.920  63.210  71.200  1.00  0.00           H  
ATOM   2608  HE1 MET   165      53.730  63.870  68.640  1.00  0.00           H  
ATOM   2609  HE2 MET   165      52.250  63.490  67.770  1.00  0.00           H  
ATOM   2610  HE3 MET   165      53.110  62.240  68.810  1.00  0.00           H  
ATOM   2611  N   SER   166      52.360  63.450  75.920  1.00  0.00           N  
ATOM   2612  CA  SER   166      51.820  64.140  77.120  1.00  0.00           C  
ATOM   2613  C   SER   166      51.490  65.650  76.860  1.00  0.00           C  
ATOM   2614  O   SER   166      51.390  66.050  75.700  1.00  0.00           O  
ATOM   2615  CB  SER   166      52.600  63.770  78.410  1.00  0.00           C  
ATOM   2616  OG  SER   166      51.890  64.140  79.630  1.00  0.00           O  
ATOM   2617  HN  SER   166      51.800  62.700  75.580  1.00  0.00           H  
ATOM   2618  HA  SER   166      50.840  63.810  77.430  1.00  0.00           H  
ATOM   2619  HB1 SER   166      53.600  64.240  78.460  1.00  0.00           H  
ATOM   2620  HB2 SER   166      52.740  62.680  78.520  1.00  0.00           H  
ATOM   2621  HG1 SER   166      52.290  63.570  80.280  1.00  0.00           H  
ATOM   2622  N   ASN   167      51.510  66.470  77.870  1.00  0.00           N  
ATOM   2623  CA  ASN   167      51.600  67.900  77.770  1.00  0.00           C  
ATOM   2624  C   ASN   167      52.950  68.270  77.120  1.00  0.00           C  
ATOM   2625  O   ASN   167      52.910  69.210  76.320  1.00  0.00           O  
ATOM   2626  CB  ASN   167      51.540  68.530  79.190  1.00  0.00           C  
ATOM   2627  CG  ASN   167      50.160  68.500  79.860  1.00  0.00           C  
ATOM   2628  ND2 ASN   167      49.880  69.340  80.950  1.00  0.00           N  
ATOM   2629  OD1 ASN   167      49.410  67.580  79.560  1.00  0.00           O  
ATOM   2630  HN  ASN   167      51.440  66.010  78.760  1.00  0.00           H  
ATOM   2631  HA  ASN   167      50.780  68.370  77.250  1.00  0.00           H  
ATOM   2632  HB1 ASN   167      51.840  69.590  79.100  1.00  0.00           H  
ATOM   2633  HB2 ASN   167      52.180  67.980  79.920  1.00  0.00           H  
ATOM   2634 1HD2 ASN   167      49.030  69.320  81.480  1.00  0.00           H  
ATOM   2635 2HD2 ASN   167      50.530  70.030  81.280  1.00  0.00           H  
ATOM   2636  N   TYR   168      54.040  67.520  77.520  1.00  0.00           N  
ATOM   2637  CA  TYR   168      55.460  67.850  77.170  1.00  0.00           C  
ATOM   2638  C   TYR   168      55.710  68.190  75.680  1.00  0.00           C  
ATOM   2639  O   TYR   168      55.070  67.660  74.770  1.00  0.00           O  
ATOM   2640  CB  TYR   168      56.480  66.710  77.560  1.00  0.00           C  
ATOM   2641  CG  TYR   168      56.450  66.570  79.060  1.00  0.00           C  
ATOM   2642  CD1 TYR   168      55.910  65.430  79.650  1.00  0.00           C  
ATOM   2643  CD2 TYR   168      56.870  67.580  79.880  1.00  0.00           C  
ATOM   2644  CE1 TYR   168      55.420  65.490  81.000  1.00  0.00           C  
ATOM   2645  CE2 TYR   168      56.620  67.630  81.260  1.00  0.00           C  
ATOM   2646  CZ  TYR   168      55.840  66.570  81.790  1.00  0.00           C  
ATOM   2647  OH  TYR   168      55.570  66.510  83.180  1.00  0.00           O  
ATOM   2648  HN  TYR   168      53.790  66.840  78.200  1.00  0.00           H  
ATOM   2649  HA  TYR   168      55.790  68.730  77.700  1.00  0.00           H  
ATOM   2650  HB1 TYR   168      57.460  67.090  77.200  1.00  0.00           H  
ATOM   2651  HB2 TYR   168      56.130  65.750  77.110  1.00  0.00           H  
ATOM   2652  HD1 TYR   168      55.640  64.570  79.060  1.00  0.00           H  
ATOM   2653  HD2 TYR   168      57.350  68.400  79.370  1.00  0.00           H  
ATOM   2654  HE1 TYR   168      54.870  64.620  81.320  1.00  0.00           H  
ATOM   2655  HE2 TYR   168      57.030  68.410  81.890  1.00  0.00           H  
ATOM   2656  HH  TYR   168      54.840  65.900  83.320  1.00  0.00           H  
ATOM   2657  N   ASP   169      56.650  69.140  75.420  1.00  0.00           N  
ATOM   2658  CA  ASP   169      57.150  69.450  74.110  1.00  0.00           C  
ATOM   2659  C   ASP   169      57.570  68.260  73.180  1.00  0.00           C  
ATOM   2660  O   ASP   169      58.070  67.270  73.660  1.00  0.00           O  
ATOM   2661  CB  ASP   169      58.350  70.450  74.100  1.00  0.00           C  
ATOM   2662  CG  ASP   169      57.990  71.780  74.740  1.00  0.00           C  
ATOM   2663  OD1 ASP   169      58.880  72.520  75.200  1.00  0.00           O  
ATOM   2664  OD2 ASP   169      56.790  72.110  74.740  1.00  0.00           O1-
ATOM   2665  HN  ASP   169      57.150  69.570  76.170  1.00  0.00           H  
ATOM   2666  HA  ASP   169      56.360  69.980  73.600  1.00  0.00           H  
ATOM   2667  HB1 ASP   169      58.610  70.710  73.050  1.00  0.00           H  
ATOM   2668  HB2 ASP   169      59.310  70.020  74.450  1.00  0.00           H  
ATOM   2669  N   VAL   170      57.400  68.360  71.830  1.00  0.00           N  
ATOM   2670  CA  VAL   170      57.530  67.240  70.880  1.00  0.00           C  
ATOM   2671  C   VAL   170      58.830  67.540  70.130  1.00  0.00           C  
ATOM   2672  O   VAL   170      58.820  68.590  69.470  1.00  0.00           O  
ATOM   2673  CB  VAL   170      56.390  67.150  69.940  1.00  0.00           C  
ATOM   2674  CG1 VAL   170      56.650  66.180  68.760  1.00  0.00           C  
ATOM   2675  CG2 VAL   170      55.110  66.710  70.750  1.00  0.00           C  
ATOM   2676  HN  VAL   170      57.230  69.260  71.420  1.00  0.00           H  
ATOM   2677  HA  VAL   170      57.550  66.290  71.390  1.00  0.00           H  
ATOM   2678  HB  VAL   170      56.210  68.170  69.520  1.00  0.00           H  
ATOM   2679 1HG1 VAL   170      57.120  65.210  69.050  1.00  0.00           H  
ATOM   2680 2HG1 VAL   170      57.320  66.720  68.060  1.00  0.00           H  
ATOM   2681 3HG1 VAL   170      55.660  66.030  68.270  1.00  0.00           H  
ATOM   2682 1HG2 VAL   170      54.360  66.510  69.950  1.00  0.00           H  
ATOM   2683 2HG2 VAL   170      54.880  67.590  71.380  1.00  0.00           H  
ATOM   2684 3HG2 VAL   170      55.350  65.800  71.340  1.00  0.00           H  
ATOM   2685  N   PRO   171      59.880  66.730  70.180  1.00  0.00           N  
ATOM   2686  CA  PRO   171      61.060  66.800  69.260  1.00  0.00           C  
ATOM   2687  C   PRO   171      60.870  66.870  67.680  1.00  0.00           C  
ATOM   2688  O   PRO   171      59.960  66.330  67.120  1.00  0.00           O  
ATOM   2689  CB  PRO   171      61.820  65.520  69.560  1.00  0.00           C  
ATOM   2690  CG  PRO   171      61.560  65.160  71.060  1.00  0.00           C  
ATOM   2691  CD  PRO   171      60.140  65.760  71.310  1.00  0.00           C  
ATOM   2692  HA  PRO   171      61.580  67.730  69.420  1.00  0.00           H  
ATOM   2693  HB1 PRO   171      62.910  65.730  69.500  1.00  0.00           H  
ATOM   2694  HB2 PRO   171      61.560  64.690  68.860  1.00  0.00           H  
ATOM   2695  HG1 PRO   171      61.640  64.050  71.170  1.00  0.00           H  
ATOM   2696  HG2 PRO   171      62.290  65.560  71.800  1.00  0.00           H  
ATOM   2697  HD1 PRO   171      59.350  65.000  71.490  1.00  0.00           H  
ATOM   2698  HD2 PRO   171      60.180  66.280  72.290  1.00  0.00           H  
ATOM   2699  N   GLU   172      61.810  67.640  67.060  1.00  0.00           N  
ATOM   2700  CA  GLU   172      61.970  67.830  65.650  1.00  0.00           C  
ATOM   2701  C   GLU   172      62.140  66.520  64.870  1.00  0.00           C  
ATOM   2702  O   GLU   172      61.560  66.410  63.830  1.00  0.00           O  
ATOM   2703  CB  GLU   172      63.130  68.780  65.430  1.00  0.00           C  
ATOM   2704  CG  GLU   172      62.970  69.580  64.150  1.00  0.00           C  
ATOM   2705  CD  GLU   172      64.290  70.310  63.790  1.00  0.00           C  
ATOM   2706  OE1 GLU   172      64.780  71.010  64.700  1.00  0.00           O  
ATOM   2707  OE2 GLU   172      64.820  70.060  62.660  1.00  0.00           O1-
ATOM   2708  HN  GLU   172      62.490  68.110  67.630  1.00  0.00           H  
ATOM   2709  HA  GLU   172      61.100  68.360  65.290  1.00  0.00           H  
ATOM   2710  HB1 GLU   172      64.060  68.170  65.470  1.00  0.00           H  
ATOM   2711  HB2 GLU   172      63.240  69.420  66.330  1.00  0.00           H  
ATOM   2712  HG1 GLU   172      62.180  70.340  64.370  1.00  0.00           H  
ATOM   2713  HG2 GLU   172      62.770  68.900  63.300  1.00  0.00           H  
ATOM   2714  N   LYS   173      62.870  65.530  65.440  1.00  0.00           N  
ATOM   2715  CA  LYS   173      63.010  64.190  64.880  1.00  0.00           C  
ATOM   2716  C   LYS   173      61.670  63.370  64.970  1.00  0.00           C  
ATOM   2717  O   LYS   173      61.100  62.870  63.980  1.00  0.00           O  
ATOM   2718  CB  LYS   173      64.180  63.420  65.490  1.00  0.00           C  
ATOM   2719  CG  LYS   173      65.510  64.200  65.420  1.00  0.00           C  
ATOM   2720  CD  LYS   173      66.660  63.230  65.130  1.00  0.00           C  
ATOM   2721  CE  LYS   173      68.030  63.940  65.040  1.00  0.00           C  
ATOM   2722  NZ  LYS   173      69.160  63.140  64.870  1.00  0.00           N1+
ATOM   2723  HN  LYS   173      63.290  65.700  66.320  1.00  0.00           H  
ATOM   2724  HA  LYS   173      63.190  64.330  63.830  1.00  0.00           H  
ATOM   2725  HB1 LYS   173      64.310  62.510  64.860  1.00  0.00           H  
ATOM   2726  HB2 LYS   173      64.110  63.090  66.550  1.00  0.00           H  
ATOM   2727  HG1 LYS   173      65.830  64.860  66.250  1.00  0.00           H  
ATOM   2728  HG2 LYS   173      65.380  64.830  64.510  1.00  0.00           H  
ATOM   2729  HD1 LYS   173      66.320  62.820  64.150  1.00  0.00           H  
ATOM   2730  HD2 LYS   173      66.760  62.420  65.880  1.00  0.00           H  
ATOM   2731  HE1 LYS   173      68.150  64.580  65.940  1.00  0.00           H  
ATOM   2732  HE2 LYS   173      68.060  64.640  64.170  1.00  0.00           H  
ATOM   2733  HZ1 LYS   173      69.230  62.220  65.360  1.00  0.00           H  
ATOM   2734  HZ2 LYS   173      70.000  63.740  64.980  1.00  0.00           H  
ATOM   2735  HZ3 LYS   173      69.270  62.940  63.860  1.00  0.00           H  
ATOM   2736  N   TRP   174      61.020  63.470  66.140  1.00  0.00           N  
ATOM   2737  CA  TRP   174      59.600  63.070  66.390  1.00  0.00           C  
ATOM   2738  C   TRP   174      58.480  63.660  65.490  1.00  0.00           C  
ATOM   2739  O   TRP   174      57.610  62.990  65.050  1.00  0.00           O  
ATOM   2740  CB  TRP   174      59.220  63.230  67.940  1.00  0.00           C  
ATOM   2741  CG  TRP   174      59.830  62.340  68.940  1.00  0.00           C  
ATOM   2742  CD1 TRP   174      61.100  61.830  69.010  1.00  0.00           C  
ATOM   2743  CD2 TRP   174      59.190  62.150  70.210  1.00  0.00           C  
ATOM   2744  CE2 TRP   174      60.190  61.460  70.940  1.00  0.00           C  
ATOM   2745  CE3 TRP   174      57.940  62.510  70.750  1.00  0.00           C  
ATOM   2746  NE1 TRP   174      61.330  61.330  70.260  1.00  0.00           N  
ATOM   2747  CZ2 TRP   174      59.950  61.290  72.330  1.00  0.00           C  
ATOM   2748  CZ3 TRP   174      57.720  62.230  72.100  1.00  0.00           C  
ATOM   2749  CH2 TRP   174      58.660  61.600  72.810  1.00  0.00           C  
ATOM   2750  HN  TRP   174      61.380  64.050  66.870  1.00  0.00           H  
ATOM   2751  HA  TRP   174      59.610  62.020  66.110  1.00  0.00           H  
ATOM   2752  HB1 TRP   174      58.130  63.020  67.910  1.00  0.00           H  
ATOM   2753  HB2 TRP   174      59.190  64.300  68.260  1.00  0.00           H  
ATOM   2754  HD1 TRP   174      61.820  61.680  68.220  1.00  0.00           H  
ATOM   2755  HE1 TRP   174      62.160  60.940  70.610  1.00  0.00           H  
ATOM   2756  HE3 TRP   174      57.120  62.940  70.210  1.00  0.00           H  
ATOM   2757  HZ2 TRP   174      60.790  61.020  72.940  1.00  0.00           H  
ATOM   2758  HZ3 TRP   174      56.740  62.410  72.530  1.00  0.00           H  
ATOM   2759  HH2 TRP   174      58.360  61.380  73.820  1.00  0.00           H  
ATOM   2760  N   ALA   175      58.500  64.990  65.310  1.00  0.00           N  
ATOM   2761  CA  ALA   175      57.640  65.680  64.440  1.00  0.00           C  
ATOM   2762  C   ALA   175      57.680  65.210  62.960  1.00  0.00           C  
ATOM   2763  O   ALA   175      56.640  64.820  62.330  1.00  0.00           O  
ATOM   2764  CB  ALA   175      57.830  67.220  64.540  1.00  0.00           C  
ATOM   2765  HN  ALA   175      59.040  65.570  65.920  1.00  0.00           H  
ATOM   2766  HA  ALA   175      56.650  65.440  64.800  1.00  0.00           H  
ATOM   2767  HB1 ALA   175      57.480  67.860  63.700  1.00  0.00           H  
ATOM   2768  HB2 ALA   175      58.910  67.490  64.650  1.00  0.00           H  
ATOM   2769  HB3 ALA   175      57.380  67.560  65.490  1.00  0.00           H  
ATOM   2770  N   ARG   176      58.920  65.100  62.430  1.00  0.00           N  
ATOM   2771  CA  ARG   176      59.110  64.610  61.100  1.00  0.00           C  
ATOM   2772  C   ARG   176      58.660  63.130  60.820  1.00  0.00           C  
ATOM   2773  O   ARG   176      57.960  62.830  59.860  1.00  0.00           O  
ATOM   2774  CB  ARG   176      60.640  64.780  60.730  1.00  0.00           C  
ATOM   2775  CG  ARG   176      60.890  64.130  59.340  1.00  0.00           C  
ATOM   2776  CD  ARG   176      62.420  64.080  58.990  1.00  0.00           C  
ATOM   2777  NE  ARG   176      62.850  65.560  59.010  1.00  0.00           N  
ATOM   2778  CZ  ARG   176      63.770  66.070  59.800  1.00  0.00           C  
ATOM   2779  NH1 ARG   176      64.550  65.310  60.560  1.00  0.00           N1+
ATOM   2780  NH2 ARG   176      63.920  67.330  59.890  1.00  0.00           N  
ATOM   2781  HN  ARG   176      59.680  65.500  62.930  1.00  0.00           H  
ATOM   2782  HA  ARG   176      58.580  65.310  60.470  1.00  0.00           H  
ATOM   2783  HB1 ARG   176      61.340  64.220  61.380  1.00  0.00           H  
ATOM   2784  HB2 ARG   176      60.840  65.870  60.790  1.00  0.00           H  
ATOM   2785  HG1 ARG   176      60.410  64.800  58.590  1.00  0.00           H  
ATOM   2786  HG2 ARG   176      60.470  63.130  59.100  1.00  0.00           H  
ATOM   2787  HD1 ARG   176      62.520  63.730  57.940  1.00  0.00           H  
ATOM   2788  HD2 ARG   176      63.030  63.470  59.690  1.00  0.00           H  
ATOM   2789  HE  ARG   176      62.250  66.210  58.530  1.00  0.00           H  
ATOM   2790 1HH1 ARG   176      64.330  64.410  60.940  1.00  0.00           H  
ATOM   2791 2HH1 ARG   176      65.260  65.840  61.020  1.00  0.00           H  
ATOM   2792 1HH2 ARG   176      63.260  67.860  59.370  1.00  0.00           H  
ATOM   2793 2HH2 ARG   176      64.600  67.660  60.550  1.00  0.00           H  
ATOM   2794  N   PHE   177      58.890  62.230  61.830  1.00  0.00           N  
ATOM   2795  CA  PHE   177      58.520  60.810  61.800  1.00  0.00           C  
ATOM   2796  C   PHE   177      57.100  60.510  61.840  1.00  0.00           C  
ATOM   2797  O   PHE   177      56.600  59.930  60.950  1.00  0.00           O  
ATOM   2798  CB  PHE   177      59.430  60.160  62.930  1.00  0.00           C  
ATOM   2799  CG  PHE   177      59.320  58.660  62.930  1.00  0.00           C  
ATOM   2800  CD1 PHE   177      60.060  57.860  62.140  1.00  0.00           C  
ATOM   2801  CD2 PHE   177      58.510  58.090  63.880  1.00  0.00           C  
ATOM   2802  CE1 PHE   177      59.660  56.520  62.000  1.00  0.00           C  
ATOM   2803  CE2 PHE   177      58.230  56.730  63.820  1.00  0.00           C  
ATOM   2804  CZ  PHE   177      58.820  55.920  62.850  1.00  0.00           C  
ATOM   2805  HN  PHE   177      59.390  62.540  62.640  1.00  0.00           H  
ATOM   2806  HA  PHE   177      58.890  60.410  60.870  1.00  0.00           H  
ATOM   2807  HB1 PHE   177      59.130  60.600  63.910  1.00  0.00           H  
ATOM   2808  HB2 PHE   177      60.490  60.420  62.740  1.00  0.00           H  
ATOM   2809  HD1 PHE   177      60.670  58.270  61.350  1.00  0.00           H  
ATOM   2810  HD2 PHE   177      57.920  58.660  64.580  1.00  0.00           H  
ATOM   2811  HE1 PHE   177      60.030  55.920  61.180  1.00  0.00           H  
ATOM   2812  HE2 PHE   177      57.580  56.340  64.590  1.00  0.00           H  
ATOM   2813  HZ  PHE   177      58.460  54.900  62.840  1.00  0.00           H  
ATOM   2814  N   TYR   178      56.480  61.060  62.910  1.00  0.00           N  
ATOM   2815  CA  TYR   178      55.070  60.850  63.230  1.00  0.00           C  
ATOM   2816  C   TYR   178      54.140  61.580  62.240  1.00  0.00           C  
ATOM   2817  O   TYR   178      53.020  61.110  61.930  1.00  0.00           O  
ATOM   2818  CB  TYR   178      54.720  61.190  64.700  1.00  0.00           C  
ATOM   2819  CG  TYR   178      55.430  60.410  65.760  1.00  0.00           C  
ATOM   2820  CD1 TYR   178      55.590  59.030  65.590  1.00  0.00           C  
ATOM   2821  CD2 TYR   178      55.820  61.020  66.910  1.00  0.00           C  
ATOM   2822  CE1 TYR   178      56.240  58.230  66.590  1.00  0.00           C  
ATOM   2823  CE2 TYR   178      56.390  60.220  68.000  1.00  0.00           C  
ATOM   2824  CZ  TYR   178      56.550  58.800  67.800  1.00  0.00           C  
ATOM   2825  OH  TYR   178      56.830  57.990  68.920  1.00  0.00           O  
ATOM   2826  HN  TYR   178      56.950  61.570  63.610  1.00  0.00           H  
ATOM   2827  HA  TYR   178      54.860  59.800  63.100  1.00  0.00           H  
ATOM   2828  HB1 TYR   178      53.650  60.910  64.780  1.00  0.00           H  
ATOM   2829  HB2 TYR   178      54.800  62.280  64.910  1.00  0.00           H  
ATOM   2830  HD1 TYR   178      55.350  58.670  64.600  1.00  0.00           H  
ATOM   2831  HD2 TYR   178      55.740  62.090  67.010  1.00  0.00           H  
ATOM   2832  HE1 TYR   178      56.340  57.170  66.430  1.00  0.00           H  
ATOM   2833  HE2 TYR   178      56.690  60.760  68.890  1.00  0.00           H  
ATOM   2834  HH  TYR   178      57.050  57.100  68.620  1.00  0.00           H  
ATOM   2835  N   THR   179      54.570  62.700  61.710  1.00  0.00           N  
ATOM   2836  CA  THR   179      53.940  63.280  60.530  1.00  0.00           C  
ATOM   2837  C   THR   179      54.080  62.450  59.300  1.00  0.00           C  
ATOM   2838  O   THR   179      53.130  62.220  58.640  1.00  0.00           O  
ATOM   2839  CB  THR   179      54.410  64.670  60.110  1.00  0.00           C  
ATOM   2840  CG2 THR   179      53.330  65.270  59.070  1.00  0.00           C  
ATOM   2841  OG1 THR   179      54.280  65.540  61.230  1.00  0.00           O  
ATOM   2842  HN  THR   179      55.480  63.060  61.910  1.00  0.00           H  
ATOM   2843  HA  THR   179      52.890  63.300  60.740  1.00  0.00           H  
ATOM   2844  HB  THR   179      55.420  64.640  59.650  1.00  0.00           H  
ATOM   2845  HG1 THR   179      54.910  65.270  61.900  1.00  0.00           H  
ATOM   2846 1HG2 THR   179      52.310  65.360  59.510  1.00  0.00           H  
ATOM   2847 2HG2 THR   179      53.200  64.630  58.170  1.00  0.00           H  
ATOM   2848 3HG2 THR   179      53.640  66.300  58.760  1.00  0.00           H  
ATOM   2849  N   ALA   180      55.330  61.960  59.010  1.00  0.00           N  
ATOM   2850  CA  ALA   180      55.540  61.090  57.870  1.00  0.00           C  
ATOM   2851  C   ALA   180      54.730  59.800  57.900  1.00  0.00           C  
ATOM   2852  O   ALA   180      54.120  59.490  56.840  1.00  0.00           O  
ATOM   2853  CB  ALA   180      57.110  60.760  57.640  1.00  0.00           C  
ATOM   2854  HN  ALA   180      56.100  61.960  59.630  1.00  0.00           H  
ATOM   2855  HA  ALA   180      55.180  61.580  56.980  1.00  0.00           H  
ATOM   2856  HB1 ALA   180      57.420  60.200  58.540  1.00  0.00           H  
ATOM   2857  HB2 ALA   180      57.700  61.690  57.500  1.00  0.00           H  
ATOM   2858  HB3 ALA   180      57.210  60.070  56.780  1.00  0.00           H  
ATOM   2859  N   GLU   181      54.560  59.090  59.080  1.00  0.00           N  
ATOM   2860  CA  GLU   181      53.690  57.920  59.190  1.00  0.00           C  
ATOM   2861  C   GLU   181      52.250  58.250  58.910  1.00  0.00           C  
ATOM   2862  O   GLU   181      51.550  57.510  58.160  1.00  0.00           O  
ATOM   2863  CB  GLU   181      53.780  57.180  60.520  1.00  0.00           C  
ATOM   2864  CG  GLU   181      55.260  56.680  60.780  1.00  0.00           C  
ATOM   2865  CD  GLU   181      55.230  55.210  61.230  1.00  0.00           C  
ATOM   2866  OE1 GLU   181      54.850  54.930  62.380  1.00  0.00           O  
ATOM   2867  OE2 GLU   181      55.620  54.270  60.420  1.00  0.00           O1-
ATOM   2868  HN  GLU   181      55.140  59.380  59.840  1.00  0.00           H  
ATOM   2869  HA  GLU   181      53.940  57.240  58.390  1.00  0.00           H  
ATOM   2870  HB1 GLU   181      53.090  56.320  60.610  1.00  0.00           H  
ATOM   2871  HB2 GLU   181      53.650  57.860  61.390  1.00  0.00           H  
ATOM   2872  HG1 GLU   181      55.820  57.350  61.460  1.00  0.00           H  
ATOM   2873  HG2 GLU   181      55.810  56.760  59.810  1.00  0.00           H  
ATOM   2874  N   VAL   182      51.750  59.330  59.470  1.00  0.00           N  
ATOM   2875  CA  VAL   182      50.400  59.860  59.200  1.00  0.00           C  
ATOM   2876  C   VAL   182      50.130  60.280  57.760  1.00  0.00           C  
ATOM   2877  O   VAL   182      49.090  60.030  57.230  1.00  0.00           O  
ATOM   2878  CB  VAL   182      50.140  60.930  60.190  1.00  0.00           C  
ATOM   2879  CG1 VAL   182      48.790  61.660  59.860  1.00  0.00           C  
ATOM   2880  CG2 VAL   182      50.130  60.340  61.620  1.00  0.00           C  
ATOM   2881  HN  VAL   182      52.310  59.960  60.010  1.00  0.00           H  
ATOM   2882  HA  VAL   182      49.730  59.020  59.290  1.00  0.00           H  
ATOM   2883  HB  VAL   182      50.930  61.710  60.170  1.00  0.00           H  
ATOM   2884 1HG1 VAL   182      48.080  60.800  59.820  1.00  0.00           H  
ATOM   2885 2HG1 VAL   182      48.720  62.290  58.950  1.00  0.00           H  
ATOM   2886 3HG1 VAL   182      48.600  62.290  60.750  1.00  0.00           H  
ATOM   2887 1HG2 VAL   182      49.210  59.740  61.810  1.00  0.00           H  
ATOM   2888 2HG2 VAL   182      50.060  61.170  62.350  1.00  0.00           H  
ATOM   2889 3HG2 VAL   182      51.050  59.730  61.720  1.00  0.00           H  
ATOM   2890  N   VAL   183      51.140  60.850  57.030  1.00  0.00           N  
ATOM   2891  CA  VAL   183      51.050  61.130  55.610  1.00  0.00           C  
ATOM   2892  C   VAL   183      50.750  59.720  54.820  1.00  0.00           C  
ATOM   2893  O   VAL   183      49.920  59.640  53.950  1.00  0.00           O  
ATOM   2894  CB  VAL   183      52.260  61.930  54.970  1.00  0.00           C  
ATOM   2895  CG1 VAL   183      52.210  61.910  53.420  1.00  0.00           C  
ATOM   2896  CG2 VAL   183      52.260  63.400  55.580  1.00  0.00           C  
ATOM   2897  HN  VAL   183      51.990  61.080  57.490  1.00  0.00           H  
ATOM   2898  HA  VAL   183      50.230  61.800  55.420  1.00  0.00           H  
ATOM   2899  HB  VAL   183      53.200  61.420  55.270  1.00  0.00           H  
ATOM   2900 1HG1 VAL   183      51.180  62.240  53.140  1.00  0.00           H  
ATOM   2901 2HG1 VAL   183      52.330  60.910  52.940  1.00  0.00           H  
ATOM   2902 3HG1 VAL   183      52.950  62.640  53.040  1.00  0.00           H  
ATOM   2903 1HG2 VAL   183      51.370  64.050  55.410  1.00  0.00           H  
ATOM   2904 2HG2 VAL   183      53.180  63.890  55.210  1.00  0.00           H  
ATOM   2905 3HG2 VAL   183      52.300  63.310  56.690  1.00  0.00           H  
ATOM   2906  N   LEU   184      51.530  58.660  55.120  1.00  0.00           N  
ATOM   2907  CA  LEU   184      51.340  57.370  54.600  1.00  0.00           C  
ATOM   2908  C   LEU   184      50.030  56.760  54.860  1.00  0.00           C  
ATOM   2909  O   LEU   184      49.470  56.120  54.030  1.00  0.00           O  
ATOM   2910  CB  LEU   184      52.570  56.480  54.930  1.00  0.00           C  
ATOM   2911  CG  LEU   184      53.800  56.690  54.080  1.00  0.00           C  
ATOM   2912  CD1 LEU   184      55.030  56.170  54.880  1.00  0.00           C  
ATOM   2913  CD2 LEU   184      53.670  55.980  52.740  1.00  0.00           C  
ATOM   2914  HN  LEU   184      52.240  58.730  55.810  1.00  0.00           H  
ATOM   2915  HA  LEU   184      51.200  57.580  53.550  1.00  0.00           H  
ATOM   2916  HB1 LEU   184      52.310  55.400  54.920  1.00  0.00           H  
ATOM   2917  HB2 LEU   184      52.820  56.640  56.000  1.00  0.00           H  
ATOM   2918  HG  LEU   184      53.800  57.790  53.930  1.00  0.00           H  
ATOM   2919 1HD1 LEU   184      55.020  55.060  54.940  1.00  0.00           H  
ATOM   2920 2HD1 LEU   184      55.090  56.630  55.890  1.00  0.00           H  
ATOM   2921 3HD1 LEU   184      55.950  56.500  54.350  1.00  0.00           H  
ATOM   2922 1HD2 LEU   184      54.410  56.410  52.040  1.00  0.00           H  
ATOM   2923 2HD2 LEU   184      52.630  56.020  52.340  1.00  0.00           H  
ATOM   2924 3HD2 LEU   184      53.770  54.880  52.900  1.00  0.00           H  
ATOM   2925  N   ALA   185      49.580  56.910  56.170  1.00  0.00           N  
ATOM   2926  CA  ALA   185      48.310  56.370  56.600  1.00  0.00           C  
ATOM   2927  C   ALA   185      47.110  57.000  56.010  1.00  0.00           C  
ATOM   2928  O   ALA   185      46.260  56.260  55.540  1.00  0.00           O  
ATOM   2929  CB  ALA   185      48.150  56.490  58.150  1.00  0.00           C  
ATOM   2930  HN  ALA   185      50.110  57.350  56.880  1.00  0.00           H  
ATOM   2931  HA  ALA   185      48.340  55.330  56.290  1.00  0.00           H  
ATOM   2932  HB1 ALA   185      47.720  57.440  58.530  1.00  0.00           H  
ATOM   2933  HB2 ALA   185      49.160  56.450  58.620  1.00  0.00           H  
ATOM   2934  HB3 ALA   185      47.470  55.660  58.430  1.00  0.00           H  
ATOM   2935  N   LEU   186      46.990  58.350  55.910  1.00  0.00           N  
ATOM   2936  CA  LEU   186      45.920  59.050  55.220  1.00  0.00           C  
ATOM   2937  C   LEU   186      45.790  58.710  53.750  1.00  0.00           C  
ATOM   2938  O   LEU   186      44.770  58.640  53.180  1.00  0.00           O  
ATOM   2939  CB  LEU   186      45.850  60.570  55.530  1.00  0.00           C  
ATOM   2940  CG  LEU   186      45.820  60.900  57.060  1.00  0.00           C  
ATOM   2941  CD1 LEU   186      45.690  62.350  57.250  1.00  0.00           C  
ATOM   2942  CD2 LEU   186      44.770  60.110  57.890  1.00  0.00           C  
ATOM   2943  HN  LEU   186      47.590  58.970  56.410  1.00  0.00           H  
ATOM   2944  HA  LEU   186      45.030  58.690  55.720  1.00  0.00           H  
ATOM   2945  HB1 LEU   186      45.100  61.120  54.930  1.00  0.00           H  
ATOM   2946  HB2 LEU   186      46.790  60.850  55.010  1.00  0.00           H  
ATOM   2947  HG  LEU   186      46.830  60.550  57.380  1.00  0.00           H  
ATOM   2948 1HD1 LEU   186      45.680  62.610  58.330  1.00  0.00           H  
ATOM   2949 2HD1 LEU   186      44.780  62.890  56.930  1.00  0.00           H  
ATOM   2950 3HD1 LEU   186      46.580  62.820  56.770  1.00  0.00           H  
ATOM   2951 1HD2 LEU   186      44.830  60.220  59.000  1.00  0.00           H  
ATOM   2952 2HD2 LEU   186      44.960  59.020  57.790  1.00  0.00           H  
ATOM   2953 3HD2 LEU   186      43.770  60.350  57.470  1.00  0.00           H  
ATOM   2954  N   ASP   187      46.900  58.370  53.030  1.00  0.00           N  
ATOM   2955  CA  ASP   187      46.890  57.850  51.690  1.00  0.00           C  
ATOM   2956  C   ASP   187      46.160  56.540  51.510  1.00  0.00           C  
ATOM   2957  O   ASP   187      45.330  56.410  50.600  1.00  0.00           O  
ATOM   2958  CB  ASP   187      48.350  57.780  51.250  1.00  0.00           C  
ATOM   2959  CG  ASP   187      48.560  57.320  49.780  1.00  0.00           C  
ATOM   2960  OD1 ASP   187      49.580  56.710  49.410  1.00  0.00           O  
ATOM   2961  OD2 ASP   187      47.670  57.800  48.990  1.00  0.00           O1-
ATOM   2962  HN  ASP   187      47.770  58.340  53.510  1.00  0.00           H  
ATOM   2963  HA  ASP   187      46.330  58.560  51.100  1.00  0.00           H  
ATOM   2964  HB1 ASP   187      48.930  57.140  51.950  1.00  0.00           H  
ATOM   2965  HB2 ASP   187      48.800  58.790  51.110  1.00  0.00           H  
ATOM   2966  N   ALA   188      46.420  55.610  52.360  1.00  0.00           N  
ATOM   2967  CA  ALA   188      45.760  54.350  52.550  1.00  0.00           C  
ATOM   2968  C   ALA   188      44.250  54.370  52.810  1.00  0.00           C  
ATOM   2969  O   ALA   188      43.560  53.580  52.210  1.00  0.00           O  
ATOM   2970  CB  ALA   188      46.580  53.710  53.670  1.00  0.00           C  
ATOM   2971  HN  ALA   188      47.170  55.760  53.010  1.00  0.00           H  
ATOM   2972  HA  ALA   188      45.930  53.830  51.630  1.00  0.00           H  
ATOM   2973  HB1 ALA   188      46.340  54.080  54.700  1.00  0.00           H  
ATOM   2974  HB2 ALA   188      47.640  53.640  53.360  1.00  0.00           H  
ATOM   2975  HB3 ALA   188      46.210  52.670  53.710  1.00  0.00           H  
ATOM   2976  N   ILE   189      43.830  55.330  53.680  1.00  0.00           N  
ATOM   2977  CA  ILE   189      42.470  55.550  54.100  1.00  0.00           C  
ATOM   2978  C   ILE   189      41.590  56.020  52.910  1.00  0.00           C  
ATOM   2979  O   ILE   189      40.540  55.520  52.580  1.00  0.00           O  
ATOM   2980  CB  ILE   189      42.400  56.490  55.390  1.00  0.00           C  
ATOM   2981  CG1 ILE   189      43.020  55.720  56.650  1.00  0.00           C  
ATOM   2982  CG2 ILE   189      40.960  56.890  55.800  1.00  0.00           C  
ATOM   2983  CD  ILE   189      42.370  54.380  56.940  1.00  0.00           C  
ATOM   2984  HN  ILE   189      44.560  55.830  54.130  1.00  0.00           H  
ATOM   2985  HA  ILE   189      41.950  54.620  54.290  1.00  0.00           H  
ATOM   2986  HB  ILE   189      43.000  57.410  55.230  1.00  0.00           H  
ATOM   2987 1HG1 ILE   189      42.980  56.400  57.530  1.00  0.00           H  
ATOM   2988 2HG1 ILE   189      44.070  55.540  56.350  1.00  0.00           H  
ATOM   2989 1HG2 ILE   189      40.200  56.140  55.480  1.00  0.00           H  
ATOM   2990 2HG2 ILE   189      40.740  57.820  55.230  1.00  0.00           H  
ATOM   2991 3HG2 ILE   189      40.920  57.090  56.890  1.00  0.00           H  
ATOM   2992  HD1 ILE   189      42.970  53.980  57.790  1.00  0.00           H  
ATOM   2993  HD2 ILE   189      42.570  53.700  56.080  1.00  0.00           H  
ATOM   2994  HD3 ILE   189      41.300  54.500  57.200  1.00  0.00           H  
ATOM   2995  N   HSD   190      42.190  56.940  52.150  1.00  0.00           N  
ATOM   2996  CA  HSD   190      41.700  57.500  50.850  1.00  0.00           C  
ATOM   2997  C   HSD   190      41.700  56.490  49.690  1.00  0.00           C  
ATOM   2998  O   HSD   190      40.750  56.520  48.900  1.00  0.00           O  
ATOM   2999  CB  HSD   190      42.450  58.770  50.450  1.00  0.00           C  
ATOM   3000  CG  HSD   190      42.400  59.870  51.500  1.00  0.00           C  
ATOM   3001  CD2 HSD   190      43.260  60.960  51.580  1.00  0.00           C  
ATOM   3002  ND1 HSD   190      41.500  59.980  52.540  1.00  0.00           N  
ATOM   3003  CE1 HSD   190      41.880  61.130  53.190  1.00  0.00           C  
ATOM   3004  NE2 HSD   190      42.880  61.730  52.640  1.00  0.00           N  
ATOM   3005  HN  HSD   190      43.090  57.240  52.470  1.00  0.00           H  
ATOM   3006  HA  HSD   190      40.660  57.760  51.030  1.00  0.00           H  
ATOM   3007  HB1 HSD   190      42.040  59.340  49.590  1.00  0.00           H  
ATOM   3008  HB2 HSD   190      43.480  58.520  50.120  1.00  0.00           H  
ATOM   3009  HD1 HSD   190      40.620  59.530  52.720  1.00  0.00           H  
ATOM   3010  HD2 HSD   190      44.140  61.120  50.960  1.00  0.00           H  
ATOM   3011  HE1 HSD   190      41.250  61.660  53.890  1.00  0.00           H  
ATOM   3012  N   SER   191      42.660  55.560  49.700  1.00  0.00           N  
ATOM   3013  CA  SER   191      42.810  54.460  48.820  1.00  0.00           C  
ATOM   3014  C   SER   191      41.730  53.550  48.910  1.00  0.00           C  
ATOM   3015  O   SER   191      41.090  53.180  47.920  1.00  0.00           O  
ATOM   3016  CB  SER   191      44.190  53.730  48.810  1.00  0.00           C  
ATOM   3017  OG  SER   191      45.210  54.630  48.340  1.00  0.00           O  
ATOM   3018  HN  SER   191      43.460  55.740  50.260  1.00  0.00           H  
ATOM   3019  HA  SER   191      42.720  54.860  47.820  1.00  0.00           H  
ATOM   3020  HB1 SER   191      44.050  52.840  48.160  1.00  0.00           H  
ATOM   3021  HB2 SER   191      44.480  53.260  49.780  1.00  0.00           H  
ATOM   3022  HG1 SER   191      45.330  55.360  48.940  1.00  0.00           H  
ATOM   3023  N   MET   192      41.300  53.160  50.160  1.00  0.00           N  
ATOM   3024  CA  MET   192      40.060  52.490  50.490  1.00  0.00           C  
ATOM   3025  C   MET   192      38.840  53.300  50.120  1.00  0.00           C  
ATOM   3026  O   MET   192      37.700  52.800  50.160  1.00  0.00           O  
ATOM   3027  CB  MET   192      40.060  52.320  52.070  1.00  0.00           C  
ATOM   3028  CG  MET   192      41.040  51.190  52.600  1.00  0.00           C  
ATOM   3029  SD  MET   192      40.600  49.500  51.860  1.00  0.00           S  
ATOM   3030  CE  MET   192      38.880  49.450  52.430  1.00  0.00           C  
ATOM   3031  HN  MET   192      41.850  53.520  50.920  1.00  0.00           H  
ATOM   3032  HA  MET   192      40.050  51.590  49.890  1.00  0.00           H  
ATOM   3033  HB1 MET   192      39.030  52.110  52.420  1.00  0.00           H  
ATOM   3034  HB2 MET   192      40.360  53.250  52.610  1.00  0.00           H  
ATOM   3035  HG1 MET   192      40.960  50.990  53.690  1.00  0.00           H  
ATOM   3036  HG2 MET   192      42.100  51.450  52.420  1.00  0.00           H  
ATOM   3037  HE1 MET   192      38.200  50.020  51.760  1.00  0.00           H  
ATOM   3038  HE2 MET   192      38.840  49.960  53.420  1.00  0.00           H  
ATOM   3039  HE3 MET   192      38.500  48.420  52.540  1.00  0.00           H  
ATOM   3040  N   GLY   193      38.940  54.560  49.680  1.00  0.00           N  
ATOM   3041  CA  GLY   193      37.760  55.380  49.370  1.00  0.00           C  
ATOM   3042  C   GLY   193      37.010  55.820  50.650  1.00  0.00           C  
ATOM   3043  O   GLY   193      35.800  55.750  50.740  1.00  0.00           O  
ATOM   3044  HN  GLY   193      39.790  55.070  49.630  1.00  0.00           H  
ATOM   3045  HA1 GLY   193      37.130  54.750  48.770  1.00  0.00           H  
ATOM   3046  HA2 GLY   193      38.060  56.290  48.850  1.00  0.00           H  
ATOM   3047  N   PHE   194      37.710  56.180  51.690  1.00  0.00           N  
ATOM   3048  CA  PHE   194      37.060  56.870  52.810  1.00  0.00           C  
ATOM   3049  C   PHE   194      37.660  58.220  53.190  1.00  0.00           C  
ATOM   3050  O   PHE   194      38.890  58.500  53.010  1.00  0.00           O  
ATOM   3051  CB  PHE   194      37.160  55.980  54.060  1.00  0.00           C  
ATOM   3052  CG  PHE   194      36.210  54.790  53.900  1.00  0.00           C  
ATOM   3053  CD1 PHE   194      36.700  53.570  53.410  1.00  0.00           C  
ATOM   3054  CD2 PHE   194      34.970  54.810  54.590  1.00  0.00           C  
ATOM   3055  CE1 PHE   194      36.050  52.410  53.730  1.00  0.00           C  
ATOM   3056  CE2 PHE   194      34.270  53.610  54.860  1.00  0.00           C  
ATOM   3057  CZ  PHE   194      34.840  52.400  54.470  1.00  0.00           C  
ATOM   3058  HN  PHE   194      38.700  56.060  51.690  1.00  0.00           H  
ATOM   3059  HA  PHE   194      36.000  56.990  52.680  1.00  0.00           H  
ATOM   3060  HB1 PHE   194      36.970  56.590  54.970  1.00  0.00           H  
ATOM   3061  HB2 PHE   194      38.250  55.790  54.190  1.00  0.00           H  
ATOM   3062  HD1 PHE   194      37.580  53.570  52.790  1.00  0.00           H  
ATOM   3063  HD2 PHE   194      34.620  55.690  55.110  1.00  0.00           H  
ATOM   3064  HE1 PHE   194      36.480  51.450  53.470  1.00  0.00           H  
ATOM   3065  HE2 PHE   194      33.390  53.520  55.480  1.00  0.00           H  
ATOM   3066  HZ  PHE   194      34.430  51.450  54.770  1.00  0.00           H  
ATOM   3067  N   ILE   195      36.800  59.070  53.800  1.00  0.00           N  
ATOM   3068  CA  ILE   195      37.080  60.310  54.540  1.00  0.00           C  
ATOM   3069  C   ILE   195      37.100  60.050  55.980  1.00  0.00           C  
ATOM   3070  O   ILE   195      36.220  59.300  56.430  1.00  0.00           O  
ATOM   3071  CB  ILE   195      36.150  61.520  54.250  1.00  0.00           C  
ATOM   3072  CG1 ILE   195      35.980  61.730  52.690  1.00  0.00           C  
ATOM   3073  CG2 ILE   195      36.620  62.760  54.960  1.00  0.00           C  
ATOM   3074  CD  ILE   195      35.360  63.100  52.400  1.00  0.00           C  
ATOM   3075  HN  ILE   195      35.830  58.850  53.820  1.00  0.00           H  
ATOM   3076  HA  ILE   195      38.060  60.680  54.270  1.00  0.00           H  
ATOM   3077  HB  ILE   195      35.200  61.280  54.760  1.00  0.00           H  
ATOM   3078 1HG1 ILE   195      35.330  60.910  52.320  1.00  0.00           H  
ATOM   3079 2HG1 ILE   195      36.980  61.620  52.220  1.00  0.00           H  
ATOM   3080 1HG2 ILE   195      36.600  62.700  56.070  1.00  0.00           H  
ATOM   3081 2HG2 ILE   195      36.050  63.700  54.780  1.00  0.00           H  
ATOM   3082 3HG2 ILE   195      37.660  62.960  54.630  1.00  0.00           H  
ATOM   3083  HD1 ILE   195      34.320  63.220  52.780  1.00  0.00           H  
ATOM   3084  HD2 ILE   195      35.290  63.260  51.300  1.00  0.00           H  
ATOM   3085  HD3 ILE   195      35.860  63.950  52.910  1.00  0.00           H  
ATOM   3086  N   HSD   196      38.100  60.600  56.740  1.00  0.00           N  
ATOM   3087  CA  HSD   196      38.310  60.200  58.170  1.00  0.00           C  
ATOM   3088  C   HSD   196      37.510  61.010  59.180  1.00  0.00           C  
ATOM   3089  O   HSD   196      36.700  60.430  59.890  1.00  0.00           O  
ATOM   3090  CB  HSD   196      39.800  60.220  58.480  1.00  0.00           C  
ATOM   3091  CG  HSD   196      40.170  59.480  59.720  1.00  0.00           C  
ATOM   3092  CD2 HSD   196      40.760  58.220  59.770  1.00  0.00           C  
ATOM   3093  ND1 HSD   196      40.260  59.930  61.030  1.00  0.00           N  
ATOM   3094  CE1 HSD   196      40.830  58.990  61.770  1.00  0.00           C  
ATOM   3095  NE2 HSD   196      41.110  57.900  61.130  1.00  0.00           N  
ATOM   3096  HN  HSD   196      38.700  61.280  56.320  1.00  0.00           H  
ATOM   3097  HA  HSD   196      37.910  59.210  58.300  1.00  0.00           H  
ATOM   3098  HB1 HSD   196      40.210  61.260  58.510  1.00  0.00           H  
ATOM   3099  HB2 HSD   196      40.330  59.740  57.630  1.00  0.00           H  
ATOM   3100  HD1 HSD   196      40.030  60.880  61.260  1.00  0.00           H  
ATOM   3101  HD2 HSD   196      41.030  57.490  59.020  1.00  0.00           H  
ATOM   3102  HE1 HSD   196      41.210  59.170  62.780  1.00  0.00           H  
ATOM   3103  N   ARG   197      37.830  62.290  59.310  1.00  0.00           N  
ATOM   3104  CA  ARG   197      37.270  63.150  60.300  1.00  0.00           C  
ATOM   3105  C   ARG   197      38.270  63.210  61.370  1.00  0.00           C  
ATOM   3106  O   ARG   197      38.700  62.180  61.870  1.00  0.00           O  
ATOM   3107  CB  ARG   197      35.850  62.960  60.940  1.00  0.00           C  
ATOM   3108  CG  ARG   197      34.620  63.230  59.970  1.00  0.00           C  
ATOM   3109  CD  ARG   197      34.420  62.290  58.770  1.00  0.00           C  
ATOM   3110  NE  ARG   197      32.960  62.540  58.270  1.00  0.00           N  
ATOM   3111  CZ  ARG   197      31.880  61.950  58.700  1.00  0.00           C  
ATOM   3112  NH1 ARG   197      31.800  61.000  59.620  1.00  0.00           N1+
ATOM   3113  NH2 ARG   197      30.730  62.370  58.160  1.00  0.00           N  
ATOM   3114  HN  ARG   197      38.530  62.600  58.670  1.00  0.00           H  
ATOM   3115  HA  ARG   197      37.310  64.140  59.860  1.00  0.00           H  
ATOM   3116  HB1 ARG   197      35.760  63.710  61.740  1.00  0.00           H  
ATOM   3117  HB2 ARG   197      35.790  61.990  61.480  1.00  0.00           H  
ATOM   3118  HG1 ARG   197      34.790  64.220  59.500  1.00  0.00           H  
ATOM   3119  HG2 ARG   197      33.710  63.100  60.600  1.00  0.00           H  
ATOM   3120  HD1 ARG   197      34.560  61.210  58.990  1.00  0.00           H  
ATOM   3121  HD2 ARG   197      35.130  62.430  57.920  1.00  0.00           H  
ATOM   3122  HE  ARG   197      32.720  63.390  57.800  1.00  0.00           H  
ATOM   3123 1HH1 ARG   197      32.670  60.820  60.070  1.00  0.00           H  
ATOM   3124 2HH1 ARG   197      30.960  60.460  59.660  1.00  0.00           H  
ATOM   3125 1HH2 ARG   197      30.790  63.090  57.470  1.00  0.00           H  
ATOM   3126 2HH2 ARG   197      29.880  62.120  58.630  1.00  0.00           H  
ATOM   3127  N   ASP   198      38.650  64.350  61.880  1.00  0.00           N  
ATOM   3128  CA  ASP   198      39.320  64.590  63.140  1.00  0.00           C  
ATOM   3129  C   ASP   198      40.580  63.770  63.490  1.00  0.00           C  
ATOM   3130  O   ASP   198      40.590  62.900  64.370  1.00  0.00           O  
ATOM   3131  CB  ASP   198      38.200  64.180  64.190  1.00  0.00           C  
ATOM   3132  CG  ASP   198      38.410  64.860  65.540  1.00  0.00           C  
ATOM   3133  OD1 ASP   198      38.920  66.040  65.610  1.00  0.00           O  
ATOM   3134  OD2 ASP   198      37.840  64.340  66.560  1.00  0.00           O1-
ATOM   3135  HN  ASP   198      38.380  65.180  61.400  1.00  0.00           H  
ATOM   3136  HA  ASP   198      39.650  65.620  63.100  1.00  0.00           H  
ATOM   3137  HB1 ASP   198      37.930  63.100  64.210  1.00  0.00           H  
ATOM   3138  HB2 ASP   198      37.320  64.690  63.740  1.00  0.00           H  
ATOM   3139  N   VAL   199      41.680  64.000  62.710  1.00  0.00           N  
ATOM   3140  CA  VAL   199      42.850  63.180  62.650  1.00  0.00           C  
ATOM   3141  C   VAL   199      43.770  63.600  63.790  1.00  0.00           C  
ATOM   3142  O   VAL   199      44.490  64.590  63.770  1.00  0.00           O  
ATOM   3143  CB  VAL   199      43.670  63.190  61.340  1.00  0.00           C  
ATOM   3144  CG1 VAL   199      44.760  62.060  61.430  1.00  0.00           C  
ATOM   3145  CG2 VAL   199      42.770  62.890  60.160  1.00  0.00           C  
ATOM   3146  HN  VAL   199      41.700  64.690  61.990  1.00  0.00           H  
ATOM   3147  HA  VAL   199      42.570  62.160  62.880  1.00  0.00           H  
ATOM   3148  HB  VAL   199      44.110  64.200  61.190  1.00  0.00           H  
ATOM   3149 1HG1 VAL   199      45.430  62.270  60.570  1.00  0.00           H  
ATOM   3150 2HG1 VAL   199      44.270  61.090  61.240  1.00  0.00           H  
ATOM   3151 3HG1 VAL   199      45.340  62.130  62.370  1.00  0.00           H  
ATOM   3152 1HG2 VAL   199      43.440  62.830  59.270  1.00  0.00           H  
ATOM   3153 2HG2 VAL   199      42.030  63.680  59.920  1.00  0.00           H  
ATOM   3154 3HG2 VAL   199      42.240  61.920  60.270  1.00  0.00           H  
ATOM   3155  N   LYS   200      43.830  62.810  64.840  1.00  0.00           N  
ATOM   3156  CA  LYS   200      44.470  63.280  66.110  1.00  0.00           C  
ATOM   3157  C   LYS   200      45.190  62.210  66.860  1.00  0.00           C  
ATOM   3158  O   LYS   200      44.760  61.050  66.860  1.00  0.00           O  
ATOM   3159  CB  LYS   200      43.390  63.950  67.030  1.00  0.00           C  
ATOM   3160  CG  LYS   200      42.200  63.110  67.360  1.00  0.00           C  
ATOM   3161  CD  LYS   200      40.980  63.800  68.200  1.00  0.00           C  
ATOM   3162  CE  LYS   200      39.860  62.830  68.700  1.00  0.00           C  
ATOM   3163  NZ  LYS   200      39.160  62.190  67.560  1.00  0.00           N1+
ATOM   3164  HN  LYS   200      43.140  62.100  64.940  1.00  0.00           H  
ATOM   3165  HA  LYS   200      45.190  63.980  65.700  1.00  0.00           H  
ATOM   3166  HB1 LYS   200      43.160  64.890  66.480  1.00  0.00           H  
ATOM   3167  HB2 LYS   200      43.730  64.300  68.030  1.00  0.00           H  
ATOM   3168  HG1 LYS   200      42.570  62.230  67.930  1.00  0.00           H  
ATOM   3169  HG2 LYS   200      41.810  62.600  66.440  1.00  0.00           H  
ATOM   3170  HD1 LYS   200      40.570  64.580  67.520  1.00  0.00           H  
ATOM   3171  HD2 LYS   200      41.500  64.220  69.080  1.00  0.00           H  
ATOM   3172  HE1 LYS   200      39.130  63.370  69.340  1.00  0.00           H  
ATOM   3173  HE2 LYS   200      40.190  61.960  69.300  1.00  0.00           H  
ATOM   3174  HZ1 LYS   200      38.640  62.950  67.080  1.00  0.00           H  
ATOM   3175  HZ2 LYS   200      38.420  61.540  67.900  1.00  0.00           H  
ATOM   3176  HZ3 LYS   200      39.700  61.740  66.790  1.00  0.00           H  
ATOM   3177  N   PRO   201      46.280  62.530  67.590  1.00  0.00           N  
ATOM   3178  CA  PRO   201      47.100  61.500  68.300  1.00  0.00           C  
ATOM   3179  C   PRO   201      46.400  60.720  69.400  1.00  0.00           C  
ATOM   3180  O   PRO   201      46.890  59.690  69.840  1.00  0.00           O  
ATOM   3181  CB  PRO   201      48.280  62.310  68.820  1.00  0.00           C  
ATOM   3182  CG  PRO   201      47.700  63.710  69.070  1.00  0.00           C  
ATOM   3183  CD  PRO   201      46.660  63.980  67.980  1.00  0.00           C  
ATOM   3184  HA  PRO   201      47.390  60.820  67.520  1.00  0.00           H  
ATOM   3185  HB1 PRO   201      49.130  62.240  68.110  1.00  0.00           H  
ATOM   3186  HB2 PRO   201      48.650  61.930  69.790  1.00  0.00           H  
ATOM   3187  HG1 PRO   201      47.210  63.630  70.070  1.00  0.00           H  
ATOM   3188  HG2 PRO   201      48.470  64.510  69.170  1.00  0.00           H  
ATOM   3189  HD1 PRO   201      45.840  64.670  68.260  1.00  0.00           H  
ATOM   3190  HD2 PRO   201      47.200  64.450  67.120  1.00  0.00           H  
ATOM   3191  N   ASP   202      45.310  61.220  69.890  1.00  0.00           N  
ATOM   3192  CA  ASP   202      44.320  60.540  70.670  1.00  0.00           C  
ATOM   3193  C   ASP   202      44.030  59.080  70.170  1.00  0.00           C  
ATOM   3194  O   ASP   202      44.050  58.120  70.980  1.00  0.00           O  
ATOM   3195  CB  ASP   202      43.020  61.300  70.850  1.00  0.00           C  
ATOM   3196  CG  ASP   202      43.090  62.820  70.920  1.00  0.00           C  
ATOM   3197  OD1 ASP   202      43.950  63.520  70.310  1.00  0.00           O  
ATOM   3198  OD2 ASP   202      42.050  63.280  71.460  1.00  0.00           O1-
ATOM   3199  HN  ASP   202      44.990  62.110  69.590  1.00  0.00           H  
ATOM   3200  HA  ASP   202      44.860  60.430  71.600  1.00  0.00           H  
ATOM   3201  HB1 ASP   202      42.540  61.000  71.800  1.00  0.00           H  
ATOM   3202  HB2 ASP   202      42.330  61.100  70.000  1.00  0.00           H  
ATOM   3203  N   ASN   203      43.780  58.960  68.840  1.00  0.00           N  
ATOM   3204  CA  ASN   203      43.340  57.740  68.240  1.00  0.00           C  
ATOM   3205  C   ASN   203      44.430  56.820  67.560  1.00  0.00           C  
ATOM   3206  O   ASN   203      44.100  55.890  66.780  1.00  0.00           O  
ATOM   3207  CB  ASN   203      42.400  58.070  67.030  1.00  0.00           C  
ATOM   3208  CG  ASN   203      41.050  58.720  67.410  1.00  0.00           C  
ATOM   3209  ND2 ASN   203      40.350  58.090  68.390  1.00  0.00           N  
ATOM   3210  OD1 ASN   203      40.700  59.750  66.930  1.00  0.00           O  
ATOM   3211  HN  ASN   203      43.840  59.770  68.260  1.00  0.00           H  
ATOM   3212  HA  ASN   203      42.810  57.120  68.950  1.00  0.00           H  
ATOM   3213  HB1 ASN   203      42.140  57.220  66.360  1.00  0.00           H  
ATOM   3214  HB2 ASN   203      42.990  58.710  66.330  1.00  0.00           H  
ATOM   3215 1HD2 ASN   203      39.580  58.620  68.770  1.00  0.00           H  
ATOM   3216 2HD2 ASN   203      40.650  57.220  68.790  1.00  0.00           H  
ATOM   3217  N   MET   204      45.750  57.220  67.730  1.00  0.00           N  
ATOM   3218  CA  MET   204      46.850  56.590  67.050  1.00  0.00           C  
ATOM   3219  C   MET   204      47.600  55.740  68.030  1.00  0.00           C  
ATOM   3220  O   MET   204      47.870  56.190  69.180  1.00  0.00           O  
ATOM   3221  CB  MET   204      47.910  57.570  66.480  1.00  0.00           C  
ATOM   3222  CG  MET   204      47.250  58.610  65.540  1.00  0.00           C  
ATOM   3223  SD  MET   204      48.440  59.680  64.770  1.00  0.00           S  
ATOM   3224  CE  MET   204      47.130  60.620  63.890  1.00  0.00           C  
ATOM   3225  HN  MET   204      45.940  57.940  68.390  1.00  0.00           H  
ATOM   3226  HA  MET   204      46.460  55.910  66.300  1.00  0.00           H  
ATOM   3227  HB1 MET   204      48.790  56.980  66.130  1.00  0.00           H  
ATOM   3228  HB2 MET   204      48.440  58.170  67.260  1.00  0.00           H  
ATOM   3229  HG1 MET   204      46.570  59.280  66.110  1.00  0.00           H  
ATOM   3230  HG2 MET   204      46.710  58.060  64.750  1.00  0.00           H  
ATOM   3231  HE1 MET   204      46.380  61.050  64.580  1.00  0.00           H  
ATOM   3232  HE2 MET   204      46.640  59.940  63.150  1.00  0.00           H  
ATOM   3233  HE3 MET   204      47.550  61.460  63.300  1.00  0.00           H  
ATOM   3234  N   LEU   205      47.830  54.470  67.620  1.00  0.00           N  
ATOM   3235  CA  LEU   205      48.450  53.650  68.610  1.00  0.00           C  
ATOM   3236  C   LEU   205      49.870  53.120  68.270  1.00  0.00           C  
ATOM   3237  O   LEU   205      50.180  52.680  67.160  1.00  0.00           O  
ATOM   3238  CB  LEU   205      47.560  52.390  68.810  1.00  0.00           C  
ATOM   3239  CG  LEU   205      46.280  52.670  69.530  1.00  0.00           C  
ATOM   3240  CD1 LEU   205      45.100  52.880  68.530  1.00  0.00           C  
ATOM   3241  CD2 LEU   205      45.780  51.630  70.510  1.00  0.00           C  
ATOM   3242  HN  LEU   205      47.490  54.090  66.760  1.00  0.00           H  
ATOM   3243  HA  LEU   205      48.600  54.040  69.610  1.00  0.00           H  
ATOM   3244  HB1 LEU   205      48.120  51.750  69.520  1.00  0.00           H  
ATOM   3245  HB2 LEU   205      47.370  51.870  67.850  1.00  0.00           H  
ATOM   3246  HG  LEU   205      46.470  53.530  70.200  1.00  0.00           H  
ATOM   3247 1HD1 LEU   205      44.170  53.010  69.120  1.00  0.00           H  
ATOM   3248 2HD1 LEU   205      44.870  51.990  67.920  1.00  0.00           H  
ATOM   3249 3HD1 LEU   205      45.280  53.750  67.860  1.00  0.00           H  
ATOM   3250 1HD2 LEU   205      45.410  50.670  70.080  1.00  0.00           H  
ATOM   3251 2HD2 LEU   205      44.880  51.960  71.070  1.00  0.00           H  
ATOM   3252 3HD2 LEU   205      46.590  51.350  71.220  1.00  0.00           H  
ATOM   3253  N   LEU   206      50.790  53.110  69.300  1.00  0.00           N  
ATOM   3254  CA  LEU   206      52.190  52.820  69.150  1.00  0.00           C  
ATOM   3255  C   LEU   206      52.460  51.320  69.200  1.00  0.00           C  
ATOM   3256  O   LEU   206      52.210  50.610  70.140  1.00  0.00           O  
ATOM   3257  CB  LEU   206      52.790  53.620  70.330  1.00  0.00           C  
ATOM   3258  CG  LEU   206      54.260  53.430  70.530  1.00  0.00           C  
ATOM   3259  CD1 LEU   206      55.060  53.940  69.360  1.00  0.00           C  
ATOM   3260  CD2 LEU   206      54.690  54.160  71.790  1.00  0.00           C  
ATOM   3261  HN  LEU   206      50.430  53.210  70.220  1.00  0.00           H  
ATOM   3262  HA  LEU   206      52.500  53.230  68.200  1.00  0.00           H  
ATOM   3263  HB1 LEU   206      52.320  53.280  71.280  1.00  0.00           H  
ATOM   3264  HB2 LEU   206      52.560  54.700  70.220  1.00  0.00           H  
ATOM   3265  HG  LEU   206      54.470  52.350  70.700  1.00  0.00           H  
ATOM   3266 1HD1 LEU   206      54.770  53.320  68.480  1.00  0.00           H  
ATOM   3267 2HD1 LEU   206      56.160  53.920  69.540  1.00  0.00           H  
ATOM   3268 3HD1 LEU   206      54.780  54.980  69.100  1.00  0.00           H  
ATOM   3269 1HD2 LEU   206      54.230  55.170  71.760  1.00  0.00           H  
ATOM   3270 2HD2 LEU   206      55.770  54.140  72.060  1.00  0.00           H  
ATOM   3271 3HD2 LEU   206      54.340  53.600  72.680  1.00  0.00           H  
ATOM   3272  N   ASP   207      53.140  50.800  68.150  1.00  0.00           N  
ATOM   3273  CA  ASP   207      53.410  49.340  68.020  1.00  0.00           C  
ATOM   3274  C   ASP   207      54.730  48.940  68.650  1.00  0.00           C  
ATOM   3275  O   ASP   207      55.530  49.830  68.990  1.00  0.00           O  
ATOM   3276  CB  ASP   207      53.240  48.890  66.560  1.00  0.00           C  
ATOM   3277  CG  ASP   207      53.350  47.370  66.260  1.00  0.00           C  
ATOM   3278  OD1 ASP   207      53.030  46.530  67.150  1.00  0.00           O  
ATOM   3279  OD2 ASP   207      53.490  47.010  65.100  1.00  0.00           O1-
ATOM   3280  HN  ASP   207      53.460  51.320  67.360  1.00  0.00           H  
ATOM   3281  HA  ASP   207      52.610  48.820  68.520  1.00  0.00           H  
ATOM   3282  HB1 ASP   207      54.150  49.250  66.050  1.00  0.00           H  
ATOM   3283  HB2 ASP   207      52.380  49.280  65.980  1.00  0.00           H  
ATOM   3284  N   LYS   208      54.980  47.660  68.870  1.00  0.00           N  
ATOM   3285  CA  LYS   208      56.150  47.020  69.540  1.00  0.00           C  
ATOM   3286  C   LYS   208      57.500  47.560  69.010  1.00  0.00           C  
ATOM   3287  O   LYS   208      58.470  47.670  69.750  1.00  0.00           O  
ATOM   3288  CB  LYS   208      56.120  45.460  69.340  1.00  0.00           C  
ATOM   3289  CG  LYS   208      57.390  44.690  69.810  1.00  0.00           C  
ATOM   3290  CD  LYS   208      57.680  44.860  71.230  1.00  0.00           C  
ATOM   3291  CE  LYS   208      58.800  44.020  71.810  1.00  0.00           C  
ATOM   3292  NZ  LYS   208      60.140  44.580  71.750  1.00  0.00           N1+
ATOM   3293  HN  LYS   208      54.420  46.910  68.540  1.00  0.00           H  
ATOM   3294  HA  LYS   208      56.090  47.190  70.610  1.00  0.00           H  
ATOM   3295  HB1 LYS   208      55.970  45.330  68.240  1.00  0.00           H  
ATOM   3296  HB2 LYS   208      55.160  45.090  69.750  1.00  0.00           H  
ATOM   3297  HG1 LYS   208      58.270  44.960  69.190  1.00  0.00           H  
ATOM   3298  HG2 LYS   208      57.200  43.630  69.540  1.00  0.00           H  
ATOM   3299  HD1 LYS   208      56.720  44.590  71.730  1.00  0.00           H  
ATOM   3300  HD2 LYS   208      57.750  45.940  71.470  1.00  0.00           H  
ATOM   3301  HE1 LYS   208      58.860  43.040  71.280  1.00  0.00           H  
ATOM   3302  HE2 LYS   208      58.590  43.770  72.870  1.00  0.00           H  
ATOM   3303  HZ1 LYS   208      60.040  45.530  72.170  1.00  0.00           H  
ATOM   3304  HZ2 LYS   208      60.450  44.740  70.770  1.00  0.00           H  
ATOM   3305  HZ3 LYS   208      60.810  44.080  72.350  1.00  0.00           H  
ATOM   3306  N   SER   209      57.580  48.000  67.710  1.00  0.00           N  
ATOM   3307  CA  SER   209      58.750  48.410  66.960  1.00  0.00           C  
ATOM   3308  C   SER   209      58.990  49.900  67.000  1.00  0.00           C  
ATOM   3309  O   SER   209      60.090  50.430  66.690  1.00  0.00           O  
ATOM   3310  CB  SER   209      58.630  48.030  65.530  1.00  0.00           C  
ATOM   3311  OG  SER   209      57.410  48.510  64.890  1.00  0.00           O  
ATOM   3312  HN  SER   209      56.770  47.930  67.130  1.00  0.00           H  
ATOM   3313  HA  SER   209      59.620  47.970  67.430  1.00  0.00           H  
ATOM   3314  HB1 SER   209      58.610  46.920  65.480  1.00  0.00           H  
ATOM   3315  HB2 SER   209      59.530  48.280  64.930  1.00  0.00           H  
ATOM   3316  HG1 SER   209      57.280  47.870  64.170  1.00  0.00           H  
ATOM   3317  N   GLY   210      57.960  50.660  67.420  1.00  0.00           N  
ATOM   3318  CA  GLY   210      58.120  52.110  67.600  1.00  0.00           C  
ATOM   3319  C   GLY   210      57.400  52.840  66.440  1.00  0.00           C  
ATOM   3320  O   GLY   210      57.350  54.070  66.450  1.00  0.00           O  
ATOM   3321  HN  GLY   210      57.180  50.130  67.740  1.00  0.00           H  
ATOM   3322  HA1 GLY   210      59.120  52.500  67.530  1.00  0.00           H  
ATOM   3323  HA2 GLY   210      57.600  52.360  68.520  1.00  0.00           H  
ATOM   3324  N   HSD   211      56.820  52.160  65.470  1.00  0.00           N  
ATOM   3325  CA  HSD   211      55.980  52.700  64.510  1.00  0.00           C  
ATOM   3326  C   HSD   211      54.640  52.870  65.060  1.00  0.00           C  
ATOM   3327  O   HSD   211      54.330  52.310  66.110  1.00  0.00           O  
ATOM   3328  CB  HSD   211      55.930  51.760  63.260  1.00  0.00           C  
ATOM   3329  CG  HSD   211      57.150  51.650  62.380  1.00  0.00           C  
ATOM   3330  CD2 HSD   211      58.050  50.660  62.150  1.00  0.00           C  
ATOM   3331  ND1 HSD   211      57.480  52.610  61.480  1.00  0.00           N  
ATOM   3332  CE1 HSD   211      58.520  52.160  60.730  1.00  0.00           C  
ATOM   3333  NE2 HSD   211      58.920  50.950  61.100  1.00  0.00           N  
ATOM   3334  HN  HSD   211      56.850  51.160  65.550  1.00  0.00           H  
ATOM   3335  HA  HSD   211      56.360  53.670  64.210  1.00  0.00           H  
ATOM   3336  HB1 HSD   211      55.080  52.070  62.620  1.00  0.00           H  
ATOM   3337  HB2 HSD   211      55.670  50.770  63.680  1.00  0.00           H  
ATOM   3338  HD1 HSD   211      56.870  53.300  61.080  1.00  0.00           H  
ATOM   3339  HD2 HSD   211      58.260  49.720  62.650  1.00  0.00           H  
ATOM   3340  HE1 HSD   211      59.070  52.820  60.060  1.00  0.00           H  
ATOM   3341  N   LEU   212      53.790  53.560  64.360  1.00  0.00           N  
ATOM   3342  CA  LEU   212      52.360  53.760  64.690  1.00  0.00           C  
ATOM   3343  C   LEU   212      51.370  52.960  63.830  1.00  0.00           C  
ATOM   3344  O   LEU   212      51.660  52.490  62.690  1.00  0.00           O  
ATOM   3345  CB  LEU   212      52.040  55.240  64.430  1.00  0.00           C  
ATOM   3346  CG  LEU   212      52.960  56.350  65.010  1.00  0.00           C  
ATOM   3347  CD1 LEU   212      52.510  57.770  64.580  1.00  0.00           C  
ATOM   3348  CD2 LEU   212      53.040  56.220  66.490  1.00  0.00           C  
ATOM   3349  HN  LEU   212      54.170  54.090  63.610  1.00  0.00           H  
ATOM   3350  HA  LEU   212      52.170  53.520  65.730  1.00  0.00           H  
ATOM   3351  HB1 LEU   212      50.980  55.540  64.570  1.00  0.00           H  
ATOM   3352  HB2 LEU   212      52.120  55.310  63.330  1.00  0.00           H  
ATOM   3353  HG  LEU   212      53.950  56.110  64.580  1.00  0.00           H  
ATOM   3354 1HD1 LEU   212      53.150  58.570  65.010  1.00  0.00           H  
ATOM   3355 2HD1 LEU   212      51.470  57.900  64.940  1.00  0.00           H  
ATOM   3356 3HD1 LEU   212      52.440  57.840  63.470  1.00  0.00           H  
ATOM   3357 1HD2 LEU   212      53.380  55.270  66.960  1.00  0.00           H  
ATOM   3358 2HD2 LEU   212      52.160  56.570  67.060  1.00  0.00           H  
ATOM   3359 3HD2 LEU   212      53.830  56.940  66.800  1.00  0.00           H  
ATOM   3360  N   LYS   213      50.140  52.810  64.370  1.00  0.00           N  
ATOM   3361  CA  LYS   213      49.020  52.280  63.560  1.00  0.00           C  
ATOM   3362  C   LYS   213      47.710  53.000  63.760  1.00  0.00           C  
ATOM   3363  O   LYS   213      47.390  53.410  64.840  1.00  0.00           O  
ATOM   3364  CB  LYS   213      48.790  50.770  63.860  1.00  0.00           C  
ATOM   3365  CG  LYS   213      49.930  49.860  63.400  1.00  0.00           C  
ATOM   3366  CD  LYS   213      49.560  48.390  63.390  1.00  0.00           C  
ATOM   3367  CE  LYS   213      50.730  47.490  62.800  1.00  0.00           C  
ATOM   3368  NZ  LYS   213      50.670  46.170  63.380  1.00  0.00           N1+
ATOM   3369  HN  LYS   213      49.960  52.840  65.350  1.00  0.00           H  
ATOM   3370  HA  LYS   213      49.220  52.290  62.500  1.00  0.00           H  
ATOM   3371  HB1 LYS   213      47.850  50.390  63.400  1.00  0.00           H  
ATOM   3372  HB2 LYS   213      48.650  50.710  64.960  1.00  0.00           H  
ATOM   3373  HG1 LYS   213      50.890  50.170  63.880  1.00  0.00           H  
ATOM   3374  HG2 LYS   213      50.060  50.080  62.320  1.00  0.00           H  
ATOM   3375  HD1 LYS   213      48.600  48.200  62.870  1.00  0.00           H  
ATOM   3376  HD2 LYS   213      49.550  48.020  64.440  1.00  0.00           H  
ATOM   3377  HE1 LYS   213      51.730  47.880  63.120  1.00  0.00           H  
ATOM   3378  HE2 LYS   213      50.740  47.500  61.690  1.00  0.00           H  
ATOM   3379  HZ1 LYS   213      51.640  45.780  63.330  1.00  0.00           H  
ATOM   3380  HZ2 LYS   213      50.000  45.530  62.910  1.00  0.00           H  
ATOM   3381  HZ3 LYS   213      50.460  46.120  64.400  1.00  0.00           H  
ATOM   3382  N   LEU   214      46.860  53.130  62.680  1.00  0.00           N  
ATOM   3383  CA  LEU   214      45.420  53.490  62.820  1.00  0.00           C  
ATOM   3384  C   LEU   214      44.560  52.240  62.940  1.00  0.00           C  
ATOM   3385  O   LEU   214      44.960  51.160  62.550  1.00  0.00           O  
ATOM   3386  CB  LEU   214      44.900  54.360  61.700  1.00  0.00           C  
ATOM   3387  CG  LEU   214      45.880  55.480  61.200  1.00  0.00           C  
ATOM   3388  CD1 LEU   214      45.140  56.260  60.070  1.00  0.00           C  
ATOM   3389  CD2 LEU   214      46.400  56.410  62.220  1.00  0.00           C  
ATOM   3390  HN  LEU   214      47.120  52.880  61.750  1.00  0.00           H  
ATOM   3391  HA  LEU   214      45.400  54.060  63.740  1.00  0.00           H  
ATOM   3392  HB1 LEU   214      44.000  54.860  62.130  1.00  0.00           H  
ATOM   3393  HB2 LEU   214      44.750  53.670  60.840  1.00  0.00           H  
ATOM   3394  HG  LEU   214      46.720  54.930  60.720  1.00  0.00           H  
ATOM   3395 1HD1 LEU   214      45.600  57.170  59.630  1.00  0.00           H  
ATOM   3396 2HD1 LEU   214      44.180  56.660  60.460  1.00  0.00           H  
ATOM   3397 3HD1 LEU   214      44.760  55.620  59.250  1.00  0.00           H  
ATOM   3398 1HD2 LEU   214      47.340  55.920  62.540  1.00  0.00           H  
ATOM   3399 2HD2 LEU   214      45.700  56.510  63.080  1.00  0.00           H  
ATOM   3400 3HD2 LEU   214      46.640  57.350  61.670  1.00  0.00           H  
ATOM   3401  N   ALA   215      43.440  52.360  63.740  1.00  0.00           N  
ATOM   3402  CA  ALA   215      42.730  51.250  64.280  1.00  0.00           C  
ATOM   3403  C   ALA   215      41.230  51.430  64.690  1.00  0.00           C  
ATOM   3404  O   ALA   215      40.520  50.440  64.750  1.00  0.00           O  
ATOM   3405  CB  ALA   215      43.460  50.850  65.580  1.00  0.00           C  
ATOM   3406  HN  ALA   215      43.110  53.250  64.020  1.00  0.00           H  
ATOM   3407  HA  ALA   215      42.640  50.490  63.510  1.00  0.00           H  
ATOM   3408  HB1 ALA   215      43.320  51.510  66.460  1.00  0.00           H  
ATOM   3409  HB2 ALA   215      44.550  50.790  65.360  1.00  0.00           H  
ATOM   3410  HB3 ALA   215      43.060  49.860  65.880  1.00  0.00           H  
ATOM   3411  N   ASP   216      40.750  52.660  64.970  1.00  0.00           N  
ATOM   3412  CA  ASP   216      39.380  53.120  65.100  1.00  0.00           C  
ATOM   3413  C   ASP   216      39.040  53.830  63.800  1.00  0.00           C  
ATOM   3414  O   ASP   216      39.560  54.910  63.470  1.00  0.00           O  
ATOM   3415  CB  ASP   216      39.160  53.970  66.410  1.00  0.00           C  
ATOM   3416  CG  ASP   216      37.890  54.810  66.600  1.00  0.00           C  
ATOM   3417  OD1 ASP   216      37.770  55.510  67.630  1.00  0.00           O  
ATOM   3418  OD2 ASP   216      36.950  54.690  65.790  1.00  0.00           O1-
ATOM   3419  HN  ASP   216      41.390  53.420  64.950  1.00  0.00           H  
ATOM   3420  HA  ASP   216      38.630  52.360  65.290  1.00  0.00           H  
ATOM   3421  HB1 ASP   216      40.000  54.680  66.440  1.00  0.00           H  
ATOM   3422  HB2 ASP   216      39.200  53.380  67.350  1.00  0.00           H  
ATOM   3423  N   PHE   217      38.040  53.270  63.010  1.00  0.00           N  
ATOM   3424  CA  PHE   217      37.550  53.840  61.780  1.00  0.00           C  
ATOM   3425  C   PHE   217      36.020  54.030  61.880  1.00  0.00           C  
ATOM   3426  O   PHE   217      35.330  54.170  60.910  1.00  0.00           O  
ATOM   3427  CB  PHE   217      37.890  52.900  60.580  1.00  0.00           C  
ATOM   3428  CG  PHE   217      39.410  52.680  60.510  1.00  0.00           C  
ATOM   3429  CD1 PHE   217      40.170  53.740  59.960  1.00  0.00           C  
ATOM   3430  CD2 PHE   217      39.950  51.460  60.910  1.00  0.00           C  
ATOM   3431  CE1 PHE   217      41.560  53.680  60.020  1.00  0.00           C  
ATOM   3432  CE2 PHE   217      41.340  51.380  60.920  1.00  0.00           C  
ATOM   3433  CZ  PHE   217      42.150  52.500  60.570  1.00  0.00           C  
ATOM   3434  HN  PHE   217      37.500  52.500  63.330  1.00  0.00           H  
ATOM   3435  HA  PHE   217      37.910  54.850  61.640  1.00  0.00           H  
ATOM   3436  HB1 PHE   217      37.620  53.300  59.580  1.00  0.00           H  
ATOM   3437  HB2 PHE   217      37.270  51.980  60.570  1.00  0.00           H  
ATOM   3438  HD1 PHE   217      39.750  54.640  59.540  1.00  0.00           H  
ATOM   3439  HD2 PHE   217      39.480  50.590  61.340  1.00  0.00           H  
ATOM   3440  HE1 PHE   217      42.110  54.590  59.830  1.00  0.00           H  
ATOM   3441  HE2 PHE   217      41.800  50.510  61.360  1.00  0.00           H  
ATOM   3442  HZ  PHE   217      43.230  52.430  60.590  1.00  0.00           H  
ATOM   3443  N   GLY   218      35.500  54.170  63.090  1.00  0.00           N  
ATOM   3444  CA  GLY   218      34.090  54.240  63.420  1.00  0.00           C  
ATOM   3445  C   GLY   218      33.410  55.490  62.870  1.00  0.00           C  
ATOM   3446  O   GLY   218      32.200  55.440  62.630  1.00  0.00           O  
ATOM   3447  HN  GLY   218      36.140  54.180  63.850  1.00  0.00           H  
ATOM   3448  HA1 GLY   218      34.080  54.230  64.500  1.00  0.00           H  
ATOM   3449  HA2 GLY   218      33.580  53.420  62.940  1.00  0.00           H  
ATOM   3450  N   THR   219      34.160  56.610  62.790  1.00  0.00           N  
ATOM   3451  CA  THR   219      33.590  57.910  62.540  1.00  0.00           C  
ATOM   3452  C   THR   219      33.940  58.250  61.040  1.00  0.00           C  
ATOM   3453  O   THR   219      33.790  59.390  60.570  1.00  0.00           O  
ATOM   3454  CB  THR   219      34.280  58.870  63.520  1.00  0.00           C  
ATOM   3455  CG2 THR   219      33.480  60.130  63.730  1.00  0.00           C  
ATOM   3456  OG1 THR   219      34.290  58.350  64.830  1.00  0.00           O  
ATOM   3457  HN  THR   219      35.110  56.440  63.050  1.00  0.00           H  
ATOM   3458  HA  THR   219      32.520  57.950  62.710  1.00  0.00           H  
ATOM   3459  HB  THR   219      35.350  59.000  63.250  1.00  0.00           H  
ATOM   3460  HG1 THR   219      35.090  57.820  64.810  1.00  0.00           H  
ATOM   3461 1HG2 THR   219      33.070  60.480  62.760  1.00  0.00           H  
ATOM   3462 2HG2 THR   219      34.140  60.850  64.240  1.00  0.00           H  
ATOM   3463 3HG2 THR   219      32.650  60.000  64.460  1.00  0.00           H  
ATOM   3464  N   CYS   220      34.520  57.280  60.360  1.00  0.00           N  
ATOM   3465  CA  CYS   220      34.920  57.380  58.980  1.00  0.00           C  
ATOM   3466  C   CYS   220      33.740  57.430  57.990  1.00  0.00           C  
ATOM   3467  O   CYS   220      32.690  56.970  58.340  1.00  0.00           O  
ATOM   3468  CB  CYS   220      35.860  56.290  58.610  1.00  0.00           C  
ATOM   3469  SG  CYS   220      37.530  56.490  59.150  1.00  0.00           S  
ATOM   3470  HN  CYS   220      34.580  56.400  60.840  1.00  0.00           H  
ATOM   3471  HA  CYS   220      35.410  58.340  58.910  1.00  0.00           H  
ATOM   3472  HB1 CYS   220      36.040  56.180  57.520  1.00  0.00           H  
ATOM   3473  HB2 CYS   220      35.450  55.320  58.980  1.00  0.00           H  
ATOM   3474  HG1 CYS   220      37.240  56.840  60.390  1.00  0.00           H  
ATOM   3475  N   MET   221      33.860  57.970  56.760  1.00  0.00           N  
ATOM   3476  CA  MET   221      32.770  58.020  55.720  1.00  0.00           C  
ATOM   3477  C   MET   221      33.180  57.740  54.310  1.00  0.00           C  
ATOM   3478  O   MET   221      34.150  58.290  53.750  1.00  0.00           O  
ATOM   3479  CB  MET   221      31.990  59.340  55.760  1.00  0.00           C  
ATOM   3480  CG  MET   221      30.690  59.440  54.990  1.00  0.00           C  
ATOM   3481  SD  MET   221      29.400  58.250  55.590  1.00  0.00           S  
ATOM   3482  CE  MET   221      28.620  59.230  57.000  1.00  0.00           C  
ATOM   3483  HN  MET   221      34.750  58.360  56.550  1.00  0.00           H  
ATOM   3484  HA  MET   221      31.980  57.350  56.040  1.00  0.00           H  
ATOM   3485  HB1 MET   221      32.720  60.130  55.480  1.00  0.00           H  
ATOM   3486  HB2 MET   221      31.810  59.540  56.830  1.00  0.00           H  
ATOM   3487  HG1 MET   221      30.760  59.230  53.900  1.00  0.00           H  
ATOM   3488  HG2 MET   221      30.290  60.470  55.100  1.00  0.00           H  
ATOM   3489  HE1 MET   221      28.380  60.270  56.710  1.00  0.00           H  
ATOM   3490  HE2 MET   221      29.300  59.370  57.870  1.00  0.00           H  
ATOM   3491  HE3 MET   221      27.720  58.730  57.400  1.00  0.00           H  
ATOM   3492  N   LYS   222      32.460  56.740  53.730  1.00  0.00           N  
ATOM   3493  CA  LYS   222      32.660  56.300  52.300  1.00  0.00           C  
ATOM   3494  C   LYS   222      32.540  57.390  51.210  1.00  0.00           C  
ATOM   3495  O   LYS   222      31.500  58.100  51.060  1.00  0.00           O  
ATOM   3496  CB  LYS   222      31.650  55.130  52.100  1.00  0.00           C  
ATOM   3497  CG  LYS   222      31.770  54.340  50.780  1.00  0.00           C  
ATOM   3498  CD  LYS   222      33.120  53.780  50.380  1.00  0.00           C  
ATOM   3499  CE  LYS   222      33.910  53.070  51.470  1.00  0.00           C  
ATOM   3500  NZ  LYS   222      33.210  51.810  51.950  1.00  0.00           N1+
ATOM   3501  HN  LYS   222      31.830  56.250  54.320  1.00  0.00           H  
ATOM   3502  HA  LYS   222      33.670  55.930  52.180  1.00  0.00           H  
ATOM   3503  HB1 LYS   222      30.660  55.620  52.250  1.00  0.00           H  
ATOM   3504  HB2 LYS   222      31.670  54.320  52.860  1.00  0.00           H  
ATOM   3505  HG1 LYS   222      31.540  55.020  49.930  1.00  0.00           H  
ATOM   3506  HG2 LYS   222      30.900  53.640  50.800  1.00  0.00           H  
ATOM   3507  HD1 LYS   222      33.780  54.600  50.020  1.00  0.00           H  
ATOM   3508  HD2 LYS   222      32.910  52.970  49.660  1.00  0.00           H  
ATOM   3509  HE1 LYS   222      34.060  53.780  52.320  1.00  0.00           H  
ATOM   3510  HE2 LYS   222      34.900  52.840  51.030  1.00  0.00           H  
ATOM   3511  HZ1 LYS   222      32.590  51.410  51.220  1.00  0.00           H  
ATOM   3512  HZ2 LYS   222      32.640  51.950  52.810  1.00  0.00           H  
ATOM   3513  HZ3 LYS   222      33.900  51.080  52.200  1.00  0.00           H  
ATOM   3514  N   MET   223      33.650  57.490  50.450  1.00  0.00           N  
ATOM   3515  CA  MET   223      33.690  58.380  49.320  1.00  0.00           C  
ATOM   3516  C   MET   223      32.770  57.860  48.140  1.00  0.00           C  
ATOM   3517  O   MET   223      32.750  56.660  47.820  1.00  0.00           O  
ATOM   3518  CB  MET   223      35.150  58.700  48.870  1.00  0.00           C  
ATOM   3519  CG  MET   223      36.070  59.280  49.920  1.00  0.00           C  
ATOM   3520  SD  MET   223      37.820  59.540  49.570  1.00  0.00           S  
ATOM   3521  CE  MET   223      37.590  60.980  48.590  1.00  0.00           C  
ATOM   3522  HN  MET   223      34.480  56.980  50.670  1.00  0.00           H  
ATOM   3523  HA  MET   223      33.300  59.330  49.630  1.00  0.00           H  
ATOM   3524  HB1 MET   223      35.070  59.430  48.040  1.00  0.00           H  
ATOM   3525  HB2 MET   223      35.670  57.780  48.520  1.00  0.00           H  
ATOM   3526  HG1 MET   223      36.010  58.770  50.910  1.00  0.00           H  
ATOM   3527  HG2 MET   223      35.670  60.300  50.110  1.00  0.00           H  
ATOM   3528  HE1 MET   223      36.650  61.520  48.850  1.00  0.00           H  
ATOM   3529  HE2 MET   223      37.510  60.800  47.500  1.00  0.00           H  
ATOM   3530  HE3 MET   223      38.420  61.730  48.620  1.00  0.00           H  
ATOM   3531  N   ASN   224      32.150  58.790  47.450  1.00  0.00           N  
ATOM   3532  CA  ASN   224      31.500  58.580  46.200  1.00  0.00           C  
ATOM   3533  C   ASN   224      32.610  58.470  45.070  1.00  0.00           C  
ATOM   3534  O   ASN   224      33.780  58.780  45.300  1.00  0.00           O  
ATOM   3535  CB  ASN   224      30.400  59.660  45.930  1.00  0.00           C  
ATOM   3536  CG  ASN   224      30.890  61.050  45.410  1.00  0.00           C  
ATOM   3537  ND2 ASN   224      29.950  61.740  44.740  1.00  0.00           N  
ATOM   3538  OD1 ASN   224      32.010  61.390  45.540  1.00  0.00           O  
ATOM   3539  HN  ASN   224      32.120  59.760  47.680  1.00  0.00           H  
ATOM   3540  HA  ASN   224      30.970  57.640  46.240  1.00  0.00           H  
ATOM   3541  HB1 ASN   224      29.840  59.830  46.870  1.00  0.00           H  
ATOM   3542  HB2 ASN   224      29.680  59.200  45.220  1.00  0.00           H  
ATOM   3543 1HD2 ASN   224      30.210  62.630  44.340  1.00  0.00           H  
ATOM   3544 2HD2 ASN   224      28.980  61.590  44.870  1.00  0.00           H  
ATOM   3545  N   LYS   225      32.230  58.120  43.810  1.00  0.00           N  
ATOM   3546  CA  LYS   225      33.110  57.930  42.710  1.00  0.00           C  
ATOM   3547  C   LYS   225      33.550  59.230  42.140  1.00  0.00           C  
ATOM   3548  O   LYS   225      34.510  59.280  41.390  1.00  0.00           O  
ATOM   3549  CB  LYS   225      32.460  56.980  41.650  1.00  0.00           C  
ATOM   3550  CG  LYS   225      32.250  55.500  42.020  1.00  0.00           C  
ATOM   3551  CD  LYS   225      33.430  54.950  42.720  1.00  0.00           C  
ATOM   3552  CE  LYS   225      33.410  53.390  42.870  1.00  0.00           C  
ATOM   3553  NZ  LYS   225      32.570  53.020  44.010  1.00  0.00           N1+
ATOM   3554  HN  LYS   225      31.240  58.000  43.680  1.00  0.00           H  
ATOM   3555  HA  LYS   225      33.930  57.400  43.160  1.00  0.00           H  
ATOM   3556  HB1 LYS   225      33.300  56.880  40.940  1.00  0.00           H  
ATOM   3557  HB2 LYS   225      31.650  57.380  41.000  1.00  0.00           H  
ATOM   3558  HG1 LYS   225      32.150  55.040  41.020  1.00  0.00           H  
ATOM   3559  HG2 LYS   225      31.320  55.320  42.620  1.00  0.00           H  
ATOM   3560  HD1 LYS   225      33.520  55.490  43.680  1.00  0.00           H  
ATOM   3561  HD2 LYS   225      34.340  55.170  42.110  1.00  0.00           H  
ATOM   3562  HE1 LYS   225      34.460  53.040  42.940  1.00  0.00           H  
ATOM   3563  HE2 LYS   225      32.900  52.900  42.010  1.00  0.00           H  
ATOM   3564  HZ1 LYS   225      33.050  53.080  44.940  1.00  0.00           H  
ATOM   3565  HZ2 LYS   225      32.500  51.990  43.870  1.00  0.00           H  
ATOM   3566  HZ3 LYS   225      31.650  53.510  43.960  1.00  0.00           H  
ATOM   3567  N   GLU   226      33.000  60.370  42.520  1.00  0.00           N  
ATOM   3568  CA  GLU   226      33.450  61.670  42.100  1.00  0.00           C  
ATOM   3569  C   GLU   226      34.530  62.390  42.950  1.00  0.00           C  
ATOM   3570  O   GLU   226      35.180  63.310  42.570  1.00  0.00           O  
ATOM   3571  CB  GLU   226      32.160  62.530  41.920  1.00  0.00           C  
ATOM   3572  CG  GLU   226      31.390  62.070  40.630  1.00  0.00           C  
ATOM   3573  CD  GLU   226      30.130  62.940  40.500  1.00  0.00           C  
ATOM   3574  OE1 GLU   226      29.010  62.430  40.480  1.00  0.00           O  
ATOM   3575  OE2 GLU   226      30.310  64.140  40.250  1.00  0.00           O1-
ATOM   3576  HN  GLU   226      32.130  60.270  42.980  1.00  0.00           H  
ATOM   3577  HA  GLU   226      33.910  61.630  41.130  1.00  0.00           H  
ATOM   3578  HB1 GLU   226      32.380  63.620  41.910  1.00  0.00           H  
ATOM   3579  HB2 GLU   226      31.510  62.360  42.810  1.00  0.00           H  
ATOM   3580  HG1 GLU   226      31.130  61.010  40.810  1.00  0.00           H  
ATOM   3581  HG2 GLU   226      32.020  62.220  39.740  1.00  0.00           H  
ATOM   3582  N   GLY   227      34.770  61.900  44.200  1.00  0.00           N  
ATOM   3583  CA  GLY   227      35.720  62.430  45.160  1.00  0.00           C  
ATOM   3584  C   GLY   227      35.220  63.130  46.400  1.00  0.00           C  
ATOM   3585  O   GLY   227      35.910  63.970  47.000  1.00  0.00           O  
ATOM   3586  HN  GLY   227      34.270  61.070  44.460  1.00  0.00           H  
ATOM   3587  HA1 GLY   227      36.310  63.130  44.590  1.00  0.00           H  
ATOM   3588  HA2 GLY   227      36.310  61.580  45.450  1.00  0.00           H  
ATOM   3589  N   MET   228      33.990  62.850  46.850  1.00  0.00           N  
ATOM   3590  CA  MET   228      33.390  63.500  47.960  1.00  0.00           C  
ATOM   3591  C   MET   228      32.480  62.590  48.730  1.00  0.00           C  
ATOM   3592  O   MET   228      32.250  61.430  48.370  1.00  0.00           O  
ATOM   3593  CB  MET   228      32.600  64.780  47.490  1.00  0.00           C  
ATOM   3594  CG  MET   228      31.330  64.500  46.630  1.00  0.00           C  
ATOM   3595  SD  MET   228      30.330  65.970  46.210  1.00  0.00           S  
ATOM   3596  CE  MET   228      31.480  66.500  44.970  1.00  0.00           C  
ATOM   3597  HN  MET   228      33.420  62.210  46.340  1.00  0.00           H  
ATOM   3598  HA  MET   228      34.180  63.770  48.640  1.00  0.00           H  
ATOM   3599  HB1 MET   228      33.220  65.500  46.910  1.00  0.00           H  
ATOM   3600  HB2 MET   228      32.340  65.350  48.410  1.00  0.00           H  
ATOM   3601  HG1 MET   228      30.730  63.640  47.010  1.00  0.00           H  
ATOM   3602  HG2 MET   228      31.710  64.080  45.670  1.00  0.00           H  
ATOM   3603  HE1 MET   228      31.170  67.520  44.680  1.00  0.00           H  
ATOM   3604  HE2 MET   228      31.450  66.030  43.970  1.00  0.00           H  
ATOM   3605  HE3 MET   228      32.540  66.450  45.290  1.00  0.00           H  
ATOM   3606  N   VAL   229      32.050  63.000  49.910  1.00  0.00           N  
ATOM   3607  CA  VAL   229      30.950  62.580  50.720  1.00  0.00           C  
ATOM   3608  C   VAL   229      29.920  63.690  50.770  1.00  0.00           C  
ATOM   3609  O   VAL   229      30.120  64.910  50.710  1.00  0.00           O  
ATOM   3610  CB  VAL   229      31.280  62.250  52.210  1.00  0.00           C  
ATOM   3611  CG1 VAL   229      32.320  61.160  52.120  1.00  0.00           C  
ATOM   3612  CG2 VAL   229      31.600  63.470  53.000  1.00  0.00           C  
ATOM   3613  HN  VAL   229      32.480  63.880  50.090  1.00  0.00           H  
ATOM   3614  HA  VAL   229      30.440  61.710  50.330  1.00  0.00           H  
ATOM   3615  HB  VAL   229      30.410  61.690  52.640  1.00  0.00           H  
ATOM   3616 1HG1 VAL   229      31.820  60.240  51.750  1.00  0.00           H  
ATOM   3617 2HG1 VAL   229      32.740  60.840  53.100  1.00  0.00           H  
ATOM   3618 3HG1 VAL   229      33.160  61.420  51.450  1.00  0.00           H  
ATOM   3619 1HG2 VAL   229      32.250  64.270  52.570  1.00  0.00           H  
ATOM   3620 2HG2 VAL   229      31.870  63.090  54.000  1.00  0.00           H  
ATOM   3621 3HG2 VAL   229      30.680  64.030  53.280  1.00  0.00           H  
ATOM   3622  N   ARG   230      28.700  63.220  50.880  1.00  0.00           N  
ATOM   3623  CA  ARG   230      27.550  64.100  51.140  1.00  0.00           C  
ATOM   3624  C   ARG   230      27.050  63.990  52.570  1.00  0.00           C  
ATOM   3625  O   ARG   230      26.370  63.020  53.010  1.00  0.00           O  
ATOM   3626  CB  ARG   230      26.420  63.790  50.190  1.00  0.00           C  
ATOM   3627  CG  ARG   230      26.840  63.880  48.660  1.00  0.00           C  
ATOM   3628  CD  ARG   230      25.710  63.690  47.610  1.00  0.00           C  
ATOM   3629  NE  ARG   230      26.360  63.830  46.260  1.00  0.00           N  
ATOM   3630  CZ  ARG   230      26.870  64.910  45.710  1.00  0.00           C  
ATOM   3631  NH1 ARG   230      26.700  66.090  46.230  1.00  0.00           N1+
ATOM   3632  NH2 ARG   230      27.540  64.780  44.560  1.00  0.00           N  
ATOM   3633  HN  ARG   230      28.540  62.240  50.790  1.00  0.00           H  
ATOM   3634  HA  ARG   230      27.810  65.110  50.870  1.00  0.00           H  
ATOM   3635  HB1 ARG   230      25.670  64.600  50.330  1.00  0.00           H  
ATOM   3636  HB2 ARG   230      25.980  62.820  50.490  1.00  0.00           H  
ATOM   3637  HG1 ARG   230      27.680  63.200  48.380  1.00  0.00           H  
ATOM   3638  HG2 ARG   230      27.230  64.910  48.580  1.00  0.00           H  
ATOM   3639  HD1 ARG   230      24.960  64.500  47.730  1.00  0.00           H  
ATOM   3640  HD2 ARG   230      25.280  62.680  47.750  1.00  0.00           H  
ATOM   3641  HE  ARG   230      26.530  63.000  45.740  1.00  0.00           H  
ATOM   3642 1HH1 ARG   230      26.100  66.250  47.020  1.00  0.00           H  
ATOM   3643 2HH1 ARG   230      27.070  66.820  45.660  1.00  0.00           H  
ATOM   3644 1HH2 ARG   230      27.690  63.930  44.050  1.00  0.00           H  
ATOM   3645 2HH2 ARG   230      28.030  65.620  44.330  1.00  0.00           H  
ATOM   3646  N   CYS   231      27.210  65.130  53.340  1.00  0.00           N  
ATOM   3647  CA  CYS   231      26.740  65.120  54.670  1.00  0.00           C  
ATOM   3648  C   CYS   231      26.340  66.490  55.120  1.00  0.00           C  
ATOM   3649  O   CYS   231      26.890  67.430  54.560  1.00  0.00           O  
ATOM   3650  CB  CYS   231      27.980  64.670  55.560  1.00  0.00           C  
ATOM   3651  SG  CYS   231      28.740  63.100  55.250  1.00  0.00           S  
ATOM   3652  HN  CYS   231      27.640  65.960  52.990  1.00  0.00           H  
ATOM   3653  HA  CYS   231      26.020  64.380  54.960  1.00  0.00           H  
ATOM   3654  HB1 CYS   231      27.630  64.650  56.610  1.00  0.00           H  
ATOM   3655  HB2 CYS   231      28.790  65.430  55.450  1.00  0.00           H  
ATOM   3656  HG1 CYS   231      27.960  62.640  54.280  1.00  0.00           H  
ATOM   3657  N   ASP   232      25.460  66.620  56.140  1.00  0.00           N  
ATOM   3658  CA  ASP   232      24.760  67.910  56.380  1.00  0.00           C  
ATOM   3659  C   ASP   232      25.090  68.510  57.740  1.00  0.00           C  
ATOM   3660  O   ASP   232      24.550  69.560  58.010  1.00  0.00           O  
ATOM   3661  CB  ASP   232      23.190  67.640  56.170  1.00  0.00           C  
ATOM   3662  CG  ASP   232      22.540  66.510  56.920  1.00  0.00           C  
ATOM   3663  OD1 ASP   232      23.170  66.080  57.910  1.00  0.00           O  
ATOM   3664  OD2 ASP   232      21.380  66.130  56.670  1.00  0.00           O1-
ATOM   3665  HN  ASP   232      25.130  65.820  56.640  1.00  0.00           H  
ATOM   3666  HA  ASP   232      25.160  68.680  55.730  1.00  0.00           H  
ATOM   3667  HB1 ASP   232      23.140  67.450  55.070  1.00  0.00           H  
ATOM   3668  HB2 ASP   232      22.540  68.510  56.390  1.00  0.00           H  
ATOM   3669  N   THR   233      26.030  68.020  58.580  1.00  0.00           N  
ATOM   3670  CA  THR   233      26.410  68.620  59.870  1.00  0.00           C  
ATOM   3671  C   THR   233      27.850  68.310  60.070  1.00  0.00           C  
ATOM   3672  O   THR   233      28.420  67.340  59.480  1.00  0.00           O  
ATOM   3673  CB  THR   233      25.550  68.070  60.990  1.00  0.00           C  
ATOM   3674  CG2 THR   233      25.800  66.550  61.190  1.00  0.00           C  
ATOM   3675  OG1 THR   233      25.760  68.760  62.200  1.00  0.00           O  
ATOM   3676  HN  THR   233      26.540  67.230  58.270  1.00  0.00           H  
ATOM   3677  HA  THR   233      26.380  69.690  59.750  1.00  0.00           H  
ATOM   3678  HB  THR   233      24.490  68.240  60.720  1.00  0.00           H  
ATOM   3679  HG1 THR   233      25.320  69.600  62.040  1.00  0.00           H  
ATOM   3680 1HG2 THR   233      25.100  66.170  61.960  1.00  0.00           H  
ATOM   3681 2HG2 THR   233      26.820  66.250  61.500  1.00  0.00           H  
ATOM   3682 3HG2 THR   233      25.550  66.060  60.220  1.00  0.00           H  
ATOM   3683  N   ALA   234      28.500  69.270  60.790  1.00  0.00           N  
ATOM   3684  CA  ALA   234      29.890  69.180  61.220  1.00  0.00           C  
ATOM   3685  C   ALA   234      30.170  67.960  62.060  1.00  0.00           C  
ATOM   3686  O   ALA   234      29.340  67.560  62.900  1.00  0.00           O  
ATOM   3687  CB  ALA   234      30.120  70.470  62.050  1.00  0.00           C  
ATOM   3688  HN  ALA   234      28.010  70.050  61.170  1.00  0.00           H  
ATOM   3689  HA  ALA   234      30.430  69.160  60.280  1.00  0.00           H  
ATOM   3690  HB1 ALA   234      29.740  71.340  61.460  1.00  0.00           H  
ATOM   3691  HB2 ALA   234      31.170  70.760  62.250  1.00  0.00           H  
ATOM   3692  HB3 ALA   234      29.670  70.420  63.060  1.00  0.00           H  
ATOM   3693  N   VAL   235      31.380  67.350  62.040  1.00  0.00           N  
ATOM   3694  CA  VAL   235      31.640  66.160  62.840  1.00  0.00           C  
ATOM   3695  C   VAL   235      33.070  66.300  63.320  1.00  0.00           C  
ATOM   3696  O   VAL   235      33.940  66.600  62.500  1.00  0.00           O  
ATOM   3697  CB  VAL   235      31.410  64.860  62.170  1.00  0.00           C  
ATOM   3698  CG1 VAL   235      31.880  63.740  63.120  1.00  0.00           C  
ATOM   3699  CG2 VAL   235      29.890  64.530  61.820  1.00  0.00           C  
ATOM   3700  HN  VAL   235      32.140  67.640  61.460  1.00  0.00           H  
ATOM   3701  HA  VAL   235      31.010  66.150  63.720  1.00  0.00           H  
ATOM   3702  HB  VAL   235      31.890  64.750  61.170  1.00  0.00           H  
ATOM   3703 1HG1 VAL   235      31.320  63.880  64.070  1.00  0.00           H  
ATOM   3704 2HG1 VAL   235      32.980  63.700  63.280  1.00  0.00           H  
ATOM   3705 3HG1 VAL   235      31.600  62.760  62.670  1.00  0.00           H  
ATOM   3706 1HG2 VAL   235      29.660  65.190  60.950  1.00  0.00           H  
ATOM   3707 2HG2 VAL   235      29.180  64.680  62.660  1.00  0.00           H  
ATOM   3708 3HG2 VAL   235      29.790  63.480  61.460  1.00  0.00           H  
ATOM   3709  N   GLY   236      33.320  66.050  64.580  1.00  0.00           N  
ATOM   3710  CA  GLY   236      34.690  66.030  65.000  1.00  0.00           C  
ATOM   3711  C   GLY   236      34.950  67.230  65.870  1.00  0.00           C  
ATOM   3712  O   GLY   236      34.130  68.140  65.970  1.00  0.00           O  
ATOM   3713  HN  GLY   236      32.600  65.830  65.230  1.00  0.00           H  
ATOM   3714  HA1 GLY   236      35.400  66.140  64.200  1.00  0.00           H  
ATOM   3715  HA2 GLY   236      34.830  65.130  65.570  1.00  0.00           H  
ATOM   3716  N   THR   237      36.090  67.150  66.540  1.00  0.00           N  
ATOM   3717  CA  THR   237      36.540  68.160  67.520  1.00  0.00           C  
ATOM   3718  C   THR   237      36.760  69.570  66.910  1.00  0.00           C  
ATOM   3719  O   THR   237      37.680  69.650  66.120  1.00  0.00           O  
ATOM   3720  CB  THR   237      37.790  67.650  68.220  1.00  0.00           C  
ATOM   3721  CG2 THR   237      37.860  68.360  69.610  1.00  0.00           C  
ATOM   3722  OG1 THR   237      37.750  66.240  68.480  1.00  0.00           O  
ATOM   3723  HN  THR   237      36.710  66.370  66.570  1.00  0.00           H  
ATOM   3724  HA  THR   237      35.790  68.310  68.280  1.00  0.00           H  
ATOM   3725  HB  THR   237      38.720  67.720  67.610  1.00  0.00           H  
ATOM   3726  HG1 THR   237      38.210  65.810  67.760  1.00  0.00           H  
ATOM   3727 1HG2 THR   237      37.110  67.880  70.290  1.00  0.00           H  
ATOM   3728 2HG2 THR   237      37.660  69.450  69.700  1.00  0.00           H  
ATOM   3729 3HG2 THR   237      38.900  68.270  69.980  1.00  0.00           H  
ATOM   3730  N   PRO   238      36.120  70.670  67.340  1.00  0.00           N  
ATOM   3731  CA  PRO   238      36.470  72.020  66.960  1.00  0.00           C  
ATOM   3732  C   PRO   238      37.980  72.380  66.960  1.00  0.00           C  
ATOM   3733  O   PRO   238      38.290  73.370  66.280  1.00  0.00           O  
ATOM   3734  CB  PRO   238      35.590  72.950  67.790  1.00  0.00           C  
ATOM   3735  CG  PRO   238      34.380  72.010  68.120  1.00  0.00           C  
ATOM   3736  CD  PRO   238      35.040  70.700  68.340  1.00  0.00           C  
ATOM   3737  HA  PRO   238      36.300  72.010  65.890  1.00  0.00           H  
ATOM   3738  HB1 PRO   238      35.200  73.910  67.390  1.00  0.00           H  
ATOM   3739  HB2 PRO   238      36.140  73.150  68.730  1.00  0.00           H  
ATOM   3740  HG1 PRO   238      33.710  72.320  68.950  1.00  0.00           H  
ATOM   3741  HG2 PRO   238      33.840  71.810  67.170  1.00  0.00           H  
ATOM   3742  HD1 PRO   238      35.480  70.680  69.360  1.00  0.00           H  
ATOM   3743  HD2 PRO   238      34.300  69.880  68.230  1.00  0.00           H  
ATOM   3744  N   ASP   239      38.850  71.740  67.770  1.00  0.00           N  
ATOM   3745  CA  ASP   239      40.280  72.020  67.680  1.00  0.00           C  
ATOM   3746  C   ASP   239      40.840  71.640  66.320  1.00  0.00           C  
ATOM   3747  O   ASP   239      41.800  72.310  65.910  1.00  0.00           O  
ATOM   3748  CB  ASP   239      41.100  71.320  68.790  1.00  0.00           C  
ATOM   3749  CG  ASP   239      40.740  71.830  70.160  1.00  0.00           C  
ATOM   3750  OD1 ASP   239      40.290  73.020  70.280  1.00  0.00           O  
ATOM   3751  OD2 ASP   239      41.060  71.140  71.200  1.00  0.00           O1-
ATOM   3752  HN  ASP   239      38.650  71.010  68.420  1.00  0.00           H  
ATOM   3753  HA  ASP   239      40.550  73.050  67.860  1.00  0.00           H  
ATOM   3754  HB1 ASP   239      42.200  71.490  68.770  1.00  0.00           H  
ATOM   3755  HB2 ASP   239      40.850  70.240  68.760  1.00  0.00           H  
ATOM   3756  N   TYR   240      40.410  70.530  65.640  1.00  0.00           N  
ATOM   3757  CA  TYR   240      41.070  70.040  64.430  1.00  0.00           C  
ATOM   3758  C   TYR   240      40.240  70.390  63.160  1.00  0.00           C  
ATOM   3759  O   TYR   240      40.600  69.900  62.080  1.00  0.00           O  
ATOM   3760  CB  TYR   240      41.280  68.510  64.420  1.00  0.00           C  
ATOM   3761  CG  TYR   240      42.260  68.160  65.490  1.00  0.00           C  
ATOM   3762  CD1 TYR   240      43.540  67.810  65.120  1.00  0.00           C  
ATOM   3763  CD2 TYR   240      41.970  68.110  66.840  1.00  0.00           C  
ATOM   3764  CE1 TYR   240      44.530  67.520  66.080  1.00  0.00           C  
ATOM   3765  CE2 TYR   240      42.850  67.820  67.850  1.00  0.00           C  
ATOM   3766  CZ  TYR   240      44.180  67.520  67.490  1.00  0.00           C  
ATOM   3767  OH  TYR   240      45.170  67.130  68.420  1.00  0.00           O  
ATOM   3768  HN  TYR   240      39.670  70.000  66.040  1.00  0.00           H  
ATOM   3769  HA  TYR   240      42.050  70.490  64.300  1.00  0.00           H  
ATOM   3770  HB1 TYR   240      41.660  68.190  63.420  1.00  0.00           H  
ATOM   3771  HB2 TYR   240      40.390  67.880  64.590  1.00  0.00           H  
ATOM   3772  HD1 TYR   240      43.840  67.840  64.080  1.00  0.00           H  
ATOM   3773  HD2 TYR   240      40.930  68.270  67.080  1.00  0.00           H  
ATOM   3774  HE1 TYR   240      45.560  67.370  65.790  1.00  0.00           H  
ATOM   3775  HE2 TYR   240      42.500  67.860  68.870  1.00  0.00           H  
ATOM   3776  HH  TYR   240      46.000  67.370  68.010  1.00  0.00           H  
ATOM   3777  N   ILE   241      39.110  71.160  63.260  1.00  0.00           N  
ATOM   3778  CA  ILE   241      38.110  70.990  62.220  1.00  0.00           C  
ATOM   3779  C   ILE   241      38.380  71.930  61.050  1.00  0.00           C  
ATOM   3780  O   ILE   241      38.800  73.050  61.300  1.00  0.00           O  
ATOM   3781  CB  ILE   241      36.750  71.220  62.720  1.00  0.00           C  
ATOM   3782  CG1 ILE   241      35.710  70.500  61.860  1.00  0.00           C  
ATOM   3783  CG2 ILE   241      36.340  72.620  62.990  1.00  0.00           C  
ATOM   3784  CD  ILE   241      34.780  69.550  62.680  1.00  0.00           C  
ATOM   3785  HN  ILE   241      38.780  71.660  64.050  1.00  0.00           H  
ATOM   3786  HA  ILE   241      38.190  69.980  61.850  1.00  0.00           H  
ATOM   3787  HB  ILE   241      36.770  70.650  63.680  1.00  0.00           H  
ATOM   3788 1HG1 ILE   241      36.130  69.870  61.050  1.00  0.00           H  
ATOM   3789 2HG1 ILE   241      35.050  71.190  61.300  1.00  0.00           H  
ATOM   3790 1HG2 ILE   241      36.530  73.300  62.140  1.00  0.00           H  
ATOM   3791 2HG2 ILE   241      36.930  73.020  63.850  1.00  0.00           H  
ATOM   3792 3HG2 ILE   241      35.240  72.660  63.140  1.00  0.00           H  
ATOM   3793  HD1 ILE   241      34.060  70.160  63.260  1.00  0.00           H  
ATOM   3794  HD2 ILE   241      35.270  68.810  63.350  1.00  0.00           H  
ATOM   3795  HD3 ILE   241      34.200  68.930  61.960  1.00  0.00           H  
ATOM   3796  N   SER   242      38.430  71.470  59.820  1.00  0.00           N  
ATOM   3797  CA  SER   242      38.460  72.230  58.550  1.00  0.00           C  
ATOM   3798  C   SER   242      37.320  73.160  58.260  1.00  0.00           C  
ATOM   3799  O   SER   242      36.250  73.110  58.910  1.00  0.00           O  
ATOM   3800  CB  SER   242      38.530  71.260  57.380  1.00  0.00           C  
ATOM   3801  OG  SER   242      37.350  70.420  57.330  1.00  0.00           O  
ATOM   3802  HN  SER   242      38.280  70.490  59.690  1.00  0.00           H  
ATOM   3803  HA  SER   242      39.350  72.820  58.680  1.00  0.00           H  
ATOM   3804  HB1 SER   242      39.360  70.540  57.540  1.00  0.00           H  
ATOM   3805  HB2 SER   242      38.620  71.740  56.380  1.00  0.00           H  
ATOM   3806  HG1 SER   242      37.500  69.820  58.050  1.00  0.00           H  
ATOM   3807  N   PRO   243      37.430  74.110  57.300  1.00  0.00           N  
ATOM   3808  CA  PRO   243      36.230  74.780  56.890  1.00  0.00           C  
ATOM   3809  C   PRO   243      35.260  73.810  56.260  1.00  0.00           C  
ATOM   3810  O   PRO   243      34.050  73.960  56.330  1.00  0.00           O  
ATOM   3811  CB  PRO   243      36.720  75.900  55.960  1.00  0.00           C  
ATOM   3812  CG  PRO   243      38.210  75.830  55.760  1.00  0.00           C  
ATOM   3813  CD  PRO   243      38.640  74.850  56.890  1.00  0.00           C  
ATOM   3814  HA  PRO   243      35.680  75.130  57.750  1.00  0.00           H  
ATOM   3815  HB1 PRO   243      36.460  76.890  56.400  1.00  0.00           H  
ATOM   3816  HB2 PRO   243      36.190  75.870  54.990  1.00  0.00           H  
ATOM   3817  HG1 PRO   243      38.370  75.290  54.800  1.00  0.00           H  
ATOM   3818  HG2 PRO   243      38.790  76.760  55.890  1.00  0.00           H  
ATOM   3819  HD1 PRO   243      39.470  74.260  56.440  1.00  0.00           H  
ATOM   3820  HD2 PRO   243      38.940  75.500  57.740  1.00  0.00           H  
ATOM   3821  N   GLU   244      35.660  72.850  55.420  1.00  0.00           N  
ATOM   3822  CA  GLU   244      34.800  71.930  54.680  1.00  0.00           C  
ATOM   3823  C   GLU   244      33.880  71.100  55.450  1.00  0.00           C  
ATOM   3824  O   GLU   244      32.680  70.950  55.090  1.00  0.00           O  
ATOM   3825  CB  GLU   244      35.690  71.130  53.690  1.00  0.00           C  
ATOM   3826  CG  GLU   244      36.330  71.960  52.550  1.00  0.00           C  
ATOM   3827  CD  GLU   244      37.260  73.060  52.880  1.00  0.00           C  
ATOM   3828  OE1 GLU   244      38.160  72.840  53.690  1.00  0.00           O  
ATOM   3829  OE2 GLU   244      37.130  74.160  52.350  1.00  0.00           O1-
ATOM   3830  HN  GLU   244      36.620  72.760  55.160  1.00  0.00           H  
ATOM   3831  HA  GLU   244      34.160  72.520  54.040  1.00  0.00           H  
ATOM   3832  HB1 GLU   244      35.040  70.460  53.100  1.00  0.00           H  
ATOM   3833  HB2 GLU   244      36.460  70.550  54.250  1.00  0.00           H  
ATOM   3834  HG1 GLU   244      35.420  72.340  52.030  1.00  0.00           H  
ATOM   3835  HG2 GLU   244      36.800  71.280  51.810  1.00  0.00           H  
ATOM   3836  N   VAL   245      34.290  70.570  56.600  1.00  0.00           N  
ATOM   3837  CA  VAL   245      33.320  70.010  57.460  1.00  0.00           C  
ATOM   3838  C   VAL   245      32.590  71.010  58.330  1.00  0.00           C  
ATOM   3839  O   VAL   245      31.360  70.880  58.630  1.00  0.00           O  
ATOM   3840  CB  VAL   245      34.110  69.150  58.430  1.00  0.00           C  
ATOM   3841  CG1 VAL   245      33.210  68.390  59.400  1.00  0.00           C  
ATOM   3842  CG2 VAL   245      34.780  68.030  57.560  1.00  0.00           C  
ATOM   3843  HN  VAL   245      35.240  70.560  56.920  1.00  0.00           H  
ATOM   3844  HA  VAL   245      32.610  69.370  56.970  1.00  0.00           H  
ATOM   3845  HB  VAL   245      34.920  69.680  58.980  1.00  0.00           H  
ATOM   3846 1HG1 VAL   245      32.400  67.890  58.820  1.00  0.00           H  
ATOM   3847 2HG1 VAL   245      32.710  69.090  60.100  1.00  0.00           H  
ATOM   3848 3HG1 VAL   245      33.870  67.670  59.940  1.00  0.00           H  
ATOM   3849 1HG2 VAL   245      35.340  67.340  58.220  1.00  0.00           H  
ATOM   3850 2HG2 VAL   245      35.520  68.540  56.920  1.00  0.00           H  
ATOM   3851 3HG2 VAL   245      34.080  67.480  56.890  1.00  0.00           H  
ATOM   3852  N   LEU   246      33.250  72.140  58.840  1.00  0.00           N  
ATOM   3853  CA  LEU   246      32.680  73.060  59.860  1.00  0.00           C  
ATOM   3854  C   LEU   246      31.410  73.650  59.300  1.00  0.00           C  
ATOM   3855  O   LEU   246      30.490  73.750  60.010  1.00  0.00           O  
ATOM   3856  CB  LEU   246      33.760  74.140  60.250  1.00  0.00           C  
ATOM   3857  CG  LEU   246      33.480  75.140  61.370  1.00  0.00           C  
ATOM   3858  CD1 LEU   246      32.980  74.600  62.670  1.00  0.00           C  
ATOM   3859  CD2 LEU   246      34.790  75.840  61.690  1.00  0.00           C  
ATOM   3860  HN  LEU   246      34.170  72.290  58.480  1.00  0.00           H  
ATOM   3861  HA  LEU   246      32.330  72.490  60.710  1.00  0.00           H  
ATOM   3862  HB1 LEU   246      34.180  74.750  59.430  1.00  0.00           H  
ATOM   3863  HB2 LEU   246      34.660  73.590  60.600  1.00  0.00           H  
ATOM   3864  HG  LEU   246      32.870  76.000  61.020  1.00  0.00           H  
ATOM   3865 1HD1 LEU   246      33.700  73.830  63.010  1.00  0.00           H  
ATOM   3866 2HD1 LEU   246      31.990  74.100  62.590  1.00  0.00           H  
ATOM   3867 3HD1 LEU   246      32.940  75.300  63.530  1.00  0.00           H  
ATOM   3868 1HD2 LEU   246      35.180  76.350  60.790  1.00  0.00           H  
ATOM   3869 2HD2 LEU   246      35.550  75.090  62.000  1.00  0.00           H  
ATOM   3870 3HD2 LEU   246      34.680  76.570  62.520  1.00  0.00           H  
ATOM   3871  N   LYS   247      31.390  74.070  58.030  1.00  0.00           N  
ATOM   3872  CA  LYS   247      30.220  74.710  57.380  1.00  0.00           C  
ATOM   3873  C   LYS   247      29.960  73.850  56.120  1.00  0.00           C  
ATOM   3874  O   LYS   247      30.420  74.150  55.020  1.00  0.00           O  
ATOM   3875  CB  LYS   247      30.520  76.160  56.950  1.00  0.00           C  
ATOM   3876  CG  LYS   247      30.570  77.140  58.160  1.00  0.00           C  
ATOM   3877  CD  LYS   247      29.200  77.400  58.830  1.00  0.00           C  
ATOM   3878  CE  LYS   247      28.000  77.860  57.910  1.00  0.00           C  
ATOM   3879  NZ  LYS   247      26.730  78.050  58.730  1.00  0.00           N1+
ATOM   3880  HN  LYS   247      32.130  73.780  57.440  1.00  0.00           H  
ATOM   3881  HA  LYS   247      29.300  74.690  57.950  1.00  0.00           H  
ATOM   3882  HB1 LYS   247      29.780  76.490  56.190  1.00  0.00           H  
ATOM   3883  HB2 LYS   247      31.510  76.230  56.440  1.00  0.00           H  
ATOM   3884  HG1 LYS   247      30.840  78.140  57.760  1.00  0.00           H  
ATOM   3885  HG2 LYS   247      31.400  76.840  58.840  1.00  0.00           H  
ATOM   3886  HD1 LYS   247      29.440  78.210  59.540  1.00  0.00           H  
ATOM   3887  HD2 LYS   247      28.860  76.480  59.350  1.00  0.00           H  
ATOM   3888  HE1 LYS   247      27.640  77.100  57.190  1.00  0.00           H  
ATOM   3889  HE2 LYS   247      28.210  78.830  57.390  1.00  0.00           H  
ATOM   3890  HZ1 LYS   247      25.870  77.940  58.150  1.00  0.00           H  
ATOM   3891  HZ2 LYS   247      26.660  78.940  59.270  1.00  0.00           H  
ATOM   3892  HZ3 LYS   247      26.590  77.390  59.520  1.00  0.00           H  
ATOM   3893  N   SER   248      29.320  72.670  56.290  1.00  0.00           N  
ATOM   3894  CA  SER   248      29.180  71.570  55.250  1.00  0.00           C  
ATOM   3895  C   SER   248      28.600  71.890  53.880  1.00  0.00           C  
ATOM   3896  O   SER   248      29.120  71.580  52.850  1.00  0.00           O  
ATOM   3897  CB  SER   248      28.540  70.210  55.770  1.00  0.00           C  
ATOM   3898  OG  SER   248      27.400  70.500  56.590  1.00  0.00           O  
ATOM   3899  HN  SER   248      28.900  72.470  57.170  1.00  0.00           H  
ATOM   3900  HA  SER   248      30.200  71.280  55.030  1.00  0.00           H  
ATOM   3901  HB1 SER   248      29.280  69.550  56.270  1.00  0.00           H  
ATOM   3902  HB2 SER   248      28.280  69.500  54.960  1.00  0.00           H  
ATOM   3903  HG1 SER   248      27.710  70.800  57.450  1.00  0.00           H  
ATOM   3904  N   GLN   249      27.450  72.590  53.760  1.00  0.00           N  
ATOM   3905  CA  GLN   249      26.530  73.120  54.760  1.00  0.00           C  
ATOM   3906  C   GLN   249      25.090  72.670  54.390  1.00  0.00           C  
ATOM   3907  O   GLN   249      24.540  72.860  53.220  1.00  0.00           O  
ATOM   3908  CB  GLN   249      26.460  74.680  54.610  1.00  0.00           C  
ATOM   3909  CG  GLN   249      25.520  75.450  55.550  1.00  0.00           C  
ATOM   3910  CD  GLN   249      25.570  74.920  56.990  1.00  0.00           C  
ATOM   3911  NE2 GLN   249      24.480  74.340  57.410  1.00  0.00           N  
ATOM   3912  OE1 GLN   249      26.630  74.940  57.660  1.00  0.00           O  
ATOM   3913  HN  GLN   249      27.140  72.680  52.810  1.00  0.00           H  
ATOM   3914  HA  GLN   249      26.770  72.870  55.780  1.00  0.00           H  
ATOM   3915  HB1 GLN   249      26.080  74.900  53.590  1.00  0.00           H  
ATOM   3916  HB2 GLN   249      27.450  75.180  54.640  1.00  0.00           H  
ATOM   3917  HG1 GLN   249      24.510  75.490  55.090  1.00  0.00           H  
ATOM   3918  HG2 GLN   249      25.860  76.510  55.510  1.00  0.00           H  
ATOM   3919 1HE2 GLN   249      24.520  73.770  58.230  1.00  0.00           H  
ATOM   3920 2HE2 GLN   249      23.610  74.350  56.910  1.00  0.00           H  
ATOM   3921  N   GLY   250      24.430  72.010  55.380  1.00  0.00           N  
ATOM   3922  CA  GLY   250      23.020  71.600  55.210  1.00  0.00           C  
ATOM   3923  C   GLY   250      22.800  70.550  54.200  1.00  0.00           C  
ATOM   3924  O   GLY   250      23.660  69.760  53.850  1.00  0.00           O  
ATOM   3925  HN  GLY   250      24.920  71.650  56.170  1.00  0.00           H  
ATOM   3926  HA1 GLY   250      22.330  72.360  54.890  1.00  0.00           H  
ATOM   3927  HA2 GLY   250      22.740  71.120  56.130  1.00  0.00           H  
ATOM   3928  N   GLY   251      21.500  70.510  53.790  1.00  0.00           N  
ATOM   3929  CA  GLY   251      21.030  69.370  53.020  1.00  0.00           C  
ATOM   3930  C   GLY   251      21.790  69.180  51.690  1.00  0.00           C  
ATOM   3931  O   GLY   251      22.040  68.090  51.240  1.00  0.00           O  
ATOM   3932  HN  GLY   251      20.880  71.160  54.230  1.00  0.00           H  
ATOM   3933  HA1 GLY   251      20.010  69.660  52.850  1.00  0.00           H  
ATOM   3934  HA2 GLY   251      21.100  68.460  53.590  1.00  0.00           H  
ATOM   3935  N   ASP   252      22.230  70.300  51.040  1.00  0.00           N  
ATOM   3936  CA  ASP   252      22.900  70.280  49.810  1.00  0.00           C  
ATOM   3937  C   ASP   252      24.390  70.320  49.930  1.00  0.00           C  
ATOM   3938  O   ASP   252      25.130  70.060  49.010  1.00  0.00           O  
ATOM   3939  CB  ASP   252      22.420  71.360  48.750  1.00  0.00           C  
ATOM   3940  CG  ASP   252      21.010  71.140  48.350  1.00  0.00           C  
ATOM   3941  OD1 ASP   252      20.300  70.130  48.500  1.00  0.00           O  
ATOM   3942  OD2 ASP   252      20.540  72.130  47.700  1.00  0.00           O1-
ATOM   3943  HN  ASP   252      22.180  71.250  51.340  1.00  0.00           H  
ATOM   3944  HA  ASP   252      22.830  69.290  49.370  1.00  0.00           H  
ATOM   3945  HB1 ASP   252      23.080  71.290  47.850  1.00  0.00           H  
ATOM   3946  HB2 ASP   252      22.410  72.350  49.240  1.00  0.00           H  
ATOM   3947  N   GLY   253      24.920  70.480  51.190  1.00  0.00           N  
ATOM   3948  CA  GLY   253      26.330  70.310  51.520  1.00  0.00           C  
ATOM   3949  C   GLY   253      27.110  69.100  51.140  1.00  0.00           C  
ATOM   3950  O   GLY   253      26.560  68.020  50.950  1.00  0.00           O  
ATOM   3951  HN  GLY   253      24.230  70.600  51.890  1.00  0.00           H  
ATOM   3952  HA1 GLY   253      26.450  70.510  52.580  1.00  0.00           H  
ATOM   3953  HA2 GLY   253      26.910  71.050  50.990  1.00  0.00           H  
ATOM   3954  N   TYR   254      28.450  69.240  51.000  1.00  0.00           N  
ATOM   3955  CA  TYR   254      29.330  68.200  50.600  1.00  0.00           C  
ATOM   3956  C   TYR   254      30.820  68.580  50.720  1.00  0.00           C  
ATOM   3957  O   TYR   254      31.180  69.730  50.870  1.00  0.00           O  
ATOM   3958  CB  TYR   254      29.070  67.670  49.150  1.00  0.00           C  
ATOM   3959  CG  TYR   254      29.030  68.720  48.020  1.00  0.00           C  
ATOM   3960  CD1 TYR   254      30.250  69.160  47.410  1.00  0.00           C  
ATOM   3961  CD2 TYR   254      27.770  69.070  47.450  1.00  0.00           C  
ATOM   3962  CE1 TYR   254      30.220  70.120  46.450  1.00  0.00           C  
ATOM   3963  CE2 TYR   254      27.760  70.020  46.420  1.00  0.00           C  
ATOM   3964  CZ  TYR   254      28.970  70.560  45.970  1.00  0.00           C  
ATOM   3965  OH  TYR   254      29.040  71.680  45.110  1.00  0.00           O  
ATOM   3966  HN  TYR   254      28.880  70.100  51.260  1.00  0.00           H  
ATOM   3967  HA  TYR   254      29.110  67.370  51.250  1.00  0.00           H  
ATOM   3968  HB1 TYR   254      28.080  67.160  49.170  1.00  0.00           H  
ATOM   3969  HB2 TYR   254      29.730  66.860  48.770  1.00  0.00           H  
ATOM   3970  HD1 TYR   254      31.170  68.800  47.840  1.00  0.00           H  
ATOM   3971  HD2 TYR   254      26.830  68.760  47.880  1.00  0.00           H  
ATOM   3972  HE1 TYR   254      31.120  70.560  46.050  1.00  0.00           H  
ATOM   3973  HE2 TYR   254      26.840  70.430  46.020  1.00  0.00           H  
ATOM   3974  HH  TYR   254      28.120  71.880  44.920  1.00  0.00           H  
ATOM   3975  N   TYR   255      31.620  67.500  50.810  1.00  0.00           N  
ATOM   3976  CA  TYR   255      33.060  67.720  50.990  1.00  0.00           C  
ATOM   3977  C   TYR   255      33.890  66.560  50.560  1.00  0.00           C  
ATOM   3978  O   TYR   255      33.680  65.380  50.580  1.00  0.00           O  
ATOM   3979  CB  TYR   255      33.560  68.170  52.370  1.00  0.00           C  
ATOM   3980  CG  TYR   255      33.110  67.360  53.550  1.00  0.00           C  
ATOM   3981  CD1 TYR   255      33.920  66.280  53.930  1.00  0.00           C  
ATOM   3982  CD2 TYR   255      31.890  67.570  54.170  1.00  0.00           C  
ATOM   3983  CE1 TYR   255      33.540  65.490  55.020  1.00  0.00           C  
ATOM   3984  CE2 TYR   255      31.530  66.850  55.310  1.00  0.00           C  
ATOM   3985  CZ  TYR   255      32.380  65.740  55.720  1.00  0.00           C  
ATOM   3986  OH  TYR   255      31.880  64.900  56.740  1.00  0.00           O  
ATOM   3987  HN  TYR   255      31.350  66.540  50.740  1.00  0.00           H  
ATOM   3988  HA  TYR   255      33.360  68.530  50.340  1.00  0.00           H  
ATOM   3989  HB1 TYR   255      33.120  69.170  52.570  1.00  0.00           H  
ATOM   3990  HB2 TYR   255      34.650  68.320  52.450  1.00  0.00           H  
ATOM   3991  HD1 TYR   255      34.780  66.160  53.290  1.00  0.00           H  
ATOM   3992  HD2 TYR   255      31.260  68.360  53.800  1.00  0.00           H  
ATOM   3993  HE1 TYR   255      34.030  64.550  55.250  1.00  0.00           H  
ATOM   3994  HE2 TYR   255      30.650  67.070  55.890  1.00  0.00           H  
ATOM   3995  HH  TYR   255      31.060  65.260  57.080  1.00  0.00           H  
ATOM   3996  N   GLY   256      35.100  66.950  50.050  1.00  0.00           N  
ATOM   3997  CA  GLY   256      36.260  66.170  49.760  1.00  0.00           C  
ATOM   3998  C   GLY   256      37.150  65.970  51.010  1.00  0.00           C  
ATOM   3999  O   GLY   256      37.080  66.690  52.040  1.00  0.00           O  
ATOM   4000  HN  GLY   256      35.220  67.920  49.850  1.00  0.00           H  
ATOM   4001  HA1 GLY   256      36.720  66.770  48.990  1.00  0.00           H  
ATOM   4002  HA2 GLY   256      35.970  65.190  49.420  1.00  0.00           H  
ATOM   4003  N   ARG   257      38.160  65.050  50.870  1.00  0.00           N  
ATOM   4004  CA  ARG   257      39.140  64.700  51.950  1.00  0.00           C  
ATOM   4005  C   ARG   257      40.270  65.790  52.300  1.00  0.00           C  
ATOM   4006  O   ARG   257      41.070  65.630  53.180  1.00  0.00           O  
ATOM   4007  CB  ARG   257      39.820  63.340  51.580  1.00  0.00           C  
ATOM   4008  CG  ARG   257      40.340  63.100  50.160  1.00  0.00           C  
ATOM   4009  CD  ARG   257      41.700  63.750  49.930  1.00  0.00           C  
ATOM   4010  NE  ARG   257      42.280  63.190  48.680  1.00  0.00           N  
ATOM   4011  CZ  ARG   257      43.560  62.920  48.390  1.00  0.00           C  
ATOM   4012  NH1 ARG   257      44.460  63.670  48.950  1.00  0.00           N1+
ATOM   4013  NH2 ARG   257      43.890  61.860  47.670  1.00  0.00           N  
ATOM   4014  HN  ARG   257      38.310  64.640  49.980  1.00  0.00           H  
ATOM   4015  HA  ARG   257      38.630  64.570  52.890  1.00  0.00           H  
ATOM   4016  HB1 ARG   257      39.110  62.490  51.620  1.00  0.00           H  
ATOM   4017  HB2 ARG   257      40.620  63.060  52.300  1.00  0.00           H  
ATOM   4018  HG1 ARG   257      39.540  63.430  49.470  1.00  0.00           H  
ATOM   4019  HG2 ARG   257      40.360  62.000  50.000  1.00  0.00           H  
ATOM   4020  HD1 ARG   257      42.410  63.520  50.750  1.00  0.00           H  
ATOM   4021  HD2 ARG   257      41.480  64.840  49.890  1.00  0.00           H  
ATOM   4022  HE  ARG   257      41.750  62.500  48.190  1.00  0.00           H  
ATOM   4023 1HH1 ARG   257      44.220  64.390  49.600  1.00  0.00           H  
ATOM   4024 2HH1 ARG   257      45.390  63.600  48.590  1.00  0.00           H  
ATOM   4025 1HH2 ARG   257      44.830  61.520  47.590  1.00  0.00           H  
ATOM   4026 2HH2 ARG   257      43.120  61.320  47.320  1.00  0.00           H  
ATOM   4027  N   GLU   258      40.320  66.890  51.610  1.00  0.00           N  
ATOM   4028  CA  GLU   258      41.020  68.120  52.050  1.00  0.00           C  
ATOM   4029  C   GLU   258      40.840  68.560  53.530  1.00  0.00           C  
ATOM   4030  O   GLU   258      41.750  69.170  54.030  1.00  0.00           O  
ATOM   4031  CB  GLU   258      40.730  69.310  51.050  1.00  0.00           C  
ATOM   4032  CG  GLU   258      39.170  69.570  50.790  1.00  0.00           C  
ATOM   4033  CD  GLU   258      38.750  68.990  49.420  1.00  0.00           C  
ATOM   4034  OE1 GLU   258      39.070  67.770  49.260  1.00  0.00           O  
ATOM   4035  OE2 GLU   258      38.360  69.750  48.470  1.00  0.00           O1-
ATOM   4036  HN  GLU   258      39.800  66.890  50.760  1.00  0.00           H  
ATOM   4037  HA  GLU   258      42.050  67.870  51.850  1.00  0.00           H  
ATOM   4038  HB1 GLU   258      41.130  69.140  50.030  1.00  0.00           H  
ATOM   4039  HB2 GLU   258      41.180  70.260  51.410  1.00  0.00           H  
ATOM   4040  HG1 GLU   258      38.940  70.660  50.790  1.00  0.00           H  
ATOM   4041  HG2 GLU   258      38.640  69.190  51.690  1.00  0.00           H  
ATOM   4042  N   CYS   259      39.740  68.150  54.180  1.00  0.00           N  
ATOM   4043  CA  CYS   259      39.390  68.110  55.590  1.00  0.00           C  
ATOM   4044  C   CYS   259      40.420  67.410  56.440  1.00  0.00           C  
ATOM   4045  O   CYS   259      40.860  67.880  57.500  1.00  0.00           O  
ATOM   4046  CB  CYS   259      37.950  67.670  55.870  1.00  0.00           C  
ATOM   4047  SG  CYS   259      37.360  65.980  55.430  1.00  0.00           S  
ATOM   4048  HN  CYS   259      39.030  67.700  53.640  1.00  0.00           H  
ATOM   4049  HA  CYS   259      39.430  69.150  55.860  1.00  0.00           H  
ATOM   4050  HB1 CYS   259      37.180  68.320  55.410  1.00  0.00           H  
ATOM   4051  HB2 CYS   259      37.810  67.790  56.970  1.00  0.00           H  
ATOM   4052  HG1 CYS   259      37.970  65.340  56.410  1.00  0.00           H  
ATOM   4053  N   ASP   260      40.840  66.220  56.040  1.00  0.00           N  
ATOM   4054  CA  ASP   260      41.710  65.380  56.930  1.00  0.00           C  
ATOM   4055  C   ASP   260      43.120  65.950  56.870  1.00  0.00           C  
ATOM   4056  O   ASP   260      43.790  66.070  57.880  1.00  0.00           O  
ATOM   4057  CB  ASP   260      41.680  63.880  56.460  1.00  0.00           C  
ATOM   4058  CG  ASP   260      40.430  63.100  56.670  1.00  0.00           C  
ATOM   4059  OD1 ASP   260      39.580  63.470  57.560  1.00  0.00           O  
ATOM   4060  OD2 ASP   260      40.230  62.050  55.930  1.00  0.00           O1-
ATOM   4061  HN  ASP   260      40.610  65.840  55.140  1.00  0.00           H  
ATOM   4062  HA  ASP   260      41.390  65.340  57.960  1.00  0.00           H  
ATOM   4063  HB1 ASP   260      42.450  63.250  56.960  1.00  0.00           H  
ATOM   4064  HB2 ASP   260      41.870  63.760  55.370  1.00  0.00           H  
ATOM   4065  N   TRP   261      43.600  66.460  55.740  1.00  0.00           N  
ATOM   4066  CA  TRP   261      44.890  67.160  55.620  1.00  0.00           C  
ATOM   4067  C   TRP   261      44.900  68.540  56.250  1.00  0.00           C  
ATOM   4068  O   TRP   261      45.960  69.120  56.510  1.00  0.00           O  
ATOM   4069  CB  TRP   261      45.270  67.250  54.080  1.00  0.00           C  
ATOM   4070  CG  TRP   261      45.420  65.870  53.450  1.00  0.00           C  
ATOM   4071  CD1 TRP   261      44.460  65.180  52.740  1.00  0.00           C  
ATOM   4072  CD2 TRP   261      46.480  64.880  53.720  1.00  0.00           C  
ATOM   4073  CE2 TRP   261      46.020  63.650  53.070  1.00  0.00           C  
ATOM   4074  CE3 TRP   261      47.570  64.790  54.500  1.00  0.00           C  
ATOM   4075  NE1 TRP   261      44.840  63.900  52.530  1.00  0.00           N  
ATOM   4076  CZ2 TRP   261      46.800  62.510  52.910  1.00  0.00           C  
ATOM   4077  CZ3 TRP   261      48.320  63.580  54.470  1.00  0.00           C  
ATOM   4078  CH2 TRP   261      47.940  62.530  53.720  1.00  0.00           C  
ATOM   4079  HN  TRP   261      43.120  66.480  54.860  1.00  0.00           H  
ATOM   4080  HA  TRP   261      45.590  66.420  55.980  1.00  0.00           H  
ATOM   4081  HB1 TRP   261      46.230  67.810  54.070  1.00  0.00           H  
ATOM   4082  HB2 TRP   261      44.460  67.840  53.610  1.00  0.00           H  
ATOM   4083  HD1 TRP   261      43.580  65.680  52.360  1.00  0.00           H  
ATOM   4084  HE1 TRP   261      44.250  63.140  52.350  1.00  0.00           H  
ATOM   4085  HE3 TRP   261      47.870  65.640  55.100  1.00  0.00           H  
ATOM   4086  HZ2 TRP   261      46.480  61.650  52.340  1.00  0.00           H  
ATOM   4087  HZ3 TRP   261      49.160  63.390  55.120  1.00  0.00           H  
ATOM   4088  HH2 TRP   261      48.510  61.610  53.810  1.00  0.00           H  
ATOM   4089  N   TRP   262      43.720  69.190  56.490  1.00  0.00           N  
ATOM   4090  CA  TRP   262      43.640  70.380  57.410  1.00  0.00           C  
ATOM   4091  C   TRP   262      43.910  69.930  58.910  1.00  0.00           C  
ATOM   4092  O   TRP   262      44.600  70.670  59.530  1.00  0.00           O  
ATOM   4093  CB  TRP   262      42.260  71.060  57.270  1.00  0.00           C  
ATOM   4094  CG  TRP   262      41.980  72.220  58.190  1.00  0.00           C  
ATOM   4095  CD1 TRP   262      41.710  72.110  59.540  1.00  0.00           C  
ATOM   4096  CD2 TRP   262      41.980  73.630  57.800  1.00  0.00           C  
ATOM   4097  CE2 TRP   262      41.650  74.370  58.960  1.00  0.00           C  
ATOM   4098  CE3 TRP   262      42.300  74.350  56.590  1.00  0.00           C  
ATOM   4099  NE1 TRP   262      41.480  73.440  59.980  1.00  0.00           N  
ATOM   4100  CZ2 TRP   262      41.530  75.750  58.920  1.00  0.00           C  
ATOM   4101  CZ3 TRP   262      42.200  75.760  56.560  1.00  0.00           C  
ATOM   4102  CH2 TRP   262      41.850  76.420  57.740  1.00  0.00           C  
ATOM   4103  HN  TRP   262      42.890  68.680  56.280  1.00  0.00           H  
ATOM   4104  HA  TRP   262      44.290  71.190  57.130  1.00  0.00           H  
ATOM   4105  HB1 TRP   262      41.530  70.280  57.570  1.00  0.00           H  
ATOM   4106  HB2 TRP   262      42.070  71.280  56.200  1.00  0.00           H  
ATOM   4107  HD1 TRP   262      41.650  71.170  60.080  1.00  0.00           H  
ATOM   4108  HE1 TRP   262      40.860  73.720  60.680  1.00  0.00           H  
ATOM   4109  HE3 TRP   262      42.750  73.840  55.750  1.00  0.00           H  
ATOM   4110  HZ2 TRP   262      41.430  76.310  59.830  1.00  0.00           H  
ATOM   4111  HZ3 TRP   262      42.570  76.270  55.690  1.00  0.00           H  
ATOM   4112  HH2 TRP   262      41.650  77.480  57.640  1.00  0.00           H  
ATOM   4113  N   SER   263      43.470  68.740  59.400  1.00  0.00           N  
ATOM   4114  CA  SER   263      43.730  68.130  60.650  1.00  0.00           C  
ATOM   4115  C   SER   263      45.290  67.950  60.980  1.00  0.00           C  
ATOM   4116  O   SER   263      45.830  68.320  62.020  1.00  0.00           O  
ATOM   4117  CB  SER   263      43.090  66.720  60.940  1.00  0.00           C  
ATOM   4118  OG  SER   263      41.670  66.740  60.910  1.00  0.00           O  
ATOM   4119  HN  SER   263      42.930  68.210  58.740  1.00  0.00           H  
ATOM   4120  HA  SER   263      43.330  68.790  61.410  1.00  0.00           H  
ATOM   4121  HB1 SER   263      43.410  66.320  61.930  1.00  0.00           H  
ATOM   4122  HB2 SER   263      43.510  66.120  60.110  1.00  0.00           H  
ATOM   4123  HG1 SER   263      41.410  67.660  60.760  1.00  0.00           H  
ATOM   4124  N   VAL   264      45.940  67.480  59.840  1.00  0.00           N  
ATOM   4125  CA  VAL   264      47.350  67.350  59.650  1.00  0.00           C  
ATOM   4126  C   VAL   264      48.080  68.710  59.810  1.00  0.00           C  
ATOM   4127  O   VAL   264      49.050  68.650  60.580  1.00  0.00           O  
ATOM   4128  CB  VAL   264      47.700  66.610  58.380  1.00  0.00           C  
ATOM   4129  CG1 VAL   264      49.230  66.560  58.300  1.00  0.00           C  
ATOM   4130  CG2 VAL   264      46.960  65.230  58.460  1.00  0.00           C  
ATOM   4131  HN  VAL   264      45.420  67.260  59.020  1.00  0.00           H  
ATOM   4132  HA  VAL   264      47.710  66.710  60.450  1.00  0.00           H  
ATOM   4133  HB  VAL   264      47.260  67.030  57.450  1.00  0.00           H  
ATOM   4134 1HG1 VAL   264      49.560  66.000  59.200  1.00  0.00           H  
ATOM   4135 2HG1 VAL   264      49.610  67.600  58.260  1.00  0.00           H  
ATOM   4136 3HG1 VAL   264      49.740  66.080  57.440  1.00  0.00           H  
ATOM   4137 1HG2 VAL   264      46.020  65.230  57.870  1.00  0.00           H  
ATOM   4138 2HG2 VAL   264      46.730  64.890  59.490  1.00  0.00           H  
ATOM   4139 3HG2 VAL   264      47.530  64.390  58.000  1.00  0.00           H  
ATOM   4140  N   GLY   265      47.560  69.770  59.220  1.00  0.00           N  
ATOM   4141  CA  GLY   265      48.010  71.150  59.430  1.00  0.00           C  
ATOM   4142  C   GLY   265      47.880  71.570  60.950  1.00  0.00           C  
ATOM   4143  O   GLY   265      48.790  72.140  61.440  1.00  0.00           O  
ATOM   4144  HN  GLY   265      46.930  69.550  58.490  1.00  0.00           H  
ATOM   4145  HA1 GLY   265      47.400  71.750  58.770  1.00  0.00           H  
ATOM   4146  HA2 GLY   265      49.070  71.150  59.250  1.00  0.00           H  
ATOM   4147  N   VAL   266      46.720  71.380  61.650  1.00  0.00           N  
ATOM   4148  CA  VAL   266      46.540  71.600  63.140  1.00  0.00           C  
ATOM   4149  C   VAL   266      47.570  70.780  63.860  1.00  0.00           C  
ATOM   4150  O   VAL   266      48.390  71.350  64.560  1.00  0.00           O  
ATOM   4151  CB  VAL   266      45.150  71.430  63.690  1.00  0.00           C  
ATOM   4152  CG1 VAL   266      45.120  71.430  65.220  1.00  0.00           C  
ATOM   4153  CG2 VAL   266      44.200  72.500  63.160  1.00  0.00           C  
ATOM   4154  HN  VAL   266      45.910  71.000  61.200  1.00  0.00           H  
ATOM   4155  HA  VAL   266      46.870  72.590  63.430  1.00  0.00           H  
ATOM   4156  HB  VAL   266      44.830  70.440  63.300  1.00  0.00           H  
ATOM   4157 1HG1 VAL   266      44.090  71.220  65.590  1.00  0.00           H  
ATOM   4158 2HG1 VAL   266      45.540  72.420  65.470  1.00  0.00           H  
ATOM   4159 3HG1 VAL   266      45.750  70.640  65.660  1.00  0.00           H  
ATOM   4160 1HG2 VAL   266      43.150  72.380  63.490  1.00  0.00           H  
ATOM   4161 2HG2 VAL   266      44.070  72.400  62.060  1.00  0.00           H  
ATOM   4162 3HG2 VAL   266      44.510  73.530  63.440  1.00  0.00           H  
ATOM   4163  N   PHE   267      47.700  69.490  63.510  1.00  0.00           N  
ATOM   4164  CA  PHE   267      48.450  68.580  64.260  1.00  0.00           C  
ATOM   4165  C   PHE   267      49.970  68.860  64.280  1.00  0.00           C  
ATOM   4166  O   PHE   267      50.560  68.830  65.330  1.00  0.00           O  
ATOM   4167  CB  PHE   267      48.190  67.110  63.670  1.00  0.00           C  
ATOM   4168  CG  PHE   267      49.000  65.980  64.280  1.00  0.00           C  
ATOM   4169  CD1 PHE   267      49.360  64.980  63.350  1.00  0.00           C  
ATOM   4170  CD2 PHE   267      49.310  65.940  65.610  1.00  0.00           C  
ATOM   4171  CE1 PHE   267      49.970  63.850  63.860  1.00  0.00           C  
ATOM   4172  CE2 PHE   267      49.850  64.760  66.150  1.00  0.00           C  
ATOM   4173  CZ  PHE   267      50.240  63.720  65.230  1.00  0.00           C  
ATOM   4174  HN  PHE   267      47.180  69.120  62.740  1.00  0.00           H  
ATOM   4175  HA  PHE   267      48.110  68.660  65.280  1.00  0.00           H  
ATOM   4176  HB1 PHE   267      48.450  67.220  62.590  1.00  0.00           H  
ATOM   4177  HB2 PHE   267      47.130  66.780  63.700  1.00  0.00           H  
ATOM   4178  HD1 PHE   267      48.990  64.940  62.330  1.00  0.00           H  
ATOM   4179  HD2 PHE   267      49.100  66.820  66.200  1.00  0.00           H  
ATOM   4180  HE1 PHE   267      50.210  63.000  63.230  1.00  0.00           H  
ATOM   4181  HE2 PHE   267      50.070  64.690  67.200  1.00  0.00           H  
ATOM   4182  HZ  PHE   267      50.640  62.800  65.630  1.00  0.00           H  
ATOM   4183  N   LEU   268      50.470  69.220  63.070  1.00  0.00           N  
ATOM   4184  CA  LEU   268      51.840  69.670  62.850  1.00  0.00           C  
ATOM   4185  C   LEU   268      52.170  71.060  63.350  1.00  0.00           C  
ATOM   4186  O   LEU   268      53.240  71.220  63.980  1.00  0.00           O  
ATOM   4187  CB  LEU   268      52.240  69.370  61.430  1.00  0.00           C  
ATOM   4188  CG  LEU   268      53.640  69.640  60.890  1.00  0.00           C  
ATOM   4189  CD1 LEU   268      54.810  69.030  61.650  1.00  0.00           C  
ATOM   4190  CD2 LEU   268      53.740  69.300  59.390  1.00  0.00           C  
ATOM   4191  HN  LEU   268      49.840  69.180  62.300  1.00  0.00           H  
ATOM   4192  HA  LEU   268      52.460  68.970  63.390  1.00  0.00           H  
ATOM   4193  HB1 LEU   268      51.540  70.000  60.840  1.00  0.00           H  
ATOM   4194  HB2 LEU   268      51.890  68.330  61.220  1.00  0.00           H  
ATOM   4195  HG  LEU   268      53.820  70.730  60.900  1.00  0.00           H  
ATOM   4196 1HD1 LEU   268      55.040  67.970  61.430  1.00  0.00           H  
ATOM   4197 2HD1 LEU   268      54.660  69.220  62.730  1.00  0.00           H  
ATOM   4198 3HD1 LEU   268      55.730  69.570  61.320  1.00  0.00           H  
ATOM   4199 1HD2 LEU   268      54.520  69.960  58.940  1.00  0.00           H  
ATOM   4200 2HD2 LEU   268      52.820  69.480  58.810  1.00  0.00           H  
ATOM   4201 3HD2 LEU   268      54.160  68.270  59.350  1.00  0.00           H  
ATOM   4202  N   TYR   269      51.210  71.970  63.260  1.00  0.00           N  
ATOM   4203  CA  TYR   269      51.340  73.180  64.010  1.00  0.00           C  
ATOM   4204  C   TYR   269      51.510  73.050  65.520  1.00  0.00           C  
ATOM   4205  O   TYR   269      52.430  73.540  66.160  1.00  0.00           O  
ATOM   4206  CB  TYR   269      50.280  74.210  63.520  1.00  0.00           C  
ATOM   4207  CG  TYR   269      50.300  75.560  64.260  1.00  0.00           C  
ATOM   4208  CD1 TYR   269      49.890  75.690  65.640  1.00  0.00           C  
ATOM   4209  CD2 TYR   269      50.740  76.730  63.540  1.00  0.00           C  
ATOM   4210  CE1 TYR   269      50.120  76.910  66.330  1.00  0.00           C  
ATOM   4211  CE2 TYR   269      50.850  77.930  64.210  1.00  0.00           C  
ATOM   4212  CZ  TYR   269      50.560  78.040  65.580  1.00  0.00           C  
ATOM   4213  OH  TYR   269      50.630  79.350  66.180  1.00  0.00           O  
ATOM   4214  HN  TYR   269      50.360  71.680  62.830  1.00  0.00           H  
ATOM   4215  HA  TYR   269      52.330  73.530  63.720  1.00  0.00           H  
ATOM   4216  HB1 TYR   269      49.320  73.730  63.810  1.00  0.00           H  
ATOM   4217  HB2 TYR   269      50.230  74.300  62.410  1.00  0.00           H  
ATOM   4218  HD1 TYR   269      49.500  74.830  66.180  1.00  0.00           H  
ATOM   4219  HD2 TYR   269      51.030  76.710  62.500  1.00  0.00           H  
ATOM   4220  HE1 TYR   269      49.870  77.210  67.330  1.00  0.00           H  
ATOM   4221  HE2 TYR   269      51.180  78.800  63.660  1.00  0.00           H  
ATOM   4222  HH  TYR   269      50.850  79.970  65.480  1.00  0.00           H  
ATOM   4223  N   GLU   270      50.610  72.250  66.210  1.00  0.00           N  
ATOM   4224  CA  GLU   270      50.610  71.970  67.650  1.00  0.00           C  
ATOM   4225  C   GLU   270      51.820  71.150  68.040  1.00  0.00           C  
ATOM   4226  O   GLU   270      52.430  71.590  69.020  1.00  0.00           O  
ATOM   4227  CB  GLU   270      49.370  71.290  68.130  1.00  0.00           C  
ATOM   4228  CG  GLU   270      49.430  71.220  69.720  1.00  0.00           C  
ATOM   4229  CD  GLU   270      48.060  70.840  70.350  1.00  0.00           C  
ATOM   4230  OE1 GLU   270      47.750  71.180  71.500  1.00  0.00           O  
ATOM   4231  OE2 GLU   270      47.310  70.070  69.640  1.00  0.00           O1-
ATOM   4232  HN  GLU   270      49.910  71.790  65.670  1.00  0.00           H  
ATOM   4233  HA  GLU   270      50.750  72.900  68.180  1.00  0.00           H  
ATOM   4234  HB1 GLU   270      49.240  70.290  67.660  1.00  0.00           H  
ATOM   4235  HB2 GLU   270      48.450  71.870  67.880  1.00  0.00           H  
ATOM   4236  HG1 GLU   270      49.740  72.250  70.010  1.00  0.00           H  
ATOM   4237  HG2 GLU   270      50.190  70.480  70.040  1.00  0.00           H  
ATOM   4238  N   MET   271      52.250  70.120  67.250  1.00  0.00           N  
ATOM   4239  CA  MET   271      53.620  69.600  67.440  1.00  0.00           C  
ATOM   4240  C   MET   271      54.800  70.600  67.360  1.00  0.00           C  
ATOM   4241  O   MET   271      55.680  70.490  68.190  1.00  0.00           O  
ATOM   4242  CB  MET   271      53.980  68.470  66.430  1.00  0.00           C  
ATOM   4243  CG  MET   271      53.430  67.070  66.920  1.00  0.00           C  
ATOM   4244  SD  MET   271      54.060  65.720  65.890  1.00  0.00           S  
ATOM   4245  CE  MET   271      53.010  65.970  64.380  1.00  0.00           C  
ATOM   4246  HN  MET   271      51.680  69.780  66.510  1.00  0.00           H  
ATOM   4247  HA  MET   271      53.660  69.160  68.430  1.00  0.00           H  
ATOM   4248  HB1 MET   271      55.080  68.320  66.290  1.00  0.00           H  
ATOM   4249  HB2 MET   271      53.600  68.820  65.450  1.00  0.00           H  
ATOM   4250  HG1 MET   271      52.340  67.300  66.840  1.00  0.00           H  
ATOM   4251  HG2 MET   271      53.660  67.020  68.010  1.00  0.00           H  
ATOM   4252  HE1 MET   271      53.500  66.690  63.690  1.00  0.00           H  
ATOM   4253  HE2 MET   271      51.970  66.300  64.570  1.00  0.00           H  
ATOM   4254  HE3 MET   271      53.110  64.990  63.870  1.00  0.00           H  
ATOM   4255  N   LEU   272      54.760  71.620  66.420  1.00  0.00           N  
ATOM   4256  CA  LEU   272      55.790  72.650  66.200  1.00  0.00           C  
ATOM   4257  C   LEU   272      55.910  73.760  67.170  1.00  0.00           C  
ATOM   4258  O   LEU   272      56.920  73.920  67.840  1.00  0.00           O  
ATOM   4259  CB  LEU   272      55.570  73.230  64.760  1.00  0.00           C  
ATOM   4260  CG  LEU   272      56.730  74.150  64.250  1.00  0.00           C  
ATOM   4261  CD1 LEU   272      58.050  73.310  63.970  1.00  0.00           C  
ATOM   4262  CD2 LEU   272      56.270  74.850  63.000  1.00  0.00           C  
ATOM   4263  HN  LEU   272      53.990  71.670  65.780  1.00  0.00           H  
ATOM   4264  HA  LEU   272      56.770  72.200  66.280  1.00  0.00           H  
ATOM   4265  HB1 LEU   272      54.580  73.710  64.640  1.00  0.00           H  
ATOM   4266  HB2 LEU   272      55.480  72.370  64.060  1.00  0.00           H  
ATOM   4267  HG  LEU   272      56.980  74.930  65.010  1.00  0.00           H  
ATOM   4268 1HD1 LEU   272      58.920  73.930  63.680  1.00  0.00           H  
ATOM   4269 2HD1 LEU   272      57.730  72.550  63.230  1.00  0.00           H  
ATOM   4270 3HD1 LEU   272      58.260  72.800  64.940  1.00  0.00           H  
ATOM   4271 1HD2 LEU   272      56.360  74.210  62.100  1.00  0.00           H  
ATOM   4272 2HD2 LEU   272      56.890  75.770  62.900  1.00  0.00           H  
ATOM   4273 3HD2 LEU   272      55.220  75.160  63.220  1.00  0.00           H  
ATOM   4274  N   VAL   273      54.800  74.460  67.420  1.00  0.00           N  
ATOM   4275  CA  VAL   273      54.650  75.530  68.380  1.00  0.00           C  
ATOM   4276  C   VAL   273      54.210  75.220  69.750  1.00  0.00           C  
ATOM   4277  O   VAL   273      54.420  76.000  70.680  1.00  0.00           O  
ATOM   4278  CB  VAL   273      53.850  76.610  67.700  1.00  0.00           C  
ATOM   4279  CG1 VAL   273      53.680  77.960  68.450  1.00  0.00           C  
ATOM   4280  CG2 VAL   273      54.580  76.880  66.440  1.00  0.00           C  
ATOM   4281  HN  VAL   273      53.950  74.190  66.970  1.00  0.00           H  
ATOM   4282  HA  VAL   273      55.630  75.940  68.600  1.00  0.00           H  
ATOM   4283  HB  VAL   273      52.850  76.200  67.450  1.00  0.00           H  
ATOM   4284 1HG1 VAL   273      53.100  78.700  67.860  1.00  0.00           H  
ATOM   4285 2HG1 VAL   273      54.590  78.420  68.900  1.00  0.00           H  
ATOM   4286 3HG1 VAL   273      52.990  77.800  69.300  1.00  0.00           H  
ATOM   4287 1HG2 VAL   273      55.660  77.120  66.530  1.00  0.00           H  
ATOM   4288 2HG2 VAL   273      54.020  77.760  66.030  1.00  0.00           H  
ATOM   4289 3HG2 VAL   273      54.540  76.150  65.610  1.00  0.00           H  
ATOM   4290  N   GLY   274      53.570  74.030  70.080  1.00  0.00           N  
ATOM   4291  CA  GLY   274      53.070  73.640  71.370  1.00  0.00           C  
ATOM   4292  C   GLY   274      51.780  74.280  71.710  1.00  0.00           C  
ATOM   4293  O   GLY   274      51.400  74.080  72.860  1.00  0.00           O  
ATOM   4294  HN  GLY   274      53.390  73.350  69.380  1.00  0.00           H  
ATOM   4295  HA1 GLY   274      53.750  73.840  72.190  1.00  0.00           H  
ATOM   4296  HA2 GLY   274      52.920  72.570  71.370  1.00  0.00           H  
ATOM   4297  N   ASP   275      51.010  75.010  70.850  1.00  0.00           N  
ATOM   4298  CA  ASP   275      49.670  75.470  71.120  1.00  0.00           C  
ATOM   4299  C   ASP   275      48.940  75.140  69.790  1.00  0.00           C  
ATOM   4300  O   ASP   275      49.540  75.010  68.720  1.00  0.00           O  
ATOM   4301  CB  ASP   275      49.510  77.020  71.400  1.00  0.00           C  
ATOM   4302  CG  ASP   275      49.980  77.530  72.750  1.00  0.00           C  
ATOM   4303  OD1 ASP   275      49.140  77.440  73.680  1.00  0.00           O  
ATOM   4304  OD2 ASP   275      51.150  78.000  72.880  1.00  0.00           O1-
ATOM   4305  HN  ASP   275      51.370  75.230  69.950  1.00  0.00           H  
ATOM   4306  HA  ASP   275      49.130  74.860  71.830  1.00  0.00           H  
ATOM   4307  HB1 ASP   275      48.440  77.320  71.330  1.00  0.00           H  
ATOM   4308  HB2 ASP   275      50.170  77.600  70.700  1.00  0.00           H  
ATOM   4309  N   THR   276      47.600  75.150  69.770  1.00  0.00           N  
ATOM   4310  CA  THR   276      46.680  75.140  68.590  1.00  0.00           C  
ATOM   4311  C   THR   276      46.640  76.490  67.900  1.00  0.00           C  
ATOM   4312  O   THR   276      46.670  77.460  68.660  1.00  0.00           O  
ATOM   4313  CB  THR   276      45.280  74.580  68.740  1.00  0.00           C  
ATOM   4314  CG2 THR   276      45.420  73.140  69.220  1.00  0.00           C  
ATOM   4315  OG1 THR   276      44.610  75.270  69.730  1.00  0.00           O  
ATOM   4316  HN  THR   276      47.130  75.210  70.640  1.00  0.00           H  
ATOM   4317  HA  THR   276      47.230  74.490  67.920  1.00  0.00           H  
ATOM   4318  HB  THR   276      44.750  74.650  67.770  1.00  0.00           H  
ATOM   4319  HG1 THR   276      43.670  75.160  69.560  1.00  0.00           H  
ATOM   4320 1HG2 THR   276      44.440  72.640  69.290  1.00  0.00           H  
ATOM   4321 2HG2 THR   276      45.910  73.040  70.210  1.00  0.00           H  
ATOM   4322 3HG2 THR   276      45.960  72.440  68.540  1.00  0.00           H  
ATOM   4323  N   PRO   277      46.590  76.690  66.570  1.00  0.00           N  
ATOM   4324  CA  PRO   277      46.510  78.040  66.000  1.00  0.00           C  
ATOM   4325  C   PRO   277      45.120  78.650  66.180  1.00  0.00           C  
ATOM   4326  O   PRO   277      44.970  79.790  66.470  1.00  0.00           O  
ATOM   4327  CB  PRO   277      46.840  77.840  64.570  1.00  0.00           C  
ATOM   4328  CG  PRO   277      46.220  76.470  64.250  1.00  0.00           C  
ATOM   4329  CD  PRO   277      46.420  75.630  65.510  1.00  0.00           C  
ATOM   4330  HA  PRO   277      47.270  78.570  66.550  1.00  0.00           H  
ATOM   4331  HB1 PRO   277      47.930  77.650  64.520  1.00  0.00           H  
ATOM   4332  HB2 PRO   277      46.580  78.690  63.910  1.00  0.00           H  
ATOM   4333  HG1 PRO   277      45.150  76.630  63.990  1.00  0.00           H  
ATOM   4334  HG2 PRO   277      46.690  76.090  63.310  1.00  0.00           H  
ATOM   4335  HD1 PRO   277      45.590  74.990  65.870  1.00  0.00           H  
ATOM   4336  HD2 PRO   277      47.340  75.000  65.620  1.00  0.00           H  
ATOM   4337  N   PHE   278      43.970  77.920  66.010  1.00  0.00           N  
ATOM   4338  CA  PHE   278      42.690  78.610  65.870  1.00  0.00           C  
ATOM   4339  C   PHE   278      41.870  78.730  67.220  1.00  0.00           C  
ATOM   4340  O   PHE   278      40.660  78.980  67.150  1.00  0.00           O  
ATOM   4341  CB  PHE   278      41.850  77.940  64.700  1.00  0.00           C  
ATOM   4342  CG  PHE   278      42.830  77.910  63.460  1.00  0.00           C  
ATOM   4343  CD1 PHE   278      43.510  79.060  63.010  1.00  0.00           C  
ATOM   4344  CD2 PHE   278      42.900  76.800  62.610  1.00  0.00           C  
ATOM   4345  CE1 PHE   278      44.330  79.050  61.830  1.00  0.00           C  
ATOM   4346  CE2 PHE   278      43.710  76.740  61.450  1.00  0.00           C  
ATOM   4347  CZ  PHE   278      44.420  77.880  61.030  1.00  0.00           C  
ATOM   4348  HN  PHE   278      43.900  76.970  65.730  1.00  0.00           H  
ATOM   4349  HA  PHE   278      42.780  79.660  65.630  1.00  0.00           H  
ATOM   4350  HB1 PHE   278      40.930  78.570  64.610  1.00  0.00           H  
ATOM   4351  HB2 PHE   278      41.430  76.970  65.040  1.00  0.00           H  
ATOM   4352  HD1 PHE   278      43.470  79.900  63.690  1.00  0.00           H  
ATOM   4353  HD2 PHE   278      42.390  75.870  62.820  1.00  0.00           H  
ATOM   4354  HE1 PHE   278      44.960  79.830  61.450  1.00  0.00           H  
ATOM   4355  HE2 PHE   278      43.810  75.870  60.810  1.00  0.00           H  
ATOM   4356  HZ  PHE   278      45.030  77.770  60.150  1.00  0.00           H  
ATOM   4357  N   TYR   279      42.550  78.440  68.340  1.00  0.00           N  
ATOM   4358  CA  TYR   279      41.990  78.610  69.640  1.00  0.00           C  
ATOM   4359  C   TYR   279      41.070  79.780  69.960  1.00  0.00           C  
ATOM   4360  O   TYR   279      41.400  80.970  69.830  1.00  0.00           O  
ATOM   4361  CB  TYR   279      43.220  78.530  70.630  1.00  0.00           C  
ATOM   4362  CG  TYR   279      42.800  78.210  72.080  1.00  0.00           C  
ATOM   4363  CD1 TYR   279      42.940  76.890  72.620  1.00  0.00           C  
ATOM   4364  CD2 TYR   279      42.250  79.210  72.860  1.00  0.00           C  
ATOM   4365  CE1 TYR   279      42.580  76.650  73.970  1.00  0.00           C  
ATOM   4366  CE2 TYR   279      41.970  79.010  74.270  1.00  0.00           C  
ATOM   4367  CZ  TYR   279      42.110  77.740  74.790  1.00  0.00           C  
ATOM   4368  OH  TYR   279      41.810  77.500  76.210  1.00  0.00           O  
ATOM   4369  HN  TYR   279      43.520  78.260  68.200  1.00  0.00           H  
ATOM   4370  HA  TYR   279      41.340  77.770  69.810  1.00  0.00           H  
ATOM   4371  HB1 TYR   279      43.800  79.480  70.620  1.00  0.00           H  
ATOM   4372  HB2 TYR   279      43.850  77.640  70.390  1.00  0.00           H  
ATOM   4373  HD1 TYR   279      43.320  76.200  71.880  1.00  0.00           H  
ATOM   4374  HD2 TYR   279      42.040  80.180  72.430  1.00  0.00           H  
ATOM   4375  HE1 TYR   279      42.580  75.630  74.320  1.00  0.00           H  
ATOM   4376  HE2 TYR   279      41.510  79.860  74.750  1.00  0.00           H  
ATOM   4377  HH  TYR   279      42.050  76.640  76.550  1.00  0.00           H  
ATOM   4378  N   ALA   280      39.950  79.390  70.480  1.00  0.00           N  
ATOM   4379  CA  ALA   280      39.010  80.210  71.220  1.00  0.00           C  
ATOM   4380  C   ALA   280      38.410  79.230  72.280  1.00  0.00           C  
ATOM   4381  O   ALA   280      38.400  78.010  72.040  1.00  0.00           O  
ATOM   4382  CB  ALA   280      37.920  80.830  70.360  1.00  0.00           C  
ATOM   4383  HN  ALA   280      39.690  78.430  70.590  1.00  0.00           H  
ATOM   4384  HA  ALA   280      39.530  81.030  71.700  1.00  0.00           H  
ATOM   4385  HB1 ALA   280      37.250  81.580  70.840  1.00  0.00           H  
ATOM   4386  HB2 ALA   280      37.350  79.980  69.930  1.00  0.00           H  
ATOM   4387  HB3 ALA   280      38.380  81.410  69.530  1.00  0.00           H  
ATOM   4388  N   ASP   281      37.850  79.770  73.350  1.00  0.00           N  
ATOM   4389  CA  ASP   281      37.260  79.030  74.430  1.00  0.00           C  
ATOM   4390  C   ASP   281      35.770  78.810  74.190  1.00  0.00           C  
ATOM   4391  O   ASP   281      34.920  78.550  75.070  1.00  0.00           O  
ATOM   4392  CB  ASP   281      37.510  79.730  75.830  1.00  0.00           C  
ATOM   4393  CG  ASP   281      36.870  81.150  75.920  1.00  0.00           C  
ATOM   4394  OD1 ASP   281      36.970  81.930  74.990  1.00  0.00           O  
ATOM   4395  OD2 ASP   281      36.360  81.380  77.030  1.00  0.00           O1-
ATOM   4396  HN  ASP   281      37.960  80.750  73.490  1.00  0.00           H  
ATOM   4397  HA  ASP   281      37.880  78.190  74.670  1.00  0.00           H  
ATOM   4398  HB1 ASP   281      38.600  79.920  75.910  1.00  0.00           H  
ATOM   4399  HB2 ASP   281      37.240  79.110  76.710  1.00  0.00           H  
ATOM   4400  N   SER   282      35.390  78.960  72.890  1.00  0.00           N  
ATOM   4401  CA  SER   282      34.020  78.730  72.520  1.00  0.00           C  
ATOM   4402  C   SER   282      34.100  78.260  71.070  1.00  0.00           C  
ATOM   4403  O   SER   282      35.180  78.350  70.400  1.00  0.00           O  
ATOM   4404  CB  SER   282      33.120  79.940  72.510  1.00  0.00           C  
ATOM   4405  OG  SER   282      33.600  80.900  71.580  1.00  0.00           O  
ATOM   4406  HN  SER   282      36.060  79.140  72.180  1.00  0.00           H  
ATOM   4407  HA  SER   282      33.610  77.930  73.110  1.00  0.00           H  
ATOM   4408  HB1 SER   282      33.100  80.270  73.560  1.00  0.00           H  
ATOM   4409  HB2 SER   282      32.190  79.500  72.070  1.00  0.00           H  
ATOM   4410  HG1 SER   282      34.320  81.250  72.110  1.00  0.00           H  
ATOM   4411  N   LEU   283      32.990  77.730  70.490  1.00  0.00           N  
ATOM   4412  CA  LEU   283      32.920  77.430  69.080  1.00  0.00           C  
ATOM   4413  C   LEU   283      32.820  78.660  68.120  1.00  0.00           C  
ATOM   4414  O   LEU   283      33.440  78.710  67.060  1.00  0.00           O  
ATOM   4415  CB  LEU   283      31.680  76.590  68.670  1.00  0.00           C  
ATOM   4416  CG  LEU   283      31.640  76.090  67.200  1.00  0.00           C  
ATOM   4417  CD1 LEU   283      32.940  75.480  66.650  1.00  0.00           C  
ATOM   4418  CD2 LEU   283      30.370  75.190  66.920  1.00  0.00           C  
ATOM   4419  HN  LEU   283      32.200  77.500  71.050  1.00  0.00           H  
ATOM   4420  HA  LEU   283      33.850  76.920  68.880  1.00  0.00           H  
ATOM   4421  HB1 LEU   283      30.770  77.220  68.760  1.00  0.00           H  
ATOM   4422  HB2 LEU   283      31.580  75.710  69.330  1.00  0.00           H  
ATOM   4423  HG  LEU   283      31.530  77.020  66.620  1.00  0.00           H  
ATOM   4424 1HD1 LEU   283      32.750  74.760  65.830  1.00  0.00           H  
ATOM   4425 2HD1 LEU   283      33.300  74.750  67.400  1.00  0.00           H  
ATOM   4426 3HD1 LEU   283      33.740  76.200  66.400  1.00  0.00           H  
ATOM   4427 1HD2 LEU   283      30.220  74.730  67.920  1.00  0.00           H  
ATOM   4428 2HD2 LEU   283      30.580  74.430  66.130  1.00  0.00           H  
ATOM   4429 3HD2 LEU   283      29.500  75.850  66.730  1.00  0.00           H  
ATOM   4430  N   VAL   284      32.150  79.690  68.580  1.00  0.00           N  
ATOM   4431  CA  VAL   284      31.830  80.830  67.720  1.00  0.00           C  
ATOM   4432  C   VAL   284      33.160  81.520  67.300  1.00  0.00           C  
ATOM   4433  O   VAL   284      33.570  81.760  66.140  1.00  0.00           O  
ATOM   4434  CB  VAL   284      30.830  81.800  68.480  1.00  0.00           C  
ATOM   4435  CG1 VAL   284      30.780  83.150  67.720  1.00  0.00           C  
ATOM   4436  CG2 VAL   284      29.530  81.050  68.320  1.00  0.00           C  
ATOM   4437  HN  VAL   284      31.600  79.630  69.410  1.00  0.00           H  
ATOM   4438  HA  VAL   284      31.340  80.450  66.830  1.00  0.00           H  
ATOM   4439  HB  VAL   284      31.160  81.880  69.540  1.00  0.00           H  
ATOM   4440 1HG1 VAL   284      30.820  82.980  66.620  1.00  0.00           H  
ATOM   4441 2HG1 VAL   284      31.560  83.880  68.010  1.00  0.00           H  
ATOM   4442 3HG1 VAL   284      29.870  83.710  68.030  1.00  0.00           H  
ATOM   4443 1HG2 VAL   284      29.380  80.700  67.280  1.00  0.00           H  
ATOM   4444 2HG2 VAL   284      28.670  81.710  68.550  1.00  0.00           H  
ATOM   4445 3HG2 VAL   284      29.450  80.150  68.970  1.00  0.00           H  
ATOM   4446  N   GLY   285      33.980  81.790  68.390  1.00  0.00           N  
ATOM   4447  CA  GLY   285      35.400  82.190  68.230  1.00  0.00           C  
ATOM   4448  C   GLY   285      36.340  81.390  67.370  1.00  0.00           C  
ATOM   4449  O   GLY   285      37.090  81.930  66.550  1.00  0.00           O  
ATOM   4450  HN  GLY   285      33.680  81.570  69.310  1.00  0.00           H  
ATOM   4451  HA1 GLY   285      35.810  82.310  69.220  1.00  0.00           H  
ATOM   4452  HA2 GLY   285      35.310  83.160  67.770  1.00  0.00           H  
ATOM   4453  N   THR   286      36.270  80.040  67.470  1.00  0.00           N  
ATOM   4454  CA  THR   286      37.090  79.120  66.770  1.00  0.00           C  
ATOM   4455  C   THR   286      36.660  78.960  65.310  1.00  0.00           C  
ATOM   4456  O   THR   286      37.460  79.000  64.430  1.00  0.00           O  
ATOM   4457  CB  THR   286      37.260  77.860  67.560  1.00  0.00           C  
ATOM   4458  CG2 THR   286      36.360  76.710  67.200  1.00  0.00           C  
ATOM   4459  OG1 THR   286      38.530  77.290  67.430  1.00  0.00           O  
ATOM   4460  HN  THR   286      35.660  79.580  68.120  1.00  0.00           H  
ATOM   4461  HA  THR   286      38.060  79.600  66.710  1.00  0.00           H  
ATOM   4462  HB  THR   286      37.140  78.080  68.640  1.00  0.00           H  
ATOM   4463  HG1 THR   286      39.120  78.030  67.550  1.00  0.00           H  
ATOM   4464 1HG2 THR   286      35.300  76.990  67.390  1.00  0.00           H  
ATOM   4465 2HG2 THR   286      36.460  75.930  67.990  1.00  0.00           H  
ATOM   4466 3HG2 THR   286      36.390  76.330  66.160  1.00  0.00           H  
ATOM   4467  N   TYR   287      35.320  79.040  65.020  1.00  0.00           N  
ATOM   4468  CA  TYR   287      34.840  79.210  63.660  1.00  0.00           C  
ATOM   4469  C   TYR   287      35.280  80.440  62.940  1.00  0.00           C  
ATOM   4470  O   TYR   287      35.740  80.420  61.800  1.00  0.00           O  
ATOM   4471  CB  TYR   287      33.300  78.970  63.630  1.00  0.00           C  
ATOM   4472  CG  TYR   287      32.460  79.460  62.550  1.00  0.00           C  
ATOM   4473  CD1 TYR   287      31.310  80.130  62.790  1.00  0.00           C  
ATOM   4474  CD2 TYR   287      32.870  79.250  61.230  1.00  0.00           C  
ATOM   4475  CE1 TYR   287      30.500  80.730  61.730  1.00  0.00           C  
ATOM   4476  CE2 TYR   287      32.010  79.580  60.160  1.00  0.00           C  
ATOM   4477  CZ  TYR   287      30.870  80.480  60.410  1.00  0.00           C  
ATOM   4478  OH  TYR   287      30.130  81.270  59.400  1.00  0.00           O  
ATOM   4479  HN  TYR   287      34.680  79.000  65.790  1.00  0.00           H  
ATOM   4480  HA  TYR   287      35.300  78.480  63.010  1.00  0.00           H  
ATOM   4481  HB1 TYR   287      33.020  79.580  64.520  1.00  0.00           H  
ATOM   4482  HB2 TYR   287      32.990  77.950  63.950  1.00  0.00           H  
ATOM   4483  HD1 TYR   287      31.180  80.330  63.840  1.00  0.00           H  
ATOM   4484  HD2 TYR   287      33.720  78.610  61.040  1.00  0.00           H  
ATOM   4485  HE1 TYR   287      29.710  81.390  62.050  1.00  0.00           H  
ATOM   4486  HE2 TYR   287      32.450  79.370  59.190  1.00  0.00           H  
ATOM   4487  HH  TYR   287      29.620  81.930  59.870  1.00  0.00           H  
ATOM   4488  N   SER   288      35.270  81.620  63.630  1.00  0.00           N  
ATOM   4489  CA  SER   288      35.810  82.950  63.210  1.00  0.00           C  
ATOM   4490  C   SER   288      37.310  82.890  62.840  1.00  0.00           C  
ATOM   4491  O   SER   288      37.800  83.250  61.760  1.00  0.00           O  
ATOM   4492  CB  SER   288      35.500  84.070  64.270  1.00  0.00           C  
ATOM   4493  OG  SER   288      36.050  85.370  63.970  1.00  0.00           O  
ATOM   4494  HN  SER   288      34.770  81.660  64.480  1.00  0.00           H  
ATOM   4495  HA  SER   288      35.240  83.200  62.320  1.00  0.00           H  
ATOM   4496  HB1 SER   288      35.710  83.750  65.310  1.00  0.00           H  
ATOM   4497  HB2 SER   288      34.390  84.160  64.310  1.00  0.00           H  
ATOM   4498  HG1 SER   288      35.730  85.670  63.120  1.00  0.00           H  
ATOM   4499  N   LYS   289      38.100  82.370  63.860  1.00  0.00           N  
ATOM   4500  CA  LYS   289      39.560  82.110  63.600  1.00  0.00           C  
ATOM   4501  C   LYS   289      39.890  81.120  62.430  1.00  0.00           C  
ATOM   4502  O   LYS   289      40.800  81.290  61.650  1.00  0.00           O  
ATOM   4503  CB  LYS   289      40.370  81.670  64.870  1.00  0.00           C  
ATOM   4504  CG  LYS   289      40.610  82.820  65.820  1.00  0.00           C  
ATOM   4505  CD  LYS   289      41.330  82.370  67.090  1.00  0.00           C  
ATOM   4506  CE  LYS   289      41.600  83.630  67.930  1.00  0.00           C  
ATOM   4507  NZ  LYS   289      42.300  83.410  69.170  1.00  0.00           N1+
ATOM   4508  HN  LYS   289      37.720  82.050  64.720  1.00  0.00           H  
ATOM   4509  HA  LYS   289      39.930  83.070  63.260  1.00  0.00           H  
ATOM   4510  HB1 LYS   289      41.330  81.160  64.610  1.00  0.00           H  
ATOM   4511  HB2 LYS   289      39.730  80.890  65.350  1.00  0.00           H  
ATOM   4512  HG1 LYS   289      39.640  83.290  66.110  1.00  0.00           H  
ATOM   4513  HG2 LYS   289      41.230  83.580  65.290  1.00  0.00           H  
ATOM   4514  HD1 LYS   289      42.270  81.840  66.820  1.00  0.00           H  
ATOM   4515  HD2 LYS   289      40.700  81.610  67.610  1.00  0.00           H  
ATOM   4516  HE1 LYS   289      40.630  84.150  68.110  1.00  0.00           H  
ATOM   4517  HE2 LYS   289      42.200  84.260  67.250  1.00  0.00           H  
ATOM   4518  HZ1 LYS   289      41.910  82.530  69.590  1.00  0.00           H  
ATOM   4519  HZ2 LYS   289      42.240  84.110  69.940  1.00  0.00           H  
ATOM   4520  HZ3 LYS   289      43.300  83.190  69.030  1.00  0.00           H  
ATOM   4521  N   ILE   290      39.120  80.090  62.230  1.00  0.00           N  
ATOM   4522  CA  ILE   290      39.210  79.120  61.070  1.00  0.00           C  
ATOM   4523  C   ILE   290      38.740  79.740  59.720  1.00  0.00           C  
ATOM   4524  O   ILE   290      39.500  79.620  58.720  1.00  0.00           O  
ATOM   4525  CB  ILE   290      38.370  77.810  61.350  1.00  0.00           C  
ATOM   4526  CG1 ILE   290      39.060  77.120  62.570  1.00  0.00           C  
ATOM   4527  CG2 ILE   290      38.250  76.880  60.180  1.00  0.00           C  
ATOM   4528  CD  ILE   290      38.210  75.980  63.200  1.00  0.00           C  
ATOM   4529  HN  ILE   290      38.390  79.830  62.860  1.00  0.00           H  
ATOM   4530  HA  ILE   290      40.260  78.920  60.870  1.00  0.00           H  
ATOM   4531  HB  ILE   290      37.360  78.190  61.630  1.00  0.00           H  
ATOM   4532 1HG1 ILE   290      39.400  77.840  63.340  1.00  0.00           H  
ATOM   4533 2HG1 ILE   290      39.960  76.670  62.100  1.00  0.00           H  
ATOM   4534 1HG2 ILE   290      37.610  76.000  60.390  1.00  0.00           H  
ATOM   4535 2HG2 ILE   290      39.220  76.460  59.830  1.00  0.00           H  
ATOM   4536 3HG2 ILE   290      37.830  77.360  59.270  1.00  0.00           H  
ATOM   4537  HD1 ILE   290      37.230  76.370  63.560  1.00  0.00           H  
ATOM   4538  HD2 ILE   290      38.760  75.500  64.030  1.00  0.00           H  
ATOM   4539  HD3 ILE   290      37.880  75.150  62.530  1.00  0.00           H  
ATOM   4540  N   MET   291      37.710  80.600  59.790  1.00  0.00           N  
ATOM   4541  CA  MET   291      37.230  81.400  58.690  1.00  0.00           C  
ATOM   4542  C   MET   291      38.290  82.460  58.170  1.00  0.00           C  
ATOM   4543  O   MET   291      38.380  82.610  56.970  1.00  0.00           O  
ATOM   4544  CB  MET   291      35.850  81.830  58.710  1.00  0.00           C  
ATOM   4545  CG  MET   291      34.910  80.660  58.400  1.00  0.00           C  
ATOM   4546  SD  MET   291      34.990  80.240  56.660  1.00  0.00           S  
ATOM   4547  CE  MET   291      34.240  78.620  56.910  1.00  0.00           C  
ATOM   4548  HN  MET   291      37.180  80.680  60.630  1.00  0.00           H  
ATOM   4549  HA  MET   291      37.380  80.670  57.900  1.00  0.00           H  
ATOM   4550  HB1 MET   291      35.560  82.610  57.980  1.00  0.00           H  
ATOM   4551  HB2 MET   291      35.610  82.380  59.650  1.00  0.00           H  
ATOM   4552  HG1 MET   291      33.870  80.980  58.640  1.00  0.00           H  
ATOM   4553  HG2 MET   291      35.180  79.740  58.950  1.00  0.00           H  
ATOM   4554  HE1 MET   291      33.140  78.590  57.070  1.00  0.00           H  
ATOM   4555  HE2 MET   291      34.750  77.960  57.650  1.00  0.00           H  
ATOM   4556  HE3 MET   291      34.420  78.120  55.940  1.00  0.00           H  
ATOM   4557  N   ASN   292      39.010  83.120  59.030  1.00  0.00           N  
ATOM   4558  CA  ASN   292      40.050  84.040  58.680  1.00  0.00           C  
ATOM   4559  C   ASN   292      41.350  83.430  58.930  1.00  0.00           C  
ATOM   4560  O   ASN   292      42.170  83.950  59.730  1.00  0.00           O  
ATOM   4561  CB  ASN   292      39.880  85.360  59.500  1.00  0.00           C  
ATOM   4562  CG  ASN   292      38.490  86.000  59.170  1.00  0.00           C  
ATOM   4563  ND2 ASN   292      37.400  85.530  59.840  1.00  0.00           N  
ATOM   4564  OD1 ASN   292      38.380  86.950  58.380  1.00  0.00           O  
ATOM   4565  HN  ASN   292      38.830  83.000  60.000  1.00  0.00           H  
ATOM   4566  HA  ASN   292      40.020  84.170  57.610  1.00  0.00           H  
ATOM   4567  HB1 ASN   292      40.620  86.130  59.180  1.00  0.00           H  
ATOM   4568  HB2 ASN   292      40.050  85.160  60.580  1.00  0.00           H  
ATOM   4569 1HD2 ASN   292      36.500  85.920  59.630  1.00  0.00           H  
ATOM   4570 2HD2 ASN   292      37.400  85.080  60.730  1.00  0.00           H  
ATOM   4571  N   HSD   293      41.660  82.210  58.360  1.00  0.00           N  
ATOM   4572  CA  HSD   293      42.900  81.510  58.630  1.00  0.00           C  
ATOM   4573  C   HSD   293      44.150  82.290  58.310  1.00  0.00           C  
ATOM   4574  O   HSD   293      45.080  82.350  59.070  1.00  0.00           O  
ATOM   4575  CB  HSD   293      43.020  80.110  58.000  1.00  0.00           C  
ATOM   4576  CG  HSD   293      42.780  80.140  56.480  1.00  0.00           C  
ATOM   4577  CD2 HSD   293      43.670  80.260  55.420  1.00  0.00           C  
ATOM   4578  ND1 HSD   293      41.540  79.910  55.870  1.00  0.00           N  
ATOM   4579  CE1 HSD   293      41.770  79.940  54.510  1.00  0.00           C  
ATOM   4580  NE2 HSD   293      43.030  80.140  54.180  1.00  0.00           N  
ATOM   4581  HN  HSD   293      40.940  81.810  57.810  1.00  0.00           H  
ATOM   4582  HA  HSD   293      42.920  81.380  59.700  1.00  0.00           H  
ATOM   4583  HB1 HSD   293      42.140  79.550  58.390  1.00  0.00           H  
ATOM   4584  HB2 HSD   293      43.970  79.650  58.350  1.00  0.00           H  
ATOM   4585  HD1 HSD   293      40.620  79.750  56.230  1.00  0.00           H  
ATOM   4586  HD2 HSD   293      44.740  80.440  55.440  1.00  0.00           H  
ATOM   4587  HE1 HSD   293      40.960  79.730  53.810  1.00  0.00           H  
ATOM   4588  N   LYS   294      44.230  82.950  57.130  1.00  0.00           N  
ATOM   4589  CA  LYS   294      45.470  83.610  56.670  1.00  0.00           C  
ATOM   4590  C   LYS   294      45.980  84.750  57.560  1.00  0.00           C  
ATOM   4591  O   LYS   294      47.170  84.900  57.780  1.00  0.00           O  
ATOM   4592  CB  LYS   294      45.100  84.220  55.270  1.00  0.00           C  
ATOM   4593  CG  LYS   294      44.480  83.200  54.260  1.00  0.00           C  
ATOM   4594  CD  LYS   294      44.120  83.980  53.000  1.00  0.00           C  
ATOM   4595  CE  LYS   294      43.530  83.200  51.890  1.00  0.00           C  
ATOM   4596  NZ  LYS   294      42.440  82.380  52.390  1.00  0.00           N1+
ATOM   4597  HN  LYS   294      43.470  83.040  56.500  1.00  0.00           H  
ATOM   4598  HA  LYS   294      46.250  82.870  56.580  1.00  0.00           H  
ATOM   4599  HB1 LYS   294      46.000  84.710  54.820  1.00  0.00           H  
ATOM   4600  HB2 LYS   294      44.460  85.130  55.320  1.00  0.00           H  
ATOM   4601  HG1 LYS   294      43.550  82.920  54.800  1.00  0.00           H  
ATOM   4602  HG2 LYS   294      45.230  82.420  54.030  1.00  0.00           H  
ATOM   4603  HD1 LYS   294      45.030  84.490  52.620  1.00  0.00           H  
ATOM   4604  HD2 LYS   294      43.320  84.700  53.260  1.00  0.00           H  
ATOM   4605  HE1 LYS   294      44.260  82.590  51.330  1.00  0.00           H  
ATOM   4606  HE2 LYS   294      43.170  83.980  51.190  1.00  0.00           H  
ATOM   4607  HZ1 LYS   294      41.980  81.770  51.690  1.00  0.00           H  
ATOM   4608  HZ2 LYS   294      41.660  83.000  52.680  1.00  0.00           H  
ATOM   4609  HZ3 LYS   294      42.880  81.920  53.210  1.00  0.00           H  
ATOM   4610  N   ASN   295      45.010  85.580  58.070  1.00  0.00           N  
ATOM   4611  CA  ASN   295      45.320  86.520  59.190  1.00  0.00           C  
ATOM   4612  C   ASN   295      45.610  85.910  60.550  1.00  0.00           C  
ATOM   4613  O   ASN   295      46.310  86.500  61.350  1.00  0.00           O  
ATOM   4614  CB  ASN   295      44.080  87.480  59.330  1.00  0.00           C  
ATOM   4615  CG  ASN   295      43.780  88.090  58.000  1.00  0.00           C  
ATOM   4616  ND2 ASN   295      42.480  88.380  57.770  1.00  0.00           N  
ATOM   4617  OD1 ASN   295      44.660  88.370  57.170  1.00  0.00           O  
ATOM   4618  HN  ASN   295      44.090  85.350  57.780  1.00  0.00           H  
ATOM   4619  HA  ASN   295      46.160  87.120  58.880  1.00  0.00           H  
ATOM   4620  HB1 ASN   295      44.200  88.310  60.060  1.00  0.00           H  
ATOM   4621  HB2 ASN   295      43.200  86.920  59.710  1.00  0.00           H  
ATOM   4622 1HD2 ASN   295      41.850  88.490  58.540  1.00  0.00           H  
ATOM   4623 2HD2 ASN   295      42.170  88.740  56.890  1.00  0.00           H  
ATOM   4624  N   SER   296      44.900  84.800  60.820  1.00  0.00           N  
ATOM   4625  CA  SER   296      45.010  84.270  62.200  1.00  0.00           C  
ATOM   4626  C   SER   296      46.150  83.330  62.530  1.00  0.00           C  
ATOM   4627  O   SER   296      46.540  83.090  63.700  1.00  0.00           O  
ATOM   4628  CB  SER   296      43.650  83.730  62.540  1.00  0.00           C  
ATOM   4629  OG  SER   296      42.490  84.600  62.340  1.00  0.00           O  
ATOM   4630  HN  SER   296      44.430  84.270  60.120  1.00  0.00           H  
ATOM   4631  HA  SER   296      45.170  85.050  62.930  1.00  0.00           H  
ATOM   4632  HB1 SER   296      43.720  83.480  63.620  1.00  0.00           H  
ATOM   4633  HB2 SER   296      43.340  82.800  62.040  1.00  0.00           H  
ATOM   4634  HG1 SER   296      42.220  84.430  61.430  1.00  0.00           H  
ATOM   4635  N   LEU   297      46.790  82.830  61.420  1.00  0.00           N  
ATOM   4636  CA  LEU   297      47.790  81.870  61.450  1.00  0.00           C  
ATOM   4637  C   LEU   297      49.150  82.480  61.550  1.00  0.00           C  
ATOM   4638  O   LEU   297      49.600  83.170  60.620  1.00  0.00           O  
ATOM   4639  CB  LEU   297      47.730  80.960  60.240  1.00  0.00           C  
ATOM   4640  CG  LEU   297      48.840  79.920  59.870  1.00  0.00           C  
ATOM   4641  CD1 LEU   297      49.190  79.080  61.140  1.00  0.00           C  
ATOM   4642  CD2 LEU   297      48.510  78.990  58.740  1.00  0.00           C  
ATOM   4643  HN  LEU   297      46.380  83.040  60.540  1.00  0.00           H  
ATOM   4644  HA  LEU   297      47.580  81.200  62.270  1.00  0.00           H  
ATOM   4645  HB1 LEU   297      47.580  81.580  59.330  1.00  0.00           H  
ATOM   4646  HB2 LEU   297      46.840  80.280  60.290  1.00  0.00           H  
ATOM   4647  HG  LEU   297      49.680  80.530  59.470  1.00  0.00           H  
ATOM   4648 1HD1 LEU   297      49.510  79.790  61.940  1.00  0.00           H  
ATOM   4649 2HD1 LEU   297      50.090  78.440  60.980  1.00  0.00           H  
ATOM   4650 3HD1 LEU   297      48.430  78.340  61.440  1.00  0.00           H  
ATOM   4651 1HD2 LEU   297      49.490  78.610  58.370  1.00  0.00           H  
ATOM   4652 2HD2 LEU   297      47.890  79.390  57.910  1.00  0.00           H  
ATOM   4653 3HD2 LEU   297      47.960  78.110  59.120  1.00  0.00           H  
ATOM   4654  N   THR   298      49.950  82.260  62.620  1.00  0.00           N  
ATOM   4655  CA  THR   298      51.210  82.970  62.750  1.00  0.00           C  
ATOM   4656  C   THR   298      52.060  82.080  63.600  1.00  0.00           C  
ATOM   4657  O   THR   298      51.520  81.270  64.330  1.00  0.00           O  
ATOM   4658  CB  THR   298      51.140  84.390  63.200  1.00  0.00           C  
ATOM   4659  CG2 THR   298      50.560  84.450  64.610  1.00  0.00           C  
ATOM   4660  OG1 THR   298      52.440  84.960  63.350  1.00  0.00           O  
ATOM   4661  HN  THR   298      49.720  81.590  63.330  1.00  0.00           H  
ATOM   4662  HA  THR   298      51.840  83.180  61.900  1.00  0.00           H  
ATOM   4663  HB  THR   298      50.450  84.950  62.530  1.00  0.00           H  
ATOM   4664  HG1 THR   298      52.290  85.910  63.310  1.00  0.00           H  
ATOM   4665 1HG2 THR   298      49.500  84.160  64.540  1.00  0.00           H  
ATOM   4666 2HG2 THR   298      50.670  85.510  64.940  1.00  0.00           H  
ATOM   4667 3HG2 THR   298      51.090  83.810  65.350  1.00  0.00           H  
ATOM   4668  N   PHE   299      53.380  82.200  63.460  1.00  0.00           N  
ATOM   4669  CA  PHE   299      54.420  81.420  64.020  1.00  0.00           C  
ATOM   4670  C   PHE   299      55.330  82.250  64.970  1.00  0.00           C  
ATOM   4671  O   PHE   299      55.590  83.380  64.620  1.00  0.00           O  
ATOM   4672  CB  PHE   299      55.310  80.880  62.850  1.00  0.00           C  
ATOM   4673  CG  PHE   299      54.550  79.900  62.000  1.00  0.00           C  
ATOM   4674  CD1 PHE   299      54.210  78.670  62.530  1.00  0.00           C  
ATOM   4675  CD2 PHE   299      54.140  80.220  60.760  1.00  0.00           C  
ATOM   4676  CE1 PHE   299      53.500  77.740  61.700  1.00  0.00           C  
ATOM   4677  CE2 PHE   299      53.520  79.310  59.890  1.00  0.00           C  
ATOM   4678  CZ  PHE   299      53.200  78.020  60.330  1.00  0.00           C  
ATOM   4679  HN  PHE   299      53.670  83.070  63.080  1.00  0.00           H  
ATOM   4680  HA  PHE   299      53.930  80.650  64.610  1.00  0.00           H  
ATOM   4681  HB1 PHE   299      56.110  80.280  63.330  1.00  0.00           H  
ATOM   4682  HB2 PHE   299      55.740  81.690  62.230  1.00  0.00           H  
ATOM   4683  HD1 PHE   299      54.580  78.330  63.480  1.00  0.00           H  
ATOM   4684  HD2 PHE   299      54.390  81.230  60.470  1.00  0.00           H  
ATOM   4685  HE1 PHE   299      53.260  76.770  62.110  1.00  0.00           H  
ATOM   4686  HE2 PHE   299      53.470  79.660  58.870  1.00  0.00           H  
ATOM   4687  HZ  PHE   299      52.780  77.240  59.720  1.00  0.00           H  
ATOM   4688  N   PRO   300      55.820  81.850  66.150  1.00  0.00           N  
ATOM   4689  CA  PRO   300      56.530  82.730  67.100  1.00  0.00           C  
ATOM   4690  C   PRO   300      57.850  83.330  66.560  1.00  0.00           C  
ATOM   4691  O   PRO   300      58.610  82.650  65.880  1.00  0.00           O  
ATOM   4692  CB  PRO   300      56.960  81.850  68.250  1.00  0.00           C  
ATOM   4693  CG  PRO   300      55.760  80.850  68.280  1.00  0.00           C  
ATOM   4694  CD  PRO   300      55.390  80.560  66.850  1.00  0.00           C  
ATOM   4695  HA  PRO   300      55.810  83.520  67.240  1.00  0.00           H  
ATOM   4696  HB1 PRO   300      57.050  82.490  69.150  1.00  0.00           H  
ATOM   4697  HB2 PRO   300      57.930  81.350  68.030  1.00  0.00           H  
ATOM   4698  HG1 PRO   300      56.140  79.970  68.850  1.00  0.00           H  
ATOM   4699  HG2 PRO   300      54.850  81.190  68.830  1.00  0.00           H  
ATOM   4700  HD1 PRO   300      55.970  79.730  66.400  1.00  0.00           H  
ATOM   4701  HD2 PRO   300      54.290  80.500  66.700  1.00  0.00           H  
ATOM   4702  N   ASP   301      58.070  84.610  66.920  1.00  0.00           N  
ATOM   4703  CA  ASP   301      59.170  85.360  66.370  1.00  0.00           C  
ATOM   4704  C   ASP   301      60.500  84.840  67.020  1.00  0.00           C  
ATOM   4705  O   ASP   301      60.520  84.560  68.270  1.00  0.00           O  
ATOM   4706  CB  ASP   301      58.880  86.880  66.670  1.00  0.00           C  
ATOM   4707  CG  ASP   301      57.780  87.240  65.740  1.00  0.00           C  
ATOM   4708  OD1 ASP   301      57.730  86.920  64.550  1.00  0.00           O  
ATOM   4709  OD2 ASP   301      56.960  88.120  66.230  1.00  0.00           O1-
ATOM   4710  HN  ASP   301      57.450  85.020  67.590  1.00  0.00           H  
ATOM   4711  HA  ASP   301      59.300  85.210  65.310  1.00  0.00           H  
ATOM   4712  HB1 ASP   301      59.730  87.500  66.320  1.00  0.00           H  
ATOM   4713  HB2 ASP   301      58.610  87.050  67.730  1.00  0.00           H  
ATOM   4714  N   ASP   302      61.670  84.730  66.330  1.00  0.00           N  
ATOM   4715  CA  ASP   302      62.940  84.860  66.950  1.00  0.00           C  
ATOM   4716  C   ASP   302      63.400  83.590  67.610  1.00  0.00           C  
ATOM   4717  O   ASP   302      64.320  83.570  68.450  1.00  0.00           O  
ATOM   4718  CB  ASP   302      63.200  86.100  67.960  1.00  0.00           C  
ATOM   4719  CG  ASP   302      62.780  87.380  67.380  1.00  0.00           C  
ATOM   4720  OD1 ASP   302      63.170  87.730  66.200  1.00  0.00           O  
ATOM   4721  OD2 ASP   302      62.260  88.170  68.160  1.00  0.00           O1-
ATOM   4722  HN  ASP   302      61.710  84.880  65.350  1.00  0.00           H  
ATOM   4723  HA  ASP   302      63.640  84.950  66.130  1.00  0.00           H  
ATOM   4724  HB1 ASP   302      64.300  86.160  68.090  1.00  0.00           H  
ATOM   4725  HB2 ASP   302      62.690  85.820  68.910  1.00  0.00           H  
ATOM   4726  N   ASN   303      62.780  82.500  67.310  1.00  0.00           N  
ATOM   4727  CA  ASN   303      63.050  81.260  68.000  1.00  0.00           C  
ATOM   4728  C   ASN   303      63.580  80.160  67.080  1.00  0.00           C  
ATOM   4729  O   ASN   303      63.530  78.960  67.410  1.00  0.00           O  
ATOM   4730  CB  ASN   303      61.840  80.830  68.760  1.00  0.00           C  
ATOM   4731  CG  ASN   303      61.630  81.540  70.110  1.00  0.00           C  
ATOM   4732  ND2 ASN   303      61.000  82.770  70.130  1.00  0.00           N  
ATOM   4733  OD1 ASN   303      61.960  80.930  71.130  1.00  0.00           O  
ATOM   4734  HN  ASN   303      62.090  82.410  66.590  1.00  0.00           H  
ATOM   4735  HA  ASN   303      63.830  81.280  68.760  1.00  0.00           H  
ATOM   4736  HB1 ASN   303      61.940  79.750  69.010  1.00  0.00           H  
ATOM   4737  HB2 ASN   303      60.960  80.960  68.100  1.00  0.00           H  
ATOM   4738 1HD2 ASN   303      60.750  83.290  69.320  1.00  0.00           H  
ATOM   4739 2HD2 ASN   303      60.840  83.170  71.040  1.00  0.00           H  
ATOM   4740  N   ASP   304      63.950  80.510  65.850  1.00  0.00           N  
ATOM   4741  CA  ASP   304      64.710  79.580  65.040  1.00  0.00           C  
ATOM   4742  C   ASP   304      63.890  78.430  64.480  1.00  0.00           C  
ATOM   4743  O   ASP   304      64.290  77.330  64.120  1.00  0.00           O  
ATOM   4744  CB  ASP   304      66.050  79.080  65.750  1.00  0.00           C  
ATOM   4745  CG  ASP   304      67.030  80.230  65.940  1.00  0.00           C  
ATOM   4746  OD1 ASP   304      66.730  81.410  65.520  1.00  0.00           O  
ATOM   4747  OD2 ASP   304      68.090  79.930  66.480  1.00  0.00           O1-
ATOM   4748  HN  ASP   304      63.830  81.460  65.570  1.00  0.00           H  
ATOM   4749  HA  ASP   304      65.150  80.100  64.200  1.00  0.00           H  
ATOM   4750  HB1 ASP   304      66.600  78.530  64.960  1.00  0.00           H  
ATOM   4751  HB2 ASP   304      65.830  78.340  66.550  1.00  0.00           H  
ATOM   4752  N   ILE   305      62.600  78.640  64.480  1.00  0.00           N  
ATOM   4753  CA  ILE   305      61.670  77.590  64.050  1.00  0.00           C  
ATOM   4754  C   ILE   305      61.710  77.100  62.630  1.00  0.00           C  
ATOM   4755  O   ILE   305      62.040  77.840  61.690  1.00  0.00           O  
ATOM   4756  CB  ILE   305      60.260  78.120  64.430  1.00  0.00           C  
ATOM   4757  CG1 ILE   305      60.300  78.480  65.940  1.00  0.00           C  
ATOM   4758  CG2 ILE   305      59.220  77.020  64.070  1.00  0.00           C  
ATOM   4759  CD  ILE   305      58.910  78.910  66.530  1.00  0.00           C  
ATOM   4760  HN  ILE   305      62.210  79.510  64.780  1.00  0.00           H  
ATOM   4761  HA  ILE   305      61.860  76.690  64.610  1.00  0.00           H  
ATOM   4762  HB  ILE   305      60.110  78.980  63.740  1.00  0.00           H  
ATOM   4763 1HG1 ILE   305      60.900  79.400  66.100  1.00  0.00           H  
ATOM   4764 2HG1 ILE   305      60.750  77.670  66.540  1.00  0.00           H  
ATOM   4765 1HG2 ILE   305      59.410  76.060  64.590  1.00  0.00           H  
ATOM   4766 2HG2 ILE   305      59.060  76.830  62.990  1.00  0.00           H  
ATOM   4767 3HG2 ILE   305      58.200  77.310  64.420  1.00  0.00           H  
ATOM   4768  HD1 ILE   305      58.140  78.110  66.480  1.00  0.00           H  
ATOM   4769  HD2 ILE   305      58.490  79.780  65.980  1.00  0.00           H  
ATOM   4770  HD3 ILE   305      59.070  79.340  67.540  1.00  0.00           H  
ATOM   4771  N   SER   306      61.350  75.780  62.440  1.00  0.00           N  
ATOM   4772  CA  SER   306      61.630  75.070  61.270  1.00  0.00           C  
ATOM   4773  C   SER   306      60.960  75.650  60.040  1.00  0.00           C  
ATOM   4774  O   SER   306      59.740  75.810  59.990  1.00  0.00           O  
ATOM   4775  CB  SER   306      61.230  73.520  61.390  1.00  0.00           C  
ATOM   4776  OG  SER   306      61.130  72.770  60.220  1.00  0.00           O  
ATOM   4777  HN  SER   306      60.940  75.370  63.260  1.00  0.00           H  
ATOM   4778  HA  SER   306      62.700  75.130  61.080  1.00  0.00           H  
ATOM   4779  HB1 SER   306      60.250  73.490  61.910  1.00  0.00           H  
ATOM   4780  HB2 SER   306      62.010  73.000  61.990  1.00  0.00           H  
ATOM   4781  HG1 SER   306      61.960  72.790  59.730  1.00  0.00           H  
ATOM   4782  N   LYS   307      61.760  76.150  59.010  1.00  0.00           N  
ATOM   4783  CA  LYS   307      61.180  76.940  57.930  1.00  0.00           C  
ATOM   4784  C   LYS   307      60.220  76.060  57.080  1.00  0.00           C  
ATOM   4785  O   LYS   307      59.150  76.500  56.820  1.00  0.00           O  
ATOM   4786  CB  LYS   307      62.340  77.600  57.210  1.00  0.00           C  
ATOM   4787  CG  LYS   307      63.380  76.790  56.560  1.00  0.00           C  
ATOM   4788  CD  LYS   307      64.360  77.610  55.690  1.00  0.00           C  
ATOM   4789  CE  LYS   307      65.250  76.850  54.720  1.00  0.00           C  
ATOM   4790  NZ  LYS   307      66.140  75.870  55.410  1.00  0.00           N1+
ATOM   4791  HN  LYS   307      62.750  76.040  59.020  1.00  0.00           H  
ATOM   4792  HA  LYS   307      60.670  77.810  58.310  1.00  0.00           H  
ATOM   4793  HB1 LYS   307      62.780  78.240  58.010  1.00  0.00           H  
ATOM   4794  HB2 LYS   307      61.950  78.300  56.440  1.00  0.00           H  
ATOM   4795  HG1 LYS   307      62.850  75.980  56.020  1.00  0.00           H  
ATOM   4796  HG2 LYS   307      64.070  76.260  57.260  1.00  0.00           H  
ATOM   4797  HD1 LYS   307      64.970  78.250  56.360  1.00  0.00           H  
ATOM   4798  HD2 LYS   307      63.770  78.350  55.120  1.00  0.00           H  
ATOM   4799  HE1 LYS   307      65.870  77.550  54.120  1.00  0.00           H  
ATOM   4800  HE2 LYS   307      64.550  76.290  54.070  1.00  0.00           H  
ATOM   4801  HZ1 LYS   307      66.810  76.410  55.990  1.00  0.00           H  
ATOM   4802  HZ2 LYS   307      66.610  75.350  54.640  1.00  0.00           H  
ATOM   4803  HZ3 LYS   307      65.530  75.210  55.930  1.00  0.00           H  
ATOM   4804  N   GLU   308      60.630  74.780  56.820  1.00  0.00           N  
ATOM   4805  CA  GLU   308      59.900  73.790  56.120  1.00  0.00           C  
ATOM   4806  C   GLU   308      58.560  73.310  56.770  1.00  0.00           C  
ATOM   4807  O   GLU   308      57.560  73.000  56.170  1.00  0.00           O  
ATOM   4808  CB  GLU   308      60.820  72.500  55.970  1.00  0.00           C  
ATOM   4809  CG  GLU   308      62.060  72.770  55.080  1.00  0.00           C  
ATOM   4810  CD  GLU   308      63.300  73.310  55.820  1.00  0.00           C  
ATOM   4811  OE1 GLU   308      63.350  73.210  57.060  1.00  0.00           O  
ATOM   4812  OE2 GLU   308      64.250  73.740  55.140  1.00  0.00           O1-
ATOM   4813  HN  GLU   308      61.550  74.470  57.020  1.00  0.00           H  
ATOM   4814  HA  GLU   308      59.650  74.230  55.170  1.00  0.00           H  
ATOM   4815  HB1 GLU   308      60.170  71.800  55.420  1.00  0.00           H  
ATOM   4816  HB2 GLU   308      60.970  72.190  57.030  1.00  0.00           H  
ATOM   4817  HG1 GLU   308      61.790  73.510  54.290  1.00  0.00           H  
ATOM   4818  HG2 GLU   308      62.410  71.850  54.560  1.00  0.00           H  
ATOM   4819  N   ALA   309      58.520  73.230  58.160  1.00  0.00           N  
ATOM   4820  CA  ALA   309      57.280  72.890  58.860  1.00  0.00           C  
ATOM   4821  C   ALA   309      56.340  74.070  58.790  1.00  0.00           C  
ATOM   4822  O   ALA   309      55.140  73.910  58.510  1.00  0.00           O  
ATOM   4823  CB  ALA   309      57.610  72.510  60.330  1.00  0.00           C  
ATOM   4824  HN  ALA   309      59.250  73.580  58.750  1.00  0.00           H  
ATOM   4825  HA  ALA   309      56.900  71.960  58.460  1.00  0.00           H  
ATOM   4826  HB1 ALA   309      56.640  72.300  60.850  1.00  0.00           H  
ATOM   4827  HB2 ALA   309      58.220  73.310  60.780  1.00  0.00           H  
ATOM   4828  HB3 ALA   309      58.240  71.590  60.290  1.00  0.00           H  
ATOM   4829  N   LYS   310      56.790  75.300  58.960  1.00  0.00           N  
ATOM   4830  CA  LYS   310      55.870  76.450  58.630  1.00  0.00           C  
ATOM   4831  C   LYS   310      55.320  76.380  57.190  1.00  0.00           C  
ATOM   4832  O   LYS   310      54.070  76.510  56.970  1.00  0.00           O  
ATOM   4833  CB  LYS   310      56.790  77.690  58.780  1.00  0.00           C  
ATOM   4834  CG  LYS   310      57.270  77.930  60.200  1.00  0.00           C  
ATOM   4835  CD  LYS   310      58.310  79.030  60.290  1.00  0.00           C  
ATOM   4836  CE  LYS   310      58.080  80.290  59.400  1.00  0.00           C  
ATOM   4837  NZ  LYS   310      59.120  81.300  59.570  1.00  0.00           N1+
ATOM   4838  HN  LYS   310      57.680  75.430  59.380  1.00  0.00           H  
ATOM   4839  HA  LYS   310      55.110  76.550  59.380  1.00  0.00           H  
ATOM   4840  HB1 LYS   310      56.120  78.540  58.540  1.00  0.00           H  
ATOM   4841  HB2 LYS   310      57.650  77.710  58.070  1.00  0.00           H  
ATOM   4842  HG1 LYS   310      57.900  77.110  60.610  1.00  0.00           H  
ATOM   4843  HG2 LYS   310      56.340  78.120  60.770  1.00  0.00           H  
ATOM   4844  HD1 LYS   310      59.220  78.520  59.910  1.00  0.00           H  
ATOM   4845  HD2 LYS   310      58.570  79.240  61.350  1.00  0.00           H  
ATOM   4846  HE1 LYS   310      57.070  80.690  59.630  1.00  0.00           H  
ATOM   4847  HE2 LYS   310      58.050  79.930  58.350  1.00  0.00           H  
ATOM   4848  HZ1 LYS   310      58.700  82.210  59.830  1.00  0.00           H  
ATOM   4849  HZ2 LYS   310      59.770  81.400  58.750  1.00  0.00           H  
ATOM   4850  HZ3 LYS   310      59.720  81.020  60.370  1.00  0.00           H  
ATOM   4851  N   ASN   311      56.210  76.160  56.200  1.00  0.00           N  
ATOM   4852  CA  ASN   311      55.860  76.020  54.800  1.00  0.00           C  
ATOM   4853  C   ASN   311      54.910  75.000  54.430  1.00  0.00           C  
ATOM   4854  O   ASN   311      54.020  75.240  53.640  1.00  0.00           O  
ATOM   4855  CB  ASN   311      57.160  76.010  53.900  1.00  0.00           C  
ATOM   4856  CG  ASN   311      57.590  77.430  53.620  1.00  0.00           C  
ATOM   4857  ND2 ASN   311      58.500  78.000  54.440  1.00  0.00           N  
ATOM   4858  OD1 ASN   311      57.040  78.030  52.700  1.00  0.00           O  
ATOM   4859  HN  ASN   311      57.170  76.030  56.390  1.00  0.00           H  
ATOM   4860  HA  ASN   311      55.350  76.940  54.560  1.00  0.00           H  
ATOM   4861  HB1 ASN   311      57.010  75.460  52.940  1.00  0.00           H  
ATOM   4862  HB2 ASN   311      57.970  75.550  54.500  1.00  0.00           H  
ATOM   4863 1HD2 ASN   311      58.580  79.000  54.430  1.00  0.00           H  
ATOM   4864 2HD2 ASN   311      58.940  77.400  55.100  1.00  0.00           H  
ATOM   4865  N   LEU   312      55.040  73.800  55.030  1.00  0.00           N  
ATOM   4866  CA  LEU   312      54.050  72.720  54.860  1.00  0.00           C  
ATOM   4867  C   LEU   312      52.680  72.880  55.560  1.00  0.00           C  
ATOM   4868  O   LEU   312      51.680  72.510  54.990  1.00  0.00           O  
ATOM   4869  CB  LEU   312      54.770  71.360  55.280  1.00  0.00           C  
ATOM   4870  CG  LEU   312      53.910  70.070  55.140  1.00  0.00           C  
ATOM   4871  CD1 LEU   312      53.610  69.880  53.660  1.00  0.00           C  
ATOM   4872  CD2 LEU   312      54.730  68.850  55.530  1.00  0.00           C  
ATOM   4873  HN  LEU   312      55.860  73.510  55.520  1.00  0.00           H  
ATOM   4874  HA  LEU   312      53.850  72.540  53.820  1.00  0.00           H  
ATOM   4875  HB1 LEU   312      55.030  71.530  56.340  1.00  0.00           H  
ATOM   4876  HB2 LEU   312      55.640  71.200  54.600  1.00  0.00           H  
ATOM   4877  HG  LEU   312      52.930  70.030  55.650  1.00  0.00           H  
ATOM   4878 1HD1 LEU   312      52.860  70.670  53.440  1.00  0.00           H  
ATOM   4879 2HD1 LEU   312      53.170  68.900  53.370  1.00  0.00           H  
ATOM   4880 3HD1 LEU   312      54.500  70.220  53.090  1.00  0.00           H  
ATOM   4881 1HD2 LEU   312      55.610  68.910  54.840  1.00  0.00           H  
ATOM   4882 2HD2 LEU   312      54.290  67.870  55.250  1.00  0.00           H  
ATOM   4883 3HD2 LEU   312      55.010  68.740  56.600  1.00  0.00           H  
ATOM   4884  N   ILE   313      52.780  73.400  56.800  1.00  0.00           N  
ATOM   4885  CA  ILE   313      51.630  73.740  57.640  1.00  0.00           C  
ATOM   4886  C   ILE   313      50.770  74.780  57.020  1.00  0.00           C  
ATOM   4887  O   ILE   313      49.560  74.670  57.060  1.00  0.00           O  
ATOM   4888  CB  ILE   313      51.970  74.290  59.110  1.00  0.00           C  
ATOM   4889  CG1 ILE   313      52.420  73.070  60.010  1.00  0.00           C  
ATOM   4890  CG2 ILE   313      50.850  75.090  59.760  1.00  0.00           C  
ATOM   4891  CD  ILE   313      53.230  73.610  61.150  1.00  0.00           C  
ATOM   4892  HN  ILE   313      53.660  73.620  57.240  1.00  0.00           H  
ATOM   4893  HA  ILE   313      51.000  72.880  57.790  1.00  0.00           H  
ATOM   4894  HB  ILE   313      52.880  74.900  58.940  1.00  0.00           H  
ATOM   4895 1HG1 ILE   313      53.020  72.240  59.580  1.00  0.00           H  
ATOM   4896 2HG1 ILE   313      51.500  72.540  60.350  1.00  0.00           H  
ATOM   4897 1HG2 ILE   313      49.940  74.470  59.590  1.00  0.00           H  
ATOM   4898 2HG2 ILE   313      50.710  76.080  59.270  1.00  0.00           H  
ATOM   4899 3HG2 ILE   313      51.020  75.160  60.850  1.00  0.00           H  
ATOM   4900  HD1 ILE   313      54.180  74.110  60.830  1.00  0.00           H  
ATOM   4901  HD2 ILE   313      53.500  72.790  61.850  1.00  0.00           H  
ATOM   4902  HD3 ILE   313      52.670  74.350  61.760  1.00  0.00           H  
ATOM   4903  N   CYS   314      51.340  75.830  56.500  1.00  0.00           N  
ATOM   4904  CA  CYS   314      50.590  76.850  55.800  1.00  0.00           C  
ATOM   4905  C   CYS   314      49.850  76.460  54.500  1.00  0.00           C  
ATOM   4906  O   CYS   314      48.730  76.860  54.290  1.00  0.00           O  
ATOM   4907  CB  CYS   314      51.510  78.050  55.550  1.00  0.00           C  
ATOM   4908  SG  CYS   314      50.700  79.700  55.460  1.00  0.00           S  
ATOM   4909  HN  CYS   314      52.310  76.010  56.620  1.00  0.00           H  
ATOM   4910  HA  CYS   314      49.900  77.210  56.550  1.00  0.00           H  
ATOM   4911  HB1 CYS   314      52.230  77.860  54.720  1.00  0.00           H  
ATOM   4912  HB2 CYS   314      52.170  77.980  56.440  1.00  0.00           H  
ATOM   4913  HG1 CYS   314      50.130  79.420  54.290  1.00  0.00           H  
ATOM   4914  N   ALA   315      50.400  75.520  53.620  1.00  0.00           N  
ATOM   4915  CA  ALA   315      49.560  75.130  52.470  1.00  0.00           C  
ATOM   4916  C   ALA   315      48.480  74.030  52.710  1.00  0.00           C  
ATOM   4917  O   ALA   315      47.520  73.860  51.970  1.00  0.00           O  
ATOM   4918  CB  ALA   315      50.480  74.580  51.290  1.00  0.00           C  
ATOM   4919  HN  ALA   315      51.190  74.930  53.800  1.00  0.00           H  
ATOM   4920  HA  ALA   315      49.170  76.010  51.990  1.00  0.00           H  
ATOM   4921  HB1 ALA   315      51.070  73.760  51.760  1.00  0.00           H  
ATOM   4922  HB2 ALA   315      51.140  75.370  50.870  1.00  0.00           H  
ATOM   4923  HB3 ALA   315      49.960  74.190  50.390  1.00  0.00           H  
ATOM   4924  N   PHE   316      48.620  73.270  53.840  1.00  0.00           N  
ATOM   4925  CA  PHE   316      47.590  72.550  54.550  1.00  0.00           C  
ATOM   4926  C   PHE   316      46.540  73.450  55.050  1.00  0.00           C  
ATOM   4927  O   PHE   316      45.300  73.300  54.880  1.00  0.00           O  
ATOM   4928  CB  PHE   316      48.170  71.720  55.710  1.00  0.00           C  
ATOM   4929  CG  PHE   316      48.860  70.440  55.360  1.00  0.00           C  
ATOM   4930  CD1 PHE   316      48.250  69.520  54.420  1.00  0.00           C  
ATOM   4931  CD2 PHE   316      49.920  69.950  56.110  1.00  0.00           C  
ATOM   4932  CE1 PHE   316      48.800  68.250  54.170  1.00  0.00           C  
ATOM   4933  CE2 PHE   316      50.450  68.660  55.930  1.00  0.00           C  
ATOM   4934  CZ  PHE   316      49.880  67.750  54.930  1.00  0.00           C  
ATOM   4935  HN  PHE   316      49.560  73.310  54.190  1.00  0.00           H  
ATOM   4936  HA  PHE   316      47.170  71.910  53.790  1.00  0.00           H  
ATOM   4937  HB1 PHE   316      47.340  71.330  56.340  1.00  0.00           H  
ATOM   4938  HB2 PHE   316      48.840  72.320  56.370  1.00  0.00           H
[truncated: 121,188 more chars]
