# Supplementary material for: Designing of the N-ethyl-4-(pyridin-4-yl)benzamide based potent ROCK1 inhibitors using docking, molecular dynamics, and 3D-QSAR
Source: PeerJ. 2021 Aug 9;9:e11951. doi: 10.7717/peerj.11951 (PMC8359802; doi:10.7717/peerj.11951)
Supplement: Supplemental Information 2 [file peerj-09-11951-s002.zip › Supplementary_Files/ROCK-Coordinates/MD/ROCK1-Cpd_D02/d02.gro]

Grunge ROck MAChoS
   68
    1D02     N1    1  -6.442  -0.732  -4.734
    1D02     N2    2  -6.569  -0.526  -4.581
    1D02     N3    3  -6.811  -0.617  -3.864
    1D02     N4    4  -6.624  -0.348  -5.090
    1D02     C1    5  -6.393  -0.769  -4.614
    1D02     C2    6  -6.453  -0.720  -4.484
    1D02     C3    7  -6.536  -0.606  -4.470
    1D02     C4    8  -6.584  -0.576  -4.339
    1D02     C5    9  -6.581  -0.666  -4.230
    1D02     C6   10  -6.502  -0.785  -4.256
    1D02     C7   11  -6.438  -0.806  -4.377
    1D02     C8   12  -6.454  -0.445  -4.653
    1D02     C9   13  -6.511  -0.345  -4.757
    1D02    C10   14  -6.624  -0.409  -4.845
    1D02    C11   15  -6.744  -0.446  -4.753
    1D02    C12   16  -6.709  -0.555  -4.649
    1D02    C13   17  -6.383  -0.788  -4.853
    1D02    C14   18  -6.451  -0.913  -4.909
    1D02    C15   19  -6.586  -0.951  -4.870
    1D02    C16   20  -6.637  -1.073  -4.930
    1D02    C17   21  -6.572  -1.153  -5.020
    1D02    C18   22  -6.444  -1.119  -5.047
    1D02    C19   23  -6.377  -1.002  -4.997
    1D02    C20   24  -6.239  -1.218  -5.079
    1D02    C21   25  -6.237  -0.825  -4.821
    1D02    C22   26  -6.655  -0.649  -4.103
    1D02    C23   27  -6.794  -0.620  -4.103
    1D02    C24   28  -6.875  -0.623  -3.984
    1D02    C25   29  -6.686  -0.661  -3.852
    1D02    C26   30  -6.602  -0.677  -3.969
    1D02    C27   31  -6.672  -0.314  -4.956
    1D02     O1   32  -6.308  -0.857  -4.615
    1D02     O2   33  -6.372  -1.204  -5.130
    1D02    C63   34  -6.149  -0.801  -4.945
    1D02    H32   35  -6.517  -0.666  -4.740
    1D02    H33   36  -6.703  -0.397  -5.145
    1D02    H34   37  -6.540  -0.415  -5.082
    1D02     H1   38  -6.626  -0.477  -4.322
    1D02     H2   39  -6.492  -0.860  -4.179
    1D02     H3   40  -6.375  -0.894  -4.389
    1D02     H4   41  -6.387  -0.516  -4.703
    1D02     H5   42  -6.398  -0.389  -4.577
    1D02     H6   43  -6.430  -0.312  -4.823
    1D02     H7   44  -6.553  -0.258  -4.704
    1D02     H8   45  -6.584  -0.500  -4.891
    1D02     H9   46  -6.826  -0.484  -4.817
    1D02    H10   47  -6.778  -0.356  -4.700
    1D02    H11   48  -6.786  -0.558  -4.571
    1D02    H12   49  -6.704  -0.653  -4.699
    1D02    H13   50  -6.385  -0.711  -4.932
    1D02    H14   51  -6.646  -0.892  -4.801
    1D02    H15   52  -6.736  -1.104  -4.900
    1D02    H16   53  -6.620  -1.238  -5.067
    1D02    H17   54  -6.274  -0.981  -5.024
    1D02    H18   55  -6.222  -1.321  -5.046
    1D02    H19   56  -6.225  -1.149  -4.995
    1D02    H20   57  -6.167  -1.193  -5.159
    1D02    H21   58  -6.231  -0.931  -4.793
    1D02    H22   59  -6.201  -0.763  -4.738
    1D02    H23   60  -6.841  -0.593  -4.197
    1D02    H24   61  -6.983  -0.631  -3.989
    1D02    H25   62  -6.647  -0.687  -3.754
    1D02    H26   63  -6.499  -0.710  -3.958
    1D02    H27   64  -6.636  -0.212  -4.932
    1D02    H28   65  -6.782  -0.315  -4.957
    1D02    H29   66  -6.113  -0.897  -4.985
    1D02    H30   67  -6.063  -0.738  -4.918
    1D02    H31   68  -6.209  -0.750  -5.023
   0.00000   0.00000   0.00000
