# Supplementary material for: Designing of the N-ethyl-4-(pyridin-4-yl)benzamide based potent ROCK1 inhibitors using docking, molecular dynamics, and 3D-QSAR
Source: PeerJ. 2021 Aug 9;9:e11951. doi: 10.7717/peerj.11951 (PMC8359802; doi:10.7717/peerj.11951)
Supplement: Supplemental Information 2 [file peerj-09-11951-s002.zip › Supplementary_Files/ROCK-Coordinates/MD/ROCK1-Cpd_D02/d02.itp]

; Created by cgenff_charmm2gmx.py

[ moleculetype ]
; Name			   nrexcl
D02				 3

[ atoms ]
;	 nr		  type	resnr residue  atom   cgnr	   charge		mass  typeB    chargeB		massB
; residue	 1 D02 rtp D02 q	qsum
     1      NG2S1      1    D02     N1      1     -0.458     14.007   ;
     2      NG301      1    D02     N2      2     -0.487     14.007   ;
     3     NG2R60      1    D02     N3      3     -0.602     14.007   ;
     4      NG321      1    D02     N4      4     -0.900     14.007   ;
     5      CG2O1      1    D02     C1      5      0.594     12.011   ;
     6     CG2R61      1    D02     C2      6     -0.196     12.011   ;
     7     CG2R61      1    D02     C3      7      0.164     12.011   ;
     8     CG2R61      1    D02     C4      8     -0.171     12.011   ;
     9     CG2R67      1    D02     C5      9      0.004     12.011   ;
    10     CG2R61      1    D02     C6     10     -0.116     12.011   ;
    11     CG2R61      1    D02     C7     11     -0.096     12.011   ;
    12      CG321      1    D02     C8     12      0.045     12.011   ;
    13      CG321      1    D02     C9     13     -0.180     12.011   ;
    14      CG311      1    D02    C10     14     -0.103     12.011   ;
    15      CG321      1    D02    C11     15     -0.180     12.011   ;
    16      CG321      1    D02    C12     16      0.045     12.011   ;
    17      CG311      1    D02    C13     17     -0.006     12.011   ;
    18     CG2R61      1    D02    C14     18      0.007     12.011   ;
    19     CG2R61      1    D02    C15     19     -0.102     12.011   ;
    20     CG2R61      1    D02    C16     20     -0.115     12.011   ;
    21     CG2R61      1    D02    C17     21     -0.114     12.011   ;
    22     CG2R61      1    D02    C18     22      0.216     12.011   ;
    23     CG2R61      1    D02    C19     23     -0.101     12.011   ;
    24      CG331      1    D02    C20     24     -0.099     12.011   ;
    25      CG321      1    D02    C21     25     -0.186     12.011   ;
    26     CG2R67      1    D02    C22     26     -0.000     12.011   ;
    27     CG2R61      1    D02    C23     27     -0.138     12.011   ;
    28     CG2R61      1    D02    C24     28      0.203     12.011   ;
    29     CG2R61      1    D02    C25     29      0.203     12.011   ;
    30     CG2R61      1    D02    C26     30     -0.138     12.011   ;
    31      CG321      1    D02    C27     31      0.037     12.011   ;
    32      OG2D1      1    D02     O1     32     -0.458     15.999   ;
    33      OG301      1    D02     O2     33     -0.392     15.999   ;
    34      CG331      1    D02    C63     34     -0.274     12.011   ;
    35       HGP1      1    D02    H32     35      0.337      1.008   ;
    36     HGPAM2      1    D02    H33     36      0.340      1.008   ;
    37     HGPAM2      1    D02    H34     37      0.340      1.008   ;
    38      HGR61      1    D02     H1     38      0.115      1.008   ;
    39      HGR61      1    D02     H2     39      0.115      1.008   ;
    40      HGR61      1    D02     H3     40      0.115      1.008   ;
    41       HGA2      1    D02     H4     41      0.090      1.008   ;
    42       HGA2      1    D02     H5     42      0.090      1.008   ;
    43       HGA2      1    D02     H6     43      0.090      1.008   ;
    44       HGA2      1    D02     H7     44      0.090      1.008   ;
    45       HGA1      1    D02     H8     45      0.090      1.008   ;
    46       HGA2      1    D02     H9     46      0.090      1.008   ;
    47       HGA2      1    D02    H10     47      0.090      1.008   ;
    48       HGA2      1    D02    H11     48      0.090      1.008   ;
    49       HGA2      1    D02    H12     49      0.090      1.008   ;
    50       HGA1      1    D02    H13     50      0.090      1.008   ;
    51      HGR61      1    D02    H14     51      0.115      1.008   ;
    52      HGR61      1    D02    H15     52      0.115      1.008   ;
    53      HGR61      1    D02    H16     53      0.115      1.008   ;
    54      HGR61      1    D02    H17     54      0.115      1.008   ;
    55       HGA3      1    D02    H18     55      0.090      1.008   ;
    56       HGA3      1    D02    H19     56      0.090      1.008   ;
    57       HGA3      1    D02    H20     57      0.090      1.008   ;
    58       HGA2      1    D02    H21     58      0.090      1.008   ;
    59       HGA2      1    D02    H22     59      0.090      1.008   ;
    60      HGR61      1    D02    H23     60      0.115      1.008   ;
    61      HGR62      1    D02    H24     61      0.121      1.008   ;
    62      HGR62      1    D02    H25     62      0.121      1.008   ;
    63      HGR61      1    D02    H26     63      0.115      1.008   ;
    64       HGA2      1    D02    H27     64      0.090      1.008   ;
    65       HGA2      1    D02    H28     65      0.090      1.008   ;
    66       HGA3      1    D02    H29     66      0.090      1.008   ;
    67       HGA3      1    D02    H30     67      0.090      1.008   ;
    68       HGA3      1    D02    H31     68      0.090      1.008   ;

[ bonds ]
;	ai	  aj funct			  c0			c1			  c2			c3
    1     5	 1
    1    17	 1
    1    35	 1
    2    12	 1
    2    16	 1
    2     7	 1
    3    29	 1
    3    28	 1
    4    36	 1
    4    37	 1
    4    31	 1
    5     6	 1
    5    32	 1
    6     7	 1
    6    11	 1
    7     8	 1
    8     9	 1
    8    38	 1
    9    10	 1
    9    26	 1
   10    11	 1
   10    39	 1
   11    40	 1
   12    13	 1
   12    41	 1
   12    42	 1
   13    14	 1
   13    43	 1
   13    44	 1
   14    15	 1
   14    31	 1
   14    45	 1
   15    16	 1
   15    46	 1
   15    47	 1
   16    48	 1
   16    49	 1
   17    18	 1
   17    25	 1
   17    50	 1
   18    19	 1
   18    23	 1
   19    20	 1
   19    51	 1
   20    21	 1
   20    52	 1
   21    22	 1
   21    53	 1
   22    23	 1
   22    33	 1
   23    54	 1
   24    33	 1
   24    55	 1
   24    56	 1
   24    57	 1
   25    34	 1
   25    58	 1
   25    59	 1
   26    27	 1
   26    30	 1
   27    28	 1
   27    60	 1
   28    61	 1
   29    30	 1
   29    62	 1
   30    63	 1
   31    64	 1
   31    65	 1
   34    66	 1
   34    67	 1
   34    68	 1

[ pairs ]
;	ai	  aj funct			  c0			c1			  c2			c3
    1     7	 1
    1    11	 1
    1    19	 1
    1    23	 1
    1    34	 1
    1    58	 1
    1    59	 1
    2     5	 1
    2    11	 1
    2     9	 1
    2    38	 1
    2    14	 1
    2    43	 1
    2    44	 1
    2    46	 1
    2    47	 1
    3    26	 1
    3    60	 1
    3    63	 1
    4    13	 1
    4    15	 1
    4    45	 1
    5    18	 1
    5    25	 1
    5    50	 1
    5     8	 1
    5    10	 1
    5    40	 1
    6    17	 1
    6    35	 1
    6    12	 1
    6    16	 1
    6     9	 1
    6    38	 1
    6    39	 1
    7    13	 1
    7    41	 1
    7    42	 1
    7    15	 1
    7    48	 1
    7    49	 1
    7    32	 1
    7    10	 1
    7    40	 1
    7    26	 1
    8    12	 1
    8    16	 1
    8    11	 1
    8    39	 1
    8    27	 1
    8    30	 1
    9    40	 1
    9    28	 1
    9    60	 1
    9    29	 1
    9    63	 1
   10    38	 1
   10    27	 1
   10    30	 1
   11    32	 1
   11    26	 1
   12    15	 1
   12    48	 1
   12    49	 1
   12    31	 1
   12    45	 1
   13    16	 1
   13    46	 1
   13    47	 1
   13    64	 1
   13    65	 1
   14    36	 1
   14    37	 1
   14    41	 1
   14    42	 1
   14    48	 1
   14    49	 1
   15    43	 1
   15    44	 1
   15    64	 1
   15    65	 1
   16    41	 1
   16    42	 1
   16    31	 1
   16    45	 1
   17    32	 1
   17    20	 1
   17    51	 1
   17    22	 1
   17    54	 1
   17    66	 1
   17    67	 1
   17    68	 1
   18    35	 1
   18    34	 1
   18    58	 1
   18    59	 1
   18    21	 1
   18    52	 1
   18    33	 1
   19    25	 1
   19    50	 1
   19    22	 1
   19    54	 1
   19    53	 1
   20    23	 1
   20    33	 1
   21    51	 1
   21    54	 1
   21    24	 1
   22    52	 1
   22    55	 1
   22    56	 1
   22    57	 1
   23    25	 1
   23    50	 1
   23    51	 1
   23    53	 1
   23    24	 1
   25    35	 1
   26    38	 1
   26    39	 1
   26    61	 1
   26    62	 1
   27    29	 1
   27    63	 1
   28    30	 1
   28    62	 1
   29    61	 1
   30    60	 1
   31    43	 1
   31    44	 1
   31    46	 1
   31    47	 1
   32    35	 1
   33    53	 1
   33    54	 1
   34    50	 1
   35    50	 1
   36    64	 1
   36    65	 1
   37    64	 1
   37    65	 1
   39    40	 1
   41    43	 1
   41    44	 1
   42    43	 1
   42    44	 1
   43    45	 1
   44    45	 1
   45    46	 1
   45    47	 1
   45    64	 1
   45    65	 1
   46    48	 1
   46    49	 1
   47    48	 1
   47    49	 1
   50    58	 1
   50    59	 1
   51    52	 1
   52    53	 1
   58    66	 1
   58    67	 1
   58    68	 1
   59    66	 1
   59    67	 1
   59    68	 1
   60    61	 1
   62    63	 1

[ angles ]
;	ai	  aj	ak funct			c0			  c1			c2			  c3
    5     1    17	5
    5     1    35	5
   17     1    35	5
   12     2    16	5
   12     2     7	5
   16     2     7	5
   29     3    28	5
   36     4    37	5
   36     4    31	5
   37     4    31	5
    1     5     6	5
    1     5    32	5
    6     5    32	5
    5     6     7	5
    5     6    11	5
    7     6    11	5
    6     7     2	5
    6     7     8	5
    2     7     8	5
    7     8     9	5
    7     8    38	5
    9     8    38	5
    8     9    10	5
    8     9    26	5
   10     9    26	5
    9    10    11	5
    9    10    39	5
   11    10    39	5
    6    11    10	5
    6    11    40	5
   10    11    40	5
    2    12    13	5
    2    12    41	5
    2    12    42	5
   13    12    41	5
   13    12    42	5
   41    12    42	5
   12    13    14	5
   12    13    43	5
   12    13    44	5
   14    13    43	5
   14    13    44	5
   43    13    44	5
   13    14    15	5
   13    14    31	5
   13    14    45	5
   15    14    31	5
   15    14    45	5
   31    14    45	5
   14    15    16	5
   14    15    46	5
   14    15    47	5
   16    15    46	5
   16    15    47	5
   46    15    47	5
    2    16    15	5
    2    16    48	5
    2    16    49	5
   15    16    48	5
   15    16    49	5
   48    16    49	5
    1    17    18	5
    1    17    25	5
    1    17    50	5
   18    17    25	5
   18    17    50	5
   25    17    50	5
   17    18    19	5
   17    18    23	5
   19    18    23	5
   18    19    20	5
   18    19    51	5
   20    19    51	5
   19    20    21	5
   19    20    52	5
   21    20    52	5
   20    21    22	5
   20    21    53	5
   22    21    53	5
   21    22    23	5
   21    22    33	5
   23    22    33	5
   18    23    22	5
   18    23    54	5
   22    23    54	5
   33    24    55	5
   33    24    56	5
   33    24    57	5
   55    24    56	5
   55    24    57	5
   56    24    57	5
   17    25    34	5
   17    25    58	5
   17    25    59	5
   34    25    58	5
   34    25    59	5
   58    25    59	5
    9    26    27	5
    9    26    30	5
   27    26    30	5
   26    27    28	5
   26    27    60	5
   28    27    60	5
   27    28     3	5
   27    28    61	5
    3    28    61	5
    3    29    30	5
    3    29    62	5
   30    29    62	5
   26    30    29	5
   26    30    63	5
   29    30    63	5
   14    31     4	5
   14    31    64	5
   14    31    65	5
    4    31    64	5
    4    31    65	5
   64    31    65	5
   22    33    24	5
   25    34    66	5
   25    34    67	5
   25    34    68	5
   66    34    67	5
   66    34    68	5
   67    34    68	5

[ dihedrals ]
;	ai	  aj	ak	  al funct			  c0			c1			  c2			c3			  c4			c5
   17     1     5     6	 9
   17     1     5    32	 9
   35     1     5     6	 9
   35     1     5    32	 9
    5     1    17    18	 9
    5     1    17    25	 9
    5     1    17    50	 9
   35     1    17    18	 9
   35     1    17    25	 9
   35     1    17    50	 9
   16     2    12    13	 9
   16     2    12    41	 9
   16     2    12    42	 9
    7     2    12    13	 9
    7     2    12    41	 9
    7     2    12    42	 9
   12     2    16    15	 9
   12     2    16    48	 9
   12     2    16    49	 9
    7     2    16    15	 9
    7     2    16    48	 9
    7     2    16    49	 9
   12     2     7     6	 9
   12     2     7     8	 9
   16     2     7     6	 9
   16     2     7     8	 9
   28     3    29    30	 9
   28     3    29    62	 9
   29     3    28    27	 9
   29     3    28    61	 9
   36     4    31    14	 9
   36     4    31    64	 9
   36     4    31    65	 9
   37     4    31    14	 9
   37     4    31    64	 9
   37     4    31    65	 9
    1     5     6     7	 9
    1     5     6    11	 9
   32     5     6     7	 9
   32     5     6    11	 9
    5     6     7     2	 9
    5     6     7     8	 9
   11     6     7     2	 9
   11     6     7     8	 9
    5     6    11    10	 9
    5     6    11    40	 9
    7     6    11    10	 9
    7     6    11    40	 9
    6     7     8     9	 9
    6     7     8    38	 9
    2     7     8     9	 9
    2     7     8    38	 9
    7     8     9    10	 9
    7     8     9    26	 9
   38     8     9    10	 9
   38     8     9    26	 9
    8     9    10    11	 9
    8     9    10    39	 9
   26     9    10    11	 9
   26     9    10    39	 9
    8     9    26    27	 9
    8     9    26    30	 9
   10     9    26    27	 9
   10     9    26    30	 9
    9    10    11     6	 9
    9    10    11    40	 9
   39    10    11     6	 9
   39    10    11    40	 9
    2    12    13    14	 9
    2    12    13    43	 9
    2    12    13    44	 9
   41    12    13    14	 9
   41    12    13    43	 9
   41    12    13    44	 9
   42    12    13    14	 9
   42    12    13    43	 9
   42    12    13    44	 9
   12    13    14    15	 9
   12    13    14    31	 9
   12    13    14    45	 9
   43    13    14    15	 9
   43    13    14    31	 9
   43    13    14    45	 9
   44    13    14    15	 9
   44    13    14    31	 9
   44    13    14    45	 9
   13    14    15    16	 9
   13    14    15    46	 9
   13    14    15    47	 9
   31    14    15    16	 9
   31    14    15    46	 9
   31    14    15    47	 9
   45    14    15    16	 9
   45    14    15    46	 9
   45    14    15    47	 9
   13    14    31     4	 9
   13    14    31    64	 9
   13    14    31    65	 9
   15    14    31     4	 9
   15    14    31    64	 9
   15    14    31    65	 9
   45    14    31     4	 9
   45    14    31    64	 9
   45    14    31    65	 9
   14    15    16     2	 9
   14    15    16    48	 9
   14    15    16    49	 9
   46    15    16     2	 9
   46    15    16    48	 9
   46    15    16    49	 9
   47    15    16     2	 9
   47    15    16    48	 9
   47    15    16    49	 9
    1    17    18    19	 9
    1    17    18    23	 9
   25    17    18    19	 9
   25    17    18    23	 9
   50    17    18    19	 9
   50    17    18    23	 9
    1    17    25    34	 9
    1    17    25    58	 9
    1    17    25    59	 9
   18    17    25    34	 9
   18    17    25    58	 9
   18    17    25    59	 9
   50    17    25    34	 9
   50    17    25    58	 9
   50    17    25    59	 9
   17    18    19    20	 9
   17    18    19    51	 9
   23    18    19    20	 9
   23    18    19    51	 9
   17    18    23    22	 9
   17    18    23    54	 9
   19    18    23    22	 9
   19    18    23    54	 9
   18    19    20    21	 9
   18    19    20    52	 9
   51    19    20    21	 9
   51    19    20    52	 9
   19    20    21    22	 9
   19    20    21    53	 9
   52    20    21    22	 9
   52    20    21    53	 9
   20    21    22    23	 9
   20    21    22    33	 9
   53    21    22    23	 9
   53    21    22    33	 9
   21    22    23    18	 9
   21    22    23    54	 9
   33    22    23    18	 9
   33    22    23    54	 9
   21    22    33    24	 9
   23    22    33    24	 9
   55    24    33    22	 9
   56    24    33    22	 9
   57    24    33    22	 9
   17    25    34    66	 9
   17    25    34    67	 9
   17    25    34    68	 9
   58    25    34    66	 9
   58    25    34    67	 9
   58    25    34    68	 9
   59    25    34    66	 9
   59    25    34    67	 9
   59    25    34    68	 9
    9    26    27    28	 9
    9    26    27    60	 9
   30    26    27    28	 9
   30    26    27    60	 9
    9    26    30    29	 9
    9    26    30    63	 9
   27    26    30    29	 9
   27    26    30    63	 9
   26    27    28     3	 9
   26    27    28    61	 9
   60    27    28     3	 9
   60    27    28    61	 9
    3    29    30    26	 9
    3    29    30    63	 9
   62    29    30    26	 9
   62    29    30    63	 9

[ dihedrals ]
;	ai	  aj	ak	  al funct			  c0			c1			  c2			c3
    5     6     1    32	 2
