# Supplementary material for: Designing of the N-ethyl-4-(pyridin-4-yl)benzamide based potent ROCK1 inhibitors using docking, molecular dynamics, and 3D-QSAR
Source: PeerJ. 2021 Aug 9;9:e11951. doi: 10.7717/peerj.11951 (PMC8359802; doi:10.7717/peerj.11951)
Supplement: Supplemental Information 2 [file peerj-09-11951-s002.zip › Supplementary_Files/ROCK-Coordinates/MD/ROCK1-Cpd_D02/D02DC.mol2]

#	Name:			D02
#	Creating user name:	Swapnil
#	Creation time:		Sat Jan 16 17:51:43 2021

#	Modifying user name:	Swapnil
#	Modification time:	Sat Jan 16 17:56:36 2021

@<TRIPOS>MOLECULE
D02
   68    71     1     0     0
SMALL
USER_CHARGES
INVALID_CHARGES

@<TRIPOS>ATOM
      1 N         -64.4159   -7.3149  -47.3373 N.pl3     1 D02    -0.3050 
      2 N         -65.6930   -5.2630  -45.8140 N.3       1 D02    -0.3290 
      3 N         -68.1063   -6.1651  -38.6403 N.ar      1 D02    -0.2630 
      4 N         -66.2370   -3.4840  -50.9020 N.3       1 D02    -0.3300 
      5 C         -63.9279   -7.6859  -46.1393 C.2       1 D02     0.2460 
      6 C         -64.5257   -7.2050  -44.8387 C.ar      1 D02     0.0580 
      7 C         -65.3567   -6.0630  -44.7027 C.ar      1 D02     0.0420 
      8 C         -65.8427   -5.7550  -43.3867 C.ar      1 D02     0.0320 
      9 C         -65.8047   -6.6610  -42.2977 C.ar      1 D02    -0.0160 
     10 C         -65.0157   -7.8550  -42.5627 C.ar      1 D02     0.0090 
     11 C         -64.3837   -8.0640  -43.7727 C.ar      1 D02     0.0160 
     12 C         -64.5420   -4.4520  -46.5250 C.3       1 D02     0.1040 
     13 C         -65.1150   -3.4520  -47.5720 C.3       1 D02     0.0230 
     14 C         -66.2370   -4.0890  -48.4460 C.3       1 D02     0.0050 
     15 C         -67.4440   -4.4630  -47.5340 C.3       1 D02     0.0230 
     16 C         -67.0860   -5.5550  -46.4870 C.3       1 D02     0.1040 
     17 C         -63.8269   -7.8829  -48.5343 C.3       1 D02     0.1010 
     18 C         -64.5143   -9.1279  -49.0849 C.ar      1 D02    -0.0250 
     19 C         -65.8643   -9.5099  -48.7009 C.ar      1 D02     0.0050 
     20 C         -66.3673  -10.7269  -49.2969 C.ar      1 D02     0.0030 
     21 C         -65.7193  -11.5299  -50.1989 C.ar      1 D02     0.0320 
     22 C         -64.4433  -11.1919  -50.4679 C.ar      1 D02     0.0760 
     23 C         -63.7693  -10.0229  -49.9709 C.ar      1 D02     0.0380 
     24 C         -62.3882  -12.1778  -50.7937 C.3       1 D02     0.2020 
     25 C         -62.3669   -8.2529  -48.2133 C.3       1 D02     0.0080 
     26 C         -66.5553   -6.4931  -41.0333 C.ar      1 D02    -0.0150 
     27 C         -67.9403   -6.1971  -41.0303 C.ar      1 D02     0.0280 
     28 C         -68.7483   -6.2311  -39.8383 C.ar      1 D02     0.1110 
     29 C         -66.8603   -6.6141  -38.5243 C.ar      1 D02     0.1110 
     30 C         -66.0183   -6.7721  -39.6933 C.ar      1 D02     0.0280 
     31 C         -66.7170   -3.1360  -49.5560 C.3       1 D02     0.0800 
     32 O         -63.0809   -8.5649  -46.1453 O.2       1 D02    -0.2700 
     33 O         -63.7204  -12.0428  -51.2958 O.3       1 D02    -0.3480 
     34 C63       -61.4919   -8.0069  -49.4553 C.3       1 D02     0.0250 
     35 H         -65.1689   -6.6609  -47.4003 H         1 D02     0.1500 
     36 H         -67.0310   -3.9660  -51.4530 H         1 D02     0.1180 
     37 H         -65.3950   -4.1550  -50.8210 H         1 D02     0.1180 
     38 H1        -66.2637   -4.7708  -43.2163 H         1 D02     0.0000 
     39 H2        -64.9211   -8.6044  -41.7852 H         1 D02     0.0000 
     40 H3        -63.7520   -8.9375  -43.8872 H         1 D02     0.0000 
     41 H4        -63.8693   -5.1574  -47.0347 H         1 D02     0.0000 
     42 H5        -63.9778   -3.8908  -45.7656 H         1 D02     0.0000 
     43 H6        -64.2979   -3.1225  -48.2306 H         1 D02     0.0000 
     44 H7        -65.5309   -2.5832  -47.0407 H         1 D02     0.0000 
     45 H8        -65.8413   -5.0022  -48.9146 H         1 D02     0.0000 
     46 H9        -68.2618   -4.8370  -48.1675 H         1 D02     0.0000 
     47 H10       -67.7764   -3.5598  -47.0014 H         1 D02     0.0000 
     48 H11       -67.8634   -5.5747  -45.7090 H         1 D02     0.0000 
     49 H12       -67.0443   -6.5331  -46.9886 H         1 D02     0.0000 
     50 H13       -63.8459   -7.1118  -49.3186 H         1 D02     0.0000 
     51 H14       -66.4560   -8.9190  -48.0110 H         1 D02     0.0000 
     52 H15       -67.3623  -11.0372  -48.9989 H         1 D02     0.0000 
     53 H16       -66.2019  -12.3811  -50.6652 H         1 D02     0.0000 
     54 H17       -62.7418   -9.8114  -50.2439 H         1 D02     0.0000 
     55 H18       -62.2253  -13.2133  -50.4604 H         1 D02     0.0000 
     56 H19       -62.2450  -11.4926  -49.9452 H         1 D02     0.0000 
     57 H20       -61.6698  -11.9313  -51.5894 H         1 D02     0.0000 
     58 H21       -62.3112   -9.3142  -47.9296 H         1 D02     0.0000 
     59 H22       -62.0053   -7.6313  -47.3809 H         1 D02     0.0000 
     60 H23       -68.4144   -5.9327  -41.9686 H         1 D02     0.0000 
     61 H24       -69.8283   -6.3065  -39.8936 H         1 D02     0.0000 
     62 H25       -66.4699   -6.8648  -37.5446 H         1 D02     0.0000 
     63 H26       -64.9904   -7.0967  -39.5795 H         1 D02     0.0000 
     64 H27       -66.3642   -2.1221  -49.3160 H         1 D02     0.0000 
     65 H28       -67.8169   -3.1482  -49.5687 H         1 D02     0.0000 
     66 H29       -61.1302   -8.9697  -49.8455 H         1 D02     0.0000 
     67 H30       -60.6332   -7.3770  -49.1799 H         1 D02     0.0000 
     68 H31       -62.0869   -7.4982  -50.2281 H         1 D02     0.0000 
@<TRIPOS>BOND
     1    5    1 1    
     2    1   17 1    
     3    1   35 1    
     4   12    2 1    
     5   16    2 1    
     6   29    3 ar   
     7    4   36 1    
     8    4   37 1    
     9    6    5 1    
    10    5   32 2    
    11    7    6 ar   
    12    6   11 ar   
    13    2    7 1    
    14    7    8 ar   
    15    8    9 ar   
    16    9   10 ar   
    17    9   26 1    
    18   11   10 ar   
    19   13   12 1    
    20   14   13 1    
    21   14   15 1    
    22   31   14 1    
    23   15   16 1    
    24   17   18 1    
    25   17   25 1    
    26   18   19 ar   
    27   18   23 ar   
    28   19   20 ar   
    29   20   21 ar   
    30   22   21 ar   
    31   23   22 ar   
    32   22   33 1    
    33   25   34 1    
    34   26   27 ar   
    35   26   30 ar   
    36   27   28 ar   
    37   28    3 ar   
    38   30   29 ar   
    39    4   31 1    
    40   33   24 1    
    41    8   38 1    
    42   10   39 1    
    43   11   40 1    
    44   12   41 1    
    45   12   42 1    
    46   13   43 1    
    47   13   44 1    
    48   14   45 1    
    49   15   46 1    
    50   15   47 1    
    51   16   48 1    
    52   16   49 1    
    53   17   50 1    
    54   19   51 1    
    55   20   52 1    
    56   21   53 1    
    57   23   54 1    
    58   24   55 1    
    59   24   56 1    
    60   24   57 1    
    61   25   58 1    
    62   25   59 1    
    63   27   60 1    
    64   28   61 1    
    65   29   62 1    
    66   30   63 1    
    67   31   64 1    
    68   31   65 1    
    69   34   66 1    
    70   34   67 1    
    71   34   68 1    
@<TRIPOS>SUBSTRUCTURE
     1 D02     1 GROUP             1 D     ****    0 ROOT 
