# Supplementary material for: Designing of the N-ethyl-4-(pyridin-4-yl)benzamide based potent ROCK1 inhibitors using docking, molecular dynamics, and 3D-QSAR
Source: PeerJ. 2021 Aug 9;9:e11951. doi: 10.7717/peerj.11951 (PMC8359802; doi:10.7717/peerj.11951)
Supplement: Supplemental Information 2 [file peerj-09-11951-s002.zip › Supplementary_Files/ROCK-Coordinates/MD/ROCK1-Cpd_D02/MD_D02_OUT.pdb]

ATOM      1  N   THR     9      46.500  42.070  22.090  1.00  0.00           N  
ATOM      2  CA  THR     9      47.360  42.580  23.200  1.00  0.00           C  
ATOM      3  C   THR     9      46.440  42.990  24.390  1.00  0.00           C  
ATOM      4  O   THR     9      45.300  43.250  24.110  1.00  0.00           O  
ATOM      5  CB  THR     9      48.320  43.790  22.650  1.00  0.00           C  
ATOM      6  CG2 THR     9      49.190  43.350  21.470  1.00  0.00           C  
ATOM      7  OG1 THR     9      47.530  44.920  22.360  1.00  0.00           O  
ATOM      8  HA  THR     9      47.990  41.780  23.550  1.00  0.00           H  
ATOM      9  HB  THR     9      48.970  44.040  23.510  1.00  0.00           H  
ATOM     10  HG1 THR     9      48.120  45.670  22.220  1.00  0.00           H  
ATOM     11 1HG2 THR     9      49.730  44.230  21.060  1.00  0.00           H  
ATOM     12 2HG2 THR     9      48.530  43.060  20.620  1.00  0.00           H  
ATOM     13 3HG2 THR     9      49.870  42.540  21.790  1.00  0.00           H  
ATOM     14  H1  THR     9      46.130  42.850  21.510  1.00  0.00           H  
ATOM     15  H2  THR     9      45.740  41.430  22.420  1.00  0.00           H  
ATOM     16  H3  THR     9      46.990  41.500  21.370  1.00  0.00           H  
ATOM     17  N   ARG    10      46.950  42.870  25.680  1.00  0.00           N  
ATOM     18  CA  ARG    10      46.180  43.340  26.920  1.00  0.00           C  
ATOM     19  C   ARG    10      45.110  42.210  27.280  1.00  0.00           C  
ATOM     20  O   ARG    10      43.990  42.470  27.800  1.00  0.00           O  
ATOM     21  CB  ARG    10      45.440  44.740  26.730  1.00  0.00           C  
ATOM     22  CG  ARG    10      46.380  45.980  26.430  1.00  0.00           C  
ATOM     23  CD  ARG    10      45.760  47.360  26.470  1.00  0.00           C  
ATOM     24  NE  ARG    10      44.830  47.410  25.250  1.00  0.00           N  
ATOM     25  CZ  ARG    10      43.540  47.360  25.230  1.00  0.00           C  
ATOM     26  NH1 ARG    10      42.710  47.280  26.210  1.00  0.00           N1+
ATOM     27  NH2 ARG    10      42.960  47.360  24.070  1.00  0.00           N  
ATOM     28  HN  ARG    10      47.890  42.600  25.860  1.00  0.00           H  
ATOM     29  HA  ARG    10      46.920  43.290  27.710  1.00  0.00           H  
ATOM     30  HB1 ARG    10      44.900  45.040  27.660  1.00  0.00           H  
ATOM     31  HB2 ARG    10      44.620  44.680  25.980  1.00  0.00           H  
ATOM     32  HG1 ARG    10      46.860  45.920  25.430  1.00  0.00           H  
ATOM     33  HG2 ARG    10      47.220  45.960  27.150  1.00  0.00           H  
ATOM     34  HD1 ARG    10      46.650  48.020  26.430  1.00  0.00           H  
ATOM     35  HD2 ARG    10      45.190  47.270  27.430  1.00  0.00           H  
ATOM     36  HE  ARG    10      45.230  47.700  24.380  1.00  0.00           H  
ATOM     37 1HH1 ARG    10      43.060  47.460  27.140  1.00  0.00           H  
ATOM     38 2HH1 ARG    10      41.720  47.250  26.090  1.00  0.00           H  
ATOM     39 1HH2 ARG    10      43.540  47.360  23.250  1.00  0.00           H  
ATOM     40 2HH2 ARG    10      41.990  47.170  24.190  1.00  0.00           H  
ATOM     41  N   PHE    11      45.540  40.950  26.950  1.00  0.00           N  
ATOM     42  CA  PHE    11      44.750  39.780  26.780  1.00  0.00           C  
ATOM     43  C   PHE    11      43.600  39.480  27.780  1.00  0.00           C  
ATOM     44  O   PHE    11      42.480  39.370  27.290  1.00  0.00           O  
ATOM     45  CB  PHE    11      45.680  38.550  26.570  1.00  0.00           C  
ATOM     46  CG  PHE    11      46.770  38.750  25.460  1.00  0.00           C  
ATOM     47  CD1 PHE    11      46.330  39.020  24.130  1.00  0.00           C  
ATOM     48  CD2 PHE    11      48.140  38.770  25.710  1.00  0.00           C  
ATOM     49  CE1 PHE    11      47.310  39.130  23.130  1.00  0.00           C  
ATOM     50  CE2 PHE    11      49.100  39.110  24.770  1.00  0.00           C  
ATOM     51  CZ  PHE    11      48.650  39.180  23.420  1.00  0.00           C  
ATOM     52  HN  PHE    11      46.400  40.780  26.480  1.00  0.00           H  
ATOM     53  HA  PHE    11      44.300  39.860  25.800  1.00  0.00           H  
ATOM     54  HB1 PHE    11      45.010  37.720  26.240  1.00  0.00           H  
ATOM     55  HB2 PHE    11      46.110  38.330  27.570  1.00  0.00           H  
ATOM     56  HD1 PHE    11      45.280  39.000  23.910  1.00  0.00           H  
ATOM     57  HD2 PHE    11      48.360  38.650  26.760  1.00  0.00           H  
ATOM     58  HE1 PHE    11      46.950  39.090  22.120  1.00  0.00           H  
ATOM     59  HE2 PHE    11      50.120  39.060  25.100  1.00  0.00           H  
ATOM     60  HZ  PHE    11      49.360  39.400  22.640  1.00  0.00           H  
ATOM     61  N   GLU    12      43.850  39.450  29.130  1.00  0.00           N  
ATOM     62  CA  GLU    12      42.780  39.230  30.110  1.00  0.00           C  
ATOM     63  C   GLU    12      41.710  40.320  30.210  1.00  0.00           C  
ATOM     64  O   GLU    12      40.520  40.020  30.410  1.00  0.00           O  
ATOM     65  CB  GLU    12      43.310  38.820  31.530  1.00  0.00           C  
ATOM     66  CG  GLU    12      44.350  37.710  31.580  1.00  0.00           C  
ATOM     67  CD  GLU    12      44.960  37.580  33.000  1.00  0.00           C  
ATOM     68  OE1 GLU    12      44.200  37.640  33.990  1.00  0.00           O  
ATOM     69  OE2 GLU    12      46.180  37.350  33.020  1.00  0.00           O1-
ATOM     70  HN  GLU    12      44.770  39.560  29.510  1.00  0.00           H  
ATOM     71  HA  GLU    12      42.250  38.350  29.770  1.00  0.00           H  
ATOM     72  HB1 GLU    12      42.430  38.400  32.070  1.00  0.00           H  
ATOM     73  HB2 GLU    12      43.790  39.680  32.040  1.00  0.00           H  
ATOM     74  HG1 GLU    12      45.270  38.010  31.030  1.00  0.00           H  
ATOM     75  HG2 GLU    12      44.060  36.720  31.150  1.00  0.00           H  
ATOM     76  N   LYS    13      42.010  41.630  29.930  1.00  0.00           N  
ATOM     77  CA  LYS    13      41.010  42.720  29.790  1.00  0.00           C  
ATOM     78  C   LYS    13      40.210  42.460  28.480  1.00  0.00           C  
ATOM     79  O   LYS    13      39.000  42.700  28.340  1.00  0.00           O  
ATOM     80  CB  LYS    13      41.780  44.110  29.570  1.00  0.00           C  
ATOM     81  CG  LYS    13      42.780  44.360  30.680  1.00  0.00           C  
ATOM     82  CD  LYS    13      42.140  44.370  32.070  1.00  0.00           C  
ATOM     83  CE  LYS    13      43.070  44.470  33.280  1.00  0.00           C  
ATOM     84  NZ  LYS    13      43.940  45.640  33.180  1.00  0.00           N1+
ATOM     85  HN  LYS    13      42.880  41.930  29.550  1.00  0.00           H  
ATOM     86  HA  LYS    13      40.410  42.820  30.680  1.00  0.00           H  
ATOM     87  HB1 LYS    13      41.080  44.970  29.610  1.00  0.00           H  
ATOM     88  HB2 LYS    13      42.380  44.060  28.640  1.00  0.00           H  
ATOM     89  HG1 LYS    13      43.130  45.390  30.470  1.00  0.00           H  
ATOM     90  HG2 LYS    13      43.560  43.570  30.590  1.00  0.00           H  
ATOM     91  HD1 LYS    13      41.610  43.390  32.060  1.00  0.00           H  
ATOM     92  HD2 LYS    13      41.370  45.170  32.100  1.00  0.00           H  
ATOM     93  HE1 LYS    13      43.670  43.540  33.240  1.00  0.00           H  
ATOM     94  HE2 LYS    13      42.470  44.500  34.220  1.00  0.00           H  
ATOM     95  HZ1 LYS    13      44.380  45.790  34.110  1.00  0.00           H  
ATOM     96  HZ2 LYS    13      43.360  46.480  33.020  1.00  0.00           H  
ATOM     97  HZ3 LYS    13      44.600  45.500  32.380  1.00  0.00           H  
ATOM     98  N   MET    14      40.910  41.910  27.440  1.00  0.00           N  
ATOM     99  CA  MET    14      40.130  41.510  26.190  1.00  0.00           C  
ATOM    100  C   MET    14      39.090  40.480  26.450  1.00  0.00           C  
ATOM    101  O   MET    14      37.970  40.500  25.960  1.00  0.00           O  
ATOM    102  CB  MET    14      41.140  41.090  25.080  1.00  0.00           C  
ATOM    103  CG  MET    14      42.200  42.210  24.820  1.00  0.00           C  
ATOM    104  SD  MET    14      41.430  43.550  23.880  1.00  0.00           S  
ATOM    105  CE  MET    14      41.740  42.640  22.370  1.00  0.00           C  
ATOM    106  HN  MET    14      41.880  41.680  27.510  1.00  0.00           H  
ATOM    107  HA  MET    14      39.660  42.450  25.940  1.00  0.00           H  
ATOM    108  HB1 MET    14      40.560  40.750  24.190  1.00  0.00           H  
ATOM    109  HB2 MET    14      41.710  40.210  25.440  1.00  0.00           H  
ATOM    110  HG1 MET    14      43.000  41.690  24.260  1.00  0.00           H  
ATOM    111  HG2 MET    14      42.740  42.680  25.660  1.00  0.00           H  
ATOM    112  HE1 MET    14      41.010  41.810  22.300  1.00  0.00           H  
ATOM    113  HE2 MET    14      42.750  42.200  22.410  1.00  0.00           H  
ATOM    114  HE3 MET    14      41.710  43.380  21.540  1.00  0.00           H  
ATOM    115  N   ASP    15      39.480  39.530  27.350  1.00  0.00           N  
ATOM    116  CA  ASP    15      38.720  38.410  27.760  1.00  0.00           C  
ATOM    117  C   ASP    15      37.500  38.740  28.650  1.00  0.00           C  
ATOM    118  O   ASP    15      36.400  38.250  28.460  1.00  0.00           O  
ATOM    119  CB  ASP    15      39.660  37.400  28.470  1.00  0.00           C  
ATOM    120  CG  ASP    15      39.050  36.180  29.050  1.00  0.00           C  
ATOM    121  OD1 ASP    15      39.230  35.880  30.240  1.00  0.00           O  
ATOM    122  OD2 ASP    15      38.330  35.450  28.290  1.00  0.00           O1-
ATOM    123  HN  ASP    15      40.410  39.470  27.700  1.00  0.00           H  
ATOM    124  HA  ASP    15      38.320  37.990  26.850  1.00  0.00           H  
ATOM    125  HB1 ASP    15      40.200  37.880  29.320  1.00  0.00           H  
ATOM    126  HB2 ASP    15      40.390  37.040  27.710  1.00  0.00           H  
ATOM    127  N   ASN    16      37.670  39.700  29.560  1.00  0.00           N  
ATOM    128  CA  ASN    16      36.670  40.220  30.450  1.00  0.00           C  
ATOM    129  C   ASN    16      35.670  41.150  29.710  1.00  0.00           C  
ATOM    130  O   ASN    16      34.550  41.430  30.170  1.00  0.00           O  
ATOM    131  CB  ASN    16      37.160  40.910  31.750  1.00  0.00           C  
ATOM    132  CG  ASN    16      37.790  39.880  32.790  1.00  0.00           C  
ATOM    133  ND2 ASN    16      38.300  40.390  33.950  1.00  0.00           N  
ATOM    134  OD1 ASN    16      37.610  38.660  32.670  1.00  0.00           O  
ATOM    135  HN  ASN    16      38.580  40.070  29.730  1.00  0.00           H  
ATOM    136  HA  ASN    16      36.090  39.360  30.740  1.00  0.00           H  
ATOM    137  HB1 ASN    16      36.310  41.380  32.290  1.00  0.00           H  
ATOM    138  HB2 ASN    16      37.840  41.740  31.490  1.00  0.00           H  
ATOM    139 1HD2 ASN    16      38.450  39.790  34.730  1.00  0.00           H  
ATOM    140 2HD2 ASN    16      38.460  41.370  34.130  1.00  0.00           H  
ATOM    141  N   LEU    17      36.000  41.600  28.470  1.00  0.00           N  
ATOM    142  CA  LEU    17      35.120  42.530  27.720  1.00  0.00           C  
ATOM    143  C   LEU    17      33.790  41.860  27.340  1.00  0.00           C  
ATOM    144  O   LEU    17      32.730  42.360  27.640  1.00  0.00           O  
ATOM    145  CB  LEU    17      35.830  43.070  26.450  1.00  0.00           C  
ATOM    146  CG  LEU    17      34.980  43.940  25.400  1.00  0.00           C  
ATOM    147  CD1 LEU    17      34.610  45.260  26.070  1.00  0.00           C  
ATOM    148  CD2 LEU    17      35.770  44.310  24.170  1.00  0.00           C  
ATOM    149  HN  LEU    17      36.950  41.610  28.160  1.00  0.00           H  
ATOM    150  HA  LEU    17      34.830  43.250  28.470  1.00  0.00           H  
ATOM    151  HB1 LEU    17      36.230  42.210  25.880  1.00  0.00           H  
ATOM    152  HB2 LEU    17      36.690  43.720  26.710  1.00  0.00           H  
ATOM    153  HG  LEU    17      34.030  43.420  25.150  1.00  0.00           H  
ATOM    154 1HD1 LEU    17      34.160  46.040  25.420  1.00  0.00           H  
ATOM    155 2HD1 LEU    17      35.550  45.810  26.290  1.00  0.00           H  
ATOM    156 3HD1 LEU    17      34.040  45.050  27.000  1.00  0.00           H  
ATOM    157 1HD2 LEU    17      35.190  44.980  23.510  1.00  0.00           H  
ATOM    158 2HD2 LEU    17      35.860  43.360  23.610  1.00  0.00           H  
ATOM    159 3HD2 LEU    17      36.780  44.730  24.380  1.00  0.00           H  
ATOM    160  N   LEU    18      33.870  40.630  26.870  1.00  0.00           N  
ATOM    161  CA  LEU    18      32.730  39.850  26.360  1.00  0.00           C  
ATOM    162  C   LEU    18      32.010  39.110  27.450  1.00  0.00           C  
ATOM    163  O   LEU    18      31.040  38.370  27.170  1.00  0.00           O  
ATOM    164  CB  LEU    18      33.220  38.870  25.300  1.00  0.00           C  
ATOM    165  CG  LEU    18      34.130  39.450  24.130  1.00  0.00           C  
ATOM    166  CD1 LEU    18      34.610  38.260  23.310  1.00  0.00           C  
ATOM    167  CD2 LEU    18      33.580  40.610  23.430  1.00  0.00           C  
ATOM    168  HN  LEU    18      34.790  40.290  26.690  1.00  0.00           H  
ATOM    169  HA  LEU    18      32.000  40.560  26.010  1.00  0.00           H  
ATOM    170  HB1 LEU    18      32.260  38.530  24.850  1.00  0.00           H  
ATOM    171  HB2 LEU    18      33.800  38.050  25.770  1.00  0.00           H  
ATOM    172  HG  LEU    18      35.120  39.730  24.570  1.00  0.00           H  
ATOM    173 1HD1 LEU    18      35.140  37.540  23.960  1.00  0.00           H  
ATOM    174 2HD1 LEU    18      35.410  38.630  22.630  1.00  0.00           H  
ATOM    175 3HD1 LEU    18      33.800  37.760  22.750  1.00  0.00           H  
ATOM    176 1HD2 LEU    18      32.990  41.330  24.030  1.00  0.00           H  
ATOM    177 2HD2 LEU    18      32.910  40.190  22.650  1.00  0.00           H  
ATOM    178 3HD2 LEU    18      34.480  41.060  22.960  1.00  0.00           H  
ATOM    179  N   ARG    19      32.480  39.190  28.690  1.00  0.00           N  
ATOM    180  CA  ARG    19      31.800  38.620  29.860  1.00  0.00           C  
ATOM    181  C   ARG    19      30.910  39.570  30.640  1.00  0.00           C  
ATOM    182  O   ARG    19      30.360  39.200  31.650  1.00  0.00           O  
ATOM    183  CB  ARG    19      32.760  38.000  30.860  1.00  0.00           C  
ATOM    184  CG  ARG    19      33.810  37.050  30.250  1.00  0.00           C  
ATOM    185  CD  ARG    19      34.800  36.580  31.320  1.00  0.00           C  
ATOM    186  NE  ARG    19      35.820  35.750  30.620  1.00  0.00           N  
ATOM    187  CZ  ARG    19      35.870  34.480  30.560  1.00  0.00           C  
ATOM    188  NH1 ARG    19      34.920  33.740  31.070  1.00  0.00           N1+
ATOM    189  NH2 ARG    19      36.860  33.850  29.970  1.00  0.00           N  
ATOM    190  HN  ARG    19      33.330  39.700  28.810  1.00  0.00           H  
ATOM    191  HA  ARG    19      31.210  37.770  29.560  1.00  0.00           H  
ATOM    192  HB1 ARG    19      32.220  37.440  31.660  1.00  0.00           H  
ATOM    193  HB2 ARG    19      33.380  38.840  31.250  1.00  0.00           H  
ATOM    194  HG1 ARG    19      34.350  37.710  29.530  1.00  0.00           H  
ATOM    195  HG2 ARG    19      33.220  36.270  29.730  1.00  0.00           H  
ATOM    196  HD1 ARG    19      34.360  35.970  32.130  1.00  0.00           H  
ATOM    197  HD2 ARG    19      35.340  37.440  31.780  1.00  0.00           H  
ATOM    198  HE  ARG    19      36.420  36.110  29.910  1.00  0.00           H  
ATOM    199 1HH1 ARG    19      34.030  34.170  31.210  1.00  0.00           H  
ATOM    200 2HH1 ARG    19      35.010  32.820  30.700  1.00  0.00           H  
ATOM    201 1HH2 ARG    19      37.430  34.400  29.350  1.00  0.00           H  
ATOM    202 2HH2 ARG    19      36.850  32.860  30.100  1.00  0.00           H  
ATOM    203  N   ASP    20      30.770  40.790  30.150  1.00  0.00           N  
ATOM    204  CA  ASP    20      29.920  41.870  30.710  1.00  0.00           C  
ATOM    205  C   ASP    20      28.430  41.660  30.490  1.00  0.00           C  
ATOM    206  O   ASP    20      28.020  41.370  29.420  1.00  0.00           O  
ATOM    207  CB  ASP    20      30.550  43.210  30.110  1.00  0.00           C  
ATOM    208  CG  ASP    20      30.040  44.530  30.520  1.00  0.00           C  
ATOM    209  OD1 ASP    20      29.030  44.580  31.330  1.00  0.00           O  
ATOM    210  OD2 ASP    20      30.540  45.570  30.100  1.00  0.00           O1-
ATOM    211  HN  ASP    20      31.290  40.910  29.310  1.00  0.00           H  
ATOM    212  HA  ASP    20      30.100  41.860  31.770  1.00  0.00           H  
ATOM    213  HB1 ASP    20      30.570  43.160  29.000  1.00  0.00           H  
ATOM    214  HB2 ASP    20      31.630  43.170  30.370  1.00  0.00           H  
ATOM    215  N   PRO    21      27.550  41.740  31.440  1.00  0.00           N  
ATOM    216  CA  PRO    21      26.080  41.940  31.190  1.00  0.00           C  
ATOM    217  C   PRO    21      25.710  42.980  30.220  1.00  0.00           C  
ATOM    218  O   PRO    21      24.670  42.840  29.640  1.00  0.00           O  
ATOM    219  CB  PRO    21      25.410  42.240  32.540  1.00  0.00           C  
ATOM    220  CG  PRO    21      26.280  41.310  33.450  1.00  0.00           C  
ATOM    221  CD  PRO    21      27.720  41.500  32.900  1.00  0.00           C  
ATOM    222  HA  PRO    21      25.820  41.040  30.660  1.00  0.00           H  
ATOM    223  HB1 PRO    21      24.340  41.950  32.570  1.00  0.00           H  
ATOM    224  HB2 PRO    21      25.530  43.310  32.810  1.00  0.00           H  
ATOM    225  HG1 PRO    21      26.140  41.480  34.540  1.00  0.00           H  
ATOM    226  HG2 PRO    21      26.060  40.240  33.230  1.00  0.00           H  
ATOM    227  HD1 PRO    21      28.170  42.380  33.400  1.00  0.00           H  
ATOM    228  HD2 PRO    21      28.440  40.670  33.020  1.00  0.00           H  
ATOM    229  N   LYS    22      26.540  44.030  30.000  1.00  0.00           N  
ATOM    230  CA  LYS    22      26.330  45.120  29.110  1.00  0.00           C  
ATOM    231  C   LYS    22      27.210  45.040  27.850  1.00  0.00           C  
ATOM    232  O   LYS    22      27.300  46.020  27.080  1.00  0.00           O  
ATOM    233  CB  LYS    22      26.560  46.490  29.800  1.00  0.00           C  
ATOM    234  CG  LYS    22      25.600  46.710  30.980  1.00  0.00           C  
ATOM    235  CD  LYS    22      25.750  48.060  31.620  1.00  0.00           C  
ATOM    236  CE  LYS    22      24.920  48.360  32.820  1.00  0.00           C  
ATOM    237  NZ  LYS    22      23.630  47.840  32.600  1.00  0.00           N1+
ATOM    238  HN  LYS    22      27.370  44.050  30.560  1.00  0.00           H  
ATOM    239  HA  LYS    22      25.310  45.150  28.730  1.00  0.00           H  
ATOM    240  HB1 LYS    22      26.530  47.400  29.170  1.00  0.00           H  
ATOM    241  HB2 LYS    22      27.610  46.400  30.150  1.00  0.00           H  
ATOM    242  HG1 LYS    22      25.750  45.880  31.710  1.00  0.00           H  
ATOM    243  HG2 LYS    22      24.590  46.470  30.590  1.00  0.00           H  
ATOM    244  HD1 LYS    22      25.650  48.870  30.860  1.00  0.00           H  
ATOM    245  HD2 LYS    22      26.850  48.100  31.790  1.00  0.00           H  
ATOM    246  HE1 LYS    22      24.850  49.470  32.810  1.00  0.00           H  
ATOM    247  HE2 LYS    22      25.210  47.840  33.750  1.00  0.00           H  
ATOM    248  HZ1 LYS    22      23.180  48.110  31.710  1.00  0.00           H  
ATOM    249  HZ2 LYS    22      22.950  48.160  33.330  1.00  0.00           H  
ATOM    250  HZ3 LYS    22      23.550  46.800  32.660  1.00  0.00           H  
ATOM    251  N   SER    23      27.880  43.860  27.530  1.00  0.00           N  
ATOM    252  CA  SER    23      28.530  43.600  26.250  1.00  0.00           C  
ATOM    253  C   SER    23      27.640  43.740  25.000  1.00  0.00           C  
ATOM    254  O   SER    23      26.560  43.250  24.860  1.00  0.00           O  
ATOM    255  CB  SER    23      29.360  42.300  26.250  1.00  0.00           C  
ATOM    256  OG  SER    23      29.770  41.860  24.920  1.00  0.00           O  
ATOM    257  HN  SER    23      27.730  43.020  28.040  1.00  0.00           H  
ATOM    258  HA  SER    23      29.260  44.390  26.160  1.00  0.00           H  
ATOM    259  HB1 SER    23      28.730  41.550  26.770  1.00  0.00           H  
ATOM    260  HB2 SER    23      30.200  42.590  26.920  1.00  0.00           H  
ATOM    261  HG1 SER    23      30.550  42.330  24.610  1.00  0.00           H  
ATOM    262  N   GLU    24      28.210  44.340  23.960  1.00  0.00           N  
ATOM    263  CA  GLU    24      27.680  44.650  22.670  1.00  0.00           C  
ATOM    264  C   GLU    24      27.320  43.440  21.890  1.00  0.00           C  
ATOM    265  O   GLU    24      26.490  43.380  20.980  1.00  0.00           O  
ATOM    266  CB  GLU    24      28.740  45.390  21.760  1.00  0.00           C  
ATOM    267  CG  GLU    24      29.490  46.660  22.350  1.00  0.00           C  
ATOM    268  CD  GLU    24      28.440  47.700  22.850  1.00  0.00           C  
ATOM    269  OE1 GLU    24      28.540  48.310  23.950  1.00  0.00           O  
ATOM    270  OE2 GLU    24      27.450  47.810  22.150  1.00  0.00           O1-
ATOM    271  HN  GLU    24      29.150  44.630  24.140  1.00  0.00           H  
ATOM    272  HA  GLU    24      26.870  45.350  22.760  1.00  0.00           H  
ATOM    273  HB1 GLU    24      28.350  45.540  20.730  1.00  0.00           H  
ATOM    274  HB2 GLU    24      29.550  44.650  21.560  1.00  0.00           H  
ATOM    275  HG1 GLU    24      30.140  47.140  21.590  1.00  0.00           H  
ATOM    276  HG2 GLU    24      30.120  46.440  23.240  1.00  0.00           H  
ATOM    277  N   VAL    25      27.960  42.350  22.120  1.00  0.00           N  
ATOM    278  CA  VAL    25      27.650  41.060  21.480  1.00  0.00           C  
ATOM    279  C   VAL    25      27.170  40.040  22.480  1.00  0.00           C  
ATOM    280  O   VAL    25      27.160  38.830  22.260  1.00  0.00           O  
ATOM    281  CB  VAL    25      28.720  40.500  20.620  1.00  0.00           C  
ATOM    282  CG1 VAL    25      28.910  41.420  19.350  1.00  0.00           C  
ATOM    283  CG2 VAL    25      30.060  40.340  21.370  1.00  0.00           C  
ATOM    284  HN  VAL    25      28.800  42.340  22.670  1.00  0.00           H  
ATOM    285  HA  VAL    25      26.850  41.140  20.760  1.00  0.00           H  
ATOM    286  HB  VAL    25      28.450  39.490  20.260  1.00  0.00           H  
ATOM    287 1HG1 VAL    25      29.760  40.940  18.810  1.00  0.00           H  
ATOM    288 2HG1 VAL    25      29.100  42.450  19.720  1.00  0.00           H  
ATOM    289 3HG1 VAL    25      28.010  41.430  18.700  1.00  0.00           H  
ATOM    290 1HG2 VAL    25      30.010  39.540  22.140  1.00  0.00           H  
ATOM    291 2HG2 VAL    25      30.270  41.270  21.930  1.00  0.00           H  
ATOM    292 3HG2 VAL    25      30.880  40.030  20.690  1.00  0.00           H  
ATOM    293  N   ASN    26      26.710  40.530  23.640  1.00  0.00           N  
ATOM    294  CA  ASN    26      26.090  39.770  24.630  1.00  0.00           C  
ATOM    295  C   ASN    26      24.850  39.050  24.120  1.00  0.00           C  
ATOM    296  O   ASN    26      23.890  39.640  23.660  1.00  0.00           O  
ATOM    297  CB  ASN    26      25.640  40.630  25.890  1.00  0.00           C  
ATOM    298  CG  ASN    26      24.990  39.830  27.030  1.00  0.00           C  
ATOM    299  ND2 ASN    26      24.290  40.590  27.920  1.00  0.00           N  
ATOM    300  OD1 ASN    26      25.030  38.640  27.170  1.00  0.00           O  
ATOM    301  HN  ASN    26      26.610  41.520  23.760  1.00  0.00           H  
ATOM    302  HA  ASN    26      26.740  38.950  24.910  1.00  0.00           H  
ATOM    303  HB1 ASN    26      24.980  41.470  25.570  1.00  0.00           H  
ATOM    304  HB2 ASN    26      26.600  41.000  26.310  1.00  0.00           H  
ATOM    305 1HD2 ASN    26      23.870  40.110  28.680  1.00  0.00           H  
ATOM    306 2HD2 ASN    26      24.410  41.570  28.090  1.00  0.00           H  
ATOM    307  N   SER    27      24.810  37.700  24.280  1.00  0.00           N  
ATOM    308  CA  SER    27      23.790  36.870  23.670  1.00  0.00           C  
ATOM    309  C   SER    27      22.400  37.030  24.390  1.00  0.00           C  
ATOM    310  O   SER    27      21.360  37.040  23.740  1.00  0.00           O  
ATOM    311  CB  SER    27      24.180  35.370  23.770  1.00  0.00           C  
ATOM    312  OG  SER    27      25.490  35.200  23.230  1.00  0.00           O  
ATOM    313  HN  SER    27      25.610  37.240  24.670  1.00  0.00           H  
ATOM    314  HA  SER    27      23.650  37.120  22.630  1.00  0.00           H  
ATOM    315  HB1 SER    27      23.470  34.720  23.210  1.00  0.00           H  
ATOM    316  HB2 SER    27      24.160  34.960  24.800  1.00  0.00           H  
ATOM    317  HG1 SER    27      25.600  35.480  22.320  1.00  0.00           H  
ATOM    318  N   ASP    28      22.320  37.500  25.710  1.00  0.00           N  
ATOM    319  CA  ASP    28      21.100  37.850  26.350  1.00  0.00           C  
ATOM    320  C   ASP    28      20.420  39.070  25.670  1.00  0.00           C  
ATOM    321  O   ASP    28      19.160  39.080  25.620  1.00  0.00           O  
ATOM    322  CB  ASP    28      21.220  38.230  27.820  1.00  0.00           C  
ATOM    323  CG  ASP    28      21.940  37.180  28.630  1.00  0.00           C  
ATOM    324  OD1 ASP    28      22.070  36.030  28.180  1.00  0.00           O  
ATOM    325  OD2 ASP    28      22.320  37.480  29.840  1.00  0.00           O1-
ATOM    326  HN  ASP    28      23.080  37.400  26.350  1.00  0.00           H  
ATOM    327  HA  ASP    28      20.460  37.000  26.180  1.00  0.00           H  
ATOM    328  HB1 ASP    28      20.220  38.320  28.290  1.00  0.00           H  
ATOM    329  HB2 ASP    28      21.880  39.120  27.980  1.00  0.00           H  
ATOM    330  N   CYS    29      21.180  40.070  25.220  1.00  0.00           N  
ATOM    331  CA  CYS    29      20.700  41.140  24.490  1.00  0.00           C  
ATOM    332  C   CYS    29      20.410  40.880  23.020  1.00  0.00           C  
ATOM    333  O   CYS    29      19.320  41.200  22.490  1.00  0.00           O  
ATOM    334  CB  CYS    29      21.620  42.380  24.680  1.00  0.00           C  
ATOM    335  SG  CYS    29      21.920  42.830  26.410  1.00  0.00           S  
ATOM    336  HN  CYS    29      22.050  40.300  25.630  1.00  0.00           H  
ATOM    337  HA  CYS    29      19.760  41.380  24.970  1.00  0.00           H  
ATOM    338  HB1 CYS    29      21.160  43.280  24.210  1.00  0.00           H  
ATOM    339  HB2 CYS    29      22.590  42.280  24.150  1.00  0.00           H  
ATOM    340  HG1 CYS    29      20.950  43.710  26.560  1.00  0.00           H  
ATOM    341  N   LEU    30      21.320  40.140  22.370  1.00  0.00           N  
ATOM    342  CA  LEU    30      21.240  39.640  20.990  1.00  0.00           C  
ATOM    343  C   LEU    30      20.160  38.630  20.640  1.00  0.00           C  
ATOM    344  O   LEU    30      19.490  38.630  19.620  1.00  0.00           O  
ATOM    345  CB  LEU    30      22.690  39.090  20.590  1.00  0.00           C  
ATOM    346  CG  LEU    30      23.240  39.430  19.210  1.00  0.00           C  
ATOM    347  CD1 LEU    30      24.730  39.400  19.220  1.00  0.00           C  
ATOM    348  CD2 LEU    30      22.810  38.490  18.100  1.00  0.00           C  
ATOM    349  HN  LEU    30      22.210  39.950  22.770  1.00  0.00           H  
ATOM    350  HA  LEU    30      21.030  40.470  20.330  1.00  0.00           H  
ATOM    351  HB1 LEU    30      22.840  38.010  20.820  1.00  0.00           H  
ATOM    352  HB2 LEU    30      23.400  39.510  21.340  1.00  0.00           H  
ATOM    353  HG  LEU    30      22.990  40.500  19.060  1.00  0.00           H  
ATOM    354 1HD1 LEU    30      25.200  39.690  18.250  1.00  0.00           H  
ATOM    355 2HD1 LEU    30      25.060  38.380  19.490  1.00  0.00           H  
ATOM    356 3HD1 LEU    30      25.060  40.080  20.030  1.00  0.00           H  
ATOM    357 1HD2 LEU    30      23.370  38.640  17.150  1.00  0.00           H  
ATOM    358 2HD2 LEU    30      21.710  38.590  17.960  1.00  0.00           H  
ATOM    359 3HD2 LEU    30      22.810  37.450  18.480  1.00  0.00           H  
ATOM    360  N   LEU    31      19.900  37.680  21.560  1.00  0.00           N  
ATOM    361  CA  LEU    31      18.730  36.880  21.590  1.00  0.00           C  
ATOM    362  C   LEU    31      17.450  37.610  21.750  1.00  0.00           C  
ATOM    363  O   LEU    31      16.440  37.280  21.100  1.00  0.00           O  
ATOM    364  CB  LEU    31      18.720  35.750  22.630  1.00  0.00           C  
ATOM    365  CG  LEU    31      19.820  34.610  22.330  1.00  0.00           C  
ATOM    366  CD1 LEU    31      20.010  33.690  23.520  1.00  0.00           C  
ATOM    367  CD2 LEU    31      19.790  33.920  20.950  1.00  0.00           C  
ATOM    368  HN  LEU    31      20.540  37.370  22.270  1.00  0.00           H  
ATOM    369  HA  LEU    31      18.730  36.390  20.630  1.00  0.00           H  
ATOM    370  HB1 LEU    31      17.730  35.240  22.640  1.00  0.00           H  
ATOM    371  HB2 LEU    31      18.990  36.230  23.590  1.00  0.00           H  
ATOM    372  HG  LEU    31      20.800  35.140  22.310  1.00  0.00           H  
ATOM    373 1HD1 LEU    31      20.060  34.340  24.410  1.00  0.00           H  
ATOM    374 2HD1 LEU    31      20.880  33.010  23.360  1.00  0.00           H  
ATOM    375 3HD1 LEU    31      19.140  33.030  23.690  1.00  0.00           H  
ATOM    376 1HD2 LEU    31      19.990  34.610  20.100  1.00  0.00           H  
ATOM    377 2HD2 LEU    31      18.760  33.600  20.670  1.00  0.00           H  
ATOM    378 3HD2 LEU    31      20.410  33.000  20.910  1.00  0.00           H  
ATOM    379  N   ASP    32      17.300  38.560  22.670  1.00  0.00           N  
ATOM    380  CA  ASP    32      16.140  39.430  22.870  1.00  0.00           C  
ATOM    381  C   ASP    32      15.770  40.330  21.680  1.00  0.00           C  
ATOM    382  O   ASP    32      14.600  40.530  21.400  1.00  0.00           O  
ATOM    383  CB  ASP    32      16.200  40.210  24.160  1.00  0.00           C  
ATOM    384  CG  ASP    32      15.960  39.370  25.410  1.00  0.00           C  
ATOM    385  OD1 ASP    32      15.820  38.140  25.380  1.00  0.00           O  
ATOM    386  OD2 ASP    32      16.020  40.060  26.450  1.00  0.00           O1-
ATOM    387  HN  ASP    32      18.060  38.740  23.290  1.00  0.00           H  
ATOM    388  HA  ASP    32      15.380  38.690  23.060  1.00  0.00           H  
ATOM    389  HB1 ASP    32      15.510  41.090  24.180  1.00  0.00           H  
ATOM    390  HB2 ASP    32      17.230  40.630  24.090  1.00  0.00           H  
ATOM    391  N   GLY    33      16.720  40.730  20.850  1.00  0.00           N  
ATOM    392  CA  GLY    33      16.390  41.540  19.670  1.00  0.00           C  
ATOM    393  C   GLY    33      15.630  40.700  18.620  1.00  0.00           C  
ATOM    394  O   GLY    33      14.770  41.090  17.840  1.00  0.00           O  
ATOM    395  HN  GLY    33      17.650  40.490  21.100  1.00  0.00           H  
ATOM    396  HA1 GLY    33      17.310  41.870  19.230  1.00  0.00           H  
ATOM    397  HA2 GLY    33      15.790  42.420  19.870  1.00  0.00           H  
ATOM    398  N   LEU    34      16.110  39.410  18.600  1.00  0.00           N  
ATOM    399  CA  LEU    34      15.670  38.410  17.670  1.00  0.00           C  
ATOM    400  C   LEU    34      14.290  37.960  18.110  1.00  0.00           C  
ATOM    401  O   LEU    34      13.390  37.880  17.290  1.00  0.00           O  
ATOM    402  CB  LEU    34      16.760  37.250  17.690  1.00  0.00           C  
ATOM    403  CG  LEU    34      16.190  35.940  17.070  1.00  0.00           C  
ATOM    404  CD1 LEU    34      15.740  36.120  15.610  1.00  0.00           C  
ATOM    405  CD2 LEU    34      17.080  34.710  17.130  1.00  0.00           C  
ATOM    406  HN  LEU    34      16.890  39.120  19.150  1.00  0.00           H  
ATOM    407  HA  LEU    34      15.600  38.810  16.670  1.00  0.00           H  
ATOM    408  HB1 LEU    34      16.990  37.090  18.760  1.00  0.00           H  
ATOM    409  HB2 LEU    34      17.700  37.580  17.200  1.00  0.00           H  
ATOM    410  HG  LEU    34      15.290  35.590  17.610  1.00  0.00           H  
ATOM    411 1HD1 LEU    34      14.960  36.920  15.570  1.00  0.00           H  
ATOM    412 2HD1 LEU    34      15.480  35.130  15.170  1.00  0.00           H  
ATOM    413 3HD1 LEU    34      16.580  36.550  15.030  1.00  0.00           H  
ATOM    414 1HD2 LEU    34      17.530  34.570  18.130  1.00  0.00           H  
ATOM    415 2HD2 LEU    34      17.900  34.930  16.410  1.00  0.00           H  
ATOM    416 3HD2 LEU    34      16.590  33.730  16.910  1.00  0.00           H  
ATOM    417  N   ASP    35      14.110  37.780  19.470  1.00  0.00           N  
ATOM    418  CA  ASP    35      12.890  37.450  20.110  1.00  0.00           C  
ATOM    419  C   ASP    35      11.830  38.460  19.830  1.00  0.00           C  
ATOM    420  O   ASP    35      10.710  38.170  19.460  1.00  0.00           O  
ATOM    421  CB  ASP    35      13.180  37.440  21.670  1.00  0.00           C  
ATOM    422  CG  ASP    35      12.020  37.150  22.670  1.00  0.00           C  
ATOM    423  OD1 ASP    35      11.250  36.160  22.440  1.00  0.00           O  
ATOM    424  OD2 ASP    35      12.070  37.780  23.740  1.00  0.00           O1-
ATOM    425  HN  ASP    35      14.900  37.880  20.080  1.00  0.00           H  
ATOM    426  HA  ASP    35      12.480  36.530  19.730  1.00  0.00           H  
ATOM    427  HB1 ASP    35      13.760  38.360  21.920  1.00  0.00           H  
ATOM    428  HB2 ASP    35      13.850  36.560  21.830  1.00  0.00           H  
ATOM    429  N   ALA    36      12.240  39.780  19.880  1.00  0.00           N  
ATOM    430  CA  ALA    36      11.400  40.930  19.590  1.00  0.00           C  
ATOM    431  C   ALA    36      10.900  40.990  18.200  1.00  0.00           C  
ATOM    432  O   ALA    36       9.690  41.090  18.070  1.00  0.00           O  
ATOM    433  CB  ALA    36      12.280  42.190  19.850  1.00  0.00           C  
ATOM    434  HN  ALA    36      13.210  39.990  19.990  1.00  0.00           H  
ATOM    435  HA  ALA    36      10.560  40.870  20.280  1.00  0.00           H  
ATOM    436  HB1 ALA    36      12.410  42.340  20.940  1.00  0.00           H  
ATOM    437  HB2 ALA    36      11.630  43.030  19.520  1.00  0.00           H  
ATOM    438  HB3 ALA    36      13.220  42.280  19.270  1.00  0.00           H  
ATOM    439  N   LEU    37      11.730  40.830  17.180  1.00  0.00           N  
ATOM    440  CA  LEU    37      11.430  40.860  15.750  1.00  0.00           C  
ATOM    441  C   LEU    37      10.320  39.960  15.360  1.00  0.00           C  
ATOM    442  O   LEU    37       9.360  40.300  14.670  1.00  0.00           O  
ATOM    443  CB  LEU    37      12.500  40.500  14.740  1.00  0.00           C  
ATOM    444  CG  LEU    37      13.640  41.520  14.530  1.00  0.00           C  
ATOM    445  CD1 LEU    37      14.880  40.970  13.760  1.00  0.00           C  
ATOM    446  CD2 LEU    37      13.150  42.750  13.850  1.00  0.00           C  
ATOM    447  HN  LEU    37      12.700  40.710  17.350  1.00  0.00           H  
ATOM    448  HA  LEU    37      10.990  41.840  15.640  1.00  0.00           H  
ATOM    449  HB1 LEU    37      12.110  40.230  13.740  1.00  0.00           H  
ATOM    450  HB2 LEU    37      13.030  39.610  15.130  1.00  0.00           H  
ATOM    451  HG  LEU    37      14.090  41.730  15.520  1.00  0.00           H  
ATOM    452 1HD1 LEU    37      15.450  40.350  14.480  1.00  0.00           H  
ATOM    453 2HD1 LEU    37      15.550  41.810  13.480  1.00  0.00           H  
ATOM    454 3HD1 LEU    37      14.510  40.270  12.990  1.00  0.00           H  
ATOM    455 1HD2 LEU    37      13.950  43.520  13.890  1.00  0.00           H  
ATOM    456 2HD2 LEU    37      12.200  43.170  14.260  1.00  0.00           H  
ATOM    457 3HD2 LEU    37      13.030  42.420  12.800  1.00  0.00           H  
ATOM    458  N   VAL    38      10.400  38.730  15.840  1.00  0.00           N  
ATOM    459  CA  VAL    38       9.320  37.780  15.700  1.00  0.00           C  
ATOM    460  C   VAL    38       7.940  38.140  16.180  1.00  0.00           C  
ATOM    461  O   VAL    38       6.980  38.100  15.410  1.00  0.00           O  
ATOM    462  CB  VAL    38       9.710  36.420  16.390  1.00  0.00           C  
ATOM    463  CG1 VAL    38       8.650  35.400  16.540  1.00  0.00           C  
ATOM    464  CG2 VAL    38      10.960  35.790  15.710  1.00  0.00           C  
ATOM    465  HN  VAL    38      11.180  38.450  16.400  1.00  0.00           H  
ATOM    466  HA  VAL    38       9.170  37.580  14.650  1.00  0.00           H  
ATOM    467  HB  VAL    38      10.060  36.600  17.430  1.00  0.00           H  
ATOM    468 1HG1 VAL    38       9.090  34.490  17.010  1.00  0.00           H  
ATOM    469 2HG1 VAL    38       8.250  35.070  15.550  1.00  0.00           H  
ATOM    470 3HG1 VAL    38       7.760  35.790  17.090  1.00  0.00           H  
ATOM    471 1HG2 VAL    38      11.820  36.500  15.790  1.00  0.00           H  
ATOM    472 2HG2 VAL    38      10.850  35.550  14.640  1.00  0.00           H  
ATOM    473 3HG2 VAL    38      11.170  34.860  16.280  1.00  0.00           H  
ATOM    474  N   TYR    39       7.830  38.660  17.400  1.00  0.00           N  
ATOM    475  CA  TYR    39       6.620  39.190  17.960  1.00  0.00           C  
ATOM    476  C   TYR    39       6.050  40.430  17.310  1.00  0.00           C  
ATOM    477  O   TYR    39       4.870  40.680  17.400  1.00  0.00           O  
ATOM    478  CB  TYR    39       6.840  39.460  19.440  1.00  0.00           C  
ATOM    479  CG  TYR    39       7.000  38.160  20.160  1.00  0.00           C  
ATOM    480  CD1 TYR    39       7.990  38.090  21.130  1.00  0.00           C  
ATOM    481  CD2 TYR    39       6.180  37.000  20.020  1.00  0.00           C  
ATOM    482  CE1 TYR    39       8.140  37.000  22.000  1.00  0.00           C  
ATOM    483  CE2 TYR    39       6.460  35.780  20.680  1.00  0.00           C  
ATOM    484  CZ  TYR    39       7.480  35.810  21.650  1.00  0.00           C  
ATOM    485  OH  TYR    39       7.700  34.660  22.340  1.00  0.00           O  
ATOM    486  HN  TYR    39       8.670  38.940  17.860  1.00  0.00           H  
ATOM    487  HA  TYR    39       5.850  38.490  17.680  1.00  0.00           H  
ATOM    488  HB1 TYR    39       5.860  39.880  19.770  1.00  0.00           H  
ATOM    489  HB2 TYR    39       7.700  40.160  19.480  1.00  0.00           H  
ATOM    490  HD1 TYR    39       8.610  38.950  21.310  1.00  0.00           H  
ATOM    491  HD2 TYR    39       5.430  37.020  19.240  1.00  0.00           H  
ATOM    492  HE1 TYR    39       8.900  37.020  22.760  1.00  0.00           H  
ATOM    493  HE2 TYR    39       5.900  34.880  20.480  1.00  0.00           H  
ATOM    494  HH  TYR    39       8.650  34.530  22.410  1.00  0.00           H  
ATOM    495  N   ASP    40       6.850  41.150  16.530  1.00  0.00           N  
ATOM    496  CA  ASP    40       6.560  42.350  15.850  1.00  0.00           C  
ATOM    497  C   ASP    40       6.330  42.180  14.300  1.00  0.00           C  
ATOM    498  O   ASP    40       5.680  43.000  13.700  1.00  0.00           O  
ATOM    499  CB  ASP    40       7.740  43.340  16.120  1.00  0.00           C  
ATOM    500  CG  ASP    40       7.710  44.030  17.530  1.00  0.00           C  
ATOM    501  OD1 ASP    40       6.680  43.970  18.200  1.00  0.00           O  
ATOM    502  OD2 ASP    40       8.590  44.840  17.910  1.00  0.00           O1-
ATOM    503  HN  ASP    40       7.790  40.800  16.500  1.00  0.00           H  
ATOM    504  HA  ASP    40       5.690  42.840  16.250  1.00  0.00           H  
ATOM    505  HB1 ASP    40       7.660  44.140  15.360  1.00  0.00           H  
ATOM    506  HB2 ASP    40       8.680  42.760  15.970  1.00  0.00           H  
ATOM    507  N   LEU    41       6.880  41.160  13.690  1.00  0.00           N  
ATOM    508  CA  LEU    41       6.660  40.900  12.300  1.00  0.00           C  
ATOM    509  C   LEU    41       5.630  39.840  12.090  1.00  0.00           C  
ATOM    510  O   LEU    41       4.990  39.730  11.070  1.00  0.00           O  
ATOM    511  CB  LEU    41       7.980  40.370  11.620  1.00  0.00           C  
ATOM    512  CG  LEU    41       9.140  41.470  11.410  1.00  0.00           C  
ATOM    513  CD1 LEU    41      10.320  41.100  10.410  1.00  0.00           C  
ATOM    514  CD2 LEU    41       8.530  42.810  10.940  1.00  0.00           C  
ATOM    515  HN  LEU    41       7.390  40.500  14.250  1.00  0.00           H  
ATOM    516  HA  LEU    41       6.210  41.770  11.840  1.00  0.00           H  
ATOM    517  HB1 LEU    41       7.790  39.880  10.640  1.00  0.00           H  
ATOM    518  HB2 LEU    41       8.500  39.640  12.290  1.00  0.00           H  
ATOM    519  HG  LEU    41       9.590  41.720  12.400  1.00  0.00           H  
ATOM    520 1HD1 LEU    41       9.870  40.820   9.440  1.00  0.00           H  
ATOM    521 2HD1 LEU    41      10.900  40.190  10.690  1.00  0.00           H  
ATOM    522 3HD1 LEU    41      11.030  41.960  10.350  1.00  0.00           H  
ATOM    523 1HD2 LEU    41       8.080  43.390  11.770  1.00  0.00           H  
ATOM    524 2HD2 LEU    41       7.780  42.660  10.130  1.00  0.00           H  
ATOM    525 3HD2 LEU    41       9.300  43.440  10.450  1.00  0.00           H  
ATOM    526  N   ASP    42       5.300  38.930  13.090  1.00  0.00           N  
ATOM    527  CA  ASP    42       4.420  37.820  12.780  1.00  0.00           C  
ATOM    528  C   ASP    42       2.920  38.220  12.970  1.00  0.00           C  
ATOM    529  O   ASP    42       2.280  37.820  13.900  1.00  0.00           O  
ATOM    530  CB  ASP    42       4.760  36.530  13.570  1.00  0.00           C  
ATOM    531  CG  ASP    42       4.040  35.260  13.100  1.00  0.00           C  
ATOM    532  OD1 ASP    42       3.420  35.200  11.990  1.00  0.00           O  
ATOM    533  OD2 ASP    42       4.020  34.240  13.820  1.00  0.00           O1-
ATOM    534  HN  ASP    42       5.840  38.800  13.920  1.00  0.00           H  
ATOM    535  HA  ASP    42       4.440  37.700  11.710  1.00  0.00           H  
ATOM    536  HB1 ASP    42       4.470  36.680  14.630  1.00  0.00           H  
ATOM    537  HB2 ASP    42       5.840  36.260  13.500  1.00  0.00           H  
ATOM    538  N   PHE    43       2.390  39.120  12.140  1.00  0.00           N  
ATOM    539  CA  PHE    43       0.970  39.340  12.060  1.00  0.00           C  
ATOM    540  C   PHE    43       0.620  39.330  10.600  1.00  0.00           C  
ATOM    541  O   PHE    43       1.400  39.840   9.820  1.00  0.00           O  
ATOM    542  CB  PHE    43       0.550  40.810  12.420  1.00  0.00           C  
ATOM    543  CG  PHE    43       0.880  41.070  13.860  1.00  0.00           C  
ATOM    544  CD1 PHE    43      -0.090  40.900  14.880  1.00  0.00           C  
ATOM    545  CD2 PHE    43       2.150  41.570  14.240  1.00  0.00           C  
ATOM    546  CE1 PHE    43       0.160  41.290  16.150  1.00  0.00           C  
ATOM    547  CE2 PHE    43       2.420  42.000  15.530  1.00  0.00           C  
ATOM    548  CZ  PHE    43       1.450  41.800  16.510  1.00  0.00           C  
ATOM    549  HN  PHE    43       3.010  39.500  11.460  1.00  0.00           H  
ATOM    550  HA  PHE    43       0.530  38.570  12.670  1.00  0.00           H  
ATOM    551  HB1 PHE    43      -0.530  41.070  12.390  1.00  0.00           H  
ATOM    552  HB2 PHE    43       1.100  41.540  11.800  1.00  0.00           H  
ATOM    553  HD1 PHE    43      -1.090  40.520  14.760  1.00  0.00           H  
ATOM    554  HD2 PHE    43       2.920  41.680  13.490  1.00  0.00           H  
ATOM    555  HE1 PHE    43      -0.480  41.020  16.980  1.00  0.00           H  
ATOM    556  HE2 PHE    43       3.340  42.520  15.760  1.00  0.00           H  
ATOM    557  HZ  PHE    43       1.660  42.090  17.530  1.00  0.00           H  
ATOM    558  N   PRO    44      -0.530  38.800  10.160  1.00  0.00           N  
ATOM    559  CA  PRO    44      -0.870  38.520   8.750  1.00  0.00           C  
ATOM    560  C   PRO    44      -0.420  39.570   7.760  1.00  0.00           C  
ATOM    561  O   PRO    44       0.280  39.210   6.770  1.00  0.00           O  
ATOM    562  CB  PRO    44      -2.370  38.230   8.700  1.00  0.00           C  
ATOM    563  CG  PRO    44      -2.790  37.650  10.090  1.00  0.00           C  
ATOM    564  CD  PRO    44      -1.710  38.360  10.970  1.00  0.00           C  
ATOM    565  HA  PRO    44      -0.300  37.630   8.520  1.00  0.00           H  
ATOM    566  HB1 PRO    44      -2.690  37.610   7.830  1.00  0.00           H  
ATOM    567  HB2 PRO    44      -2.930  39.180   8.560  1.00  0.00           H  
ATOM    568  HG1 PRO    44      -3.760  38.030  10.460  1.00  0.00           H  
ATOM    569  HG2 PRO    44      -2.720  36.540  10.030  1.00  0.00           H  
ATOM    570  HD1 PRO    44      -2.240  39.220  11.440  1.00  0.00           H  
ATOM    571  HD2 PRO    44      -1.310  37.740  11.790  1.00  0.00           H  
ATOM    572  N   ALA    45      -0.750  40.890   7.900  1.00  0.00           N  
ATOM    573  CA  ALA    45      -0.480  41.940   6.920  1.00  0.00           C  
ATOM    574  C   ALA    45       1.100  42.160   6.680  1.00  0.00           C  
ATOM    575  O   ALA    45       1.480  42.580   5.610  1.00  0.00           O  
ATOM    576  CB  ALA    45      -1.150  43.250   7.530  1.00  0.00           C  
ATOM    577  HN  ALA    45      -1.260  41.180   8.710  1.00  0.00           H  
ATOM    578  HA  ALA    45      -0.990  41.600   6.030  1.00  0.00           H  
ATOM    579  HB1 ALA    45      -0.810  43.480   8.560  1.00  0.00           H  
ATOM    580  HB2 ALA    45      -2.230  43.060   7.690  1.00  0.00           H  
ATOM    581  HB3 ALA    45      -1.000  44.130   6.860  1.00  0.00           H  
ATOM    582  N   LEU    46       1.920  41.780   7.610  1.00  0.00           N  
ATOM    583  CA  LEU    46       3.360  41.980   7.590  1.00  0.00           C  
ATOM    584  C   LEU    46       4.140  40.780   6.910  1.00  0.00           C  
ATOM    585  O   LEU    46       5.310  40.950   6.510  1.00  0.00           O  
ATOM    586  CB  LEU    46       3.850  42.160   9.090  1.00  0.00           C  
ATOM    587  CG  LEU    46       3.210  43.330   9.870  1.00  0.00           C  
ATOM    588  CD1 LEU    46       3.840  43.560  11.210  1.00  0.00           C  
ATOM    589  CD2 LEU    46       3.280  44.670   9.070  1.00  0.00           C  
ATOM    590  HN  LEU    46       1.690  41.170   8.370  1.00  0.00           H  
ATOM    591  HA  LEU    46       3.540  42.930   7.110  1.00  0.00           H  
ATOM    592  HB1 LEU    46       4.940  42.310   9.220  1.00  0.00           H  
ATOM    593  HB2 LEU    46       3.600  41.220   9.630  1.00  0.00           H  
ATOM    594  HG  LEU    46       2.150  43.020   9.970  1.00  0.00           H  
ATOM    595 1HD1 LEU    46       4.910  43.830  11.130  1.00  0.00           H  
ATOM    596 2HD1 LEU    46       3.610  42.690  11.870  1.00  0.00           H  
ATOM    597 3HD1 LEU    46       3.440  44.470  11.710  1.00  0.00           H  
ATOM    598 1HD2 LEU    46       2.960  45.550   9.670  1.00  0.00           H  
ATOM    599 2HD2 LEU    46       2.740  44.620   8.100  1.00  0.00           H  
ATOM    600 3HD2 LEU    46       4.360  44.830   8.860  1.00  0.00           H  
ATOM    601  N   ARG    47       3.560  39.590   6.810  1.00  0.00           N  
ATOM    602  CA  ARG    47       4.210  38.330   6.470  1.00  0.00           C  
ATOM    603  C   ARG    47       3.510  37.830   5.190  1.00  0.00           C  
ATOM    604  O   ARG    47       3.540  36.660   4.770  1.00  0.00           O  
ATOM    605  CB  ARG    47       4.130  37.280   7.590  1.00  0.00           C  
ATOM    606  CG  ARG    47       2.760  36.690   7.900  1.00  0.00           C  
ATOM    607  CD  ARG    47       2.580  35.900   9.200  1.00  0.00           C  
ATOM    608  NE  ARG    47       1.190  35.360   9.160  1.00  0.00           N  
ATOM    609  CZ  ARG    47       0.410  35.300  10.190  1.00  0.00           C  
ATOM    610  NH1 ARG    47       0.630  35.860  11.350  1.00  0.00           N1+
ATOM    611  NH2 ARG    47      -0.780  34.750   9.990  1.00  0.00           N  
ATOM    612  HN  ARG    47       2.590  39.490   7.050  1.00  0.00           H  
ATOM    613  HA  ARG    47       5.260  38.520   6.300  1.00  0.00           H  
ATOM    614  HB1 ARG    47       4.480  37.850   8.480  1.00  0.00           H  
ATOM    615  HB2 ARG    47       4.790  36.450   7.260  1.00  0.00           H  
ATOM    616  HG1 ARG    47       2.440  36.000   7.090  1.00  0.00           H  
ATOM    617  HG2 ARG    47       2.120  37.590   7.960  1.00  0.00           H  
ATOM    618  HD1 ARG    47       2.730  36.520  10.120  1.00  0.00           H  
ATOM    619  HD2 ARG    47       3.400  35.150   9.300  1.00  0.00           H  
ATOM    620  HE  ARG    47       0.850  34.920   8.330  1.00  0.00           H  
ATOM    621 1HH1 ARG    47       1.600  35.950  11.570  1.00  0.00           H  
ATOM    622 2HH1 ARG    47      -0.100  35.780  12.030  1.00  0.00           H  
ATOM    623 1HH2 ARG    47      -1.060  34.240   9.180  1.00  0.00           H  
ATOM    624 2HH2 ARG    47      -1.280  34.480  10.810  1.00  0.00           H  
ATOM    625  N   LYS    48       2.860  38.800   4.510  1.00  0.00           N  
ATOM    626  CA  LYS    48       2.350  38.670   3.160  1.00  0.00           C  
ATOM    627  C   LYS    48       3.410  38.390   2.150  1.00  0.00           C  
ATOM    628  O   LYS    48       3.220  37.540   1.300  1.00  0.00           O  
ATOM    629  CB  LYS    48       1.490  39.920   2.780  1.00  0.00           C  
ATOM    630  CG  LYS    48       0.180  40.080   3.550  1.00  0.00           C  
ATOM    631  CD  LYS    48      -0.770  41.160   2.930  1.00  0.00           C  
ATOM    632  CE  LYS    48      -0.200  42.590   2.850  1.00  0.00           C  
ATOM    633  NZ  LYS    48      -1.140  43.470   2.190  1.00  0.00           N1+
ATOM    634  HN  LYS    48       3.000  39.760   4.720  1.00  0.00           H  
ATOM    635  HA  LYS    48       1.670  37.830   3.220  1.00  0.00           H  
ATOM    636  HB1 LYS    48       1.300  39.680   1.710  1.00  0.00           H  
ATOM    637  HB2 LYS    48       2.120  40.830   2.880  1.00  0.00           H  
ATOM    638  HG1 LYS    48       0.440  40.350   4.590  1.00  0.00           H  
ATOM    639  HG2 LYS    48      -0.390  39.130   3.530  1.00  0.00           H  
ATOM    640  HD1 LYS    48      -1.700  41.180   3.530  1.00  0.00           H  
ATOM    641  HD2 LYS    48      -1.080  40.810   1.920  1.00  0.00           H  
ATOM    642  HE1 LYS    48       0.710  42.470   2.220  1.00  0.00           H  
ATOM    643  HE2 LYS    48       0.150  43.110   3.770  1.00  0.00           H  
ATOM    644  HZ1 LYS    48      -1.780  43.940   2.860  1.00  0.00           H  
ATOM    645  HZ2 LYS    48      -1.630  42.950   1.430  1.00  0.00           H  
ATOM    646  HZ3 LYS    48      -0.650  44.260   1.710  1.00  0.00           H  
ATOM    647  N   ASN    49       4.520  39.080   2.200  1.00  0.00           N  
ATOM    648  CA  ASN    49       5.670  38.890   1.350  1.00  0.00           C  
ATOM    649  C   ASN    49       6.450  37.610   1.560  1.00  0.00           C  
ATOM    650  O   ASN    49       6.790  37.360   2.700  1.00  0.00           O  
ATOM    651  CB  ASN    49       6.620  40.100   1.340  1.00  0.00           C  
ATOM    652  CG  ASN    49       7.850  39.980   0.410  1.00  0.00           C  
ATOM    653  ND2 ASN    49       7.680  40.120  -0.960  1.00  0.00           N  
ATOM    654  OD1 ASN    49       8.940  39.640   0.900  1.00  0.00           O  
ATOM    655  HN  ASN    49       4.670  39.650   3.010  1.00  0.00           H  
ATOM    656  HA  ASN    49       5.170  38.640   0.420  1.00  0.00           H  
ATOM    657  HB1 ASN    49       7.050  40.370   2.330  1.00  0.00           H  
ATOM    658  HB2 ASN    49       6.020  41.000   1.090  1.00  0.00           H  
ATOM    659 1HD2 ASN    49       6.850  40.450  -1.400  1.00  0.00           H  
ATOM    660 2HD2 ASN    49       8.480  39.860  -1.500  1.00  0.00           H  
ATOM    661  N   LYS    50       6.760  36.900   0.450  1.00  0.00           N  
ATOM    662  CA  LYS    50       7.510  35.680   0.460  1.00  0.00           C  
ATOM    663  C   LYS    50       8.940  35.760   1.160  1.00  0.00           C  
ATOM    664  O   LYS    50       9.240  34.880   1.970  1.00  0.00           O  
ATOM    665  CB  LYS    50       7.510  35.150  -0.970  1.00  0.00           C  
ATOM    666  CG  LYS    50       6.220  34.840  -1.580  1.00  0.00           C  
ATOM    667  CD  LYS    50       5.410  33.820  -0.830  1.00  0.00           C  
ATOM    668  CE  LYS    50       4.070  33.420  -1.480  1.00  0.00           C  
ATOM    669  NZ  LYS    50       4.230  32.630  -2.720  1.00  0.00           N1+
ATOM    670  HN  LYS    50       6.520  37.250  -0.450  1.00  0.00           H  
ATOM    671  HA  LYS    50       6.990  34.920   1.040  1.00  0.00           H  
ATOM    672  HB1 LYS    50       8.210  34.300  -1.050  1.00  0.00           H  
ATOM    673  HB2 LYS    50       8.150  35.930  -1.450  1.00  0.00           H  
ATOM    674  HG1 LYS    50       6.430  34.410  -2.590  1.00  0.00           H  
ATOM    675  HG2 LYS    50       5.590  35.740  -1.720  1.00  0.00           H  
ATOM    676  HD1 LYS    50       5.240  34.050   0.250  1.00  0.00           H  
ATOM    677  HD2 LYS    50       6.060  32.920  -0.760  1.00  0.00           H  
ATOM    678  HE1 LYS    50       3.480  34.350  -1.690  1.00  0.00           H  
ATOM    679  HE2 LYS    50       3.540  32.830  -0.700  1.00  0.00           H  
ATOM    680  HZ1 LYS    50       4.970  31.910  -2.650  1.00  0.00           H  
ATOM    681  HZ2 LYS    50       4.410  33.260  -3.530  1.00  0.00           H  
ATOM    682  HZ3 LYS    50       3.310  32.220  -2.970  1.00  0.00           H  
ATOM    683  N   ASN    51       9.810  36.720   0.760  1.00  0.00           N  
ATOM    684  CA  ASN    51      11.150  37.000   1.350  1.00  0.00           C  
ATOM    685  C   ASN    51      11.040  37.300   2.850  1.00  0.00           C  
ATOM    686  O   ASN    51      11.680  36.750   3.700  1.00  0.00           O  
ATOM    687  CB  ASN    51      11.970  38.000   0.460  1.00  0.00           C  
ATOM    688  CG  ASN    51      13.430  38.090   1.000  1.00  0.00           C  
ATOM    689  ND2 ASN    51      14.120  39.180   0.450  1.00  0.00           N  
ATOM    690  OD1 ASN    51      13.910  37.390   1.810  1.00  0.00           O  
ATOM    691  HN  ASN    51       9.530  37.360   0.050  1.00  0.00           H  
ATOM    692  HA  ASN    51      11.610  36.020   1.280  1.00  0.00           H  
ATOM    693  HB1 ASN    51      11.480  39.000   0.480  1.00  0.00           H  
ATOM    694  HB2 ASN    51      12.060  37.580  -0.560  1.00  0.00           H  
ATOM    695 1HD2 ASN    51      15.050  39.330   0.780  1.00  0.00           H  
ATOM    696 2HD2 ASN    51      13.590  39.790  -0.140  1.00  0.00           H  
ATOM    697  N   ILE    52      10.030  38.210   3.220  1.00  0.00           N  
ATOM    698  CA  ILE    52       9.830  38.510   4.610  1.00  0.00           C  
ATOM    699  C   ILE    52       9.420  37.340   5.430  1.00  0.00           C  
ATOM    700  O   ILE    52       9.970  37.060   6.500  1.00  0.00           O  
ATOM    701  CB  ILE    52       8.800  39.610   4.850  1.00  0.00           C  
ATOM    702  CG1 ILE    52       9.300  41.010   4.240  1.00  0.00           C  
ATOM    703  CG2 ILE    52       8.380  39.790   6.370  1.00  0.00           C  
ATOM    704  CD  ILE    52       8.350  42.160   4.320  1.00  0.00           C  
ATOM    705  HN  ILE    52       9.520  38.660   2.490  1.00  0.00           H  
ATOM    706  HA  ILE    52      10.770  38.860   5.000  1.00  0.00           H  
ATOM    707  HB  ILE    52       7.830  39.380   4.360  1.00  0.00           H  
ATOM    708 1HG1 ILE    52       9.590  40.800   3.190  1.00  0.00           H  
ATOM    709 2HG1 ILE    52      10.250  41.270   4.750  1.00  0.00           H  
ATOM    710 1HG2 ILE    52       9.190  40.110   7.060  1.00  0.00           H  
ATOM    711 2HG2 ILE    52       7.940  38.820   6.670  1.00  0.00           H  
ATOM    712 3HG2 ILE    52       7.600  40.590   6.400  1.00  0.00           H  
ATOM    713  HD1 ILE    52       7.300  41.880   4.080  1.00  0.00           H  
ATOM    714  HD2 ILE    52       8.760  42.860   3.570  1.00  0.00           H  
ATOM    715  HD3 ILE    52       8.420  42.580   5.350  1.00  0.00           H  
ATOM    716  N   ASP    53       8.390  36.580   4.810  1.00  0.00           N  
ATOM    717  CA  ASP    53       7.950  35.310   5.370  1.00  0.00           C  
ATOM    718  C   ASP    53       9.040  34.260   5.530  1.00  0.00           C  
ATOM    719  O   ASP    53       9.150  33.560   6.580  1.00  0.00           O  
ATOM    720  CB  ASP    53       6.720  34.810   4.670  1.00  0.00           C  
ATOM    721  CG  ASP    53       6.160  33.580   5.290  1.00  0.00           C  
ATOM    722  OD1 ASP    53       5.750  32.580   4.610  1.00  0.00           O  
ATOM    723  OD2 ASP    53       6.000  33.630   6.500  1.00  0.00           O1-
ATOM    724  HN  ASP    53       8.080  36.840   3.900  1.00  0.00           H  
ATOM    725  HA  ASP    53       7.840  35.480   6.430  1.00  0.00           H  
ATOM    726  HB1 ASP    53       6.910  34.650   3.590  1.00  0.00           H  
ATOM    727  HB2 ASP    53       6.030  35.680   4.710  1.00  0.00           H  
ATOM    728  N   ASN    54      10.010  34.060   4.580  1.00  0.00           N  
ATOM    729  CA  ASN    54      11.190  33.220   4.770  1.00  0.00           C  
ATOM    730  C   ASN    54      12.150  33.650   5.860  1.00  0.00           C  
ATOM    731  O   ASN    54      12.450  32.800   6.690  1.00  0.00           O  
ATOM    732  CB  ASN    54      11.970  33.020   3.380  1.00  0.00           C  
ATOM    733  CG  ASN    54      11.140  32.130   2.420  1.00  0.00           C  
ATOM    734  ND2 ASN    54      11.730  31.870   1.180  1.00  0.00           N  
ATOM    735  OD1 ASN    54      10.030  31.680   2.570  1.00  0.00           O  
ATOM    736  HN  ASN    54       9.900  34.440   3.670  1.00  0.00           H  
ATOM    737  HA  ASN    54      10.820  32.260   5.090  1.00  0.00           H  
ATOM    738  HB1 ASN    54      12.910  32.460   3.600  1.00  0.00           H  
ATOM    739  HB2 ASN    54      12.110  34.000   2.880  1.00  0.00           H  
ATOM    740 1HD2 ASN    54      11.330  31.500   0.340  1.00  0.00           H  
ATOM    741 2HD2 ASN    54      12.650  32.260   1.100  1.00  0.00           H  
ATOM    742  N   PHE    55      12.590  34.920   5.930  1.00  0.00           N  
ATOM    743  CA  PHE    55      13.450  35.520   6.970  1.00  0.00           C  
ATOM    744  C   PHE    55      12.900  35.420   8.430  1.00  0.00           C  
ATOM    745  O   PHE    55      13.570  34.960   9.340  1.00  0.00           O  
ATOM    746  CB  PHE    55      13.820  36.950   6.390  1.00  0.00           C  
ATOM    747  CG  PHE    55      14.330  37.890   7.450  1.00  0.00           C  
ATOM    748  CD1 PHE    55      13.340  38.590   8.240  1.00  0.00           C  
ATOM    749  CD2 PHE    55      15.660  38.200   7.750  1.00  0.00           C  
ATOM    750  CE1 PHE    55      13.640  39.450   9.290  1.00  0.00           C  
ATOM    751  CE2 PHE    55      16.000  39.170   8.730  1.00  0.00           C  
ATOM    752  CZ  PHE    55      14.990  39.720   9.480  1.00  0.00           C  
ATOM    753  HN  PHE    55      12.380  35.540   5.170  1.00  0.00           H  
ATOM    754  HA  PHE    55      14.340  34.910   6.960  1.00  0.00           H  
ATOM    755  HB1 PHE    55      12.910  37.440   5.990  1.00  0.00           H  
ATOM    756  HB2 PHE    55      14.490  36.840   5.510  1.00  0.00           H  
ATOM    757  HD1 PHE    55      12.310  38.420   7.940  1.00  0.00           H  
ATOM    758  HD2 PHE    55      16.380  37.750   7.080  1.00  0.00           H  
ATOM    759  HE1 PHE    55      12.810  39.850   9.860  1.00  0.00           H  
ATOM    760  HE2 PHE    55      17.040  39.360   8.920  1.00  0.00           H  
ATOM    761  HZ  PHE    55      15.220  40.420  10.270  1.00  0.00           H  
ATOM    762  N   LEU    56      11.570  35.700   8.540  1.00  0.00           N  
ATOM    763  CA  LEU    56      10.690  35.370   9.570  1.00  0.00           C  
ATOM    764  C   LEU    56      10.570  33.880   9.880  1.00  0.00           C  
ATOM    765  O   LEU    56      10.660  33.450  11.000  1.00  0.00           O  
ATOM    766  CB  LEU    56       9.280  36.070   9.390  1.00  0.00           C  
ATOM    767  CG  LEU    56       8.380  35.980  10.700  1.00  0.00           C  
ATOM    768  CD1 LEU    56       9.010  36.540  11.950  1.00  0.00           C  
ATOM    769  CD2 LEU    56       7.010  36.740  10.410  1.00  0.00           C  
ATOM    770  HN  LEU    56      11.070  36.090   7.770  1.00  0.00           H  
ATOM    771  HA  LEU    56      11.000  35.880  10.480  1.00  0.00           H  
ATOM    772  HB1 LEU    56       8.790  35.620   8.500  1.00  0.00           H  
ATOM    773  HB2 LEU    56       9.520  37.110   9.100  1.00  0.00           H  
ATOM    774  HG  LEU    56       8.050  34.930  10.850  1.00  0.00           H  
ATOM    775 1HD1 LEU    56       9.430  37.530  11.660  1.00  0.00           H  
ATOM    776 2HD1 LEU    56       9.800  35.890  12.390  1.00  0.00           H  
ATOM    777 3HD1 LEU    56       8.170  36.750  12.640  1.00  0.00           H  
ATOM    778 1HD2 LEU    56       6.460  36.170   9.630  1.00  0.00           H  
ATOM    779 2HD2 LEU    56       7.200  37.740   9.970  1.00  0.00           H  
ATOM    780 3HD2 LEU    56       6.350  36.790  11.300  1.00  0.00           H  
ATOM    781  N   SER    57      10.480  32.970   8.880  1.00  0.00           N  
ATOM    782  CA  SER    57      10.330  31.540   9.190  1.00  0.00           C  
ATOM    783  C   SER    57      11.600  30.970   9.790  1.00  0.00           C  
ATOM    784  O   SER    57      11.590  30.190  10.720  1.00  0.00           O  
ATOM    785  CB  SER    57      10.060  30.810   7.880  1.00  0.00           C  
ATOM    786  OG  SER    57       9.640  29.450   8.080  1.00  0.00           O  
ATOM    787  HN  SER    57      10.370  33.180   7.910  1.00  0.00           H  
ATOM    788  HA  SER    57       9.500  31.440   9.880  1.00  0.00           H  
ATOM    789  HB1 SER    57      10.920  30.920   7.190  1.00  0.00           H  
ATOM    790  HB2 SER    57       9.210  31.370   7.430  1.00  0.00           H  
ATOM    791  HG1 SER    57       9.650  28.950   7.260  1.00  0.00           H  
ATOM    792  N   ARG    58      12.770  31.310   9.160  1.00  0.00           N  
ATOM    793  CA  ARG    58      14.060  30.960   9.790  1.00  0.00           C  
ATOM    794  C   ARG    58      14.280  31.520  11.180  1.00  0.00           C  
ATOM    795  O   ARG    58      14.870  30.800  11.950  1.00  0.00           O  
ATOM    796  CB  ARG    58      15.220  31.530   8.920  1.00  0.00           C  
ATOM    797  CG  ARG    58      15.440  30.980   7.450  1.00  0.00           C  
ATOM    798  CD  ARG    58      15.420  29.440   7.360  1.00  0.00           C  
ATOM    799  NE  ARG    58      15.350  29.100   5.910  1.00  0.00           N  
ATOM    800  CZ  ARG    58      14.640  28.090   5.390  1.00  0.00           C  
ATOM    801  NH1 ARG    58      13.860  27.320   6.060  1.00  0.00           N1+
ATOM    802  NH2 ARG    58      14.720  27.850   4.080  1.00  0.00           N  
ATOM    803  HN  ARG    58      12.660  31.940   8.400  1.00  0.00           H  
ATOM    804  HA  ARG    58      14.040  29.880   9.860  1.00  0.00           H  
ATOM    805  HB1 ARG    58      16.150  31.170   9.410  1.00  0.00           H  
ATOM    806  HB2 ARG    58      15.290  32.630   8.940  1.00  0.00           H  
ATOM    807  HG1 ARG    58      16.340  31.370   6.910  1.00  0.00           H  
ATOM    808  HG2 ARG    58      14.520  31.450   7.040  1.00  0.00           H  
ATOM    809  HD1 ARG    58      14.530  29.030   7.880  1.00  0.00           H  
ATOM    810  HD2 ARG    58      16.230  28.840   7.830  1.00  0.00           H  
ATOM    811  HE  ARG    58      16.120  29.350   5.320  1.00  0.00           H  
ATOM    812 1HH1 ARG    58      13.590  27.490   7.000  1.00  0.00           H  
ATOM    813 2HH1 ARG    58      13.340  26.570   5.650  1.00  0.00           H  
ATOM    814 1HH2 ARG    58      15.160  28.570   3.550  1.00  0.00           H  
ATOM    815 2HH2 ARG    58      13.890  27.460   3.680  1.00  0.00           H  
ATOM    816  N   TYR    59      13.800  32.740  11.530  1.00  0.00           N  
ATOM    817  CA  TYR    59      13.740  33.360  12.820  1.00  0.00           C  
ATOM    818  C   TYR    59      12.770  32.740  13.870  1.00  0.00           C  
ATOM    819  O   TYR    59      13.070  32.620  15.070  1.00  0.00           O  
ATOM    820  CB  TYR    59      13.580  34.880  12.690  1.00  0.00           C  
ATOM    821  CG  TYR    59      14.940  35.570  12.330  1.00  0.00           C  
ATOM    822  CD1 TYR    59      16.170  34.980  12.210  1.00  0.00           C  
ATOM    823  CD2 TYR    59      14.920  36.990  12.320  1.00  0.00           C  
ATOM    824  CE1 TYR    59      17.380  35.680  12.040  1.00  0.00           C  
ATOM    825  CE2 TYR    59      16.090  37.750  12.300  1.00  0.00           C  
ATOM    826  CZ  TYR    59      17.330  37.090  12.050  1.00  0.00           C  
ATOM    827  OH  TYR    59      18.510  37.830  11.970  1.00  0.00           O  
ATOM    828  HN  TYR    59      13.590  33.350  10.770  1.00  0.00           H  
ATOM    829  HA  TYR    59      14.720  33.200  13.250  1.00  0.00           H  
ATOM    830  HB1 TYR    59      13.280  35.300  13.670  1.00  0.00           H  
ATOM    831  HB2 TYR    59      12.880  35.100  11.860  1.00  0.00           H  
ATOM    832  HD1 TYR    59      16.180  33.910  12.080  1.00  0.00           H  
ATOM    833  HD2 TYR    59      14.040  37.570  12.560  1.00  0.00           H  
ATOM    834  HE1 TYR    59      18.230  35.040  11.880  1.00  0.00           H  
ATOM    835  HE2 TYR    59      15.890  38.790  12.480  1.00  0.00           H  
ATOM    836  HH  TYR    59      18.250  38.750  12.020  1.00  0.00           H  
ATOM    837  N   LYS    60      11.550  32.310  13.470  1.00  0.00           N  
ATOM    838  CA  LYS    60      10.610  31.470  14.210  1.00  0.00           C  
ATOM    839  C   LYS    60      11.070  30.060  14.630  1.00  0.00           C  
ATOM    840  O   LYS    60      11.120  29.730  15.780  1.00  0.00           O  
ATOM    841  CB  LYS    60       9.130  31.460  13.650  1.00  0.00           C  
ATOM    842  CG  LYS    60       8.400  32.710  13.800  1.00  0.00           C  
ATOM    843  CD  LYS    60       7.010  32.780  13.240  1.00  0.00           C  
ATOM    844  CE  LYS    60       6.090  31.590  13.540  1.00  0.00           C  
ATOM    845  NZ  LYS    60       4.750  31.820  12.900  1.00  0.00           N1+
ATOM    846  HN  LYS    60      11.210  32.420  12.540  1.00  0.00           H  
ATOM    847  HA  LYS    60      10.520  31.990  15.150  1.00  0.00           H  
ATOM    848  HB1 LYS    60       8.510  30.670  14.140  1.00  0.00           H  
ATOM    849  HB2 LYS    60       9.230  31.150  12.590  1.00  0.00           H  
ATOM    850  HG1 LYS    60       9.030  33.530  13.400  1.00  0.00           H  
ATOM    851  HG2 LYS    60       8.270  32.900  14.890  1.00  0.00           H  
ATOM    852  HD1 LYS    60       6.840  33.040  12.180  1.00  0.00           H  
ATOM    853  HD2 LYS    60       6.510  33.620  13.770  1.00  0.00           H  
ATOM    854  HE1 LYS    60       5.940  31.460  14.640  1.00  0.00           H  
ATOM    855  HE2 LYS    60       6.570  30.660  13.180  1.00  0.00           H  
ATOM    856  HZ1 LYS    60       4.360  32.740  13.200  1.00  0.00           H  
ATOM    857  HZ2 LYS    60       4.030  31.070  13.010  1.00  0.00           H  
ATOM    858  HZ3 LYS    60       4.860  31.960  11.880  1.00  0.00           H  
ATOM    859  N   ASP    61      11.700  29.340  13.630  1.00  0.00           N  
ATOM    860  CA  ASP    61      12.410  28.090  13.850  1.00  0.00           C  
ATOM    861  C   ASP    61      13.600  28.130  14.780  1.00  0.00           C  
ATOM    862  O   ASP    61      13.660  27.300  15.660  1.00  0.00           O  
ATOM    863  CB  ASP    61      13.000  27.680  12.420  1.00  0.00           C  
ATOM    864  CG  ASP    61      12.000  26.940  11.510  1.00  0.00           C  
ATOM    865  OD1 ASP    61      12.420  26.560  10.370  1.00  0.00           O  
ATOM    866  OD2 ASP    61      10.850  26.710  11.930  1.00  0.00           O1-
ATOM    867  HN  ASP    61      11.760  29.710  12.710  1.00  0.00           H  
ATOM    868  HA  ASP    61      11.750  27.350  14.270  1.00  0.00           H  
ATOM    869  HB1 ASP    61      13.790  26.910  12.570  1.00  0.00           H  
ATOM    870  HB2 ASP    61      13.380  28.590  11.910  1.00  0.00           H  
ATOM    871  N   THR    62      14.530  29.130  14.570  1.00  0.00           N  
ATOM    872  CA  THR    62      15.700  29.450  15.370  1.00  0.00           C  
ATOM    873  C   THR    62      15.210  29.720  16.750  1.00  0.00           C  
ATOM    874  O   THR    62      15.730  29.140  17.730  1.00  0.00           O  
ATOM    875  CB  THR    62      16.530  30.630  14.940  1.00  0.00           C  
ATOM    876  CG2 THR    62      17.720  31.070  15.870  1.00  0.00           C  
ATOM    877  OG1 THR    62      17.100  30.430  13.690  1.00  0.00           O  
ATOM    878  HN  THR    62      14.470  29.670  13.740  1.00  0.00           H  
ATOM    879  HA  THR    62      16.250  28.530  15.500  1.00  0.00           H  
ATOM    880  HB  THR    62      15.820  31.480  14.790  1.00  0.00           H  
ATOM    881  HG1 THR    62      16.410  30.710  13.090  1.00  0.00           H  
ATOM    882 1HG2 THR    62      18.390  30.210  16.040  1.00  0.00           H  
ATOM    883 2HG2 THR    62      17.420  31.570  16.820  1.00  0.00           H  
ATOM    884 3HG2 THR    62      18.300  31.730  15.190  1.00  0.00           H  
ATOM    885  N   ILE    63      14.190  30.650  16.890  1.00  0.00           N  
ATOM    886  CA  ILE    63      13.590  30.940  18.220  1.00  0.00           C  
ATOM    887  C   ILE    63      13.020  29.700  18.990  1.00  0.00           C  
ATOM    888  O   ILE    63      13.080  29.650  20.210  1.00  0.00           O  
ATOM    889  CB  ILE    63      12.580  32.090  18.120  1.00  0.00           C  
ATOM    890  CG1 ILE    63      13.370  33.410  18.190  1.00  0.00           C  
ATOM    891  CG2 ILE    63      11.560  32.120  19.250  1.00  0.00           C  
ATOM    892  CD  ILE    63      14.070  33.620  19.530  1.00  0.00           C  
ATOM    893  HN  ILE    63      13.760  31.240  16.210  1.00  0.00           H  
ATOM    894  HA  ILE    63      14.380  31.330  18.840  1.00  0.00           H  
ATOM    895  HB  ILE    63      11.950  31.970  17.210  1.00  0.00           H  
ATOM    896 1HG1 ILE    63      12.590  34.190  18.140  1.00  0.00           H  
ATOM    897 2HG1 ILE    63      14.040  33.600  17.320  1.00  0.00           H  
ATOM    898 1HG2 ILE    63      10.910  31.240  19.070  1.00  0.00           H  
ATOM    899 2HG2 ILE    63      11.010  33.080  19.240  1.00  0.00           H  
ATOM    900 3HG2 ILE    63      12.060  32.060  20.240  1.00  0.00           H  
ATOM    901  HD1 ILE    63      14.040  32.760  20.230  1.00  0.00           H  
ATOM    902  HD2 ILE    63      13.790  34.490  20.160  1.00  0.00           H  
ATOM    903  HD3 ILE    63      15.130  33.800  19.240  1.00  0.00           H  
ATOM    904  N   ASN    64      12.380  28.790  18.270  1.00  0.00           N  
ATOM    905  CA  ASN    64      11.840  27.560  18.870  1.00  0.00           C  
ATOM    906  C   ASN    64      12.970  26.810  19.630  1.00  0.00           C  
ATOM    907  O   ASN    64      12.870  26.300  20.740  1.00  0.00           O  
ATOM    908  CB  ASN    64      11.330  26.630  17.700  1.00  0.00           C  
ATOM    909  CG  ASN    64       9.810  26.430  17.790  1.00  0.00           C  
ATOM    910  ND2 ASN    64       9.200  26.070  18.890  1.00  0.00           N  
ATOM    911  OD1 ASN    64       9.180  26.730  16.730  1.00  0.00           O  
ATOM    912  HN  ASN    64      12.120  28.960  17.320  1.00  0.00           H  
ATOM    913  HA  ASN    64      11.010  27.850  19.500  1.00  0.00           H  
ATOM    914  HB1 ASN    64      11.840  25.640  17.680  1.00  0.00           H  
ATOM    915  HB2 ASN    64      11.530  27.040  16.690  1.00  0.00           H  
ATOM    916 1HD2 ASN    64       9.740  25.780  19.690  1.00  0.00           H  
ATOM    917 2HD2 ASN    64       8.240  25.870  18.700  1.00  0.00           H  
ATOM    918  N   LYS    65      14.210  26.850  19.030  1.00  0.00           N  
ATOM    919  CA  LYS    65      15.360  26.330  19.700  1.00  0.00           C  
ATOM    920  C   LYS    65      15.790  27.050  20.920  1.00  0.00           C  
ATOM    921  O   LYS    65      15.910  26.370  21.980  1.00  0.00           O  
ATOM    922  CB  LYS    65      16.590  26.250  18.670  1.00  0.00           C  
ATOM    923  CG  LYS    65      16.370  25.780  17.210  1.00  0.00           C  
ATOM    924  CD  LYS    65      15.730  24.350  17.180  1.00  0.00           C  
ATOM    925  CE  LYS    65      14.700  24.220  16.090  1.00  0.00           C  
ATOM    926  NZ  LYS    65      14.190  22.870  16.010  1.00  0.00           N1+
ATOM    927  HN  LYS    65      14.420  27.330  18.190  1.00  0.00           H  
ATOM    928  HA  LYS    65      15.130  25.310  19.960  1.00  0.00           H  
ATOM    929  HB1 LYS    65      17.350  25.580  19.110  1.00  0.00           H  
ATOM    930  HB2 LYS    65      16.990  27.280  18.500  1.00  0.00           H  
ATOM    931  HG1 LYS    65      17.320  25.820  16.650  1.00  0.00           H  
ATOM    932  HG2 LYS    65      15.660  26.500  16.760  1.00  0.00           H  
ATOM    933  HD1 LYS    65      15.270  24.210  18.180  1.00  0.00           H  
ATOM    934  HD2 LYS    65      16.520  23.570  17.120  1.00  0.00           H  
ATOM    935  HE1 LYS    65      15.130  24.490  15.100  1.00  0.00           H  
ATOM    936  HE2 LYS    65      13.850  24.880  16.350  1.00  0.00           H  
ATOM    937  HZ1 LYS    65      13.260  22.880  16.470  1.00  0.00           H  
ATOM    938  HZ2 LYS    65      14.730  22.160  16.550  1.00  0.00           H  
ATOM    939  HZ3 LYS    65      14.070  22.550  15.020  1.00  0.00           H  
ATOM    940  N   ILE    66      15.790  28.400  20.890  1.00  0.00           N  
ATOM    941  CA  ILE    66      16.040  29.290  22.060  1.00  0.00           C  
ATOM    942  C   ILE    66      14.990  29.130  23.190  1.00  0.00           C  
ATOM    943  O   ILE    66      15.310  29.140  24.390  1.00  0.00           O  
ATOM    944  CB  ILE    66      16.350  30.780  21.710  1.00  0.00           C  
ATOM    945  CG1 ILE    66      17.310  31.000  20.550  1.00  0.00           C  
ATOM    946  CG2 ILE    66      16.820  31.620  22.930  1.00  0.00           C  
ATOM    947  CD  ILE    66      18.840  30.610  20.810  1.00  0.00           C  
ATOM    948  HN  ILE    66      15.690  28.750  19.970  1.00  0.00           H  
ATOM    949  HA  ILE    66      16.990  28.960  22.440  1.00  0.00           H  
ATOM    950  HB  ILE    66      15.370  31.200  21.420  1.00  0.00           H  
ATOM    951 1HG1 ILE    66      17.260  32.050  20.210  1.00  0.00           H  
ATOM    952 2HG1 ILE    66      16.980  30.430  19.640  1.00  0.00           H  
ATOM    953 1HG2 ILE    66      16.830  32.690  22.620  1.00  0.00           H  
ATOM    954 2HG2 ILE    66      17.820  31.360  23.340  1.00  0.00           H  
ATOM    955 3HG2 ILE    66      16.120  31.650  23.800  1.00  0.00           H  
ATOM    956  HD1 ILE    66      18.870  29.640  21.360  1.00  0.00           H  
ATOM    957  HD2 ILE    66      19.390  31.300  21.480  1.00  0.00           H  
ATOM    958  HD3 ILE    66      19.370  30.470  19.850  1.00  0.00           H  
ATOM    959  N   ARG    67      13.740  28.880  22.780  1.00  0.00           N  
ATOM    960  CA  ARG    67      12.600  28.730  23.650  1.00  0.00           C  
ATOM    961  C   ARG    67      12.670  27.550  24.600  1.00  0.00           C  
ATOM    962  O   ARG    67      12.210  27.630  25.760  1.00  0.00           O  
ATOM    963  CB  ARG    67      11.240  28.600  22.860  1.00  0.00           C  
ATOM    964  CG  ARG    67      10.500  29.980  22.640  1.00  0.00           C  
ATOM    965  CD  ARG    67       9.340  30.050  21.560  1.00  0.00           C  
ATOM    966  NE  ARG    67       8.030  29.970  22.260  1.00  0.00           N  
ATOM    967  CZ  ARG    67       7.540  30.810  23.130  1.00  0.00           C  
ATOM    968  NH1 ARG    67       8.150  31.960  23.390  1.00  0.00           N1+
ATOM    969  NH2 ARG    67       6.420  30.500  23.850  1.00  0.00           N  
ATOM    970  HN  ARG    67      13.650  29.010  21.800  1.00  0.00           H  
ATOM    971  HA  ARG    67      12.580  29.610  24.280  1.00  0.00           H  
ATOM    972  HB1 ARG    67      10.560  27.820  23.270  1.00  0.00           H  
ATOM    973  HB2 ARG    67      11.600  28.240  21.870  1.00  0.00           H  
ATOM    974  HG1 ARG    67      11.270  30.710  22.320  1.00  0.00           H  
ATOM    975  HG2 ARG    67      10.090  30.350  23.600  1.00  0.00           H  
ATOM    976  HD1 ARG    67       9.440  29.270  20.770  1.00  0.00           H  
ATOM    977  HD2 ARG    67       9.420  31.060  21.110  1.00  0.00           H  
ATOM    978  HE  ARG    67       7.530  29.100  22.290  1.00  0.00           H  
ATOM    979 1HH1 ARG    67       9.050  32.190  23.000  1.00  0.00           H  
ATOM    980 2HH1 ARG    67       7.750  32.620  24.020  1.00  0.00           H  
ATOM    981 1HH2 ARG    67       6.080  29.570  23.940  1.00  0.00           H  
ATOM    982 2HH2 ARG    67       6.050  31.140  24.530  1.00  0.00           H  
ATOM    983  N   ASP    68      13.230  26.330  24.130  1.00  0.00           N  
ATOM    984  CA  ASP    68      13.500  25.260  25.000  1.00  0.00           C  
ATOM    985  C   ASP    68      14.740  25.420  25.840  1.00  0.00           C  
ATOM    986  O   ASP    68      14.840  24.930  26.950  1.00  0.00           O  
ATOM    987  CB  ASP    68      13.610  24.040  24.060  1.00  0.00           C  
ATOM    988  CG  ASP    68      12.370  23.720  23.210  1.00  0.00           C  
ATOM    989  OD1 ASP    68      12.450  22.920  22.290  1.00  0.00           O  
ATOM    990  OD2 ASP    68      11.280  24.190  23.600  1.00  0.00           O1-
ATOM    991  HN  ASP    68      13.440  26.100  23.180  1.00  0.00           H  
ATOM    992  HA  ASP    68      12.660  25.160  25.660  1.00  0.00           H  
ATOM    993  HB1 ASP    68      13.750  23.110  24.650  1.00  0.00           H  
ATOM    994  HB2 ASP    68      14.460  24.110  23.350  1.00  0.00           H  
ATOM    995  N   LEU    69      15.700  26.280  25.510  1.00  0.00           N  
ATOM    996  CA  LEU    69      16.900  26.610  26.240  1.00  0.00           C  
ATOM    997  C   LEU    69      16.610  27.550  27.450  1.00  0.00           C  
ATOM    998  O   LEU    69      17.110  27.360  28.560  1.00  0.00           O  
ATOM    999  CB  LEU    69      18.110  27.190  25.360  1.00  0.00           C  
ATOM   1000  CG  LEU    69      18.670  26.060  24.420  1.00  0.00           C  
ATOM   1001  CD1 LEU    69      19.560  26.670  23.310  1.00  0.00           C  
ATOM   1002  CD2 LEU    69      19.420  25.060  25.220  1.00  0.00           C  
ATOM   1003  HN  LEU    69      15.460  26.810  24.700  1.00  0.00           H  
ATOM   1004  HA  LEU    69      17.130  25.670  26.720  1.00  0.00           H  
ATOM   1005  HB1 LEU    69      18.920  27.530  26.040  1.00  0.00           H  
ATOM   1006  HB2 LEU    69      17.760  28.000  24.700  1.00  0.00           H  
ATOM   1007  HG  LEU    69      17.840  25.560  23.890  1.00  0.00           H  
ATOM   1008 1HD1 LEU    69      19.160  27.340  22.520  1.00  0.00           H  
ATOM   1009 2HD1 LEU    69      19.910  25.750  22.800  1.00  0.00           H  
ATOM   1010 3HD1 LEU    69      20.460  27.080  23.810  1.00  0.00           H  
ATOM   1011 1HD2 LEU    69      20.380  25.480  25.590  1.00  0.00           H  
ATOM   1012 2HD2 LEU    69      19.660  24.200  24.570  1.00  0.00           H  
ATOM   1013 3HD2 LEU    69      18.750  24.560  25.960  1.00  0.00           H  
ATOM   1014  N   ARG    70      15.740  28.570  27.170  1.00  0.00           N  
ATOM   1015  CA  ARG    70      15.290  29.510  28.240  1.00  0.00           C  
ATOM   1016  C   ARG    70      14.180  29.120  29.320  1.00  0.00           C  
ATOM   1017  O   ARG    70      13.390  28.230  29.050  1.00  0.00           O  
ATOM   1018  CB  ARG    70      14.860  30.800  27.520  1.00  0.00           C  
ATOM   1019  CG  ARG    70      16.070  31.570  26.970  1.00  0.00           C  
ATOM   1020  CD  ARG    70      15.650  32.870  26.320  1.00  0.00           C  
ATOM   1021  NE  ARG    70      16.780  33.670  25.930  1.00  0.00           N  
ATOM   1022  CZ  ARG    70      16.600  34.950  25.670  1.00  0.00           C  
ATOM   1023  NH1 ARG    70      15.510  35.430  25.160  1.00  0.00           N1+
ATOM   1024  NH2 ARG    70      17.570  35.850  25.970  1.00  0.00           N  
ATOM   1025  HN  ARG    70      15.460  28.720  26.220  1.00  0.00           H  
ATOM   1026  HA  ARG    70      16.190  29.820  28.740  1.00  0.00           H  
ATOM   1027  HB1 ARG    70      14.300  31.470  28.220  1.00  0.00           H  
ATOM   1028  HB2 ARG    70      14.180  30.590  26.670  1.00  0.00           H  
ATOM   1029  HG1 ARG    70      16.610  30.880  26.300  1.00  0.00           H  
ATOM   1030  HG2 ARG    70      16.810  31.810  27.770  1.00  0.00           H  
ATOM   1031  HD1 ARG    70      15.070  33.420  27.090  1.00  0.00           H  
ATOM   1032  HD2 ARG    70      15.000  32.690  25.440  1.00  0.00           H  
ATOM   1033  HE  ARG    70      17.700  33.390  26.200  1.00  0.00           H  
ATOM   1034 1HH1 ARG    70      14.680  34.920  24.920  1.00  0.00           H  
ATOM   1035 2HH1 ARG    70      15.470  36.420  25.110  1.00  0.00           H  
ATOM   1036 1HH2 ARG    70      18.320  35.520  26.530  1.00  0.00           H  
ATOM   1037 2HH2 ARG    70      17.220  36.780  25.850  1.00  0.00           H  
ATOM   1038  N   MET    71      14.090  29.780  30.530  1.00  0.00           N  
ATOM   1039  CA  MET    71      13.050  29.570  31.470  1.00  0.00           C  
ATOM   1040  C   MET    71      11.590  29.670  30.890  1.00  0.00           C  
ATOM   1041  O   MET    71      11.280  30.110  29.800  1.00  0.00           O  
ATOM   1042  CB  MET    71      13.330  30.470  32.670  1.00  0.00           C  
ATOM   1043  CG  MET    71      14.710  30.520  33.260  1.00  0.00           C  
ATOM   1044  SD  MET    71      15.900  31.590  32.410  1.00  0.00           S  
ATOM   1045  CE  MET    71      17.130  31.720  33.650  1.00  0.00           C  
ATOM   1046  HN  MET    71      14.770  30.450  30.820  1.00  0.00           H  
ATOM   1047  HA  MET    71      13.120  28.590  31.930  1.00  0.00           H  
ATOM   1048  HB1 MET    71      12.650  30.130  33.480  1.00  0.00           H  
ATOM   1049  HB2 MET    71      12.970  31.480  32.410  1.00  0.00           H  
ATOM   1050  HG1 MET    71      15.090  29.470  33.260  1.00  0.00           H  
ATOM   1051  HG2 MET    71      14.620  30.930  34.290  1.00  0.00           H  
ATOM   1052  HE1 MET    71      17.620  30.730  33.760  1.00  0.00           H  
ATOM   1053  HE2 MET    71      16.630  32.100  34.570  1.00  0.00           H  
ATOM   1054  HE3 MET    71      17.850  32.470  33.260  1.00  0.00           H  
ATOM   1055  N   LYS    72      10.650  29.300  31.780  1.00  0.00           N  
ATOM   1056  CA  LYS    72       9.200  29.360  31.450  1.00  0.00           C  
ATOM   1057  C   LYS    72       8.580  29.990  32.690  1.00  0.00           C  
ATOM   1058  O   LYS    72       8.900  29.580  33.790  1.00  0.00           O  
ATOM   1059  CB  LYS    72       8.660  27.900  31.250  1.00  0.00           C  
ATOM   1060  CG  LYS    72       9.330  27.260  30.020  1.00  0.00           C  
ATOM   1061  CD  LYS    72       8.930  28.010  28.740  1.00  0.00           C  
ATOM   1062  CE  LYS    72       9.470  27.200  27.550  1.00  0.00           C  
ATOM   1063  NZ  LYS    72       8.480  26.120  27.330  1.00  0.00           N1+
ATOM   1064  HN  LYS    72      10.860  29.000  32.700  1.00  0.00           H  
ATOM   1065  HA  LYS    72       9.010  29.960  30.580  1.00  0.00           H  
ATOM   1066  HB1 LYS    72       7.580  27.940  31.000  1.00  0.00           H  
ATOM   1067  HB2 LYS    72       8.800  27.200  32.100  1.00  0.00           H  
ATOM   1068  HG1 LYS    72       8.930  26.230  29.990  1.00  0.00           H  
ATOM   1069  HG2 LYS    72      10.440  27.290  30.050  1.00  0.00           H  
ATOM   1070  HD1 LYS    72       9.400  29.020  28.760  1.00  0.00           H  
ATOM   1071  HD2 LYS    72       7.840  28.080  28.580  1.00  0.00           H  
ATOM   1072  HE1 LYS    72      10.510  26.820  27.610  1.00  0.00           H  
ATOM   1073  HE2 LYS    72       9.470  27.870  26.670  1.00  0.00           H  
ATOM   1074  HZ1 LYS    72       8.840  25.710  26.450  1.00  0.00           H  
ATOM   1075  HZ2 LYS    72       7.550  26.510  27.080  1.00  0.00           H  
ATOM   1076  HZ3 LYS    72       8.400  25.480  28.150  1.00  0.00           H  
ATOM   1077  N   ALA    73       7.640  30.990  32.520  1.00  0.00           N  
ATOM   1078  CA  ALA    73       6.770  31.410  33.580  1.00  0.00           C  
ATOM   1079  C   ALA    73       5.980  30.230  34.230  1.00  0.00           C  
ATOM   1080  O   ALA    73       5.860  30.080  35.460  1.00  0.00           O  
ATOM   1081  CB  ALA    73       5.840  32.560  33.040  1.00  0.00           C  
ATOM   1082  HN  ALA    73       7.400  31.420  31.660  1.00  0.00           H  
ATOM   1083  HA  ALA    73       7.420  31.690  34.400  1.00  0.00           H  
ATOM   1084  HB1 ALA    73       6.500  33.390  32.720  1.00  0.00           H  
ATOM   1085  HB2 ALA    73       5.270  32.980  33.900  1.00  0.00           H  
ATOM   1086  HB3 ALA    73       5.090  32.330  32.260  1.00  0.00           H  
ATOM   1087  N   GLU    74       5.520  29.250  33.430  1.00  0.00           N  
ATOM   1088  CA  GLU    74       4.860  27.910  33.780  1.00  0.00           C  
ATOM   1089  C   GLU    74       5.640  27.070  34.810  1.00  0.00           C  
ATOM   1090  O   GLU    74       5.080  26.620  35.780  1.00  0.00           O  
ATOM   1091  CB  GLU    74       4.790  27.080  32.450  1.00  0.00           C  
ATOM   1092  CG  GLU    74       4.400  25.580  32.770  1.00  0.00           C  
ATOM   1093  CD  GLU    74       3.770  24.980  31.540  1.00  0.00           C  
ATOM   1094  OE1 GLU    74       4.020  23.770  31.320  1.00  0.00           O  
ATOM   1095  OE2 GLU    74       2.950  25.610  30.840  1.00  0.00           O1-
ATOM   1096  HN  GLU    74       5.600  29.380  32.440  1.00  0.00           H  
ATOM   1097  HA  GLU    74       3.860  28.130  34.150  1.00  0.00           H  
ATOM   1098  HB1 GLU    74       5.820  26.870  32.100  1.00  0.00           H  
ATOM   1099  HB2 GLU    74       4.190  27.580  31.670  1.00  0.00           H  
ATOM   1100  HG1 GLU    74       3.750  25.570  33.670  1.00  0.00           H  
ATOM   1101  HG2 GLU    74       5.300  24.990  33.070  1.00  0.00           H  
ATOM   1102  N   ASP    75       6.920  26.930  34.520  1.00  0.00           N  
ATOM   1103  CA  ASP    75       7.810  26.090  35.420  1.00  0.00           C  
ATOM   1104  C   ASP    75       8.050  26.590  36.890  1.00  0.00           C  
ATOM   1105  O   ASP    75       8.340  25.900  37.870  1.00  0.00           O  
ATOM   1106  CB  ASP    75       9.230  25.890  34.750  1.00  0.00           C  
ATOM   1107  CG  ASP    75       9.050  24.860  33.650  1.00  0.00           C  
ATOM   1108  OD1 ASP    75       8.010  24.120  33.550  1.00  0.00           O  
ATOM   1109  OD2 ASP    75      10.050  24.730  32.870  1.00  0.00           O1-
ATOM   1110  HN  ASP    75       7.280  27.250  33.650  1.00  0.00           H  
ATOM   1111  HA  ASP    75       7.340  25.120  35.480  1.00  0.00           H  
ATOM   1112  HB1 ASP    75      10.000  25.430  35.410  1.00  0.00           H  
ATOM   1113  HB2 ASP    75       9.470  26.860  34.270  1.00  0.00           H  
ATOM   1114  N   TYR    76       7.980  27.930  37.010  1.00  0.00           N  
ATOM   1115  CA  TYR    76       7.830  28.550  38.300  1.00  0.00           C  
ATOM   1116  C   TYR    76       6.360  28.440  38.850  1.00  0.00           C  
ATOM   1117  O   TYR    76       5.490  29.140  38.380  1.00  0.00           O  
ATOM   1118  CB  TYR    76       8.360  30.050  38.300  1.00  0.00           C  
ATOM   1119  CG  TYR    76       9.800  30.150  38.010  1.00  0.00           C  
ATOM   1120  CD1 TYR    76      10.730  30.090  39.100  1.00  0.00           C  
ATOM   1121  CD2 TYR    76      10.260  30.430  36.740  1.00  0.00           C  
ATOM   1122  CE1 TYR    76      12.080  30.150  38.840  1.00  0.00           C  
ATOM   1123  CE2 TYR    76      11.670  30.440  36.470  1.00  0.00           C  
ATOM   1124  CZ  TYR    76      12.560  30.330  37.560  1.00  0.00           C  
ATOM   1125  OH  TYR    76      13.980  30.270  37.300  1.00  0.00           O  
ATOM   1126  HN  TYR    76       7.920  28.570  36.250  1.00  0.00           H  
ATOM   1127  HA  TYR    76       8.380  27.970  39.030  1.00  0.00           H  
ATOM   1128  HB1 TYR    76       8.040  30.420  39.300  1.00  0.00           H  
ATOM   1129  HB2 TYR    76       7.720  30.690  37.660  1.00  0.00           H  
ATOM   1130  HD1 TYR    76      10.360  29.990  40.100  1.00  0.00           H  
ATOM   1131  HD2 TYR    76       9.630  30.430  35.870  1.00  0.00           H  
ATOM   1132  HE1 TYR    76      12.730  30.210  39.710  1.00  0.00           H  
ATOM   1133  HE2 TYR    76      12.010  30.580  35.460  1.00  0.00           H  
ATOM   1134  HH  TYR    76      14.440  30.240  38.140  1.00  0.00           H  
ATOM   1135  N   GLU    77       6.180  27.700  39.940  1.00  0.00           N  
ATOM   1136  CA  GLU    77       4.830  27.430  40.350  1.00  0.00           C  
ATOM   1137  C   GLU    77       4.470  28.420  41.500  1.00  0.00           C  
ATOM   1138  O   GLU    77       5.280  28.550  42.470  1.00  0.00           O  
ATOM   1139  CB  GLU    77       4.840  25.990  40.920  1.00  0.00           C  
ATOM   1140  CG  GLU    77       5.170  24.940  39.840  1.00  0.00           C  
ATOM   1141  CD  GLU    77       5.270  23.550  40.520  1.00  0.00           C  
ATOM   1142  OE1 GLU    77       5.300  23.510  41.740  1.00  0.00           O  
ATOM   1143  OE2 GLU    77       5.520  22.590  39.830  1.00  0.00           O1-
ATOM   1144  HN  GLU    77       7.030  27.340  40.320  1.00  0.00           H  
ATOM   1145  HA  GLU    77       4.160  27.550  39.510  1.00  0.00           H  
ATOM   1146  HB1 GLU    77       3.830  25.770  41.330  1.00  0.00           H  
ATOM   1147  HB2 GLU    77       5.490  25.950  41.820  1.00  0.00           H  
ATOM   1148  HG1 GLU    77       6.170  25.090  39.380  1.00  0.00           H  
ATOM   1149  HG2 GLU    77       4.310  24.970  39.140  1.00  0.00           H  
ATOM   1150  N   VAL    78       3.330  29.190  41.360  1.00  0.00           N  
ATOM   1151  CA  VAL    78       2.930  30.200  42.310  1.00  0.00           C  
ATOM   1152  C   VAL    78       2.320  29.660  43.610  1.00  0.00           C  
ATOM   1153  O   VAL    78       1.320  28.930  43.560  1.00  0.00           O  
ATOM   1154  CB  VAL    78       1.900  31.120  41.660  1.00  0.00           C  
ATOM   1155  CG1 VAL    78       1.580  32.290  42.620  1.00  0.00           C  
ATOM   1156  CG2 VAL    78       2.370  31.540  40.300  1.00  0.00           C  
ATOM   1157  HN  VAL    78       2.740  29.070  40.560  1.00  0.00           H  
ATOM   1158  HA  VAL    78       3.770  30.840  42.550  1.00  0.00           H  
ATOM   1159  HB  VAL    78       0.960  30.540  41.510  1.00  0.00           H  
ATOM   1160 1HG1 VAL    78       0.760  32.020  43.320  1.00  0.00           H  
ATOM   1161 2HG1 VAL    78       1.320  33.230  42.100  1.00  0.00           H  
ATOM   1162 3HG1 VAL    78       2.350  32.520  43.380  1.00  0.00           H  
ATOM   1163 1HG2 VAL    78       2.640  30.760  39.560  1.00  0.00           H  
ATOM   1164 2HG2 VAL    78       3.320  32.100  40.490  1.00  0.00           H  
ATOM   1165 3HG2 VAL    78       1.610  32.180  39.820  1.00  0.00           H  
ATOM   1166  N   VAL    79       2.990  30.020  44.760  1.00  0.00           N  
ATOM   1167  CA  VAL    79       2.360  29.730  46.010  1.00  0.00           C  
ATOM   1168  C   VAL    79       1.260  30.700  46.430  1.00  0.00           C  
ATOM   1169  O   VAL    79       0.210  30.330  46.960  1.00  0.00           O  
ATOM   1170  CB  VAL    79       3.400  29.720  47.140  1.00  0.00           C  
ATOM   1171  CG1 VAL    79       2.750  29.500  48.550  1.00  0.00           C  
ATOM   1172  CG2 VAL    79       4.400  28.600  46.920  1.00  0.00           C  
ATOM   1173  HN  VAL    79       3.860  30.520  44.720  1.00  0.00           H  
ATOM   1174  HA  VAL    79       1.940  28.730  45.960  1.00  0.00           H  
ATOM   1175  HB  VAL    79       3.920  30.700  47.220  1.00  0.00           H  
ATOM   1176 1HG1 VAL    79       3.540  29.180  49.260  1.00  0.00           H  
ATOM   1177 2HG1 VAL    79       1.900  28.800  48.660  1.00  0.00           H  
ATOM   1178 3HG1 VAL    79       2.430  30.490  48.940  1.00  0.00           H  
ATOM   1179 1HG2 VAL    79       5.000  29.030  46.090  1.00  0.00           H  
ATOM   1180 2HG2 VAL    79       3.930  27.640  46.620  1.00  0.00           H  
ATOM   1181 3HG2 VAL    79       4.960  28.420  47.870  1.00  0.00           H  
ATOM   1182  N   LYS    80       1.500  32.080  46.330  1.00  0.00           N  
ATOM   1183  CA  LYS    80       0.530  33.140  46.680  1.00  0.00           C  
ATOM   1184  C   LYS    80       1.040  34.460  46.130  1.00  0.00           C  
ATOM   1185  O   LYS    80       2.260  34.730  45.990  1.00  0.00           O  
ATOM   1186  CB  LYS    80       0.300  33.300  48.190  1.00  0.00           C  
ATOM   1187  CG  LYS    80      -1.090  33.910  48.660  1.00  0.00           C  
ATOM   1188  CD  LYS    80      -1.280  33.710  50.210  1.00  0.00           C  
ATOM   1189  CE  LYS    80      -2.750  33.930  50.620  1.00  0.00           C  
ATOM   1190  NZ  LYS    80      -3.300  35.220  50.280  1.00  0.00           N1+
ATOM   1191  HN  LYS    80       2.390  32.370  45.990  1.00  0.00           H  
ATOM   1192  HA  LYS    80      -0.420  32.930  46.200  1.00  0.00           H  
ATOM   1193  HB1 LYS    80       1.190  33.680  48.710  1.00  0.00           H  
ATOM   1194  HB2 LYS    80       0.190  32.230  48.480  1.00  0.00           H  
ATOM   1195  HG1 LYS    80      -1.970  33.450  48.170  1.00  0.00           H  
ATOM   1196  HG2 LYS    80      -1.010  35.000  48.460  1.00  0.00           H  
ATOM   1197  HD1 LYS    80      -0.620  34.450  50.710  1.00  0.00           H  
ATOM   1198  HD2 LYS    80      -1.040  32.700  50.600  1.00  0.00           H  
ATOM   1199  HE1 LYS    80      -2.840  33.710  51.710  1.00  0.00           H  
ATOM   1200  HE2 LYS    80      -3.450  33.200  50.160  1.00  0.00           H  
ATOM   1201  HZ1 LYS    80      -3.910  35.720  50.960  1.00  0.00           H  
ATOM   1202  HZ2 LYS    80      -3.760  35.130  49.350  1.00  0.00           H  
ATOM   1203  HZ3 LYS    80      -2.540  35.920  50.120  1.00  0.00           H  
ATOM   1204  N   VAL    81       0.090  35.380  45.910  1.00  0.00           N  
ATOM   1205  CA  VAL    81       0.530  36.720  45.470  1.00  0.00           C  
ATOM   1206  C   VAL    81       0.770  37.640  46.700  1.00  0.00           C  
ATOM   1207  O   VAL    81      -0.060  37.660  47.590  1.00  0.00           O  
ATOM   1208  CB  VAL    81      -0.530  37.290  44.520  1.00  0.00           C  
ATOM   1209  CG1 VAL    81      -0.200  38.770  44.070  1.00  0.00           C  
ATOM   1210  CG2 VAL    81      -0.660  36.420  43.260  1.00  0.00           C  
ATOM   1211  HN  VAL    81      -0.840  35.040  45.990  1.00  0.00           H  
ATOM   1212  HA  VAL    81       1.420  36.690  44.850  1.00  0.00           H  
ATOM   1213  HB  VAL    81      -1.550  37.320  44.970  1.00  0.00           H  
ATOM   1214 1HG1 VAL    81      -1.080  39.130  43.500  1.00  0.00           H  
ATOM   1215 2HG1 VAL    81       0.670  38.760  43.380  1.00  0.00           H  
ATOM   1216 3HG1 VAL    81       0.000  39.360  44.990  1.00  0.00           H  
ATOM   1217 1HG2 VAL    81      -1.240  35.510  43.550  1.00  0.00           H  
ATOM   1218 2HG2 VAL    81       0.330  36.100  42.880  1.00  0.00           H  
ATOM   1219 3HG2 VAL    81      -1.300  37.000  42.560  1.00  0.00           H  
ATOM   1220  N   ILE    82       1.880  38.330  46.780  1.00  0.00           N  
ATOM   1221  CA  ILE    82       2.150  39.240  47.890  1.00  0.00           C  
ATOM   1222  C   ILE    82       1.670  40.660  47.750  1.00  0.00           C  
ATOM   1223  O   ILE    82       1.320  41.320  48.740  1.00  0.00           O  
ATOM   1224  CB  ILE    82       3.600  39.080  48.370  1.00  0.00           C  
ATOM   1225  CG1 ILE    82       4.240  37.770  47.840  1.00  0.00           C  
ATOM   1226  CG2 ILE    82       3.550  38.990  49.930  1.00  0.00           C  
ATOM   1227  CD  ILE    82       5.680  37.630  48.420  1.00  0.00           C  
ATOM   1228  HN  ILE    82       2.530  38.400  46.030  1.00  0.00           H  
ATOM   1229  HA  ILE    82       1.590  38.800  48.700  1.00  0.00           H  
ATOM   1230  HB  ILE    82       4.210  39.940  48.040  1.00  0.00           H  
ATOM   1231 1HG1 ILE    82       4.290  37.840  46.740  1.00  0.00           H  
ATOM   1232 2HG1 ILE    82       3.820  36.820  48.230  1.00  0.00           H  
ATOM   1233 1HG2 ILE    82       3.010  38.060  50.230  1.00  0.00           H  
ATOM   1234 2HG2 ILE    82       3.010  39.890  50.290  1.00  0.00           H  
ATOM   1235 3HG2 ILE    82       4.610  38.890  50.250  1.00  0.00           H  
ATOM   1236  HD1 ILE    82       5.720  37.310  49.480  1.00  0.00           H  
ATOM   1237  HD2 ILE    82       6.290  38.560  48.300  1.00  0.00           H  
ATOM   1238  HD3 ILE    82       6.140  36.800  47.840  1.00  0.00           H  
ATOM   1239  N   GLY    83       1.570  41.220  46.510  1.00  0.00           N  
ATOM   1240  CA  GLY    83       1.060  42.590  46.390  1.00  0.00           C  
ATOM   1241  C   GLY    83       1.540  43.380  45.270  1.00  0.00           C  
ATOM   1242  O   GLY    83       2.490  43.130  44.580  1.00  0.00           O  
ATOM   1243  HN  GLY    83       1.940  40.760  45.710  1.00  0.00           H  
ATOM   1244  HA1 GLY    83       1.330  43.120  47.280  1.00  0.00           H  
ATOM   1245  HA2 GLY    83      -0.020  42.540  46.260  1.00  0.00           H  
ATOM   1246  N   ARG    84       0.800  44.430  44.970  1.00  0.00           N  
ATOM   1247  CA  ARG    84       0.910  45.230  43.800  1.00  0.00           C  
ATOM   1248  C   ARG    84       0.560  46.670  44.090  1.00  0.00           C  
ATOM   1249  O   ARG    84      -0.320  47.020  44.880  1.00  0.00           O  
ATOM   1250  CB  ARG    84       0.000  44.710  42.660  1.00  0.00           C  
ATOM   1251  CG  ARG    84      -1.510  44.790  42.910  1.00  0.00           C  
ATOM   1252  CD  ARG    84      -2.390  44.170  41.860  1.00  0.00           C  
ATOM   1253  NE  ARG    84      -2.310  42.660  41.960  1.00  0.00           N  
ATOM   1254  CZ  ARG    84      -3.120  41.920  42.690  1.00  0.00           C  
ATOM   1255  NH1 ARG    84      -4.010  42.240  43.490  1.00  0.00           N1+
ATOM   1256  NH2 ARG    84      -3.050  40.650  42.330  1.00  0.00           N  
ATOM   1257  HN  ARG    84       0.000  44.690  45.510  1.00  0.00           H  
ATOM   1258  HA  ARG    84       1.940  45.250  43.480  1.00  0.00           H  
ATOM   1259  HB1 ARG    84       0.220  43.670  42.350  1.00  0.00           H  
ATOM   1260  HB2 ARG    84       0.280  45.330  41.770  1.00  0.00           H  
ATOM   1261  HG1 ARG    84      -1.730  45.880  42.890  1.00  0.00           H  
ATOM   1262  HG2 ARG    84      -1.750  44.280  43.870  1.00  0.00           H  
ATOM   1263  HD1 ARG    84      -2.010  44.520  40.870  1.00  0.00           H  
ATOM   1264  HD2 ARG    84      -3.440  44.540  41.900  1.00  0.00           H  
ATOM   1265  HE  ARG    84      -1.700  42.140  41.370  1.00  0.00           H  
ATOM   1266 1HH1 ARG    84      -4.140  43.220  43.650  1.00  0.00           H  
ATOM   1267 2HH1 ARG    84      -4.790  41.610  43.470  1.00  0.00           H  
ATOM   1268 1HH2 ARG    84      -2.280  40.530  41.700  1.00  0.00           H  
ATOM   1269 2HH2 ARG    84      -3.440  39.920  42.890  1.00  0.00           H  
ATOM   1270  N   GLY    85       1.350  47.540  43.440  1.00  0.00           N  
ATOM   1271  CA  GLY    85       1.270  49.000  43.640  1.00  0.00           C  
ATOM   1272  C   GLY    85       0.590  49.720  42.480  1.00  0.00           C  
ATOM   1273  O   GLY    85      -0.380  49.190  41.920  1.00  0.00           O  
ATOM   1274  HN  GLY    85       1.900  47.230  42.660  1.00  0.00           H  
ATOM   1275  HA1 GLY    85       2.300  49.300  43.740  1.00  0.00           H  
ATOM   1276  HA2 GLY    85       0.700  49.260  44.520  1.00  0.00           H  
ATOM   1277  N   ALA    86       1.100  50.960  42.080  1.00  0.00           N  
ATOM   1278  CA  ALA    86       0.820  51.680  40.820  1.00  0.00           C  
ATOM   1279  C   ALA    86       1.290  50.800  39.770  1.00  0.00           C  
ATOM   1280  O   ALA    86       0.610  50.580  38.780  1.00  0.00           O  
ATOM   1281  CB  ALA    86       1.610  53.120  40.780  1.00  0.00           C  
ATOM   1282  HN  ALA    86       1.780  51.340  42.700  1.00  0.00           H  
ATOM   1283  HA  ALA    86      -0.250  51.770  40.710  1.00  0.00           H  
ATOM   1284  HB1 ALA    86       1.350  53.600  41.750  1.00  0.00           H  
ATOM   1285  HB2 ALA    86       1.250  53.780  39.950  1.00  0.00           H  
ATOM   1286  HB3 ALA    86       2.720  53.060  40.770  1.00  0.00           H  
ATOM   1287  N   PHE    87       2.460  50.210  39.970  1.00  0.00           N  
ATOM   1288  CA  PHE    87       3.090  49.410  38.930  1.00  0.00           C  
ATOM   1289  C   PHE    87       3.650  48.120  39.480  1.00  0.00           C  
ATOM   1290  O   PHE    87       3.880  48.040  40.680  1.00  0.00           O  
ATOM   1291  CB  PHE    87       4.290  50.190  38.350  1.00  0.00           C  
ATOM   1292  CG  PHE    87       3.670  51.200  37.440  1.00  0.00           C  
ATOM   1293  CD1 PHE    87       2.760  50.930  36.390  1.00  0.00           C  
ATOM   1294  CD2 PHE    87       3.980  52.560  37.640  1.00  0.00           C  
ATOM   1295  CE1 PHE    87       2.140  51.940  35.630  1.00  0.00           C  
ATOM   1296  CE2 PHE    87       3.290  53.580  37.010  1.00  0.00           C  
ATOM   1297  CZ  PHE    87       2.460  53.300  35.960  1.00  0.00           C  
ATOM   1298  HN  PHE    87       3.070  50.210  40.760  1.00  0.00           H  
ATOM   1299  HA  PHE    87       2.410  49.100  38.150  1.00  0.00           H  
ATOM   1300  HB1 PHE    87       4.960  49.550  37.740  1.00  0.00           H  
ATOM   1301  HB2 PHE    87       4.790  50.700  39.190  1.00  0.00           H  
ATOM   1302  HD1 PHE    87       2.620  49.900  36.100  1.00  0.00           H  
ATOM   1303  HD2 PHE    87       4.640  52.870  38.430  1.00  0.00           H  
ATOM   1304  HE1 PHE    87       1.350  51.820  34.900  1.00  0.00           H  
ATOM   1305  HE2 PHE    87       3.560  54.610  37.160  1.00  0.00           H  
ATOM   1306  HZ  PHE    87       2.050  54.150  35.440  1.00  0.00           H  
ATOM   1307  N   GLY    88       3.690  47.040  38.630  1.00  0.00           N  
ATOM   1308  CA  GLY    88       4.250  45.690  38.900  1.00  0.00           C  
ATOM   1309  C   GLY    88       3.490  44.880  39.860  1.00  0.00           C  
ATOM   1310  O   GLY    88       2.660  45.350  40.660  1.00  0.00           O  
ATOM   1311  HN  GLY    88       3.270  47.190  37.730  1.00  0.00           H  
ATOM   1312  HA1 GLY    88       5.250  45.880  39.270  1.00  0.00           H  
ATOM   1313  HA2 GLY    88       4.180  45.130  37.980  1.00  0.00           H  
ATOM   1314  N   GLU    89       3.840  43.560  39.920  1.00  0.00           N  
ATOM   1315  CA  GLU    89       3.210  42.710  40.950  1.00  0.00           C  
ATOM   1316  C   GLU    89       4.300  41.750  41.430  1.00  0.00           C  
ATOM   1317  O   GLU    89       5.200  41.320  40.700  1.00  0.00           O  
ATOM   1318  CB  GLU    89       1.970  41.890  40.400  1.00  0.00           C  
ATOM   1319  CG  GLU    89       1.530  40.790  41.320  1.00  0.00           C  
ATOM   1320  CD  GLU    89       0.240  40.130  40.910  1.00  0.00           C  
ATOM   1321  OE1 GLU    89       0.260  38.900  40.770  1.00  0.00           O  
ATOM   1322  OE2 GLU    89      -0.810  40.840  40.680  1.00  0.00           O1-
ATOM   1323  HN  GLU    89       4.420  43.170  39.210  1.00  0.00           H  
ATOM   1324  HA  GLU    89       2.900  43.360  41.750  1.00  0.00           H  
ATOM   1325  HB1 GLU    89       2.140  41.420  39.410  1.00  0.00           H  
ATOM   1326  HB2 GLU    89       1.190  42.620  40.090  1.00  0.00           H  
ATOM   1327  HG1 GLU    89       1.300  41.160  42.350  1.00  0.00           H  
ATOM   1328  HG2 GLU    89       2.370  40.070  41.360  1.00  0.00           H  
ATOM   1329  N   VAL    90       4.310  41.320  42.700  1.00  0.00           N  
ATOM   1330  CA  VAL    90       5.280  40.390  43.290  1.00  0.00           C  
ATOM   1331  C   VAL    90       4.570  39.150  43.740  1.00  0.00           C  
ATOM   1332  O   VAL    90       3.410  39.230  44.280  1.00  0.00           O  
ATOM   1333  CB  VAL    90       6.080  41.010  44.450  1.00  0.00           C  
ATOM   1334  CG1 VAL    90       7.300  40.060  44.800  1.00  0.00           C  
ATOM   1335  CG2 VAL    90       6.530  42.420  44.010  1.00  0.00           C  
ATOM   1336  HN  VAL    90       3.650  41.670  43.360  1.00  0.00           H  
ATOM   1337  HA  VAL    90       5.950  40.060  42.500  1.00  0.00           H  
ATOM   1338  HB  VAL    90       5.420  41.070  45.340  1.00  0.00           H  
ATOM   1339 1HG1 VAL    90       6.860  39.110  45.170  1.00  0.00           H  
ATOM   1340 2HG1 VAL    90       7.970  40.610  45.490  1.00  0.00           H  
ATOM   1341 3HG1 VAL    90       7.950  39.770  43.940  1.00  0.00           H  
ATOM   1342 1HG2 VAL    90       6.970  42.530  43.000  1.00  0.00           H  
ATOM   1343 2HG2 VAL    90       7.230  42.850  44.760  1.00  0.00           H  
ATOM   1344 3HG2 VAL    90       5.660  43.100  44.010  1.00  0.00           H  
ATOM   1345  N   GLN    91       5.150  37.930  43.600  1.00  0.00           N  
ATOM   1346  CA  GLN    91       4.570  36.620  43.900  1.00  0.00           C  
ATOM   1347  C   GLN    91       5.600  35.830  44.680  1.00  0.00           C  
ATOM   1348  O   GLN    91       6.810  35.900  44.360  1.00  0.00           O  
ATOM   1349  CB  GLN    91       4.200  35.850  42.580  1.00  0.00           C  
ATOM   1350  CG  GLN    91       3.040  36.560  41.830  1.00  0.00           C  
ATOM   1351  CD  GLN    91       2.600  35.830  40.580  1.00  0.00           C  
ATOM   1352  NE2 GLN    91       1.610  36.480  39.900  1.00  0.00           N  
ATOM   1353  OE1 GLN    91       3.040  34.780  40.130  1.00  0.00           O  
ATOM   1354  HN  GLN    91       6.100  37.890  43.290  1.00  0.00           H  
ATOM   1355  HA  GLN    91       3.690  36.710  44.530  1.00  0.00           H  
ATOM   1356  HB1 GLN    91       3.820  34.830  42.830  1.00  0.00           H  
ATOM   1357  HB2 GLN    91       5.030  35.770  41.850  1.00  0.00           H  
ATOM   1358  HG1 GLN    91       3.320  37.580  41.500  1.00  0.00           H  
ATOM   1359  HG2 GLN    91       2.170  36.820  42.460  1.00  0.00           H  
ATOM   1360 1HE2 GLN    91       1.140  37.220  40.380  1.00  0.00           H  
ATOM   1361 2HE2 GLN    91       1.440  36.260  38.940  1.00  0.00           H  
ATOM   1362  N   LEU    92       5.180  35.030  45.600  1.00  0.00           N  
ATOM   1363  CA  LEU    92       6.120  33.950  46.090  1.00  0.00           C  
ATOM   1364  C   LEU    92       5.870  32.650  45.240  1.00  0.00           C  
ATOM   1365  O   LEU    92       4.710  32.260  45.030  1.00  0.00           O  
ATOM   1366  CB  LEU    92       5.920  33.660  47.610  1.00  0.00           C  
ATOM   1367  CG  LEU    92       6.310  32.230  48.070  1.00  0.00           C  
ATOM   1368  CD1 LEU    92       7.860  32.040  48.200  1.00  0.00           C  
ATOM   1369  CD2 LEU    92       5.670  32.050  49.450  1.00  0.00           C  
ATOM   1370  HN  LEU    92       4.210  34.990  45.810  1.00  0.00           H  
ATOM   1371  HA  LEU    92       7.150  34.290  46.120  1.00  0.00           H  
ATOM   1372  HB1 LEU    92       4.820  33.740  47.750  1.00  0.00           H  
ATOM   1373  HB2 LEU    92       6.490  34.420  48.190  1.00  0.00           H  
ATOM   1374  HG  LEU    92       5.970  31.490  47.320  1.00  0.00           H  
ATOM   1375 1HD1 LEU    92       8.460  32.060  47.270  1.00  0.00           H  
ATOM   1376 2HD1 LEU    92       8.040  31.040  48.660  1.00  0.00           H  
ATOM   1377 3HD1 LEU    92       8.250  32.810  48.900  1.00  0.00           H  
ATOM   1378 1HD2 LEU    92       4.600  32.360  49.430  1.00  0.00           H  
ATOM   1379 2HD2 LEU    92       6.090  32.680  50.260  1.00  0.00           H  
ATOM   1380 3HD2 LEU    92       5.720  30.970  49.710  1.00  0.00           H  
ATOM   1381  N   VAL    93       6.990  32.040  44.830  1.00  0.00           N  
ATOM   1382  CA  VAL    93       7.010  30.950  43.840  1.00  0.00           C  
ATOM   1383  C   VAL    93       7.980  29.780  44.280  1.00  0.00           C  
ATOM   1384  O   VAL    93       8.720  30.020  45.260  1.00  0.00           O  
ATOM   1385  CB  VAL    93       7.340  31.310  42.390  1.00  0.00           C  
ATOM   1386  CG1 VAL    93       6.490  32.450  41.940  1.00  0.00           C  
ATOM   1387  CG2 VAL    93       8.840  31.770  42.160  1.00  0.00           C  
ATOM   1388  HN  VAL    93       7.820  32.420  45.230  1.00  0.00           H  
ATOM   1389  HA  VAL    93       6.050  30.480  43.700  1.00  0.00           H  
ATOM   1390  HB  VAL    93       7.190  30.460  41.690  1.00  0.00           H  
ATOM   1391 1HG1 VAL    93       5.440  32.290  42.260  1.00  0.00           H  
ATOM   1392 2HG1 VAL    93       6.370  32.620  40.850  1.00  0.00           H  
ATOM   1393 3HG1 VAL    93       6.800  33.380  42.460  1.00  0.00           H  
ATOM   1394 1HG2 VAL    93       9.260  32.480  42.910  1.00  0.00           H  
ATOM   1395 2HG2 VAL    93       9.070  32.140  41.140  1.00  0.00           H  
ATOM   1396 3HG2 VAL    93       9.410  30.820  42.200  1.00  0.00           H  
ATOM   1397  N   ARG    94       7.920  28.630  43.580  1.00  0.00           N  
ATOM   1398  CA  ARG    94       8.830  27.520  43.700  1.00  0.00           C  
ATOM   1399  C   ARG    94       9.180  27.190  42.210  1.00  0.00           C  
ATOM   1400  O   ARG    94       8.540  27.590  41.220  1.00  0.00           O  
ATOM   1401  CB  ARG    94       8.350  26.260  44.350  1.00  0.00           C  
ATOM   1402  CG  ARG    94       8.070  26.520  45.810  1.00  0.00           C  
ATOM   1403  CD  ARG    94       8.160  25.290  46.740  1.00  0.00           C  
ATOM   1404  NE  ARG    94       6.970  24.490  46.450  1.00  0.00           N  
ATOM   1405  CZ  ARG    94       6.390  23.750  47.360  1.00  0.00           C  
ATOM   1406  NH1 ARG    94       6.830  23.350  48.560  1.00  0.00           N1+
ATOM   1407  NH2 ARG    94       5.290  23.200  46.890  1.00  0.00           N  
ATOM   1408  HN  ARG    94       7.170  28.440  42.950  1.00  0.00           H  
ATOM   1409  HA  ARG    94       9.740  27.750  44.240  1.00  0.00           H  
ATOM   1410  HB1 ARG    94       9.100  25.460  44.170  1.00  0.00           H  
ATOM   1411  HB2 ARG    94       7.410  26.000  43.830  1.00  0.00           H  
ATOM   1412  HG1 ARG    94       7.040  26.910  45.940  1.00  0.00           H  
ATOM   1413  HG2 ARG    94       8.890  27.230  46.090  1.00  0.00           H  
ATOM   1414  HD1 ARG    94       8.180  25.650  47.800  1.00  0.00           H  
ATOM   1415  HD2 ARG    94       9.060  24.690  46.490  1.00  0.00           H  
ATOM   1416  HE  ARG    94       6.420  24.660  45.640  1.00  0.00           H  
ATOM   1417 1HH1 ARG    94       6.510  22.480  48.940  1.00  0.00           H  
ATOM   1418 2HH1 ARG    94       7.790  23.540  48.720  1.00  0.00           H  
ATOM   1419 1HH2 ARG    94       5.030  23.370  45.940  1.00  0.00           H  
ATOM   1420 2HH2 ARG    94       4.700  22.680  47.510  1.00  0.00           H  
ATOM   1421  N   HSD    95      10.220  26.360  41.940  1.00  0.00           N  
ATOM   1422  CA  HSD    95      10.650  26.040  40.580  1.00  0.00           C  
ATOM   1423  C   HSD    95      10.850  24.600  40.320  1.00  0.00           C  
ATOM   1424  O   HSD    95      11.430  23.920  41.080  1.00  0.00           O  
ATOM   1425  CB  HSD    95      11.950  26.790  40.410  1.00  0.00           C  
ATOM   1426  CG  HSD    95      12.620  26.670  39.030  1.00  0.00           C  
ATOM   1427  CD2 HSD    95      13.880  26.360  38.690  1.00  0.00           C  
ATOM   1428  ND1 HSD    95      11.980  27.090  37.840  1.00  0.00           N  
ATOM   1429  CE1 HSD    95      12.880  27.070  36.810  1.00  0.00           C  
ATOM   1430  NE2 HSD    95      14.050  26.590  37.280  1.00  0.00           N  
ATOM   1431  HN  HSD    95      10.740  26.040  42.730  1.00  0.00           H  
ATOM   1432  HA  HSD    95       9.920  26.340  39.840  1.00  0.00           H  
ATOM   1433  HB1 HSD    95      12.600  26.300  41.160  1.00  0.00           H  
ATOM   1434  HB2 HSD    95      11.790  27.850  40.720  1.00  0.00           H  
ATOM   1435  HD1 HSD    95      10.990  27.150  37.740  1.00  0.00           H  
ATOM   1436  HD2 HSD    95      14.720  26.020  39.290  1.00  0.00           H  
ATOM   1437  HE1 HSD    95      12.590  27.210  35.770  1.00  0.00           H  
ATOM   1438  N   LYS    96      10.410  24.130  39.110  1.00  0.00           N  
ATOM   1439  CA  LYS    96      10.530  22.730  38.730  1.00  0.00           C  
ATOM   1440  C   LYS    96       9.910  21.720  39.690  1.00  0.00           C  
ATOM   1441  O   LYS    96       9.030  22.010  40.500  1.00  0.00           O  
ATOM   1442  CB  LYS    96      11.940  22.430  38.320  1.00  0.00           C  
ATOM   1443  CG  LYS    96      12.660  23.290  37.190  1.00  0.00           C  
ATOM   1444  CD  LYS    96      12.060  23.060  35.810  1.00  0.00           C  
ATOM   1445  CE  LYS    96      12.830  23.900  34.750  1.00  0.00           C  
ATOM   1446  NZ  LYS    96      12.410  23.440  33.420  1.00  0.00           N1+
ATOM   1447  HN  LYS    96       9.830  24.650  38.480  1.00  0.00           H  
ATOM   1448  HA  LYS    96       9.960  22.620  37.820  1.00  0.00           H  
ATOM   1449  HB1 LYS    96      11.980  21.360  38.020  1.00  0.00           H  
ATOM   1450  HB2 LYS    96      12.630  22.480  39.190  1.00  0.00           H  
ATOM   1451  HG1 LYS    96      13.720  22.990  37.180  1.00  0.00           H  
ATOM   1452  HG2 LYS    96      12.640  24.370  37.470  1.00  0.00           H  
ATOM   1453  HD1 LYS    96      11.040  23.480  35.760  1.00  0.00           H  
ATOM   1454  HD2 LYS    96      12.180  22.000  35.500  1.00  0.00           H  
ATOM   1455  HE1 LYS    96      13.930  23.780  34.850  1.00  0.00           H  
ATOM   1456  HE2 LYS    96      12.520  24.960  34.890  1.00  0.00           H  
ATOM   1457  HZ1 LYS    96      11.460  23.810  33.200  1.00  0.00           H  
ATOM   1458  HZ2 LYS    96      12.430  22.400  33.310  1.00  0.00           H  
ATOM   1459  HZ3 LYS    96      12.990  23.880  32.680  1.00  0.00           H  
ATOM   1460  N   SER    97      10.290  20.440  39.550  1.00  0.00           N  
ATOM   1461  CA  SER    97       9.920  19.370  40.510  1.00  0.00           C  
ATOM   1462  C   SER    97      10.960  19.390  41.640  1.00  0.00           C  
ATOM   1463  O   SER    97      10.630  18.880  42.700  1.00  0.00           O  
ATOM   1464  CB  SER    97       9.890  17.970  39.750  1.00  0.00           C  
ATOM   1465  OG  SER    97      11.150  17.720  39.170  1.00  0.00           O  
ATOM   1466  HN  SER    97      10.840  20.210  38.750  1.00  0.00           H  
ATOM   1467  HA  SER    97       8.960  19.560  40.960  1.00  0.00           H  
ATOM   1468  HB1 SER    97       9.030  17.840  39.050  1.00  0.00           H  
ATOM   1469  HB2 SER    97       9.690  17.220  40.540  1.00  0.00           H  
ATOM   1470  HG1 SER    97      11.270  16.790  38.980  1.00  0.00           H  
ATOM   1471  N   THR    98      12.190  19.950  41.440  1.00  0.00           N  
ATOM   1472  CA  THR    98      13.220  20.060  42.470  1.00  0.00           C  
ATOM   1473  C   THR    98      12.870  20.930  43.630  1.00  0.00           C  
ATOM   1474  O   THR    98      13.110  20.610  44.750  1.00  0.00           O  
ATOM   1475  CB  THR    98      14.640  20.430  41.980  1.00  0.00           C  
ATOM   1476  CG2 THR    98      15.290  19.080  41.550  1.00  0.00           C  
ATOM   1477  OG1 THR    98      14.470  21.280  40.890  1.00  0.00           O  
ATOM   1478  HN  THR    98      12.430  20.370  40.570  1.00  0.00           H  
ATOM   1479  HA  THR    98      13.280  19.030  42.790  1.00  0.00           H  
ATOM   1480  HB  THR    98      15.340  21.040  42.600  1.00  0.00           H  
ATOM   1481  HG1 THR    98      15.300  21.740  40.740  1.00  0.00           H  
ATOM   1482 1HG2 THR    98      15.400  18.490  42.490  1.00  0.00           H  
ATOM   1483 2HG2 THR    98      16.260  19.330  41.070  1.00  0.00           H  
ATOM   1484 3HG2 THR    98      14.650  18.510  40.850  1.00  0.00           H  
ATOM   1485  N   ARG    99      12.370  22.140  43.420  1.00  0.00           N  
ATOM   1486  CA  ARG    99      11.530  22.970  44.260  1.00  0.00           C  
ATOM   1487  C   ARG    99      12.210  24.180  44.980  1.00  0.00           C  
ATOM   1488  O   ARG    99      11.730  24.600  46.070  1.00  0.00           O  
ATOM   1489  CB  ARG    99      10.530  22.170  45.250  1.00  0.00           C  
ATOM   1490  CG  ARG    99       9.170  21.670  44.520  1.00  0.00           C  
ATOM   1491  CD  ARG    99       8.280  20.790  45.520  1.00  0.00           C  
ATOM   1492  NE  ARG    99       7.000  20.550  44.870  1.00  0.00           N  
ATOM   1493  CZ  ARG    99       5.940  20.050  45.510  1.00  0.00           C  
ATOM   1494  NH1 ARG    99       5.900  19.610  46.690  1.00  0.00           N1+
ATOM   1495  NH2 ARG    99       4.830  20.060  44.820  1.00  0.00           N  
ATOM   1496  HN  ARG    99      12.220  22.470  42.490  1.00  0.00           H  
ATOM   1497  HA  ARG    99      10.830  23.420  43.570  1.00  0.00           H  
ATOM   1498  HB1 ARG    99      10.220  22.830  46.090  1.00  0.00           H  
ATOM   1499  HB2 ARG    99      11.010  21.260  45.670  1.00  0.00           H  
ATOM   1500  HG1 ARG    99       9.430  21.020  43.660  1.00  0.00           H  
ATOM   1501  HG2 ARG    99       8.700  22.620  44.190  1.00  0.00           H  
ATOM   1502  HD1 ARG    99       8.140  21.400  46.430  1.00  0.00           H  
ATOM   1503  HD2 ARG    99       8.730  19.800  45.750  1.00  0.00           H  
ATOM   1504  HE  ARG    99       6.800  20.720  43.910  1.00  0.00           H  
ATOM   1505 1HH1 ARG    99       6.760  19.320  47.110  1.00  0.00           H  
ATOM   1506 2HH1 ARG    99       5.080  19.440  47.230  1.00  0.00           H  
ATOM   1507 1HH2 ARG    99       4.690  20.710  44.070  1.00  0.00           H  
ATOM   1508 2HH2 ARG    99       4.030  19.850  45.390  1.00  0.00           H  
ATOM   1509  N   LYS   100      13.290  24.770  44.450  1.00  0.00           N  
ATOM   1510  CA  LYS   100      13.760  25.970  45.080  1.00  0.00           C  
ATOM   1511  C   LYS   100      12.740  27.170  45.130  1.00  0.00           C  
ATOM   1512  O   LYS   100      11.960  27.470  44.220  1.00  0.00           O  
ATOM   1513  CB  LYS   100      15.090  26.620  44.470  1.00  0.00           C  
ATOM   1514  CG  LYS   100      16.370  25.740  44.400  1.00  0.00           C  
ATOM   1515  CD  LYS   100      16.900  25.160  45.650  1.00  0.00           C  
ATOM   1516  CE  LYS   100      18.130  24.290  45.360  1.00  0.00           C  
ATOM   1517  NZ  LYS   100      18.880  23.990  46.550  1.00  0.00           N1+
ATOM   1518  HN  LYS   100      13.840  24.420  43.700  1.00  0.00           H  
ATOM   1519  HA  LYS   100      14.100  25.790  46.090  1.00  0.00           H  
ATOM   1520  HB1 LYS   100      15.400  27.430  45.160  1.00  0.00           H  
ATOM   1521  HB2 LYS   100      14.900  26.940  43.420  1.00  0.00           H  
ATOM   1522  HG1 LYS   100      17.240  26.370  44.130  1.00  0.00           H  
ATOM   1523  HG2 LYS   100      16.130  24.990  43.620  1.00  0.00           H  
ATOM   1524  HD1 LYS   100      16.040  24.650  46.130  1.00  0.00           H  
ATOM   1525  HD2 LYS   100      17.140  25.950  46.400  1.00  0.00           H  
ATOM   1526  HE1 LYS   100      18.780  24.780  44.610  1.00  0.00           H  
ATOM   1527  HE2 LYS   100      17.760  23.330  44.930  1.00  0.00           H  
ATOM   1528  HZ1 LYS   100      19.260  24.890  46.910  1.00  0.00           H  
ATOM   1529  HZ2 LYS   100      19.690  23.400  46.260  1.00  0.00           H  
ATOM   1530  HZ3 LYS   100      18.410  23.590  47.380  1.00  0.00           H  
ATOM   1531  N   VAL   101      12.710  27.770  46.350  1.00  0.00           N  
ATOM   1532  CA  VAL   101      11.830  28.740  46.840  1.00  0.00           C  
ATOM   1533  C   VAL   101      12.340  30.120  46.530  1.00  0.00           C  
ATOM   1534  O   VAL   101      13.560  30.430  46.870  1.00  0.00           O  
ATOM   1535  CB  VAL   101      11.610  28.630  48.360  1.00  0.00           C  
ATOM   1536  CG1 VAL   101      10.760  29.710  48.940  1.00  0.00           C  
ATOM   1537  CG2 VAL   101      10.880  27.220  48.600  1.00  0.00           C  
ATOM   1538  HN  VAL   101      13.410  27.460  46.990  1.00  0.00           H  
ATOM   1539  HA  VAL   101      10.870  28.650  46.360  1.00  0.00           H  
ATOM   1540  HB  VAL   101      12.590  28.650  48.870  1.00  0.00           H  
ATOM   1541 1HG1 VAL   101      10.550  29.520  50.010  1.00  0.00           H  
ATOM   1542 2HG1 VAL   101       9.740  29.830  48.520  1.00  0.00           H  
ATOM   1543 3HG1 VAL   101      11.300  30.680  48.920  1.00  0.00           H  
ATOM   1544 1HG2 VAL   101      10.010  27.190  47.920  1.00  0.00           H  
ATOM   1545 2HG2 VAL   101      10.620  27.190  49.680  1.00  0.00           H  
ATOM   1546 3HG2 VAL   101      11.540  26.350  48.410  1.00  0.00           H  
ATOM   1547  N   TYR   102      11.530  30.940  45.850  1.00  0.00           N  
ATOM   1548  CA  TYR   102      11.930  32.220  45.230  1.00  0.00           C  
ATOM   1549  C   TYR   102      10.800  33.190  45.390  1.00  0.00           C  
ATOM   1550  O   TYR   102       9.660  32.730  45.400  1.00  0.00           O  
ATOM   1551  CB  TYR   102      12.420  32.270  43.780  1.00  0.00           C  
ATOM   1552  CG  TYR   102      13.520  31.280  43.630  1.00  0.00           C  
ATOM   1553  CD1 TYR   102      14.740  31.540  44.170  1.00  0.00           C  
ATOM   1554  CD2 TYR   102      13.280  30.100  42.830  1.00  0.00           C  
ATOM   1555  CE1 TYR   102      15.870  30.840  43.800  1.00  0.00           C  
ATOM   1556  CE2 TYR   102      14.410  29.310  42.550  1.00  0.00           C  
ATOM   1557  CZ  TYR   102      15.690  29.660  43.010  1.00  0.00           C  
ATOM   1558  OH  TYR   102      16.670  28.790  42.630  1.00  0.00           O  
ATOM   1559  HN  TYR   102      10.560  30.730  45.680  1.00  0.00           H  
ATOM   1560  HA  TYR   102      12.730  32.600  45.850  1.00  0.00           H  
ATOM   1561  HB1 TYR   102      12.860  33.240  43.460  1.00  0.00           H  
ATOM   1562  HB2 TYR   102      11.520  31.990  43.200  1.00  0.00           H  
ATOM   1563  HD1 TYR   102      14.850  32.360  44.850  1.00  0.00           H  
ATOM   1564  HD2 TYR   102      12.250  29.880  42.560  1.00  0.00           H  
ATOM   1565  HE1 TYR   102      16.870  31.120  44.080  1.00  0.00           H  
ATOM   1566  HE2 TYR   102      14.260  28.400  41.990  1.00  0.00           H  
ATOM   1567  HH  TYR   102      17.470  29.170  43.000  1.00  0.00           H  
ATOM   1568  N   ALA   103      11.070  34.530  45.250  1.00  0.00           N  
ATOM   1569  CA  ALA   103      10.070  35.550  45.030  1.00  0.00           C  
ATOM   1570  C   ALA   103      10.330  36.170  43.620  1.00  0.00           C  
ATOM   1571  O   ALA   103      11.400  36.320  43.070  1.00  0.00           O  
ATOM   1572  CB  ALA   103      10.140  36.570  46.150  1.00  0.00           C  
ATOM   1573  HN  ALA   103      12.020  34.840  45.320  1.00  0.00           H  
ATOM   1574  HA  ALA   103       9.100  35.080  45.090  1.00  0.00           H  
ATOM   1575  HB1 ALA   103      10.110  36.050  47.140  1.00  0.00           H  
ATOM   1576  HB2 ALA   103       9.420  37.400  46.030  1.00  0.00           H  
ATOM   1577  HB3 ALA   103      11.110  37.100  46.080  1.00  0.00           H  
ATOM   1578  N   MET   104       9.130  36.390  43.020  1.00  0.00           N  
ATOM   1579  CA  MET   104       9.050  36.810  41.630  1.00  0.00           C  
ATOM   1580  C   MET   104       8.290  38.080  41.340  1.00  0.00           C  
ATOM   1581  O   MET   104       7.110  38.150  41.600  1.00  0.00           O  
ATOM   1582  CB  MET   104       8.720  35.720  40.640  1.00  0.00           C  
ATOM   1583  CG  MET   104       8.790  36.150  39.180  1.00  0.00           C  
ATOM   1584  SD  MET   104       8.840  34.850  37.900  1.00  0.00           S  
ATOM   1585  CE  MET   104       7.190  34.180  38.160  1.00  0.00           C  
ATOM   1586  HN  MET   104       8.280  36.100  43.450  1.00  0.00           H  
ATOM   1587  HA  MET   104      10.060  37.100  41.420  1.00  0.00           H  
ATOM   1588  HB1 MET   104       7.750  35.250  40.910  1.00  0.00           H  
ATOM   1589  HB2 MET   104       9.560  35.010  40.750  1.00  0.00           H  
ATOM   1590  HG1 MET   104       9.680  36.790  39.000  1.00  0.00           H  
ATOM   1591  HG2 MET   104       8.010  36.910  38.940  1.00  0.00           H  
ATOM   1592  HE1 MET   104       7.000  34.080  39.250  1.00  0.00           H  
ATOM   1593  HE2 MET   104       6.980  33.180  37.720  1.00  0.00           H  
ATOM   1594  HE3 MET   104       6.520  34.950  37.740  1.00  0.00           H  
ATOM   1595  N   LYS   105       9.020  39.150  40.900  1.00  0.00           N  
ATOM   1596  CA  LYS   105       8.440  40.380  40.440  1.00  0.00           C  
ATOM   1597  C   LYS   105       8.280  40.260  38.940  1.00  0.00           C  
ATOM   1598  O   LYS   105       9.070  39.620  38.230  1.00  0.00           O  
ATOM   1599  CB  LYS   105       9.260  41.580  40.880  1.00  0.00           C  
ATOM   1600  CG  LYS   105       8.650  42.970  40.490  1.00  0.00           C  
ATOM   1601  CD  LYS   105       9.360  44.160  41.190  1.00  0.00           C  
ATOM   1602  CE  LYS   105       9.560  45.320  40.190  1.00  0.00           C  
ATOM   1603  NZ  LYS   105       9.930  46.540  40.960  1.00  0.00           N1+
ATOM   1604  HN  LYS   105       9.990  39.080  40.660  1.00  0.00           H  
ATOM   1605  HA  LYS   105       7.470  40.420  40.910  1.00  0.00           H  
ATOM   1606  HB1 LYS   105      10.320  41.490  40.560  1.00  0.00           H  
ATOM   1607  HB2 LYS   105       9.340  41.580  41.990  1.00  0.00           H  
ATOM   1608  HG1 LYS   105       7.600  42.960  40.820  1.00  0.00           H  
ATOM   1609  HG2 LYS   105       8.810  43.050  39.390  1.00  0.00           H  
ATOM   1610  HD1 LYS   105      10.360  43.840  41.550  1.00  0.00           H  
ATOM   1611  HD2 LYS   105       8.800  44.490  42.090  1.00  0.00           H  
ATOM   1612  HE1 LYS   105       8.650  45.530  39.580  1.00  0.00           H  
ATOM   1613  HE2 LYS   105      10.360  45.100  39.450  1.00  0.00           H  
ATOM   1614  HZ1 LYS   105       9.160  47.100  41.370  1.00  0.00           H  
ATOM   1615  HZ2 LYS   105      10.510  47.130  40.330  1.00  0.00           H  
ATOM   1616  HZ3 LYS   105      10.550  46.260  41.750  1.00  0.00           H  
ATOM   1617  N   LEU   106       7.160  40.870  38.410  1.00  0.00           N  
ATOM   1618  CA  LEU   106       6.890  41.020  37.020  1.00  0.00           C  
ATOM   1619  C   LEU   106       6.420  42.410  36.750  1.00  0.00           C  
ATOM   1620  O   LEU   106       5.600  43.040  37.460  1.00  0.00           O  
ATOM   1621  CB  LEU   106       5.770  40.060  36.600  1.00  0.00           C  
ATOM   1622  CG  LEU   106       4.390  39.960  37.330  1.00  0.00           C  
ATOM   1623  CD1 LEU   106       3.260  39.900  36.280  1.00  0.00           C  
ATOM   1624  CD2 LEU   106       4.420  38.810  38.410  1.00  0.00           C  
ATOM   1625  HN  LEU   106       6.370  41.200  38.910  1.00  0.00           H  
ATOM   1626  HA  LEU   106       7.780  40.770  36.460  1.00  0.00           H  
ATOM   1627  HB1 LEU   106       6.280  39.080  36.730  1.00  0.00           H  
ATOM   1628  HB2 LEU   106       5.560  40.210  35.520  1.00  0.00           H  
ATOM   1629  HG  LEU   106       4.140  40.910  37.840  1.00  0.00           H  
ATOM   1630 1HD1 LEU   106       3.540  39.140  35.520  1.00  0.00           H  
ATOM   1631 2HD1 LEU   106       3.190  40.900  35.800  1.00  0.00           H  
ATOM   1632 3HD1 LEU   106       2.310  39.630  36.790  1.00  0.00           H  
ATOM   1633 1HD2 LEU   106       3.700  38.950  39.250  1.00  0.00           H  
ATOM   1634 2HD2 LEU   106       5.440  38.710  38.840  1.00  0.00           H  
ATOM   1635 3HD2 LEU   106       4.070  37.900  37.870  1.00  0.00           H  
ATOM   1636  N   LEU   107       6.920  43.020  35.590  1.00  0.00           N  
ATOM   1637  CA  LEU   107       6.450  44.240  35.110  1.00  0.00           C  
ATOM   1638  C   LEU   107       5.840  44.130  33.700  1.00  0.00           C  
ATOM   1639  O   LEU   107       6.560  43.600  32.830  1.00  0.00           O  
ATOM   1640  CB  LEU   107       7.580  45.270  35.130  1.00  0.00           C  
ATOM   1641  CG  LEU   107       7.250  46.780  34.840  1.00  0.00           C  
ATOM   1642  CD1 LEU   107       6.380  47.290  35.930  1.00  0.00           C  
ATOM   1643  CD2 LEU   107       8.600  47.450  34.870  1.00  0.00           C  
ATOM   1644  HN  LEU   107       7.640  42.570  35.070  1.00  0.00           H  
ATOM   1645  HA  LEU   107       5.660  44.610  35.750  1.00  0.00           H  
ATOM   1646  HB1 LEU   107       8.490  44.950  34.570  1.00  0.00           H  
ATOM   1647  HB2 LEU   107       7.980  45.240  36.170  1.00  0.00           H  
ATOM   1648  HG  LEU   107       6.890  47.020  33.820  1.00  0.00           H  
ATOM   1649 1HD1 LEU   107       6.660  46.780  36.870  1.00  0.00           H  
ATOM   1650 2HD1 LEU   107       5.350  46.890  35.850  1.00  0.00           H  
ATOM   1651 3HD1 LEU   107       6.390  48.390  36.090  1.00  0.00           H  
ATOM   1652 1HD2 LEU   107       8.350  48.530  34.810  1.00  0.00           H  
ATOM   1653 2HD2 LEU   107       9.190  47.080  34.010  1.00  0.00           H  
ATOM   1654 3HD2 LEU   107       9.130  47.180  35.810  1.00  0.00           H  
ATOM   1655  N   SER   108       4.630  44.610  33.520  1.00  0.00           N  
ATOM   1656  CA  SER   108       3.920  44.730  32.290  1.00  0.00           C  
ATOM   1657  C   SER   108       4.570  45.740  31.280  1.00  0.00           C  
ATOM   1658  O   SER   108       4.740  46.920  31.540  1.00  0.00           O  
ATOM   1659  CB  SER   108       2.410  45.220  32.510  1.00  0.00           C  
ATOM   1660  OG  SER   108       1.640  45.380  31.340  1.00  0.00           O  
ATOM   1661  HN  SER   108       4.100  44.830  34.340  1.00  0.00           H  
ATOM   1662  HA  SER   108       3.830  43.770  31.790  1.00  0.00           H  
ATOM   1663  HB1 SER   108       2.510  46.180  33.050  1.00  0.00           H  
ATOM   1664  HB2 SER   108       1.720  44.560  33.100  1.00  0.00           H  
ATOM   1665  HG1 SER   108       0.920  44.760  31.390  1.00  0.00           H  
ATOM   1666  N   LYS   109       4.790  45.250  30.050  1.00  0.00           N  
ATOM   1667  CA  LYS   109       5.320  46.000  28.940  1.00  0.00           C  
ATOM   1668  C   LYS   109       4.440  47.160  28.420  1.00  0.00           C  
ATOM   1669  O   LYS   109       4.900  48.300  28.270  1.00  0.00           O  
ATOM   1670  CB  LYS   109       5.650  45.050  27.780  1.00  0.00           C  
ATOM   1671  CG  LYS   109       6.810  44.090  28.010  1.00  0.00           C  
ATOM   1672  CD  LYS   109       6.860  43.080  26.810  1.00  0.00           C  
ATOM   1673  CE  LYS   109       8.210  42.370  26.700  1.00  0.00           C  
ATOM   1674  NZ  LYS   109       8.020  41.320  25.780  1.00  0.00           N1+
ATOM   1675  HN  LYS   109       4.530  44.320  29.810  1.00  0.00           H  
ATOM   1676  HA  LYS   109       6.250  46.450  29.260  1.00  0.00           H  
ATOM   1677  HB1 LYS   109       5.990  45.690  26.940  1.00  0.00           H  
ATOM   1678  HB2 LYS   109       4.760  44.470  27.440  1.00  0.00           H  
ATOM   1679  HG1 LYS   109       6.780  43.570  28.990  1.00  0.00           H  
ATOM   1680  HG2 LYS   109       7.730  44.720  28.030  1.00  0.00           H  
ATOM   1681  HD1 LYS   109       6.770  43.710  25.900  1.00  0.00           H  
ATOM   1682  HD2 LYS   109       5.920  42.530  27.020  1.00  0.00           H  
ATOM   1683  HE1 LYS   109       8.550  41.840  27.620  1.00  0.00           H  
ATOM   1684  HE2 LYS   109       8.930  43.130  26.350  1.00  0.00           H  
ATOM   1685  HZ1 LYS   109       7.430  40.600  26.250  1.00  0.00           H  
ATOM   1686  HZ2 LYS   109       8.900  40.880  25.450  1.00  0.00           H  
ATOM   1687  HZ3 LYS   109       7.470  41.750  25.010  1.00  0.00           H  
ATOM   1688  N   PHE   110       3.140  46.930  28.240  1.00  0.00           N  
ATOM   1689  CA  PHE   110       2.080  47.880  27.870  1.00  0.00           C  
ATOM   1690  C   PHE   110       2.070  49.100  28.770  1.00  0.00           C  
ATOM   1691  O   PHE   110       2.120  50.250  28.320  1.00  0.00           O  
ATOM   1692  CB  PHE   110       0.680  47.200  27.810  1.00  0.00           C  
ATOM   1693  CG  PHE   110      -0.410  48.230  27.510  1.00  0.00           C  
ATOM   1694  CD1 PHE   110      -0.740  48.680  26.250  1.00  0.00           C  
ATOM   1695  CD2 PHE   110      -1.160  48.670  28.650  1.00  0.00           C  
ATOM   1696  CE1 PHE   110      -1.810  49.550  26.010  1.00  0.00           C  
ATOM   1697  CE2 PHE   110      -2.280  49.510  28.340  1.00  0.00           C  
ATOM   1698  CZ  PHE   110      -2.590  49.990  27.060  1.00  0.00           C  
ATOM   1699  HN  PHE   110       2.750  46.060  28.500  1.00  0.00           H  
ATOM   1700  HA  PHE   110       2.200  48.230  26.860  1.00  0.00           H  
ATOM   1701  HB1 PHE   110       0.480  46.620  28.730  1.00  0.00           H  
ATOM   1702  HB2 PHE   110       0.730  46.660  26.840  1.00  0.00           H  
ATOM   1703  HD1 PHE   110      -0.230  48.390  25.330  1.00  0.00           H  
ATOM   1704  HD2 PHE   110      -1.020  48.440  29.690  1.00  0.00           H  
ATOM   1705  HE1 PHE   110      -2.070  50.070  25.100  1.00  0.00           H  
ATOM   1706  HE2 PHE   110      -2.870  49.820  29.190  1.00  0.00           H  
ATOM   1707  HZ  PHE   110      -3.450  50.620  26.960  1.00  0.00           H  
ATOM   1708  N   GLU   111       2.150  48.800  30.050  1.00  0.00           N  
ATOM   1709  CA  GLU   111       2.220  49.810  31.030  1.00  0.00           C  
ATOM   1710  C   GLU   111       3.350  50.790  30.870  1.00  0.00           C  
ATOM   1711  O   GLU   111       3.140  51.970  31.020  1.00  0.00           O  
ATOM   1712  CB  GLU   111       1.880  49.320  32.430  1.00  0.00           C  
ATOM   1713  CG  GLU   111       0.470  48.810  32.710  1.00  0.00           C  
ATOM   1714  CD  GLU   111       0.290  48.670  34.170  1.00  0.00           C  
ATOM   1715  OE1 GLU   111       0.920  47.830  34.910  1.00  0.00           O  
ATOM   1716  OE2 GLU   111      -0.530  49.480  34.770  1.00  0.00           O1-
ATOM   1717  HN  GLU   111       2.350  47.860  30.320  1.00  0.00           H  
ATOM   1718  HA  GLU   111       1.380  50.460  30.800  1.00  0.00           H  
ATOM   1719  HB1 GLU   111       2.030  50.150  33.160  1.00  0.00           H  
ATOM   1720  HB2 GLU   111       2.690  48.630  32.760  1.00  0.00           H  
ATOM   1721  HG1 GLU   111       0.280  47.810  32.260  1.00  0.00           H  
ATOM   1722  HG2 GLU   111      -0.360  49.500  32.440  1.00  0.00           H  
ATOM   1723  N   MET   112       4.570  50.310  30.590  1.00  0.00           N  
ATOM   1724  CA  MET   112       5.770  51.100  30.410  1.00  0.00           C  
ATOM   1725  C   MET   112       5.940  51.800  29.120  1.00  0.00           C  
ATOM   1726  O   MET   112       6.760  52.680  28.960  1.00  0.00           O  
ATOM   1727  CB  MET   112       7.040  50.310  30.840  1.00  0.00           C  
ATOM   1728  CG  MET   112       7.080  50.080  32.390  1.00  0.00           C  
ATOM   1729  SD  MET   112       7.020  51.580  33.450  1.00  0.00           S  
ATOM   1730  CE  MET   112       5.460  51.250  34.410  1.00  0.00           C  
ATOM   1731  HN  MET   112       4.830  49.340  30.600  1.00  0.00           H  
ATOM   1732  HA  MET   112       5.670  51.980  31.030  1.00  0.00           H  
ATOM   1733  HB1 MET   112       7.990  50.800  30.530  1.00  0.00           H  
ATOM   1734  HB2 MET   112       7.010  49.360  30.270  1.00  0.00           H  
ATOM   1735  HG1 MET   112       7.990  49.480  32.600  1.00  0.00           H  
ATOM   1736  HG2 MET   112       6.250  49.410  32.700  1.00  0.00           H  
ATOM   1737  HE1 MET   112       5.220  52.060  35.140  1.00  0.00           H  
ATOM   1738  HE2 MET   112       5.560  50.350  35.050  1.00  0.00           H  
ATOM   1739  HE3 MET   112       4.580  51.040  33.780  1.00  0.00           H  
ATOM   1740  N   ILE   113       5.180  51.400  28.070  1.00  0.00           N  
ATOM   1741  CA  ILE   113       4.920  52.220  26.930  1.00  0.00           C  
ATOM   1742  C   ILE   113       3.910  53.250  27.150  1.00  0.00           C  
ATOM   1743  O   ILE   113       4.170  54.410  26.920  1.00  0.00           O  
ATOM   1744  CB  ILE   113       4.530  51.460  25.620  1.00  0.00           C  
ATOM   1745  CG1 ILE   113       5.440  50.220  25.410  1.00  0.00           C  
ATOM   1746  CG2 ILE   113       4.800  52.470  24.490  1.00  0.00           C  
ATOM   1747  CD  ILE   113       5.520  49.660  23.950  1.00  0.00           C  
ATOM   1748  HN  ILE   113       4.660  50.560  28.210  1.00  0.00           H  
ATOM   1749  HA  ILE   113       5.860  52.730  26.750  1.00  0.00           H  
ATOM   1750  HB  ILE   113       3.440  51.240  25.570  1.00  0.00           H  
ATOM   1751 1HG1 ILE   113       5.030  49.420  26.060  1.00  0.00           H  
ATOM   1752 2HG1 ILE   113       6.490  50.490  25.660  1.00  0.00           H  
ATOM   1753 1HG2 ILE   113       4.310  52.070  23.570  1.00  0.00           H  
ATOM   1754 2HG2 ILE   113       5.880  52.530  24.230  1.00  0.00           H  
ATOM   1755 3HG2 ILE   113       4.440  53.510  24.610  1.00  0.00           H  
ATOM   1756  HD1 ILE   113       5.660  50.390  23.130  1.00  0.00           H  
ATOM   1757  HD2 ILE   113       4.580  49.070  23.810  1.00  0.00           H  
ATOM   1758  HD3 ILE   113       6.410  49.000  23.930  1.00  0.00           H  
ATOM   1759  N   LYS   114       2.710  52.880  27.560  1.00  0.00           N  
ATOM   1760  CA  LYS   114       1.610  53.810  27.300  1.00  0.00           C  
ATOM   1761  C   LYS   114       1.130  54.470  28.640  1.00  0.00           C  
ATOM   1762  O   LYS   114       0.420  55.480  28.640  1.00  0.00           O  
ATOM   1763  CB  LYS   114       0.350  53.050  26.730  1.00  0.00           C  
ATOM   1764  CG  LYS   114       0.330  52.870  25.180  1.00  0.00           C  
ATOM   1765  CD  LYS   114       0.310  54.180  24.280  1.00  0.00           C  
ATOM   1766  CE  LYS   114       0.200  53.890  22.820  1.00  0.00           C  
ATOM   1767  NZ  LYS   114      -0.210  55.130  22.040  1.00  0.00           N1+
ATOM   1768  HN  LYS   114       2.650  51.930  27.850  1.00  0.00           H  
ATOM   1769  HA  LYS   114       1.890  54.660  26.690  1.00  0.00           H  
ATOM   1770  HB1 LYS   114      -0.550  53.680  26.860  1.00  0.00           H  
ATOM   1771  HB2 LYS   114       0.210  52.060  27.200  1.00  0.00           H  
ATOM   1772  HG1 LYS   114      -0.590  52.320  24.900  1.00  0.00           H  
ATOM   1773  HG2 LYS   114       1.230  52.290  24.880  1.00  0.00           H  
ATOM   1774  HD1 LYS   114       1.260  54.710  24.530  1.00  0.00           H  
ATOM   1775  HD2 LYS   114      -0.600  54.720  24.600  1.00  0.00           H  
ATOM   1776  HE1 LYS   114      -0.550  53.150  22.480  1.00  0.00           H  
ATOM   1777  HE2 LYS   114       1.180  53.550  22.420  1.00  0.00           H  
ATOM   1778  HZ1 LYS   114      -1.210  55.330  22.260  1.00  0.00           H  
ATOM   1779  HZ2 LYS   114      -0.090  55.010  21.010  1.00  0.00           H  
ATOM   1780  HZ3 LYS   114       0.440  55.900  22.270  1.00  0.00           H  
ATOM   1781  N   ARG   115       1.550  53.900  29.790  1.00  0.00           N  
ATOM   1782  CA  ARG   115       1.010  54.400  31.050  1.00  0.00           C  
ATOM   1783  C   ARG   115       2.090  54.960  31.990  1.00  0.00           C  
ATOM   1784  O   ARG   115       1.830  55.270  33.170  1.00  0.00           O  
ATOM   1785  CB  ARG   115       0.290  53.270  31.790  1.00  0.00           C  
ATOM   1786  CG  ARG   115      -0.990  52.770  31.100  1.00  0.00           C  
ATOM   1787  CD  ARG   115      -2.200  53.750  31.080  1.00  0.00           C  
ATOM   1788  NE  ARG   115      -3.070  53.380  29.880  1.00  0.00           N  
ATOM   1789  CZ  ARG   115      -3.980  52.410  29.950  1.00  0.00           C  
ATOM   1790  NH1 ARG   115      -4.190  51.660  30.990  1.00  0.00           N1+
ATOM   1791  NH2 ARG   115      -4.650  52.050  28.870  1.00  0.00           N  
ATOM   1792  HN  ARG   115       2.170  53.120  29.850  1.00  0.00           H  
ATOM   1793  HA  ARG   115       0.210  55.130  30.960  1.00  0.00           H  
ATOM   1794  HB1 ARG   115       0.130  53.560  32.850  1.00  0.00           H  
ATOM   1795  HB2 ARG   115       1.030  52.450  31.710  1.00  0.00           H  
ATOM   1796  HG1 ARG   115      -1.280  51.770  31.490  1.00  0.00           H  
ATOM   1797  HG2 ARG   115      -0.740  52.560  30.040  1.00  0.00           H  
ATOM   1798  HD1 ARG   115      -1.760  54.760  30.950  1.00  0.00           H  
ATOM   1799  HD2 ARG   115      -2.750  53.580  32.030  1.00  0.00           H  
ATOM   1800  HE  ARG   115      -3.150  53.900  29.020  1.00  0.00           H  
ATOM   1801 1HH1 ARG   115      -3.510  51.480  31.700  1.00  0.00           H  
ATOM   1802 2HH1 ARG   115      -4.790  50.860  30.880  1.00  0.00           H  
ATOM   1803 1HH2 ARG   115      -4.660  52.730  28.140  1.00  0.00           H  
ATOM   1804 2HH2 ARG   115      -5.270  51.260  28.900  1.00  0.00           H  
ATOM   1805  N   SER   116       3.290  55.020  31.480  1.00  0.00           N  
ATOM   1806  CA  SER   116       4.470  55.580  32.080  1.00  0.00           C  
ATOM   1807  C   SER   116       5.590  55.650  31.110  1.00  0.00           C  
ATOM   1808  O   SER   116       5.630  54.900  30.090  1.00  0.00           O  
ATOM   1809  CB  SER   116       4.880  54.720  33.310  1.00  0.00           C  
ATOM   1810  OG  SER   116       6.230  54.950  33.880  1.00  0.00           O  
ATOM   1811  HN  SER   116       3.380  54.520  30.620  1.00  0.00           H  
ATOM   1812  HA  SER   116       4.260  56.600  32.350  1.00  0.00           H  
ATOM   1813  HB1 SER   116       4.810  53.690  32.900  1.00  0.00           H  
ATOM   1814  HB2 SER   116       4.100  54.870  34.080  1.00  0.00           H  
ATOM   1815  HG1 SER   116       6.030  55.450  34.670  1.00  0.00           H  
ATOM   1816  N   ASP   117       6.560  56.600  31.250  1.00  0.00           N  
ATOM   1817  CA  ASP   117       7.850  56.770  30.490  1.00  0.00           C  
ATOM   1818  C   ASP   117       9.050  56.410  31.310  1.00  0.00           C  
ATOM   1819  O   ASP   117      10.180  56.600  30.860  1.00  0.00           O  
ATOM   1820  CB  ASP   117       7.870  58.270  30.130  1.00  0.00           C  
ATOM   1821  CG  ASP   117       6.830  58.450  29.080  1.00  0.00           C  
ATOM   1822  OD1 ASP   117       6.770  57.560  28.160  1.00  0.00           O  
ATOM   1823  OD2 ASP   117       6.070  59.470  29.030  1.00  0.00           O1-
ATOM   1824  HN  ASP   117       6.390  57.250  31.990  1.00  0.00           H  
ATOM   1825  HA  ASP   117       7.920  56.150  29.610  1.00  0.00           H  
ATOM   1826  HB1 ASP   117       8.810  58.530  29.600  1.00  0.00           H  
ATOM   1827  HB2 ASP   117       7.720  58.980  30.980  1.00  0.00           H  
ATOM   1828  N   SER   118       8.810  55.980  32.510  1.00  0.00           N  
ATOM   1829  CA  SER   118       9.820  55.560  33.510  1.00  0.00           C  
ATOM   1830  C   SER   118      10.730  54.470  33.090  1.00  0.00           C  
ATOM   1831  O   SER   118      10.240  53.410  32.650  1.00  0.00           O  
ATOM   1832  CB  SER   118       9.190  55.260  34.890  1.00  0.00           C  
ATOM   1833  OG  SER   118      10.140  55.390  35.900  1.00  0.00           O  
ATOM   1834  HN  SER   118       7.870  55.930  32.830  1.00  0.00           H  
ATOM   1835  HA  SER   118      10.460  56.430  33.480  1.00  0.00           H  
ATOM   1836  HB1 SER   118       8.790  54.230  34.900  1.00  0.00           H  
ATOM   1837  HB2 SER   118       8.470  56.050  35.200  1.00  0.00           H  
ATOM   1838  HG1 SER   118      10.160  56.330  36.120  1.00  0.00           H  
ATOM   1839  N   ALA   119      12.030  54.630  33.060  1.00  0.00           N  
ATOM   1840  CA  ALA   119      13.110  53.690  32.660  1.00  0.00           C  
ATOM   1841  C   ALA   119      13.650  52.870  33.830  1.00  0.00           C  
ATOM   1842  O   ALA   119      14.670  52.220  33.700  1.00  0.00           O  
ATOM   1843  CB  ALA   119      14.220  54.500  31.940  1.00  0.00           C  
ATOM   1844  HN  ALA   119      12.370  55.550  33.250  1.00  0.00           H  
ATOM   1845  HA  ALA   119      12.660  53.080  31.900  1.00  0.00           H  
ATOM   1846  HB1 ALA   119      13.640  54.960  31.110  1.00  0.00           H  
ATOM   1847  HB2 ALA   119      15.000  53.790  31.610  1.00  0.00           H  
ATOM   1848  HB3 ALA   119      14.630  55.290  32.620  1.00  0.00           H  
ATOM   1849  N   PHE   120      13.050  52.910  35.050  1.00  0.00           N  
ATOM   1850  CA  PHE   120      13.600  52.580  36.360  1.00  0.00           C  
ATOM   1851  C   PHE   120      14.190  51.200  36.430  1.00  0.00           C  
ATOM   1852  O   PHE   120      15.140  50.860  37.110  1.00  0.00           O  
ATOM   1853  CB  PHE   120      12.500  52.850  37.410  1.00  0.00           C  
ATOM   1854  CG  PHE   120      11.390  51.820  37.370  1.00  0.00           C  
ATOM   1855  CD1 PHE   120      11.410  50.690  38.180  1.00  0.00           C  
ATOM   1856  CD2 PHE   120      10.340  52.080  36.540  1.00  0.00           C  
ATOM   1857  CE1 PHE   120      10.350  49.820  38.170  1.00  0.00           C  
ATOM   1858  CE2 PHE   120       9.200  51.250  36.600  1.00  0.00           C  
ATOM   1859  CZ  PHE   120       9.180  50.060  37.440  1.00  0.00           C  
ATOM   1860  HN  PHE   120      12.090  53.160  35.050  1.00  0.00           H  
ATOM   1861  HA  PHE   120      14.450  53.190  36.630  1.00  0.00           H  
ATOM   1862  HB1 PHE   120      12.090  53.860  37.190  1.00  0.00           H  
ATOM   1863  HB2 PHE   120      12.960  52.930  38.420  1.00  0.00           H  
ATOM   1864  HD1 PHE   120      12.300  50.540  38.780  1.00  0.00           H  
ATOM   1865  HD2 PHE   120      10.280  52.930  35.880  1.00  0.00           H  
ATOM   1866  HE1 PHE   120      10.500  48.930  38.760  1.00  0.00           H  
ATOM   1867  HE2 PHE   120       8.330  51.480  36.010  1.00  0.00           H  
ATOM   1868  HZ  PHE   120       8.270  49.490  37.340  1.00  0.00           H  
ATOM   1869  N   PHE   121      13.530  50.330  35.690  1.00  0.00           N  
ATOM   1870  CA  PHE   121      13.670  48.900  35.730  1.00  0.00           C  
ATOM   1871  C   PHE   121      15.000  48.480  35.180  1.00  0.00           C  
ATOM   1872  O   PHE   121      15.510  47.460  35.590  1.00  0.00           O  
ATOM   1873  CB  PHE   121      12.480  48.190  34.960  1.00  0.00           C  
ATOM   1874  CG  PHE   121      12.130  48.490  33.540  1.00  0.00           C  
ATOM   1875  CD1 PHE   121      11.200  49.600  33.410  1.00  0.00           C  
ATOM   1876  CD2 PHE   121      12.650  47.890  32.390  1.00  0.00           C  
ATOM   1877  CE1 PHE   121      10.950  50.130  32.130  1.00  0.00           C  
ATOM   1878  CE2 PHE   121      12.400  48.390  31.160  1.00  0.00           C  
ATOM   1879  CZ  PHE   121      11.560  49.490  31.000  1.00  0.00           C  
ATOM   1880  HN  PHE   121      12.860  50.580  34.990  1.00  0.00           H  
ATOM   1881  HA  PHE   121      13.550  48.520  36.740  1.00  0.00           H  
ATOM   1882  HB1 PHE   121      11.620  48.330  35.650  1.00  0.00           H  
ATOM   1883  HB2 PHE   121      12.560  47.080  34.890  1.00  0.00           H  
ATOM   1884  HD1 PHE   121      10.770  50.120  34.260  1.00  0.00           H  
ATOM   1885  HD2 PHE   121      13.340  47.070  32.450  1.00  0.00           H  
ATOM   1886  HE1 PHE   121      10.280  50.960  31.950  1.00  0.00           H  
ATOM   1887  HE2 PHE   121      12.780  47.890  30.280  1.00  0.00           H  
ATOM   1888  HZ  PHE   121      11.490  49.980  30.040  1.00  0.00           H  
ATOM   1889  N   TRP   122      15.580  49.210  34.220  1.00  0.00           N  
ATOM   1890  CA  TRP   122      16.910  48.910  33.770  1.00  0.00           C  
ATOM   1891  C   TRP   122      17.960  49.110  34.820  1.00  0.00           C  
ATOM   1892  O   TRP   122      18.920  48.390  34.860  1.00  0.00           O  
ATOM   1893  CB  TRP   122      17.170  49.960  32.660  1.00  0.00           C  
ATOM   1894  CG  TRP   122      16.300  49.710  31.450  1.00  0.00           C  
ATOM   1895  CD1 TRP   122      15.450  50.570  30.920  1.00  0.00           C  
ATOM   1896  CD2 TRP   122      16.300  48.520  30.630  1.00  0.00           C  
ATOM   1897  CE2 TRP   122      15.350  48.710  29.640  1.00  0.00           C  
ATOM   1898  CE3 TRP   122      16.910  47.350  30.720  1.00  0.00           C  
ATOM   1899  NE1 TRP   122      14.870  49.990  29.830  1.00  0.00           N  
ATOM   1900  CZ2 TRP   122      14.980  47.760  28.660  1.00  0.00           C  
ATOM   1901  CZ3 TRP   122      16.520  46.290  29.850  1.00  0.00           C  
ATOM   1902  CH2 TRP   122      15.620  46.550  28.790  1.00  0.00           C  
ATOM   1903  HN  TRP   122      15.160  50.040  33.870  1.00  0.00           H  
ATOM   1904  HA  TRP   122      17.110  47.890  33.460  1.00  0.00           H  
ATOM   1905  HB1 TRP   122      18.240  49.830  32.370  1.00  0.00           H  
ATOM   1906  HB2 TRP   122      16.980  50.970  33.070  1.00  0.00           H  
ATOM   1907  HD1 TRP   122      15.140  51.480  31.410  1.00  0.00           H  
ATOM   1908  HE1 TRP   122      14.210  50.400  29.240  1.00  0.00           H  
ATOM   1909  HE3 TRP   122      17.650  47.160  31.480  1.00  0.00           H  
ATOM   1910  HZ2 TRP   122      14.370  47.970  27.800  1.00  0.00           H  
ATOM   1911  HZ3 TRP   122      17.050  45.350  29.860  1.00  0.00           H  
ATOM   1912  HH2 TRP   122      15.310  45.700  28.200  1.00  0.00           H  
ATOM   1913  N   GLU   123      17.830  50.180  35.650  1.00  0.00           N  
ATOM   1914  CA  GLU   123      18.720  50.370  36.790  1.00  0.00           C  
ATOM   1915  C   GLU   123      18.420  49.470  37.930  1.00  0.00           C  
ATOM   1916  O   GLU   123      19.230  48.980  38.670  1.00  0.00           O  
ATOM   1917  CB  GLU   123      18.640  51.890  37.300  1.00  0.00           C  
ATOM   1918  CG  GLU   123      19.160  52.810  36.070  1.00  0.00           C  
ATOM   1919  CD  GLU   123      20.700  52.820  35.950  1.00  0.00           C  
ATOM   1920  OE1 GLU   123      21.380  53.320  36.900  1.00  0.00           O  
ATOM   1921  OE2 GLU   123      21.200  52.360  34.910  1.00  0.00           O1-
ATOM   1922  HN  GLU   123      17.100  50.850  35.540  1.00  0.00           H  
ATOM   1923  HA  GLU   123      19.710  50.160  36.420  1.00  0.00           H  
ATOM   1924  HB1 GLU   123      19.160  51.990  38.280  1.00  0.00           H  
ATOM   1925  HB2 GLU   123      17.580  52.070  37.590  1.00  0.00           H  
ATOM   1926  HG1 GLU   123      18.820  53.830  36.370  1.00  0.00           H  
ATOM   1927  HG2 GLU   123      18.720  52.460  35.110  1.00  0.00           H  
ATOM   1928  N   GLU   124      17.100  49.070  38.170  1.00  0.00           N  
ATOM   1929  CA  GLU   124      16.720  48.130  39.160  1.00  0.00           C  
ATOM   1930  C   GLU   124      17.220  46.690  39.030  1.00  0.00           C  
ATOM   1931  O   GLU   124      17.780  46.100  39.930  1.00  0.00           O  
ATOM   1932  CB  GLU   124      15.210  48.150  39.480  1.00  0.00           C  
ATOM   1933  CG  GLU   124      14.580  47.170  40.450  1.00  0.00           C  
ATOM   1934  CD  GLU   124      13.120  47.430  40.840  1.00  0.00           C  
ATOM   1935  OE1 GLU   124      12.260  47.220  39.920  1.00  0.00           O  
ATOM   1936  OE2 GLU   124      12.810  47.730  41.990  1.00  0.00           O1-
ATOM   1937  HN  GLU   124      16.340  49.470  37.670  1.00  0.00           H  
ATOM   1938  HA  GLU   124      17.210  48.350  40.090  1.00  0.00           H  
ATOM   1939  HB1 GLU   124      14.630  48.130  38.530  1.00  0.00           H  
ATOM   1940  HB2 GLU   124      15.020  49.170  39.900  1.00  0.00           H  
ATOM   1941  HG1 GLU   124      15.190  47.140  41.380  1.00  0.00           H  
ATOM   1942  HG2 GLU   124      14.590  46.140  40.040  1.00  0.00           H  
ATOM   1943  N   ARG   125      17.210  46.120  37.810  1.00  0.00           N  
ATOM   1944  CA  ARG   125      17.890  44.900  37.370  1.00  0.00           C  
ATOM   1945  C   ARG   125      19.440  44.980  37.650  1.00  0.00           C  
ATOM   1946  O   ARG   125      20.060  44.050  38.130  1.00  0.00           O  
ATOM   1947  CB  ARG   125      17.590  44.780  35.810  1.00  0.00           C  
ATOM   1948  CG  ARG   125      17.940  43.430  35.170  1.00  0.00           C  
ATOM   1949  CD  ARG   125      17.600  43.390  33.670  1.00  0.00           C  
ATOM   1950  NE  ARG   125      18.550  44.230  32.860  1.00  0.00           N  
ATOM   1951  CZ  ARG   125      19.450  43.720  32.000  1.00  0.00           C  
ATOM   1952  NH1 ARG   125      19.180  42.630  31.320  1.00  0.00           N1+
ATOM   1953  NH2 ARG   125      20.490  44.430  31.750  1.00  0.00           N  
ATOM   1954  HN  ARG   125      16.690  46.620  37.110  1.00  0.00           H  
ATOM   1955  HA  ARG   125      17.570  44.040  37.950  1.00  0.00           H  
ATOM   1956  HB1 ARG   125      18.060  45.640  35.290  1.00  0.00           H  
ATOM   1957  HB2 ARG   125      16.480  44.890  35.730  1.00  0.00           H  
ATOM   1958  HG1 ARG   125      17.560  42.660  35.860  1.00  0.00           H  
ATOM   1959  HG2 ARG   125      19.050  43.370  35.160  1.00  0.00           H  
ATOM   1960  HD1 ARG   125      16.570  43.680  33.380  1.00  0.00           H  
ATOM   1961  HD2 ARG   125      17.800  42.350  33.350  1.00  0.00           H  
ATOM   1962  HE  ARG   125      19.030  44.930  33.400  1.00  0.00           H  
ATOM   1963 1HH1 ARG   125      18.210  42.410  31.320  1.00  0.00           H  
ATOM   1964 2HH1 ARG   125      19.850  42.360  30.620  1.00  0.00           H  
ATOM   1965 1HH2 ARG   125      20.340  45.340  32.120  1.00  0.00           H  
ATOM   1966 2HH2 ARG   125      21.060  44.310  30.940  1.00  0.00           H  
ATOM   1967  N   ASP   126      20.080  46.160  37.440  1.00  0.00           N  
ATOM   1968  CA  ASP   126      21.510  46.330  37.800  1.00  0.00           C  
ATOM   1969  C   ASP   126      21.810  46.270  39.310  1.00  0.00           C  
ATOM   1970  O   ASP   126      22.770  45.630  39.760  1.00  0.00           O  
ATOM   1971  CB  ASP   126      22.070  47.640  37.170  1.00  0.00           C  
ATOM   1972  CG  ASP   126      22.180  47.490  35.600  1.00  0.00           C  
ATOM   1973  OD1 ASP   126      22.350  46.390  35.080  1.00  0.00           O  
ATOM   1974  OD2 ASP   126      22.170  48.560  34.960  1.00  0.00           O1-
ATOM   1975  HN  ASP   126      19.610  46.830  36.890  1.00  0.00           H  
ATOM   1976  HA  ASP   126      22.100  45.480  37.480  1.00  0.00           H  
ATOM   1977  HB1 ASP   126      23.080  47.820  37.580  1.00  0.00           H  
ATOM   1978  HB2 ASP   126      21.360  48.460  37.420  1.00  0.00           H  
ATOM   1979  N   ILE   127      21.030  46.930  40.210  1.00  0.00           N  
ATOM   1980  CA  ILE   127      21.210  46.930  41.630  1.00  0.00           C  
ATOM   1981  C   ILE   127      20.980  45.570  42.260  1.00  0.00           C  
ATOM   1982  O   ILE   127      21.800  45.080  43.040  1.00  0.00           O  
ATOM   1983  CB  ILE   127      20.270  48.030  42.130  1.00  0.00           C  
ATOM   1984  CG1 ILE   127      20.610  49.470  41.610  1.00  0.00           C  
ATOM   1985  CG2 ILE   127      20.230  47.910  43.690  1.00  0.00           C  
ATOM   1986  CD  ILE   127      19.450  50.490  41.810  1.00  0.00           C  
ATOM   1987  HN  ILE   127      20.240  47.400  39.840  1.00  0.00           H  
ATOM   1988  HA  ILE   127      22.230  47.160  41.870  1.00  0.00           H  
ATOM   1989  HB  ILE   127      19.240  47.790  41.800  1.00  0.00           H  
ATOM   1990 1HG1 ILE   127      20.600  49.510  40.490  1.00  0.00           H  
ATOM   1991 2HG1 ILE   127      21.630  49.690  41.980  1.00  0.00           H  
ATOM   1992 1HG2 ILE   127      19.800  46.950  44.050  1.00  0.00           H  
ATOM   1993 2HG2 ILE   127      19.730  48.820  44.100  1.00  0.00           H  
ATOM   1994 3HG2 ILE   127      21.230  47.770  44.160  1.00  0.00           H  
ATOM   1995  HD1 ILE   127      18.640  50.340  41.060  1.00  0.00           H  
ATOM   1996  HD2 ILE   127      19.800  51.540  41.730  1.00  0.00           H  
ATOM   1997  HD3 ILE   127      19.020  50.320  42.820  1.00  0.00           H  
ATOM   1998  N   MET   128      19.970  44.850  41.870  1.00  0.00           N  
ATOM   1999  CA  MET   128      19.650  43.500  42.340  1.00  0.00           C  
ATOM   2000  C   MET   128      20.660  42.520  41.950  1.00  0.00           C  
ATOM   2001  O   MET   128      21.050  41.620  42.690  1.00  0.00           O  
ATOM   2002  CB  MET   128      18.200  43.060  42.060  1.00  0.00           C  
ATOM   2003  CG  MET   128      17.140  43.730  42.940  1.00  0.00           C  
ATOM   2004  SD  MET   128      15.450  43.200  42.550  1.00  0.00           S  
ATOM   2005  CE  MET   128      14.580  44.300  43.740  1.00  0.00           C  
ATOM   2006  HN  MET   128      19.330  45.310  41.270  1.00  0.00           H  
ATOM   2007  HA  MET   128      19.590  43.610  43.410  1.00  0.00           H  
ATOM   2008  HB1 MET   128      18.240  41.950  42.170  1.00  0.00           H  
ATOM   2009  HB2 MET   128      18.000  43.250  40.980  1.00  0.00           H  
ATOM   2010  HG1 MET   128      17.380  44.820  42.920  1.00  0.00           H  
ATOM   2011  HG2 MET   128      17.360  43.430  43.990  1.00  0.00           H  
ATOM   2012  HE1 MET   128      14.710  45.360  43.440  1.00  0.00           H  
ATOM   2013  HE2 MET   128      14.900  44.250  44.810  1.00  0.00           H  
ATOM   2014  HE3 MET   128      13.510  44.070  43.580  1.00  0.00           H  
ATOM   2015  N   ALA   129      21.150  42.680  40.710  1.00  0.00           N  
ATOM   2016  CA  ALA   129      22.240  41.860  40.210  1.00  0.00           C  
ATOM   2017  C   ALA   129      23.600  42.210  40.780  1.00  0.00           C  
ATOM   2018  O   ALA   129      24.350  41.380  41.300  1.00  0.00           O  
ATOM   2019  CB  ALA   129      22.370  42.020  38.660  1.00  0.00           C  
ATOM   2020  HN  ALA   129      20.900  43.440  40.110  1.00  0.00           H  
ATOM   2021  HA  ALA   129      22.000  40.810  40.320  1.00  0.00           H  
ATOM   2022  HB1 ALA   129      22.270  43.090  38.360  1.00  0.00           H  
ATOM   2023  HB2 ALA   129      21.620  41.430  38.100  1.00  0.00           H  
ATOM   2024  HB3 ALA   129      23.380  41.670  38.350  1.00  0.00           H  
ATOM   2025  N   PHE   130      23.960  43.490  40.800  1.00  0.00           N  
ATOM   2026  CA  PHE   130      25.360  43.840  41.090  1.00  0.00           C  
ATOM   2027  C   PHE   130      25.730  44.340  42.480  1.00  0.00           C  
ATOM   2028  O   PHE   130      26.930  44.560  42.720  1.00  0.00           O  
ATOM   2029  CB  PHE   130      25.880  44.990  40.210  1.00  0.00           C  
ATOM   2030  CG  PHE   130      25.700  44.840  38.720  1.00  0.00           C  
ATOM   2031  CD1 PHE   130      25.470  45.970  37.870  1.00  0.00           C  
ATOM   2032  CD2 PHE   130      25.690  43.580  38.100  1.00  0.00           C  
ATOM   2033  CE1 PHE   130      25.250  45.850  36.530  1.00  0.00           C  
ATOM   2034  CE2 PHE   130      25.540  43.420  36.680  1.00  0.00           C  
ATOM   2035  CZ  PHE   130      25.480  44.630  35.890  1.00  0.00           C  
ATOM   2036  HN  PHE   130      23.370  44.200  40.430  1.00  0.00           H  
ATOM   2037  HA  PHE   130      26.010  42.990  40.960  1.00  0.00           H  
ATOM   2038  HB1 PHE   130      26.980  45.040  40.350  1.00  0.00           H  
ATOM   2039  HB2 PHE   130      25.430  45.980  40.420  1.00  0.00           H  
ATOM   2040  HD1 PHE   130      25.320  46.900  38.400  1.00  0.00           H  
ATOM   2041  HD2 PHE   130      25.620  42.730  38.760  1.00  0.00           H  
ATOM   2042  HE1 PHE   130      25.100  46.700  35.880  1.00  0.00           H  
ATOM   2043  HE2 PHE   130      25.440  42.480  36.150  1.00  0.00           H  
ATOM   2044  HZ  PHE   130      25.380  44.760  34.820  1.00  0.00           H  
ATOM   2045  N   ALA   131      24.780  44.390  43.450  1.00  0.00           N  
ATOM   2046  CA  ALA   131      25.080  44.840  44.740  1.00  0.00           C  
ATOM   2047  C   ALA   131      25.870  43.800  45.500  1.00  0.00           C  
ATOM   2048  O   ALA   131      26.670  44.180  46.310  1.00  0.00           O  
ATOM   2049  CB  ALA   131      23.790  44.940  45.590  1.00  0.00           C  
ATOM   2050  HN  ALA   131      23.800  44.230  43.320  1.00  0.00           H  
ATOM   2051  HA  ALA   131      25.640  45.760  44.720  1.00  0.00           H  
ATOM   2052  HB1 ALA   131      24.010  45.210  46.650  1.00  0.00           H  
ATOM   2053  HB2 ALA   131      23.260  43.960  45.610  1.00  0.00           H  
ATOM   2054  HB3 ALA   131      23.050  45.730  45.310  1.00  0.00           H  
ATOM   2055  N   ASN   132      25.570  42.460  45.330  1.00  0.00           N  
ATOM   2056  CA  ASN   132      26.330  41.410  46.000  1.00  0.00           C  
ATOM   2057  C   ASN   132      26.560  41.560  47.510  1.00  0.00           C  
ATOM   2058  O   ASN   132      27.590  41.220  48.100  1.00  0.00           O  
ATOM   2059  CB  ASN   132      27.690  41.030  45.370  1.00  0.00           C  
ATOM   2060  CG  ASN   132      27.580  40.810  43.920  1.00  0.00           C  
ATOM   2061  ND2 ASN   132      26.670  39.920  43.460  1.00  0.00           N  
ATOM   2062  OD1 ASN   132      28.350  41.330  43.120  1.00  0.00           O  
ATOM   2063  HN  ASN   132      24.830  42.220  44.690  1.00  0.00           H  
ATOM   2064  HA  ASN   132      25.690  40.540  46.010  1.00  0.00           H  
ATOM   2065  HB1 ASN   132      28.250  40.230  45.910  1.00  0.00           H  
ATOM   2066  HB2 ASN   132      28.350  41.920  45.450  1.00  0.00           H  
ATOM   2067 1HD2 ASN   132      26.530  39.820  42.480  1.00  0.00           H  
ATOM   2068 2HD2 ASN   132      26.210  39.290  44.090  1.00  0.00           H  
ATOM   2069  N   SER   133      25.540  42.090  48.140  1.00  0.00           N  
ATOM   2070  CA  SER   133      25.550  42.480  49.610  1.00  0.00           C  
ATOM   2071  C   SER   133      24.240  42.100  50.310  1.00  0.00           C  
ATOM   2072  O   SER   133      23.190  42.280  49.700  1.00  0.00           O  
ATOM   2073  CB  SER   133      25.700  44.060  49.780  1.00  0.00           C  
ATOM   2074  OG  SER   133      26.920  44.510  49.090  1.00  0.00           O  
ATOM   2075  HN  SER   133      24.740  42.440  47.660  1.00  0.00           H  
ATOM   2076  HA  SER   133      26.370  41.950  50.060  1.00  0.00           H  
ATOM   2077  HB1 SER   133      25.520  44.440  50.810  1.00  0.00           H  
ATOM   2078  HB2 SER   133      24.930  44.520  49.130  1.00  0.00           H  
ATOM   2079  HG1 SER   133      26.910  44.270  48.160  1.00  0.00           H  
ATOM   2080  N   PRO   134      24.130  41.640  51.580  1.00  0.00           N  
ATOM   2081  CA  PRO   134      23.000  40.840  52.120  1.00  0.00           C  
ATOM   2082  C   PRO   134      21.910  41.840  52.540  1.00  0.00           C  
ATOM   2083  O   PRO   134      20.860  41.470  53.100  1.00  0.00           O  
ATOM   2084  CB  PRO   134      23.560  39.990  53.240  1.00  0.00           C  
ATOM   2085  CG  PRO   134      24.920  40.670  53.640  1.00  0.00           C  
ATOM   2086  CD  PRO   134      25.320  41.380  52.390  1.00  0.00           C  
ATOM   2087  HA  PRO   134      22.580  40.270  51.310  1.00  0.00           H  
ATOM   2088  HB1 PRO   134      23.810  38.970  52.880  1.00  0.00           H  
ATOM   2089  HB2 PRO   134      22.920  39.860  54.130  1.00  0.00           H  
ATOM   2090  HG1 PRO   134      24.790  41.260  54.570  1.00  0.00           H  
ATOM   2091  HG2 PRO   134      25.610  39.830  53.870  1.00  0.00           H  
ATOM   2092  HD1 PRO   134      25.940  42.290  52.490  1.00  0.00           H  
ATOM   2093  HD2 PRO   134      25.950  40.670  51.810  1.00  0.00           H  
ATOM   2094  N   TRP   135      22.130  43.210  52.380  1.00  0.00           N  
ATOM   2095  CA  TRP   135      21.060  44.090  52.660  1.00  0.00           C  
ATOM   2096  C   TRP   135      20.420  44.620  51.380  1.00  0.00           C  
ATOM   2097  O   TRP   135      19.480  45.440  51.440  1.00  0.00           O  
ATOM   2098  CB  TRP   135      21.530  45.270  53.570  1.00  0.00           C  
ATOM   2099  CG  TRP   135      22.670  46.100  53.160  1.00  0.00           C  
ATOM   2100  CD1 TRP   135      22.690  47.080  52.180  1.00  0.00           C  
ATOM   2101  CD2 TRP   135      23.990  45.800  53.450  1.00  0.00           C  
ATOM   2102  CE2 TRP   135      24.820  46.710  52.690  1.00  0.00           C  
ATOM   2103  CE3 TRP   135      24.480  44.780  54.290  1.00  0.00           C  
ATOM   2104  NE1 TRP   135      23.990  47.500  51.960  1.00  0.00           N  
ATOM   2105  CZ2 TRP   135      26.210  46.560  52.690  1.00  0.00           C  
ATOM   2106  CZ3 TRP   135      25.860  44.620  54.260  1.00  0.00           C  
ATOM   2107  CH2 TRP   135      26.720  45.430  53.470  1.00  0.00           C  
ATOM   2108  HN  TRP   135      23.000  43.610  52.110  1.00  0.00           H  
ATOM   2109  HA  TRP   135      20.260  43.680  53.270  1.00  0.00           H  
ATOM   2110  HB1 TRP   135      21.700  44.850  54.580  1.00  0.00           H  
ATOM   2111  HB2 TRP   135      20.690  45.970  53.770  1.00  0.00           H  
ATOM   2112  HD1 TRP   135      21.850  47.440  51.610  1.00  0.00           H  
ATOM   2113  HE1 TRP   135      24.260  47.840  51.080  1.00  0.00           H  
ATOM   2114  HE3 TRP   135      23.910  44.210  55.020  1.00  0.00           H  
ATOM   2115  HZ2 TRP   135      26.880  47.130  52.070  1.00  0.00           H  
ATOM   2116  HZ3 TRP   135      26.230  43.760  54.800  1.00  0.00           H  
ATOM   2117  HH2 TRP   135      27.780  45.240  53.470  1.00  0.00           H  
ATOM   2118  N   VAL   136      20.800  44.080  50.230  1.00  0.00           N  
ATOM   2119  CA  VAL   136      19.980  44.190  49.030  1.00  0.00           C  
ATOM   2120  C   VAL   136      19.400  42.820  48.640  1.00  0.00           C  
ATOM   2121  O   VAL   136      20.150  41.840  48.830  1.00  0.00           O  
ATOM   2122  CB  VAL   136      20.970  44.610  47.960  1.00  0.00           C  
ATOM   2123  CG1 VAL   136      20.130  44.780  46.630  1.00  0.00           C  
ATOM   2124  CG2 VAL   136      21.570  46.030  48.340  1.00  0.00           C  
ATOM   2125  HN  VAL   136      21.520  43.390  50.180  1.00  0.00           H  
ATOM   2126  HA  VAL   136      19.150  44.880  49.050  1.00  0.00           H  
ATOM   2127  HB  VAL   136      21.800  43.880  47.880  1.00  0.00           H  
ATOM   2128 1HG1 VAL   136      19.900  43.790  46.180  1.00  0.00           H  
ATOM   2129 2HG1 VAL   136      20.630  45.400  45.860  1.00  0.00           H  
ATOM   2130 3HG1 VAL   136      19.140  45.260  46.770  1.00  0.00           H  
ATOM   2131 1HG2 VAL   136      22.050  46.540  47.480  1.00  0.00           H  
ATOM   2132 2HG2 VAL   136      22.380  45.890  49.100  1.00  0.00           H  
ATOM   2133 3HG2 VAL   136      20.710  46.680  48.630  1.00  0.00           H  
ATOM   2134  N   VAL   137      18.160  42.680  48.250  1.00  0.00           N  
ATOM   2135  CA  VAL   137      17.770  41.430  47.550  1.00  0.00           C  
ATOM   2136  C   VAL   137      18.490  41.040  46.260  1.00  0.00           C  
ATOM   2137  O   VAL   137      18.670  41.880  45.360  1.00  0.00           O  
ATOM   2138  CB  VAL   137      16.240  41.360  47.460  1.00  0.00           C  
ATOM   2139  CG1 VAL   137      15.710  42.440  46.470  1.00  0.00           C  
ATOM   2140  CG2 VAL   137      15.660  39.990  46.960  1.00  0.00           C  
ATOM   2141  HN  VAL   137      17.450  43.380  48.250  1.00  0.00           H  
ATOM   2142  HA  VAL   137      18.000  40.610  48.220  1.00  0.00           H  
ATOM   2143  HB  VAL   137      15.850  41.600  48.470  1.00  0.00           H  
ATOM   2144 1HG1 VAL   137      16.100  43.460  46.650  1.00  0.00           H  
ATOM   2145 2HG1 VAL   137      14.600  42.420  46.350  1.00  0.00           H  
ATOM   2146 3HG1 VAL   137      16.100  42.310  45.430  1.00  0.00           H  
ATOM   2147 1HG2 VAL   137      15.920  39.890  45.890  1.00  0.00           H  
ATOM   2148 2HG2 VAL   137      14.550  40.080  47.080  1.00  0.00           H  
ATOM   2149 3HG2 VAL   137      15.880  38.980  47.360  1.00  0.00           H  
ATOM   2150  N   GLN   138      18.850  39.810  46.090  1.00  0.00           N  
ATOM   2151  CA  GLN   138      19.580  39.340  44.990  1.00  0.00           C  
ATOM   2152  C   GLN   138      18.640  38.840  43.850  1.00  0.00           C  
ATOM   2153  O   GLN   138      17.800  37.930  43.970  1.00  0.00           O  
ATOM   2154  CB  GLN   138      20.380  38.150  45.510  1.00  0.00           C  
ATOM   2155  CG  GLN   138      21.240  37.330  44.520  1.00  0.00           C  
ATOM   2156  CD  GLN   138      22.270  36.480  45.220  1.00  0.00           C  
ATOM   2157  NE2 GLN   138      23.340  36.280  44.420  1.00  0.00           N  
ATOM   2158  OE1 GLN   138      22.180  35.990  46.330  1.00  0.00           O  
ATOM   2159  HN  GLN   138      18.540  39.140  46.770  1.00  0.00           H  
ATOM   2160  HA  GLN   138      20.160  40.140  44.570  1.00  0.00           H  
ATOM   2161  HB1 GLN   138      19.770  37.320  45.920  1.00  0.00           H  
ATOM   2162  HB2 GLN   138      21.140  38.440  46.280  1.00  0.00           H  
ATOM   2163  HG1 GLN   138      21.680  37.900  43.680  1.00  0.00           H  
ATOM   2164  HG2 GLN   138      20.480  36.680  44.020  1.00  0.00           H  
ATOM   2165 1HE2 GLN   138      23.990  35.620  44.800  1.00  0.00           H  
ATOM   2166 2HE2 GLN   138      23.190  36.450  43.450  1.00  0.00           H  
ATOM   2167  N   LEU   139      18.750  39.500  42.640  1.00  0.00           N  
ATOM   2168  CA  LEU   139      18.420  38.830  41.430  1.00  0.00           C  
ATOM   2169  C   LEU   139      19.240  37.620  41.140  1.00  0.00           C  
ATOM   2170  O   LEU   139      20.470  37.700  41.190  1.00  0.00           O  
ATOM   2171  CB  LEU   139      18.520  39.850  40.310  1.00  0.00           C  
ATOM   2172  CG  LEU   139      17.880  39.430  38.950  1.00  0.00           C  
ATOM   2173  CD1 LEU   139      16.370  39.570  39.020  1.00  0.00           C  
ATOM   2174  CD2 LEU   139      18.560  40.340  37.860  1.00  0.00           C  
ATOM   2175  HN  LEU   139      19.300  40.320  42.490  1.00  0.00           H  
ATOM   2176  HA  LEU   139      17.410  38.440  41.520  1.00  0.00           H  
ATOM   2177  HB1 LEU   139      19.580  40.180  40.280  1.00  0.00           H  
ATOM   2178  HB2 LEU   139      17.930  40.740  40.610  1.00  0.00           H  
ATOM   2179  HG  LEU   139      18.260  38.430  38.660  1.00  0.00           H  
ATOM   2180 1HD1 LEU   139      15.950  40.580  39.210  1.00  0.00           H  
ATOM   2181 2HD1 LEU   139      15.940  38.880  39.780  1.00  0.00           H  
ATOM   2182 3HD1 LEU   139      16.030  39.230  38.020  1.00  0.00           H  
ATOM   2183 1HD2 LEU   139      18.460  39.840  36.870  1.00  0.00           H  
ATOM   2184 2HD2 LEU   139      19.620  40.420  38.160  1.00  0.00           H  
ATOM   2185 3HD2 LEU   139      18.170  41.380  37.840  1.00  0.00           H  
ATOM   2186  N   PHE   140      18.630  36.460  40.810  1.00  0.00           N  
ATOM   2187  CA  PHE   140      19.290  35.250  40.320  1.00  0.00           C  
ATOM   2188  C   PHE   140      19.310  35.190  38.860  1.00  0.00           C  
ATOM   2189  O   PHE   140      20.370  35.030  38.230  1.00  0.00           O  
ATOM   2190  CB  PHE   140      18.650  33.980  40.850  1.00  0.00           C  
ATOM   2191  CG  PHE   140      18.830  33.850  42.370  1.00  0.00           C  
ATOM   2192  CD1 PHE   140      17.730  34.060  43.230  1.00  0.00           C  
ATOM   2193  CD2 PHE   140      19.970  33.290  42.890  1.00  0.00           C  
ATOM   2194  CE1 PHE   140      17.860  33.920  44.590  1.00  0.00           C  
ATOM   2195  CE2 PHE   140      20.150  33.160  44.340  1.00  0.00           C  
ATOM   2196  CZ  PHE   140      19.040  33.580  45.150  1.00  0.00           C  
ATOM   2197  HN  PHE   140      17.650  36.450  41.000  1.00  0.00           H  
ATOM   2198  HA  PHE   140      20.290  35.150  40.690  1.00  0.00           H  
ATOM   2199  HB1 PHE   140      19.210  33.080  40.500  1.00  0.00           H  
ATOM   2200  HB2 PHE   140      17.560  33.940  40.640  1.00  0.00           H  
ATOM   2201  HD1 PHE   140      16.810  34.450  42.820  1.00  0.00           H  
ATOM   2202  HD2 PHE   140      20.810  33.120  42.230  1.00  0.00           H  
ATOM   2203  HE1 PHE   140      17.020  34.140  45.230  1.00  0.00           H  
ATOM   2204  HE2 PHE   140      21.160  32.990  44.670  1.00  0.00           H  
ATOM   2205  HZ  PHE   140      19.120  33.510  46.230  1.00  0.00           H  
ATOM   2206  N   TYR   141      18.200  35.410  38.250  1.00  0.00           N  
ATOM   2207  CA  TYR   141      18.010  35.460  36.790  1.00  0.00           C  
ATOM   2208  C   TYR   141      16.890  36.420  36.510  1.00  0.00           C  
ATOM   2209  O   TYR   141      16.000  36.660  37.410  1.00  0.00           O  
ATOM   2210  CB  TYR   141      17.500  34.020  36.320  1.00  0.00           C  
ATOM   2211  CG  TYR   141      18.570  33.000  36.620  1.00  0.00           C  
ATOM   2212  CD1 TYR   141      19.590  32.810  35.710  1.00  0.00           C  
ATOM   2213  CD2 TYR   141      18.420  31.970  37.630  1.00  0.00           C  
ATOM   2214  CE1 TYR   141      20.580  31.800  35.860  1.00  0.00           C  
ATOM   2215  CE2 TYR   141      19.340  30.910  37.800  1.00  0.00           C  
ATOM   2216  CZ  TYR   141      20.500  30.990  36.960  1.00  0.00           C  
ATOM   2217  OH  TYR   141      21.600  30.030  37.070  1.00  0.00           O  
ATOM   2218  HN  TYR   141      17.440  35.690  38.840  1.00  0.00           H  
ATOM   2219  HA  TYR   141      18.880  35.830  36.270  1.00  0.00           H  
ATOM   2220  HB1 TYR   141      17.340  34.070  35.230  1.00  0.00           H  
ATOM   2221  HB2 TYR   141      16.520  33.780  36.780  1.00  0.00           H  
ATOM   2222  HD1 TYR   141      19.710  33.430  34.830  1.00  0.00           H  
ATOM   2223  HD2 TYR   141      17.530  32.060  38.230  1.00  0.00           H  
ATOM   2224  HE1 TYR   141      21.480  31.750  35.270  1.00  0.00           H  
ATOM   2225  HE2 TYR   141      19.130  30.170  38.560  1.00  0.00           H  
ATOM   2226  HH  TYR   141      21.520  29.370  37.760  1.00  0.00           H  
ATOM   2227  N   ALA   142      16.860  37.010  35.330  1.00  0.00           N  
ATOM   2228  CA  ALA   142      15.730  37.730  34.840  1.00  0.00           C  
ATOM   2229  C   ALA   142      15.600  37.330  33.390  1.00  0.00           C  
ATOM   2230  O   ALA   142      16.570  36.900  32.750  1.00  0.00           O  
ATOM   2231  CB  ALA   142      16.130  39.280  34.920  1.00  0.00           C  
ATOM   2232  HN  ALA   142      17.540  36.790  34.630  1.00  0.00           H  
ATOM   2233  HA  ALA   142      14.900  37.610  35.510  1.00  0.00           H  
ATOM   2234  HB1 ALA   142      16.690  39.380  35.870  1.00  0.00           H  
ATOM   2235  HB2 ALA   142      15.210  39.890  34.940  1.00  0.00           H  
ATOM   2236  HB3 ALA   142      16.620  39.670  34.000  1.00  0.00           H  
ATOM   2237  N   PHE   143      14.340  37.430  32.940  1.00  0.00           N  
ATOM   2238  CA  PHE   143      13.980  36.980  31.620  1.00  0.00           C  
ATOM   2239  C   PHE   143      12.620  37.650  31.260  1.00  0.00           C  
ATOM   2240  O   PHE   143      12.030  38.440  32.070  1.00  0.00           O  
ATOM   2241  CB  PHE   143      14.020  35.430  31.500  1.00  0.00           C  
ATOM   2242  CG  PHE   143      13.090  34.700  32.400  1.00  0.00           C  
ATOM   2243  CD1 PHE   143      13.480  34.380  33.670  1.00  0.00           C  
ATOM   2244  CD2 PHE   143      11.750  34.340  32.030  1.00  0.00           C  
ATOM   2245  CE1 PHE   143      12.670  33.700  34.590  1.00  0.00           C  
ATOM   2246  CE2 PHE   143      10.900  33.740  32.970  1.00  0.00           C  
ATOM   2247  CZ  PHE   143      11.400  33.470  34.230  1.00  0.00           C  
ATOM   2248  HN  PHE   143      13.660  37.840  33.530  1.00  0.00           H  
ATOM   2249  HA  PHE   143      14.670  37.380  30.900  1.00  0.00           H  
ATOM   2250  HB1 PHE   143      15.070  35.150  31.740  1.00  0.00           H  
ATOM   2251  HB2 PHE   143      13.940  35.020  30.470  1.00  0.00           H  
ATOM   2252  HD1 PHE   143      14.470  34.640  34.020  1.00  0.00           H  
ATOM   2253  HD2 PHE   143      11.380  34.500  31.030  1.00  0.00           H  
ATOM   2254  HE1 PHE   143      13.020  33.410  35.570  1.00  0.00           H  
ATOM   2255  HE2 PHE   143       9.860  33.530  32.750  1.00  0.00           H  
ATOM   2256  HZ  PHE   143      10.680  33.030  34.910  1.00  0.00           H  
ATOM   2257  N   GLN   144      12.070  37.390  30.040  1.00  0.00           N  
ATOM   2258  CA  GLN   144      10.860  38.070  29.670  1.00  0.00           C  
ATOM   2259  C   GLN   144      10.020  37.210  28.770  1.00  0.00           C  
ATOM   2260  O   GLN   144      10.420  36.250  28.120  1.00  0.00           O  
ATOM   2261  CB  GLN   144      11.070  39.480  29.040  1.00  0.00           C  
ATOM   2262  CG  GLN   144      12.230  39.570  27.920  1.00  0.00           C  
ATOM   2263  CD  GLN   144      12.180  40.920  27.090  1.00  0.00           C  
ATOM   2264  NE2 GLN   144      13.330  41.220  26.450  1.00  0.00           N  
ATOM   2265  OE1 GLN   144      11.210  41.650  27.060  1.00  0.00           O  
ATOM   2266  HN  GLN   144      12.530  36.780  29.400  1.00  0.00           H  
ATOM   2267  HA  GLN   144      10.330  38.320  30.580  1.00  0.00           H  
ATOM   2268  HB1 GLN   144      11.260  40.260  29.810  1.00  0.00           H  
ATOM   2269  HB2 GLN   144      10.120  39.800  28.560  1.00  0.00           H  
ATOM   2270  HG1 GLN   144      11.990  38.750  27.210  1.00  0.00           H  
ATOM   2271  HG2 GLN   144      13.180  39.370  28.450  1.00  0.00           H  
ATOM   2272 1HE2 GLN   144      13.590  42.180  26.310  1.00  0.00           H  
ATOM   2273 2HE2 GLN   144      14.060  40.550  26.280  1.00  0.00           H  
ATOM   2274  N   ASP   145       8.700  37.520  28.710  1.00  0.00           N  
ATOM   2275  CA  ASP   145       7.770  36.720  27.910  1.00  0.00           C  
ATOM   2276  C   ASP   145       7.130  37.750  26.980  1.00  0.00           C  
ATOM   2277  O   ASP   145       7.470  38.910  27.020  1.00  0.00           O  
ATOM   2278  CB  ASP   145       6.800  35.960  28.850  1.00  0.00           C  
ATOM   2279  CG  ASP   145       6.050  34.810  28.210  1.00  0.00           C  
ATOM   2280  OD1 ASP   145       5.410  34.050  28.950  1.00  0.00           O  
ATOM   2281  OD2 ASP   145       6.090  34.720  26.980  1.00  0.00           O1-
ATOM   2282  HN  ASP   145       8.350  38.370  29.100  1.00  0.00           H  
ATOM   2283  HA  ASP   145       8.300  35.980  27.320  1.00  0.00           H  
ATOM   2284  HB1 ASP   145       6.160  36.650  29.440  1.00  0.00           H  
ATOM   2285  HB2 ASP   145       7.410  35.460  29.630  1.00  0.00           H  
ATOM   2286  N   ASP   146       6.120  37.500  26.130  1.00  0.00           N  
ATOM   2287  CA  ASP   146       5.510  38.510  25.270  1.00  0.00           C  
ATOM   2288  C   ASP   146       4.880  39.740  25.950  1.00  0.00           C  
ATOM   2289  O   ASP   146       5.080  40.810  25.330  1.00  0.00           O  
ATOM   2290  CB  ASP   146       4.590  37.840  24.200  1.00  0.00           C  
ATOM   2291  CG  ASP   146       3.440  37.170  24.780  1.00  0.00           C  
ATOM   2292  OD1 ASP   146       2.600  36.700  23.920  1.00  0.00           O  
ATOM   2293  OD2 ASP   146       3.190  37.130  26.030  1.00  0.00           O1-
ATOM   2294  HN  ASP   146       5.840  36.550  26.210  1.00  0.00           H  
ATOM   2295  HA  ASP   146       6.350  38.930  24.740  1.00  0.00           H  
ATOM   2296  HB1 ASP   146       5.150  37.100  23.590  1.00  0.00           H  
ATOM   2297  HB2 ASP   146       4.130  38.600  23.530  1.00  0.00           H  
ATOM   2298  N   ARG   147       4.240  39.660  27.140  1.00  0.00           N  
ATOM   2299  CA  ARG   147       3.540  40.800  27.760  1.00  0.00           C  
ATOM   2300  C   ARG   147       4.210  41.130  29.120  1.00  0.00           C  
ATOM   2301  O   ARG   147       3.950  42.140  29.660  1.00  0.00           O  
ATOM   2302  CB  ARG   147       2.040  40.570  27.900  1.00  0.00           C  
ATOM   2303  CG  ARG   147       1.240  40.720  26.650  1.00  0.00           C  
ATOM   2304  CD  ARG   147      -0.140  40.280  26.780  1.00  0.00           C  
ATOM   2305  NE  ARG   147      -0.580  40.280  25.360  1.00  0.00           N  
ATOM   2306  CZ  ARG   147      -1.720  39.810  24.890  1.00  0.00           C  
ATOM   2307  NH1 ARG   147      -2.680  39.320  25.700  1.00  0.00           N1+
ATOM   2308  NH2 ARG   147      -2.010  39.970  23.610  1.00  0.00           N  
ATOM   2309  HN  ARG   147       4.180  38.770  27.590  1.00  0.00           H  
ATOM   2310  HA  ARG   147       3.610  41.660  27.110  1.00  0.00           H  
ATOM   2311  HB1 ARG   147       1.730  41.380  28.590  1.00  0.00           H  
ATOM   2312  HB2 ARG   147       1.810  39.580  28.360  1.00  0.00           H  
ATOM   2313  HG1 ARG   147       1.610  39.920  25.970  1.00  0.00           H  
ATOM   2314  HG2 ARG   147       1.390  41.680  26.130  1.00  0.00           H  
ATOM   2315  HD1 ARG   147      -0.690  41.020  27.390  1.00  0.00           H  
ATOM   2316  HD2 ARG   147      -0.140  39.300  27.300  1.00  0.00           H  
ATOM   2317  HE  ARG   147       0.070  40.670  24.700  1.00  0.00           H  
ATOM   2318 1HH1 ARG   147      -2.330  39.090  26.600  1.00  0.00           H  
ATOM   2319 2HH1 ARG   147      -3.600  39.090  25.390  1.00  0.00           H  
ATOM   2320 1HH2 ARG   147      -1.230  40.270  23.050  1.00  0.00           H  
ATOM   2321 2HH2 ARG   147      -2.700  39.350  23.240  1.00  0.00           H  
ATOM   2322  N   TYR   148       5.210  40.370  29.620  1.00  0.00           N  
ATOM   2323  CA  TYR   148       5.720  40.550  30.950  1.00  0.00           C  
ATOM   2324  C   TYR   148       7.220  40.400  30.990  1.00  0.00           C  
ATOM   2325  O   TYR   148       7.860  39.710  30.150  1.00  0.00           O  
ATOM   2326  CB  TYR   148       5.100  39.460  31.930  1.00  0.00           C  
ATOM   2327  CG  TYR   148       3.640  39.740  32.120  1.00  0.00           C  
ATOM   2328  CD1 TYR   148       3.220  40.950  32.780  1.00  0.00           C  
ATOM   2329  CD2 TYR   148       2.630  38.840  31.740  1.00  0.00           C  
ATOM   2330  CE1 TYR   148       1.860  41.310  32.890  1.00  0.00           C  
ATOM   2331  CE2 TYR   148       1.300  39.190  31.760  1.00  0.00           C  
ATOM   2332  CZ  TYR   148       0.920  40.390  32.400  1.00  0.00           C  
ATOM   2333  OH  TYR   148      -0.460  40.700  32.590  1.00  0.00           O  
ATOM   2334  HN  TYR   148       5.520  39.560  29.140  1.00  0.00           H  
ATOM   2335  HA  TYR   148       5.650  41.590  31.220  1.00  0.00           H  
ATOM   2336  HB1 TYR   148       5.600  39.440  32.920  1.00  0.00           H  
ATOM   2337  HB2 TYR   148       5.230  38.490  31.410  1.00  0.00           H  
ATOM   2338  HD1 TYR   148       4.020  41.590  33.140  1.00  0.00           H  
ATOM   2339  HD2 TYR   148       2.930  37.910  31.290  1.00  0.00           H  
ATOM   2340  HE1 TYR   148       1.600  42.180  33.470  1.00  0.00           H  
ATOM   2341  HE2 TYR   148       0.580  38.500  31.340  1.00  0.00           H  
ATOM   2342  HH  TYR   148      -0.980  40.190  31.960  1.00  0.00           H  
ATOM   2343  N   LEU   149       7.860  41.070  32.000  1.00  0.00           N  
ATOM   2344  CA  LEU   149       9.250  41.100  32.320  1.00  0.00           C  
ATOM   2345  C   LEU   149       9.540  40.410  33.630  1.00  0.00           C  
ATOM   2346  O   LEU   149       9.150  40.980  34.640  1.00  0.00           O  
ATOM   2347  CB  LEU   149       9.620  42.560  32.450  1.00  0.00           C  
ATOM   2348  CG  LEU   149       9.490  43.460  31.200  1.00  0.00           C  
ATOM   2349  CD1 LEU   149       9.600  44.950  31.550  1.00  0.00           C  
ATOM   2350  CD2 LEU   149      10.390  43.190  30.050  1.00  0.00           C  
ATOM   2351  HN  LEU   149       7.390  41.660  32.650  1.00  0.00           H  
ATOM   2352  HA  LEU   149       9.790  40.710  31.460  1.00  0.00           H  
ATOM   2353  HB1 LEU   149      10.670  42.630  32.800  1.00  0.00           H  
ATOM   2354  HB2 LEU   149       9.020  43.000  33.270  1.00  0.00           H  
ATOM   2355  HG  LEU   149       8.460  43.320  30.830  1.00  0.00           H  
ATOM   2356 1HD1 LEU   149       8.930  45.240  32.390  1.00  0.00           H  
ATOM   2357 2HD1 LEU   149       9.220  45.500  30.660  1.00  0.00           H  
ATOM   2358 3HD1 LEU   149      10.610  45.270  31.890  1.00  0.00           H  
ATOM   2359 1HD2 LEU   149      10.180  43.910  29.230  1.00  0.00           H  
ATOM   2360 2HD2 LEU   149      10.230  42.110  29.860  1.00  0.00           H  
ATOM   2361 3HD2 LEU   149      11.450  43.190  30.360  1.00  0.00           H  
ATOM   2362  N   TYR   150      10.160  39.200  33.690  1.00  0.00           N  
ATOM   2363  CA  TYR   150      10.300  38.440  34.900  1.00  0.00           C  
ATOM   2364  C   TYR   150      11.650  38.610  35.660  1.00  0.00           C  
ATOM   2365  O   TYR   150      12.670  38.410  35.020  1.00  0.00           O  
ATOM   2366  CB  TYR   150       9.800  37.010  34.750  1.00  0.00           C  
ATOM   2367  CG  TYR   150       8.350  36.870  34.330  1.00  0.00           C  
ATOM   2368  CD1 TYR   150       8.020  36.370  33.080  1.00  0.00           C  
ATOM   2369  CD2 TYR   150       7.340  37.290  35.220  1.00  0.00           C  
ATOM   2370  CE1 TYR   150       6.670  36.190  32.740  1.00  0.00           C  
ATOM   2371  CE2 TYR   150       6.000  36.920  34.910  1.00  0.00           C  
ATOM   2372  CZ  TYR   150       5.680  36.500  33.600  1.00  0.00           C  
ATOM   2373  OH  TYR   150       4.290  36.350  33.260  1.00  0.00           O  
ATOM   2374  HN  TYR   150      10.600  38.790  32.890  1.00  0.00           H  
ATOM   2375  HA  TYR   150       9.530  38.760  35.590  1.00  0.00           H  
ATOM   2376  HB1 TYR   150       9.960  36.380  35.640  1.00  0.00           H  
ATOM   2377  HB2 TYR   150      10.520  36.570  34.030  1.00  0.00           H  
ATOM   2378  HD1 TYR   150       8.730  36.060  32.330  1.00  0.00           H  
ATOM   2379  HD2 TYR   150       7.610  37.640  36.200  1.00  0.00           H  
ATOM   2380  HE1 TYR   150       6.410  35.880  31.740  1.00  0.00           H  
ATOM   2381  HE2 TYR   150       5.170  36.960  35.600  1.00  0.00           H  
ATOM   2382  HH  TYR   150       4.160  35.930  32.400  1.00  0.00           H  
ATOM   2383  N   MET   151      11.590  39.040  36.980  1.00  0.00           N  
ATOM   2384  CA  MET   151      12.750  39.190  37.810  1.00  0.00           C  
ATOM   2385  C   MET   151      12.730  38.120  38.860  1.00  0.00           C  
ATOM   2386  O   MET   151      11.820  38.210  39.650  1.00  0.00           O  
ATOM   2387  CB  MET   151      12.730  40.650  38.410  1.00  0.00           C  
ATOM   2388  CG  MET   151      12.990  41.690  37.360  1.00  0.00           C  
ATOM   2389  SD  MET   151      14.770  42.060  37.120  1.00  0.00           S  
ATOM   2390  CE  MET   151      14.780  43.120  38.620  1.00  0.00           C  
ATOM   2391  HN  MET   151      10.650  39.150  37.310  1.00  0.00           H  
ATOM   2392  HA  MET   151      13.620  39.000  37.200  1.00  0.00           H  
ATOM   2393  HB1 MET   151      13.430  40.690  39.280  1.00  0.00           H  
ATOM   2394  HB2 MET   151      11.710  41.000  38.670  1.00  0.00           H  
ATOM   2395  HG1 MET   151      12.520  42.670  37.600  1.00  0.00           H  
ATOM   2396  HG2 MET   151      12.440  41.360  36.460  1.00  0.00           H  
ATOM   2397  HE1 MET   151      14.530  42.520  39.530  1.00  0.00           H  
ATOM   2398  HE2 MET   151      14.040  43.940  38.580  1.00  0.00           H  
ATOM   2399  HE3 MET   151      15.810  43.510  38.790  1.00  0.00           H  
ATOM   2400  N   VAL   152      13.640  37.150  38.920  1.00  0.00           N  
ATOM   2401  CA  VAL   152      13.600  36.050  39.860  1.00  0.00           C  
ATOM   2402  C   VAL   152      14.630  36.100  40.930  1.00  0.00           C  
ATOM   2403  O   VAL   152      15.830  35.920  40.620  1.00  0.00           O  
ATOM   2404  CB  VAL   152      13.460  34.660  39.160  1.00  0.00           C  
ATOM   2405  CG1 VAL   152      13.010  33.590  40.200  1.00  0.00           C  
ATOM   2406  CG2 VAL   152      12.350  34.740  38.050  1.00  0.00           C  
ATOM   2407  HN  VAL   152      14.450  37.160  38.350  1.00  0.00           H  
ATOM   2408  HA  VAL   152      12.650  36.120  40.350  1.00  0.00           H  
ATOM   2409  HB  VAL   152      14.450  34.390  38.730  1.00  0.00           H  
ATOM   2410 1HG1 VAL   152      12.040  33.960  40.600  1.00  0.00           H  
ATOM   2411 2HG1 VAL   152      13.850  33.420  40.910  1.00  0.00           H  
ATOM   2412 3HG1 VAL   152      12.770  32.610  39.740  1.00  0.00           H  
ATOM   2413 1HG2 VAL   152      12.790  35.270  37.180  1.00  0.00           H  
ATOM   2414 2HG2 VAL   152      11.480  35.340  38.370  1.00  0.00           H  
ATOM   2415 3HG2 VAL   152      12.080  33.720  37.710  1.00  0.00           H  
ATOM   2416  N   MET   153      14.180  36.420  42.150  1.00  0.00           N  
ATOM   2417  CA  MET   153      14.930  37.040  43.280  1.00  0.00           C  
ATOM   2418  C   MET   153      14.680  36.300  44.580  1.00  0.00           C  
ATOM   2419  O   MET   153      13.830  35.430  44.600  1.00  0.00           O  
ATOM   2420  CB  MET   153      14.690  38.610  43.350  1.00  0.00           C  
ATOM   2421  CG  MET   153      13.180  38.930  43.540  1.00  0.00           C  
ATOM   2422  SD  MET   153      12.820  40.730  43.630  1.00  0.00           S  
ATOM   2423  CE  MET   153      11.090  40.330  43.860  1.00  0.00           C  
ATOM   2424  HN  MET   153      13.220  36.310  42.380  1.00  0.00           H  
ATOM   2425  HA  MET   153      15.980  36.890  43.050  1.00  0.00           H  
ATOM   2426  HB1 MET   153      15.160  38.840  42.360  1.00  0.00           H  
ATOM   2427  HB2 MET   153      15.360  38.970  44.160  1.00  0.00           H  
ATOM   2428  HG1 MET   153      12.850  38.520  44.520  1.00  0.00           H  
ATOM   2429  HG2 MET   153      12.480  38.510  42.790  1.00  0.00           H  
ATOM   2430  HE1 MET   153      10.540  41.250  44.150  1.00  0.00           H  
ATOM   2431  HE2 MET   153      10.880  39.560  44.640  1.00  0.00           H  
ATOM   2432  HE3 MET   153      10.640  40.020  42.900  1.00  0.00           H  
ATOM   2433  N   GLU   154      15.450  36.640  45.700  1.00  0.00           N  
ATOM   2434  CA  GLU   154      15.250  36.040  47.000  1.00  0.00           C  
ATOM   2435  C   GLU   154      13.880  36.330  47.550  1.00  0.00           C  
ATOM   2436  O   GLU   154      13.390  37.420  47.400  1.00  0.00           O  
ATOM   2437  CB  GLU   154      16.220  36.420  48.150  1.00  0.00           C  
ATOM   2438  CG  GLU   154      17.750  36.150  47.840  1.00  0.00           C  
ATOM   2439  CD  GLU   154      18.710  36.980  48.610  1.00  0.00           C  
ATOM   2440  OE1 GLU   154      18.690  38.240  48.440  1.00  0.00           O  
ATOM   2441  OE2 GLU   154      19.470  36.410  49.380  1.00  0.00           O1-
ATOM   2442  HN  GLU   154      16.110  37.360  45.500  1.00  0.00           H  
ATOM   2443  HA  GLU   154      15.290  34.970  46.820  1.00  0.00           H  
ATOM   2444  HB1 GLU   154      16.010  36.000  49.160  1.00  0.00           H  
ATOM   2445  HB2 GLU   154      16.100  37.510  48.340  1.00  0.00           H  
ATOM   2446  HG1 GLU   154      17.870  36.430  46.770  1.00  0.00           H  
ATOM   2447  HG2 GLU   154      17.930  35.090  48.080  1.00  0.00           H  
ATOM   2448  N   TYR   155      13.260  35.380  48.290  1.00  0.00           N  
ATOM   2449  CA  TYR   155      12.250  35.590  49.210  1.00  0.00           C  
ATOM   2450  C   TYR   155      12.810  36.020  50.580  1.00  0.00           C  
ATOM   2451  O   TYR   155      13.790  35.490  51.070  1.00  0.00           O  
ATOM   2452  CB  TYR   155      11.230  34.410  49.270  1.00  0.00           C  
ATOM   2453  CG  TYR   155      10.020  34.430  50.210  1.00  0.00           C  
ATOM   2454  CD1 TYR   155       9.070  35.400  50.040  1.00  0.00           C  
ATOM   2455  CD2 TYR   155       9.710  33.360  51.100  1.00  0.00           C  
ATOM   2456  CE1 TYR   155       7.990  35.490  50.930  1.00  0.00           C  
ATOM   2457  CE2 TYR   155       8.530  33.350  51.860  1.00  0.00           C  
ATOM   2458  CZ  TYR   155       7.690  34.470  51.750  1.00  0.00           C  
ATOM   2459  OH  TYR   155       6.590  34.460  52.640  1.00  0.00           O  
ATOM   2460  HN  TYR   155      13.760  34.530  48.390  1.00  0.00           H  
ATOM   2461  HA  TYR   155      11.730  36.500  48.990  1.00  0.00           H  
ATOM   2462  HB1 TYR   155      11.720  33.420  49.360  1.00  0.00           H  
ATOM   2463  HB2 TYR   155      10.750  34.290  48.270  1.00  0.00           H  
ATOM   2464  HD1 TYR   155       9.140  36.070  49.200  1.00  0.00           H  
ATOM   2465  HD2 TYR   155      10.320  32.470  51.090  1.00  0.00           H  
ATOM   2466  HE1 TYR   155       7.340  36.350  50.980  1.00  0.00           H  
ATOM   2467  HE2 TYR   155       8.140  32.560  52.490  1.00  0.00           H  
ATOM   2468  HH  TYR   155       6.500  33.620  53.090  1.00  0.00           H  
ATOM   2469  N   MET   156      11.980  36.860  51.280  1.00  0.00           N  
ATOM   2470  CA  MET   156      12.130  37.260  52.690  1.00  0.00           C  
ATOM   2471  C   MET   156      10.930  36.890  53.580  1.00  0.00           C  
ATOM   2472  O   MET   156       9.960  37.650  53.590  1.00  0.00           O  
ATOM   2473  CB  MET   156      12.460  38.720  52.910  1.00  0.00           C  
ATOM   2474  CG  MET   156      13.900  39.150  52.620  1.00  0.00           C  
ATOM   2475  SD  MET   156      14.350  39.130  50.900  1.00  0.00           S  
ATOM   2476  CE  MET   156      13.310  40.560  50.380  1.00  0.00           C  
ATOM   2477  HN  MET   156      11.140  37.110  50.800  1.00  0.00           H  
ATOM   2478  HA  MET   156      12.950  36.720  53.160  1.00  0.00           H  
ATOM   2479  HB1 MET   156      12.280  38.920  53.980  1.00  0.00           H  
ATOM   2480  HB2 MET   156      11.670  39.260  52.340  1.00  0.00           H  
ATOM   2481  HG1 MET   156      14.580  38.490  53.200  1.00  0.00           H  
ATOM   2482  HG2 MET   156      13.930  40.200  52.990  1.00  0.00           H  
ATOM   2483  HE1 MET   156      12.280  40.190  50.190  1.00  0.00           H  
ATOM   2484  HE2 MET   156      13.670  40.880  49.370  1.00  0.00           H  
ATOM   2485  HE3 MET   156      13.270  41.410  51.090  1.00  0.00           H  
ATOM   2486  N   PRO   157      10.900  35.780  54.300  1.00  0.00           N  
ATOM   2487  CA  PRO   157       9.690  35.400  55.100  1.00  0.00           C  
ATOM   2488  C   PRO   157       9.350  36.240  56.370  1.00  0.00           C  
ATOM   2489  O   PRO   157       8.480  35.850  57.110  1.00  0.00           O  
ATOM   2490  CB  PRO   157      10.130  34.030  55.680  1.00  0.00           C  
ATOM   2491  CG  PRO   157      11.010  33.430  54.610  1.00  0.00           C  
ATOM   2492  CD  PRO   157      11.770  34.590  54.100  1.00  0.00           C  
ATOM   2493  HA  PRO   157       8.880  35.550  54.400  1.00  0.00           H  
ATOM   2494  HB1 PRO   157       9.200  33.440  55.810  1.00  0.00           H  
ATOM   2495  HB2 PRO   157      10.790  34.180  56.560  1.00  0.00           H  
ATOM   2496  HG1 PRO   157      11.660  32.580  54.910  1.00  0.00           H  
ATOM   2497  HG2 PRO   157      10.360  33.140  53.760  1.00  0.00           H  
ATOM   2498  HD1 PRO   157      12.740  34.740  54.630  1.00  0.00           H  
ATOM   2499  HD2 PRO   157      12.110  34.490  53.050  1.00  0.00           H  
ATOM   2500  N   GLY   158       9.930  37.400  56.650  1.00  0.00           N  
ATOM   2501  CA  GLY   158      10.020  38.000  58.020  1.00  0.00           C  
ATOM   2502  C   GLY   158       9.250  39.230  58.120  1.00  0.00           C  
ATOM   2503  O   GLY   158       9.190  39.890  59.180  1.00  0.00           O  
ATOM   2504  HN  GLY   158      10.410  37.880  55.920  1.00  0.00           H  
ATOM   2505  HA1 GLY   158      11.060  38.270  58.150  1.00  0.00           H  
ATOM   2506  HA2 GLY   158       9.550  37.390  58.770  1.00  0.00           H  
ATOM   2507  N   GLY   159       8.600  39.620  57.020  1.00  0.00           N  
ATOM   2508  CA  GLY   159       7.590  40.610  56.970  1.00  0.00           C  
ATOM   2509  C   GLY   159       8.110  42.060  56.770  1.00  0.00           C  
ATOM   2510  O   GLY   159       9.300  42.410  56.820  1.00  0.00           O  
ATOM   2511  HN  GLY   159       8.740  39.080  56.190  1.00  0.00           H  
ATOM   2512  HA1 GLY   159       7.120  40.580  57.950  1.00  0.00           H  
ATOM   2513  HA2 GLY   159       6.960  40.320  56.150  1.00  0.00           H  
ATOM   2514  N   ASP   160       7.100  42.900  56.440  1.00  0.00           N  
ATOM   2515  CA  ASP   160       7.290  44.310  56.120  1.00  0.00           C  
ATOM   2516  C   ASP   160       7.550  45.200  57.330  1.00  0.00           C  
ATOM   2517  O   ASP   160       6.870  45.090  58.340  1.00  0.00           O  
ATOM   2518  CB  ASP   160       6.060  44.820  55.310  1.00  0.00           C  
ATOM   2519  CG  ASP   160       4.690  44.640  55.910  1.00  0.00           C  
ATOM   2520  OD1 ASP   160       4.340  43.550  56.470  1.00  0.00           O  
ATOM   2521  OD2 ASP   160       3.800  45.490  55.590  1.00  0.00           O1-
ATOM   2522  HN  ASP   160       6.140  42.690  56.290  1.00  0.00           H  
ATOM   2523  HA  ASP   160       8.110  44.460  55.430  1.00  0.00           H  
ATOM   2524  HB1 ASP   160       6.080  44.160  54.420  1.00  0.00           H  
ATOM   2525  HB2 ASP   160       6.160  45.880  54.990  1.00  0.00           H  
ATOM   2526  N   LEU   161       8.470  46.200  57.340  1.00  0.00           N  
ATOM   2527  CA  LEU   161       9.000  46.930  58.440  1.00  0.00           C  
ATOM   2528  C   LEU   161       8.060  48.020  58.970  1.00  0.00           C  
ATOM   2529  O   LEU   161       8.050  48.420  60.130  1.00  0.00           O  
ATOM   2530  CB  LEU   161      10.300  47.680  58.080  1.00  0.00           C  
ATOM   2531  CG  LEU   161      11.150  48.270  59.270  1.00  0.00           C  
ATOM   2532  CD1 LEU   161      11.410  47.330  60.460  1.00  0.00           C  
ATOM   2533  CD2 LEU   161      12.540  48.850  58.760  1.00  0.00           C  
ATOM   2534  HN  LEU   161       8.980  46.310  56.490  1.00  0.00           H  
ATOM   2535  HA  LEU   161       9.110  46.200  59.230  1.00  0.00           H  
ATOM   2536  HB1 LEU   161      10.170  48.520  57.360  1.00  0.00           H  
ATOM   2537  HB2 LEU   161      11.020  46.900  57.740  1.00  0.00           H  
ATOM   2538  HG  LEU   161      10.570  49.150  59.630  1.00  0.00           H  
ATOM   2539 1HD1 LEU   161      11.430  46.260  60.160  1.00  0.00           H  
ATOM   2540 2HD1 LEU   161      10.570  47.400  61.180  1.00  0.00           H  
ATOM   2541 3HD1 LEU   161      12.340  47.660  60.980  1.00  0.00           H  
ATOM   2542 1HD2 LEU   161      13.150  49.350  59.540  1.00  0.00           H  
ATOM   2543 2HD2 LEU   161      12.310  49.640  58.010  1.00  0.00           H  
ATOM   2544 3HD2 LEU   161      13.160  48.100  58.220  1.00  0.00           H  
ATOM   2545  N   VAL   162       7.190  48.460  57.990  1.00  0.00           N  
ATOM   2546  CA  VAL   162       5.960  49.210  58.450  1.00  0.00           C  
ATOM   2547  C   VAL   162       4.990  48.470  59.430  1.00  0.00           C  
ATOM   2548  O   VAL   162       4.400  49.170  60.290  1.00  0.00           O  
ATOM   2549  CB  VAL   162       5.290  49.810  57.280  1.00  0.00           C  
ATOM   2550  CG1 VAL   162       4.300  48.760  56.600  1.00  0.00           C  
ATOM   2551  CG2 VAL   162       4.520  51.120  57.640  1.00  0.00           C  
ATOM   2552  HN  VAL   162       7.270  47.950  57.140  1.00  0.00           H  
ATOM   2553  HA  VAL   162       6.250  50.030  59.080  1.00  0.00           H  
ATOM   2554  HB  VAL   162       6.100  50.030  56.560  1.00  0.00           H  
ATOM   2555 1HG1 VAL   162       3.390  48.550  57.200  1.00  0.00           H  
ATOM   2556 2HG1 VAL   162       4.780  47.870  56.150  1.00  0.00           H  
ATOM   2557 3HG1 VAL   162       3.880  49.300  55.720  1.00  0.00           H  
ATOM   2558 1HG2 VAL   162       3.660  50.850  58.280  1.00  0.00           H  
ATOM   2559 2HG2 VAL   162       4.160  51.540  56.680  1.00  0.00           H  
ATOM   2560 3HG2 VAL   162       5.270  51.830  58.040  1.00  0.00           H  
ATOM   2561  N   ASN   163       4.820  47.180  59.380  1.00  0.00           N  
ATOM   2562  CA  ASN   163       3.990  46.380  60.240  1.00  0.00           C  
ATOM   2563  C   ASN   163       4.740  45.840  61.440  1.00  0.00           C  
ATOM   2564  O   ASN   163       4.160  45.110  62.250  1.00  0.00           O  
ATOM   2565  CB  ASN   163       3.300  45.140  59.550  1.00  0.00           C  
ATOM   2566  CG  ASN   163       2.000  45.540  58.790  1.00  0.00           C  
ATOM   2567  ND2 ASN   163       1.700  44.760  57.740  1.00  0.00           N  
ATOM   2568  OD1 ASN   163       1.210  46.330  59.330  1.00  0.00           O  
ATOM   2569  HN  ASN   163       5.240  46.700  58.620  1.00  0.00           H  
ATOM   2570  HA  ASN   163       3.170  46.940  60.680  1.00  0.00           H  
ATOM   2571  HB1 ASN   163       2.920  44.520  60.380  1.00  0.00           H  
ATOM   2572  HB2 ASN   163       4.090  44.790  58.850  1.00  0.00           H  
ATOM   2573 1HD2 ASN   163       2.430  44.200  57.350  1.00  0.00           H  
ATOM   2574 2HD2 ASN   163       0.900  44.980  57.170  1.00  0.00           H  
ATOM   2575  N   LEU   164       6.000  46.240  61.690  1.00  0.00           N  
ATOM   2576  CA  LEU   164       6.690  45.960  63.000  1.00  0.00           C  
ATOM   2577  C   LEU   164       6.220  46.910  64.100  1.00  0.00           C  
ATOM   2578  O   LEU   164       6.240  46.570  65.300  1.00  0.00           O  
ATOM   2579  CB  LEU   164       8.180  46.030  62.750  1.00  0.00           C  
ATOM   2580  CG  LEU   164       9.010  45.570  64.010  1.00  0.00           C  
ATOM   2581  CD1 LEU   164       8.890  44.010  64.150  1.00  0.00           C  
ATOM   2582  CD2 LEU   164      10.550  46.010  63.970  1.00  0.00           C  
ATOM   2583  HN  LEU   164       6.470  46.930  61.140  1.00  0.00           H  
ATOM   2584  HA  LEU   164       6.420  44.970  63.350  1.00  0.00           H  
ATOM   2585  HB1 LEU   164       8.520  47.070  62.620  1.00  0.00           H  
ATOM   2586  HB2 LEU   164       8.400  45.600  61.750  1.00  0.00           H  
ATOM   2587  HG  LEU   164       8.580  46.000  64.940  1.00  0.00           H  
ATOM   2588 1HD1 LEU   164       9.190  43.480  63.230  1.00  0.00           H  
ATOM   2589 2HD1 LEU   164       7.870  43.640  64.400  1.00  0.00           H  
ATOM   2590 3HD1 LEU   164       9.620  43.610  64.880  1.00  0.00           H  
ATOM   2591 1HD2 LEU   164      10.520  47.060  64.350  1.00  0.00           H  
ATOM   2592 2HD2 LEU   164      10.940  45.910  62.940  1.00  0.00           H  
ATOM   2593 3HD2 LEU   164      11.190  45.400  64.640  1.00  0.00           H  
ATOM   2594  N   MET   165       5.650  48.120  63.750  1.00  0.00           N  
ATOM   2595  CA  MET   165       5.060  49.080  64.690  1.00  0.00           C  
ATOM   2596  C   MET   165       3.560  49.290  64.520  1.00  0.00           C  
ATOM   2597  O   MET   165       3.070  50.270  65.040  1.00  0.00           O  
ATOM   2598  CB  MET   165       5.810  50.310  64.580  1.00  0.00           C  
ATOM   2599  CG  MET   165       5.830  50.950  63.160  1.00  0.00           C  
ATOM   2600  SD  MET   165       6.130  52.680  63.360  1.00  0.00           S  
ATOM   2601  CE  MET   165       6.440  52.980  61.560  1.00  0.00           C  
ATOM   2602  HN  MET   165       5.520  48.410  62.810  1.00  0.00           H  
ATOM   2603  HA  MET   165       5.280  48.770  65.700  1.00  0.00           H  
ATOM   2604  HB1 MET   165       6.890  50.150  64.780  1.00  0.00           H  
ATOM   2605  HB2 MET   165       5.510  50.980  65.410  1.00  0.00           H  
ATOM   2606  HG1 MET   165       4.830  50.840  62.690  1.00  0.00           H  
ATOM   2607  HG2 MET   165       6.560  50.490  62.470  1.00  0.00           H  
ATOM   2608  HE1 MET   165       5.640  52.640  60.860  1.00  0.00           H  
ATOM   2609  HE2 MET   165       7.450  52.610  61.310  1.00  0.00           H  
ATOM   2610  HE3 MET   165       6.660  54.040  61.310  1.00  0.00           H  
ATOM   2611  N   SER   166       2.810  48.470  63.720  1.00  0.00           N  
ATOM   2612  CA  SER   166       1.430  48.870  63.240  1.00  0.00           C  
ATOM   2613  C   SER   166       0.420  48.690  64.340  1.00  0.00           C  
ATOM   2614  O   SER   166      -0.560  49.420  64.460  1.00  0.00           O  
ATOM   2615  CB  SER   166       1.090  48.240  61.910  1.00  0.00           C  
ATOM   2616  OG  SER   166       0.970  46.850  62.040  1.00  0.00           O  
ATOM   2617  HN  SER   166       3.180  47.590  63.430  1.00  0.00           H  
ATOM   2618  HA  SER   166       1.470  49.940  63.080  1.00  0.00           H  
ATOM   2619  HB1 SER   166       1.790  48.440  61.080  1.00  0.00           H  
ATOM   2620  HB2 SER   166       0.110  48.590  61.520  1.00  0.00           H  
ATOM   2621  HG1 SER   166       0.870  46.490  61.150  1.00  0.00           H  
ATOM   2622  N   ASN   167       0.680  47.730  65.220  1.00  0.00           N  
ATOM   2623  CA  ASN   167      -0.240  47.480  66.360  1.00  0.00           C  
ATOM   2624  C   ASN   167       0.580  47.220  67.550  1.00  0.00           C  
ATOM   2625  O   ASN   167       0.020  46.860  68.610  1.00  0.00           O  
ATOM   2626  CB  ASN   167      -1.390  46.470  65.940  1.00  0.00           C  
ATOM   2627  CG  ASN   167      -1.040  45.130  65.260  1.00  0.00           C  
ATOM   2628  ND2 ASN   167      -0.560  45.290  64.030  1.00  0.00           N  
ATOM   2629  OD1 ASN   167      -1.400  44.020  65.600  1.00  0.00           O  
ATOM   2630  HN  ASN   167       1.410  47.090  65.000  1.00  0.00           H  
ATOM   2631  HA  ASN   167      -0.740  48.390  66.650  1.00  0.00           H  
ATOM   2632  HB1 ASN   167      -2.140  46.960  65.280  1.00  0.00           H  
ATOM   2633  HB2 ASN   167      -1.980  46.230  66.850  1.00  0.00           H  
ATOM   2634 1HD2 ASN   167      -0.350  44.390  63.640  1.00  0.00           H  
ATOM   2635 2HD2 ASN   167      -0.100  46.140  63.770  1.00  0.00           H  
ATOM   2636  N   TYR   168       1.870  47.380  67.470  1.00  0.00           N  
ATOM   2637  CA  TYR   168       2.700  47.140  68.660  1.00  0.00           C  
ATOM   2638  C   TYR   168       3.550  48.310  68.960  1.00  0.00           C  
ATOM   2639  O   TYR   168       4.200  48.830  68.070  1.00  0.00           O  
ATOM   2640  CB  TYR   168       3.560  45.920  68.500  1.00  0.00           C  
ATOM   2641  CG  TYR   168       2.670  44.790  68.670  1.00  0.00           C  
ATOM   2642  CD1 TYR   168       2.460  44.440  70.020  1.00  0.00           C  
ATOM   2643  CD2 TYR   168       2.050  44.030  67.680  1.00  0.00           C  
ATOM   2644  CE1 TYR   168       1.570  43.390  70.350  1.00  0.00           C  
ATOM   2645  CE2 TYR   168       1.220  42.970  67.960  1.00  0.00           C  
ATOM   2646  CZ  TYR   168       0.960  42.620  69.290  1.00  0.00           C  
ATOM   2647  OH  TYR   168      -0.060  41.710  69.590  1.00  0.00           O  
ATOM   2648  HN  TYR   168       2.350  47.530  66.610  1.00  0.00           H  
ATOM   2649  HA  TYR   168       2.120  46.950  69.550  1.00  0.00           H  
ATOM   2650  HB1 TYR   168       4.470  45.780  69.110  1.00  0.00           H  
ATOM   2651  HB2 TYR   168       3.800  45.910  67.410  1.00  0.00           H  
ATOM   2652  HD1 TYR   168       2.970  44.950  70.820  1.00  0.00           H  
ATOM   2653  HD2 TYR   168       2.250  44.170  66.630  1.00  0.00           H  
ATOM   2654  HE1 TYR   168       1.440  43.200  71.410  1.00  0.00           H  
ATOM   2655  HE2 TYR   168       0.810  42.350  67.170  1.00  0.00           H  
ATOM   2656  HH  TYR   168       0.210  41.280  70.400  1.00  0.00           H  
ATOM   2657  N   ASP   169       3.570  48.780  70.180  1.00  0.00           N  
ATOM   2658  CA  ASP   169       4.710  49.520  70.630  1.00  0.00           C  
ATOM   2659  C   ASP   169       5.980  48.640  70.470  1.00  0.00           C  
ATOM   2660  O   ASP   169       6.050  47.520  70.820  1.00  0.00           O  
ATOM   2661  CB  ASP   169       4.590  49.980  72.090  1.00  0.00           C  
ATOM   2662  CG  ASP   169       3.370  50.760  72.410  1.00  0.00           C  
ATOM   2663  OD1 ASP   169       2.590  51.150  71.490  1.00  0.00           O  
ATOM   2664  OD2 ASP   169       3.200  50.950  73.640  1.00  0.00           O1-
ATOM   2665  HN  ASP   169       2.960  48.520  70.930  1.00  0.00           H  
ATOM   2666  HA  ASP   169       4.950  50.390  70.030  1.00  0.00           H  
ATOM   2667  HB1 ASP   169       5.490  50.580  72.350  1.00  0.00           H  
ATOM   2668  HB2 ASP   169       4.670  49.090  72.740  1.00  0.00           H  
ATOM   2669  N   VAL   170       7.100  49.310  70.030  1.00  0.00           N  
ATOM   2670  CA  VAL   170       8.320  48.680  69.740  1.00  0.00           C  
ATOM   2671  C   VAL   170       9.270  49.070  70.860  1.00  0.00           C  
ATOM   2672  O   VAL   170       9.360  50.290  71.130  1.00  0.00           O  
ATOM   2673  CB  VAL   170       8.900  49.260  68.460  1.00  0.00           C  
ATOM   2674  CG1 VAL   170      10.270  48.680  68.150  1.00  0.00           C  
ATOM   2675  CG2 VAL   170       7.970  48.770  67.230  1.00  0.00           C  
ATOM   2676  HN  VAL   170       6.930  50.270  69.820  1.00  0.00           H  
ATOM   2677  HA  VAL   170       8.200  47.610  69.670  1.00  0.00           H  
ATOM   2678  HB  VAL   170       9.060  50.350  68.550  1.00  0.00           H  
ATOM   2679 1HG1 VAL   170      10.160  47.570  68.140  1.00  0.00           H  
ATOM   2680 2HG1 VAL   170      11.110  49.010  68.800  1.00  0.00           H  
ATOM   2681 3HG1 VAL   170      10.520  48.870  67.080  1.00  0.00           H  
ATOM   2682 1HG2 VAL   170       7.950  47.660  67.260  1.00  0.00           H  
ATOM   2683 2HG2 VAL   170       8.270  49.160  66.240  1.00  0.00           H  
ATOM   2684 3HG2 VAL   170       6.910  49.090  67.280  1.00  0.00           H  
ATOM   2685  N   PRO   171       9.900  48.080  71.500  1.00  0.00           N  
ATOM   2686  CA  PRO   171      11.020  48.300  72.490  1.00  0.00           C  
ATOM   2687  C   PRO   171      12.170  49.230  72.050  1.00  0.00           C  
ATOM   2688  O   PRO   171      12.430  49.270  70.860  1.00  0.00           O  
ATOM   2689  CB  PRO   171      11.520  46.900  72.810  1.00  0.00           C  
ATOM   2690  CG  PRO   171      10.250  46.060  72.610  1.00  0.00           C  
ATOM   2691  CD  PRO   171       9.540  46.710  71.460  1.00  0.00           C  
ATOM   2692  HA  PRO   171      10.720  48.850  73.370  1.00  0.00           H  
ATOM   2693  HB1 PRO   171      11.890  46.830  73.850  1.00  0.00           H  
ATOM   2694  HB2 PRO   171      12.320  46.600  72.100  1.00  0.00           H  
ATOM   2695  HG1 PRO   171      10.500  45.000  72.380  1.00  0.00           H  
ATOM   2696  HG2 PRO   171       9.520  46.120  73.440  1.00  0.00           H  
ATOM   2697  HD1 PRO   171       9.930  46.310  70.500  1.00  0.00           H  
ATOM   2698  HD2 PRO   171       8.440  46.530  71.480  1.00  0.00           H  
ATOM   2699  N   GLU   172      12.840  50.060  72.910  1.00  0.00           N  
ATOM   2700  CA  GLU   172      13.990  50.880  72.530  1.00  0.00           C  
ATOM   2701  C   GLU   172      15.150  50.010  71.900  1.00  0.00           C  
ATOM   2702  O   GLU   172      15.790  50.400  70.890  1.00  0.00           O  
ATOM   2703  CB  GLU   172      14.430  51.690  73.850  1.00  0.00           C  
ATOM   2704  CG  GLU   172      15.660  52.600  73.700  1.00  0.00           C  
ATOM   2705  CD  GLU   172      16.150  53.160  74.980  1.00  0.00           C  
ATOM   2706  OE1 GLU   172      17.310  52.900  75.360  1.00  0.00           O  
ATOM   2707  OE2 GLU   172      15.420  53.930  75.620  1.00  0.00           O1-
ATOM   2708  HN  GLU   172      12.460  50.300  73.800  1.00  0.00           H  
ATOM   2709  HA  GLU   172      13.560  51.610  71.860  1.00  0.00           H  
ATOM   2710  HB1 GLU   172      14.670  50.930  74.630  1.00  0.00           H  
ATOM   2711  HB2 GLU   172      13.570  52.310  74.170  1.00  0.00           H  
ATOM   2712  HG1 GLU   172      15.390  53.440  73.020  1.00  0.00           H  
ATOM   2713  HG2 GLU   172      16.550  52.120  73.240  1.00  0.00           H  
ATOM   2714  N   LYS   173      15.460  48.800  72.430  1.00  0.00           N  
ATOM   2715  CA  LYS   173      16.470  47.910  71.890  1.00  0.00           C  
ATOM   2716  C   LYS   173      16.110  47.560  70.420  1.00  0.00           C  
ATOM   2717  O   LYS   173      16.970  47.650  69.570  1.00  0.00           O  
ATOM   2718  CB  LYS   173      16.400  46.520  72.690  1.00  0.00           C  
ATOM   2719  CG  LYS   173      17.110  46.540  73.950  1.00  0.00           C  
ATOM   2720  CD  LYS   173      17.190  45.160  74.640  1.00  0.00           C  
ATOM   2721  CE  LYS   173      17.910  45.240  75.920  1.00  0.00           C  
ATOM   2722  NZ  LYS   173      17.580  44.140  76.930  1.00  0.00           N1+
ATOM   2723  HN  LYS   173      15.000  48.510  73.260  1.00  0.00           H  
ATOM   2724  HA  LYS   173      17.440  48.360  72.060  1.00  0.00           H  
ATOM   2725  HB1 LYS   173      16.720  45.660  72.070  1.00  0.00           H  
ATOM   2726  HB2 LYS   173      15.360  46.150  72.820  1.00  0.00           H  
ATOM   2727  HG1 LYS   173      16.580  47.250  74.610  1.00  0.00           H  
ATOM   2728  HG2 LYS   173      18.140  46.910  73.760  1.00  0.00           H  
ATOM   2729  HD1 LYS   173      17.720  44.400  74.020  1.00  0.00           H  
ATOM   2730  HD2 LYS   173      16.170  44.760  74.790  1.00  0.00           H  
ATOM   2731  HE1 LYS   173      17.770  46.240  76.380  1.00  0.00           H  
ATOM   2732  HE2 LYS   173      18.990  45.090  75.690  1.00  0.00           H  
ATOM   2733  HZ1 LYS   173      16.650  44.190  77.400  1.00  0.00           H  
ATOM   2734  HZ2 LYS   173      18.360  44.100  77.600  1.00  0.00           H  
ATOM   2735  HZ3 LYS   173      17.700  43.230  76.440  1.00  0.00           H  
ATOM   2736  N   TRP   174      14.800  47.260  70.060  1.00  0.00           N  
ATOM   2737  CA  TRP   174      14.450  46.900  68.700  1.00  0.00           C  
ATOM   2738  C   TRP   174      14.440  48.110  67.880  1.00  0.00           C  
ATOM   2739  O   TRP   174      14.940  48.150  66.760  1.00  0.00           O  
ATOM   2740  CB  TRP   174      13.010  46.220  68.550  1.00  0.00           C  
ATOM   2741  CG  TRP   174      12.690  44.940  69.230  1.00  0.00           C  
ATOM   2742  CD1 TRP   174      13.420  44.290  70.220  1.00  0.00           C  
ATOM   2743  CD2 TRP   174      11.560  43.990  68.890  1.00  0.00           C  
ATOM   2744  CE2 TRP   174      11.720  42.840  69.710  1.00  0.00           C  
ATOM   2745  CE3 TRP   174      10.510  44.130  67.980  1.00  0.00           C  
ATOM   2746  NE1 TRP   174      12.870  43.050  70.490  1.00  0.00           N  
ATOM   2747  CZ2 TRP   174      10.770  41.760  69.690  1.00  0.00           C  
ATOM   2748  CZ3 TRP   174       9.630  43.060  67.960  1.00  0.00           C  
ATOM   2749  CH2 TRP   174       9.750  41.880  68.710  1.00  0.00           C  
ATOM   2750  HN  TRP   174      14.080  47.380  70.730  1.00  0.00           H  
ATOM   2751  HA  TRP   174      15.230  46.220  68.400  1.00  0.00           H  
ATOM   2752  HB1 TRP   174      12.970  45.990  67.460  1.00  0.00           H  
ATOM   2753  HB2 TRP   174      12.140  46.860  68.810  1.00  0.00           H  
ATOM   2754  HD1 TRP   174      14.460  44.530  70.370  1.00  0.00           H  
ATOM   2755  HE1 TRP   174      13.100  42.450  71.220  1.00  0.00           H  
ATOM   2756  HE3 TRP   174      10.370  45.050  67.440  1.00  0.00           H  
ATOM   2757  HZ2 TRP   174      10.830  40.890  70.330  1.00  0.00           H  
ATOM   2758  HZ3 TRP   174       8.810  43.180  67.270  1.00  0.00           H  
ATOM   2759  HH2 TRP   174       9.050  41.100  68.470  1.00  0.00           H  
ATOM   2760  N   ALA   175      13.950  49.280  68.410  1.00  0.00           N  
ATOM   2761  CA  ALA   175      13.970  50.580  67.690  1.00  0.00           C  
ATOM   2762  C   ALA   175      15.390  51.090  67.350  1.00  0.00           C  
ATOM   2763  O   ALA   175      15.620  51.640  66.240  1.00  0.00           O  
ATOM   2764  CB  ALA   175      13.340  51.650  68.550  1.00  0.00           C  
ATOM   2765  HN  ALA   175      13.600  49.230  69.340  1.00  0.00           H  
ATOM   2766  HA  ALA   175      13.550  50.440  66.710  1.00  0.00           H  
ATOM   2767  HB1 ALA   175      13.930  51.760  69.490  1.00  0.00           H  
ATOM   2768  HB2 ALA   175      12.300  51.390  68.850  1.00  0.00           H  
ATOM   2769  HB3 ALA   175      13.290  52.600  67.980  1.00  0.00           H  
ATOM   2770  N   ARG   176      16.350  51.040  68.330  1.00  0.00           N  
ATOM   2771  CA  ARG   176      17.720  51.500  68.090  1.00  0.00           C  
ATOM   2772  C   ARG   176      18.360  50.710  67.030  1.00  0.00           C  
ATOM   2773  O   ARG   176      18.990  51.260  66.110  1.00  0.00           O  
ATOM   2774  CB  ARG   176      18.510  51.300  69.450  1.00  0.00           C  
ATOM   2775  CG  ARG   176      19.900  51.980  69.370  1.00  0.00           C  
ATOM   2776  CD  ARG   176      20.920  51.470  70.400  1.00  0.00           C  
ATOM   2777  NE  ARG   176      20.590  52.180  71.670  1.00  0.00           N  
ATOM   2778  CZ  ARG   176      19.690  51.920  72.600  1.00  0.00           C  
ATOM   2779  NH1 ARG   176      19.420  50.690  72.940  1.00  0.00           N1+
ATOM   2780  NH2 ARG   176      19.130  52.940  73.180  1.00  0.00           N  
ATOM   2781  HN  ARG   176      16.170  50.780  69.270  1.00  0.00           H  
ATOM   2782  HA  ARG   176      17.740  52.530  67.760  1.00  0.00           H  
ATOM   2783  HB1 ARG   176      18.680  50.240  69.720  1.00  0.00           H  
ATOM   2784  HB2 ARG   176      17.870  51.740  70.240  1.00  0.00           H  
ATOM   2785  HG1 ARG   176      19.800  53.070  69.550  1.00  0.00           H  
ATOM   2786  HG2 ARG   176      20.370  51.810  68.380  1.00  0.00           H  
ATOM   2787  HD1 ARG   176      21.970  51.640  70.100  1.00  0.00           H  
ATOM   2788  HD2 ARG   176      20.830  50.380  70.550  1.00  0.00           H  
ATOM   2789  HE  ARG   176      20.870  53.140  71.650  1.00  0.00           H  
ATOM   2790 1HH1 ARG   176      19.890  49.920  72.520  1.00  0.00           H  
ATOM   2791 2HH1 ARG   176      18.720  50.460  73.620  1.00  0.00           H  
ATOM   2792 1HH2 ARG   176      19.550  53.850  73.170  1.00  0.00           H  
ATOM   2793 2HH2 ARG   176      18.450  52.690  73.870  1.00  0.00           H  
ATOM   2794  N   PHE   177      18.170  49.400  67.050  1.00  0.00           N  
ATOM   2795  CA  PHE   177      18.700  48.470  66.110  1.00  0.00           C  
ATOM   2796  C   PHE   177      18.230  48.590  64.640  1.00  0.00           C  
ATOM   2797  O   PHE   177      18.920  48.710  63.630  1.00  0.00           O  
ATOM   2798  CB  PHE   177      18.360  47.040  66.670  1.00  0.00           C  
ATOM   2799  CG  PHE   177      18.900  45.820  65.920  1.00  0.00           C  
ATOM   2800  CD1 PHE   177      20.270  45.480  66.070  1.00  0.00           C  
ATOM   2801  CD2 PHE   177      18.010  45.060  65.120  1.00  0.00           C  
ATOM   2802  CE1 PHE   177      20.840  44.450  65.230  1.00  0.00           C  
ATOM   2803  CE2 PHE   177      18.570  44.040  64.360  1.00  0.00           C  
ATOM   2804  CZ  PHE   177      19.980  43.740  64.370  1.00  0.00           C  
ATOM   2805  HN  PHE   177      17.650  49.110  67.850  1.00  0.00           H  
ATOM   2806  HA  PHE   177      19.770  48.600  66.120  1.00  0.00           H  
ATOM   2807  HB1 PHE   177      17.260  46.930  66.780  1.00  0.00           H  
ATOM   2808  HB2 PHE   177      18.770  46.800  67.680  1.00  0.00           H  
ATOM   2809  HD1 PHE   177      20.740  46.130  66.790  1.00  0.00           H  
ATOM   2810  HD2 PHE   177      16.980  45.380  65.080  1.00  0.00           H  
ATOM   2811  HE1 PHE   177      21.840  44.070  65.360  1.00  0.00           H  
ATOM   2812  HE2 PHE   177      17.930  43.400  63.770  1.00  0.00           H  
ATOM   2813  HZ  PHE   177      20.350  42.920  63.790  1.00  0.00           H  
ATOM   2814  N   TYR   178      16.900  48.600  64.420  1.00  0.00           N  
ATOM   2815  CA  TYR   178      16.430  48.710  63.040  1.00  0.00           C  
ATOM   2816  C   TYR   178      16.590  50.090  62.460  1.00  0.00           C  
ATOM   2817  O   TYR   178      16.770  50.370  61.320  1.00  0.00           O  
ATOM   2818  CB  TYR   178      14.940  48.300  62.740  1.00  0.00           C  
ATOM   2819  CG  TYR   178      14.890  46.830  62.990  1.00  0.00           C  
ATOM   2820  CD1 TYR   178      15.330  46.000  61.950  1.00  0.00           C  
ATOM   2821  CD2 TYR   178      14.310  46.220  64.140  1.00  0.00           C  
ATOM   2822  CE1 TYR   178      15.260  44.580  62.110  1.00  0.00           C  
ATOM   2823  CE2 TYR   178      14.200  44.860  64.260  1.00  0.00           C  
ATOM   2824  CZ  TYR   178      14.630  44.070  63.210  1.00  0.00           C  
ATOM   2825  OH  TYR   178      14.540  42.700  63.490  1.00  0.00           O  
ATOM   2826  HN  TYR   178      16.240  48.420  65.140  1.00  0.00           H  
ATOM   2827  HA  TYR   178      17.030  48.050  62.440  1.00  0.00           H  
ATOM   2828  HB1 TYR   178      14.750  48.550  61.680  1.00  0.00           H  
ATOM   2829  HB2 TYR   178      14.220  48.760  63.440  1.00  0.00           H  
ATOM   2830  HD1 TYR   178      15.760  46.440  61.060  1.00  0.00           H  
ATOM   2831  HD2 TYR   178      13.880  46.800  64.940  1.00  0.00           H  
ATOM   2832  HE1 TYR   178      15.560  43.840  61.390  1.00  0.00           H  
ATOM   2833  HE2 TYR   178      13.840  44.390  65.170  1.00  0.00           H  
ATOM   2834  HH  TYR   178      14.950  42.200  62.770  1.00  0.00           H  
ATOM   2835  N   THR   179      16.600  51.080  63.410  1.00  0.00           N  
ATOM   2836  CA  THR   179      17.010  52.460  62.940  1.00  0.00           C  
ATOM   2837  C   THR   179      18.430  52.540  62.610  1.00  0.00           C  
ATOM   2838  O   THR   179      18.890  53.180  61.630  1.00  0.00           O  
ATOM   2839  CB  THR   179      16.690  53.710  63.860  1.00  0.00           C  
ATOM   2840  CG2 THR   179      16.670  55.020  63.140  1.00  0.00           C  
ATOM   2841  OG1 THR   179      15.390  53.520  64.360  1.00  0.00           O  
ATOM   2842  HN  THR   179      16.460  50.880  64.370  1.00  0.00           H  
ATOM   2843  HA  THR   179      16.440  52.650  62.050  1.00  0.00           H  
ATOM   2844  HB  THR   179      17.410  53.790  64.700  1.00  0.00           H  
ATOM   2845  HG1 THR   179      15.300  52.780  64.960  1.00  0.00           H  
ATOM   2846 1HG2 THR   179      17.680  55.250  62.750  1.00  0.00           H  
ATOM   2847 2HG2 THR   179      16.290  55.810  63.830  1.00  0.00           H  
ATOM   2848 3HG2 THR   179      15.920  54.830  62.350  1.00  0.00           H  
ATOM   2849  N   ALA   180      19.350  51.820  63.250  1.00  0.00           N  
ATOM   2850  CA  ALA   180      20.780  51.720  62.810  1.00  0.00           C  
ATOM   2851  C   ALA   180      20.950  51.100  61.460  1.00  0.00           C  
ATOM   2852  O   ALA   180      21.750  51.570  60.610  1.00  0.00           O  
ATOM   2853  CB  ALA   180      21.560  51.010  63.920  1.00  0.00           C  
ATOM   2854  HN  ALA   180      19.030  51.300  64.040  1.00  0.00           H  
ATOM   2855  HA  ALA   180      21.170  52.720  62.710  1.00  0.00           H  
ATOM   2856  HB1 ALA   180      22.660  51.010  63.850  1.00  0.00           H  
ATOM   2857  HB2 ALA   180      21.260  49.950  64.040  1.00  0.00           H  
ATOM   2858  HB3 ALA   180      21.290  51.590  64.830  1.00  0.00           H  
ATOM   2859  N   GLU   181      20.170  50.030  61.260  1.00  0.00           N  
ATOM   2860  CA  GLU   181      20.020  49.280  59.990  1.00  0.00           C  
ATOM   2861  C   GLU   181      19.560  50.150  58.840  1.00  0.00           C  
ATOM   2862  O   GLU   181      20.050  50.220  57.740  1.00  0.00           O  
ATOM   2863  CB  GLU   181      19.290  47.930  60.210  1.00  0.00           C  
ATOM   2864  CG  GLU   181      20.300  46.820  60.660  1.00  0.00           C  
ATOM   2865  CD  GLU   181      21.170  46.340  59.500  1.00  0.00           C  
ATOM   2866  OE1 GLU   181      22.190  45.650  59.680  1.00  0.00           O  
ATOM   2867  OE2 GLU   181      20.830  46.620  58.330  1.00  0.00           O1-
ATOM   2868  HN  GLU   181      19.670  49.700  62.060  1.00  0.00           H  
ATOM   2869  HA  GLU   181      21.030  49.050  59.690  1.00  0.00           H  
ATOM   2870  HB1 GLU   181      18.860  47.600  59.240  1.00  0.00           H  
ATOM   2871  HB2 GLU   181      18.430  48.020  60.900  1.00  0.00           H  
ATOM   2872  HG1 GLU   181      19.650  46.010  61.080  1.00  0.00           H  
ATOM   2873  HG2 GLU   181      20.920  47.140  61.530  1.00  0.00           H  
ATOM   2874  N   VAL   182      18.490  50.940  59.120  1.00  0.00           N  
ATOM   2875  CA  VAL   182      18.050  51.950  58.150  1.00  0.00           C  
ATOM   2876  C   VAL   182      19.070  53.070  57.900  1.00  0.00           C  
ATOM   2877  O   VAL   182      19.270  53.480  56.700  1.00  0.00           O  
ATOM   2878  CB  VAL   182      16.630  52.470  58.500  1.00  0.00           C  
ATOM   2879  CG1 VAL   182      16.230  53.580  57.500  1.00  0.00           C  
ATOM   2880  CG2 VAL   182      15.770  51.220  58.250  1.00  0.00           C  
ATOM   2881  HN  VAL   182      17.930  50.750  59.920  1.00  0.00           H  
ATOM   2882  HA  VAL   182      17.920  51.510  57.170  1.00  0.00           H  
ATOM   2883  HB  VAL   182      16.550  52.720  59.580  1.00  0.00           H  
ATOM   2884 1HG1 VAL   182      16.570  53.230  56.500  1.00  0.00           H  
ATOM   2885 2HG1 VAL   182      16.890  54.430  57.760  1.00  0.00           H  
ATOM   2886 3HG1 VAL   182      15.150  53.850  57.480  1.00  0.00           H  
ATOM   2887 1HG2 VAL   182      14.700  51.490  58.370  1.00  0.00           H  
ATOM   2888 2HG2 VAL   182      15.980  50.370  58.930  1.00  0.00           H  
ATOM   2889 3HG2 VAL   182      15.810  50.800  57.220  1.00  0.00           H  
ATOM   2890  N   VAL   183      19.890  53.500  58.950  1.00  0.00           N  
ATOM   2891  CA  VAL   183      20.860  54.530  58.580  1.00  0.00           C  
ATOM   2892  C   VAL   183      21.950  54.120  57.540  1.00  0.00           C  
ATOM   2893  O   VAL   183      22.320  54.810  56.640  1.00  0.00           O  
ATOM   2894  CB  VAL   183      21.400  55.020  59.920  1.00  0.00           C  
ATOM   2895  CG1 VAL   183      22.800  55.700  59.870  1.00  0.00           C  
ATOM   2896  CG2 VAL   183      20.430  55.970  60.590  1.00  0.00           C  
ATOM   2897  HN  VAL   183      19.780  53.200  59.890  1.00  0.00           H  
ATOM   2898  HA  VAL   183      20.360  55.350  58.080  1.00  0.00           H  
ATOM   2899  HB  VAL   183      21.460  54.120  60.570  1.00  0.00           H  
ATOM   2900 1HG1 VAL   183      23.060  56.010  60.910  1.00  0.00           H  
ATOM   2901 2HG1 VAL   183      22.780  56.510  59.110  1.00  0.00           H  
ATOM   2902 3HG1 VAL   183      23.570  54.970  59.560  1.00  0.00           H  
ATOM   2903 1HG2 VAL   183      20.610  56.050  61.680  1.00  0.00           H  
ATOM   2904 2HG2 VAL   183      19.400  55.540  60.550  1.00  0.00           H  
ATOM   2905 3HG2 VAL   183      20.380  56.950  60.060  1.00  0.00           H  
ATOM   2906  N   LEU   184      22.460  52.900  57.660  1.00  0.00           N  
ATOM   2907  CA  LEU   184      23.300  52.250  56.680  1.00  0.00           C  
ATOM   2908  C   LEU   184      22.620  51.970  55.400  1.00  0.00           C  
ATOM   2909  O   LEU   184      23.270  51.920  54.410  1.00  0.00           O  
ATOM   2910  CB  LEU   184      23.980  51.000  57.270  1.00  0.00           C  
ATOM   2911  CG  LEU   184      24.730  51.240  58.630  1.00  0.00           C  
ATOM   2912  CD1 LEU   184      25.520  49.980  59.060  1.00  0.00           C  
ATOM   2913  CD2 LEU   184      25.640  52.440  58.700  1.00  0.00           C  
ATOM   2914  HN  LEU   184      22.240  52.410  58.500  1.00  0.00           H  
ATOM   2915  HA  LEU   184      24.120  52.930  56.480  1.00  0.00           H  
ATOM   2916  HB1 LEU   184      24.730  50.550  56.590  1.00  0.00           H  
ATOM   2917  HB2 LEU   184      23.220  50.230  57.530  1.00  0.00           H  
ATOM   2918  HG  LEU   184      23.910  51.280  59.370  1.00  0.00           H  
ATOM   2919 1HD1 LEU   184      26.090  49.520  58.220  1.00  0.00           H  
ATOM   2920 2HD1 LEU   184      24.960  49.160  59.560  1.00  0.00           H  
ATOM   2921 3HD1 LEU   184      26.260  50.230  59.850  1.00  0.00           H  
ATOM   2922 1HD2 LEU   184      25.230  53.400  58.310  1.00  0.00           H  
ATOM   2923 2HD2 LEU   184      26.620  52.270  58.210  1.00  0.00           H  
ATOM   2924 3HD2 LEU   184      25.820  52.580  59.790  1.00  0.00           H  
ATOM   2925  N   ALA   185      21.290  51.780  55.420  1.00  0.00           N  
ATOM   2926  CA  ALA   185      20.460  51.620  54.170  1.00  0.00           C  
ATOM   2927  C   ALA   185      20.200  52.840  53.280  1.00  0.00           C  
ATOM   2928  O   ALA   185      20.230  52.770  52.050  1.00  0.00           O  
ATOM   2929  CB  ALA   185      19.120  50.960  54.590  1.00  0.00           C  
ATOM   2930  HN  ALA   185      20.710  51.780  56.230  1.00  0.00           H  
ATOM   2931  HA  ALA   185      21.040  50.960  53.540  1.00  0.00           H  
ATOM   2932  HB1 ALA   185      19.200  49.970  55.100  1.00  0.00           H  
ATOM   2933  HB2 ALA   185      18.370  50.930  53.770  1.00  0.00           H  
ATOM   2934  HB3 ALA   185      18.540  51.650  55.230  1.00  0.00           H  
ATOM   2935  N   LEU   186      20.070  54.010  53.930  1.00  0.00           N  
ATOM   2936  CA  LEU   186      20.000  55.270  53.190  1.00  0.00           C  
ATOM   2937  C   LEU   186      21.390  55.530  52.540  1.00  0.00           C  
ATOM   2938  O   LEU   186      21.430  55.850  51.340  1.00  0.00           O  
ATOM   2939  CB  LEU   186      19.650  56.530  54.050  1.00  0.00           C  
ATOM   2940  CG  LEU   186      18.250  56.590  54.810  1.00  0.00           C  
ATOM   2941  CD1 LEU   186      17.660  57.970  54.740  1.00  0.00           C  
ATOM   2942  CD2 LEU   186      17.260  55.600  54.250  1.00  0.00           C  
ATOM   2943  HN  LEU   186      19.860  53.990  54.900  1.00  0.00           H  
ATOM   2944  HA  LEU   186      19.390  55.090  52.320  1.00  0.00           H  
ATOM   2945  HB1 LEU   186      19.610  57.320  53.270  1.00  0.00           H  
ATOM   2946  HB2 LEU   186      20.530  56.630  54.720  1.00  0.00           H  
ATOM   2947  HG  LEU   186      18.390  56.340  55.890  1.00  0.00           H  
ATOM   2948 1HD1 LEU   186      16.620  57.830  55.110  1.00  0.00           H  
ATOM   2949 2HD1 LEU   186      17.610  58.370  53.710  1.00  0.00           H  
ATOM   2950 3HD1 LEU   186      18.210  58.720  55.350  1.00  0.00           H  
ATOM   2951 1HD2 LEU   186      17.170  55.760  53.160  1.00  0.00           H  
ATOM   2952 2HD2 LEU   186      16.290  55.710  54.780  1.00  0.00           H  
ATOM   2953 3HD2 LEU   186      17.570  54.540  54.370  1.00  0.00           H  
ATOM   2954  N   ASP   187      22.470  55.230  53.260  1.00  0.00           N  
ATOM   2955  CA  ASP   187      23.800  55.180  52.880  1.00  0.00           C  
ATOM   2956  C   ASP   187      24.010  54.280  51.690  1.00  0.00           C  
ATOM   2957  O   ASP   187      24.600  54.570  50.640  1.00  0.00           O  
ATOM   2958  CB  ASP   187      24.730  55.020  54.120  1.00  0.00           C  
ATOM   2959  CG  ASP   187      26.210  55.220  53.790  1.00  0.00           C  
ATOM   2960  OD1 ASP   187      27.160  54.430  54.000  1.00  0.00           O  
ATOM   2961  OD2 ASP   187      26.440  56.350  53.300  1.00  0.00           O1-
ATOM   2962  HN  ASP   187      22.320  54.980  54.220  1.00  0.00           H  
ATOM   2963  HA  ASP   187      24.050  56.170  52.520  1.00  0.00           H  
ATOM   2964  HB1 ASP   187      24.690  54.010  54.590  1.00  0.00           H  
ATOM   2965  HB2 ASP   187      24.440  55.810  54.850  1.00  0.00           H  
ATOM   2966  N   ALA   188      23.470  53.060  51.700  1.00  0.00           N  
ATOM   2967  CA  ALA   188      23.580  52.070  50.600  1.00  0.00           C  
ATOM   2968  C   ALA   188      22.780  52.600  49.350  1.00  0.00           C  
ATOM   2969  O   ALA   188      23.270  52.400  48.220  1.00  0.00           O  
ATOM   2970  CB  ALA   188      22.960  50.690  51.040  1.00  0.00           C  
ATOM   2971  HN  ALA   188      23.020  52.680  52.510  1.00  0.00           H  
ATOM   2972  HA  ALA   188      24.610  52.030  50.280  1.00  0.00           H  
ATOM   2973  HB1 ALA   188      23.080  49.990  50.190  1.00  0.00           H  
ATOM   2974  HB2 ALA   188      21.900  50.780  51.340  1.00  0.00           H  
ATOM   2975  HB3 ALA   188      23.430  50.260  51.950  1.00  0.00           H  
ATOM   2976  N   ILE   189      21.580  53.310  49.470  1.00  0.00           N  
ATOM   2977  CA  ILE   189      21.050  53.890  48.270  1.00  0.00           C  
ATOM   2978  C   ILE   189      21.970  55.050  47.710  1.00  0.00           C  
ATOM   2979  O   ILE   189      22.180  55.300  46.530  1.00  0.00           O  
ATOM   2980  CB  ILE   189      19.590  54.350  48.530  1.00  0.00           C  
ATOM   2981  CG1 ILE   189      18.670  53.230  48.950  1.00  0.00           C  
ATOM   2982  CG2 ILE   189      19.010  55.110  47.290  1.00  0.00           C  
ATOM   2983  CD  ILE   189      18.310  52.330  47.740  1.00  0.00           C  
ATOM   2984  HN  ILE   189      21.160  53.420  50.370  1.00  0.00           H  
ATOM   2985  HA  ILE   189      20.980  53.160  47.480  1.00  0.00           H  
ATOM   2986  HB  ILE   189      19.440  55.070  49.360  1.00  0.00           H  
ATOM   2987 1HG1 ILE   189      17.720  53.630  49.360  1.00  0.00           H  
ATOM   2988 2HG1 ILE   189      19.020  52.560  49.760  1.00  0.00           H  
ATOM   2989 1HG2 ILE   189      19.530  56.080  47.160  1.00  0.00           H  
ATOM   2990 2HG2 ILE   189      17.900  55.150  47.340  1.00  0.00           H  
ATOM   2991 3HG2 ILE   189      19.280  54.480  46.410  1.00  0.00           H  
ATOM   2992  HD1 ILE   189      18.030  51.310  48.090  1.00  0.00           H  
ATOM   2993  HD2 ILE   189      19.190  52.220  47.070  1.00  0.00           H  
ATOM   2994  HD3 ILE   189      17.530  52.830  47.140  1.00  0.00           H  
ATOM   2995  N   HSD   190      22.590  55.880  48.670  1.00  0.00           N  
ATOM   2996  CA  HSD   190      23.630  56.800  48.300  1.00  0.00           C  
ATOM   2997  C   HSD   190      24.860  56.280  47.560  1.00  0.00           C  
ATOM   2998  O   HSD   190      25.490  56.950  46.730  1.00  0.00           O  
ATOM   2999  CB  HSD   190      24.080  57.740  49.460  1.00  0.00           C  
ATOM   3000  CG  HSD   190      22.860  58.370  50.170  1.00  0.00           C  
ATOM   3001  CD2 HSD   190      21.530  58.660  49.840  1.00  0.00           C  
ATOM   3002  ND1 HSD   190      22.900  58.650  51.550  1.00  0.00           N  
ATOM   3003  CE1 HSD   190      21.710  59.120  51.970  1.00  0.00           C  
ATOM   3004  NE2 HSD   190      20.850  59.170  50.950  1.00  0.00           N  
ATOM   3005  HN  HSD   190      22.340  55.790  49.630  1.00  0.00           H  
ATOM   3006  HA  HSD   190      23.260  57.510  47.580  1.00  0.00           H  
ATOM   3007  HB1 HSD   190      24.750  58.550  49.110  1.00  0.00           H  
ATOM   3008  HB2 HSD   190      24.650  57.060  50.120  1.00  0.00           H  
ATOM   3009  HD1 HSD   190      23.740  58.630  52.080  1.00  0.00           H  
ATOM   3010  HD2 HSD   190      21.060  58.390  48.900  1.00  0.00           H  
ATOM   3011  HE1 HSD   190      21.520  59.500  52.980  1.00  0.00           H  
ATOM   3012  N   SER   191      25.340  55.050  47.890  1.00  0.00           N  
ATOM   3013  CA  SER   191      26.540  54.540  47.270  1.00  0.00           C  
ATOM   3014  C   SER   191      26.220  54.020  45.790  1.00  0.00           C  
ATOM   3015  O   SER   191      27.070  53.850  44.870  1.00  0.00           O  
ATOM   3016  CB  SER   191      27.190  53.450  48.170  1.00  0.00           C  
ATOM   3017  OG  SER   191      28.200  52.610  47.580  1.00  0.00           O  
ATOM   3018  HN  SER   191      24.910  54.620  48.680  1.00  0.00           H  
ATOM   3019  HA  SER   191      27.240  55.350  47.160  1.00  0.00           H  
ATOM   3020  HB1 SER   191      26.460  52.640  48.400  1.00  0.00           H  
ATOM   3021  HB2 SER   191      27.480  53.810  49.180  1.00  0.00           H  
ATOM   3022  HG1 SER   191      29.050  53.040  47.680  1.00  0.00           H  
ATOM   3023  N   MET   192      24.920  53.620  45.570  1.00  0.00           N  
ATOM   3024  CA  MET   192      24.440  53.270  44.240  1.00  0.00           C  
ATOM   3025  C   MET   192      24.230  54.560  43.440  1.00  0.00           C  
ATOM   3026  O   MET   192      24.220  54.370  42.270  1.00  0.00           O  
ATOM   3027  CB  MET   192      23.130  52.510  44.320  1.00  0.00           C  
ATOM   3028  CG  MET   192      23.100  51.140  45.080  1.00  0.00           C  
ATOM   3029  SD  MET   192      23.700  49.650  44.120  1.00  0.00           S  
ATOM   3030  CE  MET   192      24.050  48.610  45.590  1.00  0.00           C  
ATOM   3031  HN  MET   192      24.420  53.600  46.420  1.00  0.00           H  
ATOM   3032  HA  MET   192      25.230  52.710  43.760  1.00  0.00           H  
ATOM   3033  HB1 MET   192      22.650  52.550  43.320  1.00  0.00           H  
ATOM   3034  HB2 MET   192      22.430  53.050  44.980  1.00  0.00           H  
ATOM   3035  HG1 MET   192      22.020  50.990  45.260  1.00  0.00           H  
ATOM   3036  HG2 MET   192      23.610  51.270  46.060  1.00  0.00           H  
ATOM   3037  HE1 MET   192      24.810  49.150  46.200  1.00  0.00           H  
ATOM   3038  HE2 MET   192      24.390  47.610  45.250  1.00  0.00           H  
ATOM   3039  HE3 MET   192      23.070  48.540  46.120  1.00  0.00           H  
ATOM   3040  N   GLY   193      24.220  55.730  44.110  1.00  0.00           N  
ATOM   3041  CA  GLY   193      24.370  57.020  43.430  1.00  0.00           C  
ATOM   3042  C   GLY   193      23.040  57.740  43.300  1.00  0.00           C  
ATOM   3043  O   GLY   193      22.860  58.730  42.550  1.00  0.00           O  
ATOM   3044  HN  GLY   193      24.090  55.780  45.100  1.00  0.00           H  
ATOM   3045  HA1 GLY   193      24.860  56.890  42.480  1.00  0.00           H  
ATOM   3046  HA2 GLY   193      24.970  57.610  44.110  1.00  0.00           H  
ATOM   3047  N   PHE   194      22.070  57.240  44.040  1.00  0.00           N  
ATOM   3048  CA  PHE   194      20.710  57.840  44.160  1.00  0.00           C  
ATOM   3049  C   PHE   194      20.530  58.510  45.420  1.00  0.00           C  
ATOM   3050  O   PHE   194      21.250  58.350  46.390  1.00  0.00           O  
ATOM   3051  CB  PHE   194      19.680  56.700  43.900  1.00  0.00           C  
ATOM   3052  CG  PHE   194      19.940  55.970  42.620  1.00  0.00           C  
ATOM   3053  CD1 PHE   194      20.720  54.800  42.540  1.00  0.00           C  
ATOM   3054  CD2 PHE   194      19.240  56.330  41.420  1.00  0.00           C  
ATOM   3055  CE1 PHE   194      20.840  54.020  41.380  1.00  0.00           C  
ATOM   3056  CE2 PHE   194      19.350  55.550  40.210  1.00  0.00           C  
ATOM   3057  CZ  PHE   194      20.170  54.440  40.190  1.00  0.00           C  
ATOM   3058  HN  PHE   194      22.160  56.360  44.510  1.00  0.00           H  
ATOM   3059  HA  PHE   194      20.590  58.570  43.380  1.00  0.00           H  
ATOM   3060  HB1 PHE   194      18.640  57.080  43.750  1.00  0.00           H  
ATOM   3061  HB2 PHE   194      19.790  55.990  44.740  1.00  0.00           H  
ATOM   3062  HD1 PHE   194      21.280  54.440  43.400  1.00  0.00           H  
ATOM   3063  HD2 PHE   194      18.500  57.110  41.480  1.00  0.00           H  
ATOM   3064  HE1 PHE   194      21.580  53.230  41.360  1.00  0.00           H  
ATOM   3065  HE2 PHE   194      18.670  55.810  39.420  1.00  0.00           H  
ATOM   3066  HZ  PHE   194      20.250  53.830  39.300  1.00  0.00           H  
ATOM   3067  N   ILE   195      19.410  59.270  45.510  1.00  0.00           N  
ATOM   3068  CA  ILE   195      18.700  59.480  46.820  1.00  0.00           C  
ATOM   3069  C   ILE   195      17.490  58.600  46.730  1.00  0.00           C  
ATOM   3070  O   ILE   195      16.940  58.320  45.650  1.00  0.00           O  
ATOM   3071  CB  ILE   195      18.320  60.960  47.170  1.00  0.00           C  
ATOM   3072  CG1 ILE   195      17.330  61.500  46.050  1.00  0.00           C  
ATOM   3073  CG2 ILE   195      19.690  61.610  47.240  1.00  0.00           C  
ATOM   3074  CD  ILE   195      16.820  62.960  46.180  1.00  0.00           C  
ATOM   3075  HN  ILE   195      18.870  59.440  44.680  1.00  0.00           H  
ATOM   3076  HA  ILE   195      19.340  59.140  47.620  1.00  0.00           H  
ATOM   3077  HB  ILE   195      17.870  60.980  48.180  1.00  0.00           H  
ATOM   3078 1HG1 ILE   195      16.530  60.770  45.820  1.00  0.00           H  
ATOM   3079 2HG1 ILE   195      17.970  61.640  45.150  1.00  0.00           H  
ATOM   3080 1HG2 ILE   195      19.570  62.700  47.390  1.00  0.00           H  
ATOM   3081 2HG2 ILE   195      20.440  61.440  46.450  1.00  0.00           H  
ATOM   3082 3HG2 ILE   195      20.290  61.300  48.120  1.00  0.00           H  
ATOM   3083  HD1 ILE   195      17.610  63.730  46.030  1.00  0.00           H  
ATOM   3084  HD2 ILE   195      16.430  63.110  47.210  1.00  0.00           H  
ATOM   3085  HD3 ILE   195      15.990  63.160  45.470  1.00  0.00           H  
ATOM   3086  N   HSD   196      16.930  58.080  47.850  1.00  0.00           N  
ATOM   3087  CA  HSD   196      15.740  57.200  48.030  1.00  0.00           C  
ATOM   3088  C   HSD   196      14.540  57.970  47.540  1.00  0.00           C  
ATOM   3089  O   HSD   196      13.600  57.430  47.010  1.00  0.00           O  
ATOM   3090  CB  HSD   196      15.720  56.680  49.430  1.00  0.00           C  
ATOM   3091  CG  HSD   196      14.700  55.670  49.700  1.00  0.00           C  
ATOM   3092  CD2 HSD   196      14.900  54.410  50.210  1.00  0.00           C  
ATOM   3093  ND1 HSD   196      13.280  55.750  49.580  1.00  0.00           N  
ATOM   3094  CE1 HSD   196      12.760  54.540  49.990  1.00  0.00           C  
ATOM   3095  NE2 HSD   196      13.710  53.740  50.410  1.00  0.00           N  
ATOM   3096  HN  HSD   196      17.370  58.440  48.670  1.00  0.00           H  
ATOM   3097  HA  HSD   196      15.920  56.370  47.350  1.00  0.00           H  
ATOM   3098  HB1 HSD   196      15.490  57.510  50.140  1.00  0.00           H  
ATOM   3099  HB2 HSD   196      16.660  56.190  49.740  1.00  0.00           H  
ATOM   3100  HD1 HSD   196      12.780  56.620  49.580  1.00  0.00           H  
ATOM   3101  HD2 HSD   196      15.800  53.960  50.610  1.00  0.00           H  
ATOM   3102  HE1 HSD   196      11.700  54.300  49.920  1.00  0.00           H  
ATOM   3103  N   ARG   197      14.540  59.280  47.780  1.00  0.00           N  
ATOM   3104  CA  ARG   197      13.460  60.220  47.450  1.00  0.00           C  
ATOM   3105  C   ARG   197      12.050  59.910  48.020  1.00  0.00           C  
ATOM   3106  O   ARG   197      11.150  59.510  47.270  1.00  0.00           O  
ATOM   3107  CB  ARG   197      13.400  60.560  45.970  1.00  0.00           C  
ATOM   3108  CG  ARG   197      13.130  62.080  45.670  1.00  0.00           C  
ATOM   3109  CD  ARG   197      11.820  62.780  46.090  1.00  0.00           C  
ATOM   3110  NE  ARG   197      11.640  63.130  47.520  1.00  0.00           N  
ATOM   3111  CZ  ARG   197      10.490  63.350  48.050  1.00  0.00           C  
ATOM   3112  NH1 ARG   197       9.360  63.410  47.340  1.00  0.00           N1+
ATOM   3113  NH2 ARG   197      10.410  63.630  49.320  1.00  0.00           N  
ATOM   3114  HN  ARG   197      15.220  59.630  48.420  1.00  0.00           H  
ATOM   3115  HA  ARG   197      13.780  61.130  47.940  1.00  0.00           H  
ATOM   3116  HB1 ARG   197      12.600  59.940  45.500  1.00  0.00           H  
ATOM   3117  HB2 ARG   197      14.360  60.300  45.480  1.00  0.00           H  
ATOM   3118  HG1 ARG   197      13.200  62.190  44.560  1.00  0.00           H  
ATOM   3119  HG2 ARG   197      13.970  62.580  46.190  1.00  0.00           H  
ATOM   3120  HD1 ARG   197      10.990  62.110  45.790  1.00  0.00           H  
ATOM   3121  HD2 ARG   197      11.750  63.740  45.540  1.00  0.00           H  
ATOM   3122  HE  ARG   197      12.390  63.400  48.130  1.00  0.00           H  
ATOM   3123 1HH1 ARG   197       9.310  63.270  46.350  1.00  0.00           H  
ATOM   3124 2HH1 ARG   197       8.540  63.500  47.910  1.00  0.00           H  
ATOM   3125 1HH2 ARG   197      11.250  63.510  49.840  1.00  0.00           H  
ATOM   3126 2HH2 ARG   197       9.510  63.760  49.730  1.00  0.00           H  
ATOM   3127  N   ASP   198      11.810  60.250  49.310  1.00  0.00           N  
ATOM   3128  CA  ASP   198      10.610  59.870  50.100  1.00  0.00           C  
ATOM   3129  C   ASP   198      10.910  58.660  51.000  1.00  0.00           C  
ATOM   3130  O   ASP   198      10.640  57.560  50.580  1.00  0.00           O  
ATOM   3131  CB  ASP   198       9.290  59.810  49.270  1.00  0.00           C  
ATOM   3132  CG  ASP   198       7.970  59.490  50.030  1.00  0.00           C  
ATOM   3133  OD1 ASP   198       7.860  59.840  51.190  1.00  0.00           O  
ATOM   3134  OD2 ASP   198       7.010  58.900  49.430  1.00  0.00           O1-
ATOM   3135  HN  ASP   198      12.570  60.600  49.850  1.00  0.00           H  
ATOM   3136  HA  ASP   198      10.350  60.760  50.660  1.00  0.00           H  
ATOM   3137  HB1 ASP   198       9.370  58.910  48.620  1.00  0.00           H  
ATOM   3138  HB2 ASP   198       9.110  60.760  48.730  1.00  0.00           H  
ATOM   3139  N   VAL   199      11.550  58.850  52.210  1.00  0.00           N  
ATOM   3140  CA  VAL   199      11.780  57.680  53.050  1.00  0.00           C  
ATOM   3141  C   VAL   199      10.530  57.240  53.820  1.00  0.00           C  
ATOM   3142  O   VAL   199       9.880  57.920  54.570  1.00  0.00           O  
ATOM   3143  CB  VAL   199      13.020  57.840  53.990  1.00  0.00           C  
ATOM   3144  CG1 VAL   199      13.150  56.870  55.110  1.00  0.00           C  
ATOM   3145  CG2 VAL   199      14.220  57.770  53.020  1.00  0.00           C  
ATOM   3146  HN  VAL   199      11.880  59.720  52.570  1.00  0.00           H  
ATOM   3147  HA  VAL   199      12.040  56.860  52.400  1.00  0.00           H  
ATOM   3148  HB  VAL   199      13.050  58.800  54.560  1.00  0.00           H  
ATOM   3149 1HG1 VAL   199      12.420  57.110  55.900  1.00  0.00           H  
ATOM   3150 2HG1 VAL   199      14.170  56.930  55.560  1.00  0.00           H  
ATOM   3151 3HG1 VAL   199      12.930  55.860  54.730  1.00  0.00           H  
ATOM   3152 1HG2 VAL   199      14.350  56.690  52.820  1.00  0.00           H  
ATOM   3153 2HG2 VAL   199      15.150  58.030  53.570  1.00  0.00           H  
ATOM   3154 3HG2 VAL   199      14.150  58.280  52.030  1.00  0.00           H  
ATOM   3155  N   LYS   200      10.120  55.970  53.630  1.00  0.00           N  
ATOM   3156  CA  LYS   200       9.020  55.320  54.370  1.00  0.00           C  
ATOM   3157  C   LYS   200       9.330  53.870  54.380  1.00  0.00           C  
ATOM   3158  O   LYS   200       9.940  53.360  53.430  1.00  0.00           O  
ATOM   3159  CB  LYS   200       7.640  55.610  53.760  1.00  0.00           C  
ATOM   3160  CG  LYS   200       7.360  55.160  52.360  1.00  0.00           C  
ATOM   3161  CD  LYS   200       8.080  55.770  51.240  1.00  0.00           C  
ATOM   3162  CE  LYS   200       7.290  55.580  49.910  1.00  0.00           C  
ATOM   3163  NZ  LYS   200       7.610  54.240  49.360  1.00  0.00           N1+
ATOM   3164  HN  LYS   200      10.410  55.350  52.900  1.00  0.00           H  
ATOM   3165  HA  LYS   200       9.070  55.690  55.390  1.00  0.00           H  
ATOM   3166  HB1 LYS   200       7.400  56.700  53.660  1.00  0.00           H  
ATOM   3167  HB2 LYS   200       6.980  55.130  54.510  1.00  0.00           H  
ATOM   3168  HG1 LYS   200       6.250  55.200  52.240  1.00  0.00           H  
ATOM   3169  HG2 LYS   200       7.480  54.060  52.230  1.00  0.00           H  
ATOM   3170  HD1 LYS   200       9.080  55.310  51.270  1.00  0.00           H  
ATOM   3171  HD2 LYS   200       8.190  56.870  51.370  1.00  0.00           H  
ATOM   3172  HE1 LYS   200       7.810  56.290  49.240  1.00  0.00           H  
ATOM   3173  HE2 LYS   200       6.220  55.720  50.160  1.00  0.00           H  
ATOM   3174  HZ1 LYS   200       7.390  53.500  50.050  1.00  0.00           H  
ATOM   3175  HZ2 LYS   200       8.640  54.280  49.220  1.00  0.00           H  
ATOM   3176  HZ3 LYS   200       7.140  54.150  48.440  1.00  0.00           H  
ATOM   3177  N   PRO   201       9.140  53.160  55.560  1.00  0.00           N  
ATOM   3178  CA  PRO   201       9.470  51.730  55.600  1.00  0.00           C  
ATOM   3179  C   PRO   201       8.550  50.800  54.840  1.00  0.00           C  
ATOM   3180  O   PRO   201       8.680  49.630  55.050  1.00  0.00           O  
ATOM   3181  CB  PRO   201       9.380  51.500  57.050  1.00  0.00           C  
ATOM   3182  CG  PRO   201       8.170  52.370  57.550  1.00  0.00           C  
ATOM   3183  CD  PRO   201       8.420  53.610  56.730  1.00  0.00           C  
ATOM   3184  HA  PRO   201      10.460  51.520  55.240  1.00  0.00           H  
ATOM   3185  HB1 PRO   201      10.250  52.040  57.480  1.00  0.00           H  
ATOM   3186  HB2 PRO   201       9.480  50.450  57.380  1.00  0.00           H  
ATOM   3187  HG1 PRO   201       7.270  51.790  57.250  1.00  0.00           H  
ATOM   3188  HG2 PRO   201       8.180  52.530  58.650  1.00  0.00           H  
ATOM   3189  HD1 PRO   201       7.460  54.080  56.420  1.00  0.00           H  
ATOM   3190  HD2 PRO   201       9.050  54.380  57.220  1.00  0.00           H  
ATOM   3191  N   ASP   202       7.600  51.250  53.940  1.00  0.00           N  
ATOM   3192  CA  ASP   202       6.610  50.360  53.290  1.00  0.00           C  
ATOM   3193  C   ASP   202       7.210  49.100  52.560  1.00  0.00           C  
ATOM   3194  O   ASP   202       6.650  47.980  52.750  1.00  0.00           O  
ATOM   3195  CB  ASP   202       5.650  51.170  52.370  1.00  0.00           C  
ATOM   3196  CG  ASP   202       6.400  51.950  51.270  1.00  0.00           C  
ATOM   3197  OD1 ASP   202       5.620  52.490  50.440  1.00  0.00           O  
ATOM   3198  OD2 ASP   202       7.620  52.000  51.170  1.00  0.00           O1-
ATOM   3199  HN  ASP   202       7.790  52.130  53.520  1.00  0.00           H  
ATOM   3200  HA  ASP   202       6.010  50.030  54.120  1.00  0.00           H  
ATOM   3201  HB1 ASP   202       4.970  51.860  52.930  1.00  0.00           H  
ATOM   3202  HB2 ASP   202       5.060  50.430  51.790  1.00  0.00           H  
ATOM   3203  N   ASN   203       8.310  49.180  51.800  1.00  0.00           N  
ATOM   3204  CA  ASN   203       8.830  48.020  51.090  1.00  0.00           C  
ATOM   3205  C   ASN   203      10.170  47.640  51.660  1.00  0.00           C  
ATOM   3206  O   ASN   203      10.990  46.990  51.030  1.00  0.00           O  
ATOM   3207  CB  ASN   203       8.770  48.230  49.530  1.00  0.00           C  
ATOM   3208  CG  ASN   203       7.450  48.740  49.050  1.00  0.00           C  
ATOM   3209  ND2 ASN   203       7.450  49.750  48.160  1.00  0.00           N  
ATOM   3210  OD1 ASN   203       6.310  48.430  49.390  1.00  0.00           O  
ATOM   3211  HN  ASN   203       8.800  50.030  51.670  1.00  0.00           H  
ATOM   3212  HA  ASN   203       8.240  47.130  51.300  1.00  0.00           H  
ATOM   3213  HB1 ASN   203       8.850  47.160  49.230  1.00  0.00           H  
ATOM   3214  HB2 ASN   203       9.650  48.860  49.280  1.00  0.00           H  
ATOM   3215 1HD2 ASN   203       6.540  50.150  48.030  1.00  0.00           H  
ATOM   3216 2HD2 ASN   203       8.220  49.990  47.570  1.00  0.00           H  
ATOM   3217  N   MET   204      10.360  48.050  52.950  1.00  0.00           N  
ATOM   3218  CA  MET   204      11.520  47.610  53.570  1.00  0.00           C  
ATOM   3219  C   MET   204      11.290  46.280  54.310  1.00  0.00           C  
ATOM   3220  O   MET   204      10.510  46.170  55.260  1.00  0.00           O  
ATOM   3221  CB  MET   204      11.960  48.740  54.600  1.00  0.00           C  
ATOM   3222  CG  MET   204      12.470  50.030  53.940  1.00  0.00           C  
ATOM   3223  SD  MET   204      13.360  51.260  54.930  1.00  0.00           S  
ATOM   3224  CE  MET   204      13.600  52.490  53.600  1.00  0.00           C  
ATOM   3225  HN  MET   204       9.710  48.550  53.510  1.00  0.00           H  
ATOM   3226  HA  MET   204      12.340  47.400  52.900  1.00  0.00           H  
ATOM   3227  HB1 MET   204      12.810  48.270  55.140  1.00  0.00           H  
ATOM   3228  HB2 MET   204      11.110  48.930  55.280  1.00  0.00           H  
ATOM   3229  HG1 MET   204      11.760  50.550  53.260  1.00  0.00           H  
ATOM   3230  HG2 MET   204      13.210  49.600  53.230  1.00  0.00           H  
ATOM   3231  HE1 MET   204      14.370  52.010  52.950  1.00  0.00           H  
ATOM   3232  HE2 MET   204      13.980  53.470  53.970  1.00  0.00           H  
ATOM   3233  HE3 MET   204      12.690  52.580  52.970  1.00  0.00           H  
ATOM   3234  N   LEU   205      11.970  45.260  53.770  1.00  0.00           N  
ATOM   3235  CA  LEU   205      11.620  43.920  54.260  1.00  0.00           C  
ATOM   3236  C   LEU   205      12.570  43.320  55.120  1.00  0.00           C  
ATOM   3237  O   LEU   205      13.780  43.470  55.010  1.00  0.00           O  
ATOM   3238  CB  LEU   205      11.460  42.980  53.000  1.00  0.00           C  
ATOM   3239  CG  LEU   205      10.180  43.380  52.200  1.00  0.00           C  
ATOM   3240  CD1 LEU   205      10.160  42.990  50.700  1.00  0.00           C  
ATOM   3241  CD2 LEU   205       8.890  42.920  52.990  1.00  0.00           C  
ATOM   3242  HN  LEU   205      12.750  45.260  53.140  1.00  0.00           H  
ATOM   3243  HA  LEU   205      10.670  43.920  54.790  1.00  0.00           H  
ATOM   3244  HB1 LEU   205      11.590  41.890  53.150  1.00  0.00           H  
ATOM   3245  HB2 LEU   205      12.290  43.190  52.280  1.00  0.00           H  
ATOM   3246  HG  LEU   205      10.090  44.480  52.120  1.00  0.00           H  
ATOM   3247 1HD1 LEU   205      10.570  41.960  50.600  1.00  0.00           H  
ATOM   3248 2HD1 LEU   205      10.740  43.710  50.080  1.00  0.00           H  
ATOM   3249 3HD1 LEU   205       9.110  43.160  50.390  1.00  0.00           H  
ATOM   3250 1HD2 LEU   205       8.930  43.210  54.060  1.00  0.00           H  
ATOM   3251 2HD2 LEU   205       8.720  41.830  52.850  1.00  0.00           H  
ATOM   3252 3HD2 LEU   205       8.050  43.490  52.550  1.00  0.00           H  
ATOM   3253  N   LEU   206      12.170  42.570  56.150  1.00  0.00           N  
ATOM   3254  CA  LEU   206      13.060  41.760  56.880  1.00  0.00           C  
ATOM   3255  C   LEU   206      13.000  40.350  56.400  1.00  0.00           C  
ATOM   3256  O   LEU   206      12.020  39.730  56.010  1.00  0.00           O  
ATOM   3257  CB  LEU   206      12.770  41.870  58.400  1.00  0.00           C  
ATOM   3258  CG  LEU   206      12.540  43.340  59.030  1.00  0.00           C  
ATOM   3259  CD1 LEU   206      12.030  43.150  60.460  1.00  0.00           C  
ATOM   3260  CD2 LEU   206      13.780  44.290  58.880  1.00  0.00           C  
ATOM   3261  HN  LEU   206      11.200  42.420  56.340  1.00  0.00           H  
ATOM   3262  HA  LEU   206      14.070  42.120  56.840  1.00  0.00           H  
ATOM   3263  HB1 LEU   206      13.680  41.570  58.950  1.00  0.00           H  
ATOM   3264  HB2 LEU   206      11.910  41.230  58.700  1.00  0.00           H  
ATOM   3265  HG  LEU   206      11.710  43.880  58.510  1.00  0.00           H  
ATOM   3266 1HD1 LEU   206      10.950  42.940  60.360  1.00  0.00           H  
ATOM   3267 2HD1 LEU   206      12.380  43.990  61.110  1.00  0.00           H  
ATOM   3268 3HD1 LEU   206      12.400  42.190  60.870  1.00  0.00           H  
ATOM   3269 1HD2 LEU   206      13.820  44.670  57.840  1.00  0.00           H  
ATOM   3270 2HD2 LEU   206      14.690  43.680  59.050  1.00  0.00           H  
ATOM   3271 3HD2 LEU   206      13.680  45.150  59.580  1.00  0.00           H  
ATOM   3272  N   ASP   207      14.180  39.660  56.450  1.00  0.00           N  
ATOM   3273  CA  ASP   207      14.490  38.240  56.130  1.00  0.00           C  
ATOM   3274  C   ASP   207      14.050  37.440  57.330  1.00  0.00           C  
ATOM   3275  O   ASP   207      13.660  37.920  58.370  1.00  0.00           O  
ATOM   3276  CB  ASP   207      16.020  37.980  55.700  1.00  0.00           C  
ATOM   3277  CG  ASP   207      16.290  36.630  54.950  1.00  0.00           C  
ATOM   3278  OD1 ASP   207      15.360  35.830  54.760  1.00  0.00           O  
ATOM   3279  OD2 ASP   207      17.430  36.490  54.520  1.00  0.00           O1-
ATOM   3280  HN  ASP   207      14.960  40.210  56.760  1.00  0.00           H  
ATOM   3281  HA  ASP   207      13.930  37.910  55.270  1.00  0.00           H  
ATOM   3282  HB1 ASP   207      16.640  37.870  56.610  1.00  0.00           H  
ATOM   3283  HB2 ASP   207      16.450  38.810  55.090  1.00  0.00           H  
ATOM   3284  N   LYS   208      14.120  36.100  57.200  1.00  0.00           N  
ATOM   3285  CA  LYS   208      13.760  34.990  58.090  1.00  0.00           C  
ATOM   3286  C   LYS   208      14.540  35.080  59.350  1.00  0.00           C  
ATOM   3287  O   LYS   208      14.060  34.940  60.440  1.00  0.00           O  
ATOM   3288  CB  LYS   208      13.980  33.630  57.380  1.00  0.00           C  
ATOM   3289  CG  LYS   208      15.450  33.240  57.030  1.00  0.00           C  
ATOM   3290  CD  LYS   208      15.500  32.090  56.050  1.00  0.00           C  
ATOM   3291  CE  LYS   208      15.100  32.440  54.620  1.00  0.00           C  
ATOM   3292  NZ  LYS   208      16.140  33.350  54.010  1.00  0.00           N1+
ATOM   3293  HN  LYS   208      14.410  35.720  56.330  1.00  0.00           H  
ATOM   3294  HA  LYS   208      12.760  35.070  58.480  1.00  0.00           H  
ATOM   3295  HB1 LYS   208      13.310  33.630  56.490  1.00  0.00           H  
ATOM   3296  HB2 LYS   208      13.570  32.780  57.970  1.00  0.00           H  
ATOM   3297  HG1 LYS   208      15.930  32.870  57.960  1.00  0.00           H  
ATOM   3298  HG2 LYS   208      16.030  34.130  56.700  1.00  0.00           H  
ATOM   3299  HD1 LYS   208      14.760  31.340  56.400  1.00  0.00           H  
ATOM   3300  HD2 LYS   208      16.460  31.540  56.030  1.00  0.00           H  
ATOM   3301  HE1 LYS   208      14.140  32.990  54.560  1.00  0.00           H  
ATOM   3302  HE2 LYS   208      15.030  31.490  54.050  1.00  0.00           H  
ATOM   3303  HZ1 LYS   208      16.070  34.300  54.430  1.00  0.00           H  
ATOM   3304  HZ2 LYS   208      15.950  33.490  53.000  1.00  0.00           H  
ATOM   3305  HZ3 LYS   208      17.100  32.990  54.230  1.00  0.00           H  
ATOM   3306  N   SER   209      15.800  35.470  59.360  1.00  0.00           N  
ATOM   3307  CA  SER   209      16.530  35.700  60.570  1.00  0.00           C  
ATOM   3308  C   SER   209      16.340  37.070  61.120  1.00  0.00           C  
ATOM   3309  O   SER   209      16.950  37.400  62.090  1.00  0.00           O  
ATOM   3310  CB  SER   209      18.020  35.550  60.250  1.00  0.00           C  
ATOM   3311  OG  SER   209      18.470  36.400  59.120  1.00  0.00           O  
ATOM   3312  HN  SER   209      16.240  35.760  58.510  1.00  0.00           H  
ATOM   3313  HA  SER   209      16.340  34.920  61.290  1.00  0.00           H  
ATOM   3314  HB1 SER   209      18.150  34.510  59.880  1.00  0.00           H  
ATOM   3315  HB2 SER   209      18.810  35.680  61.020  1.00  0.00           H  
ATOM   3316  HG1 SER   209      19.340  36.730  59.330  1.00  0.00           H  
ATOM   3317  N   GLY   210      15.410  37.900  60.520  1.00  0.00           N  
ATOM   3318  CA  GLY   210      14.870  39.120  61.210  1.00  0.00           C  
ATOM   3319  C   GLY   210      15.590  40.330  60.870  1.00  0.00           C  
ATOM   3320  O   GLY   210      15.460  41.410  61.480  1.00  0.00           O  
ATOM   3321  HN  GLY   210      14.930  37.630  59.690  1.00  0.00           H  
ATOM   3322  HA1 GLY   210      14.860  39.060  62.290  1.00  0.00           H  
ATOM   3323  HA2 GLY   210      13.850  39.190  60.850  1.00  0.00           H  
ATOM   3324  N   HSD   211      16.410  40.240  59.820  1.00  0.00           N  
ATOM   3325  CA  HSD   211      17.350  41.290  59.350  1.00  0.00           C  
ATOM   3326  C   HSD   211      16.930  41.890  58.040  1.00  0.00           C  
ATOM   3327  O   HSD   211      16.470  41.290  57.060  1.00  0.00           O  
ATOM   3328  CB  HSD   211      18.790  40.670  59.150  1.00  0.00           C  
ATOM   3329  CG  HSD   211      19.410  40.290  60.430  1.00  0.00           C  
ATOM   3330  CD2 HSD   211      19.440  39.060  61.020  1.00  0.00           C  
ATOM   3331  ND1 HSD   211      20.240  41.110  61.130  1.00  0.00           N  
ATOM   3332  CE1 HSD   211      20.790  40.290  62.060  1.00  0.00           C  
ATOM   3333  NE2 HSD   211      20.270  39.060  62.040  1.00  0.00           N  
ATOM   3334  HN  HSD   211      16.330  39.470  59.200  1.00  0.00           H  
ATOM   3335  HA  HSD   211      17.340  42.140  60.020  1.00  0.00           H  
ATOM   3336  HB1 HSD   211      19.530  41.230  58.530  1.00  0.00           H  
ATOM   3337  HB2 HSD   211      18.710  39.800  58.460  1.00  0.00           H  
ATOM   3338  HD1 HSD   211      20.570  42.010  60.850  1.00  0.00           H  
ATOM   3339  HD2 HSD   211      18.750  38.250  60.810  1.00  0.00           H  
ATOM   3340  HE1 HSD   211      21.490  40.630  62.820  1.00  0.00           H  
ATOM   3341  N   LEU   212      17.170  43.230  57.950  1.00  0.00           N  
ATOM   3342  CA  LEU   212      16.670  44.060  56.890  1.00  0.00           C  
ATOM   3343  C   LEU   212      17.280  43.840  55.500  1.00  0.00           C  
ATOM   3344  O   LEU   212      18.470  43.580  55.410  1.00  0.00           O  
ATOM   3345  CB  LEU   212      16.890  45.540  57.310  1.00  0.00           C  
ATOM   3346  CG  LEU   212      16.540  46.640  56.350  1.00  0.00           C  
ATOM   3347  CD1 LEU   212      15.080  46.760  55.950  1.00  0.00           C  
ATOM   3348  CD2 LEU   212      17.120  48.000  56.830  1.00  0.00           C  
ATOM   3349  HN  LEU   212      17.680  43.700  58.660  1.00  0.00           H  
ATOM   3350  HA  LEU   212      15.620  43.810  56.830  1.00  0.00           H  
ATOM   3351  HB1 LEU   212      17.890  45.780  57.740  1.00  0.00           H  
ATOM   3352  HB2 LEU   212      16.220  45.650  58.190  1.00  0.00           H  
ATOM   3353  HG  LEU   212      17.180  46.310  55.500  1.00  0.00           H  
ATOM   3354 1HD1 LEU   212      14.650  45.800  55.580  1.00  0.00           H  
ATOM   3355 2HD1 LEU   212      15.020  47.480  55.100  1.00  0.00           H  
ATOM   3356 3HD1 LEU   212      14.510  47.310  56.730  1.00  0.00           H  
ATOM   3357 1HD2 LEU   212      18.220  47.970  56.940  1.00  0.00           H  
ATOM   3358 2HD2 LEU   212      16.770  48.380  57.810  1.00  0.00           H  
ATOM   3359 3HD2 LEU   212      16.950  48.830  56.100  1.00  0.00           H  
ATOM   3360  N   LYS   213      16.490  43.870  54.430  1.00  0.00           N  
ATOM   3361  CA  LYS   213      17.010  43.990  53.100  1.00  0.00           C  
ATOM   3362  C   LYS   213      16.090  44.900  52.290  1.00  0.00           C  
ATOM   3363  O   LYS   213      14.910  44.700  52.290  1.00  0.00           O  
ATOM   3364  CB  LYS   213      17.380  42.680  52.420  1.00  0.00           C  
ATOM   3365  CG  LYS   213      16.600  41.340  52.790  1.00  0.00           C  
ATOM   3366  CD  LYS   213      17.490  40.090  52.540  1.00  0.00           C  
ATOM   3367  CE  LYS   213      18.040  39.950  51.120  1.00  0.00           C  
ATOM   3368  NZ  LYS   213      18.760  38.680  51.070  1.00  0.00           N1+
ATOM   3369  HN  LYS   213      15.520  43.790  54.620  1.00  0.00           H  
ATOM   3370  HA  LYS   213      17.900  44.580  53.210  1.00  0.00           H  
ATOM   3371  HB1 LYS   213      18.400  42.510  52.830  1.00  0.00           H  
ATOM   3372  HB2 LYS   213      17.480  42.750  51.320  1.00  0.00           H  
ATOM   3373  HG1 LYS   213      15.680  41.260  52.170  1.00  0.00           H  
ATOM   3374  HG2 LYS   213      16.300  41.460  53.850  1.00  0.00           H  
ATOM   3375  HD1 LYS   213      16.860  39.200  52.750  1.00  0.00           H  
ATOM   3376  HD2 LYS   213      18.310  40.040  53.290  1.00  0.00           H  
ATOM   3377  HE1 LYS   213      18.740  40.750  50.780  1.00  0.00           H  
ATOM   3378  HE2 LYS   213      17.220  39.920  50.370  1.00  0.00           H  
ATOM   3379  HZ1 LYS   213      19.630  38.650  51.640  1.00  0.00           H  
ATOM   3380  HZ2 LYS   213      18.990  38.520  50.070  1.00  0.00           H  
ATOM   3381  HZ3 LYS   213      18.240  37.850  51.420  1.00  0.00           H  
ATOM   3382  N   LEU   214      16.630  45.910  51.530  1.00  0.00           N  
ATOM   3383  CA  LEU   214      16.000  46.710  50.540  1.00  0.00           C  
ATOM   3384  C   LEU   214      15.540  45.770  49.390  1.00  0.00           C  
ATOM   3385  O   LEU   214      15.990  44.640  49.150  1.00  0.00           O  
ATOM   3386  CB  LEU   214      16.980  47.730  49.920  1.00  0.00           C  
ATOM   3387  CG  LEU   214      17.490  48.790  50.880  1.00  0.00           C  
ATOM   3388  CD1 LEU   214      18.920  49.060  50.690  1.00  0.00           C  
ATOM   3389  CD2 LEU   214      16.650  50.110  50.870  1.00  0.00           C  
ATOM   3390  HN  LEU   214      17.620  45.960  51.570  1.00  0.00           H  
ATOM   3391  HA  LEU   214      15.200  47.300  50.940  1.00  0.00           H  
ATOM   3392  HB1 LEU   214      16.400  48.250  49.130  1.00  0.00           H  
ATOM   3393  HB2 LEU   214      17.850  47.210  49.470  1.00  0.00           H  
ATOM   3394  HG  LEU   214      17.370  48.320  51.880  1.00  0.00           H  
ATOM   3395 1HD1 LEU   214      19.160  49.320  49.640  1.00  0.00           H  
ATOM   3396 2HD1 LEU   214      19.620  48.210  50.870  1.00  0.00           H  
ATOM   3397 3HD1 LEU   214      19.250  49.940  51.260  1.00  0.00           H  
ATOM   3398 1HD2 LEU   214      16.710  50.560  49.860  1.00  0.00           H  
ATOM   3399 2HD2 LEU   214      17.120  50.810  51.600  1.00  0.00           H  
ATOM   3400 3HD2 LEU   214      15.590  50.000  51.200  1.00  0.00           H  
ATOM   3401  N   ALA   215      14.450  46.170  48.750  1.00  0.00           N  
ATOM   3402  CA  ALA   215      13.850  45.450  47.730  1.00  0.00           C  
ATOM   3403  C   ALA   215      13.130  46.370  46.740  1.00  0.00           C  
ATOM   3404  O   ALA   215      12.690  45.890  45.690  1.00  0.00           O  
ATOM   3405  CB  ALA   215      12.850  44.450  48.440  1.00  0.00           C  
ATOM   3406  HN  ALA   215      14.010  46.980  49.130  1.00  0.00           H  
ATOM   3407  HA  ALA   215      14.570  44.980  47.090  1.00  0.00           H  
ATOM   3408  HB1 ALA   215      12.390  43.810  47.650  1.00  0.00           H  
ATOM   3409  HB2 ALA   215      12.060  44.970  49.030  1.00  0.00           H  
ATOM   3410  HB3 ALA   215      13.380  43.800  49.160  1.00  0.00           H  
ATOM   3411  N   ASP   216      12.970  47.640  47.040  1.00  0.00           N  
ATOM   3412  CA  ASP   216      12.370  48.610  46.040  1.00  0.00           C  
ATOM   3413  C   ASP   216      13.370  49.780  45.820  1.00  0.00           C  
ATOM   3414  O   ASP   216      14.000  50.350  46.740  1.00  0.00           O  
ATOM   3415  CB  ASP   216      10.940  49.050  46.530  1.00  0.00           C  
ATOM   3416  CG  ASP   216      10.250  49.850  45.490  1.00  0.00           C  
ATOM   3417  OD1 ASP   216      10.490  49.710  44.290  1.00  0.00           O  
ATOM   3418  OD2 ASP   216       9.330  50.650  45.880  1.00  0.00           O1-
ATOM   3419  HN  ASP   216      13.240  48.110  47.880  1.00  0.00           H  
ATOM   3420  HA  ASP   216      12.210  48.040  45.130  1.00  0.00           H  
ATOM   3421  HB1 ASP   216      10.950  49.620  47.480  1.00  0.00           H  
ATOM   3422  HB2 ASP   216      10.330  48.120  46.630  1.00  0.00           H  
ATOM   3423  N   PHE   217      13.540  50.080  44.470  1.00  0.00           N  
ATOM   3424  CA  PHE   217      14.550  51.020  44.010  1.00  0.00           C  
ATOM   3425  C   PHE   217      14.080  51.960  42.910  1.00  0.00           C  
ATOM   3426  O   PHE   217      14.790  52.820  42.430  1.00  0.00           O  
ATOM   3427  CB  PHE   217      15.790  50.250  43.460  1.00  0.00           C  
ATOM   3428  CG  PHE   217      16.330  49.240  44.510  1.00  0.00           C  
ATOM   3429  CD1 PHE   217      17.090  49.730  45.630  1.00  0.00           C  
ATOM   3430  CD2 PHE   217      16.070  47.860  44.400  1.00  0.00           C  
ATOM   3431  CE1 PHE   217      17.610  48.840  46.550  1.00  0.00           C  
ATOM   3432  CE2 PHE   217      16.670  46.890  45.240  1.00  0.00           C  
ATOM   3433  CZ  PHE   217      17.380  47.460  46.370  1.00  0.00           C  
ATOM   3434  HN  PHE   217      12.820  49.740  43.860  1.00  0.00           H  
ATOM   3435  HA  PHE   217      14.960  51.700  44.760  1.00  0.00           H  
ATOM   3436  HB1 PHE   217      16.490  51.070  43.200  1.00  0.00           H  
ATOM   3437  HB2 PHE   217      15.420  49.730  42.550  1.00  0.00           H  
ATOM   3438  HD1 PHE   217      17.120  50.800  45.790  1.00  0.00           H  
ATOM   3439  HD2 PHE   217      15.580  47.480  43.520  1.00  0.00           H  
ATOM   3440  HE1 PHE   217      18.140  49.120  47.450  1.00  0.00           H  
ATOM   3441  HE2 PHE   217      16.490  45.830  45.170  1.00  0.00           H  
ATOM   3442  HZ  PHE   217      17.820  46.780  47.090  1.00  0.00           H  
ATOM   3443  N   GLY   218      12.760  51.990  42.550  1.00  0.00           N  
ATOM   3444  CA  GLY   218      12.230  52.510  41.250  1.00  0.00           C  
ATOM   3445  C   GLY   218      11.860  53.960  41.230  1.00  0.00           C  
ATOM   3446  O   GLY   218      11.730  54.600  40.200  1.00  0.00           O  
ATOM   3447  HN  GLY   218      12.070  51.540  43.120  1.00  0.00           H  
ATOM   3448  HA1 GLY   218      11.330  51.930  41.100  1.00  0.00           H  
ATOM   3449  HA2 GLY   218      13.040  52.390  40.530  1.00  0.00           H  
ATOM   3450  N   THR   219      11.560  54.630  42.380  1.00  0.00           N  
ATOM   3451  CA  THR   219      11.250  56.040  42.490  1.00  0.00           C  
ATOM   3452  C   THR   219      12.320  56.830  43.230  1.00  0.00           C  
ATOM   3453  O   THR   219      12.230  58.010  43.450  1.00  0.00           O  
ATOM   3454  CB  THR   219       9.830  56.200  43.200  1.00  0.00           C  
ATOM   3455  CG2 THR   219       8.770  55.850  42.150  1.00  0.00           C  
ATOM   3456  OG1 THR   219       9.670  55.540  44.420  1.00  0.00           O  
ATOM   3457  HN  THR   219      11.490  54.130  43.240  1.00  0.00           H  
ATOM   3458  HA  THR   219      11.230  56.480  41.510  1.00  0.00           H  
ATOM   3459  HB  THR   219       9.660  57.290  43.320  1.00  0.00           H  
ATOM   3460  HG1 THR   219      10.360  55.910  44.980  1.00  0.00           H  
ATOM   3461 1HG2 THR   219       7.710  56.120  42.370  1.00  0.00           H  
ATOM   3462 2HG2 THR   219       8.730  54.760  41.910  1.00  0.00           H  
ATOM   3463 3HG2 THR   219       9.130  56.380  41.250  1.00  0.00           H  
ATOM   3464  N   CYS   220      13.470  56.090  43.530  1.00  0.00           N  
ATOM   3465  CA  CYS   220      14.820  56.710  43.810  1.00  0.00           C  
ATOM   3466  C   CYS   220      15.210  57.620  42.620  1.00  0.00           C  
ATOM   3467  O   CYS   220      15.010  57.290  41.410  1.00  0.00           O  
ATOM   3468  CB  CYS   220      15.800  55.580  44.010  1.00  0.00           C  
ATOM   3469  SG  CYS   220      15.230  54.580  45.450  1.00  0.00           S  
ATOM   3470  HN  CYS   220      13.500  55.100  43.450  1.00  0.00           H  
ATOM   3471  HA  CYS   220      14.670  57.270  44.720  1.00  0.00           H  
ATOM   3472  HB1 CYS   220      16.860  55.840  44.180  1.00  0.00           H  
ATOM   3473  HB2 CYS   220      15.700  54.960  43.100  1.00  0.00           H  
ATOM   3474  HG1 CYS   220      14.030  54.280  45.000  1.00  0.00           H  
ATOM   3475  N   MET   221      15.780  58.740  42.950  1.00  0.00           N  
ATOM   3476  CA  MET   221      16.340  59.670  41.960  1.00  0.00           C  
ATOM   3477  C   MET   221      17.760  59.940  42.020  1.00  0.00           C  
ATOM   3478  O   MET   221      18.360  60.170  43.050  1.00  0.00           O  
ATOM   3479  CB  MET   221      15.680  61.090  42.030  1.00  0.00           C  
ATOM   3480  CG  MET   221      14.180  61.000  41.570  1.00  0.00           C  
ATOM   3481  SD  MET   221      13.310  62.190  40.520  1.00  0.00           S  
ATOM   3482  CE  MET   221      14.470  62.080  39.090  1.00  0.00           C  
ATOM   3483  HN  MET   221      16.030  58.900  43.900  1.00  0.00           H  
ATOM   3484  HA  MET   221      16.130  59.290  40.980  1.00  0.00           H  
ATOM   3485  HB1 MET   221      16.120  61.740  41.240  1.00  0.00           H  
ATOM   3486  HB2 MET   221      15.710  61.440  43.080  1.00  0.00           H  
ATOM   3487  HG1 MET   221      13.680  60.830  42.550  1.00  0.00           H  
ATOM   3488  HG2 MET   221      14.070  60.020  41.060  1.00  0.00           H  
ATOM   3489  HE1 MET   221      14.500  61.010  38.780  1.00  0.00           H  
ATOM   3490  HE2 MET   221      15.520  62.370  39.260  1.00  0.00           H  
ATOM   3491  HE3 MET   221      13.990  62.630  38.250  1.00  0.00           H  
ATOM   3492  N   LYS   222      18.430  59.900  40.850  1.00  0.00           N  
ATOM   3493  CA  LYS   222      19.840  60.090  40.760  1.00  0.00           C  
ATOM   3494  C   LYS   222      20.460  61.360  41.380  1.00  0.00           C  
ATOM   3495  O   LYS   222      20.000  62.460  41.130  1.00  0.00           O  
ATOM   3496  CB  LYS   222      20.450  59.710  39.420  1.00  0.00           C  
ATOM   3497  CG  LYS   222      20.350  58.210  39.040  1.00  0.00           C  
ATOM   3498  CD  LYS   222      20.900  57.870  37.670  1.00  0.00           C  
ATOM   3499  CE  LYS   222      20.790  56.380  37.400  1.00  0.00           C  
ATOM   3500  NZ  LYS   222      21.390  56.010  36.110  1.00  0.00           N1+
ATOM   3501  HN  LYS   222      18.020  59.570  40.010  1.00  0.00           H  
ATOM   3502  HA  LYS   222      20.280  59.330  41.390  1.00  0.00           H  
ATOM   3503  HB1 LYS   222      21.530  59.930  39.300  1.00  0.00           H  
ATOM   3504  HB2 LYS   222      19.820  60.330  38.740  1.00  0.00           H  
ATOM   3505  HG1 LYS   222      19.270  57.960  38.990  1.00  0.00           H  
ATOM   3506  HG2 LYS   222      20.770  57.600  39.870  1.00  0.00           H  
ATOM   3507  HD1 LYS   222      21.960  58.200  37.580  1.00  0.00           H  
ATOM   3508  HD2 LYS   222      20.210  58.330  36.930  1.00  0.00           H  
ATOM   3509  HE1 LYS   222      19.770  55.970  37.520  1.00  0.00           H  
ATOM   3510  HE2 LYS   222      21.340  55.690  38.060  1.00  0.00           H  
ATOM   3511  HZ1 LYS   222      20.970  56.450  35.260  1.00  0.00           H  
ATOM   3512  HZ2 LYS   222      21.500  54.980  36.080  1.00  0.00           H  
ATOM   3513  HZ3 LYS   222      22.400  56.270  36.130  1.00  0.00           H  
ATOM   3514  N   MET   223      21.510  61.250  42.230  1.00  0.00           N  
ATOM   3515  CA  MET   223      22.170  62.480  42.760  1.00  0.00           C  
ATOM   3516  C   MET   223      23.280  63.030  41.860  1.00  0.00           C  
ATOM   3517  O   MET   223      24.150  62.260  41.480  1.00  0.00           O  
ATOM   3518  CB  MET   223      22.730  62.030  44.100  1.00  0.00           C  
ATOM   3519  CG  MET   223      23.440  63.120  44.880  1.00  0.00           C  
ATOM   3520  SD  MET   223      22.250  64.440  45.520  1.00  0.00           S  
ATOM   3521  CE  MET   223      23.420  65.050  46.840  1.00  0.00           C  
ATOM   3522  HN  MET   223      21.940  60.370  42.430  1.00  0.00           H  
ATOM   3523  HA  MET   223      21.370  63.190  42.870  1.00  0.00           H  
ATOM   3524  HB1 MET   223      23.370  61.160  43.840  1.00  0.00           H  
ATOM   3525  HB2 MET   223      21.830  61.600  44.600  1.00  0.00           H  
ATOM   3526  HG1 MET   223      24.300  63.530  44.300  1.00  0.00           H  
ATOM   3527  HG2 MET   223      23.900  62.620  45.760  1.00  0.00           H  
ATOM   3528  HE1 MET   223      24.230  65.650  46.360  1.00  0.00           H  
ATOM   3529  HE2 MET   223      23.820  64.200  47.420  1.00  0.00           H  
ATOM   3530  HE3 MET   223      22.910  65.810  47.470  1.00  0.00           H  
ATOM   3531  N   ASN   224      23.280  64.300  41.530  1.00  0.00           N  
ATOM   3532  CA  ASN   224      24.300  64.970  40.770  1.00  0.00           C  
ATOM   3533  C   ASN   224      25.620  65.190  41.490  1.00  0.00           C  
ATOM   3534  O   ASN   224      25.730  65.400  42.680  1.00  0.00           O  
ATOM   3535  CB  ASN   224      23.740  66.310  40.270  1.00  0.00           C  
ATOM   3536  CG  ASN   224      22.490  65.970  39.490  1.00  0.00           C  
ATOM   3537  ND2 ASN   224      21.290  66.390  39.990  1.00  0.00           N  
ATOM   3538  OD1 ASN   224      22.550  65.380  38.400  1.00  0.00           O  
ATOM   3539  HN  ASN   224      22.550  64.900  41.830  1.00  0.00           H  
ATOM   3540  HA  ASN   224      24.460  64.400  39.860  1.00  0.00           H  
ATOM   3541  HB1 ASN   224      24.510  66.870  39.700  1.00  0.00           H  
ATOM   3542  HB2 ASN   224      23.570  66.880  41.210  1.00  0.00           H  
ATOM   3543 1HD2 ASN   224      20.480  66.260  39.420  1.00  0.00           H  
ATOM   3544 2HD2 ASN   224      21.350  67.080  40.720  1.00  0.00           H  
ATOM   3545  N   LYS   225      26.700  65.200  40.670  1.00  0.00           N  
ATOM   3546  CA  LYS   225      28.000  65.550  41.140  1.00  0.00           C  
ATOM   3547  C   LYS   225      28.120  66.990  41.680  1.00  0.00           C  
ATOM   3548  O   LYS   225      28.940  67.290  42.540  1.00  0.00           O  
ATOM   3549  CB  LYS   225      29.040  65.270  40.090  1.00  0.00           C  
ATOM   3550  CG  LYS   225      29.110  63.760  39.680  1.00  0.00           C  
ATOM   3551  CD  LYS   225      30.210  63.560  38.610  1.00  0.00           C  
ATOM   3552  CE  LYS   225      30.670  62.100  38.410  1.00  0.00           C  
ATOM   3553  NZ  LYS   225      29.700  61.260  37.720  1.00  0.00           N1+
ATOM   3554  HN  LYS   225      26.610  64.960  39.700  1.00  0.00           H  
ATOM   3555  HA  LYS   225      28.290  64.870  41.930  1.00  0.00           H  
ATOM   3556  HB1 LYS   225      30.080  65.600  40.280  1.00  0.00           H  
ATOM   3557  HB2 LYS   225      28.680  65.730  39.150  1.00  0.00           H  
ATOM   3558  HG1 LYS   225      28.110  63.380  39.350  1.00  0.00           H  
ATOM   3559  HG2 LYS   225      29.420  63.310  40.640  1.00  0.00           H  
ATOM   3560  HD1 LYS   225      31.120  64.120  38.920  1.00  0.00           H  
ATOM   3561  HD2 LYS   225      29.810  64.010  37.670  1.00  0.00           H  
ATOM   3562  HE1 LYS   225      31.020  61.610  39.340  1.00  0.00           H  
ATOM   3563  HE2 LYS   225      31.510  62.160  37.680  1.00  0.00           H  
ATOM   3564  HZ1 LYS   225      29.330  61.780  36.900  1.00  0.00           H  
ATOM   3565  HZ2 LYS   225      28.870  61.000  38.300  1.00  0.00           H  
ATOM   3566  HZ3 LYS   225      30.150  60.390  37.370  1.00  0.00           H  
ATOM   3567  N   GLU   226      27.250  67.930  41.320  1.00  0.00           N  
ATOM   3568  CA  GLU   226      27.190  69.300  41.900  1.00  0.00           C  
ATOM   3569  C   GLU   226      26.510  69.390  43.290  1.00  0.00           C  
ATOM   3570  O   GLU   226      26.560  70.430  43.920  1.00  0.00           O  
ATOM   3571  CB  GLU   226      26.570  70.240  40.850  1.00  0.00           C  
ATOM   3572  CG  GLU   226      27.540  70.750  39.730  1.00  0.00           C  
ATOM   3573  CD  GLU   226      28.630  71.830  40.140  1.00  0.00           C  
ATOM   3574  OE1 GLU   226      29.830  71.480  40.170  1.00  0.00           O  
ATOM   3575  OE2 GLU   226      28.270  73.030  40.350  1.00  0.00           O1-
ATOM   3576  HN  GLU   226      26.860  67.950  40.400  1.00  0.00           H  
ATOM   3577  HA  GLU   226      28.230  69.550  42.030  1.00  0.00           H  
ATOM   3578  HB1 GLU   226      26.010  71.080  41.320  1.00  0.00           H  
ATOM   3579  HB2 GLU   226      25.800  69.640  40.310  1.00  0.00           H  
ATOM   3580  HG1 GLU   226      26.970  71.250  38.920  1.00  0.00           H  
ATOM   3581  HG2 GLU   226      28.090  69.880  39.320  1.00  0.00           H  
ATOM   3582  N   GLY   227      25.840  68.300  43.750  1.00  0.00           N  
ATOM   3583  CA  GLY   227      24.960  68.190  44.840  1.00  0.00           C  
ATOM   3584  C   GLY   227      23.540  68.570  44.420  1.00  0.00           C  
ATOM   3585  O   GLY   227      23.380  69.130  43.300  1.00  0.00           O  
ATOM   3586  HN  GLY   227      26.050  67.460  43.260  1.00  0.00           H  
ATOM   3587  HA1 GLY   227      25.280  68.790  45.680  1.00  0.00           H  
ATOM   3588  HA2 GLY   227      24.830  67.150  45.080  1.00  0.00           H  
ATOM   3589  N   MET   228      22.580  68.190  45.300  1.00  0.00           N  
ATOM   3590  CA  MET   228      21.180  68.360  45.160  1.00  0.00           C  
ATOM   3591  C   MET   228      20.560  67.650  44.010  1.00  0.00           C  
ATOM   3592  O   MET   228      21.240  67.070  43.150  1.00  0.00           O  
ATOM   3593  CB  MET   228      20.890  69.880  45.120  1.00  0.00           C  
ATOM   3594  CG  MET   228      20.980  70.520  46.510  1.00  0.00           C  
ATOM   3595  SD  MET   228      20.200  72.150  46.700  1.00  0.00           S  
ATOM   3596  CE  MET   228      21.820  72.970  46.490  1.00  0.00           C  
ATOM   3597  HN  MET   228      22.750  67.800  46.200  1.00  0.00           H  
ATOM   3598  HA  MET   228      20.710  68.030  46.070  1.00  0.00           H  
ATOM   3599  HB1 MET   228      19.880  70.060  44.710  1.00  0.00           H  
ATOM   3600  HB2 MET   228      21.590  70.400  44.430  1.00  0.00           H  
ATOM   3601  HG1 MET   228      22.040  70.540  46.840  1.00  0.00           H  
ATOM   3602  HG2 MET   228      20.490  69.890  47.270  1.00  0.00           H  
ATOM   3603  HE1 MET   228      22.420  72.490  45.690  1.00  0.00           H  
ATOM   3604  HE2 MET   228      22.450  72.980  47.400  1.00  0.00           H  
ATOM   3605  HE3 MET   228      21.730  74.000  46.090  1.00  0.00           H  
ATOM   3606  N   VAL   229      19.230  67.690  43.830  1.00  0.00           N  
ATOM   3607  CA  VAL   229      18.550  66.940  42.680  1.00  0.00           C  
ATOM   3608  C   VAL   229      17.310  67.660  42.210  1.00  0.00           C  
ATOM   3609  O   VAL   229      16.670  68.220  43.030  1.00  0.00           O  
ATOM   3610  CB  VAL   229      18.130  65.530  43.110  1.00  0.00           C  
ATOM   3611  CG1 VAL   229      17.470  64.720  41.980  1.00  0.00           C  
ATOM   3612  CG2 VAL   229      19.300  64.680  43.590  1.00  0.00           C  
ATOM   3613  HN  VAL   229      18.640  68.040  44.560  1.00  0.00           H  
ATOM   3614  HA  VAL   229      19.290  66.820  41.900  1.00  0.00           H  
ATOM   3615  HB  VAL   229      17.360  65.630  43.910  1.00  0.00           H  
ATOM   3616 1HG1 VAL   229      17.230  63.710  42.370  1.00  0.00           H  
ATOM   3617 2HG1 VAL   229      18.200  64.570  41.170  1.00  0.00           H  
ATOM   3618 3HG1 VAL   229      16.610  65.330  41.620  1.00  0.00           H  
ATOM   3619 1HG2 VAL   229      19.770  65.130  44.490  1.00  0.00           H  
ATOM   3620 2HG2 VAL   229      20.030  64.740  42.760  1.00  0.00           H  
ATOM   3621 3HG2 VAL   229      18.830  63.700  43.820  1.00  0.00           H  
ATOM   3622  N   ARG   230      17.020  67.680  40.870  1.00  0.00           N  
ATOM   3623  CA  ARG   230      15.850  68.170  40.300  1.00  0.00           C  
ATOM   3624  C   ARG   230      14.910  67.040  40.140  1.00  0.00           C  
ATOM   3625  O   ARG   230      14.710  66.410  39.110  1.00  0.00           O  
ATOM   3626  CB  ARG   230      16.250  68.680  38.850  1.00  0.00           C  
ATOM   3627  CG  ARG   230      17.370  69.780  38.810  1.00  0.00           C  
ATOM   3628  CD  ARG   230      17.760  70.080  37.370  1.00  0.00           C  
ATOM   3629  NE  ARG   230      19.190  70.600  37.420  1.00  0.00           N  
ATOM   3630  CZ  ARG   230      19.690  71.620  36.810  1.00  0.00           C  
ATOM   3631  NH1 ARG   230      18.920  72.510  36.170  1.00  0.00           N1+
ATOM   3632  NH2 ARG   230      21.060  71.770  36.860  1.00  0.00           N  
ATOM   3633  HN  ARG   230      17.650  67.240  40.230  1.00  0.00           H  
ATOM   3634  HA  ARG   230      15.380  68.930  40.900  1.00  0.00           H  
ATOM   3635  HB1 ARG   230      15.320  69.020  38.340  1.00  0.00           H  
ATOM   3636  HB2 ARG   230      16.570  67.780  38.290  1.00  0.00           H  
ATOM   3637  HG1 ARG   230      18.280  69.420  39.330  1.00  0.00           H  
ATOM   3638  HG2 ARG   230      17.140  70.710  39.370  1.00  0.00           H  
ATOM   3639  HD1 ARG   230      17.040  70.720  36.820  1.00  0.00           H  
ATOM   3640  HD2 ARG   230      17.800  69.150  36.770  1.00  0.00           H  
ATOM   3641  HE  ARG   230      19.930  70.020  37.770  1.00  0.00           H  
ATOM   3642 1HH1 ARG   230      17.930  72.460  36.300  1.00  0.00           H  
ATOM   3643 2HH1 ARG   230      19.290  73.420  35.940  1.00  0.00           H  
ATOM   3644 1HH2 ARG   230      21.500  71.020  37.370  1.00  0.00           H  
ATOM   3645 2HH2 ARG   230      21.510  72.470  36.310  1.00  0.00           H  
ATOM   3646  N   CYS   231      14.300  66.690  41.190  1.00  0.00           N  
ATOM   3647  CA  CYS   231      13.270  65.740  41.300  1.00  0.00           C  
ATOM   3648  C   CYS   231      12.000  66.150  40.510  1.00  0.00           C  
ATOM   3649  O   CYS   231      11.710  67.300  40.280  1.00  0.00           O  
ATOM   3650  CB  CYS   231      12.970  65.600  42.830  1.00  0.00           C  
ATOM   3651  SG  CYS   231      14.440  65.260  43.950  1.00  0.00           S  
ATOM   3652  HN  CYS   231      14.360  67.250  42.010  1.00  0.00           H  
ATOM   3653  HA  CYS   231      13.630  64.810  40.880  1.00  0.00           H  
ATOM   3654  HB1 CYS   231      12.230  64.780  42.940  1.00  0.00           H  
ATOM   3655  HB2 CYS   231      12.400  66.470  43.230  1.00  0.00           H  
ATOM   3656  HG1 CYS   231      14.140  66.300  44.720  1.00  0.00           H  
ATOM   3657  N   ASP   232      11.300  65.090  40.000  1.00  0.00           N  
ATOM   3658  CA  ASP   232      10.140  65.130  39.130  1.00  0.00           C  
ATOM   3659  C   ASP   232       8.860  65.750  39.710  1.00  0.00           C  
ATOM   3660  O   ASP   232       8.220  66.680  39.190  1.00  0.00           O  
ATOM   3661  CB  ASP   232       9.970  63.610  38.850  1.00  0.00           C  
ATOM   3662  CG  ASP   232       8.930  63.250  37.780  1.00  0.00           C  
ATOM   3663  OD1 ASP   232       8.830  62.030  37.430  1.00  0.00           O  
ATOM   3664  OD2 ASP   232       8.260  64.110  37.270  1.00  0.00           O1-
ATOM   3665  HN  ASP   232      11.590  64.160  40.210  1.00  0.00           H  
ATOM   3666  HA  ASP   232      10.320  65.550  38.150  1.00  0.00           H  
ATOM   3667  HB1 ASP   232       9.710  63.030  39.760  1.00  0.00           H  
ATOM   3668  HB2 ASP   232      10.880  63.180  38.380  1.00  0.00           H  
ATOM   3669  N   THR   233       8.650  65.290  40.940  1.00  0.00           N  
ATOM   3670  CA  THR   233       7.580  65.710  41.880  1.00  0.00           C  
ATOM   3671  C   THR   233       8.010  65.860  43.310  1.00  0.00           C  
ATOM   3672  O   THR   233       8.850  65.150  43.870  1.00  0.00           O  
ATOM   3673  CB  THR   233       6.260  64.940  41.680  1.00  0.00           C  
ATOM   3674  CG2 THR   233       6.440  63.530  42.210  1.00  0.00           C  
ATOM   3675  OG1 THR   233       5.180  65.540  42.410  1.00  0.00           O  
ATOM   3676  HN  THR   233       9.280  64.570  41.180  1.00  0.00           H  
ATOM   3677  HA  THR   233       7.350  66.720  41.580  1.00  0.00           H  
ATOM   3678  HB  THR   233       6.000  65.070  40.610  1.00  0.00           H  
ATOM   3679  HG1 THR   233       4.470  64.940  42.170  1.00  0.00           H  
ATOM   3680 1HG2 THR   233       5.570  62.870  42.000  1.00  0.00           H  
ATOM   3681 2HG2 THR   233       6.630  63.470  43.300  1.00  0.00           H  
ATOM   3682 3HG2 THR   233       7.160  62.910  41.630  1.00  0.00           H  
ATOM   3683  N   ALA   234       7.470  66.840  44.020  1.00  0.00           N  
ATOM   3684  CA  ALA   234       7.430  66.930  45.430  1.00  0.00           C  
ATOM   3685  C   ALA   234       6.700  65.720  46.030  1.00  0.00           C  
ATOM   3686  O   ALA   234       6.990  65.220  47.170  1.00  0.00           O  
ATOM   3687  CB  ALA   234       6.740  68.180  45.830  1.00  0.00           C  
ATOM   3688  HN  ALA   234       6.890  67.540  43.610  1.00  0.00           H  
ATOM   3689  HA  ALA   234       8.420  66.840  45.850  1.00  0.00           H  
ATOM   3690  HB1 ALA   234       7.460  69.010  45.630  1.00  0.00           H  
ATOM   3691  HB2 ALA   234       6.480  68.120  46.900  1.00  0.00           H  
ATOM   3692  HB3 ALA   234       5.890  68.350  45.130  1.00  0.00           H  
ATOM   3693  N   VAL   235       5.730  65.200  45.320  1.00  0.00           N  
ATOM   3694  CA  VAL   235       4.750  64.290  45.890  1.00  0.00           C  
ATOM   3695  C   VAL   235       5.300  63.000  46.400  1.00  0.00           C  
ATOM   3696  O   VAL   235       5.950  62.200  45.720  1.00  0.00           O  
ATOM   3697  CB  VAL   235       3.540  64.040  45.060  1.00  0.00           C  
ATOM   3698  CG1 VAL   235       2.780  62.670  45.180  1.00  0.00           C  
ATOM   3699  CG2 VAL   235       2.620  65.230  45.350  1.00  0.00           C  
ATOM   3700  HN  VAL   235       5.450  65.630  44.470  1.00  0.00           H  
ATOM   3701  HA  VAL   235       4.320  64.800  46.730  1.00  0.00           H  
ATOM   3702  HB  VAL   235       3.930  63.960  44.020  1.00  0.00           H  
ATOM   3703 1HG1 VAL   235       2.100  62.530  44.310  1.00  0.00           H  
ATOM   3704 2HG1 VAL   235       2.400  62.590  46.220  1.00  0.00           H  
ATOM   3705 3HG1 VAL   235       3.560  61.900  45.010  1.00  0.00           H  
ATOM   3706 1HG2 VAL   235       2.150  64.990  46.330  1.00  0.00           H  
ATOM   3707 2HG2 VAL   235       1.830  65.300  44.570  1.00  0.00           H  
ATOM   3708 3HG2 VAL   235       3.170  66.190  45.440  1.00  0.00           H  
ATOM   3709  N   GLY   236       4.850  62.600  47.640  1.00  0.00           N  
ATOM   3710  CA  GLY   236       5.330  61.440  48.380  1.00  0.00           C  
ATOM   3711  C   GLY   236       4.410  61.210  49.520  1.00  0.00           C  
ATOM   3712  O   GLY   236       3.230  61.580  49.520  1.00  0.00           O  
ATOM   3713  HN  GLY   236       4.250  63.200  48.150  1.00  0.00           H  
ATOM   3714  HA1 GLY   236       6.280  61.700  48.830  1.00  0.00           H  
ATOM   3715  HA2 GLY   236       5.410  60.530  47.820  1.00  0.00           H  
ATOM   3716  N   THR   237       4.890  60.580  50.590  1.00  0.00           N  
ATOM   3717  CA  THR   237       4.200  60.170  51.750  1.00  0.00           C  
ATOM   3718  C   THR   237       3.710  61.340  52.520  1.00  0.00           C  
ATOM   3719  O   THR   237       4.450  62.310  52.620  1.00  0.00           O  
ATOM   3720  CB  THR   237       5.170  59.600  52.730  1.00  0.00           C  
ATOM   3721  CG2 THR   237       4.640  59.260  54.130  1.00  0.00           C  
ATOM   3722  OG1 THR   237       5.790  58.350  52.350  1.00  0.00           O  
ATOM   3723  HN  THR   237       5.810  60.220  50.470  1.00  0.00           H  
ATOM   3724  HA  THR   237       3.370  59.530  51.470  1.00  0.00           H  
ATOM   3725  HB  THR   237       6.110  60.190  52.810  1.00  0.00           H  
ATOM   3726  HG1 THR   237       6.500  58.680  51.800  1.00  0.00           H  
ATOM   3727 1HG2 THR   237       3.730  58.630  54.060  1.00  0.00           H  
ATOM   3728 2HG2 THR   237       4.480  60.180  54.730  1.00  0.00           H  
ATOM   3729 3HG2 THR   237       5.450  58.740  54.680  1.00  0.00           H  
ATOM   3730  N   PRO   238       2.450  61.370  52.950  1.00  0.00           N  
ATOM   3731  CA  PRO   238       1.820  62.650  53.230  1.00  0.00           C  
ATOM   3732  C   PRO   238       2.240  63.360  54.470  1.00  0.00           C  
ATOM   3733  O   PRO   238       2.520  64.570  54.420  1.00  0.00           O  
ATOM   3734  CB  PRO   238       0.310  62.310  53.170  1.00  0.00           C  
ATOM   3735  CG  PRO   238       0.180  60.810  53.430  1.00  0.00           C  
ATOM   3736  CD  PRO   238       1.530  60.250  52.910  1.00  0.00           C  
ATOM   3737  HA  PRO   238       1.990  63.400  52.470  1.00  0.00           H  
ATOM   3738  HB1 PRO   238      -0.020  62.410  52.110  1.00  0.00           H  
ATOM   3739  HB2 PRO   238      -0.360  62.910  53.820  1.00  0.00           H  
ATOM   3740  HG1 PRO   238       0.190  60.680  54.530  1.00  0.00           H  
ATOM   3741  HG2 PRO   238      -0.670  60.350  52.870  1.00  0.00           H  
ATOM   3742  HD1 PRO   238       1.910  59.450  53.570  1.00  0.00           H  
ATOM   3743  HD2 PRO   238       1.380  59.910  51.860  1.00  0.00           H  
ATOM   3744  N   ASP   239       2.400  62.640  55.610  1.00  0.00           N  
ATOM   3745  CA  ASP   239       2.670  63.240  56.920  1.00  0.00           C  
ATOM   3746  C   ASP   239       4.190  63.410  57.170  1.00  0.00           C  
ATOM   3747  O   ASP   239       4.640  64.110  58.000  1.00  0.00           O  
ATOM   3748  CB  ASP   239       2.190  62.240  57.950  1.00  0.00           C  
ATOM   3749  CG  ASP   239       0.710  62.040  57.810  1.00  0.00           C  
ATOM   3750  OD1 ASP   239      -0.100  62.900  58.180  1.00  0.00           O  
ATOM   3751  OD2 ASP   239       0.270  60.950  57.360  1.00  0.00           O1-
ATOM   3752  HN  ASP   239       2.100  61.690  55.660  1.00  0.00           H  
ATOM   3753  HA  ASP   239       2.210  64.220  56.970  1.00  0.00           H  
ATOM   3754  HB1 ASP   239       2.440  62.520  58.990  1.00  0.00           H  
ATOM   3755  HB2 ASP   239       2.660  61.250  57.800  1.00  0.00           H  
ATOM   3756  N   TYR   240       4.940  62.870  56.230  1.00  0.00           N  
ATOM   3757  CA  TYR   240       6.410  62.910  56.320  1.00  0.00           C  
ATOM   3758  C   TYR   240       6.920  64.100  55.430  1.00  0.00           C  
ATOM   3759  O   TYR   240       8.150  64.210  55.270  1.00  0.00           O  
ATOM   3760  CB  TYR   240       7.100  61.620  55.880  1.00  0.00           C  
ATOM   3761  CG  TYR   240       6.980  60.400  56.750  1.00  0.00           C  
ATOM   3762  CD1 TYR   240       5.740  60.080  57.390  1.00  0.00           C  
ATOM   3763  CD2 TYR   240       8.090  59.530  56.950  1.00  0.00           C  
ATOM   3764  CE1 TYR   240       5.660  58.980  58.240  1.00  0.00           C  
ATOM   3765  CE2 TYR   240       7.930  58.390  57.730  1.00  0.00           C  
ATOM   3766  CZ  TYR   240       6.790  58.120  58.450  1.00  0.00           C  
ATOM   3767  OH  TYR   240       6.770  57.070  59.360  1.00  0.00           O  
ATOM   3768  HN  TYR   240       4.460  62.360  55.520  1.00  0.00           H  
ATOM   3769  HA  TYR   240       6.660  63.120  57.340  1.00  0.00           H  
ATOM   3770  HB1 TYR   240       8.210  61.680  55.830  1.00  0.00           H  
ATOM   3771  HB2 TYR   240       6.620  61.300  54.930  1.00  0.00           H  
ATOM   3772  HD1 TYR   240       4.850  60.660  57.240  1.00  0.00           H  
ATOM   3773  HD2 TYR   240       9.050  59.710  56.490  1.00  0.00           H  
ATOM   3774  HE1 TYR   240       4.770  58.670  58.760  1.00  0.00           H  
ATOM   3775  HE2 TYR   240       8.880  57.910  57.890  1.00  0.00           H  
ATOM   3776  HH  TYR   240       5.990  57.180  59.900  1.00  0.00           H  
ATOM   3777  N   ILE   241       6.100  64.880  54.810  1.00  0.00           N  
ATOM   3778  CA  ILE   241       6.480  66.000  53.980  1.00  0.00           C  
ATOM   3779  C   ILE   241       7.170  67.050  54.770  1.00  0.00           C  
ATOM   3780  O   ILE   241       6.830  67.470  55.880  1.00  0.00           O  
ATOM   3781  CB  ILE   241       5.320  66.690  53.220  1.00  0.00           C  
ATOM   3782  CG1 ILE   241       5.720  67.670  52.090  1.00  0.00           C  
ATOM   3783  CG2 ILE   241       4.280  67.320  54.250  1.00  0.00           C  
ATOM   3784  CD  ILE   241       4.600  67.920  51.100  1.00  0.00           C  
ATOM   3785  HN  ILE   241       5.130  64.780  55.040  1.00  0.00           H  
ATOM   3786  HA  ILE   241       7.140  65.610  53.220  1.00  0.00           H  
ATOM   3787  HB  ILE   241       4.830  65.840  52.700  1.00  0.00           H  
ATOM   3788 1HG1 ILE   241       6.530  67.340  51.400  1.00  0.00           H  
ATOM   3789 2HG1 ILE   241       5.960  68.660  52.530  1.00  0.00           H  
ATOM   3790 1HG2 ILE   241       3.470  67.770  53.630  1.00  0.00           H  
ATOM   3791 2HG2 ILE   241       4.830  68.120  54.800  1.00  0.00           H  
ATOM   3792 3HG2 ILE   241       3.920  66.580  54.990  1.00  0.00           H  
ATOM   3793  HD1 ILE   241       4.380  67.020  50.490  1.00  0.00           H  
ATOM   3794  HD2 ILE   241       4.950  68.750  50.450  1.00  0.00           H  
ATOM   3795  HD3 ILE   241       3.700  68.300  51.640  1.00  0.00           H  
ATOM   3796  N   SER   242       8.240  67.610  54.210  1.00  0.00           N  
ATOM   3797  CA  SER   242       9.070  68.600  54.920  1.00  0.00           C  
ATOM   3798  C   SER   242       8.530  70.030  54.820  1.00  0.00           C  
ATOM   3799  O   SER   242       7.920  70.320  53.780  1.00  0.00           O  
ATOM   3800  CB  SER   242      10.500  68.530  54.460  1.00  0.00           C  
ATOM   3801  OG  SER   242      10.630  68.830  53.040  1.00  0.00           O  
ATOM   3802  HN  SER   242       8.490  67.460  53.260  1.00  0.00           H  
ATOM   3803  HA  SER   242       8.960  68.320  55.960  1.00  0.00           H  
ATOM   3804  HB1 SER   242      11.030  67.560  54.480  1.00  0.00           H  
ATOM   3805  HB2 SER   242      11.130  69.240  55.030  1.00  0.00           H  
ATOM   3806  HG1 SER   242      10.260  68.090  52.550  1.00  0.00           H  
ATOM   3807  N   PRO   243       8.640  70.940  55.740  1.00  0.00           N  
ATOM   3808  CA  PRO   243       8.110  72.380  55.590  1.00  0.00           C  
ATOM   3809  C   PRO   243       8.760  73.080  54.430  1.00  0.00           C  
ATOM   3810  O   PRO   243       8.110  73.950  53.860  1.00  0.00           O  
ATOM   3811  CB  PRO   243       8.420  72.960  56.980  1.00  0.00           C  
ATOM   3812  CG  PRO   243       9.600  72.110  57.510  1.00  0.00           C  
ATOM   3813  CD  PRO   243       9.060  70.730  57.070  1.00  0.00           C  
ATOM   3814  HA  PRO   243       7.050  72.360  55.390  1.00  0.00           H  
ATOM   3815  HB1 PRO   243       7.480  72.780  57.540  1.00  0.00           H  
ATOM   3816  HB2 PRO   243       8.580  74.060  56.990  1.00  0.00           H  
ATOM   3817  HG1 PRO   243      10.530  72.360  56.950  1.00  0.00           H  
ATOM   3818  HG2 PRO   243       9.670  72.120  58.620  1.00  0.00           H  
ATOM   3819  HD1 PRO   243       9.890  70.010  56.940  1.00  0.00           H  
ATOM   3820  HD2 PRO   243       8.200  70.330  57.640  1.00  0.00           H  
ATOM   3821  N   GLU   244      10.010  72.870  53.930  1.00  0.00           N  
ATOM   3822  CA  GLU   244      10.550  73.460  52.650  1.00  0.00           C  
ATOM   3823  C   GLU   244       9.890  73.130  51.400  1.00  0.00           C  
ATOM   3824  O   GLU   244       9.740  73.890  50.410  1.00  0.00           O  
ATOM   3825  CB  GLU   244      12.010  73.030  52.520  1.00  0.00           C  
ATOM   3826  CG  GLU   244      13.060  73.540  53.530  1.00  0.00           C  
ATOM   3827  CD  GLU   244      12.870  72.900  54.860  1.00  0.00           C  
ATOM   3828  OE1 GLU   244      12.920  73.550  55.930  1.00  0.00           O  
ATOM   3829  OE2 GLU   244      12.660  71.620  54.760  1.00  0.00           O1-
ATOM   3830  HN  GLU   244      10.650  72.280  54.420  1.00  0.00           H  
ATOM   3831  HA  GLU   244      10.580  74.540  52.700  1.00  0.00           H  
ATOM   3832  HB1 GLU   244      12.400  73.440  51.560  1.00  0.00           H  
ATOM   3833  HB2 GLU   244      12.070  71.920  52.560  1.00  0.00           H  
ATOM   3834  HG1 GLU   244      12.920  74.620  53.730  1.00  0.00           H  
ATOM   3835  HG2 GLU   244      14.090  73.270  53.220  1.00  0.00           H  
ATOM   3836  N   VAL   245       9.310  71.870  51.320  1.00  0.00           N  
ATOM   3837  CA  VAL   245       8.560  71.430  50.190  1.00  0.00           C  
ATOM   3838  C   VAL   245       7.020  71.590  50.350  1.00  0.00           C  
ATOM   3839  O   VAL   245       6.270  71.750  49.340  1.00  0.00           O  
ATOM   3840  CB  VAL   245       9.040  70.020  49.840  1.00  0.00           C  
ATOM   3841  CG1 VAL   245       8.260  69.500  48.620  1.00  0.00           C  
ATOM   3842  CG2 VAL   245      10.570  69.930  49.660  1.00  0.00           C  
ATOM   3843  HN  VAL   245       9.270  71.320  52.150  1.00  0.00           H  
ATOM   3844  HA  VAL   245       8.810  71.980  49.290  1.00  0.00           H  
ATOM   3845  HB  VAL   245       8.670  69.360  50.650  1.00  0.00           H  
ATOM   3846 1HG1 VAL   245       8.470  70.110  47.720  1.00  0.00           H  
ATOM   3847 2HG1 VAL   245       7.160  69.500  48.790  1.00  0.00           H  
ATOM   3848 3HG1 VAL   245       8.600  68.460  48.440  1.00  0.00           H  
ATOM   3849 1HG2 VAL   245      11.130  69.870  50.620  1.00  0.00           H  
ATOM   3850 2HG2 VAL   245      10.980  70.790  49.090  1.00  0.00           H  
ATOM   3851 3HG2 VAL   245      10.820  68.960  49.190  1.00  0.00           H  
ATOM   3852  N   LEU   246       6.540  71.720  51.680  1.00  0.00           N  
ATOM   3853  CA  LEU   246       5.170  72.160  51.990  1.00  0.00           C  
ATOM   3854  C   LEU   246       4.820  73.610  51.580  1.00  0.00           C  
ATOM   3855  O   LEU   246       3.740  73.990  51.130  1.00  0.00           O  
ATOM   3856  CB  LEU   246       4.850  71.910  53.450  1.00  0.00           C  
ATOM   3857  CG  LEU   246       3.420  72.130  53.900  1.00  0.00           C  
ATOM   3858  CD1 LEU   246       2.490  71.200  53.180  1.00  0.00           C  
ATOM   3859  CD2 LEU   246       3.270  71.820  55.420  1.00  0.00           C  
ATOM   3860  HN  LEU   246       7.100  71.410  52.450  1.00  0.00           H  
ATOM   3861  HA  LEU   246       4.440  71.580  51.450  1.00  0.00           H  
ATOM   3862  HB1 LEU   246       5.430  72.560  54.130  1.00  0.00           H  
ATOM   3863  HB2 LEU   246       5.080  70.860  53.730  1.00  0.00           H  
ATOM   3864  HG  LEU   246       3.030  73.150  53.660  1.00  0.00           H  
ATOM   3865 1HD1 LEU   246       2.470  71.380  52.080  1.00  0.00           H  
ATOM   3866 2HD1 LEU   246       1.440  71.240  53.540  1.00  0.00           H  
ATOM   3867 3HD1 LEU   246       2.740  70.120  53.190  1.00  0.00           H  
ATOM   3868 1HD2 LEU   246       4.190  72.140  55.940  1.00  0.00           H  
ATOM   3869 2HD2 LEU   246       3.280  70.710  55.400  1.00  0.00           H  
ATOM   3870 3HD2 LEU   246       2.310  72.160  55.860  1.00  0.00           H  
ATOM   3871  N   LYS   247       5.790  74.510  51.550  1.00  0.00           N  
ATOM   3872  CA  LYS   247       5.790  75.820  50.960  1.00  0.00           C  
ATOM   3873  C   LYS   247       5.620  75.740  49.470  1.00  0.00           C  
ATOM   3874  O   LYS   247       6.470  75.240  48.710  1.00  0.00           O  
ATOM   3875  CB  LYS   247       7.050  76.610  51.360  1.00  0.00           C  
ATOM   3876  CG  LYS   247       7.270  77.990  50.680  1.00  0.00           C  
ATOM   3877  CD  LYS   247       6.070  79.030  50.850  1.00  0.00           C  
ATOM   3878  CE  LYS   247       6.420  80.460  50.400  1.00  0.00           C  
ATOM   3879  NZ  LYS   247       5.190  81.290  50.490  1.00  0.00           N1+
ATOM   3880  HN  LYS   247       6.730  74.240  51.760  1.00  0.00           H  
ATOM   3881  HA  LYS   247       4.970  76.410  51.360  1.00  0.00           H  
ATOM   3882  HB1 LYS   247       7.940  76.010  51.070  1.00  0.00           H  
ATOM   3883  HB2 LYS   247       7.160  76.720  52.460  1.00  0.00           H  
ATOM   3884  HG1 LYS   247       7.450  77.880  49.590  1.00  0.00           H  
ATOM   3885  HG2 LYS   247       8.170  78.440  51.150  1.00  0.00           H  
ATOM   3886  HD1 LYS   247       5.660  79.020  51.890  1.00  0.00           H  
ATOM   3887  HD2 LYS   247       5.150  78.640  50.370  1.00  0.00           H  
ATOM   3888  HE1 LYS   247       6.880  80.360  49.390  1.00  0.00           H  
ATOM   3889  HE2 LYS   247       7.150  80.840  51.150  1.00  0.00           H  
ATOM   3890  HZ1 LYS   247       4.580  81.050  49.680  1.00  0.00           H  
ATOM   3891  HZ2 LYS   247       5.350  82.320  50.510  1.00  0.00           H  
ATOM   3892  HZ3 LYS   247       4.650  81.060  51.350  1.00  0.00           H  
ATOM   3893  N   SER   248       4.570  76.310  48.930  1.00  0.00           N  
ATOM   3894  CA  SER   248       4.330  76.360  47.500  1.00  0.00           C  
ATOM   3895  C   SER   248       5.460  77.020  46.690  1.00  0.00           C  
ATOM   3896  O   SER   248       5.910  78.030  47.160  1.00  0.00           O  
ATOM   3897  CB  SER   248       3.090  77.270  47.140  1.00  0.00           C  
ATOM   3898  OG  SER   248       2.640  77.030  45.820  1.00  0.00           O  
ATOM   3899  HN  SER   248       3.820  76.550  49.540  1.00  0.00           H  
ATOM   3900  HA  SER   248       4.200  75.330  47.220  1.00  0.00           H  
ATOM   3901  HB1 SER   248       3.360  78.330  47.300  1.00  0.00           H  
ATOM   3902  HB2 SER   248       2.280  76.950  47.820  1.00  0.00           H  
ATOM   3903  HG1 SER   248       2.080  76.270  45.900  1.00  0.00           H  
ATOM   3904  N   GLN   249       5.940  76.510  45.560  1.00  0.00           N  
ATOM   3905  CA  GLN   249       5.530  75.340  44.910  1.00  0.00           C  
ATOM   3906  C   GLN   249       6.480  74.090  45.110  1.00  0.00           C  
ATOM   3907  O   GLN   249       7.650  74.060  44.760  1.00  0.00           O  
ATOM   3908  CB  GLN   249       5.310  75.720  43.450  1.00  0.00           C  
ATOM   3909  CG  GLN   249       5.150  74.700  42.270  1.00  0.00           C  
ATOM   3910  CD  GLN   249       4.080  73.650  42.530  1.00  0.00           C  
ATOM   3911  NE2 GLN   249       2.760  74.090  42.560  1.00  0.00           N  
ATOM   3912  OE1 GLN   249       4.460  72.490  42.640  1.00  0.00           O  
ATOM   3913  HN  GLN   249       6.750  76.990  45.230  1.00  0.00           H  
ATOM   3914  HA  GLN   249       4.560  75.110  45.320  1.00  0.00           H  
ATOM   3915  HB1 GLN   249       6.180  76.330  43.120  1.00  0.00           H  
ATOM   3916  HB2 GLN   249       4.470  76.450  43.360  1.00  0.00           H  
ATOM   3917  HG1 GLN   249       6.070  74.090  42.380  1.00  0.00           H  
ATOM   3918  HG2 GLN   249       5.010  75.230  41.310  1.00  0.00           H  
ATOM   3919 1HE2 GLN   249       2.030  73.450  42.820  1.00  0.00           H  
ATOM   3920 2HE2 GLN   249       2.600  75.080  42.620  1.00  0.00           H  
ATOM   3921  N   GLY   250       5.910  72.950  45.550  1.00  0.00           N  
ATOM   3922  CA  GLY   250       6.780  71.750  45.730  1.00  0.00           C  
ATOM   3923  C   GLY   250       7.460  71.270  44.510  1.00  0.00           C  
ATOM   3924  O   GLY   250       8.610  70.860  44.560  1.00  0.00           O  
ATOM   3925  HN  GLY   250       4.930  72.830  45.670  1.00  0.00           H  
ATOM   3926  HA1 GLY   250       6.140  70.910  45.960  1.00  0.00           H  
ATOM   3927  HA2 GLY   250       7.510  71.930  46.500  1.00  0.00           H  
ATOM   3928  N   GLY   251       6.850  71.430  43.300  1.00  0.00           N  
ATOM   3929  CA  GLY   251       7.410  70.880  42.050  1.00  0.00           C  
ATOM   3930  C   GLY   251       8.750  71.380  41.650  1.00  0.00           C  
ATOM   3931  O   GLY   251       9.490  70.920  40.760  1.00  0.00           O  
ATOM   3932  HN  GLY   251       5.900  71.730  43.300  1.00  0.00           H  
ATOM   3933  HA1 GLY   251       6.760  71.150  41.230  1.00  0.00           H  
ATOM   3934  HA2 GLY   251       7.540  69.820  42.210  1.00  0.00           H  
ATOM   3935  N   ASP   252       8.950  72.640  42.100  1.00  0.00           N  
ATOM   3936  CA  ASP   252      10.090  73.460  41.680  1.00  0.00           C  
ATOM   3937  C   ASP   252      11.240  73.230  42.620  1.00  0.00           C  
ATOM   3938  O   ASP   252      12.340  73.780  42.420  1.00  0.00           O  
ATOM   3939  CB  ASP   252       9.630  74.930  41.800  1.00  0.00           C  
ATOM   3940  CG  ASP   252       8.820  75.270  40.600  1.00  0.00           C  
ATOM   3941  OD1 ASP   252       9.290  74.950  39.430  1.00  0.00           O  
ATOM   3942  OD2 ASP   252       7.850  76.050  40.740  1.00  0.00           O1-
ATOM   3943  HN  ASP   252       8.330  73.100  42.740  1.00  0.00           H  
ATOM   3944  HA  ASP   252      10.360  73.070  40.710  1.00  0.00           H  
ATOM   3945  HB1 ASP   252      10.450  75.680  41.790  1.00  0.00           H  
ATOM   3946  HB2 ASP   252       9.050  75.160  42.720  1.00  0.00           H  
ATOM   3947  N   GLY   253      10.940  72.440  43.750  1.00  0.00           N  
ATOM   3948  CA  GLY   253      11.830  71.920  44.740  1.00  0.00           C  
ATOM   3949  C   GLY   253      13.170  71.460  44.260  1.00  0.00           C  
ATOM   3950  O   GLY   253      13.230  70.480  43.470  1.00  0.00           O  
ATOM   3951  HN  GLY   253      10.010  72.130  43.940  1.00  0.00           H  
ATOM   3952  HA1 GLY   253      11.380  71.050  45.200  1.00  0.00           H  
ATOM   3953  HA2 GLY   253      11.990  72.800  45.350  1.00  0.00           H  
ATOM   3954  N   TYR   254      14.230  72.010  44.860  1.00  0.00           N  
ATOM   3955  CA  TYR   254      15.620  71.750  44.520  1.00  0.00           C  
ATOM   3956  C   TYR   254      16.380  71.460  45.830  1.00  0.00           C  
ATOM   3957  O   TYR   254      16.610  72.370  46.570  1.00  0.00           O  
ATOM   3958  CB  TYR   254      16.190  72.980  43.730  1.00  0.00           C  
ATOM   3959  CG  TYR   254      17.590  72.630  43.220  1.00  0.00           C  
ATOM   3960  CD1 TYR   254      17.730  71.720  42.190  1.00  0.00           C  
ATOM   3961  CD2 TYR   254      18.780  73.300  43.680  1.00  0.00           C  
ATOM   3962  CE1 TYR   254      19.000  71.470  41.590  1.00  0.00           C  
ATOM   3963  CE2 TYR   254      20.000  73.110  43.030  1.00  0.00           C  
ATOM   3964  CZ  TYR   254      20.140  72.170  41.980  1.00  0.00           C  
ATOM   3965  OH  TYR   254      21.420  71.790  41.450  1.00  0.00           O  
ATOM   3966  HN  TYR   254      14.110  72.700  45.570  1.00  0.00           H  
ATOM   3967  HA  TYR   254      15.650  70.870  43.900  1.00  0.00           H  
ATOM   3968  HB1 TYR   254      16.310  73.860  44.410  1.00  0.00           H  
ATOM   3969  HB2 TYR   254      15.550  73.260  42.870  1.00  0.00           H  
ATOM   3970  HD1 TYR   254      16.870  71.090  42.010  1.00  0.00           H  
ATOM   3971  HD2 TYR   254      18.640  73.970  44.520  1.00  0.00           H  
ATOM   3972  HE1 TYR   254      19.130  70.640  40.910  1.00  0.00           H  
ATOM   3973  HE2 TYR   254      20.910  73.600  43.350  1.00  0.00           H  
ATOM   3974  HH  TYR   254      22.060  72.430  41.780  1.00  0.00           H  
ATOM   3975  N   TYR   255      16.670  70.160  46.030  1.00  0.00           N  
ATOM   3976  CA  TYR   255      17.170  69.700  47.310  1.00  0.00           C  
ATOM   3977  C   TYR   255      17.960  68.440  47.230  1.00  0.00           C  
ATOM   3978  O   TYR   255      17.970  67.700  46.250  1.00  0.00           O  
ATOM   3979  CB  TYR   255      16.020  69.530  48.420  1.00  0.00           C  
ATOM   3980  CG  TYR   255      14.840  68.830  47.870  1.00  0.00           C  
ATOM   3981  CD1 TYR   255      14.940  67.360  47.650  1.00  0.00           C  
ATOM   3982  CD2 TYR   255      13.750  69.510  47.400  1.00  0.00           C  
ATOM   3983  CE1 TYR   255      13.870  66.650  47.140  1.00  0.00           C  
ATOM   3984  CE2 TYR   255      12.690  68.800  46.840  1.00  0.00           C  
ATOM   3985  CZ  TYR   255      12.820  67.390  46.670  1.00  0.00           C  
ATOM   3986  OH  TYR   255      11.750  66.760  46.040  1.00  0.00           O  
ATOM   3987  HN  TYR   255      16.380  69.470  45.370  1.00  0.00           H  
ATOM   3988  HA  TYR   255      17.940  70.400  47.620  1.00  0.00           H  
ATOM   3989  HB1 TYR   255      15.560  70.470  48.810  1.00  0.00           H  
ATOM   3990  HB2 TYR   255      16.460  69.030  49.310  1.00  0.00           H  
ATOM   3991  HD1 TYR   255      15.840  66.820  47.900  1.00  0.00           H  
ATOM   3992  HD2 TYR   255      13.680  70.580  47.540  1.00  0.00           H  
ATOM   3993  HE1 TYR   255      13.990  65.600  46.950  1.00  0.00           H  
ATOM   3994  HE2 TYR   255      11.780  69.280  46.510  1.00  0.00           H  
ATOM   3995  HH  TYR   255      11.130  67.460  45.820  1.00  0.00           H  
ATOM   3996  N   GLY   256      18.820  68.160  48.310  1.00  0.00           N  
ATOM   3997  CA  GLY   256      19.600  66.880  48.330  1.00  0.00           C  
ATOM   3998  C   GLY   256      18.980  65.830  49.180  1.00  0.00           C  
ATOM   3999  O   GLY   256      17.890  65.410  48.920  1.00  0.00           O  
ATOM   4000  HN  GLY   256      18.850  68.800  49.070  1.00  0.00           H  
ATOM   4001  HA1 GLY   256      20.600  67.000  48.730  1.00  0.00           H  
ATOM   4002  HA2 GLY   256      19.620  66.500  47.320  1.00  0.00           H  
ATOM   4003  N   ARG   257      19.610  65.470  50.340  1.00  0.00           N  
ATOM   4004  CA  ARG   257      19.360  64.320  51.190  1.00  0.00           C  
ATOM   4005  C   ARG   257      18.640  64.790  52.460  1.00  0.00           C  
ATOM   4006  O   ARG   257      18.150  63.980  53.250  1.00  0.00           O  
ATOM   4007  CB  ARG   257      20.690  63.640  51.500  1.00  0.00           C  
ATOM   4008  CG  ARG   257      21.510  63.140  50.310  1.00  0.00           C  
ATOM   4009  CD  ARG   257      22.910  62.730  50.750  1.00  0.00           C  
ATOM   4010  NE  ARG   257      23.710  61.930  49.730  1.00  0.00           N  
ATOM   4011  CZ  ARG   257      25.000  61.580  49.880  1.00  0.00           C  
ATOM   4012  NH1 ARG   257      25.780  61.870  50.930  1.00  0.00           N1+
ATOM   4013  NH2 ARG   257      25.580  61.070  48.840  1.00  0.00           N  
ATOM   4014  HN  ARG   257      20.410  66.030  50.550  1.00  0.00           H  
ATOM   4015  HA  ARG   257      18.690  63.640  50.680  1.00  0.00           H  
ATOM   4016  HB1 ARG   257      20.440  62.750  52.110  1.00  0.00           H  
ATOM   4017  HB2 ARG   257      21.290  64.380  52.080  1.00  0.00           H  
ATOM   4018  HG1 ARG   257      21.560  63.730  49.370  1.00  0.00           H  
ATOM   4019  HG2 ARG   257      21.040  62.180  49.990  1.00  0.00           H  
ATOM   4020  HD1 ARG   257      22.770  62.140  51.680  1.00  0.00           H  
ATOM   4021  HD2 ARG   257      23.430  63.680  50.980  1.00  0.00           H  
ATOM   4022  HE  ARG   257      23.230  61.500  48.960  1.00  0.00           H  
ATOM   4023 1HH1 ARG   257      25.600  62.600  51.600  1.00  0.00           H  
ATOM   4024 2HH1 ARG   257      26.770  61.730  50.890  1.00  0.00           H  
ATOM   4025 1HH2 ARG   257      26.350  60.470  49.080  1.00  0.00           H  
ATOM   4026 2HH2 ARG   257      24.930  60.900  48.110  1.00  0.00           H  
ATOM   4027  N   GLU   258      18.470  66.160  52.580  1.00  0.00           N  
ATOM   4028  CA  GLU   258      17.800  66.830  53.690  1.00  0.00           C  
ATOM   4029  C   GLU   258      16.450  66.320  53.910  1.00  0.00           C  
ATOM   4030  O   GLU   258      16.060  66.070  55.040  1.00  0.00           O  
ATOM   4031  CB  GLU   258      17.920  68.400  53.570  1.00  0.00           C  
ATOM   4032  CG  GLU   258      17.460  69.050  52.240  1.00  0.00           C  
ATOM   4033  CD  GLU   258      18.560  69.320  51.220  1.00  0.00           C  
ATOM   4034  OE1 GLU   258      18.650  70.380  50.630  1.00  0.00           O  
ATOM   4035  OE2 GLU   258      19.470  68.440  51.200  1.00  0.00           O1-
ATOM   4036  HN  GLU   258      19.010  66.790  52.050  1.00  0.00           H  
ATOM   4037  HA  GLU   258      18.400  66.660  54.570  1.00  0.00           H  
ATOM   4038  HB1 GLU   258      19.020  68.540  53.620  1.00  0.00           H  
ATOM   4039  HB2 GLU   258      17.440  68.830  54.480  1.00  0.00           H  
ATOM   4040  HG1 GLU   258      16.820  69.950  52.350  1.00  0.00           H  
ATOM   4041  HG2 GLU   258      16.770  68.250  51.870  1.00  0.00           H  
ATOM   4042  N   CYS   259      15.740  66.110  52.830  1.00  0.00           N  
ATOM   4043  CA  CYS   259      14.390  65.660  52.790  1.00  0.00           C  
ATOM   4044  C   CYS   259      14.210  64.280  53.400  1.00  0.00           C  
ATOM   4045  O   CYS   259      13.250  64.060  54.210  1.00  0.00           O  
ATOM   4046  CB  CYS   259      13.760  65.880  51.390  1.00  0.00           C  
ATOM   4047  SG  CYS   259      13.810  67.640  50.890  1.00  0.00           S  
ATOM   4048  HN  CYS   259      16.220  66.380  52.000  1.00  0.00           H  
ATOM   4049  HA  CYS   259      13.710  66.240  53.410  1.00  0.00           H  
ATOM   4050  HB1 CYS   259      12.720  65.500  51.460  1.00  0.00           H  
ATOM   4051  HB2 CYS   259      14.270  65.280  50.610  1.00  0.00           H  
ATOM   4052  HG1 CYS   259      13.010  67.540  49.840  1.00  0.00           H  
ATOM   4053  N   ASP   260      15.050  63.290  53.090  1.00  0.00           N  
ATOM   4054  CA  ASP   260      14.910  61.880  53.450  1.00  0.00           C  
ATOM   4055  C   ASP   260      15.440  61.790  54.910  1.00  0.00           C  
ATOM   4056  O   ASP   260      14.950  60.900  55.600  1.00  0.00           O  
ATOM   4057  CB  ASP   260      15.780  61.080  52.500  1.00  0.00           C  
ATOM   4058  CG  ASP   260      15.260  61.040  51.040  1.00  0.00           C  
ATOM   4059  OD1 ASP   260      14.050  61.160  50.890  1.00  0.00           O  
ATOM   4060  OD2 ASP   260      16.160  60.880  50.210  1.00  0.00           O1-
ATOM   4061  HN  ASP   260      15.800  63.390  52.440  1.00  0.00           H  
ATOM   4062  HA  ASP   260      13.850  61.690  53.360  1.00  0.00           H  
ATOM   4063  HB1 ASP   260      15.870  59.980  52.680  1.00  0.00           H  
ATOM   4064  HB2 ASP   260      16.830  61.440  52.410  1.00  0.00           H  
ATOM   4065  N   TRP   261      16.400  62.600  55.360  1.00  0.00           N  
ATOM   4066  CA  TRP   261      16.800  62.760  56.820  1.00  0.00           C  
ATOM   4067  C   TRP   261      15.710  63.150  57.760  1.00  0.00           C  
ATOM   4068  O   TRP   261      15.470  62.540  58.850  1.00  0.00           O  
ATOM   4069  CB  TRP   261      18.100  63.590  57.080  1.00  0.00           C  
ATOM   4070  CG  TRP   261      19.320  62.730  56.670  1.00  0.00           C  
ATOM   4071  CD1 TRP   261      20.200  63.150  55.650  1.00  0.00           C  
ATOM   4072  CD2 TRP   261      19.710  61.400  57.080  1.00  0.00           C  
ATOM   4073  CE2 TRP   261      20.830  61.080  56.240  1.00  0.00           C  
ATOM   4074  CE3 TRP   261      19.240  60.460  58.000  1.00  0.00           C  
ATOM   4075  NE1 TRP   261      21.110  62.160  55.480  1.00  0.00           N  
ATOM   4076  CZ2 TRP   261      21.320  59.750  56.240  1.00  0.00           C  
ATOM   4077  CZ3 TRP   261      19.800  59.150  58.000  1.00  0.00           C  
ATOM   4078  CH2 TRP   261      20.800  58.840  57.150  1.00  0.00           C  
ATOM   4079  HN  TRP   261      16.840  63.250  54.740  1.00  0.00           H  
ATOM   4080  HA  TRP   261      16.980  61.740  57.130  1.00  0.00           H  
ATOM   4081  HB1 TRP   261      18.160  63.910  58.140  1.00  0.00           H  
ATOM   4082  HB2 TRP   261      18.190  64.550  56.520  1.00  0.00           H  
ATOM   4083  HD1 TRP   261      20.170  64.140  55.220  1.00  0.00           H  
ATOM   4084  HE1 TRP   261      21.910  62.170  54.910  1.00  0.00           H  
ATOM   4085  HE3 TRP   261      18.390  60.700  58.610  1.00  0.00           H  
ATOM   4086  HZ2 TRP   261      22.090  59.480  55.540  1.00  0.00           H  
ATOM   4087  HZ3 TRP   261      19.390  58.400  58.670  1.00  0.00           H  
ATOM   4088  HH2 TRP   261      21.170  57.830  57.170  1.00  0.00           H  
ATOM   4089  N   TRP   262      14.890  64.050  57.260  1.00  0.00           N  
ATOM   4090  CA  TRP   262      13.640  64.540  57.880  1.00  0.00           C  
ATOM   4091  C   TRP   262      12.580  63.460  58.040  1.00  0.00           C  
ATOM   4092  O   TRP   262      12.030  63.200  59.120  1.00  0.00           O  
ATOM   4093  CB  TRP   262      13.200  65.880  57.140  1.00  0.00           C  
ATOM   4094  CG  TRP   262      11.840  66.350  57.500  1.00  0.00           C  
ATOM   4095  CD1 TRP   262      10.670  65.650  57.200  1.00  0.00           C  
ATOM   4096  CD2 TRP   262      11.450  67.400  58.280  1.00  0.00           C  
ATOM   4097  CE2 TRP   262      10.040  67.360  58.480  1.00  0.00           C  
ATOM   4098  CE3 TRP   262      12.120  68.520  58.820  1.00  0.00           C  
ATOM   4099  NE1 TRP   262       9.630  66.260  57.840  1.00  0.00           N  
ATOM   4100  CZ2 TRP   262       9.380  68.280  59.280  1.00  0.00           C  
ATOM   4101  CZ3 TRP   262      11.490  69.360  59.710  1.00  0.00           C  
ATOM   4102  CH2 TRP   262      10.100  69.360  59.890  1.00  0.00           C  
ATOM   4103  HN  TRP   262      15.110  64.590  56.450  1.00  0.00           H  
ATOM   4104  HA  TRP   262      13.880  64.750  58.910  1.00  0.00           H  
ATOM   4105  HB1 TRP   262      13.200  65.580  56.070  1.00  0.00           H  
ATOM   4106  HB2 TRP   262      14.030  66.550  57.460  1.00  0.00           H  
ATOM   4107  HD1 TRP   262      10.570  64.880  56.450  1.00  0.00           H  
ATOM   4108  HE1 TRP   262       8.710  65.950  57.830  1.00  0.00           H  
ATOM   4109  HE3 TRP   262      13.180  68.390  58.740  1.00  0.00           H  
ATOM   4110  HZ2 TRP   262       8.320  68.120  59.400  1.00  0.00           H  
ATOM   4111  HZ3 TRP   262      12.070  70.170  60.140  1.00  0.00           H  
ATOM   4112  HH2 TRP   262       9.580  70.160  60.400  1.00  0.00           H  
ATOM   4113  N   SER   263      12.360  62.660  56.950  1.00  0.00           N  
ATOM   4114  CA  SER   263      11.590  61.400  57.070  1.00  0.00           C  
ATOM   4115  C   SER   263      12.080  60.350  58.010  1.00  0.00           C  
ATOM   4116  O   SER   263      11.300  59.680  58.660  1.00  0.00           O  
ATOM   4117  CB  SER   263      11.590  60.770  55.670  1.00  0.00           C  
ATOM   4118  OG  SER   263      10.900  61.610  54.770  1.00  0.00           O  
ATOM   4119  HN  SER   263      12.740  62.850  56.050  1.00  0.00           H  
ATOM   4120  HA  SER   263      10.570  61.580  57.380  1.00  0.00           H  
ATOM   4121  HB1 SER   263      11.260  59.710  55.650  1.00  0.00           H  
ATOM   4122  HB2 SER   263      12.670  60.800  55.420  1.00  0.00           H  
ATOM   4123  HG1 SER   263      10.200  61.090  54.370  1.00  0.00           H  
ATOM   4124  N   VAL   264      13.430  60.110  58.080  1.00  0.00           N  
ATOM   4125  CA  VAL   264      14.110  59.210  59.070  1.00  0.00           C  
ATOM   4126  C   VAL   264      13.740  59.690  60.480  1.00  0.00           C  
ATOM   4127  O   VAL   264      13.260  58.940  61.300  1.00  0.00           O  
ATOM   4128  CB  VAL   264      15.610  58.960  58.880  1.00  0.00           C  
ATOM   4129  CG1 VAL   264      16.160  58.030  59.970  1.00  0.00           C  
ATOM   4130  CG2 VAL   264      15.780  58.330  57.490  1.00  0.00           C  
ATOM   4131  HN  VAL   264      14.050  60.550  57.430  1.00  0.00           H  
ATOM   4132  HA  VAL   264      13.640  58.280  58.800  1.00  0.00           H  
ATOM   4133  HB  VAL   264      16.230  59.890  58.920  1.00  0.00           H  
ATOM   4134 1HG1 VAL   264      16.090  58.620  60.900  1.00  0.00           H  
ATOM   4135 2HG1 VAL   264      17.200  57.690  59.770  1.00  0.00           H  
ATOM   4136 3HG1 VAL   264      15.470  57.160  60.010  1.00  0.00           H  
ATOM   4137 1HG2 VAL   264      15.280  58.830  56.640  1.00  0.00           H  
ATOM   4138 2HG2 VAL   264      15.550  57.240  57.540  1.00  0.00           H  
ATOM   4139 3HG2 VAL   264      16.870  58.430  57.320  1.00  0.00           H  
ATOM   4140  N   GLY   265      13.880  60.980  60.760  1.00  0.00           N  
ATOM   4141  CA  GLY   265      13.410  61.530  61.950  1.00  0.00           C  
ATOM   4142  C   GLY   265      11.930  61.400  62.260  1.00  0.00           C  
ATOM   4143  O   GLY   265      11.590  61.140  63.400  1.00  0.00           O  
ATOM   4144  HN  GLY   265      14.240  61.550  60.020  1.00  0.00           H  
ATOM   4145  HA1 GLY   265      13.480  62.600  61.820  1.00  0.00           H  
ATOM   4146  HA2 GLY   265      13.790  61.070  62.850  1.00  0.00           H  
ATOM   4147  N   VAL   266      11.000  61.570  61.300  1.00  0.00           N  
ATOM   4148  CA  VAL   266       9.590  61.170  61.440  1.00  0.00           C  
ATOM   4149  C   VAL   266       9.400  59.750  61.860  1.00  0.00           C  
ATOM   4150  O   VAL   266       8.660  59.400  62.770  1.00  0.00           O  
ATOM   4151  CB  VAL   266       8.720  61.500  60.250  1.00  0.00           C  
ATOM   4152  CG1 VAL   266       7.230  61.240  60.520  1.00  0.00           C  
ATOM   4153  CG2 VAL   266       8.770  63.030  60.000  1.00  0.00           C  
ATOM   4154  HN  VAL   266      11.180  61.910  60.380  1.00  0.00           H  
ATOM   4155  HA  VAL   266       9.290  61.770  62.290  1.00  0.00           H  
ATOM   4156  HB  VAL   266       9.120  60.960  59.360  1.00  0.00           H  
ATOM   4157 1HG1 VAL   266       6.950  60.200  60.800  1.00  0.00           H  
ATOM   4158 2HG1 VAL   266       6.600  61.470  59.640  1.00  0.00           H  
ATOM   4159 3HG1 VAL   266       6.730  61.850  61.300  1.00  0.00           H  
ATOM   4160 1HG2 VAL   266       8.080  63.360  59.200  1.00  0.00           H  
ATOM   4161 2HG2 VAL   266       9.760  63.410  59.670  1.00  0.00           H  
ATOM   4162 3HG2 VAL   266       8.470  63.630  60.890  1.00  0.00           H  
ATOM   4163  N   PHE   267      10.110  58.790  61.120  1.00  0.00           N  
ATOM   4164  CA  PHE   267      10.060  57.360  61.300  1.00  0.00           C  
ATOM   4165  C   PHE   267      10.530  56.910  62.640  1.00  0.00           C  
ATOM   4166  O   PHE   267       9.870  56.170  63.280  1.00  0.00           O  
ATOM   4167  CB  PHE   267      10.730  56.610  60.150  1.00  0.00           C  
ATOM   4168  CG  PHE   267      10.820  55.080  60.220  1.00  0.00           C  
ATOM   4169  CD1 PHE   267       9.920  54.310  61.000  1.00  0.00           C  
ATOM   4170  CD2 PHE   267      11.790  54.420  59.470  1.00  0.00           C  
ATOM   4171  CE1 PHE   267      10.090  52.960  61.100  1.00  0.00           C  
ATOM   4172  CE2 PHE   267      11.860  53.050  59.500  1.00  0.00           C  
ATOM   4173  CZ  PHE   267      11.100  52.280  60.360  1.00  0.00           C  
ATOM   4174  HN  PHE   267      10.690  59.060  60.360  1.00  0.00           H  
ATOM   4175  HA  PHE   267       9.020  57.100  61.150  1.00  0.00           H  
ATOM   4176  HB1 PHE   267      11.810  56.880  60.200  1.00  0.00           H  
ATOM   4177  HB2 PHE   267      10.300  56.820  59.150  1.00  0.00           H  
ATOM   4178  HD1 PHE   267       9.100  54.780  61.500  1.00  0.00           H  
ATOM   4179  HD2 PHE   267      12.420  55.000  58.810  1.00  0.00           H  
ATOM   4180  HE1 PHE   267       9.410  52.330  61.640  1.00  0.00           H  
ATOM   4181  HE2 PHE   267      12.700  52.570  59.020  1.00  0.00           H  
ATOM   4182  HZ  PHE   267      11.180  51.200  60.440  1.00  0.00           H  
ATOM   4183  N   LEU   268      11.660  57.540  63.080  1.00  0.00           N  
ATOM   4184  CA  LEU   268      12.020  57.560  64.510  1.00  0.00           C  
ATOM   4185  C   LEU   268      10.980  57.970  65.620  1.00  0.00           C  
ATOM   4186  O   LEU   268      10.720  57.160  66.540  1.00  0.00           O  
ATOM   4187  CB  LEU   268      13.230  58.460  64.700  1.00  0.00           C  
ATOM   4188  CG  LEU   268      14.220  58.390  65.960  1.00  0.00           C  
ATOM   4189  CD1 LEU   268      14.840  57.000  66.200  1.00  0.00           C  
ATOM   4190  CD2 LEU   268      15.280  59.430  65.660  1.00  0.00           C  
ATOM   4191  HN  LEU   268      12.160  58.070  62.390  1.00  0.00           H  
ATOM   4192  HA  LEU   268      12.410  56.580  64.750  1.00  0.00           H  
ATOM   4193  HB1 LEU   268      12.890  59.510  64.600  1.00  0.00           H  
ATOM   4194  HB2 LEU   268      13.900  58.340  63.820  1.00  0.00           H  
ATOM   4195  HG  LEU   268      13.690  58.700  66.890  1.00  0.00           H  
ATOM   4196 1HD1 LEU   268      15.130  56.500  65.250  1.00  0.00           H  
ATOM   4197 2HD1 LEU   268      14.080  56.290  66.590  1.00  0.00           H  
ATOM   4198 3HD1 LEU   268      15.700  57.010  66.910  1.00  0.00           H  
ATOM   4199 1HD2 LEU   268      16.010  59.510  66.490  1.00  0.00           H  
ATOM   4200 2HD2 LEU   268      14.760  60.410  65.580  1.00  0.00           H  
ATOM   4201 3HD2 LEU   268      15.780  59.070  64.730  1.00  0.00           H  
ATOM   4202  N   TYR   269      10.310  59.130  65.400  1.00  0.00           N  
ATOM   4203  CA  TYR   269       9.180  59.520  66.190  1.00  0.00           C  
ATOM   4204  C   TYR   269       8.050  58.460  66.070  1.00  0.00           C  
ATOM   4205  O   TYR   269       7.640  57.950  67.120  1.00  0.00           O  
ATOM   4206  CB  TYR   269       8.730  60.970  65.830  1.00  0.00           C  
ATOM   4207  CG  TYR   269       7.660  61.450  66.770  1.00  0.00           C  
ATOM   4208  CD1 TYR   269       6.330  60.950  66.790  1.00  0.00           C  
ATOM   4209  CD2 TYR   269       8.060  62.540  67.640  1.00  0.00           C  
ATOM   4210  CE1 TYR   269       5.450  61.470  67.760  1.00  0.00           C  
ATOM   4211  CE2 TYR   269       7.230  62.940  68.570  1.00  0.00           C  
ATOM   4212  CZ  TYR   269       5.910  62.410  68.690  1.00  0.00           C  
ATOM   4213  OH  TYR   269       5.210  62.690  69.920  1.00  0.00           O  
ATOM   4214  HN  TYR   269      10.450  59.690  64.590  1.00  0.00           H  
ATOM   4215  HA  TYR   269       9.620  59.560  67.180  1.00  0.00           H  
ATOM   4216  HB1 TYR   269       8.330  61.000  64.790  1.00  0.00           H  
ATOM   4217  HB2 TYR   269       9.670  61.540  65.980  1.00  0.00           H  
ATOM   4218  HD1 TYR   269       6.040  60.270  66.010  1.00  0.00           H  
ATOM   4219  HD2 TYR   269       9.050  62.970  67.590  1.00  0.00           H  
ATOM   4220  HE1 TYR   269       4.480  61.000  67.910  1.00  0.00           H  
ATOM   4221  HE2 TYR   269       7.620  63.690  69.250  1.00  0.00           H  
ATOM   4222  HH  TYR   269       5.680  63.420  70.330  1.00  0.00           H  
ATOM   4223  N   GLU   270       7.520  58.090  64.920  1.00  0.00           N  
ATOM   4224  CA  GLU   270       6.510  56.990  64.900  1.00  0.00           C  
ATOM   4225  C   GLU   270       6.830  55.730  65.620  1.00  0.00           C  
ATOM   4226  O   GLU   270       6.130  55.290  66.520  1.00  0.00           O  
ATOM   4227  CB  GLU   270       6.040  56.720  63.400  1.00  0.00           C  
ATOM   4228  CG  GLU   270       5.500  57.920  62.590  1.00  0.00           C  
ATOM   4229  CD  GLU   270       4.360  57.480  61.690  1.00  0.00           C  
ATOM   4230  OE1 GLU   270       4.590  56.800  60.660  1.00  0.00           O  
ATOM   4231  OE2 GLU   270       3.220  57.870  62.060  1.00  0.00           O1-
ATOM   4232  HN  GLU   270       7.810  58.530  64.070  1.00  0.00           H  
ATOM   4233  HA  GLU   270       5.600  57.330  65.380  1.00  0.00           H  
ATOM   4234  HB1 GLU   270       5.180  56.020  63.410  1.00  0.00           H  
ATOM   4235  HB2 GLU   270       6.920  56.250  62.910  1.00  0.00           H  
ATOM   4236  HG1 GLU   270       6.340  58.360  62.010  1.00  0.00           H  
ATOM   4237  HG2 GLU   270       5.110  58.660  63.330  1.00  0.00           H  
ATOM   4238  N   MET   271       8.010  55.190  65.270  1.00  0.00           N  
ATOM   4239  CA  MET   271       8.670  53.940  65.770  1.00  0.00           C  
ATOM   4240  C   MET   271       8.900  53.830  67.270  1.00  0.00           C  
ATOM   4241  O   MET   271       8.580  52.860  67.900  1.00  0.00           O  
ATOM   4242  CB  MET   271      10.090  53.770  65.060  1.00  0.00           C  
ATOM   4243  CG  MET   271      10.930  52.580  65.500  1.00  0.00           C  
ATOM   4244  SD  MET   271      10.250  50.940  64.930  1.00  0.00           S  
ATOM   4245  CE  MET   271      11.560  50.510  63.810  1.00  0.00           C  
ATOM   4246  HN  MET   271       8.310  55.630  64.430  1.00  0.00           H  
ATOM   4247  HA  MET   271       8.150  53.040  65.460  1.00  0.00           H  
ATOM   4248  HB1 MET   271      10.710  54.690  65.160  1.00  0.00           H  
ATOM   4249  HB2 MET   271       9.730  53.680  64.010  1.00  0.00           H  
ATOM   4250  HG1 MET   271      11.090  52.620  66.600  1.00  0.00           H  
ATOM   4251  HG2 MET   271      11.840  52.850  64.920  1.00  0.00           H  
ATOM   4252  HE1 MET   271      11.530  51.230  62.960  1.00  0.00           H  
ATOM   4253  HE2 MET   271      11.410  49.490  63.390  1.00  0.00           H  
ATOM   4254  HE3 MET   271      12.550  50.410  64.310  1.00  0.00           H  
ATOM   4255  N   LEU   272       9.440  54.890  67.900  1.00  0.00           N  
ATOM   4256  CA  LEU   272       9.760  54.870  69.350  1.00  0.00           C  
ATOM   4257  C   LEU   272       8.640  55.460  70.200  1.00  0.00           C  
ATOM   4258  O   LEU   272       8.360  54.850  71.210  1.00  0.00           O  
ATOM   4259  CB  LEU   272      11.130  55.600  69.430  1.00  0.00           C  
ATOM   4260  CG  LEU   272      11.740  55.690  70.820  1.00  0.00           C  
ATOM   4261  CD1 LEU   272      12.910  54.670  70.910  1.00  0.00           C  
ATOM   4262  CD2 LEU   272      12.220  57.110  71.080  1.00  0.00           C  
ATOM   4263  HN  LEU   272       9.690  55.700  67.370  1.00  0.00           H  
ATOM   4264  HA  LEU   272       9.840  53.850  69.690  1.00  0.00           H  
ATOM   4265  HB1 LEU   272      11.060  56.670  69.150  1.00  0.00           H  
ATOM   4266  HB2 LEU   272      11.840  55.250  68.650  1.00  0.00           H  
ATOM   4267  HG  LEU   272      11.000  55.450  71.610  1.00  0.00           H  
ATOM   4268 1HD1 LEU   272      13.670  54.840  70.120  1.00  0.00           H  
ATOM   4269 2HD1 LEU   272      12.600  53.600  70.920  1.00  0.00           H  
ATOM   4270 3HD1 LEU   272      13.400  54.820  71.900  1.00  0.00           H  
ATOM   4271 1HD2 LEU   272      12.910  57.460  70.280  1.00  0.00           H  
ATOM   4272 2HD2 LEU   272      12.790  57.180  72.030  1.00  0.00           H  
ATOM   4273 3HD2 LEU   272      11.290  57.720  71.100  1.00  0.00           H  
ATOM   4274  N   VAL   273       8.080  56.590  69.760  1.00  0.00           N  
ATOM   4275  CA  VAL   273       7.010  57.310  70.490  1.00  0.00           C  
ATOM   4276  C   VAL   273       5.650  56.560  70.440  1.00  0.00           C  
ATOM   4277  O   VAL   273       5.010  56.470  71.510  1.00  0.00           O  
ATOM   4278  CB  VAL   273       6.910  58.720  70.060  1.00  0.00           C  
ATOM   4279  CG1 VAL   273       5.920  59.510  70.970  1.00  0.00           C  
ATOM   4280  CG2 VAL   273       8.340  59.380  70.210  1.00  0.00           C  
ATOM   4281  HN  VAL   273       8.200  56.880  68.810  1.00  0.00           H  
ATOM   4282  HA  VAL   273       7.450  57.230  71.470  1.00  0.00           H  
ATOM   4283  HB  VAL   273       6.540  58.820  69.020  1.00  0.00           H  
ATOM   4284 1HG1 VAL   273       6.070  60.610  70.850  1.00  0.00           H  
ATOM   4285 2HG1 VAL   273       6.110  59.150  72.000  1.00  0.00           H  
ATOM   4286 3HG1 VAL   273       4.910  59.160  70.670  1.00  0.00           H  
ATOM   4287 1HG2 VAL   273       9.090  59.030  69.470  1.00  0.00           H  
ATOM   4288 2HG2 VAL   273       8.810  59.000  71.150  1.00  0.00           H  
ATOM   4289 3HG2 VAL   273       8.390  60.480  70.140  1.00  0.00           H  
ATOM   4290  N   GLY   274       5.220  55.930  69.280  1.00  0.00           N  
ATOM   4291  CA  GLY   274       3.910  55.180  69.150  1.00  0.00           C  
ATOM   4292  C   GLY   274       2.860  56.000  68.440  1.00  0.00           C  
ATOM   4293  O   GLY   274       1.660  55.640  68.390  1.00  0.00           O  
ATOM   4294  HN  GLY   274       5.730  55.990  68.430  1.00  0.00           H  
ATOM   4295  HA1 GLY   274       3.560  54.830  70.100  1.00  0.00           H  
ATOM   4296  HA2 GLY   274       4.100  54.340  68.500  1.00  0.00           H  
ATOM   4297  N   ASP   275       3.200  57.150  67.830  1.00  0.00           N  
ATOM   4298  CA  ASP   275       2.180  58.130  67.360  1.00  0.00           C  
ATOM   4299  C   ASP   275       2.790  59.010  66.190  1.00  0.00           C  
ATOM   4300  O   ASP   275       3.990  58.950  65.920  1.00  0.00           O  
ATOM   4301  CB  ASP   275       1.510  58.830  68.680  1.00  0.00           C  
ATOM   4302  CG  ASP   275       0.370  59.780  68.420  1.00  0.00           C  
ATOM   4303  OD1 ASP   275      -0.280  59.600  67.350  1.00  0.00           O  
ATOM   4304  OD2 ASP   275       0.220  60.720  69.220  1.00  0.00           O1-
ATOM   4305  HN  ASP   275       4.140  57.390  67.640  1.00  0.00           H  
ATOM   4306  HA  ASP   275       1.410  57.550  66.880  1.00  0.00           H  
ATOM   4307  HB1 ASP   275       2.400  59.340  69.120  1.00  0.00           H  
ATOM   4308  HB2 ASP   275       1.130  58.090  69.410  1.00  0.00           H  
ATOM   4309  N   THR   276       2.060  59.870  65.500  1.00  0.00           N  
ATOM   4310  CA  THR   276       2.470  60.470  64.220  1.00  0.00           C  
ATOM   4311  C   THR   276       2.670  61.930  64.550  1.00  0.00           C  
ATOM   4312  O   THR   276       1.720  62.500  65.110  1.00  0.00           O  
ATOM   4313  CB  THR   276       1.380  60.330  63.160  1.00  0.00           C  
ATOM   4314  CG2 THR   276       1.800  60.880  61.790  1.00  0.00           C  
ATOM   4315  OG1 THR   276       1.000  59.000  62.950  1.00  0.00           O  
ATOM   4316  HN  THR   276       1.140  59.960  65.880  1.00  0.00           H  
ATOM   4317  HA  THR   276       3.370  60.020  63.820  1.00  0.00           H  
ATOM   4318  HB  THR   276       0.450  60.860  63.440  1.00  0.00           H  
ATOM   4319  HG1 THR   276       1.800  58.530  62.710  1.00  0.00           H  
ATOM   4320 1HG2 THR   276       2.750  60.390  61.490  1.00  0.00           H  
ATOM   4321 2HG2 THR   276       1.850  61.980  61.670  1.00  0.00           H  
ATOM   4322 3HG2 THR   276       1.060  60.640  60.990  1.00  0.00           H  
ATOM   4323  N   PRO   277       3.800  62.610  64.450  1.00  0.00           N  
ATOM   4324  CA  PRO   277       4.290  63.770  65.210  1.00  0.00           C  
ATOM   4325  C   PRO   277       3.580  65.080  64.890  1.00  0.00           C  
ATOM   4326  O   PRO   277       3.350  65.860  65.800  1.00  0.00           O  
ATOM   4327  CB  PRO   277       5.790  63.940  64.830  1.00  0.00           C  
ATOM   4328  CG  PRO   277       5.820  63.430  63.390  1.00  0.00           C  
ATOM   4329  CD  PRO   277       4.780  62.320  63.380  1.00  0.00           C  
ATOM   4330  HA  PRO   277       4.120  63.550  66.250  1.00  0.00           H  
ATOM   4331  HB1 PRO   277       6.430  63.290  65.470  1.00  0.00           H  
ATOM   4332  HB2 PRO   277       6.180  64.980  64.820  1.00  0.00           H  
ATOM   4333  HG1 PRO   277       5.510  64.230  62.680  1.00  0.00           H  
ATOM   4334  HG2 PRO   277       6.870  63.330  63.020  1.00  0.00           H  
ATOM   4335  HD1 PRO   277       4.360  62.140  62.360  1.00  0.00           H  
ATOM   4336  HD2 PRO   277       5.160  61.300  63.600  1.00  0.00           H  
ATOM   4337  N   PHE   278       3.130  65.300  63.620  1.00  0.00           N  
ATOM   4338  CA  PHE   278       2.470  66.550  63.260  1.00  0.00           C  
ATOM   4339  C   PHE   278       1.000  66.320  62.850  1.00  0.00           C  
ATOM   4340  O   PHE   278       0.380  67.080  62.130  1.00  0.00           O  
ATOM   4341  CB  PHE   278       3.200  67.290  62.120  1.00  0.00           C  
ATOM   4342  CG  PHE   278       4.630  67.580  62.530  1.00  0.00           C  
ATOM   4343  CD1 PHE   278       4.920  68.330  63.630  1.00  0.00           C  
ATOM   4344  CD2 PHE   278       5.770  67.190  61.720  1.00  0.00           C  
ATOM   4345  CE1 PHE   278       6.180  68.550  64.080  1.00  0.00           C  
ATOM   4346  CE2 PHE   278       7.080  67.470  62.170  1.00  0.00           C  
ATOM   4347  CZ  PHE   278       7.240  68.230  63.280  1.00  0.00           C  
ATOM   4348  HN  PHE   278       3.340  64.680  62.870  1.00  0.00           H  
ATOM   4349  HA  PHE   278       2.440  67.200  64.120  1.00  0.00           H  
ATOM   4350  HB1 PHE   278       2.640  68.230  61.970  1.00  0.00           H  
ATOM   4351  HB2 PHE   278       3.220  66.800  61.120  1.00  0.00           H  
ATOM   4352  HD1 PHE   278       4.060  68.740  64.130  1.00  0.00           H  
ATOM   4353  HD2 PHE   278       5.630  66.660  60.790  1.00  0.00           H  
ATOM   4354  HE1 PHE   278       6.310  69.220  64.930  1.00  0.00           H  
ATOM   4355  HE2 PHE   278       7.920  67.040  61.650  1.00  0.00           H  
ATOM   4356  HZ  PHE   278       8.260  68.440  63.580  1.00  0.00           H  
ATOM   4357  N   TYR   279       0.460  65.160  63.210  1.00  0.00           N  
ATOM   4358  CA  TYR   279      -0.910  64.900  62.850  1.00  0.00           C  
ATOM   4359  C   TYR   279      -1.930  65.870  63.350  1.00  0.00           C  
ATOM   4360  O   TYR   279      -1.780  66.410  64.450  1.00  0.00           O  
ATOM   4361  CB  TYR   279      -1.250  63.370  63.080  1.00  0.00           C  
ATOM   4362  CG  TYR   279      -2.730  63.060  62.940  1.00  0.00           C  
ATOM   4363  CD1 TYR   279      -3.600  63.070  64.010  1.00  0.00           C  
ATOM   4364  CD2 TYR   279      -3.210  62.780  61.610  1.00  0.00           C  
ATOM   4365  CE1 TYR   279      -4.980  63.100  63.740  1.00  0.00           C  
ATOM   4366  CE2 TYR   279      -4.610  62.510  61.400  1.00  0.00           C  
ATOM   4367  CZ  TYR   279      -5.470  62.860  62.480  1.00  0.00           C  
ATOM   4368  OH  TYR   279      -6.870  62.680  62.320  1.00  0.00           O  
ATOM   4369  HN  TYR   279       1.050  64.560  63.740  1.00  0.00           H  
ATOM   4370  HA  TYR   279      -0.950  64.920  61.770  1.00  0.00           H  
ATOM   4371  HB1 TYR   279      -1.070  63.050  64.120  1.00  0.00           H  
ATOM   4372  HB2 TYR   279      -0.710  62.710  62.360  1.00  0.00           H  
ATOM   4373  HD1 TYR   279      -3.240  63.170  65.020  1.00  0.00           H  
ATOM   4374  HD2 TYR   279      -2.520  62.650  60.800  1.00  0.00           H  
ATOM   4375  HE1 TYR   279      -5.660  63.280  64.550  1.00  0.00           H  
ATOM   4376  HE2 TYR   279      -5.010  62.250  60.430  1.00  0.00           H  
ATOM   4377  HH  TYR   279      -7.340  63.330  62.840  1.00  0.00           H  
ATOM   4378  N   ALA   280      -2.980  66.140  62.530  1.00  0.00           N  
ATOM   4379  CA  ALA   280      -4.160  66.810  63.030  1.00  0.00           C  
ATOM   4380  C   ALA   280      -5.270  66.320  62.200  1.00  0.00           C  
ATOM   4381  O   ALA   280      -5.000  65.840  61.120  1.00  0.00           O  
ATOM   4382  CB  ALA   280      -4.170  68.280  63.020  1.00  0.00           C  
ATOM   4383  HN  ALA   280      -3.100  65.710  61.640  1.00  0.00           H  
ATOM   4384  HA  ALA   280      -4.470  66.410  63.980  1.00  0.00           H  
ATOM   4385  HB1 ALA   280      -3.320  68.740  63.570  1.00  0.00           H  
ATOM   4386  HB2 ALA   280      -5.090  68.580  63.560  1.00  0.00           H  
ATOM   4387  HB3 ALA   280      -4.200  68.760  62.010  1.00  0.00           H  
ATOM   4388  N   ASP   281      -6.500  66.490  62.570  1.00  0.00           N  
ATOM   4389  CA  ASP   281      -7.700  66.150  61.780  1.00  0.00           C  
ATOM   4390  C   ASP   281      -7.830  66.820  60.410  1.00  0.00           C  
ATOM   4391  O   ASP   281      -8.170  66.200  59.390  1.00  0.00           O  
ATOM   4392  CB  ASP   281      -9.090  66.190  62.570  1.00  0.00           C  
ATOM   4393  CG  ASP   281      -9.170  65.170  63.710  1.00  0.00           C  
ATOM   4394  OD1 ASP   281     -10.150  65.190  64.510  1.00  0.00           O  
ATOM   4395  OD2 ASP   281      -8.290  64.310  63.780  1.00  0.00           O1-
ATOM   4396  HN  ASP   281      -6.670  66.840  63.490  1.00  0.00           H  
ATOM   4397  HA  ASP   281      -7.510  65.120  61.510  1.00  0.00           H  
ATOM   4398  HB1 ASP   281      -9.870  65.980  61.820  1.00  0.00           H  
ATOM   4399  HB2 ASP   281      -9.370  67.190  62.970  1.00  0.00           H  
ATOM   4400  N   SER   282      -7.630  68.110  60.440  1.00  0.00           N  
ATOM   4401  CA  SER   282      -7.800  69.120  59.370  1.00  0.00           C  
ATOM   4402  C   SER   282      -6.430  69.210  58.620  1.00  0.00           C  
ATOM   4403  O   SER   282      -5.390  69.070  59.240  1.00  0.00           O  
ATOM   4404  CB  SER   282      -8.350  70.520  59.800  1.00  0.00           C  
ATOM   4405  OG  SER   282      -7.350  71.250  60.530  1.00  0.00           O  
ATOM   4406  HN  SER   282      -7.370  68.490  61.320  1.00  0.00           H  
ATOM   4407  HA  SER   282      -8.410  68.720  58.580  1.00  0.00           H  
ATOM   4408  HB1 SER   282      -9.300  70.450  60.370  1.00  0.00           H  
ATOM   4409  HB2 SER   282      -8.430  71.140  58.890  1.00  0.00           H  
ATOM   4410  HG1 SER   282      -7.230  70.820  61.380  1.00  0.00           H  
ATOM   4411  N   LEU   283      -6.350  69.560  57.290  1.00  0.00           N  
ATOM   4412  CA  LEU   283      -5.090  69.800  56.570  1.00  0.00           C  
ATOM   4413  C   LEU   283      -4.430  71.030  57.260  1.00  0.00           C  
ATOM   4414  O   LEU   283      -3.210  71.020  57.510  1.00  0.00           O  
ATOM   4415  CB  LEU   283      -5.390  69.970  55.020  1.00  0.00           C  
ATOM   4416  CG  LEU   283      -4.060  70.080  54.260  1.00  0.00           C  
ATOM   4417  CD1 LEU   283      -3.390  68.690  53.850  1.00  0.00           C  
ATOM   4418  CD2 LEU   283      -4.360  70.960  52.980  1.00  0.00           C  
ATOM   4419  HN  LEU   283      -7.220  69.630  56.810  1.00  0.00           H  
ATOM   4420  HA  LEU   283      -4.400  68.970  56.590  1.00  0.00           H  
ATOM   4421  HB1 LEU   283      -6.010  70.880  54.860  1.00  0.00           H  
ATOM   4422  HB2 LEU   283      -5.880  69.090  54.560  1.00  0.00           H  
ATOM   4423  HG  LEU   283      -3.250  70.570  54.850  1.00  0.00           H  
ATOM   4424 1HD1 LEU   283      -2.720  68.900  53.000  1.00  0.00           H  
ATOM   4425 2HD1 LEU   283      -4.210  67.970  53.630  1.00  0.00           H  
ATOM   4426 3HD1 LEU   283      -2.740  68.240  54.630  1.00  0.00           H  
ATOM   4427 1HD2 LEU   283      -5.150  70.480  52.370  1.00  0.00           H  
ATOM   4428 2HD2 LEU   283      -3.390  71.170  52.480  1.00  0.00           H  
ATOM   4429 3HD2 LEU   283      -4.690  72.000  53.180  1.00  0.00           H  
ATOM   4430  N   VAL   284      -5.210  72.080  57.590  1.00  0.00           N  
ATOM   4431  CA  VAL   284      -4.700  73.300  58.080  1.00  0.00           C  
ATOM   4432  C   VAL   284      -3.890  73.110  59.320  1.00  0.00           C  
ATOM   4433  O   VAL   284      -2.800  73.600  59.490  1.00  0.00           O  
ATOM   4434  CB  VAL   284      -5.780  74.260  58.420  1.00  0.00           C  
ATOM   4435  CG1 VAL   284      -5.120  75.570  58.890  1.00  0.00           C  
ATOM   4436  CG2 VAL   284      -6.700  74.530  57.170  1.00  0.00           C  
ATOM   4437  HN  VAL   284      -6.150  72.090  57.270  1.00  0.00           H  
ATOM   4438  HA  VAL   284      -4.100  73.660  57.250  1.00  0.00           H  
ATOM   4439  HB  VAL   284      -6.500  73.940  59.200  1.00  0.00           H  
ATOM   4440 1HG1 VAL   284      -5.860  76.390  59.000  1.00  0.00           H  
ATOM   4441 2HG1 VAL   284      -4.370  75.880  58.130  1.00  0.00           H  
ATOM   4442 3HG1 VAL   284      -4.600  75.430  59.860  1.00  0.00           H  
ATOM   4443 1HG2 VAL   284      -6.150  74.370  56.220  1.00  0.00           H  
ATOM   4444 2HG2 VAL   284      -6.990  75.610  57.170  1.00  0.00           H  
ATOM   4445 3HG2 VAL   284      -7.550  73.820  57.110  1.00  0.00           H  
ATOM   4446  N   GLY   285      -4.490  72.290  60.240  1.00  0.00           N  
ATOM   4447  CA  GLY   285      -3.910  71.860  61.520  1.00  0.00           C  
ATOM   4448  C   GLY   285      -2.600  71.160  61.310  1.00  0.00           C  
ATOM   4449  O   GLY   285      -1.610  71.430  61.990  1.00  0.00           O  
ATOM   4450  HN  GLY   285      -5.410  71.990  60.010  1.00  0.00           H  
ATOM   4451  HA1 GLY   285      -4.700  71.250  61.940  1.00  0.00           H  
ATOM   4452  HA2 GLY   285      -3.680  72.730  62.120  1.00  0.00           H  
ATOM   4453  N   THR   286      -2.540  70.190  60.400  1.00  0.00           N  
ATOM   4454  CA  THR   286      -1.250  69.470  60.050  1.00  0.00           C  
ATOM   4455  C   THR   286      -0.160  70.340  59.400  1.00  0.00           C  
ATOM   4456  O   THR   286       1.020  70.280  59.740  1.00  0.00           O  
ATOM   4457  CB  THR   286      -1.490  68.050  59.440  1.00  0.00           C  
ATOM   4458  CG2 THR   286      -2.120  68.130  58.070  1.00  0.00           C  
ATOM   4459  OG1 THR   286      -0.250  67.420  59.250  1.00  0.00           O  
ATOM   4460  HN  THR   286      -3.340  69.880  59.890  1.00  0.00           H  
ATOM   4461  HA  THR   286      -0.700  69.290  60.960  1.00  0.00           H  
ATOM   4462  HB  THR   286      -2.100  67.530  60.210  1.00  0.00           H  
ATOM   4463  HG1 THR   286       0.160  67.320  60.120  1.00  0.00           H  
ATOM   4464 1HG2 THR   286      -3.110  68.640  58.070  1.00  0.00           H  
ATOM   4465 2HG2 THR   286      -2.240  67.170  57.510  1.00  0.00           H  
ATOM   4466 3HG2 THR   286      -1.420  68.610  57.360  1.00  0.00           H  
ATOM   4467  N   TYR   287      -0.580  71.240  58.450  1.00  0.00           N  
ATOM   4468  CA  TYR   287       0.250  72.230  57.800  1.00  0.00           C  
ATOM   4469  C   TYR   287       0.800  73.220  58.820  1.00  0.00           C  
ATOM   4470  O   TYR   287       1.980  73.590  58.830  1.00  0.00           O  
ATOM   4471  CB  TYR   287      -0.680  72.790  56.680  1.00  0.00           C  
ATOM   4472  CG  TYR   287      -0.170  73.930  55.760  1.00  0.00           C  
ATOM   4473  CD1 TYR   287      -0.100  73.800  54.380  1.00  0.00           C  
ATOM   4474  CD2 TYR   287       0.230  75.180  56.390  1.00  0.00           C  
ATOM   4475  CE1 TYR   287       0.320  74.850  53.600  1.00  0.00           C  
ATOM   4476  CE2 TYR   287       0.760  76.250  55.600  1.00  0.00           C  
ATOM   4477  CZ  TYR   287       0.890  76.030  54.160  1.00  0.00           C  
ATOM   4478  OH  TYR   287       1.350  77.030  53.280  1.00  0.00           O  
ATOM   4479  HN  TYR   287      -1.530  71.290  58.160  1.00  0.00           H  
ATOM   4480  HA  TYR   287       1.090  71.700  57.380  1.00  0.00           H  
ATOM   4481  HB1 TYR   287      -1.660  73.140  57.070  1.00  0.00           H  
ATOM   4482  HB2 TYR   287      -0.970  71.950  56.010  1.00  0.00           H  
ATOM   4483  HD1 TYR   287      -0.390  72.850  53.960  1.00  0.00           H  
ATOM   4484  HD2 TYR   287       0.220  75.340  57.460  1.00  0.00           H  
ATOM   4485  HE1 TYR   287       0.390  74.670  52.540  1.00  0.00           H  
ATOM   4486  HE2 TYR   287       1.230  77.080  56.100  1.00  0.00           H  
ATOM   4487  HH  TYR   287       1.820  77.690  53.790  1.00  0.00           H  
ATOM   4488  N   SER   288      -0.050  73.650  59.790  1.00  0.00           N  
ATOM   4489  CA  SER   288       0.450  74.510  60.800  1.00  0.00           C  
ATOM   4490  C   SER   288       1.460  73.850  61.740  1.00  0.00           C  
ATOM   4491  O   SER   288       2.470  74.370  62.190  1.00  0.00           O  
ATOM   4492  CB  SER   288      -0.800  74.950  61.720  1.00  0.00           C  
ATOM   4493  OG  SER   288      -0.490  75.790  62.840  1.00  0.00           O  
ATOM   4494  HN  SER   288      -1.030  73.480  59.740  1.00  0.00           H  
ATOM   4495  HA  SER   288       0.850  75.450  60.440  1.00  0.00           H  
ATOM   4496  HB1 SER   288      -1.340  74.090  62.160  1.00  0.00           H  
ATOM   4497  HB2 SER   288      -1.470  75.370  60.940  1.00  0.00           H  
ATOM   4498  HG1 SER   288      -0.140  75.220  63.520  1.00  0.00           H  
ATOM   4499  N   LYS   289       1.160  72.560  62.110  1.00  0.00           N  
ATOM   4500  CA  LYS   289       2.120  71.770  62.830  1.00  0.00           C  
ATOM   4501  C   LYS   289       3.450  71.460  62.140  1.00  0.00           C  
ATOM   4502  O   LYS   289       4.530  71.730  62.670  1.00  0.00           O  
ATOM   4503  CB  LYS   289       1.470  70.420  63.280  1.00  0.00           C  
ATOM   4504  CG  LYS   289       0.410  70.700  64.400  1.00  0.00           C  
ATOM   4505  CD  LYS   289      -0.170  69.370  64.880  1.00  0.00           C  
ATOM   4506  CE  LYS   289      -0.980  69.670  66.140  1.00  0.00           C  
ATOM   4507  NZ  LYS   289      -1.510  68.370  66.540  1.00  0.00           N1+
ATOM   4508  HN  LYS   289       0.240  72.180  61.980  1.00  0.00           H  
ATOM   4509  HA  LYS   289       2.370  72.410  63.660  1.00  0.00           H  
ATOM   4510  HB1 LYS   289       2.230  69.680  63.580  1.00  0.00           H  
ATOM   4511  HB2 LYS   289       0.880  69.990  62.440  1.00  0.00           H  
ATOM   4512  HG1 LYS   289      -0.460  71.280  64.020  1.00  0.00           H  
ATOM   4513  HG2 LYS   289       0.850  71.220  65.280  1.00  0.00           H  
ATOM   4514  HD1 LYS   289       0.630  68.600  64.920  1.00  0.00           H  
ATOM   4515  HD2 LYS   289      -0.750  68.950  64.020  1.00  0.00           H  
ATOM   4516  HE1 LYS   289      -1.830  70.300  65.800  1.00  0.00           H  
ATOM   4517  HE2 LYS   289      -0.320  70.150  66.900  1.00  0.00           H  
ATOM   4518  HZ1 LYS   289      -0.820  67.620  66.730  1.00  0.00           H  
ATOM   4519  HZ2 LYS   289      -2.080  68.020  65.750  1.00  0.00           H  
ATOM   4520  HZ3 LYS   289      -2.190  68.380  67.330  1.00  0.00           H  
ATOM   4521  N   ILE   290       3.360  71.050  60.850  1.00  0.00           N  
ATOM   4522  CA  ILE   290       4.510  70.870  60.000  1.00  0.00           C  
ATOM   4523  C   ILE   290       5.310  72.130  59.790  1.00  0.00           C  
ATOM   4524  O   ILE   290       6.520  72.090  59.950  1.00  0.00           O  
ATOM   4525  CB  ILE   290       4.220  70.210  58.660  1.00  0.00           C  
ATOM   4526  CG1 ILE   290       3.690  68.780  58.830  1.00  0.00           C  
ATOM   4527  CG2 ILE   290       5.470  70.350  57.750  1.00  0.00           C  
ATOM   4528  CD  ILE   290       2.940  68.360  57.520  1.00  0.00           C  
ATOM   4529  HN  ILE   290       2.510  70.850  60.360  1.00  0.00           H  
ATOM   4530  HA  ILE   290       5.130  70.110  60.440  1.00  0.00           H  
ATOM   4531  HB  ILE   290       3.380  70.840  58.300  1.00  0.00           H  
ATOM   4532 1HG1 ILE   290       2.950  68.750  59.660  1.00  0.00           H  
ATOM   4533 2HG1 ILE   290       4.490  68.010  58.890  1.00  0.00           H  
ATOM   4534 1HG2 ILE   290       6.280  69.810  58.280  1.00  0.00           H  
ATOM   4535 2HG2 ILE   290       5.740  71.350  57.350  1.00  0.00           H  
ATOM   4536 3HG2 ILE   290       5.280  69.740  56.840  1.00  0.00           H  
ATOM   4537  HD1 ILE   290       2.140  69.070  57.200  1.00  0.00           H  
ATOM   4538  HD2 ILE   290       2.330  67.480  57.810  1.00  0.00           H  
ATOM   4539  HD3 ILE   290       3.590  68.180  56.640  1.00  0.00           H  
ATOM   4540  N   MET   291       4.720  73.260  59.390  1.00  0.00           N  
ATOM   4541  CA  MET   291       5.410  74.570  59.370  1.00  0.00           C  
ATOM   4542  C   MET   291       6.120  75.010  60.640  1.00  0.00           C  
ATOM   4543  O   MET   291       7.310  75.340  60.670  1.00  0.00           O  
ATOM   4544  CB  MET   291       4.490  75.720  58.920  1.00  0.00           C  
ATOM   4545  CG  MET   291       4.280  75.630  57.390  1.00  0.00           C  
ATOM   4546  SD  MET   291       5.660  75.540  56.200  1.00  0.00           S  
ATOM   4547  CE  MET   291       4.510  75.820  54.830  1.00  0.00           C  
ATOM   4548  HN  MET   291       3.760  73.330  59.150  1.00  0.00           H  
ATOM   4549  HA  MET   291       6.250  74.480  58.700  1.00  0.00           H  
ATOM   4550  HB1 MET   291       4.960  76.720  59.030  1.00  0.00           H  
ATOM   4551  HB2 MET   291       3.510  75.640  59.430  1.00  0.00           H  
ATOM   4552  HG1 MET   291       3.620  76.480  57.150  1.00  0.00           H  
ATOM   4553  HG2 MET   291       3.650  74.720  57.260  1.00  0.00           H  
ATOM   4554  HE1 MET   291       4.970  76.050  53.850  1.00  0.00           H  
ATOM   4555  HE2 MET   291       3.830  76.700  54.910  1.00  0.00           H  
ATOM   4556  HE3 MET   291       3.790  74.990  54.650  1.00  0.00           H  
ATOM   4557  N   ASN   292       5.330  75.060  61.750  1.00  0.00           N  
ATOM   4558  CA  ASN   292       5.700  75.280  63.150  1.00  0.00           C  
ATOM   4559  C   ASN   292       6.170  73.980  63.750  1.00  0.00           C  
ATOM   4560  O   ASN   292       5.700  73.530  64.840  1.00  0.00           O  
ATOM   4561  CB  ASN   292       4.440  75.960  63.900  1.00  0.00           C  
ATOM   4562  CG  ASN   292       4.820  76.520  65.290  1.00  0.00           C  
ATOM   4563  ND2 ASN   292       3.900  77.240  65.970  1.00  0.00           N  
ATOM   4564  OD1 ASN   292       5.990  76.480  65.730  1.00  0.00           O  
ATOM   4565  HN  ASN   292       4.390  74.770  61.580  1.00  0.00           H  
ATOM   4566  HA  ASN   292       6.490  76.010  63.100  1.00  0.00           H  
ATOM   4567  HB1 ASN   292       3.510  75.350  63.920  1.00  0.00           H  
ATOM   4568  HB2 ASN   292       4.100  76.790  63.240  1.00  0.00           H  
ATOM   4569 1HD2 ASN   292       4.120  77.570  66.880  1.00  0.00           H  
ATOM   4570 2HD2 ASN   292       2.950  77.230  65.630  1.00  0.00           H  
ATOM   4571  N   HSD   293       7.130  73.330  63.160  1.00  0.00           N  
ATOM   4572  CA  HSD   293       7.680  72.020  63.590  1.00  0.00           C  
ATOM   4573  C   HSD   293       8.250  72.090  65.010  1.00  0.00           C  
ATOM   4574  O   HSD   293       8.090  71.150  65.770  1.00  0.00           O  
ATOM   4575  CB  HSD   293       8.860  71.600  62.620  1.00  0.00           C  
ATOM   4576  CG  HSD   293       9.990  72.580  62.410  1.00  0.00           C  
ATOM   4577  CD2 HSD   293      11.200  72.820  63.090  1.00  0.00           C  
ATOM   4578  ND1 HSD   293      10.050  73.450  61.350  1.00  0.00           N  
ATOM   4579  CE1 HSD   293      11.220  74.100  61.440  1.00  0.00           C  
ATOM   4580  NE2 HSD   293      11.910  73.810  62.500  1.00  0.00           N  
ATOM   4581  HN  HSD   293       7.420  73.530  62.220  1.00  0.00           H  
ATOM   4582  HA  HSD   293       6.830  71.350  63.620  1.00  0.00           H  
ATOM   4583  HB1 HSD   293       8.310  71.370  61.680  1.00  0.00           H  
ATOM   4584  HB2 HSD   293       9.290  70.650  63.000  1.00  0.00           H  
ATOM   4585  HD1 HSD   293       9.310  73.660  60.720  1.00  0.00           H  
ATOM   4586  HD2 HSD   293      11.470  72.090  63.840  1.00  0.00           H  
ATOM   4587  HE1 HSD   293      11.490  74.780  60.630  1.00  0.00           H  
ATOM   4588  N   LYS   294       8.990  73.160  65.350  1.00  0.00           N  
ATOM   4589  CA  LYS   294       9.600  73.350  66.620  1.00  0.00           C  
ATOM   4590  C   LYS   294       8.700  73.300  67.800  1.00  0.00           C  
ATOM   4591  O   LYS   294       9.110  72.780  68.860  1.00  0.00           O  
ATOM   4592  CB  LYS   294      10.350  74.700  66.680  1.00  0.00           C  
ATOM   4593  CG  LYS   294      11.320  74.980  65.530  1.00  0.00           C  
ATOM   4594  CD  LYS   294      12.270  76.060  65.860  1.00  0.00           C  
ATOM   4595  CE  LYS   294      12.800  76.850  64.600  1.00  0.00           C  
ATOM   4596  NZ  LYS   294      13.470  75.940  63.630  1.00  0.00           N1+
ATOM   4597  HN  LYS   294       9.270  73.810  64.640  1.00  0.00           H  
ATOM   4598  HA  LYS   294      10.320  72.560  66.780  1.00  0.00           H  
ATOM   4599  HB1 LYS   294      10.990  74.580  67.580  1.00  0.00           H  
ATOM   4600  HB2 LYS   294       9.570  75.480  66.770  1.00  0.00           H  
ATOM   4601  HG1 LYS   294      10.690  75.330  64.690  1.00  0.00           H  
ATOM   4602  HG2 LYS   294      11.870  74.060  65.250  1.00  0.00           H  
ATOM   4603  HD1 LYS   294      13.130  75.600  66.400  1.00  0.00           H  
ATOM   4604  HD2 LYS   294      11.780  76.840  66.470  1.00  0.00           H  
ATOM   4605  HE1 LYS   294      13.560  77.630  64.850  1.00  0.00           H  
ATOM   4606  HE2 LYS   294      11.990  77.370  64.040  1.00  0.00           H  
ATOM   4607  HZ1 LYS   294      14.400  75.660  64.000  1.00  0.00           H  
ATOM   4608  HZ2 LYS   294      13.580  76.440  62.720  1.00  0.00           H  
ATOM   4609  HZ3 LYS   294      12.850  75.120  63.430  1.00  0.00           H  
ATOM   4610  N   ASN   295       7.490  73.930  67.790  1.00  0.00           N  
ATOM   4611  CA  ASN   295       6.560  74.080  68.930  1.00  0.00           C  
ATOM   4612  C   ASN   295       5.380  73.160  68.720  1.00  0.00           C  
ATOM   4613  O   ASN   295       4.510  73.080  69.550  1.00  0.00           O  
ATOM   4614  CB  ASN   295       5.960  75.520  69.140  1.00  0.00           C  
ATOM   4615  CG  ASN   295       7.060  76.470  69.280  1.00  0.00           C  
ATOM   4616  ND2 ASN   295       6.940  77.660  68.630  1.00  0.00           N  
ATOM   4617  OD1 ASN   295       8.030  76.260  70.010  1.00  0.00           O  
ATOM   4618  HN  ASN   295       7.190  74.480  67.020  1.00  0.00           H  
ATOM   4619  HA  ASN   295       7.080  73.850  69.840  1.00  0.00           H  
ATOM   4620  HB1 ASN   295       5.390  75.520  70.100  1.00  0.00           H  
ATOM   4621  HB2 ASN   295       5.190  75.680  68.350  1.00  0.00           H  
ATOM   4622 1HD2 ASN   295       7.600  78.410  68.610  1.00  0.00           H  
ATOM   4623 2HD2 ASN   295       6.070  77.910  68.210  1.00  0.00           H  
ATOM   4624  N   SER   296       5.360  72.380  67.640  1.00  0.00           N  
ATOM   4625  CA  SER   296       4.410  71.280  67.530  1.00  0.00           C  
ATOM   4626  C   SER   296       5.080  69.930  67.780  1.00  0.00           C  
ATOM   4627  O   SER   296       4.460  68.840  67.680  1.00  0.00           O  
ATOM   4628  CB  SER   296       3.690  71.180  66.110  1.00  0.00           C  
ATOM   4629  OG  SER   296       3.290  72.500  65.860  1.00  0.00           O  
ATOM   4630  HN  SER   296       6.010  72.480  66.890  1.00  0.00           H  
ATOM   4631  HA  SER   296       3.790  71.340  68.410  1.00  0.00           H  
ATOM   4632  HB1 SER   296       2.890  70.410  66.170  1.00  0.00           H  
ATOM   4633  HB2 SER   296       4.410  71.020  65.280  1.00  0.00           H  
ATOM   4634  HG1 SER   296       4.060  72.940  65.490  1.00  0.00           H  
ATOM   4635  N   LEU   297       6.370  69.970  68.140  1.00  0.00           N  
ATOM   4636  CA  LEU   297       7.110  68.740  68.450  1.00  0.00           C  
ATOM   4637  C   LEU   297       7.260  68.550  70.010  1.00  0.00           C  
ATOM   4638  O   LEU   297       7.720  69.400  70.760  1.00  0.00           O  
ATOM   4639  CB  LEU   297       8.510  68.650  67.800  1.00  0.00           C  
ATOM   4640  CG  LEU   297       9.420  67.450  68.170  1.00  0.00           C  
ATOM   4641  CD1 LEU   297       8.750  66.150  67.670  1.00  0.00           C  
ATOM   4642  CD2 LEU   297      10.710  67.720  67.420  1.00  0.00           C  
ATOM   4643  HN  LEU   297       6.910  70.800  68.140  1.00  0.00           H  
ATOM   4644  HA  LEU   297       6.550  67.920  68.020  1.00  0.00           H  
ATOM   4645  HB1 LEU   297       9.110  69.480  68.230  1.00  0.00           H  
ATOM   4646  HB2 LEU   297       8.390  68.750  66.700  1.00  0.00           H  
ATOM   4647  HG  LEU   297       9.570  67.530  69.270  1.00  0.00           H  
ATOM   4648 1HD1 LEU   297       9.380  65.300  68.010  1.00  0.00           H  
ATOM   4649 2HD1 LEU   297       8.510  66.300  66.590  1.00  0.00           H  
ATOM   4650 3HD1 LEU   297       7.850  66.050  68.310  1.00  0.00           H  
ATOM   4651 1HD2 LEU   297      11.500  67.160  67.970  1.00  0.00           H  
ATOM   4652 2HD2 LEU   297      10.920  68.810  67.360  1.00  0.00           H  
ATOM   4653 3HD2 LEU   297      10.730  67.380  66.360  1.00  0.00           H  
ATOM   4654  N   THR   298       6.780  67.390  70.540  1.00  0.00           N  
ATOM   4655  CA  THR   298       6.590  67.050  71.880  1.00  0.00           C  
ATOM   4656  C   THR   298       6.530  65.580  72.240  1.00  0.00           C  
ATOM   4657  O   THR   298       6.230  64.760  71.320  1.00  0.00           O  
ATOM   4658  CB  THR   298       5.350  67.740  72.360  1.00  0.00           C  
ATOM   4659  CG2 THR   298       4.080  67.230  71.620  1.00  0.00           C  
ATOM   4660  OG1 THR   298       5.150  67.640  73.760  1.00  0.00           O  
ATOM   4661  HN  THR   298       6.440  66.750  69.860  1.00  0.00           H  
ATOM   4662  HA  THR   298       7.490  67.390  72.380  1.00  0.00           H  
ATOM   4663  HB  THR   298       5.420  68.820  72.110  1.00  0.00           H  
ATOM   4664  HG1 THR   298       5.980  67.960  74.120  1.00  0.00           H  
ATOM   4665 1HG2 THR   298       3.900  66.230  72.060  1.00  0.00           H  
ATOM   4666 2HG2 THR   298       4.130  67.180  70.510  1.00  0.00           H  
ATOM   4667 3HG2 THR   298       3.270  67.900  71.970  1.00  0.00           H  
ATOM   4668  N   PHE   299       6.910  65.290  73.500  1.00  0.00           N  
ATOM   4669  CA  PHE   299       7.150  63.940  73.950  1.00  0.00           C  
ATOM   4670  C   PHE   299       6.300  63.740  75.180  1.00  0.00           C  
ATOM   4671  O   PHE   299       6.220  64.660  75.970  1.00  0.00           O  
ATOM   4672  CB  PHE   299       8.650  63.650  74.300  1.00  0.00           C  
ATOM   4673  CG  PHE   299       9.580  64.030  73.210  1.00  0.00           C  
ATOM   4674  CD1 PHE   299       9.620  63.260  72.020  1.00  0.00           C  
ATOM   4675  CD2 PHE   299      10.490  65.130  73.290  1.00  0.00           C  
ATOM   4676  CE1 PHE   299      10.420  63.560  70.920  1.00  0.00           C  
ATOM   4677  CE2 PHE   299      11.260  65.580  72.130  1.00  0.00           C  
ATOM   4678  CZ  PHE   299      11.230  64.730  70.970  1.00  0.00           C  
ATOM   4679  HN  PHE   299       7.010  66.050  74.140  1.00  0.00           H  
ATOM   4680  HA  PHE   299       6.910  63.190  73.200  1.00  0.00           H  
ATOM   4681  HB1 PHE   299       8.790  62.590  74.590  1.00  0.00           H  
ATOM   4682  HB2 PHE   299       8.860  64.210  75.240  1.00  0.00           H  
ATOM   4683  HD1 PHE   299       8.950  62.420  71.990  1.00  0.00           H  
ATOM   4684  HD2 PHE   299      10.480  65.770  74.160  1.00  0.00           H  
ATOM   4685  HE1 PHE   299      10.430  62.910  70.060  1.00  0.00           H  
ATOM   4686  HE2 PHE   299      11.820  66.500  72.180  1.00  0.00           H  
ATOM   4687  HZ  PHE   299      11.820  64.860  70.070  1.00  0.00           H  
ATOM   4688  N   PRO   300       5.730  62.570  75.560  1.00  0.00           N  
ATOM   4689  CA  PRO   300       5.030  62.440  76.850  1.00  0.00           C  
ATOM   4690  C   PRO   300       5.920  62.130  78.010  1.00  0.00           C  
ATOM   4691  O   PRO   300       6.660  61.140  78.040  1.00  0.00           O  
ATOM   4692  CB  PRO   300       4.060  61.260  76.650  1.00  0.00           C  
ATOM   4693  CG  PRO   300       4.690  60.430  75.460  1.00  0.00           C  
ATOM   4694  CD  PRO   300       5.450  61.460  74.670  1.00  0.00           C  
ATOM   4695  HA  PRO   300       4.480  63.310  77.180  1.00  0.00           H  
ATOM   4696  HB1 PRO   300       3.110  61.710  76.290  1.00  0.00           H  
ATOM   4697  HB2 PRO   300       3.920  60.690  77.590  1.00  0.00           H  
ATOM   4698  HG1 PRO   300       5.490  59.770  75.870  1.00  0.00           H  
ATOM   4699  HG2 PRO   300       3.960  59.930  74.800  1.00  0.00           H  
ATOM   4700  HD1 PRO   300       6.470  61.130  74.370  1.00  0.00           H  
ATOM   4701  HD2 PRO   300       4.810  61.900  73.870  1.00  0.00           H  
ATOM   4702  N   ASP   301       5.770  62.930  79.130  1.00  0.00           N  
ATOM   4703  CA  ASP   301       6.400  62.630  80.410  1.00  0.00           C  
ATOM   4704  C   ASP   301       6.170  61.240  81.030  1.00  0.00           C  
ATOM   4705  O   ASP   301       7.120  60.690  81.570  1.00  0.00           O  
ATOM   4706  CB  ASP   301       6.210  63.710  81.440  1.00  0.00           C  
ATOM   4707  CG  ASP   301       6.540  65.150  80.980  1.00  0.00           C  
ATOM   4708  OD1 ASP   301       6.190  66.050  81.780  1.00  0.00           O  
ATOM   4709  OD2 ASP   301       7.210  65.300  79.880  1.00  0.00           O1-
ATOM   4710  HN  ASP   301       5.150  63.710  79.060  1.00  0.00           H  
ATOM   4711  HA  ASP   301       7.450  62.570  80.180  1.00  0.00           H  
ATOM   4712  HB1 ASP   301       6.880  63.620  82.320  1.00  0.00           H  
ATOM   4713  HB2 ASP   301       5.160  63.810  81.780  1.00  0.00           H  
ATOM   4714  N   ASP   302       4.990  60.640  80.960  1.00  0.00           N  
ATOM   4715  CA  ASP   302       4.750  59.400  81.650  1.00  0.00           C  
ATOM   4716  C   ASP   302       5.160  58.180  80.780  1.00  0.00           C  
ATOM   4717  O   ASP   302       4.730  57.060  81.050  1.00  0.00           O  
ATOM   4718  CB  ASP   302       3.200  59.230  82.000  1.00  0.00           C  
ATOM   4719  CG  ASP   302       2.240  59.410  80.880  1.00  0.00           C  
ATOM   4720  OD1 ASP   302       1.030  59.110  81.170  1.00  0.00           O  
ATOM   4721  OD2 ASP   302       2.570  60.040  79.840  1.00  0.00           O1-
ATOM   4722  HN  ASP   302       4.230  60.950  80.390  1.00  0.00           H  
ATOM   4723  HA  ASP   302       5.380  59.430  82.520  1.00  0.00           H  
ATOM   4724  HB1 ASP   302       2.970  59.970  82.810  1.00  0.00           H  
ATOM   4725  HB2 ASP   302       3.110  58.210  82.430  1.00  0.00           H  
ATOM   4726  N   ASN   303       5.960  58.400  79.730  1.00  0.00           N  
ATOM   4727  CA  ASN   303       6.470  57.280  78.830  1.00  0.00           C  
ATOM   4728  C   ASN   303       7.950  57.320  78.830  1.00  0.00           C  
ATOM   4729  O   ASN   303       8.610  58.380  78.860  1.00  0.00           O  
ATOM   4730  CB  ASN   303       5.900  57.290  77.370  1.00  0.00           C  
ATOM   4731  CG  ASN   303       4.450  56.840  77.410  1.00  0.00           C  
ATOM   4732  ND2 ASN   303       3.560  57.690  77.990  1.00  0.00           N  
ATOM   4733  OD1 ASN   303       4.120  55.700  77.140  1.00  0.00           O  
ATOM   4734  HN  ASN   303       6.340  59.280  79.480  1.00  0.00           H  
ATOM   4735  HA  ASN   303       6.200  56.360  79.330  1.00  0.00           H  
ATOM   4736  HB1 ASN   303       6.510  56.750  76.620  1.00  0.00           H  
ATOM   4737  HB2 ASN   303       6.010  58.300  76.910  1.00  0.00           H  
ATOM   4738 1HD2 ASN   303       3.890  58.450  78.550  1.00  0.00           H  
ATOM   4739 2HD2 ASN   303       2.700  57.220  78.150  1.00  0.00           H  
ATOM   4740  N   ASP   304       8.610  56.160  78.870  1.00  0.00           N  
ATOM   4741  CA  ASP   304       9.970  55.950  79.370  1.00  0.00           C  
ATOM   4742  C   ASP   304      11.020  56.290  78.290  1.00  0.00           C  
ATOM   4743  O   ASP   304      12.010  55.600  78.150  1.00  0.00           O  
ATOM   4744  CB  ASP   304      10.180  54.510  79.980  1.00  0.00           C  
ATOM   4745  CG  ASP   304       9.300  54.190  81.110  1.00  0.00           C  
ATOM   4746  OD1 ASP   304       9.610  53.130  81.790  1.00  0.00           O  
ATOM   4747  OD2 ASP   304       8.290  54.920  81.460  1.00  0.00           O1-
ATOM   4748  HN  ASP   304       8.070  55.320  78.890  1.00  0.00           H  
ATOM   4749  HA  ASP   304      10.190  56.600  80.210  1.00  0.00           H  
ATOM   4750  HB1 ASP   304      11.260  54.510  80.230  1.00  0.00           H  
ATOM   4751  HB2 ASP   304      10.070  53.640  79.300  1.00  0.00           H  
ATOM   4752  N   ILE   305      10.780  57.260  77.390  1.00  0.00           N  
ATOM   4753  CA  ILE   305      11.700  57.680  76.360  1.00  0.00           C  
ATOM   4754  C   ILE   305      13.010  58.100  77.060  1.00  0.00           C  
ATOM   4755  O   ILE   305      13.030  58.930  77.930  1.00  0.00           O  
ATOM   4756  CB  ILE   305      10.990  58.740  75.470  1.00  0.00           C  
ATOM   4757  CG1 ILE   305       9.400  58.590  75.560  1.00  0.00           C  
ATOM   4758  CG2 ILE   305      11.520  58.710  74.030  1.00  0.00           C  
ATOM   4759  CD  ILE   305       8.560  59.310  74.520  1.00  0.00           C  
ATOM   4760  HN  ILE   305       9.870  57.660  77.360  1.00  0.00           H  
ATOM   4761  HA  ILE   305      11.840  56.830  75.700  1.00  0.00           H  
ATOM   4762  HB  ILE   305      11.220  59.780  75.810  1.00  0.00           H  
ATOM   4763 1HG1 ILE   305       8.990  58.950  76.530  1.00  0.00           H  
ATOM   4764 2HG1 ILE   305       9.140  57.500  75.570  1.00  0.00           H  
ATOM   4765 1HG2 ILE   305      12.620  58.840  74.080  1.00  0.00           H  
ATOM   4766 2HG2 ILE   305      11.110  59.530  73.400  1.00  0.00           H  
ATOM   4767 3HG2 ILE   305      11.290  57.740  73.540  1.00  0.00           H  
ATOM   4768  HD1 ILE   305       8.740  58.990  73.470  1.00  0.00           H  
ATOM   4769  HD2 ILE   305       8.750  60.400  74.450  1.00  0.00           H  
ATOM   4770  HD3 ILE   305       7.490  59.240  74.810  1.00  0.00           H  
ATOM   4771  N   SER   306      14.170  57.670  76.480  1.00  0.00           N  
ATOM   4772  CA  SER   306      15.540  58.060  76.840  1.00  0.00           C  
ATOM   4773  C   SER   306      15.850  59.390  76.210  1.00  0.00           C  
ATOM   4774  O   SER   306      15.260  59.840  75.200  1.00  0.00           O  
ATOM   4775  CB  SER   306      16.580  57.000  76.310  1.00  0.00           C  
ATOM   4776  OG  SER   306      16.540  55.780  77.030  1.00  0.00           O  
ATOM   4777  HN  SER   306      14.070  56.960  75.790  1.00  0.00           H  
ATOM   4778  HA  SER   306      15.580  58.260  77.900  1.00  0.00           H  
ATOM   4779  HB1 SER   306      17.620  57.330  76.480  1.00  0.00           H  
ATOM   4780  HB2 SER   306      16.470  56.950  75.210  1.00  0.00           H  
ATOM   4781  HG1 SER   306      16.070  55.220  76.410  1.00  0.00           H  
ATOM   4782  N   LYS   307      16.700  60.250  76.940  1.00  0.00           N  
ATOM   4783  CA  LYS   307      17.090  61.590  76.550  1.00  0.00           C  
ATOM   4784  C   LYS   307      17.700  61.730  75.110  1.00  0.00           C  
ATOM   4785  O   LYS   307      17.410  62.590  74.330  1.00  0.00           O  
ATOM   4786  CB  LYS   307      18.170  62.090  77.540  1.00  0.00           C  
ATOM   4787  CG  LYS   307      17.720  62.640  78.900  1.00  0.00           C  
ATOM   4788  CD  LYS   307      16.530  63.610  78.720  1.00  0.00           C  
ATOM   4789  CE  LYS   307      16.220  64.400  79.980  1.00  0.00           C  
ATOM   4790  NZ  LYS   307      14.980  65.200  79.830  1.00  0.00           N1+
ATOM   4791  HN  LYS   307      17.020  59.810  77.770  1.00  0.00           H  
ATOM   4792  HA  LYS   307      16.170  62.150  76.580  1.00  0.00           H  
ATOM   4793  HB1 LYS   307      18.550  63.040  77.110  1.00  0.00           H  
ATOM   4794  HB2 LYS   307      19.020  61.370  77.630  1.00  0.00           H  
ATOM   4795  HG1 LYS   307      18.630  63.200  79.200  1.00  0.00           H  
ATOM   4796  HG2 LYS   307      17.380  61.870  79.630  1.00  0.00           H  
ATOM   4797  HD1 LYS   307      15.590  63.050  78.530  1.00  0.00           H  
ATOM   4798  HD2 LYS   307      16.680  64.310  77.870  1.00  0.00           H  
ATOM   4799  HE1 LYS   307      17.000  65.150  80.240  1.00  0.00           H  
ATOM   4800  HE2 LYS   307      16.010  63.760  80.870  1.00  0.00           H  
ATOM   4801  HZ1 LYS   307      14.730  65.690  80.720  1.00  0.00           H  
ATOM   4802  HZ2 LYS   307      14.150  64.680  79.490  1.00  0.00           H  
ATOM   4803  HZ3 LYS   307      15.150  66.020  79.220  1.00  0.00           H  
ATOM   4804  N   GLU   308      18.600  60.790  74.830  1.00  0.00           N  
ATOM   4805  CA  GLU   308      19.370  60.740  73.630  1.00  0.00           C  
ATOM   4806  C   GLU   308      18.510  60.550  72.410  1.00  0.00           C  
ATOM   4807  O   GLU   308      18.700  61.270  71.470  1.00  0.00           O  
ATOM   4808  CB  GLU   308      20.310  59.490  73.800  1.00  0.00           C  
ATOM   4809  CG  GLU   308      21.360  59.440  74.900  1.00  0.00           C  
ATOM   4810  CD  GLU   308      20.720  59.350  76.240  1.00  0.00           C  
ATOM   4811  OE1 GLU   308      21.330  59.690  77.270  1.00  0.00           O  
ATOM   4812  OE2 GLU   308      19.710  58.650  76.370  1.00  0.00           O1-
ATOM   4813  HN  GLU   308      18.900  60.120  75.500  1.00  0.00           H  
ATOM   4814  HA  GLU   308      19.880  61.690  73.550  1.00  0.00           H  
ATOM   4815  HB1 GLU   308      20.920  59.300  72.900  1.00  0.00           H  
ATOM   4816  HB2 GLU   308      19.840  58.480  73.860  1.00  0.00           H  
ATOM   4817  HG1 GLU   308      21.950  60.380  74.840  1.00  0.00           H  
ATOM   4818  HG2 GLU   308      22.110  58.650  74.700  1.00  0.00           H  
ATOM   4819  N   ALA   309      17.480  59.700  72.410  1.00  0.00           N  
ATOM   4820  CA  ALA   309      16.510  59.600  71.330  1.00  0.00           C  
ATOM   4821  C   ALA   309      15.720  60.780  71.080  1.00  0.00           C  
ATOM   4822  O   ALA   309      15.600  61.190  69.880  1.00  0.00           O  
ATOM   4823  CB  ALA   309      15.510  58.440  71.550  1.00  0.00           C  
ATOM   4824  HN  ALA   309      17.450  59.000  73.120  1.00  0.00           H  
ATOM   4825  HA  ALA   309      17.070  59.530  70.410  1.00  0.00           H  
ATOM   4826  HB1 ALA   309      14.830  58.380  70.680  1.00  0.00           H  
ATOM   4827  HB2 ALA   309      14.940  58.550  72.500  1.00  0.00           H  
ATOM   4828  HB3 ALA   309      16.030  57.470  71.560  1.00  0.00           H  
ATOM   4829  N   LYS   310      15.210  61.510  72.090  1.00  0.00           N  
ATOM   4830  CA  LYS   310      14.630  62.840  72.050  1.00  0.00           C  
ATOM   4831  C   LYS   310      15.470  63.810  71.250  1.00  0.00           C  
ATOM   4832  O   LYS   310      15.020  64.410  70.260  1.00  0.00           O  
ATOM   4833  CB  LYS   310      14.060  63.300  73.360  1.00  0.00           C  
ATOM   4834  CG  LYS   310      12.880  62.390  73.720  1.00  0.00           C  
ATOM   4835  CD  LYS   310      12.230  62.740  75.060  1.00  0.00           C  
ATOM   4836  CE  LYS   310      13.040  62.390  76.270  1.00  0.00           C  
ATOM   4837  NZ  LYS   310      12.360  62.680  77.530  1.00  0.00           N1+
ATOM   4838  HN  LYS   310      15.320  61.110  73.000  1.00  0.00           H  
ATOM   4839  HA  LYS   310      13.800  62.820  71.370  1.00  0.00           H  
ATOM   4840  HB1 LYS   310      13.610  64.310  73.380  1.00  0.00           H  
ATOM   4841  HB2 LYS   310      14.800  63.160  74.180  1.00  0.00           H  
ATOM   4842  HG1 LYS   310      13.240  61.360  73.900  1.00  0.00           H  
ATOM   4843  HG2 LYS   310      12.220  62.320  72.830  1.00  0.00           H  
ATOM   4844  HD1 LYS   310      11.230  62.260  75.030  1.00  0.00           H  
ATOM   4845  HD2 LYS   310      12.140  63.850  75.000  1.00  0.00           H  
ATOM   4846  HE1 LYS   310      14.050  62.850  76.220  1.00  0.00           H  
ATOM   4847  HE2 LYS   310      13.210  61.290  76.240  1.00  0.00           H  
ATOM   4848  HZ1 LYS   310      11.400  62.290  77.520  1.00  0.00           H  
ATOM   4849  HZ2 LYS   310      12.310  63.710  77.660  1.00  0.00           H  
ATOM   4850  HZ3 LYS   310      12.900  62.340  78.350  1.00  0.00           H  
ATOM   4851  N   ASN   311      16.770  63.980  71.600  1.00  0.00           N  
ATOM   4852  CA  ASN   311      17.650  64.850  70.860  1.00  0.00           C  
ATOM   4853  C   ASN   311      17.790  64.420  69.440  1.00  0.00           C  
ATOM   4854  O   ASN   311      17.800  65.330  68.610  1.00  0.00           O  
ATOM   4855  CB  ASN   311      19.050  64.760  71.510  1.00  0.00           C  
ATOM   4856  CG  ASN   311      18.940  65.070  73.020  1.00  0.00           C  
ATOM   4857  ND2 ASN   311      19.920  64.550  73.850  1.00  0.00           N  
ATOM   4858  OD1 ASN   311      18.150  65.910  73.480  1.00  0.00           O  
ATOM   4859  HN  ASN   311      17.140  63.630  72.450  1.00  0.00           H  
ATOM   4860  HA  ASN   311      17.280  65.870  70.920  1.00  0.00           H  
ATOM   4861  HB1 ASN   311      19.770  65.470  71.050  1.00  0.00           H  
ATOM   4862  HB2 ASN   311      19.420  63.730  71.380  1.00  0.00           H  
ATOM   4863 1HD2 ASN   311      19.910  64.750  74.830  1.00  0.00           H  
ATOM   4864 2HD2 ASN   311      20.660  63.980  73.480  1.00  0.00           H  
ATOM   4865  N   LEU   312      17.870  63.090  69.110  1.00  0.00           N  
ATOM   4866  CA  LEU   312      18.110  62.660  67.730  1.00  0.00           C  
ATOM   4867  C   LEU   312      16.950  63.130  66.880  1.00  0.00           C  
ATOM   4868  O   LEU   312      17.170  63.560  65.730  1.00  0.00           O  
ATOM   4869  CB  LEU   312      18.330  61.180  67.670  1.00  0.00           C  
ATOM   4870  CG  LEU   312      18.690  60.590  66.260  1.00  0.00           C  
ATOM   4871  CD1 LEU   312      20.060  61.140  65.770  1.00  0.00           C  
ATOM   4872  CD2 LEU   312      18.880  59.100  66.230  1.00  0.00           C  
ATOM   4873  HN  LEU   312      17.740  62.370  69.790  1.00  0.00           H  
ATOM   4874  HA  LEU   312      18.980  63.170  67.350  1.00  0.00           H  
ATOM   4875  HB1 LEU   312      17.470  60.600  68.050  1.00  0.00           H  
ATOM   4876  HB2 LEU   312      19.200  60.950  68.320  1.00  0.00           H  
ATOM   4877  HG  LEU   312      17.870  60.890  65.580  1.00  0.00           H  
ATOM   4878 1HD1 LEU   312      20.220  60.650  64.780  1.00  0.00           H  
ATOM   4879 2HD1 LEU   312      20.860  60.830  66.470  1.00  0.00           H  
ATOM   4880 3HD1 LEU   312      20.090  62.240  65.890  1.00  0.00           H  
ATOM   4881 1HD2 LEU   312      18.090  58.660  66.880  1.00  0.00           H  
ATOM   4882 2HD2 LEU   312      19.840  58.740  66.640  1.00  0.00           H  
ATOM   4883 3HD2 LEU   312      18.760  58.690  65.210  1.00  0.00           H  
ATOM   4884  N   ILE   313      15.750  63.090  67.500  1.00  0.00           N  
ATOM   4885  CA  ILE   313      14.500  63.510  66.910  1.00  0.00           C  
ATOM   4886  C   ILE   313      14.500  64.950  66.540  1.00  0.00           C  
ATOM   4887  O   ILE   313      14.340  65.360  65.430  1.00  0.00           O  
ATOM   4888  CB  ILE   313      13.300  63.190  67.810  1.00  0.00           C  
ATOM   4889  CG1 ILE   313      13.020  61.720  67.670  1.00  0.00           C  
ATOM   4890  CG2 ILE   313      12.110  64.010  67.320  1.00  0.00           C  
ATOM   4891  CD  ILE   313      11.880  61.160  68.500  1.00  0.00           C  
ATOM   4892  HN  ILE   313      15.620  62.780  68.440  1.00  0.00           H  
ATOM   4893  HA  ILE   313      14.450  63.060  65.930  1.00  0.00           H  
ATOM   4894  HB  ILE   313      13.590  63.390  68.860  1.00  0.00           H  
ATOM   4895 1HG1 ILE   313      14.000  61.290  67.950  1.00  0.00           H  
ATOM   4896 2HG1 ILE   313      12.820  61.580  66.590  1.00  0.00           H  
ATOM   4897 1HG2 ILE   313      12.050  65.100  67.480  1.00  0.00           H  
ATOM   4898 2HG2 ILE   313      11.230  63.750  67.950  1.00  0.00           H  
ATOM   4899 3HG2 ILE   313      11.970  63.640  66.280  1.00  0.00           H  
ATOM   4900  HD1 ILE   313      11.920  61.160  69.610  1.00  0.00           H  
ATOM   4901  HD2 ILE   313      11.750  60.080  68.280  1.00  0.00           H  
ATOM   4902  HD3 ILE   313      10.980  61.760  68.240  1.00  0.00           H  
ATOM   4903  N   CYS   314      14.900  65.850  67.530  1.00  0.00           N  
ATOM   4904  CA  CYS   314      15.000  67.340  67.310  1.00  0.00           C  
ATOM   4905  C   CYS   314      15.990  67.720  66.250  1.00  0.00           C  
ATOM   4906  O   CYS   314      15.690  68.610  65.450  1.00  0.00           O  
ATOM   4907  CB  CYS   314      15.440  68.050  68.670  1.00  0.00           C  
ATOM   4908  SG  CYS   314      14.250  68.050  69.950  1.00  0.00           S  
ATOM   4909  HN  CYS   314      15.070  65.500  68.450  1.00  0.00           H  
ATOM   4910  HA  CYS   314      14.040  67.710  66.990  1.00  0.00           H  
ATOM   4911  HB1 CYS   314      15.570  69.130  68.460  1.00  0.00           H  
ATOM   4912  HB2 CYS   314      16.340  67.610  69.160  1.00  0.00           H  
ATOM   4913  HG1 CYS   314      14.280  66.740  70.160  1.00  0.00           H  
ATOM   4914  N   ALA   315      17.110  67.010  66.270  1.00  0.00           N  
ATOM   4915  CA  ALA   315      18.190  67.150  65.310  1.00  0.00           C  
ATOM   4916  C   ALA   315      17.740  66.840  63.840  1.00  0.00           C  
ATOM   4917  O   ALA   315      17.970  67.570  62.900  1.00  0.00           O  
ATOM   4918  CB  ALA   315      19.440  66.460  65.660  1.00  0.00           C  
ATOM   4919  HN  ALA   315      17.200  66.310  66.970  1.00  0.00           H  
ATOM   4920  HA  ALA   315      18.570  68.160  65.300  1.00  0.00           H  
ATOM   4921  HB1 ALA   315      19.640  66.570  66.750  1.00  0.00           H  
ATOM   4922  HB2 ALA   315      20.260  66.980  65.120  1.00  0.00           H  
ATOM   4923  HB3 ALA   315      19.380  65.370  65.460  1.00  0.00           H  
ATOM   4924  N   PHE   316      17.010  65.720  63.640  1.00  0.00           N  
ATOM   4925  CA  PHE   316      16.420  65.360  62.390  1.00  0.00           C  
ATOM   4926  C   PHE   316      15.090  66.070  62.020  1.00  0.00           C  
ATOM   4927  O   PHE   316      14.770  66.220  60.830  1.00  0.00           O  
ATOM   4928  CB  PHE   316      16.180  63.810  62.160  1.00  0.00           C  
ATOM   4929  CG  PHE   316      17.410  63.030  62.000  1.00  0.00           C  
ATOM   4930  CD1 PHE   316      17.670  61.850  62.700  1.00  0.00           C  
ATOM   4931  CD2 PHE   316      18.270  63.370  60.900  1.00  0.00           C  
ATOM   4932  CE1 PHE   316      18.730  60.980  62.320  1.00  0.00           C  
ATOM   4933  CE2 PHE   316      19.230  62.490  60.540  1.00  0.00           C  
ATOM   4934  CZ  PHE   316      19.560  61.330  61.250  1.00  0.00           C  
ATOM   4935  HN  PHE   316      16.890  65.050  64.370  1.00  0.00           H  
ATOM   4936  HA  PHE   316      16.950  65.840  61.570  1.00  0.00           H  
ATOM   4937  HB1 PHE   316      15.570  63.630  61.250  1.00  0.00           H  
ATOM   4938  HB2 PHE   316      15.700  63.510  63.110  1.00  0.00           H
[truncated: 121,755 more chars]
