# Supplementary material for: Designing of the N-ethyl-4-(pyridin-4-yl)benzamide based potent ROCK1 inhibitors using docking, molecular dynamics, and 3D-QSAR
Source: PeerJ. 2021 Aug 9;9:e11951. doi: 10.7717/peerj.11951 (PMC8359802; doi:10.7717/peerj.11951)
Supplement: Supplemental Information 2 [file peerj-09-11951-s002.zip › Supplementary_Files/ROCK-Coordinates/MD/ROCK1-Cpd_D03/d03.gro]

Gromacs Runs One Microsecond At Cannonball Speeds
   68
    1D03     N1    1  -6.397  -0.543  -4.784
    1D03     N2    2  -6.601  -0.375  -4.676
    1D03     N3    3  -6.949  -0.496  -4.010
    1D03     N4    4  -6.700  -0.297  -5.197
    1D03     C1    5  -6.365  -0.562  -4.655
    1D03     C2    6  -6.460  -0.527  -4.543
    1D03     C3    7  -6.571  -0.439  -4.554
    1D03     C4    8  -6.651  -0.418  -4.437
    1D03     C5    9  -6.646  -0.500  -4.322
    1D03     C6   10  -6.535  -0.595  -4.323
    1D03     C7   11  -6.446  -0.602  -4.428
    1D03     C8   12  -6.499  -0.268  -4.732
    1D03     C9   13  -6.558  -0.191  -4.853
    1D03    C10   14  -6.630  -0.286  -4.954
    1D03    C11   15  -6.753  -0.351  -4.884
    1D03    C12   16  -6.712  -0.443  -4.765
    1D03    C13   17  -6.303  -0.586  -4.886
    1D03    C14   18  -6.325  -0.727  -4.942
    1D03    C15   19  -6.244  -0.782  -5.049
    1D03    C16   20  -6.278  -0.915  -5.092
    1D03    C17   21  -6.377  -0.996  -5.040
    1D03    C18   22  -6.456  -0.938  -4.947
    1D03    C19   23  -6.437  -0.807  -4.892
    1D03    C20   24  -6.162  -0.582  -4.825
    1D03    C21   25  -6.746  -0.500  -4.213
    1D03    C22   26  -6.877  -0.450  -4.234
    1D03    C23   27  -6.984  -0.466  -4.138
    1D03    C24   28  -6.836  -0.561  -3.985
    1D03    C25   29  -6.729  -0.564  -4.082
    1D03    C26   30  -6.678  -0.211  -5.080
    1D03    C27   31  -6.573  -1.135  -4.974
    1D03     O1   32  -6.263  -0.624  -4.632
    1D03     O2   33  -6.563  -1.013  -4.900
    1D03    C63   34  -6.061  -0.536  -4.931
    1D03    F66   35  -5.961  -0.465  -4.872
    1D03    F67   36  -6.124  -0.457  -5.022
    1D03    F68   37  -6.009  -0.644  -4.994
    1D03    H29   38  -6.484  -0.501  -4.810
    1D03    H30   39  -6.805  -0.315  -5.209
    1D03    H31   40  -6.648  -0.391  -5.183
    1D03     H1   41  -6.720  -0.334  -4.437
    1D03     H2   42  -6.522  -0.662  -4.239
    1D03     H3   43  -6.362  -0.670  -4.420
    1D03     H4   44  -6.407  -0.320  -4.763
    1D03     H5   45  -6.475  -0.197  -4.652
    1D03     H6   46  -6.476  -0.140  -4.906
    1D03     H7   47  -6.630  -0.117  -4.817
    1D03     H8   48  -6.560  -0.365  -4.985
    1D03     H9   49  -6.808  -0.411  -4.957
    1D03    H10   50  -6.818  -0.271  -4.845
    1D03    H11   51  -6.800  -0.463  -4.703
    1D03    H12   52  -6.673  -0.538  -4.805
    1D03    H13   53  -6.309  -0.516  -4.970
    1D03    H14   54  -6.162  -0.726  -5.094
    1D03    H15   55  -6.220  -0.957  -5.173
    1D03    H16   56  -6.391  -1.098  -5.072
    1D03    H17   57  -6.504  -0.768  -4.816
    1D03    H18   58  -6.134  -0.682  -4.789
    1D03    H19   59  -6.161  -0.511  -4.740
    1D03    H20   60  -6.898  -0.396  -4.326
    1D03    H21   61  -7.088  -0.456  -4.167
    1D03    H22   62  -6.824  -0.613  -3.890
    1D03    H23   63  -6.635  -0.614  -4.058
    1D03    H24   64  -6.602  -0.135  -5.106
    1D03    H25   65  -6.773  -0.160  -5.056
    1D03    H26   66  -6.525  -1.122  -5.072
    1D03    H27   67  -6.679  -1.161  -4.988
    1D03    H28   68  -6.522  -1.215  -4.919
   0.00000   0.00000   0.00000
