# Supplementary material for: Designing of the N-ethyl-4-(pyridin-4-yl)benzamide based potent ROCK1 inhibitors using docking, molecular dynamics, and 3D-QSAR
Source: PeerJ. 2021 Aug 9;9:e11951. doi: 10.7717/peerj.11951 (PMC8359802; doi:10.7717/peerj.11951)
Supplement: Supplemental Information 2 [file peerj-09-11951-s002.zip › Supplementary_Files/ROCK-Coordinates/MD/ROCK1-Cpd_D03/d03.itp]

; Created by cgenff_charmm2gmx.py

[ moleculetype ]
; Name			   nrexcl
D03				 3

[ atoms ]
;	 nr		  type	resnr residue  atom   cgnr	   charge		mass  typeB    chargeB		massB
; residue	 1 D03 rtp D03 q	qsum
     1      NG2S1      1    D03     N1      1     -0.458     14.007   ;
     2      NG301      1    D03     N2      2     -0.487     14.007   ;
     3     NG2R60      1    D03     N3      3     -0.602     14.007   ;
     4      NG321      1    D03     N4      4     -0.900     14.007   ;
     5      CG2O1      1    D03     C1      5      0.594     12.011   ;
     6     CG2R61      1    D03     C2      6     -0.196     12.011   ;
     7     CG2R61      1    D03     C3      7      0.164     12.011   ;
     8     CG2R61      1    D03     C4      8     -0.171     12.011   ;
     9     CG2R67      1    D03     C5      9      0.004     12.011   ;
    10     CG2R61      1    D03     C6     10     -0.116     12.011   ;
    11     CG2R61      1    D03     C7     11     -0.096     12.011   ;
    12      CG321      1    D03     C8     12      0.045     12.011   ;
    13      CG321      1    D03     C9     13     -0.180     12.011   ;
    14      CG311      1    D03    C10     14     -0.103     12.011   ;
    15      CG321      1    D03    C11     15     -0.180     12.011   ;
    16      CG321      1    D03    C12     16      0.045     12.011   ;
    17      CG311      1    D03    C13     17     -0.012     12.011   ;
    18     CG2R61      1    D03    C14     18      0.007     12.011   ;
    19     CG2R61      1    D03    C15     19     -0.102     12.011   ;
    20     CG2R61      1    D03    C16     20     -0.115     12.011   ;
    21     CG2R61      1    D03    C17     21     -0.114     12.011   ;
    22     CG2R61      1    D03    C18     22      0.216     12.011   ;
    23     CG2R61      1    D03    C19     23     -0.101     12.011   ;
    24      CG321      1    D03    C20     24     -0.117     12.011   ;
    25     CG2R67      1    D03    C21     25     -0.000     12.011   ;
    26     CG2R61      1    D03    C22     26     -0.138     12.011   ;
    27     CG2R61      1    D03    C23     27      0.203     12.011   ;
    28     CG2R61      1    D03    C24     28      0.203     12.011   ;
    29     CG2R61      1    D03    C25     29     -0.138     12.011   ;
    30      CG321      1    D03    C26     30      0.037     12.011   ;
    31      CG331      1    D03    C27     31     -0.099     12.011   ;
    32      OG2D1      1    D03     O1     32     -0.458     15.999   ;
    33      OG301      1    D03     O2     33     -0.392     15.999   ;
    34      CG302      1    D03    C63     34      0.353     12.011   ;
    35       FGA3      1    D03    F66     35     -0.140     18.998   ;
    36       FGA3      1    D03    F67     36     -0.140     18.998   ;
    37       FGA3      1    D03    F68     37     -0.140     18.998   ;
    38       HGP1      1    D03    H29     38      0.337      1.008   ;
    39     HGPAM2      1    D03    H30     39      0.340      1.008   ;
    40     HGPAM2      1    D03    H31     40      0.340      1.008   ;
    41      HGR61      1    D03     H1     41      0.115      1.008   ;
    42      HGR61      1    D03     H2     42      0.115      1.008   ;
    43      HGR61      1    D03     H3     43      0.115      1.008   ;
    44       HGA2      1    D03     H4     44      0.090      1.008   ;
    45       HGA2      1    D03     H5     45      0.090      1.008   ;
    46       HGA2      1    D03     H6     46      0.090      1.008   ;
    47       HGA2      1    D03     H7     47      0.090      1.008   ;
    48       HGA1      1    D03     H8     48      0.090      1.008   ;
    49       HGA2      1    D03     H9     49      0.090      1.008   ;
    50       HGA2      1    D03    H10     50      0.090      1.008   ;
    51       HGA2      1    D03    H11     51      0.090      1.008   ;
    52       HGA2      1    D03    H12     52      0.090      1.008   ;
    53       HGA1      1    D03    H13     53      0.090      1.008   ;
    54      HGR61      1    D03    H14     54      0.115      1.008   ;
    55      HGR61      1    D03    H15     55      0.115      1.008   ;
    56      HGR61      1    D03    H16     56      0.115      1.008   ;
    57      HGR61      1    D03    H17     57      0.115      1.008   ;
    58       HGA2      1    D03    H18     58      0.090      1.008   ;
    59       HGA2      1    D03    H19     59      0.090      1.008   ;
    60      HGR61      1    D03    H20     60      0.115      1.008   ;
    61      HGR62      1    D03    H21     61      0.121      1.008   ;
    62      HGR62      1    D03    H22     62      0.121      1.008   ;
    63      HGR61      1    D03    H23     63      0.115      1.008   ;
    64       HGA2      1    D03    H24     64      0.090      1.008   ;
    65       HGA2      1    D03    H25     65      0.090      1.008   ;
    66       HGA3      1    D03    H26     66      0.090      1.008   ;
    67       HGA3      1    D03    H27     67      0.090      1.008   ;
    68       HGA3      1    D03    H28     68      0.090      1.008   ;

[ bonds ]
;	ai	  aj funct			  c0			c1			  c2			c3
    1     5	 1
    1    17	 1
    1    38	 1
    2    12	 1
    2    16	 1
    2     7	 1
    3    28	 1
    3    27	 1
    4    39	 1
    4    40	 1
    4    30	 1
    5     6	 1
    5    32	 1
    6     7	 1
    6    11	 1
    7     8	 1
    8     9	 1
    8    41	 1
    9    10	 1
    9    25	 1
   10    11	 1
   10    42	 1
   11    43	 1
   12    13	 1
   12    44	 1
   12    45	 1
   13    14	 1
   13    46	 1
   13    47	 1
   14    15	 1
   14    30	 1
   14    48	 1
   15    16	 1
   15    49	 1
   15    50	 1
   16    51	 1
   16    52	 1
   17    18	 1
   17    24	 1
   17    53	 1
   18    19	 1
   18    23	 1
   19    20	 1
   19    54	 1
   20    21	 1
   20    55	 1
   21    22	 1
   21    56	 1
   22    23	 1
   22    33	 1
   23    57	 1
   24    34	 1
   24    58	 1
   24    59	 1
   25    26	 1
   25    29	 1
   26    27	 1
   26    60	 1
   27    61	 1
   28    29	 1
   28    62	 1
   29    63	 1
   30    64	 1
   30    65	 1
   31    33	 1
   31    66	 1
   31    67	 1
   31    68	 1
   34    35	 1
   34    36	 1
   34    37	 1

[ pairs ]
;	ai	  aj funct			  c0			c1			  c2			c3
    1     7	 1
    1    11	 1
    1    19	 1
    1    23	 1
    1    34	 1
    1    58	 1
    1    59	 1
    2     5	 1
    2    11	 1
    2     9	 1
    2    41	 1
    2    14	 1
    2    46	 1
    2    47	 1
    2    49	 1
    2    50	 1
    3    25	 1
    3    60	 1
    3    63	 1
    4    13	 1
    4    15	 1
    4    48	 1
    5    18	 1
    5    24	 1
    5    53	 1
    5     8	 1
    5    10	 1
    5    43	 1
    6    17	 1
    6    38	 1
    6    12	 1
    6    16	 1
    6     9	 1
    6    41	 1
    6    42	 1
    7    13	 1
    7    44	 1
    7    45	 1
    7    15	 1
    7    51	 1
    7    52	 1
    7    32	 1
    7    10	 1
    7    43	 1
    7    25	 1
    8    12	 1
    8    16	 1
    8    11	 1
    8    42	 1
    8    26	 1
    8    29	 1
    9    43	 1
    9    27	 1
    9    60	 1
    9    28	 1
    9    63	 1
   10    41	 1
   10    26	 1
   10    29	 1
   11    32	 1
   11    25	 1
   12    15	 1
   12    51	 1
   12    52	 1
   12    30	 1
   12    48	 1
   13    16	 1
   13    49	 1
   13    50	 1
   13    64	 1
   13    65	 1
   14    39	 1
   14    40	 1
   14    44	 1
   14    45	 1
   14    51	 1
   14    52	 1
   15    46	 1
   15    47	 1
   15    64	 1
   15    65	 1
   16    44	 1
   16    45	 1
   16    30	 1
   16    48	 1
   17    32	 1
   17    20	 1
   17    54	 1
   17    22	 1
   17    57	 1
   17    35	 1
   17    36	 1
   17    37	 1
   18    38	 1
   18    34	 1
   18    58	 1
   18    59	 1
   18    21	 1
   18    55	 1
   18    33	 1
   19    24	 1
   19    53	 1
   19    22	 1
   19    57	 1
   19    56	 1
   20    23	 1
   20    33	 1
   21    54	 1
   21    57	 1
   21    31	 1
   22    55	 1
   22    66	 1
   22    67	 1
   22    68	 1
   23    24	 1
   23    53	 1
   23    54	 1
   23    56	 1
   23    31	 1
   24    38	 1
   25    41	 1
   25    42	 1
   25    61	 1
   25    62	 1
   26    28	 1
   26    63	 1
   27    29	 1
   27    62	 1
   28    61	 1
   29    60	 1
   30    46	 1
   30    47	 1
   30    49	 1
   30    50	 1
   32    38	 1
   33    56	 1
   33    57	 1
   34    53	 1
   35    58	 1
   35    59	 1
   36    58	 1
   36    59	 1
   37    58	 1
   37    59	 1
   38    53	 1
   39    64	 1
   39    65	 1
   40    64	 1
   40    65	 1
   42    43	 1
   44    46	 1
   44    47	 1
   45    46	 1
   45    47	 1
   46    48	 1
   47    48	 1
   48    49	 1
   48    50	 1
   48    64	 1
   48    65	 1
   49    51	 1
   49    52	 1
   50    51	 1
   50    52	 1
   53    58	 1
   53    59	 1
   54    55	 1
   55    56	 1
   60    61	 1
   62    63	 1

[ angles ]
;	ai	  aj	ak funct			c0			  c1			c2			  c3
    5     1    17	5
    5     1    38	5
   17     1    38	5
   12     2    16	5
   12     2     7	5
   16     2     7	5
   28     3    27	5
   39     4    40	5
   39     4    30	5
   40     4    30	5
    1     5     6	5
    1     5    32	5
    6     5    32	5
    5     6     7	5
    5     6    11	5
    7     6    11	5
    6     7     2	5
    6     7     8	5
    2     7     8	5
    7     8     9	5
    7     8    41	5
    9     8    41	5
    8     9    10	5
    8     9    25	5
   10     9    25	5
    9    10    11	5
    9    10    42	5
   11    10    42	5
    6    11    10	5
    6    11    43	5
   10    11    43	5
    2    12    13	5
    2    12    44	5
    2    12    45	5
   13    12    44	5
   13    12    45	5
   44    12    45	5
   12    13    14	5
   12    13    46	5
   12    13    47	5
   14    13    46	5
   14    13    47	5
   46    13    47	5
   13    14    15	5
   13    14    30	5
   13    14    48	5
   15    14    30	5
   15    14    48	5
   30    14    48	5
   14    15    16	5
   14    15    49	5
   14    15    50	5
   16    15    49	5
   16    15    50	5
   49    15    50	5
    2    16    15	5
    2    16    51	5
    2    16    52	5
   15    16    51	5
   15    16    52	5
   51    16    52	5
    1    17    18	5
    1    17    24	5
    1    17    53	5
   18    17    24	5
   18    17    53	5
   24    17    53	5
   17    18    19	5
   17    18    23	5
   19    18    23	5
   18    19    20	5
   18    19    54	5
   20    19    54	5
   19    20    21	5
   19    20    55	5
   21    20    55	5
   20    21    22	5
   20    21    56	5
   22    21    56	5
   21    22    23	5
   21    22    33	5
   23    22    33	5
   18    23    22	5
   18    23    57	5
   22    23    57	5
   17    24    34	5
   17    24    58	5
   17    24    59	5
   34    24    58	5
   34    24    59	5
   58    24    59	5
    9    25    26	5
    9    25    29	5
   26    25    29	5
   25    26    27	5
   25    26    60	5
   27    26    60	5
   26    27     3	5
   26    27    61	5
    3    27    61	5
    3    28    29	5
    3    28    62	5
   29    28    62	5
   25    29    28	5
   25    29    63	5
   28    29    63	5
   14    30     4	5
   14    30    64	5
   14    30    65	5
    4    30    64	5
    4    30    65	5
   64    30    65	5
   33    31    66	5
   33    31    67	5
   33    31    68	5
   66    31    67	5
   66    31    68	5
   67    31    68	5
   22    33    31	5
   24    34    35	5
   24    34    36	5
   24    34    37	5
   35    34    36	5
   35    34    37	5
   36    34    37	5

[ dihedrals ]
;	ai	  aj	ak	  al funct			  c0			c1			  c2			c3			  c4			c5
   17     1     5     6	 9
   17     1     5    32	 9
   38     1     5     6	 9
   38     1     5    32	 9
    5     1    17    18	 9
    5     1    17    24	 9
    5     1    17    53	 9
   38     1    17    18	 9
   38     1    17    24	 9
   38     1    17    53	 9
   16     2    12    13	 9
   16     2    12    44	 9
   16     2    12    45	 9
    7     2    12    13	 9
    7     2    12    44	 9
    7     2    12    45	 9
   12     2    16    15	 9
   12     2    16    51	 9
   12     2    16    52	 9
    7     2    16    15	 9
    7     2    16    51	 9
    7     2    16    52	 9
   12     2     7     6	 9
   12     2     7     8	 9
   16     2     7     6	 9
   16     2     7     8	 9
   27     3    28    29	 9
   27     3    28    62	 9
   28     3    27    26	 9
   28     3    27    61	 9
   39     4    30    14	 9
   39     4    30    64	 9
   39     4    30    65	 9
   40     4    30    14	 9
   40     4    30    64	 9
   40     4    30    65	 9
    1     5     6     7	 9
    1     5     6    11	 9
   32     5     6     7	 9
   32     5     6    11	 9
    5     6     7     2	 9
    5     6     7     8	 9
   11     6     7     2	 9
   11     6     7     8	 9
    5     6    11    10	 9
    5     6    11    43	 9
    7     6    11    10	 9
    7     6    11    43	 9
    6     7     8     9	 9
    6     7     8    41	 9
    2     7     8     9	 9
    2     7     8    41	 9
    7     8     9    10	 9
    7     8     9    25	 9
   41     8     9    10	 9
   41     8     9    25	 9
    8     9    10    11	 9
    8     9    10    42	 9
   25     9    10    11	 9
   25     9    10    42	 9
    8     9    25    26	 9
    8     9    25    29	 9
   10     9    25    26	 9
   10     9    25    29	 9
    9    10    11     6	 9
    9    10    11    43	 9
   42    10    11     6	 9
   42    10    11    43	 9
    2    12    13    14	 9
    2    12    13    46	 9
    2    12    13    47	 9
   44    12    13    14	 9
   44    12    13    46	 9
   44    12    13    47	 9
   45    12    13    14	 9
   45    12    13    46	 9
   45    12    13    47	 9
   12    13    14    15	 9
   12    13    14    30	 9
   12    13    14    48	 9
   46    13    14    15	 9
   46    13    14    30	 9
   46    13    14    48	 9
   47    13    14    15	 9
   47    13    14    30	 9
   47    13    14    48	 9
   13    14    15    16	 9
   13    14    15    49	 9
   13    14    15    50	 9
   30    14    15    16	 9
   30    14    15    49	 9
   30    14    15    50	 9
   48    14    15    16	 9
   48    14    15    49	 9
   48    14    15    50	 9
   13    14    30     4	 9
   13    14    30    64	 9
   13    14    30    65	 9
   15    14    30     4	 9
   15    14    30    64	 9
   15    14    30    65	 9
   48    14    30     4	 9
   48    14    30    64	 9
   48    14    30    65	 9
   14    15    16     2	 9
   14    15    16    51	 9
   14    15    16    52	 9
   49    15    16     2	 9
   49    15    16    51	 9
   49    15    16    52	 9
   50    15    16     2	 9
   50    15    16    51	 9
   50    15    16    52	 9
    1    17    18    19	 9
    1    17    18    23	 9
   24    17    18    19	 9
   24    17    18    23	 9
   53    17    18    19	 9
   53    17    18    23	 9
    1    17    24    34	 9
    1    17    24    58	 9
    1    17    24    59	 9
   18    17    24    34	 9
   18    17    24    58	 9
   18    17    24    59	 9
   53    17    24    34	 9
   53    17    24    58	 9
   53    17    24    59	 9
   17    18    19    20	 9
   17    18    19    54	 9
   23    18    19    20	 9
   23    18    19    54	 9
   17    18    23    22	 9
   17    18    23    57	 9
   19    18    23    22	 9
   19    18    23    57	 9
   18    19    20    21	 9
   18    19    20    55	 9
   54    19    20    21	 9
   54    19    20    55	 9
   19    20    21    22	 9
   19    20    21    56	 9
   55    20    21    22	 9
   55    20    21    56	 9
   20    21    22    23	 9
   20    21    22    33	 9
   56    21    22    23	 9
   56    21    22    33	 9
   21    22    23    18	 9
   21    22    23    57	 9
   33    22    23    18	 9
   33    22    23    57	 9
   21    22    33    31	 9
   23    22    33    31	 9
   17    24    34    35	 9
   17    24    34    36	 9
   17    24    34    37	 9
   58    24    34    35	 9
   58    24    34    36	 9
   58    24    34    37	 9
   59    24    34    35	 9
   59    24    34    36	 9
   59    24    34    37	 9
    9    25    26    27	 9
    9    25    26    60	 9
   29    25    26    27	 9
   29    25    26    60	 9
    9    25    29    28	 9
    9    25    29    63	 9
   26    25    29    28	 9
   26    25    29    63	 9
   25    26    27     3	 9
   25    26    27    61	 9
   60    26    27     3	 9
   60    26    27    61	 9
    3    28    29    25	 9
    3    28    29    63	 9
   62    28    29    25	 9
   62    28    29    63	 9
   66    31    33    22	 9
   67    31    33    22	 9
   68    31    33    22	 9

[ dihedrals ]
;	ai	  aj	ak	  al funct			  c0			c1			  c2			c3
    5     6     1    32	 2
