# Supplementary material for: Designing of the N-ethyl-4-(pyridin-4-yl)benzamide based potent ROCK1 inhibitors using docking, molecular dynamics, and 3D-QSAR
Source: PeerJ. 2021 Aug 9;9:e11951. doi: 10.7717/peerj.11951 (PMC8359802; doi:10.7717/peerj.11951)
Supplement: Supplemental Information 2 [file peerj-09-11951-s002.zip › Supplementary_Files/ROCK-Coordinates/MD/ROCK1-Cpd_D03/d03.prm]

[ bondtypes ]
;      i        j  func           b0           kb


[ angletypes ]
;      i        j        k  func       theta0       ktheta          ub0          kub
  CG2R61    CG311    NG2S1     5   115.200000   443.504000   0.00000000         0.00
   CG302    CG321    CG311     5   113.500000   488.272800   0.25610000      9338.69
   CG311    CG321    NG321     5   115.770000   507.351840   0.00000000         0.00


[ dihedraltypes ]
;      i        j        k        l  func         phi0         kphi  mult
  CG2R61    CG2O1    NG2S1    CG311     9     0.000000     6.694400     1
  CG2R61    CG2O1    NG2S1    CG311     9   180.000000    16.736000     2
   CG2O1   CG2R61   CG2R61    NG301     9   180.000000     5.857600     2
  CG2R67   CG2R61   CG2R61   NG2R60     9   180.000000     5.020800     2
  CG2R67   CG2R61   CG2R61    NG301     9   180.000000     5.857600     2
  CG2R67   CG2R61   CG2R61    HGR62     9   180.000000    17.572800     2
  CG2R61   CG2R61    CG311    NG2S1     9     0.000000     0.497896     2
  CG2R61   CG2R61    CG311    NG2S1     9   180.000000     0.552288     4
  CG2R61   CG2R61    CG311    NG2S1     9   180.000000     0.054392     6
    FGA3    CG302    CG321    CG311     9     0.000000     1.046000     3
  CG2R61    CG311    CG321    CG302     9     0.000000     0.167360     3
   CG321    CG311    CG321    NG321     9     0.000000     0.836800     3
   NG2S1    CG311    CG321    CG302     9     0.000000     0.836800     3
    HGA1    CG311    CG321    CG302     9     0.000000     0.815880     3
    HGA1    CG311    CG321    NG321     9     0.000000     0.753120     3
  CG2R61    CG311    NG2S1    CG2O1     9     0.000000     0.062760     1
  CG2R61    CG311    NG2S1    CG2O1     9     0.000000     1.246832     2
  CG2R61    CG311    NG2S1    CG2O1     9   180.000000     0.317984     3
  CG2R61    CG311    NG2S1    CG2O1     9     0.000000     2.589896     4
  CG2R61    CG311    NG2S1    CG2O1     9     0.000000     0.619232     6
  CG2R61    CG311    NG2S1     HGP1     9     0.000000     0.000000     1
   CG311    CG321    CG321    NG301     9   180.000000     0.669440     1
   CG311    CG321    CG321    NG301     9     0.000000     1.631760     2
   CG321    CG321    NG301   CG2R61     9   180.000000     1.840960     1
   CG321    CG321    NG301   CG2R61     9     0.000000     0.125520     2
   CG321    CG321    NG301   CG2R61     9     0.000000     0.041840     3
   CG311    CG321    NG321   HGPAM2     9   180.000000     2.092000     1
   CG311    CG321    NG321   HGPAM2     9     0.000000     1.673600     3


[ dihedraltypes ]
; 'improper' dihedrals 
;      i        j        k        l  func         phi0         kphi
