# Supplementary material for: Designing of the N-ethyl-4-(pyridin-4-yl)benzamide based potent ROCK1 inhibitors using docking, molecular dynamics, and 3D-QSAR
Source: PeerJ. 2021 Aug 9;9:e11951. doi: 10.7717/peerj.11951 (PMC8359802; doi:10.7717/peerj.11951)
Supplement: Supplemental Information 2 [file peerj-09-11951-s002.zip › Supplementary_Files/ROCK-Coordinates/MD/ROCK1-Cpd_D03/D03DC.mol2]

#	Name:			D03
#	Creating user name:	Swapnil
#	Creation time:		Sat Jan 16 19:03:51 2021

#	Modifying user name:	Swapnil
#	Modification time:	Sat Jan 16 19:06:07 2021

@<TRIPOS>MOLECULE
D03
   68    71     1     0     0
SMALL
USER_CHARGES
INVALID_CHARGES

@<TRIPOS>ATOM
      1 N         -63.9719   -5.4345  -47.8433 N.pl3     1 D03    -0.3050 
      2 N         -66.0100   -3.7490  -46.7620 N.3       1 D03    -0.3290 
      3 N         -69.4899   -4.9614  -40.0992 N.ar      1 D03    -0.2630 
      4 N         -66.9950   -2.9680  -51.9700 N.3       1 D03    -0.3300 
      5 C         -63.6539   -5.6185  -46.5483 C.2       1 D03     0.2460 
      6 C         -64.6021   -5.2704  -45.4259 C.ar      1 D03     0.0580 
      7 C         -65.7091   -4.3904  -45.5429 C.ar      1 D03     0.0420 
      8 C         -66.5101   -4.1784  -44.3699 C.ar      1 D03     0.0320 
      9 C         -66.4581   -5.0024  -43.2179 C.ar      1 D03    -0.0160 
     10 C         -65.3521   -5.9484  -43.2289 C.ar      1 D03     0.0090 
     11 C         -64.4601   -6.0224  -44.2809 C.ar      1 D03     0.0160 
     12 C         -64.9880   -2.6840  -47.3180 C.3       1 D03     0.1040 
     13 C         -65.5780   -1.9120  -48.5350 C.3       1 D03     0.0230 
     14 C         -66.3020   -2.8570  -49.5400 C.3       1 D03     0.0050 
     15 C         -67.5290   -3.5090  -48.8360 C.3       1 D03     0.0230 
     16 C         -67.1190   -4.4280  -47.6510 C.3       1 D03     0.1040 
     17 C         -63.0299   -5.8645  -48.8583 C.3       1 D03     0.1010 
     18 C         -63.2507   -7.2666  -49.4159 C.ar      1 D03    -0.0250 
     19 C         -62.4377   -7.8186  -50.4879 C.ar      1 D03     0.0050 
     20 C         -62.7837   -9.1546  -50.9169 C.ar      1 D03     0.0030 
     21 C         -63.7687   -9.9556  -50.3999 C.ar      1 D03     0.0320 
     22 C         -64.5547   -9.3826  -49.4669 C.ar      1 D03     0.0760 
     23 C         -64.3697   -8.0666  -48.9169 C.ar      1 D03     0.0380 
     24 C         -61.6179   -5.8165  -48.2453 C.3       1 D03     0.0080 
     25 C         -67.4629   -4.9994  -42.1312 C.ar      1 D03    -0.0150 
     26 C         -68.7719   -4.4974  -42.3372 C.ar      1 D03     0.0280 
     27 C         -69.8359   -4.6634  -41.3802 C.ar      1 D03     0.1110 
     28 C         -68.3589   -5.6144  -39.8462 C.ar      1 D03     0.1110 
     29 C         -67.2879   -5.6434  -40.8212 C.ar      1 D03     0.0280 
     30 C         -66.7790   -2.1070  -50.7980 C.3       1 D03     0.0800 
     31 C         -65.7275  -11.3448  -49.7383 C.3       1 D03     0.2020 
     32 O         -62.6259   -6.2375  -46.3243 O.2       1 D03    -0.2700 
     33 O         -65.6304  -10.1264  -48.9960 O.3       1 D03    -0.3480 
     34 C63       -60.6109   -5.3575  -49.3143 C.3       1 D03     0.0250 
     35 F66       -59.6089   -4.6525  -48.7213 F         1 D03     0.0000 
     36 F67       -61.2429   -4.5675  -50.2243 F         1 D03     0.0000 
     37 F68       -60.0899   -6.4445  -49.9433 F         1 D03     0.0000 
     38 H         -64.8389   -5.0095  -48.0993 H         1 D03     0.1500 
     39 H         -68.0530   -3.1520  -52.0910 H         1 D03     0.1180 
     40 H         -66.4810   -3.9060  -51.8270 H         1 D03     0.1180 
     41 H1        -67.1952   -3.3383  -44.3653 H         1 D03     0.0000 
     42 H2        -65.2244   -6.6162  -42.3846 H         1 D03     0.0000 
     43 H3        -63.6162   -6.6981  -44.2023 H         1 D03     0.0000 
     44 H4        -64.0691   -3.2001  -47.6329 H         1 D03     0.0000 
     45 H5        -64.7499   -1.9656  -46.5197 H         1 D03     0.0000 
     46 H6        -64.7585   -1.3989  -49.0595 H         1 D03     0.0000 
     47 H7        -66.2997   -1.1683  -48.1661 H         1 D03     0.0000 
     48 H8        -65.6003   -3.6464  -49.8473 H         1 D03     0.0000 
     49 H9        -68.0802   -4.1104  -49.5739 H         1 D03     0.0000 
     50 H10       -68.1812   -2.7102  -48.4531 H         1 D03     0.0000 
     51 H11       -68.0042   -4.6287  -47.0296 H         1 D03     0.0000 
     52 H12       -66.7286   -5.3758  -48.0502 H         1 D03     0.0000 
     53 H13       -63.0896   -5.1546  -49.6964 H         1 D03     0.0000 
     54 H14       -61.6229   -7.2626  -50.9372 H         1 D03     0.0000 
     55 H15       -62.2028   -9.5669  -51.7340 H         1 D03     0.0000 
     56 H16       -63.9064  -10.9820  -50.7203 H         1 D03     0.0000 
     57 H17       -65.0383   -7.6795  -48.1565 H         1 D03     0.0000 
     58 H18       -61.3398   -6.8182  -47.8856 H         1 D03     0.0000 
     59 H19       -61.6073   -5.1086  -47.4034 H         1 D03     0.0000 
     60 H20       -68.9823   -3.9640  -43.2571 H         1 D03     0.0000 
     61 H21       -70.8746   -4.5547  -41.6707 H         1 D03     0.0000 
     62 H22       -68.2374   -6.1302  -38.9006 H         1 D03     0.0000 
     63 H23       -66.3547   -6.1414  -40.5842 H         1 D03     0.0000 
     64 H24       -66.0205   -1.3542  -51.0587 H         1 D03     0.0000 
     65 H25       -67.7281   -1.6042  -50.5603 H         1 D03     0.0000 
     66 H26       -65.2498  -11.2147  -50.7206 H         1 D03     0.0000 
     67 H27       -66.7869  -11.6060  -49.8774 H         1 D03     0.0000 
     68 H28       -65.2203  -12.1509  -49.1878 H         1 D03     0.0000 
@<TRIPOS>BOND
     1    5    1 1    
     2    1   17 1    
     3    1   38 1    
     4   12    2 1    
     5   16    2 1    
     6   28    3 ar   
     7    4   39 1    
     8    4   40 1    
     9    6    5 1    
    10    5   32 2    
    11    7    6 ar   
    12    6   11 ar   
    13    2    7 1    
    14    7    8 ar   
    15    8    9 ar   
    16    9   10 ar   
    17    9   25 1    
    18   11   10 ar   
    19   13   12 1    
    20   14   13 1    
    21   14   15 1    
    22   30   14 1    
    23   15   16 1    
    24   17   18 1    
    25   17   24 1    
    26   18   19 ar   
    27   18   23 ar   
    28   19   20 ar   
    29   20   21 ar   
    30   22   21 ar   
    31   23   22 ar   
    32   22   33 1    
    33   24   34 1    
    34   25   26 ar   
    35   25   29 ar   
    36   26   27 ar   
    37   27    3 ar   
    38   29   28 ar   
    39    4   30 1    
    40   33   31 1    
    41   34   35 1    
    42   34   36 1    
    43   34   37 1    
    44    8   41 1    
    45   10   42 1    
    46   11   43 1    
    47   12   44 1    
    48   12   45 1    
    49   13   46 1    
    50   13   47 1    
    51   14   48 1    
    52   15   49 1    
    53   15   50 1    
    54   16   51 1    
    55   16   52 1    
    56   17   53 1    
    57   19   54 1    
    58   20   55 1    
    59   21   56 1    
    60   23   57 1    
    61   24   58 1    
    62   24   59 1    
    63   26   60 1    
    64   27   61 1    
    65   28   62 1    
    66   29   63 1    
    67   30   64 1    
    68   30   65 1    
    69   31   66 1    
    70   31   67 1    
    71   31   68 1    
@<TRIPOS>SUBSTRUCTURE
     1 D03     1 GROUP             1 D     ****    0 ROOT 
