# Supplementary material for: Designing of the N-ethyl-4-(pyridin-4-yl)benzamide based potent ROCK1 inhibitors using docking, molecular dynamics, and 3D-QSAR
Source: PeerJ. 2021 Aug 9;9:e11951. doi: 10.7717/peerj.11951 (PMC8359802; doi:10.7717/peerj.11951)
Supplement: Supplemental Information 2 [file peerj-09-11951-s002.zip › Supplementary_Files/ROCK-Coordinates/MD/ROCK1-Cpd_D03/MD_D02_OUT.pdb]

ATOM      1  N   THR     9      28.220  46.110  76.830  1.00  0.00           N  
ATOM      2  CA  THR     9      28.350  47.570  77.330  1.00  0.00           C  
ATOM      3  C   THR     9      27.200  48.380  76.850  1.00  0.00           C  
ATOM      4  O   THR     9      26.630  48.120  75.830  1.00  0.00           O  
ATOM      5  CB  THR     9      29.650  48.160  76.860  1.00  0.00           C  
ATOM      6  CG2 THR     9      29.790  49.670  77.110  1.00  0.00           C  
ATOM      7  OG1 THR     9      30.850  47.600  77.310  1.00  0.00           O  
ATOM      8  HA  THR     9      28.320  47.570  78.410  1.00  0.00           H  
ATOM      9  HB  THR     9      29.580  48.230  75.750  1.00  0.00           H  
ATOM     10  HG1 THR     9      31.070  47.010  76.580  1.00  0.00           H  
ATOM     11 1HG2 THR     9      29.610  49.930  78.180  1.00  0.00           H  
ATOM     12 2HG2 THR     9      29.020  50.240  76.560  1.00  0.00           H  
ATOM     13 3HG2 THR     9      30.810  50.070  76.920  1.00  0.00           H  
ATOM     14  H1  THR     9      27.240  45.790  76.920  1.00  0.00           H  
ATOM     15  H2  THR     9      28.810  45.440  77.360  1.00  0.00           H  
ATOM     16  H3  THR     9      28.420  46.000  75.820  1.00  0.00           H  
ATOM     17  N   ARG    10      26.710  49.360  77.620  1.00  0.00           N  
ATOM     18  CA  ARG    10      25.600  50.240  77.210  1.00  0.00           C  
ATOM     19  C   ARG    10      25.840  51.050  75.880  1.00  0.00           C  
ATOM     20  O   ARG    10      26.910  51.620  75.710  1.00  0.00           O  
ATOM     21  CB  ARG    10      24.900  50.990  78.340  1.00  0.00           C  
ATOM     22  CG  ARG    10      25.530  51.930  79.340  1.00  0.00           C  
ATOM     23  CD  ARG    10      24.590  52.920  80.000  1.00  0.00           C  
ATOM     24  NE  ARG    10      25.470  53.940  80.640  1.00  0.00           N  
ATOM     25  CZ  ARG    10      24.970  54.990  81.310  1.00  0.00           C  
ATOM     26  NH1 ARG    10      23.670  55.320  81.040  1.00  0.00           N1+
ATOM     27  NH2 ARG    10      25.650  55.710  82.120  1.00  0.00           N  
ATOM     28  HN  ARG    10      27.050  49.390  78.560  1.00  0.00           H  
ATOM     29  HA  ARG    10      24.900  49.480  76.910  1.00  0.00           H  
ATOM     30  HB1 ARG    10      24.340  50.210  78.900  1.00  0.00           H  
ATOM     31  HB2 ARG    10      24.060  51.500  77.820  1.00  0.00           H  
ATOM     32  HG1 ARG    10      26.250  52.520  78.720  1.00  0.00           H  
ATOM     33  HG2 ARG    10      26.120  51.360  80.080  1.00  0.00           H  
ATOM     34  HD1 ARG    10      23.940  52.410  80.740  1.00  0.00           H  
ATOM     35  HD2 ARG    10      23.870  53.220  79.190  1.00  0.00           H  
ATOM     36  HE  ARG    10      26.460  53.840  80.670  1.00  0.00           H  
ATOM     37 1HH1 ARG    10      23.160  54.730  80.400  1.00  0.00           H  
ATOM     38 2HH1 ARG    10      23.020  55.820  81.620  1.00  0.00           H  
ATOM     39 1HH2 ARG    10      26.630  55.560  82.190  1.00  0.00           H  
ATOM     40 2HH2 ARG    10      25.240  56.380  82.730  1.00  0.00           H  
ATOM     41  N   PHE    11      24.860  51.040  74.960  1.00  0.00           N  
ATOM     42  CA  PHE    11      24.870  51.660  73.680  1.00  0.00           C  
ATOM     43  C   PHE    11      25.800  51.090  72.500  1.00  0.00           C  
ATOM     44  O   PHE    11      26.070  51.810  71.550  1.00  0.00           O  
ATOM     45  CB  PHE    11      24.930  53.230  73.860  1.00  0.00           C  
ATOM     46  CG  PHE    11      23.880  53.710  74.830  1.00  0.00           C  
ATOM     47  CD1 PHE    11      24.160  54.330  76.080  1.00  0.00           C  
ATOM     48  CD2 PHE    11      22.580  53.680  74.350  1.00  0.00           C  
ATOM     49  CE1 PHE    11      23.100  54.800  76.850  1.00  0.00           C  
ATOM     50  CE2 PHE    11      21.580  54.250  75.100  1.00  0.00           C  
ATOM     51  CZ  PHE    11      21.840  54.770  76.360  1.00  0.00           C  
ATOM     52  HN  PHE    11      23.990  50.710  75.300  1.00  0.00           H  
ATOM     53  HA  PHE    11      23.870  51.450  73.330  1.00  0.00           H  
ATOM     54  HB1 PHE    11      24.690  53.680  72.860  1.00  0.00           H  
ATOM     55  HB2 PHE    11      25.850  53.670  74.290  1.00  0.00           H  
ATOM     56  HD1 PHE    11      25.180  54.310  76.410  1.00  0.00           H  
ATOM     57  HD2 PHE    11      22.290  53.300  73.380  1.00  0.00           H  
ATOM     58  HE1 PHE    11      23.330  55.180  77.840  1.00  0.00           H  
ATOM     59  HE2 PHE    11      20.580  54.040  74.780  1.00  0.00           H  
ATOM     60  HZ  PHE    11      21.040  55.070  77.010  1.00  0.00           H  
ATOM     61  N   GLU    12      26.170  49.870  72.550  1.00  0.00           N  
ATOM     62  CA  GLU    12      26.890  49.100  71.560  1.00  0.00           C  
ATOM     63  C   GLU    12      26.220  48.960  70.270  1.00  0.00           C  
ATOM     64  O   GLU    12      25.050  48.490  70.220  1.00  0.00           O  
ATOM     65  CB  GLU    12      27.650  47.880  72.010  1.00  0.00           C  
ATOM     66  CG  GLU    12      28.860  48.140  73.010  1.00  0.00           C  
ATOM     67  CD  GLU    12      29.440  46.830  73.470  1.00  0.00           C  
ATOM     68  OE1 GLU    12      30.620  46.600  73.060  1.00  0.00           O  
ATOM     69  OE2 GLU    12      28.820  46.120  74.300  1.00  0.00           O1-
ATOM     70  HN  GLU    12      25.710  49.270  73.210  1.00  0.00           H  
ATOM     71  HA  GLU    12      27.680  49.780  71.310  1.00  0.00           H  
ATOM     72  HB1 GLU    12      28.030  47.270  71.160  1.00  0.00           H  
ATOM     73  HB2 GLU    12      26.960  47.300  72.670  1.00  0.00           H  
ATOM     74  HG1 GLU    12      28.570  48.830  73.830  1.00  0.00           H  
ATOM     75  HG2 GLU    12      29.610  48.760  72.470  1.00  0.00           H  
ATOM     76  N   LYS    13      26.940  49.200  69.150  1.00  0.00           N  
ATOM     77  CA  LYS    13      26.560  49.280  67.730  1.00  0.00           C  
ATOM     78  C   LYS    13      27.310  48.170  66.970  1.00  0.00           C  
ATOM     79  O   LYS    13      28.360  47.780  67.380  1.00  0.00           O  
ATOM     80  CB  LYS    13      26.910  50.730  67.160  1.00  0.00           C  
ATOM     81  CG  LYS    13      26.230  51.910  67.870  1.00  0.00           C  
ATOM     82  CD  LYS    13      24.720  51.670  68.170  1.00  0.00           C  
ATOM     83  CE  LYS    13      23.940  52.970  68.580  1.00  0.00           C  
ATOM     84  NZ  LYS    13      22.430  52.760  68.750  1.00  0.00           N1+
ATOM     85  HN  LYS    13      27.900  49.460  69.150  1.00  0.00           H  
ATOM     86  HA  LYS    13      25.510  49.050  67.680  1.00  0.00           H  
ATOM     87  HB1 LYS    13      26.710  50.770  66.070  1.00  0.00           H  
ATOM     88  HB2 LYS    13      28.010  50.850  67.300  1.00  0.00           H  
ATOM     89  HG1 LYS    13      26.430  52.860  67.330  1.00  0.00           H  
ATOM     90  HG2 LYS    13      26.760  51.960  68.850  1.00  0.00           H  
ATOM     91  HD1 LYS    13      24.550  50.910  68.960  1.00  0.00           H  
ATOM     92  HD2 LYS    13      24.200  51.230  67.290  1.00  0.00           H  
ATOM     93  HE1 LYS    13      24.030  53.820  67.870  1.00  0.00           H  
ATOM     94  HE2 LYS    13      24.260  53.320  69.590  1.00  0.00           H  
ATOM     95  HZ1 LYS    13      22.040  52.240  67.940  1.00  0.00           H  
ATOM     96  HZ2 LYS    13      21.890  53.630  68.890  1.00  0.00           H  
ATOM     97  HZ3 LYS    13      22.340  52.110  69.560  1.00  0.00           H  
ATOM     98  N   MET    14      26.710  47.700  65.890  1.00  0.00           N  
ATOM     99  CA  MET    14      27.210  46.620  65.040  1.00  0.00           C  
ATOM    100  C   MET    14      27.740  47.310  63.700  1.00  0.00           C  
ATOM    101  O   MET    14      26.960  47.720  62.820  1.00  0.00           O  
ATOM    102  CB  MET    14      26.180  45.550  64.740  1.00  0.00           C  
ATOM    103  CG  MET    14      25.860  44.690  66.000  1.00  0.00           C  
ATOM    104  SD  MET    14      27.420  43.970  66.690  1.00  0.00           S  
ATOM    105  CE  MET    14      26.500  42.890  67.820  1.00  0.00           C  
ATOM    106  HN  MET    14      25.870  48.100  65.530  1.00  0.00           H  
ATOM    107  HA  MET    14      28.040  46.150  65.540  1.00  0.00           H  
ATOM    108  HB1 MET    14      26.430  44.910  63.860  1.00  0.00           H  
ATOM    109  HB2 MET    14      25.190  45.950  64.440  1.00  0.00           H  
ATOM    110  HG1 MET    14      25.270  43.770  65.800  1.00  0.00           H  
ATOM    111  HG2 MET    14      25.360  45.230  66.820  1.00  0.00           H  
ATOM    112  HE1 MET    14      26.090  41.960  67.380  1.00  0.00           H  
ATOM    113  HE2 MET    14      25.710  43.430  68.390  1.00  0.00           H  
ATOM    114  HE3 MET    14      27.290  42.540  68.510  1.00  0.00           H  
ATOM    115  N   ASP    15      29.040  47.380  63.640  1.00  0.00           N  
ATOM    116  CA  ASP    15      29.730  48.330  62.630  1.00  0.00           C  
ATOM    117  C   ASP    15      29.310  48.200  61.140  1.00  0.00           C  
ATOM    118  O   ASP    15      29.250  49.220  60.470  1.00  0.00           O  
ATOM    119  CB  ASP    15      31.230  48.000  62.650  1.00  0.00           C  
ATOM    120  CG  ASP    15      31.930  48.570  63.960  1.00  0.00           C  
ATOM    121  OD1 ASP    15      33.190  48.480  64.110  1.00  0.00           O  
ATOM    122  OD2 ASP    15      31.220  49.110  64.820  1.00  0.00           O1-
ATOM    123  HN  ASP    15      29.520  46.810  64.300  1.00  0.00           H  
ATOM    124  HA  ASP    15      29.480  49.340  62.910  1.00  0.00           H  
ATOM    125  HB1 ASP    15      31.790  48.420  61.790  1.00  0.00           H  
ATOM    126  HB2 ASP    15      31.440  46.910  62.610  1.00  0.00           H  
ATOM    127  N   ASN    16      29.040  47.000  60.660  1.00  0.00           N  
ATOM    128  CA  ASN    16      28.600  46.770  59.280  1.00  0.00           C  
ATOM    129  C   ASN    16      27.110  46.730  59.110  1.00  0.00           C  
ATOM    130  O   ASN    16      26.500  47.340  58.180  1.00  0.00           O  
ATOM    131  CB  ASN    16      29.110  45.400  58.720  1.00  0.00           C  
ATOM    132  CG  ASN    16      30.640  45.470  58.580  1.00  0.00           C  
ATOM    133  ND2 ASN    16      31.220  44.260  58.670  1.00  0.00           N  
ATOM    134  OD1 ASN    16      31.310  46.480  58.510  1.00  0.00           O  
ATOM    135  HN  ASN    16      29.150  46.220  61.280  1.00  0.00           H  
ATOM    136  HA  ASN    16      28.980  47.530  58.610  1.00  0.00           H  
ATOM    137  HB1 ASN    16      28.740  45.170  57.690  1.00  0.00           H  
ATOM    138  HB2 ASN    16      28.950  44.590  59.450  1.00  0.00           H  
ATOM    139 1HD2 ASN    16      32.210  44.120  58.710  1.00  0.00           H  
ATOM    140 2HD2 ASN    16      30.660  43.460  58.890  1.00  0.00           H  
ATOM    141  N   LEU    17      26.490  46.110  60.060  1.00  0.00           N  
ATOM    142  CA  LEU    17      25.030  45.830  60.040  1.00  0.00           C  
ATOM    143  C   LEU    17      24.160  46.970  60.340  1.00  0.00           C  
ATOM    144  O   LEU    17      23.040  47.070  59.830  1.00  0.00           O  
ATOM    145  CB  LEU    17      24.730  44.730  61.130  1.00  0.00           C  
ATOM    146  CG  LEU    17      23.300  44.150  61.080  1.00  0.00           C  
ATOM    147  CD1 LEU    17      23.030  43.390  59.670  1.00  0.00           C  
ATOM    148  CD2 LEU    17      23.220  43.120  62.190  1.00  0.00           C  
ATOM    149  HN  LEU    17      26.910  45.690  60.850  1.00  0.00           H  
ATOM    150  HA  LEU    17      24.690  45.400  59.110  1.00  0.00           H  
ATOM    151  HB1 LEU    17      24.980  45.220  62.090  1.00  0.00           H  
ATOM    152  HB2 LEU    17      25.440  43.890  60.990  1.00  0.00           H  
ATOM    153  HG  LEU    17      22.450  44.860  61.160  1.00  0.00           H  
ATOM    154 1HD1 LEU    17      23.140  44.040  58.780  1.00  0.00           H  
ATOM    155 2HD1 LEU    17      22.050  42.880  59.820  1.00  0.00           H  
ATOM    156 3HD1 LEU    17      23.870  42.640  59.640  1.00  0.00           H  
ATOM    157 1HD2 LEU    17      24.060  42.430  62.420  1.00  0.00           H  
ATOM    158 2HD2 LEU    17      22.290  42.540  61.990  1.00  0.00           H  
ATOM    159 3HD2 LEU    17      23.140  43.630  63.170  1.00  0.00           H  
ATOM    160  N   LEU    18      24.680  48.010  61.040  1.00  0.00           N  
ATOM    161  CA  LEU    18      23.930  49.220  61.360  1.00  0.00           C  
ATOM    162  C   LEU    18      23.690  50.030  60.110  1.00  0.00           C  
ATOM    163  O   LEU    18      22.760  50.840  59.970  1.00  0.00           O  
ATOM    164  CB  LEU    18      24.810  50.070  62.330  1.00  0.00           C  
ATOM    165  CG  LEU    18      24.090  51.330  62.940  1.00  0.00           C  
ATOM    166  CD1 LEU    18      22.520  51.250  63.100  1.00  0.00           C  
ATOM    167  CD2 LEU    18      24.850  51.760  64.260  1.00  0.00           C  
ATOM    168  HN  LEU    18      25.640  47.930  61.340  1.00  0.00           H  
ATOM    169  HA  LEU    18      23.010  48.920  61.840  1.00  0.00           H  
ATOM    170  HB1 LEU    18      25.820  50.260  61.870  1.00  0.00           H  
ATOM    171  HB2 LEU    18      24.880  49.450  63.250  1.00  0.00           H  
ATOM    172  HG  LEU    18      24.350  52.180  62.280  1.00  0.00           H  
ATOM    173 1HD1 LEU    18      21.970  50.960  62.180  1.00  0.00           H  
ATOM    174 2HD1 LEU    18      22.030  52.190  63.440  1.00  0.00           H  
ATOM    175 3HD1 LEU    18      22.220  50.410  63.770  1.00  0.00           H  
ATOM    176 1HD2 LEU    18      25.910  52.050  64.150  1.00  0.00           H  
ATOM    177 2HD2 LEU    18      24.810  50.900  64.960  1.00  0.00           H  
ATOM    178 3HD2 LEU    18      24.330  52.700  64.550  1.00  0.00           H  
ATOM    179  N   ARG    19      24.690  49.850  59.170  1.00  0.00           N  
ATOM    180  CA  ARG    19      24.900  50.700  58.040  1.00  0.00           C  
ATOM    181  C   ARG    19      24.420  49.960  56.870  1.00  0.00           C  
ATOM    182  O   ARG    19      24.530  50.390  55.770  1.00  0.00           O  
ATOM    183  CB  ARG    19      26.390  51.150  57.930  1.00  0.00           C  
ATOM    184  CG  ARG    19      26.890  51.910  59.140  1.00  0.00           C  
ATOM    185  CD  ARG    19      25.980  53.070  59.610  1.00  0.00           C  
ATOM    186  NE  ARG    19      26.460  53.450  60.990  1.00  0.00           N  
ATOM    187  CZ  ARG    19      26.000  54.450  61.760  1.00  0.00           C  
ATOM    188  NH1 ARG    19      25.030  55.180  61.330  1.00  0.00           N1+
ATOM    189  NH2 ARG    19      26.620  54.650  62.900  1.00  0.00           N  
ATOM    190  HN  ARG    19      25.380  49.150  59.390  1.00  0.00           H  
ATOM    191  HA  ARG    19      24.340  51.630  58.120  1.00  0.00           H  
ATOM    192  HB1 ARG    19      26.560  51.700  56.980  1.00  0.00           H  
ATOM    193  HB2 ARG    19      26.990  50.220  57.930  1.00  0.00           H  
ATOM    194  HG1 ARG    19      27.940  52.210  58.930  1.00  0.00           H  
ATOM    195  HG2 ARG    19      26.920  51.250  60.040  1.00  0.00           H  
ATOM    196  HD1 ARG    19      24.920  52.840  59.840  1.00  0.00           H  
ATOM    197  HD2 ARG    19      26.110  53.900  58.880  1.00  0.00           H  
ATOM    198  HE  ARG    19      27.290  52.990  61.320  1.00  0.00           H  
ATOM    199 1HH1 ARG    19      24.710  54.980  60.410  1.00  0.00           H  
ATOM    200 2HH1 ARG    19      24.550  55.890  61.870  1.00  0.00           H  
ATOM    201 1HH2 ARG    19      27.430  54.150  63.180  1.00  0.00           H  
ATOM    202 2HH2 ARG    19      26.170  55.210  63.600  1.00  0.00           H  
ATOM    203  N   ASP    20      23.940  48.710  57.050  1.00  0.00           N  
ATOM    204  CA  ASP    20      23.650  47.790  55.960  1.00  0.00           C  
ATOM    205  C   ASP    20      22.230  48.140  55.380  1.00  0.00           C  
ATOM    206  O   ASP    20      21.330  48.260  56.190  1.00  0.00           O  
ATOM    207  CB  ASP    20      23.830  46.290  56.520  1.00  0.00           C  
ATOM    208  CG  ASP    20      23.690  45.210  55.470  1.00  0.00           C  
ATOM    209  OD1 ASP    20      23.820  45.460  54.270  1.00  0.00           O  
ATOM    210  OD2 ASP    20      23.830  44.030  55.910  1.00  0.00           O1-
ATOM    211  HN  ASP    20      23.700  48.440  57.980  1.00  0.00           H  
ATOM    212  HA  ASP    20      24.420  47.910  55.220  1.00  0.00           H  
ATOM    213  HB1 ASP    20      23.020  46.240  57.270  1.00  0.00           H  
ATOM    214  HB2 ASP    20      24.850  46.250  56.980  1.00  0.00           H  
ATOM    215  N   PRO    21      21.950  48.400  54.120  1.00  0.00           N  
ATOM    216  CA  PRO    21      20.760  49.080  53.830  1.00  0.00           C  
ATOM    217  C   PRO    21      19.470  48.340  53.950  1.00  0.00           C  
ATOM    218  O   PRO    21      18.440  48.970  54.160  1.00  0.00           O  
ATOM    219  CB  PRO    21      21.060  49.470  52.300  1.00  0.00           C  
ATOM    220  CG  PRO    21      22.570  49.830  52.290  1.00  0.00           C  
ATOM    221  CD  PRO    21      23.080  48.690  53.170  1.00  0.00           C  
ATOM    222  HA  PRO    21      20.660  49.950  54.470  1.00  0.00           H  
ATOM    223  HB1 PRO    21      20.440  50.360  52.110  1.00  0.00           H  
ATOM    224  HB2 PRO    21      20.850  48.600  51.630  1.00  0.00           H  
ATOM    225  HG1 PRO    21      22.900  49.690  51.240  1.00  0.00           H  
ATOM    226  HG2 PRO    21      22.870  50.770  52.800  1.00  0.00           H  
ATOM    227  HD1 PRO    21      23.240  47.760  52.590  1.00  0.00           H  
ATOM    228  HD2 PRO    21      24.020  48.990  53.670  1.00  0.00           H  
ATOM    229  N   LYS    22      19.470  46.990  53.820  1.00  0.00           N  
ATOM    230  CA  LYS    22      18.340  46.150  53.990  1.00  0.00           C  
ATOM    231  C   LYS    22      18.220  45.580  55.340  1.00  0.00           C  
ATOM    232  O   LYS    22      17.340  44.740  55.560  1.00  0.00           O  
ATOM    233  CB  LYS    22      18.350  44.990  52.950  1.00  0.00           C  
ATOM    234  CG  LYS    22      18.350  45.410  51.500  1.00  0.00           C  
ATOM    235  CD  LYS    22      17.830  44.170  50.650  1.00  0.00           C  
ATOM    236  CE  LYS    22      17.910  44.500  49.150  1.00  0.00           C  
ATOM    237  NZ  LYS    22      17.210  43.490  48.310  1.00  0.00           N1+
ATOM    238  HN  LYS    22      20.300  46.610  53.410  1.00  0.00           H  
ATOM    239  HA  LYS    22      17.430  46.710  53.810  1.00  0.00           H  
ATOM    240  HB1 LYS    22      17.440  44.370  53.030  1.00  0.00           H  
ATOM    241  HB2 LYS    22      19.200  44.320  53.190  1.00  0.00           H  
ATOM    242  HG1 LYS    22      19.420  45.630  51.310  1.00  0.00           H  
ATOM    243  HG2 LYS    22      17.690  46.290  51.340  1.00  0.00           H  
ATOM    244  HD1 LYS    22      16.770  44.200  50.970  1.00  0.00           H  
ATOM    245  HD2 LYS    22      18.230  43.140  50.700  1.00  0.00           H  
ATOM    246  HE1 LYS    22      19.000  44.440  48.900  1.00  0.00           H  
ATOM    247  HE2 LYS    22      17.560  45.490  48.800  1.00  0.00           H  
ATOM    248  HZ1 LYS    22      17.210  43.700  47.290  1.00  0.00           H  
ATOM    249  HZ2 LYS    22      16.180  43.590  48.510  1.00  0.00           H  
ATOM    250  HZ3 LYS    22      17.500  42.520  48.560  1.00  0.00           H  
ATOM    251  N   SER    23      19.070  46.090  56.280  1.00  0.00           N  
ATOM    252  CA  SER    23      18.990  45.840  57.710  1.00  0.00           C  
ATOM    253  C   SER    23      17.740  46.310  58.330  1.00  0.00           C  
ATOM    254  O   SER    23      17.250  47.410  58.060  1.00  0.00           O  
ATOM    255  CB  SER    23      20.240  46.380  58.460  1.00  0.00           C  
ATOM    256  OG  SER    23      20.280  46.340  59.860  1.00  0.00           O  
ATOM    257  HN  SER    23      19.690  46.830  56.070  1.00  0.00           H  
ATOM    258  HA  SER    23      19.010  44.760  57.760  1.00  0.00           H  
ATOM    259  HB1 SER    23      20.570  47.390  58.120  1.00  0.00           H  
ATOM    260  HB2 SER    23      20.960  45.620  58.080  1.00  0.00           H  
ATOM    261  HG1 SER    23      21.120  46.630  60.220  1.00  0.00           H  
ATOM    262  N   GLU    24      17.280  45.580  59.350  1.00  0.00           N  
ATOM    263  CA  GLU    24      16.120  45.950  60.130  1.00  0.00           C  
ATOM    264  C   GLU    24      16.390  47.200  61.070  1.00  0.00           C  
ATOM    265  O   GLU    24      15.580  48.010  61.310  1.00  0.00           O  
ATOM    266  CB  GLU    24      15.310  44.830  60.800  1.00  0.00           C  
ATOM    267  CG  GLU    24      14.390  43.990  59.900  1.00  0.00           C  
ATOM    268  CD  GLU    24      14.030  42.660  60.600  1.00  0.00           C  
ATOM    269  OE1 GLU    24      14.300  41.580  60.050  1.00  0.00           O  
ATOM    270  OE2 GLU    24      13.410  42.800  61.690  1.00  0.00           O1-
ATOM    271  HN  GLU    24      17.640  44.690  59.620  1.00  0.00           H  
ATOM    272  HA  GLU    24      15.400  46.300  59.400  1.00  0.00           H  
ATOM    273  HB1 GLU    24      14.710  45.270  61.620  1.00  0.00           H  
ATOM    274  HB2 GLU    24      16.090  44.220  61.310  1.00  0.00           H  
ATOM    275  HG1 GLU    24      14.790  43.580  58.940  1.00  0.00           H  
ATOM    276  HG2 GLU    24      13.540  44.610  59.540  1.00  0.00           H  
ATOM    277  N   VAL    25      17.690  47.440  61.410  1.00  0.00           N  
ATOM    278  CA  VAL    25      18.100  48.520  62.350  1.00  0.00           C  
ATOM    279  C   VAL    25      18.740  49.660  61.600  1.00  0.00           C  
ATOM    280  O   VAL    25      19.460  50.460  62.190  1.00  0.00           O  
ATOM    281  CB  VAL    25      18.960  48.040  63.490  1.00  0.00           C  
ATOM    282  CG1 VAL    25      18.150  46.900  64.180  1.00  0.00           C  
ATOM    283  CG2 VAL    25      20.370  47.600  63.080  1.00  0.00           C  
ATOM    284  HN  VAL    25      18.440  46.840  61.130  1.00  0.00           H  
ATOM    285  HA  VAL    25      17.250  48.880  62.910  1.00  0.00           H  
ATOM    286  HB  VAL    25      19.020  48.830  64.260  1.00  0.00           H  
ATOM    287 1HG1 VAL    25      17.100  47.220  64.320  1.00  0.00           H  
ATOM    288 2HG1 VAL    25      18.700  46.610  65.100  1.00  0.00           H  
ATOM    289 3HG1 VAL    25      18.200  45.960  63.580  1.00  0.00           H  
ATOM    290 1HG2 VAL    25      20.890  48.470  62.610  1.00  0.00           H  
ATOM    291 2HG2 VAL    25      20.500  46.740  62.400  1.00  0.00           H  
ATOM    292 3HG2 VAL    25      20.960  47.350  64.000  1.00  0.00           H  
ATOM    293  N   ASN    26      18.440  49.780  60.320  1.00  0.00           N  
ATOM    294  CA  ASN    26      18.880  50.930  59.510  1.00  0.00           C  
ATOM    295  C   ASN    26      18.020  52.100  59.910  1.00  0.00           C  
ATOM    296  O   ASN    26      16.830  51.920  60.120  1.00  0.00           O  
ATOM    297  CB  ASN    26      18.960  50.530  57.900  1.00  0.00           C  
ATOM    298  CG  ASN    26      19.120  51.710  56.940  1.00  0.00           C  
ATOM    299  ND2 ASN    26      18.810  51.430  55.670  1.00  0.00           N  
ATOM    300  OD1 ASN    26      19.310  52.860  57.330  1.00  0.00           O  
ATOM    301  HN  ASN    26      17.890  49.060  59.910  1.00  0.00           H  
ATOM    302  HA  ASN    26      19.930  51.060  59.770  1.00  0.00           H  
ATOM    303  HB1 ASN    26      17.970  50.070  57.670  1.00  0.00           H  
ATOM    304  HB2 ASN    26      19.670  49.680  57.770  1.00  0.00           H  
ATOM    305 1HD2 ASN    26      18.770  52.180  55.020  1.00  0.00           H  
ATOM    306 2HD2 ASN    26      18.350  50.570  55.430  1.00  0.00           H  
ATOM    307  N   SER    27      18.510  53.270  60.130  1.00  0.00           N  
ATOM    308  CA  SER    27      17.760  54.450  60.450  1.00  0.00           C  
ATOM    309  C   SER    27      16.830  54.900  59.320  1.00  0.00           C  
ATOM    310  O   SER    27      15.810  55.570  59.520  1.00  0.00           O  
ATOM    311  CB  SER    27      18.700  55.720  60.500  1.00  0.00           C  
ATOM    312  OG  SER    27      19.620  55.680  61.590  1.00  0.00           O  
ATOM    313  HN  SER    27      19.480  53.380  59.930  1.00  0.00           H  
ATOM    314  HA  SER    27      17.100  54.300  61.280  1.00  0.00           H  
ATOM    315  HB1 SER    27      18.110  56.640  60.700  1.00  0.00           H  
ATOM    316  HB2 SER    27      19.320  55.810  59.580  1.00  0.00           H  
ATOM    317  HG1 SER    27      20.170  54.910  61.430  1.00  0.00           H  
ATOM    318  N   ASP    28      17.120  54.500  58.070  1.00  0.00           N  
ATOM    319  CA  ASP    28      16.200  54.630  56.920  1.00  0.00           C  
ATOM    320  C   ASP    28      14.920  53.830  57.200  1.00  0.00           C  
ATOM    321  O   ASP    28      13.860  54.330  56.910  1.00  0.00           O  
ATOM    322  CB  ASP    28      16.700  54.340  55.510  1.00  0.00           C  
ATOM    323  CG  ASP    28      17.750  55.450  55.240  1.00  0.00           C  
ATOM    324  OD1 ASP    28      17.700  56.540  55.860  1.00  0.00           O  
ATOM    325  OD2 ASP    28      18.540  55.300  54.260  1.00  0.00           O1-
ATOM    326  HN  ASP    28      18.010  54.060  57.930  1.00  0.00           H  
ATOM    327  HA  ASP    28      15.840  55.640  57.000  1.00  0.00           H  
ATOM    328  HB1 ASP    28      15.940  54.360  54.700  1.00  0.00           H  
ATOM    329  HB2 ASP    28      17.210  53.350  55.490  1.00  0.00           H  
ATOM    330  N   CYS    29      14.980  52.580  57.640  1.00  0.00           N  
ATOM    331  CA  CYS    29      13.860  51.770  57.750  1.00  0.00           C  
ATOM    332  C   CYS    29      13.040  52.250  59.010  1.00  0.00           C  
ATOM    333  O   CYS    29      11.780  52.310  58.950  1.00  0.00           O  
ATOM    334  CB  CYS    29      14.190  50.210  57.950  1.00  0.00           C  
ATOM    335  SG  CYS    29      12.680  49.240  58.020  1.00  0.00           S  
ATOM    336  HN  CYS    29      15.860  52.210  57.880  1.00  0.00           H  
ATOM    337  HA  CYS    29      13.270  51.990  56.880  1.00  0.00           H  
ATOM    338  HB1 CYS    29      14.680  50.120  58.940  1.00  0.00           H  
ATOM    339  HB2 CYS    29      14.750  49.760  57.110  1.00  0.00           H  
ATOM    340  HG1 CYS    29      11.990  49.790  57.020  1.00  0.00           H  
ATOM    341  N   LEU    30      13.700  52.570  60.160  1.00  0.00           N  
ATOM    342  CA  LEU    30      13.080  52.980  61.440  1.00  0.00           C  
ATOM    343  C   LEU    30      12.170  54.120  61.240  1.00  0.00           C  
ATOM    344  O   LEU    30      10.980  54.180  61.640  1.00  0.00           O  
ATOM    345  CB  LEU    30      14.330  53.440  62.310  1.00  0.00           C  
ATOM    346  CG  LEU    30      14.060  54.390  63.510  1.00  0.00           C  
ATOM    347  CD1 LEU    30      13.380  53.690  64.680  1.00  0.00           C  
ATOM    348  CD2 LEU    30      15.460  54.900  64.010  1.00  0.00           C  
ATOM    349  HN  LEU    30      14.680  52.400  60.190  1.00  0.00           H  
ATOM    350  HA  LEU    30      12.610  52.140  61.930  1.00  0.00           H  
ATOM    351  HB1 LEU    30      15.010  54.050  61.670  1.00  0.00           H  
ATOM    352  HB2 LEU    30      14.940  52.620  62.740  1.00  0.00           H  
ATOM    353  HG  LEU    30      13.570  55.370  63.280  1.00  0.00           H  
ATOM    354 1HD1 LEU    30      12.360  53.350  64.380  1.00  0.00           H  
ATOM    355 2HD1 LEU    30      13.210  54.370  65.540  1.00  0.00           H  
ATOM    356 3HD1 LEU    30      14.070  52.930  65.120  1.00  0.00           H  
ATOM    357 1HD2 LEU    30      16.140  55.030  63.140  1.00  0.00           H  
ATOM    358 2HD2 LEU    30      15.910  54.100  64.630  1.00  0.00           H  
ATOM    359 3HD2 LEU    30      15.400  55.860  64.570  1.00  0.00           H  
ATOM    360  N   LEU    31      12.620  55.140  60.550  1.00  0.00           N  
ATOM    361  CA  LEU    31      11.910  56.380  60.430  1.00  0.00           C  
ATOM    362  C   LEU    31      10.660  56.340  59.560  1.00  0.00           C  
ATOM    363  O   LEU    31       9.720  57.070  59.830  1.00  0.00           O  
ATOM    364  CB  LEU    31      12.890  57.600  59.910  1.00  0.00           C  
ATOM    365  CG  LEU    31      14.200  57.860  60.740  1.00  0.00           C  
ATOM    366  CD1 LEU    31      15.200  58.670  59.890  1.00  0.00           C  
ATOM    367  CD2 LEU    31      13.940  58.570  62.070  1.00  0.00           C  
ATOM    368  HN  LEU    31      13.560  55.150  60.230  1.00  0.00           H  
ATOM    369  HA  LEU    31      11.640  56.720  61.410  1.00  0.00           H  
ATOM    370  HB1 LEU    31      12.320  58.550  60.070  1.00  0.00           H  
ATOM    371  HB2 LEU    31      13.140  57.320  58.870  1.00  0.00           H  
ATOM    372  HG  LEU    31      14.720  56.890  60.930  1.00  0.00           H  
ATOM    373 1HD1 LEU    31      14.610  59.610  59.780  1.00  0.00           H  
ATOM    374 2HD1 LEU    31      15.460  58.140  58.950  1.00  0.00           H  
ATOM    375 3HD1 LEU    31      16.060  59.040  60.490  1.00  0.00           H  
ATOM    376 1HD2 LEU    31      13.740  59.660  61.930  1.00  0.00           H  
ATOM    377 2HD2 LEU    31      14.850  58.370  62.690  1.00  0.00           H  
ATOM    378 3HD2 LEU    31      13.090  58.040  62.560  1.00  0.00           H  
ATOM    379  N   ASP    32      10.670  55.440  58.550  1.00  0.00           N  
ATOM    380  CA  ASP    32       9.450  55.060  57.790  1.00  0.00           C  
ATOM    381  C   ASP    32       8.510  54.090  58.680  1.00  0.00           C  
ATOM    382  O   ASP    32       7.290  54.300  58.560  1.00  0.00           O  
ATOM    383  CB  ASP    32      10.000  54.380  56.470  1.00  0.00           C  
ATOM    384  CG  ASP    32      10.400  55.280  55.250  1.00  0.00           C  
ATOM    385  OD1 ASP    32      10.480  54.660  54.170  1.00  0.00           O  
ATOM    386  OD2 ASP    32      10.650  56.460  55.320  1.00  0.00           O1-
ATOM    387  HN  ASP    32      11.330  54.710  58.430  1.00  0.00           H  
ATOM    388  HA  ASP    32       8.990  55.980  57.440  1.00  0.00           H  
ATOM    389  HB1 ASP    32       9.280  53.620  56.090  1.00  0.00           H  
ATOM    390  HB2 ASP    32      10.880  53.720  56.660  1.00  0.00           H  
ATOM    391  N   GLY    33       9.070  53.190  59.480  1.00  0.00           N  
ATOM    392  CA  GLY    33       8.250  52.460  60.450  1.00  0.00           C  
ATOM    393  C   GLY    33       7.530  53.340  61.460  1.00  0.00           C  
ATOM    394  O   GLY    33       6.310  53.150  61.630  1.00  0.00           O  
ATOM    395  HN  GLY    33      10.020  52.950  59.450  1.00  0.00           H  
ATOM    396  HA1 GLY    33       8.970  51.910  61.040  1.00  0.00           H  
ATOM    397  HA2 GLY    33       7.490  51.910  59.920  1.00  0.00           H  
ATOM    398  N   LEU    34       8.240  54.300  62.040  1.00  0.00           N  
ATOM    399  CA  LEU    34       7.700  55.220  62.980  1.00  0.00           C  
ATOM    400  C   LEU    34       6.570  56.090  62.370  1.00  0.00           C  
ATOM    401  O   LEU    34       5.440  56.140  62.920  1.00  0.00           O  
ATOM    402  CB  LEU    34       8.670  56.270  63.530  1.00  0.00           C  
ATOM    403  CG  LEU    34       9.660  55.580  64.520  1.00  0.00           C  
ATOM    404  CD1 LEU    34      10.720  56.550  65.040  1.00  0.00           C  
ATOM    405  CD2 LEU    34       9.000  54.770  65.660  1.00  0.00           C  
ATOM    406  HN  LEU    34       9.190  54.480  61.760  1.00  0.00           H  
ATOM    407  HA  LEU    34       7.170  54.630  63.720  1.00  0.00           H  
ATOM    408  HB1 LEU    34       8.110  56.970  64.190  1.00  0.00           H  
ATOM    409  HB2 LEU    34       9.230  56.810  62.740  1.00  0.00           H  
ATOM    410  HG  LEU    34      10.190  54.800  63.920  1.00  0.00           H  
ATOM    411 1HD1 LEU    34      11.490  56.070  65.680  1.00  0.00           H  
ATOM    412 2HD1 LEU    34      10.200  57.350  65.610  1.00  0.00           H  
ATOM    413 3HD1 LEU    34      11.300  57.030  64.230  1.00  0.00           H  
ATOM    414 1HD2 LEU    34       8.050  55.260  65.980  1.00  0.00           H  
ATOM    415 2HD2 LEU    34       9.720  54.540  66.470  1.00  0.00           H  
ATOM    416 3HD2 LEU    34       8.680  53.850  65.110  1.00  0.00           H  
ATOM    417  N   ASP    35       6.770  56.590  61.120  1.00  0.00           N  
ATOM    418  CA  ASP    35       5.780  57.300  60.350  1.00  0.00           C  
ATOM    419  C   ASP    35       4.470  56.510  60.030  1.00  0.00           C  
ATOM    420  O   ASP    35       3.340  56.990  60.120  1.00  0.00           O  
ATOM    421  CB  ASP    35       6.490  57.950  59.160  1.00  0.00           C  
ATOM    422  CG  ASP    35       5.580  58.470  57.990  1.00  0.00           C  
ATOM    423  OD1 ASP    35       5.940  58.270  56.810  1.00  0.00           O  
ATOM    424  OD2 ASP    35       4.600  59.200  58.280  1.00  0.00           O1-
ATOM    425  HN  ASP    35       7.640  56.380  60.680  1.00  0.00           H  
ATOM    426  HA  ASP    35       5.400  58.100  60.980  1.00  0.00           H  
ATOM    427  HB1 ASP    35       7.200  57.260  58.680  1.00  0.00           H  
ATOM    428  HB2 ASP    35       7.030  58.830  59.550  1.00  0.00           H  
ATOM    429  N   ALA    36       4.660  55.220  59.650  1.00  0.00           N  
ATOM    430  CA  ALA    36       3.540  54.340  59.250  1.00  0.00           C  
ATOM    431  C   ALA    36       2.840  53.680  60.460  1.00  0.00           C  
ATOM    432  O   ALA    36       1.690  53.150  60.380  1.00  0.00           O  
ATOM    433  CB  ALA    36       4.220  53.270  58.360  1.00  0.00           C  
ATOM    434  HN  ALA    36       5.590  54.970  59.420  1.00  0.00           H  
ATOM    435  HA  ALA    36       2.750  54.830  58.710  1.00  0.00           H  
ATOM    436  HB1 ALA    36       4.590  53.750  57.430  1.00  0.00           H  
ATOM    437  HB2 ALA    36       3.540  52.430  58.090  1.00  0.00           H  
ATOM    438  HB3 ALA    36       5.150  52.950  58.880  1.00  0.00           H  
ATOM    439  N   LEU    37       3.450  53.730  61.650  1.00  0.00           N  
ATOM    440  CA  LEU    37       2.760  53.350  62.850  1.00  0.00           C  
ATOM    441  C   LEU    37       1.710  54.360  63.310  1.00  0.00           C  
ATOM    442  O   LEU    37       0.610  54.040  63.720  1.00  0.00           O  
ATOM    443  CB  LEU    37       3.870  53.140  63.980  1.00  0.00           C  
ATOM    444  CG  LEU    37       3.420  52.600  65.390  1.00  0.00           C  
ATOM    445  CD1 LEU    37       2.810  51.190  65.300  1.00  0.00           C  
ATOM    446  CD2 LEU    37       4.630  52.770  66.400  1.00  0.00           C  
ATOM    447  HN  LEU    37       4.400  54.020  61.670  1.00  0.00           H  
ATOM    448  HA  LEU    37       2.300  52.380  62.730  1.00  0.00           H  
ATOM    449  HB1 LEU    37       4.260  54.170  64.130  1.00  0.00           H  
ATOM    450  HB2 LEU    37       4.530  52.320  63.610  1.00  0.00           H  
ATOM    451  HG  LEU    37       2.630  53.310  65.710  1.00  0.00           H  
ATOM    452 1HD1 LEU    37       1.980  50.990  64.590  1.00  0.00           H  
ATOM    453 2HD1 LEU    37       2.480  50.820  66.300  1.00  0.00           H  
ATOM    454 3HD1 LEU    37       3.570  50.400  65.140  1.00  0.00           H  
ATOM    455 1HD2 LEU    37       4.890  53.850  66.460  1.00  0.00           H  
ATOM    456 2HD2 LEU    37       5.580  52.230  66.150  1.00  0.00           H  
ATOM    457 3HD2 LEU    37       4.370  52.440  67.420  1.00  0.00           H  
ATOM    458  N   VAL    38       2.050  55.710  63.230  1.00  0.00           N  
ATOM    459  CA  VAL    38       1.070  56.740  63.590  1.00  0.00           C  
ATOM    460  C   VAL    38       0.090  56.980  62.410  1.00  0.00           C  
ATOM    461  O   VAL    38      -1.070  57.330  62.650  1.00  0.00           O  
ATOM    462  CB  VAL    38       1.710  58.070  64.120  1.00  0.00           C  
ATOM    463  CG1 VAL    38       2.230  57.790  65.520  1.00  0.00           C  
ATOM    464  CG2 VAL    38       2.830  58.440  63.090  1.00  0.00           C  
ATOM    465  HN  VAL    38       2.920  56.010  62.840  1.00  0.00           H  
ATOM    466  HA  VAL    38       0.420  56.430  64.390  1.00  0.00           H  
ATOM    467  HB  VAL    38       0.970  58.910  64.100  1.00  0.00           H  
ATOM    468 1HG1 VAL    38       1.300  57.460  66.020  1.00  0.00           H  
ATOM    469 2HG1 VAL    38       2.550  58.760  65.980  1.00  0.00           H  
ATOM    470 3HG1 VAL    38       2.990  57.000  65.700  1.00  0.00           H  
ATOM    471 1HG2 VAL    38       3.620  57.660  63.010  1.00  0.00           H  
ATOM    472 2HG2 VAL    38       3.220  59.440  63.390  1.00  0.00           H  
ATOM    473 3HG2 VAL    38       2.380  58.600  62.090  1.00  0.00           H  
ATOM    474  N   TYR    39       0.510  56.760  61.120  1.00  0.00           N  
ATOM    475  CA  TYR    39      -0.330  57.100  59.930  1.00  0.00           C  
ATOM    476  C   TYR    39      -1.500  56.050  59.810  1.00  0.00           C  
ATOM    477  O   TYR    39      -2.600  56.390  59.480  1.00  0.00           O  
ATOM    478  CB  TYR    39       0.470  57.140  58.560  1.00  0.00           C  
ATOM    479  CG  TYR    39      -0.410  57.530  57.310  1.00  0.00           C  
ATOM    480  CD1 TYR    39      -0.440  58.860  56.920  1.00  0.00           C  
ATOM    481  CD2 TYR    39      -1.220  56.620  56.580  1.00  0.00           C  
ATOM    482  CE1 TYR    39      -1.160  59.320  55.840  1.00  0.00           C  
ATOM    483  CE2 TYR    39      -1.980  57.080  55.520  1.00  0.00           C  
ATOM    484  CZ  TYR    39      -2.030  58.410  55.210  1.00  0.00           C  
ATOM    485  OH  TYR    39      -2.720  58.910  54.070  1.00  0.00           O  
ATOM    486  HN  TYR    39       1.480  56.650  60.980  1.00  0.00           H  
ATOM    487  HA  TYR    39      -0.740  58.060  60.200  1.00  0.00           H  
ATOM    488  HB1 TYR    39       0.740  56.080  58.360  1.00  0.00           H  
ATOM    489  HB2 TYR    39       1.400  57.750  58.590  1.00  0.00           H  
ATOM    490  HD1 TYR    39       0.150  59.600  57.440  1.00  0.00           H  
ATOM    491  HD2 TYR    39      -1.330  55.600  56.920  1.00  0.00           H  
ATOM    492  HE1 TYR    39      -1.250  60.390  55.740  1.00  0.00           H  
ATOM    493  HE2 TYR    39      -2.530  56.330  54.970  1.00  0.00           H  
ATOM    494  HH  TYR    39      -2.050  59.470  53.660  1.00  0.00           H  
ATOM    495  N   ASP    40      -1.390  54.760  60.200  1.00  0.00           N  
ATOM    496  CA  ASP    40      -2.490  53.870  60.120  1.00  0.00           C  
ATOM    497  C   ASP    40      -3.330  53.780  61.420  1.00  0.00           C  
ATOM    498  O   ASP    40      -4.380  53.140  61.370  1.00  0.00           O  
ATOM    499  CB  ASP    40      -2.090  52.420  59.640  1.00  0.00           C  
ATOM    500  CG  ASP    40      -1.600  52.340  58.160  1.00  0.00           C  
ATOM    501  OD1 ASP    40      -2.300  52.860  57.290  1.00  0.00           O  
ATOM    502  OD2 ASP    40      -0.790  51.440  57.860  1.00  0.00           O1-
ATOM    503  HN  ASP    40      -0.480  54.480  60.500  1.00  0.00           H  
ATOM    504  HA  ASP    40      -3.180  54.180  59.350  1.00  0.00           H  
ATOM    505  HB1 ASP    40      -2.960  51.730  59.720  1.00  0.00           H  
ATOM    506  HB2 ASP    40      -1.270  51.980  60.260  1.00  0.00           H  
ATOM    507  N   LEU    41      -3.000  54.630  62.450  1.00  0.00           N  
ATOM    508  CA  LEU    41      -3.860  54.810  63.600  1.00  0.00           C  
ATOM    509  C   LEU    41      -4.530  56.180  63.750  1.00  0.00           C  
ATOM    510  O   LEU    41      -5.320  56.420  64.690  1.00  0.00           O  
ATOM    511  CB  LEU    41      -3.110  54.500  64.970  1.00  0.00           C  
ATOM    512  CG  LEU    41      -2.640  53.020  65.180  1.00  0.00           C  
ATOM    513  CD1 LEU    41      -1.480  52.890  66.230  1.00  0.00           C  
ATOM    514  CD2 LEU    41      -3.770  52.030  65.420  1.00  0.00           C  
ATOM    515  HN  LEU    41      -2.200  55.230  62.370  1.00  0.00           H  
ATOM    516  HA  LEU    41      -4.680  54.120  63.570  1.00  0.00           H  
ATOM    517  HB1 LEU    41      -3.760  54.830  65.810  1.00  0.00           H  
ATOM    518  HB2 LEU    41      -2.270  55.230  64.940  1.00  0.00           H  
ATOM    519  HG  LEU    41      -2.210  52.800  64.180  1.00  0.00           H  
ATOM    520 1HD1 LEU    41      -1.030  51.880  66.080  1.00  0.00           H  
ATOM    521 2HD1 LEU    41      -1.820  52.970  67.280  1.00  0.00           H  
ATOM    522 3HD1 LEU    41      -0.790  53.740  66.040  1.00  0.00           H  
ATOM    523 1HD2 LEU    41      -4.420  52.500  66.180  1.00  0.00           H  
ATOM    524 2HD2 LEU    41      -3.390  51.060  65.820  1.00  0.00           H  
ATOM    525 3HD2 LEU    41      -4.380  51.870  64.510  1.00  0.00           H  
ATOM    526  N   ASP    42      -4.420  57.120  62.760  1.00  0.00           N  
ATOM    527  CA  ASP    42      -5.010  58.420  62.890  1.00  0.00           C  
ATOM    528  C   ASP    42      -6.340  58.450  62.200  1.00  0.00           C  
ATOM    529  O   ASP    42      -6.490  59.190  61.240  1.00  0.00           O  
ATOM    530  CB  ASP    42      -3.990  59.410  62.320  1.00  0.00           C  
ATOM    531  CG  ASP    42      -4.190  60.880  62.550  1.00  0.00           C  
ATOM    532  OD1 ASP    42      -3.240  61.660  62.190  1.00  0.00           O  
ATOM    533  OD2 ASP    42      -5.270  61.340  63.070  1.00  0.00           O1-
ATOM    534  HN  ASP    42      -3.830  56.960  61.980  1.00  0.00           H  
ATOM    535  HA  ASP    42      -5.110  58.710  63.920  1.00  0.00           H  
ATOM    536  HB1 ASP    42      -3.870  59.250  61.220  1.00  0.00           H  
ATOM    537  HB2 ASP    42      -3.040  59.180  62.850  1.00  0.00           H  
ATOM    538  N   PHE    43      -7.350  57.690  62.740  1.00  0.00           N  
ATOM    539  CA  PHE    43      -8.580  57.690  61.930  1.00  0.00           C  
ATOM    540  C   PHE    43      -9.750  57.790  62.990  1.00  0.00           C  
ATOM    541  O   PHE    43      -9.470  57.550  64.160  1.00  0.00           O  
ATOM    542  CB  PHE    43      -8.740  56.350  61.140  1.00  0.00           C  
ATOM    543  CG  PHE    43      -7.790  56.550  59.950  1.00  0.00           C  
ATOM    544  CD1 PHE    43      -6.640  55.740  60.000  1.00  0.00           C  
ATOM    545  CD2 PHE    43      -7.970  57.430  58.900  1.00  0.00           C  
ATOM    546  CE1 PHE    43      -5.710  55.900  58.940  1.00  0.00           C  
ATOM    547  CE2 PHE    43      -7.040  57.510  57.810  1.00  0.00           C  
ATOM    548  CZ  PHE    43      -5.900  56.770  57.890  1.00  0.00           C  
ATOM    549  HN  PHE    43      -7.380  57.210  63.620  1.00  0.00           H  
ATOM    550  HA  PHE    43      -8.680  58.530  61.250  1.00  0.00           H  
ATOM    551  HB1 PHE    43      -9.740  56.280  60.660  1.00  0.00           H  
ATOM    552  HB2 PHE    43      -8.660  55.480  61.820  1.00  0.00           H  
ATOM    553  HD1 PHE    43      -6.420  55.070  60.810  1.00  0.00           H  
ATOM    554  HD2 PHE    43      -8.930  57.930  58.900  1.00  0.00           H  
ATOM    555  HE1 PHE    43      -4.800  55.320  59.010  1.00  0.00           H  
ATOM    556  HE2 PHE    43      -7.260  58.320  57.130  1.00  0.00           H  
ATOM    557  HZ  PHE    43      -5.280  56.780  57.000  1.00  0.00           H  
ATOM    558  N   PRO    44     -11.020  58.150  62.730  1.00  0.00           N  
ATOM    559  CA  PRO    44     -11.990  58.540  63.780  1.00  0.00           C  
ATOM    560  C   PRO    44     -12.460  57.410  64.690  1.00  0.00           C  
ATOM    561  O   PRO    44     -12.580  57.660  65.890  1.00  0.00           O  
ATOM    562  CB  PRO    44     -13.120  59.170  63.000  1.00  0.00           C  
ATOM    563  CG  PRO    44     -12.400  59.890  61.940  1.00  0.00           C  
ATOM    564  CD  PRO    44     -11.360  58.870  61.480  1.00  0.00           C  
ATOM    565  HA  PRO    44     -11.610  59.300  64.450  1.00  0.00           H  
ATOM    566  HB1 PRO    44     -13.700  59.980  63.520  1.00  0.00           H  
ATOM    567  HB2 PRO    44     -13.780  58.360  62.620  1.00  0.00           H  
ATOM    568  HG1 PRO    44     -13.050  60.220  61.100  1.00  0.00           H  
ATOM    569  HG2 PRO    44     -11.890  60.760  62.420  1.00  0.00           H  
ATOM    570  HD1 PRO    44     -11.660  58.090  60.750  1.00  0.00           H  
ATOM    571  HD2 PRO    44     -10.480  59.410  61.060  1.00  0.00           H  
ATOM    572  N   ALA    45     -12.700  56.210  64.220  1.00  0.00           N  
ATOM    573  CA  ALA    45     -13.010  55.040  65.160  1.00  0.00           C  
ATOM    574  C   ALA    45     -11.890  54.600  66.060  1.00  0.00           C  
ATOM    575  O   ALA    45     -12.050  54.470  67.280  1.00  0.00           O  
ATOM    576  CB  ALA    45     -13.520  53.870  64.270  1.00  0.00           C  
ATOM    577  HN  ALA    45     -12.510  55.950  63.280  1.00  0.00           H  
ATOM    578  HA  ALA    45     -13.860  55.240  65.810  1.00  0.00           H  
ATOM    579  HB1 ALA    45     -14.450  54.270  63.810  1.00  0.00           H  
ATOM    580  HB2 ALA    45     -13.770  52.950  64.840  1.00  0.00           H  
ATOM    581  HB3 ALA    45     -12.790  53.740  63.450  1.00  0.00           H  
ATOM    582  N   LEU    46     -10.630  54.730  65.540  1.00  0.00           N  
ATOM    583  CA  LEU    46      -9.430  54.460  66.250  1.00  0.00           C  
ATOM    584  C   LEU    46      -9.070  55.530  67.350  1.00  0.00           C  
ATOM    585  O   LEU    46      -8.700  55.110  68.480  1.00  0.00           O  
ATOM    586  CB  LEU    46      -8.200  54.160  65.290  1.00  0.00           C  
ATOM    587  CG  LEU    46      -8.360  52.860  64.420  1.00  0.00           C  
ATOM    588  CD1 LEU    46      -9.570  52.840  63.420  1.00  0.00           C  
ATOM    589  CD2 LEU    46      -7.030  52.560  63.720  1.00  0.00           C  
ATOM    590  HN  LEU    46     -10.590  54.940  64.560  1.00  0.00           H  
ATOM    591  HA  LEU    46      -9.520  53.520  66.760  1.00  0.00           H  
ATOM    592  HB1 LEU    46      -7.320  54.020  65.950  1.00  0.00           H  
ATOM    593  HB2 LEU    46      -8.070  55.020  64.610  1.00  0.00           H  
ATOM    594  HG  LEU    46      -8.430  52.040  65.160  1.00  0.00           H  
ATOM    595 1HD1 LEU    46      -9.310  52.100  62.630  1.00  0.00           H  
ATOM    596 2HD1 LEU    46      -9.720  53.850  62.980  1.00  0.00           H  
ATOM    597 3HD1 LEU    46     -10.530  52.650  63.960  1.00  0.00           H  
ATOM    598 1HD2 LEU    46      -6.200  52.870  64.390  1.00  0.00           H  
ATOM    599 2HD2 LEU    46      -6.920  53.040  62.730  1.00  0.00           H  
ATOM    600 3HD2 LEU    46      -6.900  51.470  63.590  1.00  0.00           H  
ATOM    601  N   ARG    47      -9.310  56.870  67.090  1.00  0.00           N  
ATOM    602  CA  ARG    47      -9.190  57.940  68.140  1.00  0.00           C  
ATOM    603  C   ARG    47     -10.490  58.290  68.810  1.00  0.00           C  
ATOM    604  O   ARG    47     -10.670  59.250  69.580  1.00  0.00           O  
ATOM    605  CB  ARG    47      -8.600  59.230  67.590  1.00  0.00           C  
ATOM    606  CG  ARG    47      -7.420  58.990  66.650  1.00  0.00           C  
ATOM    607  CD  ARG    47      -6.960  60.320  65.820  1.00  0.00           C  
ATOM    608  NE  ARG    47      -6.770  61.580  66.650  1.00  0.00           N  
ATOM    609  CZ  ARG    47      -5.680  62.330  66.690  1.00  0.00           C  
ATOM    610  NH1 ARG    47      -4.830  62.230  65.700  1.00  0.00           N1+
ATOM    611  NH2 ARG    47      -5.340  63.100  67.690  1.00  0.00           N  
ATOM    612  HN  ARG    47      -9.390  57.210  66.150  1.00  0.00           H  
ATOM    613  HA  ARG    47      -8.600  57.670  69.000  1.00  0.00           H  
ATOM    614  HB1 ARG    47      -8.220  59.770  68.490  1.00  0.00           H  
ATOM    615  HB2 ARG    47      -9.300  59.920  67.070  1.00  0.00           H  
ATOM    616  HG1 ARG    47      -7.610  58.240  65.860  1.00  0.00           H  
ATOM    617  HG2 ARG    47      -6.570  58.640  67.270  1.00  0.00           H  
ATOM    618  HD1 ARG    47      -7.710  60.530  65.020  1.00  0.00           H  
ATOM    619  HD2 ARG    47      -6.090  59.950  65.230  1.00  0.00           H  
ATOM    620  HE  ARG    47      -7.410  61.900  67.340  1.00  0.00           H  
ATOM    621 1HH1 ARG    47      -5.140  61.710  64.900  1.00  0.00           H  
ATOM    622 2HH1 ARG    47      -4.030  62.840  65.730  1.00  0.00           H  
ATOM    623 1HH2 ARG    47      -5.900  63.230  68.510  1.00  0.00           H  
ATOM    624 2HH2 ARG    47      -4.430  63.470  67.470  1.00  0.00           H  
ATOM    625  N   LYS    48     -11.540  57.400  68.680  1.00  0.00           N  
ATOM    626  CA  LYS    48     -12.600  57.450  69.720  1.00  0.00           C  
ATOM    627  C   LYS    48     -12.040  56.820  71.000  1.00  0.00           C  
ATOM    628  O   LYS    48     -12.440  57.240  72.100  1.00  0.00           O  
ATOM    629  CB  LYS    48     -13.830  56.750  69.170  1.00  0.00           C  
ATOM    630  CG  LYS    48     -15.140  56.950  70.000  1.00  0.00           C  
ATOM    631  CD  LYS    48     -16.370  56.110  69.570  1.00  0.00           C  
ATOM    632  CE  LYS    48     -16.160  54.620  69.600  1.00  0.00           C  
ATOM    633  NZ  LYS    48     -17.450  53.860  69.420  1.00  0.00           N1+
ATOM    634  HN  LYS    48     -11.560  56.620  68.060  1.00  0.00           H  
ATOM    635  HA  LYS    48     -12.810  58.470  69.960  1.00  0.00           H  
ATOM    636  HB1 LYS    48     -13.640  55.660  69.060  1.00  0.00           H  
ATOM    637  HB2 LYS    48     -14.040  57.120  68.140  1.00  0.00           H  
ATOM    638  HG1 LYS    48     -15.460  58.010  69.900  1.00  0.00           H  
ATOM    639  HG2 LYS    48     -14.880  56.700  71.050  1.00  0.00           H  
ATOM    640  HD1 LYS    48     -16.660  56.420  68.540  1.00  0.00           H  
ATOM    641  HD2 LYS    48     -17.190  56.450  70.230  1.00  0.00           H  
ATOM    642  HE1 LYS    48     -15.840  54.280  70.610  1.00  0.00           H  
ATOM    643  HE2 LYS    48     -15.440  54.270  68.840  1.00  0.00           H  
ATOM    644  HZ1 LYS    48     -18.000  54.250  68.620  1.00  0.00           H  
ATOM    645  HZ2 LYS    48     -18.070  53.880  70.260  1.00  0.00           H  
ATOM    646  HZ3 LYS    48     -17.370  52.840  69.200  1.00  0.00           H  
ATOM    647  N   ASN    49     -11.100  55.840  70.930  1.00  0.00           N  
ATOM    648  CA  ASN    49     -10.340  55.440  72.040  1.00  0.00           C  
ATOM    649  C   ASN    49      -9.430  56.580  72.630  1.00  0.00           C  
ATOM    650  O   ASN    49      -8.590  57.140  71.940  1.00  0.00           O  
ATOM    651  CB  ASN    49      -9.510  54.190  71.710  1.00  0.00           C  
ATOM    652  CG  ASN    49      -9.020  53.490  72.950  1.00  0.00           C  
ATOM    653  ND2 ASN    49      -8.020  52.510  72.830  1.00  0.00           N  
ATOM    654  OD1 ASN    49      -9.620  53.760  74.000  1.00  0.00           O  
ATOM    655  HN  ASN    49     -10.960  55.310  70.090  1.00  0.00           H  
ATOM    656  HA  ASN    49     -11.050  55.340  72.840  1.00  0.00           H  
ATOM    657  HB1 ASN    49      -8.640  54.460  71.080  1.00  0.00           H  
ATOM    658  HB2 ASN    49     -10.110  53.490  71.090  1.00  0.00           H  
ATOM    659 1HD2 ASN    49      -7.990  52.050  71.940  1.00  0.00           H  
ATOM    660 2HD2 ASN    49      -7.770  52.080  73.700  1.00  0.00           H  
ATOM    661  N   LYS    50      -9.630  56.920  73.950  1.00  0.00           N  
ATOM    662  CA  LYS    50      -8.920  57.980  74.650  1.00  0.00           C  
ATOM    663  C   LYS    50      -7.510  57.570  74.740  1.00  0.00           C  
ATOM    664  O   LYS    50      -6.670  58.440  74.460  1.00  0.00           O  
ATOM    665  CB  LYS    50      -9.530  58.480  75.890  1.00  0.00           C  
ATOM    666  CG  LYS    50     -10.810  59.170  75.690  1.00  0.00           C  
ATOM    667  CD  LYS    50     -10.730  60.540  74.920  1.00  0.00           C  
ATOM    668  CE  LYS    50     -10.050  61.740  75.720  1.00  0.00           C  
ATOM    669  NZ  LYS    50      -9.880  62.850  74.790  1.00  0.00           N1+
ATOM    670  HN  LYS    50     -10.260  56.410  74.530  1.00  0.00           H  
ATOM    671  HA  LYS    50      -8.920  58.740  73.880  1.00  0.00           H  
ATOM    672  HB1 LYS    50      -8.800  59.220  76.280  1.00  0.00           H  
ATOM    673  HB2 LYS    50      -9.660  57.700  76.680  1.00  0.00           H  
ATOM    674  HG1 LYS    50     -11.390  59.320  76.620  1.00  0.00           H  
ATOM    675  HG2 LYS    50     -11.550  58.510  75.190  1.00  0.00           H  
ATOM    676  HD1 LYS    50     -11.770  60.810  74.630  1.00  0.00           H  
ATOM    677  HD2 LYS    50     -10.230  60.180  73.990  1.00  0.00           H  
ATOM    678  HE1 LYS    50      -9.060  61.390  76.080  1.00  0.00           H  
ATOM    679  HE2 LYS    50     -10.630  62.170  76.560  1.00  0.00           H  
ATOM    680  HZ1 LYS    50      -9.300  62.560  73.980  1.00  0.00           H  
ATOM    681  HZ2 LYS    50      -9.370  63.610  75.280  1.00  0.00           H  
ATOM    682  HZ3 LYS    50     -10.820  63.210  74.500  1.00  0.00           H  
ATOM    683  N   ASN    51      -7.170  56.310  74.840  1.00  0.00           N  
ATOM    684  CA  ASN    51      -5.770  55.880  74.870  1.00  0.00           C  
ATOM    685  C   ASN    51      -5.080  56.190  73.530  1.00  0.00           C  
ATOM    686  O   ASN    51      -3.970  56.710  73.520  1.00  0.00           O  
ATOM    687  CB  ASN    51      -5.780  54.370  75.270  1.00  0.00           C  
ATOM    688  CG  ASN    51      -4.600  54.060  76.240  1.00  0.00           C  
ATOM    689  ND2 ASN    51      -4.580  52.800  76.680  1.00  0.00           N  
ATOM    690  OD1 ASN    51      -3.800  54.820  76.690  1.00  0.00           O  
ATOM    691  HN  ASN    51      -7.860  55.590  74.900  1.00  0.00           H  
ATOM    692  HA  ASN    51      -5.300  56.490  75.630  1.00  0.00           H  
ATOM    693  HB1 ASN    51      -5.790  53.730  74.370  1.00  0.00           H  
ATOM    694  HB2 ASN    51      -6.670  54.030  75.830  1.00  0.00           H  
ATOM    695 1HD2 ASN    51      -3.780  52.540  77.220  1.00  0.00           H  
ATOM    696 2HD2 ASN    51      -5.110  52.140  76.140  1.00  0.00           H  
ATOM    697  N   ILE    52      -5.690  55.940  72.340  1.00  0.00           N  
ATOM    698  CA  ILE    52      -5.100  56.410  71.050  1.00  0.00           C  
ATOM    699  C   ILE    52      -5.030  57.960  70.860  1.00  0.00           C  
ATOM    700  O   ILE    52      -4.010  58.510  70.600  1.00  0.00           O  
ATOM    701  CB  ILE    52      -5.700  55.690  69.850  1.00  0.00           C  
ATOM    702  CG1 ILE    52      -5.300  54.230  69.800  1.00  0.00           C  
ATOM    703  CG2 ILE    52      -5.400  56.370  68.470  1.00  0.00           C  
ATOM    704  CD  ILE    52      -3.870  53.980  69.290  1.00  0.00           C  
ATOM    705  HN  ILE    52      -6.610  55.560  72.280  1.00  0.00           H  
ATOM    706  HA  ILE    52      -4.030  56.180  71.020  1.00  0.00           H  
ATOM    707  HB  ILE    52      -6.800  55.700  69.990  1.00  0.00           H  
ATOM    708 1HG1 ILE    52      -5.960  53.710  69.070  1.00  0.00           H  
ATOM    709 2HG1 ILE    52      -5.400  53.730  70.780  1.00  0.00           H  
ATOM    710 1HG2 ILE    52      -5.680  55.670  67.660  1.00  0.00           H  
ATOM    711 2HG2 ILE    52      -4.310  56.520  68.300  1.00  0.00           H  
ATOM    712 3HG2 ILE    52      -5.880  57.370  68.360  1.00  0.00           H  
ATOM    713  HD1 ILE    52      -3.170  54.460  70.000  1.00  0.00           H  
ATOM    714  HD2 ILE    52      -3.740  54.200  68.210  1.00  0.00           H  
ATOM    715  HD3 ILE    52      -3.600  52.900  69.360  1.00  0.00           H  
ATOM    716  N   ASP    53      -6.110  58.650  71.160  1.00  0.00           N  
ATOM    717  CA  ASP    53      -6.160  60.070  71.070  1.00  0.00           C  
ATOM    718  C   ASP    53      -5.160  60.820  71.970  1.00  0.00           C  
ATOM    719  O   ASP    53      -4.460  61.750  71.560  1.00  0.00           O  
ATOM    720  CB  ASP    53      -7.600  60.320  71.370  1.00  0.00           C  
ATOM    721  CG  ASP    53      -7.820  61.790  71.610  1.00  0.00           C  
ATOM    722  OD1 ASP    53      -8.400  62.130  72.680  1.00  0.00           O  
ATOM    723  OD2 ASP    53      -7.510  62.580  70.750  1.00  0.00           O1-
ATOM    724  HN  ASP    53      -6.880  58.100  71.500  1.00  0.00           H  
ATOM    725  HA  ASP    53      -6.110  60.480  70.070  1.00  0.00           H  
ATOM    726  HB1 ASP    53      -7.890  59.830  72.330  1.00  0.00           H  
ATOM    727  HB2 ASP    53      -8.340  60.080  70.570  1.00  0.00           H  
ATOM    728  N   ASN    54      -4.970  60.330  73.240  1.00  0.00           N  
ATOM    729  CA  ASN    54      -3.810  60.630  74.090  1.00  0.00           C  
ATOM    730  C   ASN    54      -2.480  60.270  73.490  1.00  0.00           C  
ATOM    731  O   ASN    54      -1.660  61.200  73.560  1.00  0.00           O  
ATOM    732  CB  ASN    54      -3.960  59.900  75.430  1.00  0.00           C  
ATOM    733  CG  ASN    54      -5.080  60.460  76.270  1.00  0.00           C  
ATOM    734  ND2 ASN    54      -5.520  59.620  77.250  1.00  0.00           N  
ATOM    735  OD1 ASN    54      -5.600  61.540  76.020  1.00  0.00           O  
ATOM    736  HN  ASN    54      -5.570  59.610  73.590  1.00  0.00           H  
ATOM    737  HA  ASN    54      -3.700  61.670  74.330  1.00  0.00           H  
ATOM    738  HB1 ASN    54      -3.040  59.880  76.070  1.00  0.00           H  
ATOM    739  HB2 ASN    54      -4.190  58.840  75.180  1.00  0.00           H  
ATOM    740 1HD2 ASN    54      -6.330  59.890  77.780  1.00  0.00           H  
ATOM    741 2HD2 ASN    54      -5.030  58.770  77.450  1.00  0.00           H  
ATOM    742  N   PHE    55      -2.240  59.030  72.870  1.00  0.00           N  
ATOM    743  CA  PHE    55      -0.920  58.640  72.330  1.00  0.00           C  
ATOM    744  C   PHE    55      -0.360  59.510  71.250  1.00  0.00           C  
ATOM    745  O   PHE    55       0.740  59.940  71.350  1.00  0.00           O  
ATOM    746  CB  PHE    55      -0.860  57.110  72.000  1.00  0.00           C  
ATOM    747  CG  PHE    55       0.250  56.630  71.080  1.00  0.00           C  
ATOM    748  CD1 PHE    55       1.640  57.030  71.130  1.00  0.00           C  
ATOM    749  CD2 PHE    55      -0.140  55.700  70.150  1.00  0.00           C  
ATOM    750  CE1 PHE    55       2.580  56.300  70.430  1.00  0.00           C  
ATOM    751  CE2 PHE    55       0.840  55.070  69.400  1.00  0.00           C  
ATOM    752  CZ  PHE    55       2.190  55.400  69.520  1.00  0.00           C  
ATOM    753  HN  PHE    55      -2.950  58.340  72.830  1.00  0.00           H  
ATOM    754  HA  PHE    55      -0.210  58.830  73.130  1.00  0.00           H  
ATOM    755  HB1 PHE    55      -1.820  56.820  71.540  1.00  0.00           H  
ATOM    756  HB2 PHE    55      -0.770  56.410  72.850  1.00  0.00           H  
ATOM    757  HD1 PHE    55       1.890  57.820  71.820  1.00  0.00           H  
ATOM    758  HD2 PHE    55      -1.180  55.450  70.000  1.00  0.00           H  
ATOM    759  HE1 PHE    55       3.640  56.490  70.510  1.00  0.00           H  
ATOM    760  HE2 PHE    55       0.530  54.210  68.810  1.00  0.00           H  
ATOM    761  HZ  PHE    55       2.950  54.790  69.060  1.00  0.00           H  
ATOM    762  N   LEU    56      -1.200  59.780  70.280  1.00  0.00           N  
ATOM    763  CA  LEU    56      -0.900  60.610  69.200  1.00  0.00           C  
ATOM    764  C   LEU    56      -0.580  62.010  69.490  1.00  0.00           C  
ATOM    765  O   LEU    56       0.460  62.530  69.050  1.00  0.00           O  
ATOM    766  CB  LEU    56      -2.030  60.520  68.110  1.00  0.00           C  
ATOM    767  CG  LEU    56      -2.210  59.050  67.630  1.00  0.00           C  
ATOM    768  CD1 LEU    56      -3.200  58.960  66.440  1.00  0.00           C  
ATOM    769  CD2 LEU    56      -1.000  58.260  67.120  1.00  0.00           C  
ATOM    770  HN  LEU    56      -2.120  59.440  70.420  1.00  0.00           H  
ATOM    771  HA  LEU    56       0.000  60.160  68.800  1.00  0.00           H  
ATOM    772  HB1 LEU    56      -1.710  61.130  67.240  1.00  0.00           H  
ATOM    773  HB2 LEU    56      -3.020  60.880  68.440  1.00  0.00           H  
ATOM    774  HG  LEU    56      -2.780  58.570  68.450  1.00  0.00           H  
ATOM    775 1HD1 LEU    56      -3.510  57.920  66.210  1.00  0.00           H  
ATOM    776 2HD1 LEU    56      -2.760  59.340  65.490  1.00  0.00           H  
ATOM    777 3HD1 LEU    56      -3.960  59.740  66.650  1.00  0.00           H  
ATOM    778 1HD2 LEU    56      -0.200  58.130  67.870  1.00  0.00           H  
ATOM    779 2HD2 LEU    56      -0.640  58.810  66.230  1.00  0.00           H  
ATOM    780 3HD2 LEU    56      -1.290  57.190  66.980  1.00  0.00           H  
ATOM    781  N   SER    57      -1.420  62.660  70.270  1.00  0.00           N  
ATOM    782  CA  SER    57      -1.170  63.980  70.900  1.00  0.00           C  
ATOM    783  C   SER    57       0.120  64.040  71.740  1.00  0.00           C  
ATOM    784  O   SER    57       0.930  64.970  71.660  1.00  0.00           O  
ATOM    785  CB  SER    57      -2.320  64.340  71.830  1.00  0.00           C  
ATOM    786  OG  SER    57      -2.340  65.650  72.280  1.00  0.00           O  
ATOM    787  HN  SER    57      -2.270  62.200  70.510  1.00  0.00           H  
ATOM    788  HA  SER    57      -1.120  64.680  70.080  1.00  0.00           H  
ATOM    789  HB1 SER    57      -2.520  63.720  72.730  1.00  0.00           H  
ATOM    790  HB2 SER    57      -3.280  64.200  71.290  1.00  0.00           H  
ATOM    791  HG1 SER    57      -3.270  65.860  72.300  1.00  0.00           H  
ATOM    792  N   ARG    58       0.410  63.010  72.580  1.00  0.00           N  
ATOM    793  CA  ARG    58       1.670  62.850  73.270  1.00  0.00           C  
ATOM    794  C   ARG    58       2.910  62.730  72.350  1.00  0.00           C  
ATOM    795  O   ARG    58       3.960  63.400  72.510  1.00  0.00           O  
ATOM    796  CB  ARG    58       1.610  61.590  74.240  1.00  0.00           C  
ATOM    797  CG  ARG    58       2.950  61.190  74.900  1.00  0.00           C  
ATOM    798  CD  ARG    58       2.730  60.110  76.030  1.00  0.00           C  
ATOM    799  NE  ARG    58       2.190  58.890  75.360  1.00  0.00           N  
ATOM    800  CZ  ARG    58       1.100  58.210  75.760  1.00  0.00           C  
ATOM    801  NH1 ARG    58       0.080  58.640  76.450  1.00  0.00           N1+
ATOM    802  NH2 ARG    58       1.040  56.960  75.350  1.00  0.00           N  
ATOM    803  HN  ARG    58      -0.390  62.510  72.900  1.00  0.00           H  
ATOM    804  HA  ARG    58       1.960  63.670  73.910  1.00  0.00           H  
ATOM    805  HB1 ARG    58       1.280  60.780  73.550  1.00  0.00           H  
ATOM    806  HB2 ARG    58       0.800  61.850  74.950  1.00  0.00           H  
ATOM    807  HG1 ARG    58       3.320  62.160  75.300  1.00  0.00           H  
ATOM    808  HG2 ARG    58       3.740  60.910  74.170  1.00  0.00           H  
ATOM    809  HD1 ARG    58       2.000  60.500  76.760  1.00  0.00           H  
ATOM    810  HD2 ARG    58       3.680  59.920  76.570  1.00  0.00           H  
ATOM    811  HE  ARG    58       2.880  58.360  74.870  1.00  0.00           H  
ATOM    812 1HH1 ARG    58       0.010  59.620  76.630  1.00  0.00           H  
ATOM    813 2HH1 ARG    58      -0.710  58.050  76.620  1.00  0.00           H  
ATOM    814 1HH2 ARG    58       1.830  56.640  74.810  1.00  0.00           H  
ATOM    815 2HH2 ARG    58       0.380  56.280  75.690  1.00  0.00           H  
ATOM    816  N   TYR    59       2.830  61.890  71.270  1.00  0.00           N  
ATOM    817  CA  TYR    59       3.940  61.580  70.450  1.00  0.00           C  
ATOM    818  C   TYR    59       4.290  62.690  69.390  1.00  0.00           C  
ATOM    819  O   TYR    59       5.290  62.670  68.680  1.00  0.00           O  
ATOM    820  CB  TYR    59       3.750  60.180  69.820  1.00  0.00           C  
ATOM    821  CG  TYR    59       4.820  59.420  69.140  1.00  0.00           C  
ATOM    822  CD1 TYR    59       5.920  58.790  69.820  1.00  0.00           C  
ATOM    823  CD2 TYR    59       4.930  59.500  67.730  1.00  0.00           C  
ATOM    824  CE1 TYR    59       6.900  58.110  69.190  1.00  0.00           C  
ATOM    825  CE2 TYR    59       6.050  59.040  67.090  1.00  0.00           C  
ATOM    826  CZ  TYR    59       7.040  58.300  67.810  1.00  0.00           C  
ATOM    827  OH  TYR    59       8.140  57.790  67.130  1.00  0.00           O  
ATOM    828  HN  TYR    59       1.990  61.380  71.120  1.00  0.00           H  
ATOM    829  HA  TYR    59       4.790  61.610  71.110  1.00  0.00           H  
ATOM    830  HB1 TYR    59       2.830  60.120  69.200  1.00  0.00           H  
ATOM    831  HB2 TYR    59       3.440  59.470  70.620  1.00  0.00           H  
ATOM    832  HD1 TYR    59       5.820  58.650  70.890  1.00  0.00           H  
ATOM    833  HD2 TYR    59       4.190  59.940  67.090  1.00  0.00           H  
ATOM    834  HE1 TYR    59       7.620  57.580  69.800  1.00  0.00           H  
ATOM    835  HE2 TYR    59       6.140  58.930  66.020  1.00  0.00           H  
ATOM    836  HH  TYR    59       8.620  57.380  67.840  1.00  0.00           H  
ATOM    837  N   LYS    60       3.410  63.660  69.300  1.00  0.00           N  
ATOM    838  CA  LYS    60       3.470  64.800  68.380  1.00  0.00           C  
ATOM    839  C   LYS    60       4.870  65.550  68.090  1.00  0.00           C  
ATOM    840  O   LYS    60       5.340  65.550  66.950  1.00  0.00           O  
ATOM    841  CB  LYS    60       2.250  65.790  68.690  1.00  0.00           C  
ATOM    842  CG  LYS    60       2.450  67.150  68.050  1.00  0.00           C  
ATOM    843  CD  LYS    60       1.640  68.220  68.820  1.00  0.00           C  
ATOM    844  CE  LYS    60       0.130  67.950  68.930  1.00  0.00           C  
ATOM    845  NZ  LYS    60      -0.580  68.950  69.620  1.00  0.00           N1+
ATOM    846  HN  LYS    60       2.680  63.640  69.980  1.00  0.00           H  
ATOM    847  HA  LYS    60       3.210  64.370  67.420  1.00  0.00           H  
ATOM    848  HB1 LYS    60       2.420  65.980  69.780  1.00  0.00           H  
ATOM    849  HB2 LYS    60       1.230  65.420  68.470  1.00  0.00           H  
ATOM    850  HG1 LYS    60       2.200  67.210  66.970  1.00  0.00           H  
ATOM    851  HG2 LYS    60       3.480  67.550  68.200  1.00  0.00           H  
ATOM    852  HD1 LYS    60       1.810  69.160  68.260  1.00  0.00           H  
ATOM    853  HD2 LYS    60       2.060  68.380  69.830  1.00  0.00           H  
ATOM    854  HE1 LYS    60      -0.110  66.980  69.410  1.00  0.00           H  
ATOM    855  HE2 LYS    60      -0.390  67.760  67.970  1.00  0.00           H  
ATOM    856  HZ1 LYS    60      -0.430  69.860  69.140  1.00  0.00           H  
ATOM    857  HZ2 LYS    60      -0.170  68.940  70.570  1.00  0.00           H  
ATOM    858  HZ3 LYS    60      -1.600  68.800  69.750  1.00  0.00           H  
ATOM    859  N   ASP    61       5.460  66.060  69.170  1.00  0.00           N  
ATOM    860  CA  ASP    61       6.860  66.550  69.130  1.00  0.00           C  
ATOM    861  C   ASP    61       7.920  65.570  68.620  1.00  0.00           C  
ATOM    862  O   ASP    61       8.770  65.990  67.820  1.00  0.00           O  
ATOM    863  CB  ASP    61       7.300  67.110  70.500  1.00  0.00           C  
ATOM    864  CG  ASP    61       6.540  68.360  71.030  1.00  0.00           C  
ATOM    865  OD1 ASP    61       7.200  68.990  71.870  1.00  0.00           O  
ATOM    866  OD2 ASP    61       5.320  68.550  70.750  1.00  0.00           O1-
ATOM    867  HN  ASP    61       4.980  66.170  70.030  1.00  0.00           H  
ATOM    868  HA  ASP    61       7.020  67.260  68.330  1.00  0.00           H  
ATOM    869  HB1 ASP    61       8.360  67.400  70.410  1.00  0.00           H  
ATOM    870  HB2 ASP    61       7.300  66.370  71.330  1.00  0.00           H  
ATOM    871  N   THR    62       7.830  64.290  69.050  1.00  0.00           N  
ATOM    872  CA  THR    62       8.680  63.280  68.530  1.00  0.00           C  
ATOM    873  C   THR    62       8.500  63.000  67.070  1.00  0.00           C  
ATOM    874  O   THR    62       9.480  63.120  66.270  1.00  0.00           O  
ATOM    875  CB  THR    62       8.510  61.980  69.340  1.00  0.00           C  
ATOM    876  CG2 THR    62       9.460  60.850  69.000  1.00  0.00           C  
ATOM    877  OG1 THR    62       8.630  62.210  70.720  1.00  0.00           O  
ATOM    878  HN  THR    62       7.100  63.910  69.610  1.00  0.00           H  
ATOM    879  HA  THR    62       9.730  63.520  68.650  1.00  0.00           H  
ATOM    880  HB  THR    62       7.450  61.630  69.320  1.00  0.00           H  
ATOM    881  HG1 THR    62       7.910  62.760  71.030  1.00  0.00           H  
ATOM    882 1HG2 THR    62       9.450  60.580  67.930  1.00  0.00           H  
ATOM    883 2HG2 THR    62       9.210  59.930  69.580  1.00  0.00           H  
ATOM    884 3HG2 THR    62      10.470  61.130  69.350  1.00  0.00           H  
ATOM    885  N   ILE    63       7.290  62.710  66.600  1.00  0.00           N  
ATOM    886  CA  ILE    63       6.960  62.480  65.210  1.00  0.00           C  
ATOM    887  C   ILE    63       7.380  63.660  64.290  1.00  0.00           C  
ATOM    888  O   ILE    63       7.940  63.470  63.210  1.00  0.00           O  
ATOM    889  CB  ILE    63       5.520  61.980  64.860  1.00  0.00           C  
ATOM    890  CG1 ILE    63       5.280  61.370  63.470  1.00  0.00           C  
ATOM    891  CG2 ILE    63       4.420  63.010  65.200  1.00  0.00           C  
ATOM    892  CD  ILE    63       6.120  60.200  63.010  1.00  0.00           C  
ATOM    893  HN  ILE    63       6.560  62.670  67.290  1.00  0.00           H  
ATOM    894  HA  ILE    63       7.550  61.610  64.940  1.00  0.00           H  
ATOM    895  HB  ILE    63       5.350  61.100  65.520  1.00  0.00           H  
ATOM    896 1HG1 ILE    63       5.320  62.220  62.750  1.00  0.00           H  
ATOM    897 2HG1 ILE    63       4.230  61.020  63.440  1.00  0.00           H  
ATOM    898 1HG2 ILE    63       4.830  64.010  64.940  1.00  0.00           H  
ATOM    899 2HG2 ILE    63       4.200  62.990  66.290  1.00  0.00           H  
ATOM    900 3HG2 ILE    63       3.520  62.820  64.570  1.00  0.00           H  
ATOM    901  HD1 ILE    63       5.940  59.310  63.640  1.00  0.00           H  
ATOM    902  HD2 ILE    63       7.220  60.410  63.010  1.00  0.00           H  
ATOM    903  HD3 ILE    63       5.860  59.950  61.960  1.00  0.00           H  
ATOM    904  N   ASN    64       7.160  64.950  64.650  1.00  0.00           N  
ATOM    905  CA  ASN    64       7.620  66.100  63.880  1.00  0.00           C  
ATOM    906  C   ASN    64       9.130  66.240  63.620  1.00  0.00           C  
ATOM    907  O   ASN    64       9.660  66.290  62.450  1.00  0.00           O  
ATOM    908  CB  ASN    64       7.030  67.430  64.600  1.00  0.00           C  
ATOM    909  CG  ASN    64       7.650  68.740  64.190  1.00  0.00           C  
ATOM    910  ND2 ASN    64       7.630  69.070  62.860  1.00  0.00           N  
ATOM    911  OD1 ASN    64       8.100  69.590  64.940  1.00  0.00           O  
ATOM    912  HN  ASN    64       6.720  65.270  65.490  1.00  0.00           H  
ATOM    913  HA  ASN    64       7.130  66.080  62.910  1.00  0.00           H  
ATOM    914  HB1 ASN    64       7.300  67.190  65.650  1.00  0.00           H  
ATOM    915  HB2 ASN    64       5.910  67.560  64.640  1.00  0.00           H  
ATOM    916 1HD2 ASN    64       6.980  68.590  62.270  1.00  0.00           H  
ATOM    917 2HD2 ASN    64       8.330  69.730  62.580  1.00  0.00           H  
ATOM    918  N   LYS    65       9.990  66.140  64.720  1.00  0.00           N  
ATOM    919  CA  LYS    65      11.430  65.870  64.580  1.00  0.00           C  
ATOM    920  C   LYS    65      11.770  64.660  63.800  1.00  0.00           C  
ATOM    921  O   LYS    65      12.560  64.760  62.910  1.00  0.00           O  
ATOM    922  CB  LYS    65      12.110  65.870  65.950  1.00  0.00           C  
ATOM    923  CG  LYS    65      13.680  65.730  65.870  1.00  0.00           C  
ATOM    924  CD  LYS    65      14.320  66.810  64.960  1.00  0.00           C  
ATOM    925  CE  LYS    65      15.880  66.730  64.760  1.00  0.00           C  
ATOM    926  NZ  LYS    65      16.660  67.280  65.860  1.00  0.00           N1+
ATOM    927  HN  LYS    65       9.720  66.090  65.670  1.00  0.00           H  
ATOM    928  HA  LYS    65      11.950  66.580  63.960  1.00  0.00           H  
ATOM    929  HB1 LYS    65      11.650  65.090  66.590  1.00  0.00           H  
ATOM    930  HB2 LYS    65      11.910  66.880  66.360  1.00  0.00           H  
ATOM    931  HG1 LYS    65      13.890  64.760  65.370  1.00  0.00           H  
ATOM    932  HG2 LYS    65      14.050  65.670  66.920  1.00  0.00           H  
ATOM    933  HD1 LYS    65      14.090  67.780  65.450  1.00  0.00           H  
ATOM    934  HD2 LYS    65      13.920  66.650  63.930  1.00  0.00           H  
ATOM    935  HE1 LYS    65      16.180  67.370  63.900  1.00  0.00           H  
ATOM    936  HE2 LYS    65      16.200  65.670  64.630  1.00  0.00           H  
ATOM    937  HZ1 LYS    65      16.490  66.970  66.830  1.00  0.00           H  
ATOM    938  HZ2 LYS    65      16.450  68.290  65.750  1.00  0.00           H  
ATOM    939  HZ3 LYS    65      17.680  67.160  65.650  1.00  0.00           H  
ATOM    940  N   ILE    66      11.170  63.470  64.020  1.00  0.00           N  
ATOM    941  CA  ILE    66      11.320  62.240  63.240  1.00  0.00           C  
ATOM    942  C   ILE    66      11.080  62.370  61.780  1.00  0.00           C  
ATOM    943  O   ILE    66      11.830  61.850  60.990  1.00  0.00           O  
ATOM    944  CB  ILE    66      10.510  61.030  63.880  1.00  0.00           C  
ATOM    945  CG1 ILE    66      11.120  60.400  65.100  1.00  0.00           C  
ATOM    946  CG2 ILE    66      10.120  59.950  62.860  1.00  0.00           C  
ATOM    947  CD  ILE    66      12.430  59.720  64.980  1.00  0.00           C  
ATOM    948  HN  ILE    66      10.450  63.390  64.710  1.00  0.00           H  
ATOM    949  HA  ILE    66      12.380  62.030  63.310  1.00  0.00           H  
ATOM    950  HB  ILE    66       9.520  61.460  64.150  1.00  0.00           H  
ATOM    951 1HG1 ILE    66      10.420  59.660  65.540  1.00  0.00           H  
ATOM    952 2HG1 ILE    66      11.330  61.270  65.770  1.00  0.00           H  
ATOM    953 1HG2 ILE    66      10.880  59.350  62.350  1.00  0.00           H  
ATOM    954 2HG2 ILE    66       9.400  60.240  62.070  1.00  0.00           H  
ATOM    955 3HG2 ILE    66       9.480  59.150  63.320  1.00  0.00           H  
ATOM    956  HD1 ILE    66      12.360  58.950  64.190  1.00  0.00           H  
ATOM    957  HD2 ILE    66      12.780  59.190  65.890  1.00  0.00           H  
ATOM    958  HD3 ILE    66      13.210  60.420  64.580  1.00  0.00           H  
ATOM    959  N   ARG    67      10.010  63.100  61.390  1.00  0.00           N  
ATOM    960  CA  ARG    67       9.750  63.450  60.000  1.00  0.00           C  
ATOM    961  C   ARG    67      10.550  64.550  59.400  1.00  0.00           C  
ATOM    962  O   ARG    67      10.770  64.630  58.220  1.00  0.00           O  
ATOM    963  CB  ARG    67       8.210  63.850  59.870  1.00  0.00           C  
ATOM    964  CG  ARG    67       7.200  62.650  59.940  1.00  0.00           C  
ATOM    965  CD  ARG    67       5.670  63.000  60.000  1.00  0.00           C  
ATOM    966  NE  ARG    67       4.850  61.750  59.790  1.00  0.00           N  
ATOM    967  CZ  ARG    67       3.670  61.530  60.300  1.00  0.00           C  
ATOM    968  NH1 ARG    67       3.030  62.460  61.060  1.00  0.00           N1+
ATOM    969  NH2 ARG    67       2.990  60.430  60.060  1.00  0.00           N  
ATOM    970  HN  ARG    67       9.450  63.460  62.130  1.00  0.00           H  
ATOM    971  HA  ARG    67       9.950  62.580  59.390  1.00  0.00           H  
ATOM    972  HB1 ARG    67       8.020  64.370  58.910  1.00  0.00           H  
ATOM    973  HB2 ARG    67       7.900  64.560  60.670  1.00  0.00           H  
ATOM    974  HG1 ARG    67       7.490  62.030  60.820  1.00  0.00           H  
ATOM    975  HG2 ARG    67       7.380  62.030  59.040  1.00  0.00           H  
ATOM    976  HD1 ARG    67       5.390  63.710  59.190  1.00  0.00           H  
ATOM    977  HD2 ARG    67       5.470  63.550  60.940  1.00  0.00           H  
ATOM    978  HE  ARG    67       5.080  61.030  59.140  1.00  0.00           H  
ATOM    979 1HH1 ARG    67       3.400  63.390  61.100  1.00  0.00           H  
ATOM    980 2HH1 ARG    67       2.350  62.170  61.720  1.00  0.00           H  
ATOM    981 1HH2 ARG    67       3.470  59.800  59.460  1.00  0.00           H  
ATOM    982 2HH2 ARG    67       2.020  60.480  60.250  1.00  0.00           H  
ATOM    983  N   ASP    68      11.180  65.420  60.200  1.00  0.00           N  
ATOM    984  CA  ASP    68      12.100  66.420  59.630  1.00  0.00           C  
ATOM    985  C   ASP    68      13.480  65.850  59.170  1.00  0.00           C  
ATOM    986  O   ASP    68      14.140  66.420  58.350  1.00  0.00           O  
ATOM    987  CB  ASP    68      12.240  67.430  60.800  1.00  0.00           C  
ATOM    988  CG  ASP    68      12.890  68.790  60.390  1.00  0.00           C  
ATOM    989  OD1 ASP    68      13.710  69.220  61.190  1.00  0.00           O  
ATOM    990  OD2 ASP    68      12.480  69.450  59.430  1.00  0.00           O1-
ATOM    991  HN  ASP    68      11.040  65.320  61.180  1.00  0.00           H  
ATOM    992  HA  ASP    68      11.620  66.980  58.840  1.00  0.00           H  
ATOM    993  HB1 ASP    68      12.670  67.100  61.770  1.00  0.00           H  
ATOM    994  HB2 ASP    68      11.230  67.760  61.090  1.00  0.00           H  
ATOM    995  N   LEU    69      13.870  64.770  59.780  1.00  0.00           N  
ATOM    996  CA  LEU    69      15.070  64.030  59.490  1.00  0.00           C  
ATOM    997  C   LEU    69      14.980  63.300  58.190  1.00  0.00           C  
ATOM    998  O   LEU    69      15.920  63.010  57.520  1.00  0.00           O  
ATOM    999  CB  LEU    69      15.440  63.100  60.690  1.00  0.00           C  
ATOM   1000  CG  LEU    69      15.860  63.730  62.070  1.00  0.00           C  
ATOM   1001  CD1 LEU    69      15.860  62.530  63.120  1.00  0.00           C  
ATOM   1002  CD2 LEU    69      17.260  64.380  62.050  1.00  0.00           C  
ATOM   1003  HN  LEU    69      13.280  64.340  60.460  1.00  0.00           H  
ATOM   1004  HA  LEU    69      15.840  64.780  59.300  1.00  0.00           H  
ATOM   1005  HB1 LEU    69      16.330  62.490  60.460  1.00  0.00           H  
ATOM   1006  HB2 LEU    69      14.600  62.410  60.900  1.00  0.00           H  
ATOM   1007  HG  LEU    69      15.070  64.420  62.420  1.00  0.00           H  
ATOM   1008 1HD1 LEU    69      14.870  62.060  62.980  1.00  0.00           H  
ATOM   1009 2HD1 LEU    69      15.840  62.980  64.140  1.00  0.00           H  
ATOM   1010 3HD1 LEU    69      16.770  61.910  62.960  1.00  0.00           H  
ATOM   1011 1HD2 LEU    69      17.080  65.450  61.850  1.00  0.00           H  
ATOM   1012 2HD2 LEU    69      17.870  63.940  61.220  1.00  0.00           H  
ATOM   1013 3HD2 LEU    69      17.720  64.160  63.040  1.00  0.00           H  
ATOM   1014  N   ARG    70      13.740  62.890  57.830  1.00  0.00           N  
ATOM   1015  CA  ARG    70      13.340  62.220  56.630  1.00  0.00           C  
ATOM   1016  C   ARG    70      13.360  63.100  55.460  1.00  0.00           C  
ATOM   1017  O   ARG    70      13.510  64.330  55.580  1.00  0.00           O  
ATOM   1018  CB  ARG    70      11.990  61.580  56.800  1.00  0.00           C  
ATOM   1019  CG  ARG    70      12.030  60.360  57.690  1.00  0.00           C  
ATOM   1020  CD  ARG    70      10.620  59.780  58.000  1.00  0.00           C  
ATOM   1021  NE  ARG    70      10.160  59.050  56.820  1.00  0.00           N  
ATOM   1022  CZ  ARG    70       9.120  59.380  56.080  1.00  0.00           C  
ATOM   1023  NH1 ARG    70       8.300  60.430  56.190  1.00  0.00           N1+
ATOM   1024  NH2 ARG    70       8.800  58.410  55.240  1.00  0.00           N  
ATOM   1025  HN  ARG    70      12.960  63.090  58.430  1.00  0.00           H  
ATOM   1026  HA  ARG    70      14.140  61.520  56.480  1.00  0.00           H  
ATOM   1027  HB1 ARG    70      11.500  61.210  55.880  1.00  0.00           H  
ATOM   1028  HB2 ARG    70      11.320  62.360  57.200  1.00  0.00           H  
ATOM   1029  HG1 ARG    70      12.550  60.730  58.600  1.00  0.00           H  
ATOM   1030  HG2 ARG    70      12.700  59.720  57.090  1.00  0.00           H  
ATOM   1031  HD1 ARG    70       9.920  60.620  58.200  1.00  0.00           H  
ATOM   1032  HD2 ARG    70      10.660  59.080  58.870  1.00  0.00           H  
ATOM   1033  HE  ARG    70      10.520  58.140  56.630  1.00  0.00           H  
ATOM   1034 1HH1 ARG    70       8.640  61.270  56.600  1.00  0.00           H  
ATOM   1035 2HH1 ARG    70       7.620  60.670  55.510  1.00  0.00           H  
ATOM   1036 1HH2 ARG    70       9.330  57.570  55.320  1.00  0.00           H  
ATOM   1037 2HH2 ARG    70       7.900  58.390  54.790  1.00  0.00           H  
ATOM   1038  N   MET    71      13.270  62.590  54.200  1.00  0.00           N  
ATOM   1039  CA  MET    71      13.150  63.310  52.920  1.00  0.00           C  
ATOM   1040  C   MET    71      11.820  63.740  52.580  1.00  0.00           C  
ATOM   1041  O   MET    71      10.790  63.160  52.960  1.00  0.00           O  
ATOM   1042  CB  MET    71      13.750  62.420  51.800  1.00  0.00           C  
ATOM   1043  CG  MET    71      15.280  62.350  51.830  1.00  0.00           C  
ATOM   1044  SD  MET    71      15.910  61.370  50.400  1.00  0.00           S  
ATOM   1045  CE  MET    71      16.570  62.760  49.430  1.00  0.00           C  
ATOM   1046  HN  MET    71      13.380  61.600  54.170  1.00  0.00           H  
ATOM   1047  HA  MET    71      13.690  64.240  53.080  1.00  0.00           H  
ATOM   1048  HB1 MET    71      13.610  62.870  50.790  1.00  0.00           H  
ATOM   1049  HB2 MET    71      13.330  61.400  51.880  1.00  0.00           H  
ATOM   1050  HG1 MET    71      15.650  61.830  52.740  1.00  0.00           H  
ATOM   1051  HG2 MET    71      15.730  63.370  51.810  1.00  0.00           H  
ATOM   1052  HE1 MET    71      17.230  62.460  48.590  1.00  0.00           H  
ATOM   1053  HE2 MET    71      17.140  63.400  50.140  1.00  0.00           H  
ATOM   1054  HE3 MET    71      15.720  63.380  49.070  1.00  0.00           H  
ATOM   1055  N   LYS    72      11.750  64.850  51.880  1.00  0.00           N  
ATOM   1056  CA  LYS    72      10.540  65.460  51.400  1.00  0.00           C  
ATOM   1057  C   LYS    72      10.640  65.980  49.960  1.00  0.00           C  
ATOM   1058  O   LYS    72      11.660  66.390  49.400  1.00  0.00           O  
ATOM   1059  CB  LYS    72      10.060  66.490  52.440  1.00  0.00           C  
ATOM   1060  CG  LYS    72      10.980  67.710  52.500  1.00  0.00           C  
ATOM   1061  CD  LYS    72      10.470  68.670  53.620  1.00  0.00           C  
ATOM   1062  CE  LYS    72      11.210  69.970  53.760  1.00  0.00           C  
ATOM   1063  NZ  LYS    72      12.700  69.880  53.830  1.00  0.00           N1+
ATOM   1064  HN  LYS    72      12.620  65.160  51.500  1.00  0.00           H  
ATOM   1065  HA  LYS    72       9.820  64.660  51.360  1.00  0.00           H  
ATOM   1066  HB1 LYS    72       9.980  66.040  53.450  1.00  0.00           H  
ATOM   1067  HB2 LYS    72       9.010  66.770  52.210  1.00  0.00           H  
ATOM   1068  HG1 LYS    72      11.000  68.150  51.480  1.00  0.00           H  
ATOM   1069  HG2 LYS    72      11.990  67.350  52.790  1.00  0.00           H  
ATOM   1070  HD1 LYS    72      10.400  68.130  54.590  1.00  0.00           H  
ATOM   1071  HD2 LYS    72       9.420  68.960  53.400  1.00  0.00           H  
ATOM   1072  HE1 LYS    72      10.850  70.460  54.690  1.00  0.00           H  
ATOM   1073  HE2 LYS    72      11.070  70.590  52.860  1.00  0.00           H  
ATOM   1074  HZ1 LYS    72      13.220  69.910  52.920  1.00  0.00           H  
ATOM   1075  HZ2 LYS    72      12.940  69.060  54.420  1.00  0.00           H  
ATOM   1076  HZ3 LYS    72      13.020  70.730  54.350  1.00  0.00           H  
ATOM   1077  N   ALA    73       9.490  65.850  49.300  1.00  0.00           N  
ATOM   1078  CA  ALA    73       9.460  66.010  47.870  1.00  0.00           C  
ATOM   1079  C   ALA    73       9.480  67.540  47.530  1.00  0.00           C  
ATOM   1080  O   ALA    73       9.630  67.920  46.360  1.00  0.00           O  
ATOM   1081  CB  ALA    73       8.170  65.310  47.460  1.00  0.00           C  
ATOM   1082  HN  ALA    73       8.640  65.510  49.680  1.00  0.00           H  
ATOM   1083  HA  ALA    73      10.340  65.560  47.440  1.00  0.00           H  
ATOM   1084  HB1 ALA    73       8.040  65.430  46.360  1.00  0.00           H  
ATOM   1085  HB2 ALA    73       7.290  65.760  47.950  1.00  0.00           H  
ATOM   1086  HB3 ALA    73       8.250  64.220  47.630  1.00  0.00           H  
ATOM   1087  N   GLU    74       9.550  68.440  48.590  1.00  0.00           N  
ATOM   1088  CA  GLU    74       9.530  69.920  48.430  1.00  0.00           C  
ATOM   1089  C   GLU    74      10.900  70.530  48.710  1.00  0.00           C  
ATOM   1090  O   GLU    74      11.050  71.730  48.670  1.00  0.00           O  
ATOM   1091  CB  GLU    74       8.540  70.620  49.340  1.00  0.00           C  
ATOM   1092  CG  GLU    74       7.070  70.370  49.080  1.00  0.00           C  
ATOM   1093  CD  GLU    74       6.130  70.800  50.260  1.00  0.00           C  
ATOM   1094  OE1 GLU    74       5.970  69.900  51.130  1.00  0.00           O  
ATOM   1095  OE2 GLU    74       5.710  71.960  50.360  1.00  0.00           O1-
ATOM   1096  HN  GLU    74       9.300  68.170  49.520  1.00  0.00           H  
ATOM   1097  HA  GLU    74       9.260  70.130  47.400  1.00  0.00           H  
ATOM   1098  HB1 GLU    74       8.800  71.700  49.370  1.00  0.00           H  
ATOM   1099  HB2 GLU    74       8.760  70.180  50.340  1.00  0.00           H  
ATOM   1100  HG1 GLU    74       6.980  69.290  48.860  1.00  0.00           H  
ATOM   1101  HG2 GLU    74       6.730  70.920  48.180  1.00  0.00           H  
ATOM   1102  N   ASP    75      11.930  69.660  48.730  1.00  0.00           N  
ATOM   1103  CA  ASP    75      13.280  70.060  48.500  1.00  0.00           C  
ATOM   1104  C   ASP    75      13.690  69.820  47.030  1.00  0.00           C  
ATOM   1105  O   ASP    75      14.840  70.180  46.670  1.00  0.00           O  
ATOM   1106  CB  ASP    75      14.210  69.260  49.420  1.00  0.00           C  
ATOM   1107  CG  ASP    75      14.030  69.550  50.920  1.00  0.00           C  
ATOM   1108  OD1 ASP    75      14.490  68.760  51.760  1.00  0.00           O  
ATOM   1109  OD2 ASP    75      13.660  70.680  51.270  1.00  0.00           O1-
ATOM   1110  HN  ASP    75      11.770  68.680  48.840  1.00  0.00           H  
ATOM   1111  HA  ASP    75      13.480  71.120  48.630  1.00  0.00           H  
ATOM   1112  HB1 ASP    75      15.300  69.450  49.250  1.00  0.00           H  
ATOM   1113  HB2 ASP    75      14.050  68.160  49.380  1.00  0.00           H  
ATOM   1114  N   TYR    76      12.690  69.450  46.200  1.00  0.00           N  
ATOM   1115  CA  TYR    76      12.890  69.420  44.720  1.00  0.00           C  
ATOM   1116  C   TYR    76      11.860  70.250  44.090  1.00  0.00           C  
ATOM   1117  O   TYR    76      10.700  70.050  44.280  1.00  0.00           O  
ATOM   1118  CB  TYR    76      12.590  67.980  44.120  1.00  0.00           C  
ATOM   1119  CG  TYR    76      13.540  66.930  44.620  1.00  0.00           C  
ATOM   1120  CD1 TYR    76      14.850  66.890  44.010  1.00  0.00           C  
ATOM   1121  CD2 TYR    76      13.360  66.200  45.810  1.00  0.00           C  
ATOM   1122  CE1 TYR    76      15.870  66.160  44.560  1.00  0.00           C  
ATOM   1123  CE2 TYR    76      14.380  65.400  46.370  1.00  0.00           C  
ATOM   1124  CZ  TYR    76      15.650  65.500  45.800  1.00  0.00           C  
ATOM   1125  OH  TYR    76      16.680  64.840  46.570  1.00  0.00           O  
ATOM   1126  HN  TYR    76      11.780  69.250  46.540  1.00  0.00           H  
ATOM   1127  HA  TYR    76      13.840  69.790  44.410  1.00  0.00           H  
ATOM   1128  HB1 TYR    76      12.740  67.900  43.020  1.00  0.00           H  
ATOM   1129  HB2 TYR    76      11.620  67.590  44.460  1.00  0.00           H  
ATOM   1130  HD1 TYR    76      14.990  67.590  43.190  1.00  0.00           H  
ATOM   1131  HD2 TYR    76      12.390  66.240  46.290  1.00  0.00           H  
ATOM   1132  HE1 TYR    76      16.860  66.060  44.150  1.00  0.00           H  
ATOM   1133  HE2 TYR    76      14.220  64.890  47.310  1.00  0.00           H  
ATOM   1134  HH  TYR    76      17.510  65.120  46.220  1.00  0.00           H  
ATOM   1135  N   GLU    77      12.290  71.250  43.230  1.00  0.00           N  
ATOM   1136  CA  GLU    77      11.390  71.930  42.350  1.00  0.00           C  
ATOM   1137  C   GLU    77      11.180  71.170  41.050  1.00  0.00           C  
ATOM   1138  O   GLU    77      12.110  70.680  40.390  1.00  0.00           O  
ATOM   1139  CB  GLU    77      12.020  73.280  42.030  1.00  0.00           C  
ATOM   1140  CG  GLU    77      11.180  74.150  41.050  1.00  0.00           C  
ATOM   1141  CD  GLU    77      11.840  75.410  40.530  1.00  0.00           C  
ATOM   1142  OE1 GLU    77      13.090  75.630  40.630  1.00  0.00           O  
ATOM   1143  OE2 GLU    77      11.040  76.260  40.040  1.00  0.00           O1-
ATOM   1144  HN  GLU    77      13.240  71.400  43.020  1.00  0.00           H  
ATOM   1145  HA  GLU    77      10.440  72.060  42.820  1.00  0.00           H  
ATOM   1146  HB1 GLU    77      13.080  73.390  41.770  1.00  0.00           H  
ATOM   1147  HB2 GLU    77      12.030  73.770  43.030  1.00  0.00           H  
ATOM   1148  HG1 GLU    77      10.210  74.490  41.450  1.00  0.00           H  
ATOM   1149  HG2 GLU    77      10.990  73.580  40.120  1.00  0.00           H  
ATOM   1150  N   VAL    78       9.870  71.020  40.620  1.00  0.00           N  
ATOM   1151  CA  VAL    78       9.560  70.310  39.420  1.00  0.00           C  
ATOM   1152  C   VAL    78       9.820  71.260  38.170  1.00  0.00           C  
ATOM   1153  O   VAL    78       9.360  72.390  38.170  1.00  0.00           O  
ATOM   1154  CB  VAL    78       8.180  69.580  39.290  1.00  0.00           C  
ATOM   1155  CG1 VAL    78       7.870  68.800  37.960  1.00  0.00           C  
ATOM   1156  CG2 VAL    78       8.010  68.550  40.390  1.00  0.00           C  
ATOM   1157  HN  VAL    78       9.090  71.450  41.080  1.00  0.00           H  
ATOM   1158  HA  VAL    78      10.280  69.520  39.310  1.00  0.00           H  
ATOM   1159  HB  VAL    78       7.410  70.370  39.320  1.00  0.00           H  
ATOM   1160 1HG1 VAL    78       7.620  69.600  37.230  1.00  0.00           H  
ATOM   1161 2HG1 VAL    78       6.910  68.240  38.070  1.00  0.00           H  
ATOM   1162 3HG1 VAL    78       8.730  68.140  37.710  1.00  0.00           H  
ATOM   1163 1HG2 VAL    78       7.950  69.000  41.400  1.00  0.00           H  
ATOM   1164 2HG2 VAL    78       8.830  67.810  40.390  1.00  0.00           H  
ATOM   1165 3HG2 VAL    78       7.070  67.950  40.250  1.00  0.00           H  
ATOM   1166  N   VAL    79      10.590  70.830  37.180  1.00  0.00           N  
ATOM   1167  CA  VAL    79      10.770  71.590  35.980  1.00  0.00           C  
ATOM   1168  C   VAL    79       9.860  71.080  34.800  1.00  0.00           C  
ATOM   1169  O   VAL    79       9.230  71.850  34.080  1.00  0.00           O  
ATOM   1170  CB  VAL    79      12.240  71.580  35.560  1.00  0.00           C  
ATOM   1171  CG1 VAL    79      12.610  72.310  34.310  1.00  0.00           C  
ATOM   1172  CG2 VAL    79      13.030  72.240  36.690  1.00  0.00           C  
ATOM   1173  HN  VAL    79      10.980  69.910  37.170  1.00  0.00           H  
ATOM   1174  HA  VAL    79      10.580  72.630  36.250  1.00  0.00           H  
ATOM   1175  HB  VAL    79      12.510  70.510  35.420  1.00  0.00           H  
ATOM   1176 1HG1 VAL    79      12.290  71.750  33.410  1.00  0.00           H  
ATOM   1177 2HG1 VAL    79      13.700  72.380  34.210  1.00  0.00           H  
ATOM   1178 3HG1 VAL    79      12.150  73.320  34.320  1.00  0.00           H  
ATOM   1179 1HG2 VAL    79      12.910  71.690  37.650  1.00  0.00           H  
ATOM   1180 2HG2 VAL    79      12.690  73.290  36.750  1.00  0.00           H  
ATOM   1181 3HG2 VAL    79      14.130  72.080  36.540  1.00  0.00           H  
ATOM   1182  N   LYS    80       9.790  69.770  34.570  1.00  0.00           N  
ATOM   1183  CA  LYS    80       9.080  69.300  33.460  1.00  0.00           C  
ATOM   1184  C   LYS    80       8.690  67.860  33.830  1.00  0.00           C  
ATOM   1185  O   LYS    80       9.450  67.200  34.560  1.00  0.00           O  
ATOM   1186  CB  LYS    80       9.940  69.440  32.130  1.00  0.00           C  
ATOM   1187  CG  LYS    80       9.200  68.980  30.810  1.00  0.00           C  
ATOM   1188  CD  LYS    80       7.820  69.760  30.560  1.00  0.00           C  
ATOM   1189  CE  LYS    80       7.330  69.590  29.130  1.00  0.00           C  
ATOM   1190  NZ  LYS    80       8.350  69.640  28.110  1.00  0.00           N1+
ATOM   1191  HN  LYS    80       9.980  69.100  35.280  1.00  0.00           H  
ATOM   1192  HA  LYS    80       8.170  69.870  33.400  1.00  0.00           H  
ATOM   1193  HB1 LYS    80      10.930  68.950  32.230  1.00  0.00           H  
ATOM   1194  HB2 LYS    80      10.020  70.550  32.010  1.00  0.00           H  
ATOM   1195  HG1 LYS    80       8.940  67.910  30.610  1.00  0.00           H  
ATOM   1196  HG2 LYS    80       9.890  69.200  29.980  1.00  0.00           H  
ATOM   1197  HD1 LYS    80       7.990  70.850  30.680  1.00  0.00           H  
ATOM   1198  HD2 LYS    80       6.990  69.390  31.200  1.00  0.00           H  
ATOM   1199  HE1 LYS    80       6.470  70.240  28.850  1.00  0.00           H  
ATOM   1200  HE2 LYS    80       7.030  68.520  29.140  1.00  0.00           H  
ATOM   1201  HZ1 LYS    80       7.940  69.700  27.160  1.00  0.00           H  
ATOM   1202  HZ2 LYS    80       9.030  68.850  28.160  1.00  0.00           H  
ATOM   1203  HZ3 LYS    80       8.870  70.530  28.270  1.00  0.00           H  
ATOM   1204  N   VAL    81       7.550  67.420  33.340  1.00  0.00           N  
ATOM   1205  CA  VAL    81       7.130  66.100  33.180  1.00  0.00           C  
ATOM   1206  C   VAL    81       7.820  65.480  31.950  1.00  0.00           C  
ATOM   1207  O   VAL    81       7.570  65.910  30.820  1.00  0.00           O  
ATOM   1208  CB  VAL    81       5.580  65.950  33.040  1.00  0.00           C  
ATOM   1209  CG1 VAL    81       5.050  64.490  32.640  1.00  0.00           C  
ATOM   1210  CG2 VAL    81       5.080  66.350  34.450  1.00  0.00           C  
ATOM   1211  HN  VAL    81       6.930  68.060  32.880  1.00  0.00           H  
ATOM   1212  HA  VAL    81       7.510  65.530  34.020  1.00  0.00           H  
ATOM   1213  HB  VAL    81       5.220  66.700  32.310  1.00  0.00           H  
ATOM   1214 1HG1 VAL    81       5.290  63.700  33.380  1.00  0.00           H  
ATOM   1215 2HG1 VAL    81       5.440  64.260  31.620  1.00  0.00           H  
ATOM   1216 3HG1 VAL    81       3.930  64.450  32.540  1.00  0.00           H  
ATOM   1217 1HG2 VAL    81       5.250  65.520  35.170  1.00  0.00           H  
ATOM   1218 2HG2 VAL    81       4.000  66.450  34.230  1.00  0.00           H  
ATOM   1219 3HG2 VAL    81       5.450  67.270  34.960  1.00  0.00           H  
ATOM   1220  N   ILE    82       8.570  64.390  32.140  1.00  0.00           N  
ATOM   1221  CA  ILE    82       9.370  63.710  31.120  1.00  0.00           C  
ATOM   1222  C   ILE    82       8.670  62.560  30.440  1.00  0.00           C  
ATOM   1223  O   ILE    82       8.950  62.140  29.340  1.00  0.00           O  
ATOM   1224  CB  ILE    82      10.740  63.420  31.820  1.00  0.00           C  
ATOM   1225  CG1 ILE    82      11.670  64.650  32.080  1.00  0.00           C  
ATOM   1226  CG2 ILE    82      11.570  62.260  31.100  1.00  0.00           C  
ATOM   1227  CD  ILE    82      12.560  65.100  30.880  1.00  0.00           C  
ATOM   1228  HN  ILE    82       8.530  64.010  33.060  1.00  0.00           H  
ATOM   1229  HA  ILE    82       9.520  64.430  30.320  1.00  0.00           H  
ATOM   1230  HB  ILE    82      10.520  63.010  32.820  1.00  0.00           H  
ATOM   1231 1HG1 ILE    82      12.250  64.450  33.010  1.00  0.00           H  
ATOM   1232 2HG1 ILE    82      10.930  65.460  32.240  1.00  0.00           H  
ATOM   1233 1HG2 ILE    82      11.530  62.340  30.000  1.00  0.00           H  
ATOM   1234 2HG2 ILE    82      11.140  61.250  31.270  1.00  0.00           H  
ATOM   1235 3HG2 ILE    82      12.670  62.290  31.310  1.00  0.00           H  
ATOM   1236  HD1 ILE    82      12.030  65.230  29.920  1.00  0.00           H  
ATOM   1237  HD2 ILE    82      13.410  64.380  30.840  1.00  0.00           H  
ATOM   1238  HD3 ILE    82      13.040  66.070  31.130  1.00  0.00           H  
ATOM   1239  N   GLY    83       7.720  62.010  31.190  1.00  0.00           N  
ATOM   1240  CA  GLY    83       7.120  60.730  30.960  1.00  0.00           C  
ATOM   1241  C   GLY    83       5.950  60.430  31.890  1.00  0.00           C  
ATOM   1242  O   GLY    83       5.880  61.000  33.010  1.00  0.00           O  
ATOM   1243  HN  GLY    83       7.420  62.520  31.980  1.00  0.00           H  
ATOM   1244  HA1 GLY    83       7.960  60.120  31.280  1.00  0.00           H  
ATOM   1245  HA2 GLY    83       6.800  60.620  29.930  1.00  0.00           H  
ATOM   1246  N   ARG    84       5.030  59.610  31.460  1.00  0.00           N  
ATOM   1247  CA  ARG    84       4.000  59.130  32.270  1.00  0.00           C  
ATOM   1248  C   ARG    84       3.450  57.870  31.680  1.00  0.00           C  
ATOM   1249  O   ARG    84       2.990  57.940  30.470  1.00  0.00           O  
ATOM   1250  CB  ARG    84       2.840  60.200  32.240  1.00  0.00           C  
ATOM   1251  CG  ARG    84       1.760  59.970  33.270  1.00  0.00           C  
ATOM   1252  CD  ARG    84       0.550  60.880  33.180  1.00  0.00           C  
ATOM   1253  NE  ARG    84       1.120  62.290  33.450  1.00  0.00           N  
ATOM   1254  CZ  ARG    84       0.640  63.410  32.950  1.00  0.00           C  
ATOM   1255  NH1 ARG    84      -0.210  63.500  31.950  1.00  0.00           N1+
ATOM   1256  NH2 ARG    84       1.070  64.500  33.530  1.00  0.00           N  
ATOM   1257  HN  ARG    84       5.060  59.230  30.540  1.00  0.00           H  
ATOM   1258  HA  ARG    84       4.360  58.860  33.250  1.00  0.00           H  
ATOM   1259  HB1 ARG    84       2.440  60.170  31.210  1.00  0.00           H  
ATOM   1260  HB2 ARG    84       3.380  61.130  32.520  1.00  0.00           H  
ATOM   1261  HG1 ARG    84       2.150  60.180  34.290  1.00  0.00           H  
ATOM   1262  HG2 ARG    84       1.400  58.910  33.250  1.00  0.00           H  
ATOM   1263  HD1 ARG    84      -0.280  60.710  33.880  1.00  0.00           H  
ATOM   1264  HD2 ARG    84       0.140  60.890  32.150  1.00  0.00           H  
ATOM   1265  HE  ARG    84       1.930  62.490  34.000  1.00  0.00           H  
ATOM   1266 1HH1 ARG    84      -0.410  62.760  31.310  1.00  0.00           H  
ATOM   1267 2HH1 ARG    84      -0.400  64.360  31.470  1.00  0.00           H  
ATOM   1268 1HH2 ARG    84       1.560  64.260  34.380  1.00  0.00           H  
ATOM   1269 2HH2 ARG    84       0.600  65.370  33.380  1.00  0.00           H  
ATOM   1270  N   GLY    85       3.550  56.740  32.340  1.00  0.00           N  
ATOM   1271  CA  GLY    85       3.030  55.490  31.790  1.00  0.00           C  
ATOM   1272  C   GLY    85       1.560  55.270  31.780  1.00  0.00           C  
ATOM   1273  O   GLY    85       0.750  56.210  31.790  1.00  0.00           O  
ATOM   1274  HN  GLY    85       3.820  56.780  33.300  1.00  0.00           H  
ATOM   1275  HA1 GLY    85       3.410  54.760  32.500  1.00  0.00           H  
ATOM   1276  HA2 GLY    85       3.410  55.420  30.780  1.00  0.00           H  
ATOM   1277  N   ALA    86       1.210  54.030  32.040  1.00  0.00           N  
ATOM   1278  CA  ALA    86      -0.180  53.580  32.430  1.00  0.00           C  
ATOM   1279  C   ALA    86      -0.530  54.040  33.810  1.00  0.00           C  
ATOM   1280  O   ALA    86      -1.660  54.290  34.180  1.00  0.00           O  
ATOM   1281  CB  ALA    86      -0.280  52.060  32.420  1.00  0.00           C  
ATOM   1282  HN  ALA    86       1.900  53.310  31.990  1.00  0.00           H  
ATOM   1283  HA  ALA    86      -0.890  53.990  31.720  1.00  0.00           H  
ATOM   1284  HB1 ALA    86       0.010  51.720  31.400  1.00  0.00           H  
ATOM   1285  HB2 ALA    86      -1.330  51.750  32.560  1.00  0.00           H  
ATOM   1286  HB3 ALA    86       0.390  51.620  33.190  1.00  0.00           H  
ATOM   1287  N   PHE    87       0.480  54.260  34.660  1.00  0.00           N  
ATOM   1288  CA  PHE    87       0.320  54.870  35.960  1.00  0.00           C  
ATOM   1289  C   PHE    87       1.760  55.390  36.280  1.00  0.00           C  
ATOM   1290  O   PHE    87       2.710  54.990  35.670  1.00  0.00           O  
ATOM   1291  CB  PHE    87      -0.260  54.090  37.170  1.00  0.00           C  
ATOM   1292  CG  PHE    87       0.580  52.850  37.480  1.00  0.00           C  
ATOM   1293  CD1 PHE    87       0.520  51.710  36.640  1.00  0.00           C  
ATOM   1294  CD2 PHE    87       1.250  52.820  38.670  1.00  0.00           C  
ATOM   1295  CE1 PHE    87       1.430  50.640  36.920  1.00  0.00           C  
ATOM   1296  CE2 PHE    87       2.050  51.730  39.050  1.00  0.00           C  
ATOM   1297  CZ  PHE    87       2.160  50.660  38.220  1.00  0.00           C  
ATOM   1298  HN  PHE    87       1.450  54.070  34.510  1.00  0.00           H  
ATOM   1299  HA  PHE    87      -0.190  55.790  35.730  1.00  0.00           H  
ATOM   1300  HB1 PHE    87      -1.300  53.750  36.950  1.00  0.00           H  
ATOM   1301  HB2 PHE    87      -0.300  54.620  38.140  1.00  0.00           H  
ATOM   1302  HD1 PHE    87      -0.080  51.760  35.740  1.00  0.00           H  
ATOM   1303  HD2 PHE    87       1.210  53.670  39.330  1.00  0.00           H  
ATOM   1304  HE1 PHE    87       1.430  49.750  36.310  1.00  0.00           H  
ATOM   1305  HE2 PHE    87       2.760  51.640  39.860  1.00  0.00           H  
ATOM   1306  HZ  PHE    87       2.750  49.780  38.390  1.00  0.00           H  
ATOM   1307  N   GLY    88       1.900  56.370  37.200  1.00  0.00           N  
ATOM   1308  CA  GLY    88       3.240  56.930  37.480  1.00  0.00           C  
ATOM   1309  C   GLY    88       3.700  58.030  36.580  1.00  0.00           C  
ATOM   1310  O   GLY    88       3.110  58.310  35.520  1.00  0.00           O  
ATOM   1311  HN  GLY    88       1.100  56.780  37.630  1.00  0.00           H  
ATOM   1312  HA1 GLY    88       3.910  56.100  37.350  1.00  0.00           H  
ATOM   1313  HA2 GLY    88       3.280  57.310  38.490  1.00  0.00           H  
ATOM   1314  N   GLU    89       4.730  58.730  36.990  1.00  0.00           N  
ATOM   1315  CA  GLU    89       5.290  59.870  36.230  1.00  0.00           C  
ATOM   1316  C   GLU    89       6.790  59.860  36.340  1.00  0.00           C  
ATOM   1317  O   GLU    89       7.360  59.440  37.370  1.00  0.00           O  
ATOM   1318  CB  GLU    89       4.660  61.140  36.810  1.00  0.00           C  
ATOM   1319  CG  GLU    89       4.790  62.360  35.910  1.00  0.00           C  
ATOM   1320  CD  GLU    89       3.800  63.450  36.220  1.00  0.00           C  
ATOM   1321  OE1 GLU    89       4.060  64.170  37.220  1.00  0.00           O  
ATOM   1322  OE2 GLU    89       2.690  63.410  35.640  1.00  0.00           O1-
ATOM   1323  HN  GLU    89       5.190  58.440  37.820  1.00  0.00           H  
ATOM   1324  HA  GLU    89       5.010  59.810  35.190  1.00  0.00           H  
ATOM   1325  HB1 GLU    89       5.140  61.360  37.790  1.00  0.00           H  
ATOM   1326  HB2 GLU    89       3.580  60.940  36.960  1.00  0.00           H  
ATOM   1327  HG1 GLU    89       4.530  62.000  34.880  1.00  0.00           H  
ATOM   1328  HG2 GLU    89       5.820  62.750  35.840  1.00  0.00           H  
ATOM   1329  N   VAL    90       7.460  60.350  35.280  1.00  0.00           N  
ATOM   1330  CA  VAL    90       8.860  60.600  35.140  1.00  0.00           C  
ATOM   1331  C   VAL    90       8.870  62.090  34.880  1.00  0.00           C  
ATOM   1332  O   VAL    90       7.960  62.630  34.220  1.00  0.00           O  
ATOM   1333  CB  VAL    90       9.630  59.840  34.130  1.00  0.00           C  
ATOM   1334  CG1 VAL    90      11.170  60.020  34.340  1.00  0.00           C  
ATOM   1335  CG2 VAL    90       9.270  58.350  34.370  1.00  0.00           C  
ATOM   1336  HN  VAL    90       6.980  60.780  34.520  1.00  0.00           H  
ATOM   1337  HA  VAL    90       9.320  60.360  36.090  1.00  0.00           H  
ATOM   1338  HB  VAL    90       9.330  60.090  33.090  1.00  0.00           H  
ATOM   1339 1HG1 VAL    90      11.780  59.230  33.860  1.00  0.00           H  
ATOM   1340 2HG1 VAL    90      11.430  60.050  35.420  1.00  0.00           H  
ATOM   1341 3HG1 VAL    90      11.460  60.990  33.880  1.00  0.00           H  
ATOM   1342 1HG2 VAL    90       9.230  58.140  35.460  1.00  0.00           H  
ATOM   1343 2HG2 VAL    90      10.040  57.640  33.990  1.00  0.00           H  
ATOM   1344 3HG2 VAL    90       8.230  58.190  34.000  1.00  0.00           H  
ATOM   1345  N   GLN    91       9.790  62.810  35.570  1.00  0.00           N  
ATOM   1346  CA  GLN    91       9.980  64.220  35.630  1.00  0.00           C  
ATOM   1347  C   GLN    91      11.430  64.600  35.640  1.00  0.00           C  
ATOM   1348  O   GLN    91      12.320  63.750  35.850  1.00  0.00           O  
ATOM   1349  CB  GLN    91       9.330  64.830  36.910  1.00  0.00           C  
ATOM   1350  CG  GLN    91       7.850  64.490  37.150  1.00  0.00           C  
ATOM   1351  CD  GLN    91       7.420  65.250  38.370  1.00  0.00           C  
ATOM   1352  NE2 GLN    91       6.120  65.420  38.680  1.00  0.00           N  
ATOM   1353  OE1 GLN    91       8.250  65.660  39.160  1.00  0.00           O  
ATOM   1354  HN  GLN    91      10.340  62.320  36.230  1.00  0.00           H  
ATOM   1355  HA  GLN    91       9.530  64.680  34.770  1.00  0.00           H  
ATOM   1356  HB1 GLN    91       9.530  65.920  36.860  1.00  0.00           H  
ATOM   1357  HB2 GLN    91       9.920  64.290  37.680  1.00  0.00           H  
ATOM   1358  HG1 GLN    91       7.620  63.440  37.450  1.00  0.00           H  
ATOM   1359  HG2 GLN    91       7.160  64.830  36.340  1.00  0.00           H  
ATOM   1360 1HE2 GLN    91       5.360  64.880  38.310  1.00  0.00           H  
ATOM   1361 2HE2 GLN    91       5.840  65.920  39.500  1.00  0.00           H  
ATOM   1362  N   LEU    92      11.710  65.880  35.450  1.00  0.00           N  
ATOM   1363  CA  LEU    92      12.950  66.440  35.540  1.00  0.00           C  
ATOM   1364  C   LEU    92      12.710  67.400  36.670  1.00  0.00           C  
ATOM   1365  O   LEU    92      11.750  68.150  36.780  1.00  0.00           O  
ATOM   1366  CB  LEU    92      13.230  67.280  34.240  1.00  0.00           C  
ATOM   1367  CG  LEU    92      14.600  67.980  33.910  1.00  0.00           C  
ATOM   1368  CD1 LEU    92      14.870  69.140  34.820  1.00  0.00           C  
ATOM   1369  CD2 LEU    92      15.720  66.870  34.030  1.00  0.00           C  
ATOM   1370  HN  LEU    92      11.060  66.560  35.140  1.00  0.00           H  
ATOM   1371  HA  LEU    92      13.750  65.740  35.730  1.00  0.00           H  
ATOM   1372  HB1 LEU    92      12.490  68.090  34.060  1.00  0.00           H  
ATOM   1373  HB2 LEU    92      13.080  66.650  33.340  1.00  0.00           H  
ATOM   1374  HG  LEU    92      14.600  68.270  32.840  1.00  0.00           H  
ATOM   1375 1HD1 LEU    92      15.920  69.480  34.650  1.00  0.00           H  
ATOM   1376 2HD1 LEU    92      14.730  68.960  35.910  1.00  0.00           H  
ATOM   1377 3HD1 LEU    92      14.250  69.980  34.470  1.00  0.00           H  
ATOM   1378 1HD2 LEU    92      15.780  66.490  35.070  1.00  0.00           H  
ATOM   1379 2HD2 LEU    92      16.680  67.290  33.640  1.00  0.00           H  
ATOM   1380 3HD2 LEU    92      15.540  65.980  33.390  1.00  0.00           H  
ATOM   1381  N   VAL    93      13.630  67.490  37.640  1.00  0.00           N  
ATOM   1382  CA  VAL    93      13.460  68.290  38.800  1.00  0.00           C  
ATOM   1383  C   VAL    93      14.850  68.890  39.060  1.00  0.00           C  
ATOM   1384  O   VAL    93      15.870  68.550  38.500  1.00  0.00           O  
ATOM   1385  CB  VAL    93      12.940  67.530  40.070  1.00  0.00           C  
ATOM   1386  CG1 VAL    93      11.490  67.020  39.870  1.00  0.00           C  
ATOM   1387  CG2 VAL    93      13.940  66.410  40.480  1.00  0.00           C  
ATOM   1388  HN  VAL    93      14.510  67.010  37.570  1.00  0.00           H  
ATOM   1389  HA  VAL    93      12.790  69.100  38.510  1.00  0.00           H  
ATOM   1390  HB  VAL    93      12.950  68.240  40.930  1.00  0.00           H  
ATOM   1391 1HG1 VAL    93      11.370  66.240  39.080  1.00  0.00           H  
ATOM   1392 2HG1 VAL    93      10.800  67.810  39.480  1.00  0.00           H  
ATOM   1393 3HG1 VAL    93      11.130  66.530  40.810  1.00  0.00           H  
ATOM   1394 1HG2 VAL    93      14.920  66.800  40.870  1.00  0.00           H  
ATOM   1395 2HG2 VAL    93      14.290  65.720  39.700  1.00  0.00           H  
ATOM   1396 3HG2 VAL    93      13.420  65.890  41.320  1.00  0.00           H  
ATOM   1397  N   ARG    94      14.910  69.790  39.980  1.00  0.00           N  
ATOM   1398  CA  ARG    94      16.140  70.460  40.530  1.00  0.00           C  
ATOM   1399  C   ARG    94      16.030  70.700  42.040  1.00  0.00           C  
ATOM   1400  O   ARG    94      15.060  71.170  42.640  1.00  0.00           O  
ATOM   1401  CB  ARG    94      16.620  71.670  39.680  1.00  0.00           C  
ATOM   1402  CG  ARG    94      15.510  72.640  39.370  1.00  0.00           C  
ATOM   1403  CD  ARG    94      15.870  73.800  38.390  1.00  0.00           C  
ATOM   1404  NE  ARG    94      14.630  74.630  38.390  1.00  0.00           N  
ATOM   1405  CZ  ARG    94      14.140  75.510  37.480  1.00  0.00           C  
ATOM   1406  NH1 ARG    94      14.820  75.890  36.430  1.00  0.00           N1+
ATOM   1407  NH2 ARG    94      13.020  76.070  37.730  1.00  0.00           N  
ATOM   1408  HN  ARG    94      14.070  70.110  40.420  1.00  0.00           H  
ATOM   1409  HA  ARG    94      16.880  69.670  40.510  1.00  0.00           H  
ATOM   1410  HB1 ARG    94      16.960  71.180  38.740  1.00  0.00           H  
ATOM   1411  HB2 ARG    94      17.520  72.190  40.040  1.00  0.00           H  
ATOM   1412  HG1 ARG    94      15.050  73.090  40.270  1.00  0.00           H  
ATOM   1413  HG2 ARG    94      14.590  72.230  38.910  1.00  0.00           H  
ATOM   1414  HD1 ARG    94      16.110  73.410  37.380  1.00  0.00           H  
ATOM   1415  HD2 ARG    94      16.700  74.450  38.790  1.00  0.00           H  
ATOM   1416  HE  ARG    94      14.010  74.650  39.170  1.00  0.00           H  
ATOM   1417 1HH1 ARG    94      14.530  76.700  35.920  1.00  0.00           H  
ATOM   1418 2HH1 ARG    94      15.720  75.460  36.240  1.00  0.00           H  
ATOM   1419 1HH2 ARG    94      12.650  76.080  38.660  1.00  0.00           H  
ATOM   1420 2HH2 ARG    94      12.620  76.670  37.030  1.00  0.00           H  
ATOM   1421  N   HSD    95      17.140  70.430  42.790  1.00  0.00           N  
ATOM   1422  CA  HSD    95      17.100  70.570  44.280  1.00  0.00           C  
ATOM   1423  C   HSD    95      17.340  71.950  44.740  1.00  0.00           C  
ATOM   1424  O   HSD    95      18.160  72.770  44.220  1.00  0.00           O  
ATOM   1425  CB  HSD    95      18.140  69.660  44.950  1.00  0.00           C  
ATOM   1426  CG  HSD    95      18.160  69.650  46.490  1.00  0.00           C  
ATOM   1427  CD2 HSD    95      17.570  68.820  47.360  1.00  0.00           C  
ATOM   1428  ND1 HSD    95      19.090  70.320  47.190  1.00  0.00           N  
ATOM   1429  CE1 HSD    95      18.990  69.900  48.470  1.00  0.00           C  
ATOM   1430  NE2 HSD    95      18.080  68.950  48.620  1.00  0.00           N  
ATOM   1431  HN  HSD    95      17.980  70.140  42.360  1.00  0.00           H  
ATOM   1432  HA  HSD    95      16.090  70.290  44.520  1.00  0.00           H  
ATOM   1433  HB1 HSD    95      19.190  69.810  44.620  1.00  0.00           H  
ATOM   1434  HB2 HSD    95      17.720  68.690  44.590  1.00  0.00           H  
ATOM   1435  HD1 HSD    95      19.800  70.900  46.780  1.00  0.00           H  
ATOM   1436  HD2 HSD    95      16.860  68.060  47.080  1.00  0.00           H  
ATOM   1437  HE1 HSD    95      19.600  70.230  49.310  1.00  0.00           H  
ATOM   1438  N   LYS    96      16.570  72.510  45.720  1.00  0.00           N  
ATOM   1439  CA  LYS    96      16.440  73.990  45.890  1.00  0.00           C  
ATOM   1440  C   LYS    96      17.740  74.710  46.440  1.00  0.00           C  
ATOM   1441  O   LYS    96      18.090  75.800  45.980  1.00  0.00           O  
ATOM   1442  CB  LYS    96      15.140  74.310  46.690  1.00  0.00           C  
ATOM   1443  CG  LYS    96      13.810  73.840  46.110  1.00  0.00           C  
ATOM   1444  CD  LYS    96      12.560  74.110  46.860  1.00  0.00           C  
ATOM   1445  CE  LYS    96      11.330  73.570  46.240  1.00  0.00           C  
ATOM   1446  NZ  LYS    96      10.150  73.880  47.090  1.00  0.00           N1+
ATOM   1447  HN  LYS    96      15.850  71.950  46.130  1.00  0.00           H  
ATOM   1448  HA  LYS    96      16.240  74.380  44.900  1.00  0.00           H  
ATOM   1449  HB1 LYS    96      15.060  75.420  46.720  1.00  0.00           H  
ATOM   1450  HB2 LYS    96      15.340  73.880  47.690  1.00  0.00           H  
ATOM   1451  HG1 LYS    96      13.970  72.760  45.950  1.00  0.00           H  
ATOM   1452  HG2 LYS    96      13.870  74.320  45.110  1.00  0.00           H  
ATOM   1453  HD1 LYS    96      12.490  75.220  46.880  1.00  0.00           H  
ATOM   1454  HD2 LYS    96      12.690  73.710  47.890  1.00  0.00           H  
ATOM   1455  HE1 LYS    96      11.310  72.460  46.230  1.00  0.00           H  
ATOM   1456  HE2 LYS    96      11.240  73.940  45.200  1.00  0.00           H  
ATOM   1457  HZ1 LYS    96       9.330  73.450  46.620  1.00  0.00           H  
ATOM   1458  HZ2 LYS    96      10.000  74.900  47.200  1.00  0.00           H  
ATOM   1459  HZ3 LYS    96      10.280  73.500  48.050  1.00  0.00           H  
ATOM   1460  N   SER    97      18.440  74.190  47.460  1.00  0.00           N  
ATOM   1461  CA  SER    97      19.660  74.820  47.910  1.00  0.00           C  
ATOM   1462  C   SER    97      20.780  74.800  46.930  1.00  0.00           C  
ATOM   1463  O   SER    97      21.530  75.770  46.720  1.00  0.00           O  
ATOM   1464  CB  SER    97      20.110  74.190  49.280  1.00  0.00           C  
ATOM   1465  OG  SER    97      20.070  72.770  49.210  1.00  0.00           O  
ATOM   1466  HN  SER    97      18.280  73.320  47.920  1.00  0.00           H  
ATOM   1467  HA  SER    97      19.560  75.890  48.000  1.00  0.00           H  
ATOM   1468  HB1 SER    97      19.490  74.640  50.090  1.00  0.00           H  
ATOM   1469  HB2 SER    97      21.130  74.600  49.400  1.00  0.00           H  
ATOM   1470  HG1 SER    97      19.200  72.570  49.530  1.00  0.00           H  
ATOM   1471  N   THR    98      20.990  73.600  46.370  1.00  0.00           N  
ATOM   1472  CA  THR    98      22.250  73.340  45.630  1.00  0.00           C  
ATOM   1473  C   THR    98      22.100  73.200  44.120  1.00  0.00           C  
ATOM   1474  O   THR    98      23.090  72.990  43.440  1.00  0.00           O  
ATOM   1475  CB  THR    98      22.800  71.950  46.040  1.00  0.00           C  
ATOM   1476  CG2 THR    98      23.270  72.030  47.560  1.00  0.00           C  
ATOM   1477  OG1 THR    98      21.830  70.880  45.970  1.00  0.00           O  
ATOM   1478  HN  THR    98      20.450  72.820  46.660  1.00  0.00           H  
ATOM   1479  HA  THR    98      23.080  73.980  45.910  1.00  0.00           H  
ATOM   1480  HB  THR    98      23.690  71.670  45.450  1.00  0.00           H  
ATOM   1481  HG1 THR    98      22.350  70.080  45.900  1.00  0.00           H  
ATOM   1482 1HG2 THR    98      24.160  72.680  47.560  1.00  0.00           H  
ATOM   1483 2HG2 THR    98      23.660  71.070  47.950  1.00  0.00           H  
ATOM   1484 3HG2 THR    98      22.500  72.340  48.310  1.00  0.00           H  
ATOM   1485  N   ARG    99      20.850  73.380  43.580  1.00  0.00           N  
ATOM   1486  CA  ARG    99      20.510  73.700  42.210  1.00  0.00           C  
ATOM   1487  C   ARG    99      20.760  72.700  41.070  1.00  0.00           C  
ATOM   1488  O   ARG    99      20.270  72.770  39.960  1.00  0.00           O  
ATOM   1489  CB  ARG    99      21.260  75.080  41.840  1.00  0.00           C  
ATOM   1490  CG  ARG    99      21.140  76.260  42.870  1.00  0.00           C  
ATOM   1491  CD  ARG    99      19.710  76.710  43.200  1.00  0.00           C  
ATOM   1492  NE  ARG    99      18.990  76.920  41.920  1.00  0.00           N  
ATOM   1493  CZ  ARG    99      17.650  76.810  41.860  1.00  0.00           C  
ATOM   1494  NH1 ARG    99      16.900  76.760  42.910  1.00  0.00           N1+
ATOM   1495  NH2 ARG    99      17.160  76.620  40.670  1.00  0.00           N  
ATOM   1496  HN  ARG    99      20.060  73.370  44.200  1.00  0.00           H  
ATOM   1497  HA  ARG    99      19.430  73.810  42.300  1.00  0.00           H  
ATOM   1498  HB1 ARG    99      21.050  75.480  40.820  1.00  0.00           H  
ATOM   1499  HB2 ARG    99      22.360  74.930  41.890  1.00  0.00           H  
ATOM   1500  HG1 ARG    99      21.550  77.210  42.450  1.00  0.00           H  
ATOM   1501  HG2 ARG    99      21.760  76.070  43.780  1.00  0.00           H  
ATOM   1502  HD1 ARG    99      19.670  77.610  43.850  1.00  0.00           H  
ATOM   1503  HD2 ARG    99      19.250  75.820  43.680  1.00  0.00           H  
ATOM   1504  HE  ARG    99      19.530  76.730  41.100  1.00  0.00           H  
ATOM   1505 1HH1 ARG    99      17.280  77.070  43.790  1.00  0.00           H  
ATOM   1506 2HH1 ARG    99      15.940  76.520  42.790  1.00  0.00           H  
ATOM   1507 1HH2 ARG    99      17.830  76.690  39.930  1.00  0.00           H  
ATOM   1508 2HH2 ARG    99      16.200  76.730  40.400  1.00  0.00           H  
ATOM   1509  N   LYS   100      21.630  71.660  41.430  1.00  0.00           N  
ATOM   1510  CA  LYS   100      21.770  70.350  40.880  1.00  0.00           C  
ATOM   1511  C   LYS   100      20.480  69.750  40.300  1.00  0.00           C  
ATOM   1512  O   LYS   100      19.450  69.680  41.020  1.00  0.00           O  
ATOM   1513  CB  LYS   100      22.510  69.550  41.880  1.00  0.00           C  
ATOM   1514  CG  LYS   100      23.990  70.030  42.190  1.00  0.00           C  
ATOM   1515  CD  LYS   100      24.860  70.220  41.010  1.00  0.00           C  
ATOM   1516  CE  LYS   100      26.260  70.660  41.340  1.00  0.00           C  
ATOM   1517  NZ  LYS   100      26.320  72.060  41.700  1.00  0.00           N1+
ATOM   1518  HN  LYS   100      22.110  71.800  42.290  1.00  0.00           H  
ATOM   1519  HA  LYS   100      22.420  70.480  40.020  1.00  0.00           H  
ATOM   1520  HB1 LYS   100      22.580  68.470  41.610  1.00  0.00           H  
ATOM   1521  HB2 LYS   100      21.920  69.680  42.810  1.00  0.00           H  
ATOM   1522  HG1 LYS   100      24.440  69.140  42.670  1.00  0.00           H  
ATOM   1523  HG2 LYS   100      24.050  70.930  42.830  1.00  0.00           H  
ATOM   1524  HD1 LYS   100      24.390  70.990  40.350  1.00  0.00           H  
ATOM   1525  HD2 LYS   100      24.860  69.280  40.420  1.00  0.00           H  
ATOM   1526  HE1 LYS   100      26.860  70.460  40.430  1.00  0.00           H  
ATOM   1527  HE2 LYS   100      26.570  69.950  42.140  1.00  0.00           H  
ATOM   1528  HZ1 LYS   100      26.690  72.230  42.660  1.00  0.00           H  
ATOM   1529  HZ2 LYS   100      25.400  72.550  41.700  1.00  0.00           H  
ATOM   1530  HZ3 LYS   100      26.980  72.580  41.090  1.00  0.00           H  
ATOM   1531  N   VAL   101      20.480  69.340  39.030  1.00  0.00           N  
ATOM   1532  CA  VAL   101      19.360  68.910  38.160  1.00  0.00           C  
ATOM   1533  C   VAL   101      19.280  67.430  38.200  1.00  0.00           C  
ATOM   1534  O   VAL   101      20.280  66.740  38.300  1.00  0.00           O  
ATOM   1535  CB  VAL   101      19.580  69.460  36.750  1.00  0.00           C  
ATOM   1536  CG1 VAL   101      18.440  68.820  35.850  1.00  0.00           C  
ATOM   1537  CG2 VAL   101      19.340  71.000  36.720  1.00  0.00           C  
ATOM   1538  HN  VAL   101      21.370  69.370  38.560  1.00  0.00           H  
ATOM   1539  HA  VAL   101      18.430  69.170  38.630  1.00  0.00           H  
ATOM   1540  HB  VAL   101      20.570  69.110  36.370  1.00  0.00           H  
ATOM   1541 1HG1 VAL   101      17.480  69.010  36.340  1.00  0.00           H  
ATOM   1542 2HG1 VAL   101      18.560  67.790  35.440  1.00  0.00           H  
ATOM   1543 3HG1 VAL   101      18.240  69.500  34.990  1.00  0.00           H  
ATOM   1544 1HG2 VAL   101      18.240  71.070  36.840  1.00  0.00           H  
ATOM   1545 2HG2 VAL   101      19.610  71.370  35.700  1.00  0.00           H  
ATOM   1546 3HG2 VAL   101      19.980  71.500  37.490  1.00  0.00           H  
ATOM   1547  N   TYR   102      18.080  66.810  38.210  1.00  0.00           N  
ATOM   1548  CA  TYR   102      17.890  65.380  38.410  1.00  0.00           C  
ATOM   1549  C   TYR   102      16.580  64.840  37.690  1.00  0.00           C  
ATOM   1550  O   TYR   102      15.610  65.480  37.480  1.00  0.00           O  
ATOM   1551  CB  TYR   102      17.670  65.070  39.900  1.00  0.00           C  
ATOM   1552  CG  TYR   102      18.730  65.570  40.860  1.00  0.00           C  
ATOM   1553  CD1 TYR   102      19.950  64.870  40.790  1.00  0.00           C  
ATOM   1554  CD2 TYR   102      18.540  66.560  41.860  1.00  0.00           C  
ATOM   1555  CE1 TYR   102      20.960  65.060  41.800  1.00  0.00           C  
ATOM   1556  CE2 TYR   102      19.600  66.830  42.730  1.00  0.00           C  
ATOM   1557  CZ  TYR   102      20.770  66.110  42.780  1.00  0.00           C  
ATOM   1558  OH  TYR   102      21.880  66.360  43.630  1.00  0.00           O  
ATOM   1559  HN  TYR   102      17.160  67.200  38.130  1.00  0.00           H  
ATOM   1560  HA  TYR   102      18.720  64.860  37.950  1.00  0.00           H  
ATOM   1561  HB1 TYR   102      17.720  63.970  40.080  1.00  0.00           H  
ATOM   1562  HB2 TYR   102      16.660  65.480  40.160  1.00  0.00           H  
ATOM   1563  HD1 TYR   102      20.010  64.130  40.010  1.00  0.00           H  
ATOM   1564  HD2 TYR   102      17.700  67.230  41.810  1.00  0.00           H  
ATOM   1565  HE1 TYR   102      21.890  64.530  41.800  1.00  0.00           H  
ATOM   1566  HE2 TYR   102      19.530  67.610  43.460  1.00  0.00           H  
ATOM   1567  HH  TYR   102      22.520  65.700  43.410  1.00  0.00           H  
ATOM   1568  N   ALA   103      16.560  63.510  37.410  1.00  0.00           N  
ATOM   1569  CA  ALA   103      15.390  62.760  37.010  1.00  0.00           C  
ATOM   1570  C   ALA   103      14.660  62.210  38.240  1.00  0.00           C  
ATOM   1571  O   ALA   103      15.320  61.580  39.100  1.00  0.00           O  
ATOM   1572  CB  ALA   103      15.780  61.560  36.020  1.00  0.00           C  
ATOM   1573  HN  ALA   103      17.210  62.880  37.810  1.00  0.00           H  
ATOM   1574  HA  ALA   103      14.760  63.490  36.510  1.00  0.00           H  
ATOM   1575  HB1 ALA   103      16.240  61.910  35.070  1.00  0.00           H  
ATOM   1576  HB2 ALA   103      14.860  60.930  35.910  1.00  0.00           H  
ATOM   1577  HB3 ALA   103      16.620  60.990  36.460  1.00  0.00           H  
ATOM   1578  N   MET   104      13.330  62.490  38.350  1.00  0.00           N  
ATOM   1579  CA  MET   104      12.420  62.030  39.390  1.00  0.00           C  
ATOM   1580  C   MET   104      11.510  61.060  38.770  1.00  0.00           C  
ATOM   1581  O   MET   104      11.050  61.420  37.650  1.00  0.00           O  
ATOM   1582  CB  MET   104      11.690  63.210  40.090  1.00  0.00           C  
ATOM   1583  CG  MET   104      10.450  62.760  40.980  1.00  0.00           C  
ATOM   1584  SD  MET   104      11.080  62.010  42.530  1.00  0.00           S  
ATOM   1585  CE  MET   104      11.380  63.560  43.420  1.00  0.00           C  
ATOM   1586  HN  MET   104      12.850  62.890  37.560  1.00  0.00           H  
ATOM   1587  HA  MET   104      12.820  61.450  40.200  1.00  0.00           H  
ATOM   1588  HB1 MET   104      11.290  63.920  39.340  1.00  0.00           H  
ATOM   1589  HB2 MET   104      12.450  63.670  40.750  1.00  0.00           H  
ATOM   1590  HG1 MET   104       9.720  62.090  40.490  1.00  0.00           H  
ATOM   1591  HG2 MET   104       9.910  63.700  41.190  1.00  0.00           H  
ATOM   1592  HE1 MET   104      10.520  64.240  43.340  1.00  0.00           H  
ATOM   1593  HE2 MET   104      12.310  64.030  43.030  1.00  0.00           H  
ATOM   1594  HE3 MET   104      11.440  63.210  44.470  1.00  0.00           H  
ATOM   1595  N   LYS   105      11.190  59.910  39.410  1.00  0.00           N  
ATOM   1596  CA  LYS   105      10.120  58.990  38.970  1.00  0.00           C  
ATOM   1597  C   LYS   105       9.280  58.740  40.160  1.00  0.00           C  
ATOM   1598  O   LYS   105       9.830  58.600  41.240  1.00  0.00           O  
ATOM   1599  CB  LYS   105      10.880  57.760  38.470  1.00  0.00           C  
ATOM   1600  CG  LYS   105       9.890  56.590  38.120  1.00  0.00           C  
ATOM   1601  CD  LYS   105      10.730  55.270  37.820  1.00  0.00           C  
ATOM   1602  CE  LYS   105       9.870  54.180  37.200  1.00  0.00           C  
ATOM   1603  NZ  LYS   105      10.680  53.070  36.740  1.00  0.00           N1+
ATOM   1604  HN  LYS   105      11.670  59.790  40.270  1.00  0.00           H  
ATOM   1605  HA  LYS   105       9.590  59.550  38.210  1.00  0.00           H  
ATOM   1606  HB1 LYS   105      11.700  57.420  39.140  1.00  0.00           H  
ATOM   1607  HB2 LYS   105      11.440  58.070  37.550  1.00  0.00           H  
ATOM   1608  HG1 LYS   105       9.160  56.760  37.300  1.00  0.00           H  
ATOM   1609  HG2 LYS   105       9.270  56.340  39.000  1.00  0.00           H  
ATOM   1610  HD1 LYS   105      11.140  54.850  38.770  1.00  0.00           H  
ATOM   1611  HD2 LYS   105      11.530  55.530  37.110  1.00  0.00           H  
ATOM   1612  HE1 LYS   105       9.490  54.650  36.270  1.00  0.00           H  
ATOM   1613  HE2 LYS   105       9.100  53.900  37.950  1.00  0.00           H  
ATOM   1614  HZ1 LYS   105      10.870  52.420  37.530  1.00  0.00           H  
ATOM   1615  HZ2 LYS   105      11.630  53.430  36.480  1.00  0.00           H  
ATOM   1616  HZ3 LYS   105      10.210  52.500  36.010  1.00  0.00           H  
ATOM   1617  N   LEU   106       7.960  58.730  40.020  1.00  0.00           N  
ATOM   1618  CA  LEU   106       7.120  58.700  41.190  1.00  0.00           C  
ATOM   1619  C   LEU   106       5.910  58.000  40.770  1.00  0.00           C  
ATOM   1620  O   LEU   106       5.460  58.000  39.610  1.00  0.00           O  
ATOM   1621  CB  LEU   106       6.670  60.180  41.710  1.00  0.00           C  
ATOM   1622  CG  LEU   106       5.770  61.030  40.850  1.00  0.00           C  
ATOM   1623  CD1 LEU   106       4.890  62.070  41.640  1.00  0.00           C  
ATOM   1624  CD2 LEU   106       6.720  61.840  39.940  1.00  0.00           C  
ATOM   1625  HN  LEU   106       7.490  58.750  39.150  1.00  0.00           H  
ATOM   1626  HA  LEU   106       7.690  58.200  41.960  1.00  0.00           H  
ATOM   1627  HB1 LEU   106       7.570  60.750  42.020  1.00  0.00           H  
ATOM   1628  HB2 LEU   106       6.130  59.910  42.640  1.00  0.00           H  
ATOM   1629  HG  LEU   106       5.070  60.450  40.210  1.00  0.00           H  
ATOM   1630 1HD1 LEU   106       5.720  62.670  42.080  1.00  0.00           H  
ATOM   1631 2HD1 LEU   106       4.330  61.520  42.420  1.00  0.00           H  
ATOM   1632 3HD1 LEU   106       4.260  62.660  40.950  1.00  0.00           H  
ATOM   1633 1HD2 LEU   106       7.390  62.510  40.510  1.00  0.00           H  
ATOM   1634 2HD2 LEU   106       6.080  62.500  39.310  1.00  0.00           H  
ATOM   1635 3HD2 LEU   106       7.300  61.150  39.280  1.00  0.00           H  
ATOM   1636  N   LEU   107       5.410  57.230  41.700  1.00  0.00           N  
ATOM   1637  CA  LEU   107       4.230  56.350  41.520  1.00  0.00           C  
ATOM   1638  C   LEU   107       3.480  56.290  42.780  1.00  0.00           C  
ATOM   1639  O   LEU   107       4.010  56.330  43.930  1.00  0.00           O  
ATOM   1640  CB  LEU   107       4.590  54.870  40.950  1.00  0.00           C  
ATOM   1641  CG  LEU   107       5.580  54.000  41.760  1.00  0.00           C  
ATOM   1642  CD1 LEU   107       5.550  52.440  41.450  1.00  0.00           C  
ATOM   1643  CD2 LEU   107       7.060  54.400  41.600  1.00  0.00           C  
ATOM   1644  HN  LEU   107       5.840  57.270  42.600  1.00  0.00           H  
ATOM   1645  HA  LEU   107       3.640  56.700  40.690  1.00  0.00           H  
ATOM   1646  HB1 LEU   107       4.960  55.100  39.930  1.00  0.00           H  
ATOM   1647  HB2 LEU   107       3.710  54.190  40.910  1.00  0.00           H  
ATOM   1648  HG  LEU   107       5.390  54.090  42.850  1.00  0.00           H  
ATOM   1649 1HD1 LEU   107       4.500  52.210  41.740  1.00  0.00           H  
ATOM   1650 2HD1 LEU   107       6.320  51.940  42.080  1.00  0.00           H  
ATOM   1651 3HD1 LEU   107       5.720  52.140  40.390  1.00  0.00           H  
ATOM   1652 1HD2 LEU   107       7.420  54.310  40.560  1.00  0.00           H  
ATOM   1653 2HD2 LEU   107       7.750  53.720  42.160  1.00  0.00           H  
ATOM   1654 3HD2 LEU   107       7.310  55.470  41.780  1.00  0.00           H  
ATOM   1655  N   SER   108       2.200  56.060  42.660  1.00  0.00           N  
ATOM   1656  CA  SER   108       1.300  55.840  43.700  1.00  0.00           C  
ATOM   1657  C   SER   108       1.560  54.470  44.310  1.00  0.00           C  
ATOM   1658  O   SER   108       1.890  53.450  43.650  1.00  0.00           O  
ATOM   1659  CB  SER   108      -0.200  56.030  43.330  1.00  0.00           C  
ATOM   1660  OG  SER   108      -1.130  55.720  44.370  1.00  0.00           O  
ATOM   1661  HN  SER   108       1.940  55.720  41.760  1.00  0.00           H  
ATOM   1662  HA  SER   108       1.640  56.550  44.440  1.00  0.00           H  
ATOM   1663  HB1 SER   108      -0.520  55.390  42.470  1.00  0.00           H  
ATOM   1664  HB2 SER   108      -0.320  57.060  42.940  1.00  0.00           H  
ATOM   1665  HG1 SER   108      -1.610  56.520  44.580  1.00  0.00           H  
ATOM   1666  N   LYS   109       1.510  54.390  45.630  1.00  0.00           N  
ATOM   1667  CA  LYS   109       1.650  53.160  46.480  1.00  0.00           C  
ATOM   1668  C   LYS   109       0.420  52.270  46.420  1.00  0.00           C  
ATOM   1669  O   LYS   109       0.410  51.090  46.820  1.00  0.00           O  
ATOM   1670  CB  LYS   109       2.090  53.480  47.900  1.00  0.00           C  
ATOM   1671  CG  LYS   109       3.470  53.980  48.070  1.00  0.00           C  
ATOM   1672  CD  LYS   109       3.770  54.900  49.340  1.00  0.00           C  
ATOM   1673  CE  LYS   109       3.360  54.200  50.640  1.00  0.00           C  
ATOM   1674  NZ  LYS   109       3.800  55.030  51.740  1.00  0.00           N1+
ATOM   1675  HN  LYS   109       1.430  55.280  46.070  1.00  0.00           H  
ATOM   1676  HA  LYS   109       2.380  52.500  46.050  1.00  0.00           H  
ATOM   1677  HB1 LYS   109       1.850  52.620  48.560  1.00  0.00           H  
ATOM   1678  HB2 LYS   109       1.500  54.330  48.310  1.00  0.00           H  
ATOM   1679  HG1 LYS   109       3.890  54.560  47.210  1.00  0.00           H  
ATOM   1680  HG2 LYS   109       4.170  53.130  48.140  1.00  0.00           H  
ATOM   1681  HD1 LYS   109       3.400  55.920  49.140  1.00  0.00           H  
ATOM   1682  HD2 LYS   109       4.870  55.040  49.320  1.00  0.00           H  
ATOM   1683  HE1 LYS   109       3.800  53.190  50.740  1.00  0.00           H  
ATOM   1684  HE2 LYS   109       2.260  54.080  50.740  1.00  0.00           H  
ATOM   1685  HZ1 LYS   109       4.760  54.850  52.090  1.00  0.00           H  
ATOM   1686  HZ2 LYS   109       3.170  54.980  52.570  1.00  0.00           H  
ATOM   1687  HZ3 LYS   109       3.700  56.020  51.440  1.00  0.00           H  
ATOM   1688  N   PHE   110      -0.700  52.850  45.910  1.00  0.00           N  
ATOM   1689  CA  PHE   110      -1.970  52.220  45.840  1.00  0.00           C  
ATOM   1690  C   PHE   110      -2.080  51.530  44.480  1.00  0.00           C  
ATOM   1691  O   PHE   110      -2.240  50.310  44.390  1.00  0.00           O  
ATOM   1692  CB  PHE   110      -3.150  53.150  46.190  1.00  0.00           C  
ATOM   1693  CG  PHE   110      -4.520  52.510  46.210  1.00  0.00           C  
ATOM   1694  CD1 PHE   110      -4.700  51.410  47.140  1.00  0.00           C  
ATOM   1695  CD2 PHE   110      -5.580  53.080  45.490  1.00  0.00           C  
ATOM   1696  CE1 PHE   110      -5.910  50.830  47.140  1.00  0.00           C  
ATOM   1697  CE2 PHE   110      -6.750  52.340  45.420  1.00  0.00           C  
ATOM   1698  CZ  PHE   110      -7.000  51.270  46.280  1.00  0.00           C  
ATOM   1699  HN  PHE   110      -0.630  53.720  45.430  1.00  0.00           H  
ATOM   1700  HA  PHE   110      -2.120  51.380  46.500  1.00  0.00           H  
ATOM   1701  HB1 PHE   110      -3.020  54.130  45.680  1.00  0.00           H  
ATOM   1702  HB2 PHE   110      -3.040  53.400  47.270  1.00  0.00           H  
ATOM   1703  HD1 PHE   110      -3.940  51.240  47.890  1.00  0.00           H  
ATOM   1704  HD2 PHE   110      -5.430  53.910  44.820  1.00  0.00           H  
ATOM   1705  HE1 PHE   110      -6.100  50.030  47.850  1.00  0.00           H  
ATOM   1706  HE2 PHE   110      -7.540  52.630  44.750  1.00  0.00           H  
ATOM   1707  HZ  PHE   110      -7.920  50.720  46.340  1.00  0.00           H  
ATOM   1708  N   GLU   111      -1.970  52.350  43.390  1.00  0.00           N  
ATOM   1709  CA  GLU   111      -2.040  51.900  41.980  1.00  0.00           C  
ATOM   1710  C   GLU   111      -1.140  50.740  41.670  1.00  0.00           C  
ATOM   1711  O   GLU   111      -1.460  49.820  40.850  1.00  0.00           O  
ATOM   1712  CB  GLU   111      -1.770  53.040  41.040  1.00  0.00           C  
ATOM   1713  CG  GLU   111      -2.930  54.150  41.080  1.00  0.00           C  
ATOM   1714  CD  GLU   111      -2.530  55.280  40.140  1.00  0.00           C  
ATOM   1715  OE1 GLU   111      -3.230  55.390  39.100  1.00  0.00           O  
ATOM   1716  OE2 GLU   111      -1.740  56.230  40.530  1.00  0.00           O1-
ATOM   1717  HN  GLU   111      -1.840  53.340  43.410  1.00  0.00           H  
ATOM   1718  HA  GLU   111      -3.060  51.590  41.780  1.00  0.00           H  
ATOM   1719  HB1 GLU   111      -1.750  52.570  40.040  1.00  0.00           H  
ATOM   1720  HB2 GLU   111      -0.770  53.490  41.160  1.00  0.00           H  
ATOM   1721  HG1 GLU   111      -2.910  54.530  42.130  1.00  0.00           H  
ATOM   1722  HG2 GLU   111      -3.870  53.730  40.670  1.00  0.00           H  
ATOM   1723  N   MET   112       0.120  50.650  42.150  1.00  0.00           N  
ATOM   1724  CA  MET   112       0.980  49.500  41.830  1.00  0.00           C  
ATOM   1725  C   MET   112       0.530  48.110  42.310  1.00  0.00           C  
ATOM   1726  O   MET   112       0.980  47.010  41.860  1.00  0.00           O  
ATOM   1727  CB  MET   112       2.370  49.820  42.350  1.00  0.00           C  
ATOM   1728  CG  MET   112       2.400  50.100  43.850  1.00  0.00           C  
ATOM   1729  SD  MET   112       4.020  50.640  44.470  1.00  0.00           S  
ATOM   1730  CE  MET   112       3.760  49.910  46.190  1.00  0.00           C  
ATOM   1731  HN  MET   112       0.410  51.220  42.900  1.00  0.00           H  
ATOM   1732  HA  MET   112       1.130  49.350  40.770  1.00  0.00           H  
ATOM   1733  HB1 MET   112       2.770  50.680  41.780  1.00  0.00           H  
ATOM   1734  HB2 MET   112       3.050  48.980  42.070  1.00  0.00           H  
ATOM   1735  HG1 MET   112       2.200  49.180  44.440  1.00  0.00           H  
ATOM   1736  HG2 MET   112       1.660  50.910  44.030  1.00  0.00           H  
ATOM   1737  HE1 MET   112       4.360  50.490  46.930  1.00  0.00           H  
ATOM   1738  HE2 MET   112       3.940  48.810  46.200  1.00  0.00           H  
ATOM   1739  HE3 MET   112       2.710  50.000  46.530  1.00  0.00           H  
ATOM   1740  N   ILE   113      -0.250  48.210  43.460  1.00  0.00           N  
ATOM   1741  CA  ILE   113      -0.820  47.010  44.120  1.00  0.00           C  
ATOM   1742  C   ILE   113      -2.080  46.600  43.330  1.00  0.00           C  
ATOM   1743  O   ILE   113      -2.340  45.420  43.080  1.00  0.00           O  
ATOM   1744  CB  ILE   113      -1.160  47.200  45.600  1.00  0.00           C  
ATOM   1745  CG1 ILE   113      -0.020  47.800  46.500  1.00  0.00           C  
ATOM   1746  CG2 ILE   113      -1.620  45.830  46.180  1.00  0.00           C  
ATOM   1747  CD  ILE   113       1.310  47.000  46.400  1.00  0.00           C  
ATOM   1748  HN  ILE   113      -0.570  49.060  43.870  1.00  0.00           H  
ATOM   1749  HA  ILE   113      -0.020  46.290  44.070  1.00  0.00           H  
ATOM   1750  HB  ILE   113      -1.980  47.940  45.690  1.00  0.00           H  
ATOM   1751 1HG1 ILE   113      -0.280  47.960  47.570  1.00  0.00           H  
ATOM   1752 2HG1 ILE   113       0.180  48.810  46.100  1.00  0.00           H  
ATOM   1753 1HG2 ILE   113      -1.810  45.890  47.270  1.00  0.00           H  
ATOM   1754 2HG2 ILE   113      -0.870  45.030  45.950  1.00  0.00           H  
ATOM   1755 3HG2 ILE   113      -2.580  45.510  45.740  1.00  0.00           H  
ATOM   1756  HD1 ILE   113       1.790  46.900  45.400  1.00  0.00           H  
ATOM   1757  HD2 ILE   113       1.250  45.970  46.800  1.00  0.00           H  
ATOM   1758  HD3 ILE   113       2.130  47.520  46.940  1.00  0.00           H  
ATOM   1759  N   LYS   114      -2.880  47.630  42.900  1.00  0.00           N  
ATOM   1760  CA  LYS   114      -4.020  47.500  42.120  1.00  0.00           C  
ATOM   1761  C   LYS   114      -3.790  46.910  40.750  1.00  0.00           C  
ATOM   1762  O   LYS   114      -4.610  46.120  40.230  1.00  0.00           O  
ATOM   1763  CB  LYS   114      -4.860  48.790  41.970  1.00  0.00           C  
ATOM   1764  CG  LYS   114      -5.430  49.260  43.300  1.00  0.00           C  
ATOM   1765  CD  LYS   114      -6.260  48.310  44.150  1.00  0.00           C  
ATOM   1766  CE  LYS   114      -7.640  47.860  43.610  1.00  0.00           C  
ATOM   1767  NZ  LYS   114      -8.280  46.910  44.520  1.00  0.00           N1+
ATOM   1768  HN  LYS   114      -2.580  48.550  43.140  1.00  0.00           H  
ATOM   1769  HA  LYS   114      -4.650  46.740  42.560  1.00  0.00           H  
ATOM   1770  HB1 LYS   114      -5.650  48.590  41.210  1.00  0.00           H  
ATOM   1771  HB2 LYS   114      -4.230  49.610  41.580  1.00  0.00           H  
ATOM   1772  HG1 LYS   114      -6.060  50.120  43.010  1.00  0.00           H  
ATOM   1773  HG2 LYS   114      -4.660  49.750  43.930  1.00  0.00           H  
ATOM   1774  HD1 LYS   114      -6.610  48.800  45.080  1.00  0.00           H  
ATOM   1775  HD2 LYS   114      -5.690  47.410  44.460  1.00  0.00           H  
ATOM   1776  HE1 LYS   114      -7.420  47.360  42.640  1.00  0.00           H  
ATOM   1777  HE2 LYS   114      -8.360  48.680  43.370  1.00  0.00           H  
ATOM   1778  HZ1 LYS   114      -7.660  46.090  44.650  1.00  0.00           H  
ATOM   1779  HZ2 LYS   114      -9.070  46.590  43.920  1.00  0.00           H  
ATOM   1780  HZ3 LYS   114      -8.570  47.320  45.430  1.00  0.00           H  
ATOM   1781  N   ARG   115      -2.740  47.310  40.110  1.00  0.00           N  
ATOM   1782  CA  ARG   115      -2.600  46.940  38.740  1.00  0.00           C  
ATOM   1783  C   ARG   115      -1.530  45.870  38.580  1.00  0.00           C  
ATOM   1784  O   ARG   115      -1.220  45.450  37.470  1.00  0.00           O  
ATOM   1785  CB  ARG   115      -2.210  48.150  37.900  1.00  0.00           C  
ATOM   1786  CG  ARG   115      -3.270  49.240  37.960  1.00  0.00           C  
ATOM   1787  CD  ARG   115      -3.040  50.430  36.950  1.00  0.00           C  
ATOM   1788  NE  ARG   115      -3.470  49.980  35.580  1.00  0.00           N  
ATOM   1789  CZ  ARG   115      -3.630  50.830  34.580  1.00  0.00           C  
ATOM   1790  NH1 ARG   115      -3.830  52.110  34.760  1.00  0.00           N1+
ATOM   1791  NH2 ARG   115      -3.950  50.390  33.400  1.00  0.00           N  
ATOM   1792  HN  ARG   115      -2.100  48.000  40.430  1.00  0.00           H  
ATOM   1793  HA  ARG   115      -3.510  46.500  38.350  1.00  0.00           H  
ATOM   1794  HB1 ARG   115      -2.060  47.910  36.820  1.00  0.00           H  
ATOM   1795  HB2 ARG   115      -1.220  48.530  38.230  1.00  0.00           H  
ATOM   1796  HG1 ARG   115      -3.140  49.660  38.980  1.00  0.00           H  
ATOM   1797  HG2 ARG   115      -4.310  48.860  37.890  1.00  0.00           H  
ATOM   1798  HD1 ARG   115      -1.990  50.820  36.970  1.00  0.00           H  
ATOM   1799  HD2 ARG   115      -3.700  51.270  37.230  1.00  0.00           H  
ATOM   1800  HE  ARG   115      -3.510  49.000  35.400  1.00  0.00           H  
ATOM   1801 1HH1 ARG   115      -3.880  52.520  35.670  1.00  0.00           H  
ATOM   1802 2HH1 ARG   115      -4.030  52.670  33.950  1.00  0.00           H  
ATOM   1803 1HH2 ARG   115      -3.980  49.390  33.330  1.00  0.00           H  
ATOM   1804 2HH2 ARG   115      -3.980  51.140  32.740  1.00  0.00           H  
ATOM   1805  N   SER   116      -0.770  45.430  39.650  1.00  0.00           N  
ATOM   1806  CA  SER   116       0.030  44.210  39.630  1.00  0.00           C  
ATOM   1807  C   SER   116       0.120  43.510  40.950  1.00  0.00           C  
ATOM   1808  O   SER   116      -0.060  44.110  42.000  1.00  0.00           O  
ATOM   1809  CB  SER   116       1.440  44.640  39.040  1.00  0.00           C  
ATOM   1810  OG  SER   116       2.120  43.440  38.500  1.00  0.00           O  
ATOM   1811  HN  SER   116      -0.850  45.930  40.510  1.00  0.00           H  
ATOM   1812  HA  SER   116      -0.470  43.530  38.960  1.00  0.00           H  
ATOM   1813  HB1 SER   116       2.050  45.170  39.790  1.00  0.00           H  
ATOM   1814  HB2 SER   116       1.430  45.280  38.130  1.00  0.00           H  
ATOM   1815  HG1 SER   116       1.450  42.810  38.250  1.00  0.00           H  
ATOM   1816  N   ASP   117       0.550  42.210  40.940  1.00  0.00           N  
ATOM   1817  CA  ASP   117       0.970  41.530  42.160  1.00  0.00           C  
ATOM   1818  C   ASP   117       2.450  41.280  42.160  1.00  0.00           C  
ATOM   1819  O   ASP   117       3.020  40.860  43.170  1.00  0.00           O  
ATOM   1820  CB  ASP   117      -0.020  40.330  42.490  1.00  0.00           C  
ATOM   1821  CG  ASP   117       0.310  39.030  41.710  1.00  0.00           C  
ATOM   1822  OD1 ASP   117       1.320  38.880  40.980  1.00  0.00           O  
ATOM   1823  OD2 ASP   117      -0.560  38.100  41.780  1.00  0.00           O1-
ATOM   1824  HN  ASP   117       0.560  41.570  40.180  1.00  0.00           H  
ATOM   1825  HA  ASP   117       0.840  42.120  43.050  1.00  0.00           H  
ATOM   1826  HB1 ASP   117      -1.070  40.680  42.440  1.00  0.00           H  
ATOM   1827  HB2 ASP   117       0.150  40.050  43.550  1.00  0.00           H  
ATOM   1828  N   SER   118       3.140  41.740  41.110  1.00  0.00           N  
ATOM   1829  CA  SER   118       4.650  41.930  40.970  1.00  0.00           C  
ATOM   1830  C   SER   118       5.290  42.910  41.930  1.00  0.00           C  
ATOM   1831  O   SER   118       4.670  43.930  42.280  1.00  0.00           O  
ATOM   1832  CB  SER   118       5.030  42.260  39.490  1.00  0.00           C  
ATOM   1833  OG  SER   118       6.370  42.780  39.280  1.00  0.00           O  
ATOM   1834  HN  SER   118       2.650  42.300  40.450  1.00  0.00           H  
ATOM   1835  HA  SER   118       5.030  40.930  41.080  1.00  0.00           H  
ATOM   1836  HB1 SER   118       4.290  43.060  39.240  1.00  0.00           H  
ATOM   1837  HB2 SER   118       4.790  41.410  38.820  1.00  0.00           H  
ATOM   1838  HG1 SER   118       6.520  43.050  38.380  1.00  0.00           H  
ATOM   1839  N   ALA   119       6.600  42.640  42.270  1.00  0.00           N  
ATOM   1840  CA  ALA   119       7.360  43.380  43.270  1.00  0.00           C  
ATOM   1841  C   ALA   119       8.400  44.270  42.510  1.00  0.00           C  
ATOM   1842  O   ALA   119       9.460  44.630  43.090  1.00  0.00           O  
ATOM   1843  CB  ALA   119       8.070  42.300  44.150  1.00  0.00           C  
ATOM   1844  HN  ALA   119       7.220  41.980  41.870  1.00  0.00           H  
ATOM   1845  HA  ALA   119       6.660  43.980  43.850  1.00  0.00           H  
ATOM   1846  HB1 ALA   119       7.330  41.600  44.610  1.00  0.00           H  
ATOM   1847  HB2 ALA   119       8.740  42.810  44.870  1.00  0.00           H  
ATOM   1848  HB3 ALA   119       8.700  41.710  43.460  1.00  0.00           H  
ATOM   1849  N   PHE   120       8.160  44.700  41.260  1.00  0.00           N  
ATOM   1850  CA  PHE   120       9.130  45.470  40.450  1.00  0.00           C  
ATOM   1851  C   PHE   120       9.750  46.720  41.060  1.00  0.00           C  
ATOM   1852  O   PHE   120      10.930  46.950  40.830  1.00  0.00           O  
ATOM   1853  CB  PHE   120       8.480  45.810  39.070  1.00  0.00           C  
ATOM   1854  CG  PHE   120       7.240  46.660  39.190  1.00  0.00           C  
ATOM   1855  CD1 PHE   120       5.930  46.210  39.380  1.00  0.00           C  
ATOM   1856  CD2 PHE   120       7.450  48.050  38.970  1.00  0.00           C  
ATOM   1857  CE1 PHE   120       4.850  47.070  39.570  1.00  0.00           C  
ATOM   1858  CE2 PHE   120       6.440  48.940  39.320  1.00  0.00           C  
ATOM   1859  CZ  PHE   120       5.160  48.500  39.560  1.00  0.00           C  
ATOM   1860  HN  PHE   120       7.330  44.400  40.800  1.00  0.00           H  
ATOM   1861  HA  PHE   120       9.960  44.810  40.220  1.00  0.00           H  
ATOM   1862  HB1 PHE   120       8.150  44.870  38.570  1.00  0.00           H  
ATOM   1863  HB2 PHE   120       9.320  46.260  38.480  1.00  0.00           H  
ATOM   1864  HD1 PHE   120       5.680  45.160  39.420  1.00  0.00           H  
ATOM   1865  HD2 PHE   120       8.440  48.400  38.770  1.00  0.00           H  
ATOM   1866  HE1 PHE   120       3.870  46.690  39.780  1.00  0.00           H  
ATOM   1867  HE2 PHE   120       6.600  50.000  39.230  1.00  0.00           H  
ATOM   1868  HZ  PHE   120       4.500  49.330  39.730  1.00  0.00           H  
ATOM   1869  N   PHE   121       9.000  47.480  41.820  1.00  0.00           N  
ATOM   1870  CA  PHE   121       9.490  48.660  42.520  1.00  0.00           C  
ATOM   1871  C   PHE   121      10.660  48.410  43.530  1.00  0.00           C  
ATOM   1872  O   PHE   121      11.660  49.150  43.510  1.00  0.00           O  
ATOM   1873  CB  PHE   121       8.300  49.460  43.100  1.00  0.00           C  
ATOM   1874  CG  PHE   121       7.290  48.530  43.630  1.00  0.00           C  
ATOM   1875  CD1 PHE   121       7.390  47.950  44.920  1.00  0.00           C  
ATOM   1876  CD2 PHE   121       6.080  48.330  42.960  1.00  0.00           C  
ATOM   1877  CE1 PHE   121       6.330  47.060  45.450  1.00  0.00           C  
ATOM   1878  CE2 PHE   121       5.020  47.540  43.430  1.00  0.00           C  
ATOM   1879  CZ  PHE   121       5.160  46.840  44.720  1.00  0.00           C  
ATOM   1880  HN  PHE   121       8.010  47.290  41.770  1.00  0.00           H  
ATOM   1881  HA  PHE   121       9.960  49.210  41.710  1.00  0.00           H  
ATOM   1882  HB1 PHE   121       7.820  49.880  42.190  1.00  0.00           H  
ATOM   1883  HB2 PHE   121       8.470  50.280  43.830  1.00  0.00           H  
ATOM   1884  HD1 PHE   121       8.340  48.160  45.420  1.00  0.00           H  
ATOM   1885  HD2 PHE   121       5.970  48.790  41.990  1.00  0.00           H  
ATOM   1886  HE1 PHE   121       6.490  46.580  46.410  1.00  0.00           H  
ATOM   1887  HE2 PHE   121       4.130  47.430  42.850  1.00  0.00           H  
ATOM   1888  HZ  PHE   121       4.370  46.210  45.090  1.00  0.00           H  
ATOM   1889  N   TRP   122      10.510  47.320  44.250  1.00  0.00           N  
ATOM   1890  CA  TRP   122      11.580  46.720  44.910  1.00  0.00           C  
ATOM   1891  C   TRP   122      12.810  46.280  44.100  1.00  0.00           C  
ATOM   1892  O   TRP   122      13.950  46.650  44.370  1.00  0.00           O  
ATOM   1893  CB  TRP   122      11.170  45.490  45.860  1.00  0.00           C  
ATOM   1894  CG  TRP   122      10.200  45.820  46.930  1.00  0.00           C  
ATOM   1895  CD1 TRP   122       8.930  45.510  47.140  1.00  0.00           C  
ATOM   1896  CD2 TRP   122      10.620  46.570  48.140  1.00  0.00           C  
ATOM   1897  CE2 TRP   122       9.470  46.620  48.970  1.00  0.00           C  
ATOM   1898  CE3 TRP   122      11.860  47.110  48.540  1.00  0.00           C  
ATOM   1899  NE1 TRP   122       8.420  45.910  48.360  1.00  0.00           N  
ATOM   1900  CZ2 TRP   122       9.540  47.110  50.270  1.00  0.00           C  
ATOM   1901  CZ3 TRP   122      11.890  47.630  49.820  1.00  0.00           C  
ATOM   1902  CH2 TRP   122      10.740  47.650  50.660  1.00  0.00           C  
ATOM   1903  HN  TRP   122       9.650  46.830  44.140  1.00  0.00           H  
ATOM   1904  HA  TRP   122      12.050  47.480  45.520  1.00  0.00           H  
ATOM   1905  HB1 TRP   122      12.100  45.110  46.300  1.00  0.00           H  
ATOM   1906  HB2 TRP   122      10.720  44.670  45.250  1.00  0.00           H  
ATOM   1907  HD1 TRP   122       8.370  44.890  46.440  1.00  0.00           H  
ATOM   1908  HE1 TRP   122       7.650  45.610  48.880  1.00  0.00           H  
ATOM   1909  HE3 TRP   122      12.690  47.140  47.850  1.00  0.00           H  
ATOM   1910  HZ2 TRP   122       8.710  47.120  50.960  1.00  0.00           H  
ATOM   1911  HZ3 TRP   122      12.770  48.120  50.180  1.00  0.00           H  
ATOM   1912  HH2 TRP   122      10.870  48.070  51.640  1.00  0.00           H  
ATOM   1913  N   GLU   123      12.590  45.480  43.030  1.00  0.00           N  
ATOM   1914  CA  GLU   123      13.680  45.030  42.210  1.00  0.00           C  
ATOM   1915  C   GLU   123      14.450  46.100  41.470  1.00  0.00           C  
ATOM   1916  O   GLU   123      15.650  46.100  41.430  1.00  0.00           O  
ATOM   1917  CB  GLU   123      13.280  43.940  41.220  1.00  0.00           C  
ATOM   1918  CG  GLU   123      12.560  42.710  41.960  1.00  0.00           C  
ATOM   1919  CD  GLU   123      13.430  42.030  42.980  1.00  0.00           C  
ATOM   1920  OE1 GLU   123      14.480  41.480  42.560  1.00  0.00           O  
ATOM   1921  OE2 GLU   123      13.090  42.080  44.200  1.00  0.00           O1-
ATOM   1922  HN  GLU   123      11.690  45.130  42.820  1.00  0.00           H  
ATOM   1923  HA  GLU   123      14.390  44.580  42.900  1.00  0.00           H  
ATOM   1924  HB1 GLU   123      14.200  43.650  40.670  1.00  0.00           H  
ATOM   1925  HB2 GLU   123      12.520  44.290  40.480  1.00  0.00           H  
ATOM   1926  HG1 GLU   123      12.220  41.980  41.210  1.00  0.00           H  
ATOM   1927  HG2 GLU   123      11.640  43.020  42.510  1.00  0.00           H  
ATOM   1928  N   GLU   124      13.740  47.070  40.920  1.00  0.00           N  
ATOM   1929  CA  GLU   124      14.330  48.060  40.130  1.00  0.00           C  
ATOM   1930  C   GLU   124      15.150  49.060  40.970  1.00  0.00           C  
ATOM   1931  O   GLU   124      16.200  49.440  40.530  1.00  0.00           O  
ATOM   1932  CB  GLU   124      13.150  48.820  39.480  1.00  0.00           C  
ATOM   1933  CG  GLU   124      13.540  49.990  38.600  1.00  0.00           C  
ATOM   1934  CD  GLU   124      12.490  50.480  37.640  1.00  0.00           C  
ATOM   1935  OE1 GLU   124      11.380  50.830  38.160  1.00  0.00           O  
ATOM   1936  OE2 GLU   124      12.760  50.590  36.430  1.00  0.00           O1-
ATOM   1937  HN  GLU   124      12.750  47.000  41.050  1.00  0.00           H  
ATOM   1938  HA  GLU   124      15.040  47.640  39.430  1.00  0.00           H  
ATOM   1939  HB1 GLU   124      12.350  49.090  40.200  1.00  0.00           H  
ATOM   1940  HB2 GLU   124      12.690  48.070  38.800  1.00  0.00           H  
ATOM   1941  HG1 GLU   124      14.420  49.740  37.960  1.00  0.00           H  
ATOM   1942  HG2 GLU   124      13.860  50.870  39.200  1.00  0.00           H  
ATOM   1943  N   ARG   125      14.720  49.310  42.250  1.00  0.00           N  
ATOM   1944  CA  ARG   125      15.740  49.940  43.180  1.00  0.00           C  
ATOM   1945  C   ARG   125      16.960  49.090  43.460  1.00  0.00           C  
ATOM   1946  O   ARG   125      18.030  49.640  43.480  1.00  0.00           O  
ATOM   1947  CB  ARG   125      15.060  50.300  44.600  1.00  0.00           C  
ATOM   1948  CG  ARG   125      15.800  51.130  45.660  1.00  0.00           C  
ATOM   1949  CD  ARG   125      15.060  51.200  47.030  1.00  0.00           C  
ATOM   1950  NE  ARG   125      14.850  49.830  47.550  1.00  0.00           N  
ATOM   1951  CZ  ARG   125      15.020  49.440  48.780  1.00  0.00           C  
ATOM   1952  NH1 ARG   125      15.170  50.220  49.790  1.00  0.00           N1+
ATOM   1953  NH2 ARG   125      15.140  48.140  49.090  1.00  0.00           N  
ATOM   1954  HN  ARG   125      13.790  49.200  42.590  1.00  0.00           H  
ATOM   1955  HA  ARG   125      16.030  50.850  42.660  1.00  0.00           H  
ATOM   1956  HB1 ARG   125      14.620  49.360  44.980  1.00  0.00           H  
ATOM   1957  HB2 ARG   125      14.160  50.880  44.300  1.00  0.00           H  
ATOM   1958  HG1 ARG   125      15.780  52.170  45.250  1.00  0.00           H  
ATOM   1959  HG2 ARG   125      16.860  50.830  45.830  1.00  0.00           H  
ATOM   1960  HD1 ARG   125      14.080  51.700  46.960  1.00  0.00           H  
ATOM   1961  HD2 ARG   125      15.710  51.790  47.720  1.00  0.00           H  
ATOM   1962  HE  ARG   125      14.840  49.050  46.930  1.00  0.00           H  
ATOM   1963 1HH1 ARG   125      14.950  51.190  49.770  1.00  0.00           H  
ATOM   1964 2HH1 ARG   125      15.410  49.760  50.650  1.00  0.00           H  
ATOM   1965 1HH2 ARG   125      15.330  47.470  48.370  1.00  0.00           H  
ATOM   1966 2HH2 ARG   125      15.140  47.900  50.060  1.00  0.00           H  
ATOM   1967  N   ASP   126      16.750  47.820  43.620  1.00  0.00           N  
ATOM   1968  CA  ASP   126      17.760  46.850  43.860  1.00  0.00           C  
ATOM   1969  C   ASP   126      18.870  46.680  42.840  1.00  0.00           C  
ATOM   1970  O   ASP   126      20.000  46.780  43.210  1.00  0.00           O  
ATOM   1971  CB  ASP   126      17.110  45.420  44.090  1.00  0.00           C  
ATOM   1972  CG  ASP   126      17.310  44.840  45.460  1.00  0.00           C  
ATOM   1973  OD1 ASP   126      17.710  45.620  46.400  1.00  0.00           O  
ATOM   1974  OD2 ASP   126      17.010  43.650  45.670  1.00  0.00           O1-
ATOM   1975  HN  ASP   126      15.790  47.520  43.520  1.00  0.00           H  
ATOM   1976  HA  ASP   126      18.230  47.220  44.760  1.00  0.00           H  
ATOM   1977  HB1 ASP   126      17.550  44.590  43.490  1.00  0.00           H  
ATOM   1978  HB2 ASP   126      16.040  45.550  43.820  1.00  0.00           H  
ATOM   1979  N   ILE   127      18.540  46.530  41.600  1.00  0.00           N  
ATOM   1980  CA  ILE   127      19.470  46.550  40.450  1.00  0.00           C  
ATOM   1981  C   ILE   127      20.200  47.880  40.310  1.00  0.00           C  
ATOM   1982  O   ILE   127      21.440  47.850  40.330  1.00  0.00           O  
ATOM   1983  CB  ILE   127      18.890  46.130  39.050  1.00  0.00           C  
ATOM   1984  CG1 ILE   127      20.020  46.120  37.890  1.00  0.00           C  
ATOM   1985  CG2 ILE   127      17.540  46.850  38.700  1.00  0.00           C  
ATOM   1986  CD  ILE   127      21.270  45.340  38.220  1.00  0.00           C  
ATOM   1987  HN  ILE   127      17.580  46.720  41.380  1.00  0.00           H  
ATOM   1988  HA  ILE   127      20.170  45.760  40.620  1.00  0.00           H  
ATOM   1989  HB  ILE   127      18.660  45.040  39.130  1.00  0.00           H  
ATOM   1990 1HG1 ILE   127      20.190  47.160  37.520  1.00  0.00           H  
ATOM   1991 2HG1 ILE   127      19.470  45.750  36.990  1.00  0.00           H  
ATOM   1992 1HG2 ILE   127      16.710  46.530  39.390  1.00  0.00           H  
ATOM   1993 2HG2 ILE   127      17.210  46.470  37.720  1.00  0.00           H  
ATOM   1994 3HG2 ILE   127      17.740  47.930  38.550  1.00  0.00           H  
ATOM   1995  HD1 ILE   127      21.980  45.800  38.950  1.00  0.00           H  
ATOM   1996  HD2 ILE   127      21.820  45.260  37.260  1.00  0.00           H  
ATOM   1997  HD3 ILE   127      21.050  44.300  38.540  1.00  0.00           H  
ATOM   1998  N   MET   128      19.510  49.030  40.340  1.00  0.00           N  
ATOM   1999  CA  MET   128      20.070  50.350  40.400  1.00  0.00           C  
ATOM   2000  C   MET   128      20.990  50.570  41.540  1.00  0.00           C  
ATOM   2001  O   MET   128      22.160  50.900  41.370  1.00  0.00           O  
ATOM   2002  CB  MET   128      18.990  51.450  40.340  1.00  0.00           C  
ATOM   2003  CG  MET   128      18.410  51.780  39.000  1.00  0.00           C  
ATOM   2004  SD  MET   128      17.370  53.360  39.030  1.00  0.00           S  
ATOM   2005  CE  MET   128      16.440  52.970  37.490  1.00  0.00           C  
ATOM   2006  HN  MET   128      18.530  49.110  40.170  1.00  0.00           H  
ATOM   2007  HA  MET   128      20.640  50.550  39.500  1.00  0.00           H  
ATOM   2008  HB1 MET   128      19.290  52.330  40.950  1.00  0.00           H  
ATOM   2009  HB2 MET   128      18.210  51.030  41.010  1.00  0.00           H  
ATOM   2010  HG1 MET   128      17.820  50.900  38.670  1.00  0.00           H  
ATOM   2011  HG2 MET   128      19.140  51.770  38.170  1.00  0.00           H  
ATOM   2012  HE1 MET   128      15.880  52.020  37.550  1.00  0.00           H  
ATOM   2013  HE2 MET   128      17.160  52.990  36.650  1.00  0.00           H  
ATOM   2014  HE3 MET   128      15.670  53.760  37.360  1.00  0.00           H  
ATOM   2015  N   ALA   129      20.640  50.150  42.740  1.00  0.00           N  
ATOM   2016  CA  ALA   129      21.550  50.120  43.920  1.00  0.00           C  
ATOM   2017  C   ALA   129      22.840  49.360  43.850  1.00  0.00           C  
ATOM   2018  O   ALA   129      23.870  49.890  44.370  1.00  0.00           O  
ATOM   2019  CB  ALA   129      20.730  49.580  45.150  1.00  0.00           C  
ATOM   2020  HN  ALA   129      19.710  49.850  42.890  1.00  0.00           H  
ATOM   2021  HA  ALA   129      21.900  51.130  44.060  1.00  0.00           H  
ATOM   2022  HB1 ALA   129      21.390  49.630  46.040  1.00  0.00           H  
ATOM   2023  HB2 ALA   129      20.570  48.510  44.920  1.00  0.00           H  
ATOM   2024  HB3 ALA   129      19.730  50.000  45.350  1.00  0.00           H  
ATOM   2025  N   PHE   130      22.840  48.210  43.280  1.00  0.00           N  
ATOM   2026  CA  PHE   130      24.000  47.410  43.020  1.00  0.00           C  
ATOM   2027  C   PHE   130      24.810  47.960  41.850  1.00  0.00           C  
ATOM   2028  O   PHE   130      26.020  47.890  41.880  1.00  0.00           O  
ATOM   2029  CB  PHE   130      23.670  45.890  42.580  1.00  0.00           C  
ATOM   2030  CG  PHE   130      22.930  45.010  43.580  1.00  0.00           C  
ATOM   2031  CD1 PHE   130      21.880  44.100  43.170  1.00  0.00           C  
ATOM   2032  CD2 PHE   130      23.360  45.030  44.870  1.00  0.00           C  
ATOM   2033  CE1 PHE   130      21.240  43.270  44.130  1.00  0.00           C  
ATOM   2034  CE2 PHE   130      22.680  44.260  45.860  1.00  0.00           C  
ATOM   2035  CZ  PHE   130      21.630  43.430  45.490  1.00  0.00           C  
ATOM   2036  HN  PHE   130      21.920  47.970  42.960  1.00  0.00           H  
ATOM   2037  HA  PHE   130      24.710  47.400  43.840  1.00  0.00           H  
ATOM   2038  HB1 PHE   130      24.530  45.250  42.270  1.00  0.00           H  
ATOM   2039  HB2 PHE   130      23.080  45.930  41.650  1.00  0.00           H  
ATOM   2040  HD1 PHE   130      21.600  44.100  42.130  1.00  0.00           H  
ATOM   2041  HD2 PHE   130      24.130  45.740  45.110  1.00  0.00           H  
ATOM   2042  HE1 PHE   130      20.530  42.520  43.830  1.00  0.00           H  
ATOM   2043  HE2 PHE   130      22.900  44.350  46.910  1.00  0.00           H  
ATOM   2044  HZ  PHE   130      21.290  42.760  46.270  1.00  0.00           H  
ATOM   2045  N   ALA   131      24.180  48.590  40.860  1.00  0.00           N  
ATOM   2046  CA  ALA   131      24.790  49.150  39.650  1.00  0.00           C  
ATOM   2047  C   ALA   131      25.440  50.460  39.880  1.00  0.00           C  
ATOM   2048  O   ALA   131      24.770  51.420  40.360  1.00  0.00           O  
ATOM   2049  CB  ALA   131      23.810  49.230  38.490  1.00  0.00           C  
ATOM   2050  HN  ALA   131      23.190  48.750  40.850  1.00  0.00           H  
ATOM   2051  HA  ALA   131      25.540  48.480  39.290  1.00  0.00           H  
ATOM   2052  HB1 ALA   131      24.200  49.750  37.590  1.00  0.00           H  
ATOM   2053  HB2 ALA   131      23.010  49.930  38.780  1.00  0.00           H  
ATOM   2054  HB3 ALA   131      23.360  48.250  38.240  1.00  0.00           H  
ATOM   2055  N   ASN   132      26.690  50.580  39.460  1.00  0.00           N  
ATOM   2056  CA  ASN   132      27.420  51.850  39.390  1.00  0.00           C  
ATOM   2057  C   ASN   132      28.030  51.970  37.980  1.00  0.00           C  
ATOM   2058  O   ASN   132      28.840  52.870  37.760  1.00  0.00           O  
ATOM   2059  CB  ASN   132      28.730  51.850  40.360  1.00  0.00           C  
ATOM   2060  CG  ASN   132      28.330  51.670  41.810  1.00  0.00           C  
ATOM   2061  ND2 ASN   132      27.180  52.280  42.230  1.00  0.00           N  
ATOM   2062  OD1 ASN   132      29.020  50.940  42.560  1.00  0.00           O  
ATOM   2063  HN  ASN   132      27.210  49.810  39.120  1.00  0.00           H  
ATOM   2064  HA  ASN   132      26.810  52.730  39.500  1.00  0.00           H  
ATOM   2065  HB1 ASN   132      29.310  52.780  40.190  1.00  0.00           H  
ATOM   2066  HB2 ASN   132      29.300  50.930  40.100  1.00  0.00           H  
ATOM   2067 1HD2 ASN   132      26.920  51.940  43.140  1.00  0.00           H  
ATOM   2068 2HD2 ASN   132      26.450  52.540  41.600  1.00  0.00           H  
ATOM   2069  N   SER   133      27.710  51.010  37.060  1.00  0.00           N  
ATOM   2070  CA  SER   133      28.280  50.940  35.750  1.00  0.00           C  
ATOM   2071  C   SER   133      28.140  52.130  34.910  1.00  0.00           C  
ATOM   2072  O   SER   133      27.230  52.910  35.080  1.00  0.00           O  
ATOM   2073  CB  SER   133      27.780  49.690  35.060  1.00  0.00           C  
ATOM   2074  OG  SER   133      26.380  49.420  35.360  1.00  0.00           O  
ATOM   2075  HN  SER   133      27.020  50.330  37.290  1.00  0.00           H  
ATOM   2076  HA  SER   133      29.310  50.910  36.070  1.00  0.00           H  
ATOM   2077  HB1 SER   133      28.480  48.900  35.420  1.00  0.00           H  
ATOM   2078  HB2 SER   133      27.930  49.700  33.960  1.00  0.00           H  
ATOM   2079  HG1 SER   133      26.380  48.560  35.770  1.00  0.00           H  
ATOM   2080  N   PRO   134      29.110  52.500  34.070  1.00  0.00           N  
ATOM   2081  CA  PRO   134      28.890  53.520  33.080  1.00  0.00           C  
ATOM   2082  C   PRO   134      27.570  53.490  32.180  1.00  0.00           C  
ATOM   2083  O   PRO   134      27.070  54.550  31.670  1.00  0.00           O  
ATOM   2084  CB  PRO   134      30.110  53.420  32.230  1.00  0.00           C  
ATOM   2085  CG  PRO   134      31.190  53.230  33.220  1.00  0.00           C  
ATOM   2086  CD  PRO   134      30.550  52.210  34.170  1.00  0.00           C  
ATOM   2087  HA  PRO   134      28.820  54.460  33.620  1.00  0.00           H  
ATOM   2088  HB1 PRO   134      30.280  54.270  31.530  1.00  0.00           H  
ATOM   2089  HB2 PRO   134      30.060  52.440  31.700  1.00  0.00           H  
ATOM   2090  HG1 PRO   134      32.150  52.950  32.750  1.00  0.00           H  
ATOM   2091  HG2 PRO   134      31.330  54.110  33.890  1.00  0.00           H  
ATOM   2092  HD1 PRO   134      30.840  51.210  33.780  1.00  0.00           H  
ATOM   2093  HD2 PRO   134      30.960  52.350  35.200  1.00  0.00           H  
ATOM   2094  N   TRP   135      26.980  52.290  31.910  1.00  0.00           N  
ATOM   2095  CA  TRP   135      25.930  52.130  30.980  1.00  0.00           C  
ATOM   2096  C   TRP   135      24.660  51.770  31.700  1.00  0.00           C  
ATOM   2097  O   TRP   135      23.780  51.290  31.000  1.00  0.00           O  
ATOM   2098  CB  TRP   135      26.330  51.050  30.040  1.00  0.00           C  
ATOM   2099  CG  TRP   135      26.690  49.710  30.690  1.00  0.00           C  
ATOM   2100  CD1 TRP   135      25.760  48.760  30.870  1.00  0.00           C  
ATOM   2101  CD2 TRP   135      27.890  49.180  31.340  1.00  0.00           C  
ATOM   2102  CE2 TRP   135      27.470  47.960  31.990  1.00  0.00           C  
ATOM   2103  CE3 TRP   135      29.260  49.600  31.400  1.00  0.00           C  
ATOM   2104  NE1 TRP   135      26.190  47.750  31.700  1.00  0.00           N  
ATOM   2105  CZ2 TRP   135      28.420  47.200  32.740  1.00  0.00           C  
ATOM   2106  CZ3 TRP   135      30.090  48.860  32.220  1.00  0.00           C  
ATOM   2107  CH2 TRP   135      29.700  47.710  32.880  1.00  0.00           C  
ATOM   2108  HN  TRP   135      27.390  51.450  32.250  1.00  0.00           H  
ATOM   2109  HA  TRP   135      25.830  53.060  30.450  1.00  0.00           H  
ATOM   2110  HB1 TRP   135      27.260  51.260  29.450  1.00  0.00           H  
ATOM   2111  HB2 TRP   135      25.520  50.800  29.320  1.00  0.00           H  
ATOM   2112  HD1 TRP   135      24.720  48.880  30.610  1.00  0.00           H  
ATOM   2113  HE1 TRP   135      25.640  47.210  32.300  1.00  0.00           H  
ATOM   2114  HE3 TRP   135      29.480  50.500  30.850  1.00  0.00           H  
ATOM   2115  HZ2 TRP   135      28.100  46.280  33.210  1.00  0.00           H  
ATOM   2116  HZ3 TRP   135      31.090  49.170  32.470  1.00  0.00           H  
ATOM   2117  HH2 TRP   135      30.390  47.170  33.510  1.00  0.00           H  
ATOM   2118  N   VAL   136      24.550  52.010  33.010  1.00  0.00           N  
ATOM   2119  CA  VAL   136      23.330  51.930  33.740  1.00  0.00           C  
ATOM   2120  C   VAL   136      23.070  53.350  34.260  1.00  0.00           C  
ATOM   2121  O   VAL   136      23.940  54.140  34.620  1.00  0.00           O  
ATOM   2122  CB  VAL   136      23.400  50.860  34.850  1.00  0.00           C  
ATOM   2123  CG1 VAL   136      22.190  50.910  35.840  1.00  0.00           C  
ATOM   2124  CG2 VAL   136      23.300  49.500  34.100  1.00  0.00           C  
ATOM   2125  HN  VAL   136      25.370  52.350  33.490  1.00  0.00           H  
ATOM   2126  HA  VAL   136      22.480  51.750  33.090  1.00  0.00           H  
ATOM   2127  HB  VAL   136      24.340  50.940  35.410  1.00  0.00           H  
ATOM   2128 1HG1 VAL   136      22.010  49.940  36.350  1.00  0.00           H  
ATOM   2129 2HG1 VAL   136      21.250  51.020  35.270  1.00  0.00           H  
ATOM   2130 3HG1 VAL   136      22.160  51.840  36.450  1.00  0.00           H  
ATOM   2131 1HG2 VAL   136      23.080  48.710  34.850  1.00  0.00           H  
ATOM   2132 2HG2 VAL   136      24.270  49.250  33.630  1.00  0.00           H  
ATOM   2133 3HG2 VAL   136      22.470  49.510  33.370  1.00  0.00           H  
ATOM   2134  N   VAL   137      21.840  53.750  34.450  1.00  0.00           N  
ATOM   2135  CA  VAL   137      21.590  55.020  35.230  1.00  0.00           C  
ATOM   2136  C   VAL   137      21.980  54.960  36.630  1.00  0.00           C  
ATOM   2137  O   VAL   137      21.890  53.930  37.330  1.00  0.00           O  
ATOM   2138  CB  VAL   137      20.190  55.450  35.010  1.00  0.00           C  
ATOM   2139  CG1 VAL   137      19.250  54.650  35.870  1.00  0.00           C  
ATOM   2140  CG2 VAL   137      20.010  57.010  35.060  1.00  0.00           C  
ATOM   2141  HN  VAL   137      21.100  53.230  34.060  1.00  0.00           H  
ATOM   2142  HA  VAL   137      22.110  55.810  34.700  1.00  0.00           H  
ATOM   2143  HB  VAL   137      20.050  55.200  33.940  1.00  0.00           H  
ATOM   2144 1HG1 VAL   137      18.180  54.710  35.550  1.00  0.00           H  
ATOM   2145 2HG1 VAL   137      19.230  55.040  36.910  1.00  0.00           H  
ATOM   2146 3HG1 VAL   137      19.510  53.570  35.890  1.00  0.00           H  
ATOM   2147 1HG2 VAL   137      20.590  57.500  34.250  1.00  0.00           H  
ATOM   2148 2HG2 VAL   137      20.370  57.410  36.040  1.00  0.00           H  
ATOM   2149 3HG2 VAL   137      18.940  57.200  34.910  1.00  0.00           H  
ATOM   2150  N   GLN   138      22.510  56.070  37.110  1.00  0.00           N  
ATOM   2151  CA  GLN   138      22.960  56.300  38.480  1.00  0.00           C  
ATOM   2152  C   GLN   138      21.830  56.670  39.420  1.00  0.00           C  
ATOM   2153  O   GLN   138      21.140  57.670  39.320  1.00  0.00           O  
ATOM   2154  CB  GLN   138      24.210  57.340  38.430  1.00  0.00           C  
ATOM   2155  CG  GLN   138      24.420  58.200  39.740  1.00  0.00           C  
ATOM   2156  CD  GLN   138      25.740  59.010  39.840  1.00  0.00           C  
ATOM   2157  NE2 GLN   138      26.120  59.840  38.860  1.00  0.00           N  
ATOM   2158  OE1 GLN   138      26.430  58.750  40.800  1.00  0.00           O  
ATOM   2159  HN  GLN   138      22.780  56.860  36.560  1.00  0.00           H  
ATOM   2160  HA  GLN   138      23.410  55.400  38.880  1.00  0.00           H  
ATOM   2161  HB1 GLN   138      23.880  58.030  37.620  1.00  0.00           H  
ATOM   2162  HB2 GLN   138      25.120  56.830  38.060  1.00  0.00           H  
ATOM   2163  HG1 GLN   138      24.380  57.520  40.620  1.00  0.00           H  
ATOM   2164  HG2 GLN   138      23.600  58.930  39.850  1.00  0.00           H  
ATOM   2165 1HE2 GLN   138      27.080  60.090  38.690  1.00  0.00           H  
ATOM   2166 2HE2 GLN   138      25.490  59.910  38.090  1.00  0.00           H  
ATOM   2167  N   LEU   139      21.560  55.840  40.440  1.00  0.00           N  
ATOM   2168  CA  LEU   139      20.840  56.140  41.620  1.00  0.00           C  
ATOM   2169  C   LEU   139      21.390  57.010  42.680  1.00  0.00           C  
ATOM   2170  O   LEU   139      22.400  56.620  43.260  1.00  0.00           O  
ATOM   2171  CB  LEU   139      20.260  54.850  42.250  1.00  0.00           C  
ATOM   2172  CG  LEU   139      19.130  55.070  43.250  1.00  0.00           C  
ATOM   2173  CD1 LEU   139      17.950  55.950  42.740  1.00  0.00           C  
ATOM   2174  CD2 LEU   139      18.480  53.730  43.710  1.00  0.00           C  
ATOM   2175  HN  LEU   139      22.020  54.950  40.450  1.00  0.00           H  
ATOM   2176  HA  LEU   139      19.910  56.530  41.240  1.00  0.00           H  
ATOM   2177  HB1 LEU   139      21.060  54.260  42.740  1.00  0.00           H  
ATOM   2178  HB2 LEU   139      19.930  54.270  41.360  1.00  0.00           H  
ATOM   2179  HG  LEU   139      19.450  55.550  44.200  1.00  0.00           H  
ATOM   2180 1HD1 LEU   139      18.350  56.980  42.860  1.00  0.00           H  
ATOM   2181 2HD1 LEU   139      17.060  55.840  43.410  1.00  0.00           H  
ATOM   2182 3HD1 LEU   139      17.630  55.740  41.690  1.00  0.00           H  
ATOM   2183 1HD2 LEU   139      19.220  52.930  43.860  1.00  0.00           H  
ATOM   2184 2HD2 LEU   139      17.720  53.390  42.970  1.00  0.00           H  
ATOM   2185 3HD2 LEU   139      17.890  53.890  44.640  1.00  0.00           H  
ATOM   2186  N   PHE   140      20.770  58.200  42.880  1.00  0.00           N  
ATOM   2187  CA  PHE   140      20.980  59.160  43.960  1.00  0.00           C  
ATOM   2188  C   PHE   140      20.230  58.670  45.140  1.00  0.00           C  
ATOM   2189  O   PHE   140      20.710  57.850  45.890  1.00  0.00           O  
ATOM   2190  CB  PHE   140      20.640  60.630  43.610  1.00  0.00           C  
ATOM   2191  CG  PHE   140      21.630  61.010  42.540  1.00  0.00           C  
ATOM   2192  CD1 PHE   140      21.180  61.250  41.220  1.00  0.00           C  
ATOM   2193  CD2 PHE   140      22.910  61.270  42.870  1.00  0.00           C  
ATOM   2194  CE1 PHE   140      22.090  61.760  40.260  1.00  0.00           C  
ATOM   2195  CE2 PHE   140      23.920  61.590  41.900  1.00  0.00           C  
ATOM   2196  CZ  PHE   140      23.420  61.910  40.550  1.00  0.00           C  
ATOM   2197  HN  PHE   140      19.980  58.410  42.310  1.00  0.00           H  
ATOM   2198  HA  PHE   140      22.020  59.170  44.270  1.00  0.00           H  
ATOM   2199  HB1 PHE   140      21.000  61.290  44.420  1.00  0.00           H  
ATOM   2200  HB2 PHE   140      19.610  60.790  43.230  1.00  0.00           H  
ATOM   2201  HD1 PHE   140      20.140  61.140  40.960  1.00  0.00           H  
ATOM   2202  HD2 PHE   140      23.290  61.180  43.870  1.00  0.00           H  
ATOM   2203  HE1 PHE   140      21.580  61.980  39.320  1.00  0.00           H  
ATOM   2204  HE2 PHE   140      24.970  61.640  42.130  1.00  0.00           H  
ATOM   2205  HZ  PHE   140      24.120  62.280  39.810  1.00  0.00           H  
ATOM   2206  N   TYR   141      19.010  59.070  45.340  1.00  0.00           N  
ATOM   2207  CA  TYR   141      18.300  58.800  46.600  1.00  0.00           C  
ATOM   2208  C   TYR   141      16.900  58.340  46.200  1.00  0.00           C  
ATOM   2209  O   TYR   141      16.310  58.900  45.320  1.00  0.00           O  
ATOM   2210  CB  TYR   141      18.000  60.070  47.430  1.00  0.00           C  
ATOM   2211  CG  TYR   141      19.330  60.570  47.850  1.00  0.00           C  
ATOM   2212  CD1 TYR   141      20.050  59.860  48.830  1.00  0.00           C  
ATOM   2213  CD2 TYR   141      19.860  61.760  47.310  1.00  0.00           C  
ATOM   2214  CE1 TYR   141      21.350  60.340  49.320  1.00  0.00           C  
ATOM   2215  CE2 TYR   141      21.100  62.210  47.760  1.00  0.00           C  
ATOM   2216  CZ  TYR   141      21.880  61.480  48.730  1.00  0.00           C  
ATOM   2217  OH  TYR   141      23.040  62.110  49.160  1.00  0.00           O  
ATOM   2218  HN  TYR   141      18.510  59.690  44.730  1.00  0.00           H  
ATOM   2219  HA  TYR   141      18.740  58.010  47.190  1.00  0.00           H  
ATOM   2220  HB1 TYR   141      17.410  59.730  48.320  1.00  0.00           H  
ATOM   2221  HB2 TYR   141      17.490  60.800  46.770  1.00  0.00           H  
ATOM   2222  HD1 TYR   141      19.720  58.930  49.260  1.00  0.00           H  
ATOM   2223  HD2 TYR   141      19.200  62.330  46.660  1.00  0.00           H  
ATOM   2224  HE1 TYR   141      21.910  59.810  50.070  1.00  0.00           H  
ATOM   2225  HE2 TYR   141      21.510  63.110  47.340  1.00  0.00           H  
ATOM   2226  HH  TYR   141      23.320  61.860  50.050  1.00  0.00           H  
ATOM   2227  N   ALA   142      16.340  57.310  46.890  1.00  0.00           N  
ATOM   2228  CA  ALA   142      14.930  56.880  46.890  1.00  0.00           C  
ATOM   2229  C   ALA   142      14.270  57.290  48.210  1.00  0.00           C  
ATOM   2230  O   ALA   142      14.970  57.480  49.160  1.00  0.00           O  
ATOM   2231  CB  ALA   142      14.680  55.380  46.570  1.00  0.00           C  
ATOM   2232  HN  ALA   142      16.910  57.050  47.670  1.00  0.00           H  
ATOM   2233  HA  ALA   142      14.360  57.270  46.060  1.00  0.00           H  
ATOM   2234  HB1 ALA   142      15.000  54.800  47.460  1.00  0.00           H  
ATOM   2235  HB2 ALA   142      15.380  55.030  45.770  1.00  0.00           H  
ATOM   2236  HB3 ALA   142      13.620  55.100  46.380  1.00  0.00           H  
ATOM   2237  N   PHE   143      12.960  57.400  48.310  1.00  0.00           N  
ATOM   2238  CA  PHE   143      12.230  57.720  49.500  1.00  0.00           C  
ATOM   2239  C   PHE   143      10.790  57.540  49.240  1.00  0.00           C  
ATOM   2240  O   PHE   143      10.410  56.990  48.160  1.00  0.00           O  
ATOM   2241  CB  PHE   143      12.580  59.130  50.000  1.00  0.00           C  
ATOM   2242  CG  PHE   143      12.130  60.340  49.160  1.00  0.00           C  
ATOM   2243  CD1 PHE   143      12.950  60.800  48.140  1.00  0.00           C  
ATOM   2244  CD2 PHE   143      11.000  61.090  49.650  1.00  0.00           C  
ATOM   2245  CE1 PHE   143      12.630  62.060  47.560  1.00  0.00           C  
ATOM   2246  CE2 PHE   143      10.650  62.310  49.010  1.00  0.00           C  
ATOM   2247  CZ  PHE   143      11.450  62.700  47.900  1.00  0.00           C  
ATOM   2248  HN  PHE   143      12.410  57.270  47.500  1.00  0.00           H  
ATOM   2249  HA  PHE   143      12.480  56.950  50.210  1.00  0.00           H  
ATOM   2250  HB1 PHE   143      13.680  59.150  50.180  1.00  0.00           H  
ATOM   2251  HB2 PHE   143      12.080  59.190  50.980  1.00  0.00           H  
ATOM   2252  HD1 PHE   143      13.870  60.300  47.890  1.00  0.00           H  
ATOM   2253  HD2 PHE   143      10.420  60.800  50.510  1.00  0.00           H  
ATOM   2254  HE1 PHE   143      13.170  62.360  46.680  1.00  0.00           H  
ATOM   2255  HE2 PHE   143       9.850  62.910  49.400  1.00  0.00           H  
ATOM   2256  HZ  PHE   143      11.140  63.580  47.350  1.00  0.00           H  
ATOM   2257  N   GLN   144       9.890  57.930  50.130  1.00  0.00           N  
ATOM   2258  CA  GLN   144       8.470  57.630  49.990  1.00  0.00           C  
ATOM   2259  C   GLN   144       7.690  58.760  50.800  1.00  0.00           C  
ATOM   2260  O   GLN   144       8.300  59.580  51.520  1.00  0.00           O  
ATOM   2261  CB  GLN   144       8.110  56.230  50.260  1.00  0.00           C  
ATOM   2262  CG  GLN   144       7.950  56.030  51.840  1.00  0.00           C  
ATOM   2263  CD  GLN   144       7.550  54.620  52.020  1.00  0.00           C  
ATOM   2264  NE2 GLN   144       8.360  53.880  52.790  1.00  0.00           N  
ATOM   2265  OE1 GLN   144       6.510  54.150  51.620  1.00  0.00           O  
ATOM   2266  HN  GLN   144      10.070  58.320  51.030  1.00  0.00           H  
ATOM   2267  HA  GLN   144       8.230  57.860  48.960  1.00  0.00           H  
ATOM   2268  HB1 GLN   144       8.880  55.520  49.890  1.00  0.00           H  
ATOM   2269  HB2 GLN   144       7.160  55.940  49.790  1.00  0.00           H  
ATOM   2270  HG1 GLN   144       7.090  56.630  52.230  1.00  0.00           H  
ATOM   2271  HG2 GLN   144       8.880  56.240  52.370  1.00  0.00           H  
ATOM   2272 1HE2 GLN   144       8.380  52.890  52.610  1.00  0.00           H  
ATOM   2273 2HE2 GLN   144       9.170  54.230  53.260  1.00  0.00           H  
ATOM   2274  N   ASP   145       6.410  58.910  50.550  1.00  0.00           N  
ATOM   2275  CA  ASP   145       5.580  59.660  51.370  1.00  0.00           C  
ATOM   2276  C   ASP   145       4.280  58.850  51.470  1.00  0.00           C  
ATOM   2277  O   ASP   145       4.340  57.720  50.980  1.00  0.00           O  
ATOM   2278  CB  ASP   145       5.340  60.990  50.690  1.00  0.00           C  
ATOM   2279  CG  ASP   145       4.760  62.010  51.640  1.00  0.00           C  
ATOM   2280  OD1 ASP   145       4.540  63.140  51.140  1.00  0.00           O  
ATOM   2281  OD2 ASP   145       4.590  61.690  52.830  1.00  0.00           O1-
ATOM   2282  HN  ASP   145       5.980  58.390  49.820  1.00  0.00           H  
ATOM   2283  HA  ASP   145       5.930  59.780  52.380  1.00  0.00           H  
ATOM   2284  HB1 ASP   145       4.680  60.890  49.800  1.00  0.00           H  
ATOM   2285  HB2 ASP   145       6.340  61.340  50.360  1.00  0.00           H  
ATOM   2286  N   ASP   146       3.210  59.330  52.180  1.00  0.00           N  
ATOM   2287  CA  ASP   146       2.040  58.540  52.420  1.00  0.00           C  
ATOM   2288  C   ASP   146       1.430  57.900  51.200  1.00  0.00           C  
ATOM   2289  O   ASP   146       1.110  56.700  51.150  1.00  0.00           O  
ATOM   2290  CB  ASP   146       1.070  59.270  53.330  1.00  0.00           C  
ATOM   2291  CG  ASP   146       0.390  60.520  52.760  1.00  0.00           C  
ATOM   2292  OD1 ASP   146       1.180  61.350  52.260  1.00  0.00           O  
ATOM   2293  OD2 ASP   146      -0.800  60.780  52.970  1.00  0.00           O1-
ATOM   2294  HN  ASP   146       3.340  60.230  52.610  1.00  0.00           H  
ATOM   2295  HA  ASP   146       2.390  57.710  53.000  1.00  0.00           H  
ATOM   2296  HB1 ASP   146       1.590  59.650  54.230  1.00  0.00           H  
ATOM   2297  HB2 ASP   146       0.320  58.530  53.700  1.00  0.00           H  
ATOM   2298  N   ARG   147       1.270  58.650  50.080  1.00  0.00           N  
ATOM   2299  CA  ARG   147       0.600  58.160  48.850  1.00  0.00           C  
ATOM   2300  C   ARG   147       1.670  57.740  47.800  1.00  0.00           C  
ATOM   2301  O   ARG   147       1.350  56.900  47.030  1.00  0.00           O  
ATOM   2302  CB  ARG   147      -0.280  59.340  48.270  1.00  0.00           C  
ATOM   2303  CG  ARG   147      -1.320  59.780  49.300  1.00  0.00           C  
ATOM   2304  CD  ARG   147      -2.520  60.540  48.630  1.00  0.00           C  
ATOM   2305  NE  ARG   147      -3.480  60.870  49.690  1.00  0.00           N  
ATOM   2306  CZ  ARG   147      -4.780  61.200  49.580  1.00  0.00           C  
ATOM   2307  NH1 ARG   147      -5.510  61.150  48.530  1.00  0.00           N1+
ATOM   2308  NH2 ARG   147      -5.360  61.640  50.730  1.00  0.00           N  
ATOM   2309  HN  ARG   147       1.650  59.570  50.030  1.00  0.00           H  
ATOM   2310  HA  ARG   147       0.050  57.260  49.050  1.00  0.00           H  
ATOM   2311  HB1 ARG   147      -0.820  59.040  47.350  1.00  0.00           H  
ATOM   2312  HB2 ARG   147       0.380  60.180  47.980  1.00  0.00           H  
ATOM   2313  HG1 ARG   147      -0.720  60.300  50.070  1.00  0.00           H  
ATOM   2314  HG2 ARG   147      -1.660  58.820  49.740  1.00  0.00           H  
ATOM   2315  HD1 ARG   147      -2.980  59.760  47.980  1.00  0.00           H  
ATOM   2316  HD2 ARG   147      -2.380  61.400  47.940  1.00  0.00           H  
ATOM   2317  HE  ARG   147      -3.170  60.910  50.640  1.00  0.00           H  
ATOM   2318 1HH1 ARG   147      -5.220  60.780  47.650  1.00  0.00           H  
ATOM   2319 2HH1 ARG   147      -6.440  61.510  48.520  1.00  0.00           H  
ATOM   2320 1HH2 ARG   147      -4.670  61.740  51.450  1.00  0.00           H  
ATOM   2321 2HH2 ARG   147      -6.240  62.120  50.790  1.00  0.00           H  
ATOM   2322  N   TYR   148       2.940  58.240  47.900  1.00  0.00           N  
ATOM   2323  CA  TYR   148       3.890  58.040  46.750  1.00  0.00           C  
ATOM   2324  C   TYR   148       5.240  57.600  47.090  1.00  0.00           C  
ATOM   2325  O   TYR   148       5.780  57.950  48.120  1.00  0.00           O  
ATOM   2326  CB  TYR   148       4.080  59.320  45.880  1.00  0.00           C  
ATOM   2327  CG  TYR   148       2.810  59.960  45.380  1.00  0.00           C  
ATOM   2328  CD1 TYR   148       2.110  59.460  44.280  1.00  0.00           C  
ATOM   2329  CD2 TYR   148       2.270  61.120  45.980  1.00  0.00           C  
ATOM   2330  CE1 TYR   148       0.980  60.060  43.780  1.00  0.00           C  
ATOM   2331  CE2 TYR   148       1.070  61.720  45.540  1.00  0.00           C  
ATOM   2332  CZ  TYR   148       0.400  61.170  44.470  1.00  0.00           C  
ATOM   2333  OH  TYR   148      -0.830  61.730  44.050  1.00  0.00           O  
ATOM   2334  HN  TYR   148       3.190  58.820  48.670  1.00  0.00           H  
ATOM   2335  HA  TYR   148       3.540  57.230  46.120  1.00  0.00           H  
ATOM   2336  HB1 TYR   148       4.730  59.040  45.020  1.00  0.00           H  
ATOM   2337  HB2 TYR   148       4.590  60.110  46.480  1.00  0.00           H  
ATOM   2338  HD1 TYR   148       2.430  58.490  43.920  1.00  0.00           H  
ATOM   2339  HD2 TYR   148       2.760  61.630  46.800  1.00  0.00           H  
ATOM   2340  HE1 TYR   148       0.380  59.750  42.950  1.00  0.00           H  
ATOM   2341  HE2 TYR   148       0.810  62.610  46.090  1.00  0.00           H  
ATOM   2342  HH  TYR   148      -0.990  62.310  44.800  1.00  0.00           H  
ATOM   2343  N   LEU   149       5.870  56.720  46.280  1.00  0.00           N  
ATOM   2344  CA  LEU   149       7.250  56.450  46.320  1.00  0.00           C  
ATOM   2345  C   LEU   149       7.980  57.470  45.390  1.00  0.00           C  
ATOM   2346  O   LEU   149       7.490  57.810  44.350  1.00  0.00           O  
ATOM   2347  CB  LEU   149       7.620  55.120  45.650  1.00  0.00           C  
ATOM   2348  CG  LEU   149       6.770  53.870  46.140  1.00  0.00           C  
ATOM   2349  CD1 LEU   149       7.240  52.550  45.440  1.00  0.00           C  
ATOM   2350  CD2 LEU   149       6.980  53.680  47.640  1.00  0.00           C  
ATOM   2351  HN  LEU   149       5.420  56.370  45.460  1.00  0.00           H  
ATOM   2352  HA  LEU   149       7.620  56.360  47.340  1.00  0.00           H  
ATOM   2353  HB1 LEU   149       8.680  54.930  45.940  1.00  0.00           H  
ATOM   2354  HB2 LEU   149       7.430  55.130  44.560  1.00  0.00           H  
ATOM   2355  HG  LEU   149       5.730  54.020  45.800  1.00  0.00           H  
ATOM   2356 1HD1 LEU   149       6.520  51.770  45.760  1.00  0.00           H  
ATOM   2357 2HD1 LEU   149       8.210  52.090  45.750  1.00  0.00           H  
ATOM   2358 3HD1 LEU   149       7.240  52.670  44.340  1.00  0.00           H  
ATOM   2359 1HD2 LEU   149       6.580  54.560  48.190  1.00  0.00           H  
ATOM   2360 2HD2 LEU   149       8.050  53.540  47.890  1.00  0.00           H  
ATOM   2361 3HD2 LEU   149       6.370  52.780  47.850  1.00  0.00           H  
ATOM   2362  N   TYR   150       9.070  58.130  45.770  1.00  0.00           N  
ATOM   2363  CA  TYR   150       9.860  59.090  44.930  1.00  0.00           C  
ATOM   2364  C   TYR   150      11.270  58.560  44.730  1.00  0.00           C  
ATOM   2365  O   TYR   150      12.020  58.280  45.640  1.00  0.00           O  
ATOM   2366  CB  TYR   150       9.990  60.480  45.660  1.00  0.00           C  
ATOM   2367  CG  TYR   150       8.660  61.140  45.980  1.00  0.00           C  
ATOM   2368  CD1 TYR   150       7.880  60.960  47.160  1.00  0.00           C  
ATOM   2369  CD2 TYR   150       8.160  62.050  44.990  1.00  0.00           C  
ATOM   2370  CE1 TYR   150       6.610  61.660  47.250  1.00  0.00           C  
ATOM   2371  CE2 TYR   150       6.950  62.690  45.060  1.00  0.00           C  
ATOM   2372  CZ  TYR   150       6.210  62.500  46.240  1.00  0.00           C  
ATOM   2373  OH  TYR   150       5.000  63.230  46.470  1.00  0.00           O  
ATOM   2374  HN  TYR   150       9.470  57.900  46.650  1.00  0.00           H  
ATOM   2375  HA  TYR   150       9.530  59.210  43.910  1.00  0.00           H  
ATOM   2376  HB1 TYR   150      10.540  61.230  45.050  1.00  0.00           H  
ATOM   2377  HB2 TYR   150      10.580  60.380  46.590  1.00  0.00           H  
ATOM   2378  HD1 TYR   150       8.280  60.390  47.980  1.00  0.00           H  
ATOM   2379  HD2 TYR   150       8.730  62.060  44.070  1.00  0.00           H  
ATOM   2380  HE1 TYR   150       6.030  61.480  48.140  1.00  0.00           H  
ATOM   2381  HE2 TYR   150       6.650  63.260  44.190  1.00  0.00           H  
ATOM   2382  HH  TYR   150       4.610  63.500  45.640  1.00  0.00           H  
ATOM   2383  N   MET   151      11.710  58.390  43.510  1.00  0.00           N  
ATOM   2384  CA  MET   151      13.050  58.030  43.150  1.00  0.00           C  
ATOM   2385  C   MET   151      13.840  59.160  42.440  1.00  0.00           C  
ATOM   2386  O   MET   151      13.340  59.680  41.500  1.00  0.00           O  
ATOM   2387  CB  MET   151      13.100  56.750  42.390  1.00  0.00           C  
ATOM   2388  CG  MET   151      12.670  55.570  43.200  1.00  0.00           C  
ATOM   2389  SD  MET   151      12.320  54.130  42.110  1.00  0.00           S  
ATOM   2390  CE  MET   151      13.920  53.270  42.260  1.00  0.00           C  
ATOM   2391  HN  MET   151      11.120  58.570  42.720  1.00  0.00           H  
ATOM   2392  HA  MET   151      13.500  57.820  44.110  1.00  0.00           H  
ATOM   2393  HB1 MET   151      14.100  56.520  41.990  1.00  0.00           H  
ATOM   2394  HB2 MET   151      12.370  56.860  41.550  1.00  0.00           H  
ATOM   2395  HG1 MET   151      11.700  55.820  43.710  1.00  0.00           H  
ATOM   2396  HG2 MET   151      13.350  55.330  44.040  1.00  0.00           H  
ATOM   2397  HE1 MET   151      14.730  53.820  41.770  1.00  0.00           H  
ATOM   2398  HE2 MET   151      13.810  52.260  41.790  1.00  0.00           H  
ATOM   2399  HE3 MET   151      14.160  53.140  43.330  1.00  0.00           H  
ATOM   2400  N   VAL   152      15.120  59.410  42.850  1.00  0.00           N  
ATOM   2401  CA  VAL   152      15.780  60.540  42.250  1.00  0.00           C  
ATOM   2402  C   VAL   152      17.090  59.970  41.600  1.00  0.00           C  
ATOM   2403  O   VAL   152      17.760  59.210  42.290  1.00  0.00           O  
ATOM   2404  CB  VAL   152      16.160  61.540  43.370  1.00  0.00           C  
ATOM   2405  CG1 VAL   152      17.110  62.700  42.880  1.00  0.00           C  
ATOM   2406  CG2 VAL   152      14.940  62.240  43.980  1.00  0.00           C  
ATOM   2407  HN  VAL   152      15.470  58.980  43.670  1.00  0.00           H  
ATOM   2408  HA  VAL   152      15.170  61.020  41.500  1.00  0.00           H  
ATOM   2409  HB  VAL   152      16.730  60.980  44.130  1.00  0.00           H  
ATOM   2410 1HG1 VAL   152      16.600  63.430  42.210  1.00  0.00           H  
ATOM   2411 2HG1 VAL   152      18.130  62.450  42.500  1.00  0.00           H  
ATOM   2412 3HG1 VAL   152      17.240  63.280  43.810  1.00  0.00           H  
ATOM   2413 1HG2 VAL   152      14.340  62.790  43.230  1.00  0.00           H  
ATOM   2414 2HG2 VAL   152      15.400  62.940  44.710  1.00  0.00           H  
ATOM   2415 3HG2 VAL   152      14.330  61.560  44.610  1.00  0.00           H  
ATOM   2416  N   MET   153      17.340  60.200  40.310  1.00  0.00           N  
ATOM   2417  CA  MET   153      18.280  59.490  39.540  1.00  0.00           C  
ATOM   2418  C   MET   153      18.940  60.420  38.490  1.00  0.00           C  
ATOM   2419  O   MET   153      18.530  61.570  38.220  1.00  0.00           O  
ATOM   2420  CB  MET   153      17.690  58.260  38.810  1.00  0.00           C  
ATOM   2421  CG  MET   153      16.470  58.570  37.880  1.00  0.00           C  
ATOM   2422  SD  MET   153      15.640  57.080  37.180  1.00  0.00           S  
ATOM   2423  CE  MET   153      14.540  56.800  38.550  1.00  0.00           C  
ATOM   2424  HN  MET   153      16.680  60.840  39.920  1.00  0.00           H  
ATOM   2425  HA  MET   153      19.010  59.100  40.220  1.00  0.00           H  
ATOM   2426  HB1 MET   153      17.410  57.490  39.560  1.00  0.00           H  
ATOM   2427  HB2 MET   153      18.410  57.600  38.290  1.00  0.00           H  
ATOM   2428  HG1 MET   153      16.990  59.110  37.060  1.00  0.00           H  
ATOM   2429  HG2 MET   153      15.730  59.280  38.280  1.00  0.00           H  
ATOM   2430  HE1 MET   153      13.960  55.860  38.400  1.00  0.00           H  
ATOM   2431  HE2 MET   153      13.820  57.630  38.740  1.00  0.00           H  
ATOM   2432  HE3 MET   153      15.120  56.700  39.490  1.00  0.00           H  
ATOM   2433  N   GLU   154      20.110  59.970  37.940  1.00  0.00           N  
ATOM   2434  CA  GLU   154      20.790  60.710  36.930  1.00  0.00           C  
ATOM   2435  C   GLU   154      20.020  61.020  35.670  1.00  0.00           C  
ATOM   2436  O   GLU   154      19.060  60.340  35.220  1.00  0.00           O  
ATOM   2437  CB  GLU   154      22.150  59.970  36.610  1.00  0.00           C  
ATOM   2438  CG  GLU   154      22.900  60.350  35.280  1.00  0.00           C  
ATOM   2439  CD  GLU   154      24.190  59.630  35.250  1.00  0.00           C  
ATOM   2440  OE1 GLU   154      24.310  58.460  34.720  1.00  0.00           O  
ATOM   2441  OE2 GLU   154      25.150  60.340  35.520  1.00  0.00           O1-
ATOM   2442  HN  GLU   154      20.540  59.110  38.230  1.00  0.00           H  
ATOM   2443  HA  GLU   154      20.970  61.690  37.360  1.00  0.00           H  
ATOM   2444  HB1 GLU   154      21.940  58.880  36.640  1.00  0.00           H  
ATOM   2445  HB2 GLU   154      22.830  60.120  37.470  1.00  0.00           H  
ATOM   2446  HG1 GLU   154      23.140  61.420  35.150  1.00  0.00           H  
ATOM   2447  HG2 GLU   154      22.320  60.000  34.400  1.00  0.00           H  
ATOM   2448  N   TYR   155      20.330  62.140  35.020  1.00  0.00           N  
ATOM   2449  CA  TYR   155      19.670  62.530  33.820  1.00  0.00           C  
ATOM   2450  C   TYR   155      20.470  62.240  32.540  1.00  0.00           C  
ATOM   2451  O   TYR   155      21.690  62.420  32.510  1.00  0.00           O  
ATOM   2452  CB  TYR   155      19.320  64.110  33.890  1.00  0.00           C  
ATOM   2453  CG  TYR   155      18.560  64.610  32.690  1.00  0.00           C  
ATOM   2454  CD1 TYR   155      17.340  64.100  32.380  1.00  0.00           C  
ATOM   2455  CD2 TYR   155      19.140  65.630  31.890  1.00  0.00           C  
ATOM   2456  CE1 TYR   155      16.490  64.660  31.410  1.00  0.00           C  
ATOM   2457  CE2 TYR   155      18.280  66.250  31.000  1.00  0.00           C  
ATOM   2458  CZ  TYR   155      16.970  65.790  30.710  1.00  0.00           C  
ATOM   2459  OH  TYR   155      16.190  66.470  29.650  1.00  0.00           O  
ATOM   2460  HN  TYR   155      21.090  62.750  35.290  1.00  0.00           H  
ATOM   2461  HA  TYR   155      18.750  61.980  33.640  1.00  0.00           H  
ATOM   2462  HB1 TYR   155      20.280  64.660  33.880  1.00  0.00           H  
ATOM   2463  HB2 TYR   155      18.790  64.380  34.820  1.00  0.00           H  
ATOM   2464  HD1 TYR   155      16.970  63.260  32.960  1.00  0.00           H  
ATOM   2465  HD2 TYR   155      20.080  66.100  32.130  1.00  0.00           H  
ATOM   2466  HE1 TYR   155      15.530  64.200  31.170  1.00  0.00           H  
ATOM   2467  HE2 TYR   155      18.620  67.150  30.520  1.00  0.00           H  
ATOM   2468  HH  TYR   155      16.800  66.990  29.130  1.00  0.00           H  
ATOM   2469  N   MET   156      19.740  61.860  31.450  1.00  0.00           N  
ATOM   2470  CA  MET   156      20.300  61.590  30.110  1.00  0.00           C  
ATOM   2471  C   MET   156      19.660  62.610  29.130  1.00  0.00           C  
ATOM   2472  O   MET   156      18.430  62.500  28.790  1.00  0.00           O  
ATOM   2473  CB  MET   156      19.990  60.170  29.610  1.00  0.00           C  
ATOM   2474  CG  MET   156      21.020  59.090  29.990  1.00  0.00           C  
ATOM   2475  SD  MET   156      21.070  58.680  31.740  1.00  0.00           S  
ATOM   2476  CE  MET   156      19.770  57.480  31.560  1.00  0.00           C  
ATOM   2477  HN  MET   156      18.790  61.650  31.610  1.00  0.00           H  
ATOM   2478  HA  MET   156      21.370  61.690  30.200  1.00  0.00           H  
ATOM   2479  HB1 MET   156      19.790  60.170  28.520  1.00  0.00           H  
ATOM   2480  HB2 MET   156      18.950  59.830  29.860  1.00  0.00           H  
ATOM   2481  HG1 MET   156      21.980  59.260  29.490  1.00  0.00           H  
ATOM   2482  HG2 MET   156      20.730  58.200  29.390  1.00  0.00           H  
ATOM   2483  HE1 MET   156      19.790  56.890  32.500  1.00  0.00           H  
ATOM   2484  HE2 MET   156      19.770  56.830  30.660  1.00  0.00           H  
ATOM   2485  HE3 MET   156      18.830  58.090  31.570  1.00  0.00           H  
ATOM   2486  N   PRO   157      20.350  63.620  28.630  1.00  0.00           N  
ATOM   2487  CA  PRO   157      19.790  64.700  27.800  1.00  0.00           C  
ATOM   2488  C   PRO   157      19.540  64.210  26.440  1.00  0.00           C  
ATOM   2489  O   PRO   157      18.750  64.820  25.720  1.00  0.00           O  
ATOM   2490  CB  PRO   157      20.840  65.770  27.770  1.00  0.00           C  
ATOM   2491  CG  PRO   157      21.790  65.500  29.000  1.00  0.00           C  
ATOM   2492  CD  PRO   157      21.710  64.010  29.090  1.00  0.00           C  
ATOM   2493  HA  PRO   157      18.860  65.050  28.210  1.00  0.00           H  
ATOM   2494  HB1 PRO   157      20.400  66.790  27.720  1.00  0.00           H  
ATOM   2495  HB2 PRO   157      21.530  65.620  26.910  1.00  0.00           H  
ATOM   2496  HG1 PRO   157      22.840  65.840  28.990  1.00  0.00           H  
ATOM   2497  HG2 PRO   157      21.260  65.960  29.870  1.00  0.00           H  
ATOM   2498  HD1 PRO   157      22.450  63.580  28.380  1.00  0.00           H  
ATOM   2499  HD2 PRO   157      21.960  63.590  30.090  1.00  0.00           H  
ATOM   2500  N   GLY   158      20.240  63.210  25.960  1.00  0.00           N  
ATOM   2501  CA  GLY   158      20.300  62.810  24.520  1.00  0.00           C  
ATOM   2502  C   GLY   158      19.070  62.120  24.070  1.00  0.00           C  
ATOM   2503  O   GLY   158      18.870  62.030  22.850  1.00  0.00           O  
ATOM   2504  HN  GLY   158      20.740  62.590  26.550  1.00  0.00           H  
ATOM   2505  HA1 GLY   158      21.130  62.130  24.400  1.00  0.00           H  
ATOM   2506  HA2 GLY   158      20.470  63.680  23.890  1.00  0.00           H  
ATOM   2507  N   GLY   159      18.210  61.620  25.040  1.00  0.00           N  
ATOM   2508  CA  GLY   159      16.970  60.920  24.770  1.00  0.00           C  
ATOM   2509  C   GLY   159      17.100  59.500  24.210  1.00  0.00           C  
ATOM   2510  O   GLY   159      18.180  58.920  24.080  1.00  0.00           O  
ATOM   2511  HN  GLY   159      18.510  61.840  25.960  1.00  0.00           H  
ATOM   2512  HA1 GLY   159      16.370  61.460  24.050  1.00  0.00           H  
ATOM   2513  HA2 GLY   159      16.490  60.850  25.730  1.00  0.00           H  
ATOM   2514  N   ASP   160      15.940  58.860  23.880  1.00  0.00           N  
ATOM   2515  CA  ASP   160      15.770  57.410  23.610  1.00  0.00           C  
ATOM   2516  C   ASP   160      16.510  56.950  22.440  1.00  0.00           C  
ATOM   2517  O   ASP   160      16.550  57.660  21.360  1.00  0.00           O  
ATOM   2518  CB  ASP   160      14.210  57.030  23.650  1.00  0.00           C  
ATOM   2519  CG  ASP   160      13.300  58.060  23.090  1.00  0.00           C  
ATOM   2520  OD1 ASP   160      13.570  59.310  23.040  1.00  0.00           O  
ATOM   2521  OD2 ASP   160      12.160  57.610  22.800  1.00  0.00           O1-
ATOM   2522  HN  ASP   160      15.090  59.340  23.670  1.00  0.00           H  
ATOM   2523  HA  ASP   160      16.220  56.930  24.470  1.00  0.00           H  
ATOM   2524  HB1 ASP   160      14.070  56.910  24.750  1.00  0.00           H  
ATOM   2525  HB2 ASP   160      14.140  56.070  23.090  1.00  0.00           H  
ATOM   2526  N   LEU   161      17.160  55.860  22.520  1.00  0.00           N  
ATOM   2527  CA  LEU   161      17.960  55.280  21.410  1.00  0.00           C  
ATOM   2528  C   LEU   161      17.220  55.020  20.130  1.00  0.00           C  
ATOM   2529  O   LEU   161      17.640  55.270  19.030  1.00  0.00           O  
ATOM   2530  CB  LEU   161      18.740  54.040  21.900  1.00  0.00           C  
ATOM   2531  CG  LEU   161      19.470  53.140  20.880  1.00  0.00           C  
ATOM   2532  CD1 LEU   161      20.730  53.830  20.300  1.00  0.00           C  
ATOM   2533  CD2 LEU   161      19.910  51.700  21.350  1.00  0.00           C  
ATOM   2534  HN  LEU   161      17.100  55.220  23.290  1.00  0.00           H  
ATOM   2535  HA  LEU   161      18.690  56.050  21.190  1.00  0.00           H  
ATOM   2536  HB1 LEU   161      18.020  53.450  22.510  1.00  0.00           H  
ATOM   2537  HB2 LEU   161      19.390  54.350  22.740  1.00  0.00           H  
ATOM   2538  HG  LEU   161      18.800  52.910  20.030  1.00  0.00           H  
ATOM   2539 1HD1 LEU   161      20.280  54.810  20.050  1.00  0.00           H  
ATOM   2540 2HD1 LEU   161      21.170  53.250  19.460  1.00  0.00           H  
ATOM   2541 3HD1 LEU   161      21.430  53.880  21.160  1.00  0.00           H  
ATOM   2542 1HD2 LEU   161      20.470  51.480  20.420  1.00  0.00           H  
ATOM   2543 2HD2 LEU   161      19.130  50.910  21.260  1.00  0.00           H  
ATOM   2544 3HD2 LEU   161      20.450  51.550  22.300  1.00  0.00           H  
ATOM   2545  N   VAL   162      16.050  54.370  20.250  1.00  0.00           N  
ATOM   2546  CA  VAL   162      15.170  53.970  19.180  1.00  0.00           C  
ATOM   2547  C   VAL   162      14.790  55.190  18.350  1.00  0.00           C  
ATOM   2548  O   VAL   162      14.750  55.130  17.100  1.00  0.00           O  
ATOM   2549  CB  VAL   162      13.830  53.280  19.580  1.00  0.00           C  
ATOM   2550  CG1 VAL   162      12.760  54.080  20.330  1.00  0.00           C  
ATOM   2551  CG2 VAL   162      13.220  52.580  18.300  1.00  0.00           C  
ATOM   2552  HN  VAL   162      15.700  54.100  21.140  1.00  0.00           H  
ATOM   2553  HA  VAL   162      15.790  53.400  18.510  1.00  0.00           H  
ATOM   2554  HB  VAL   162      14.090  52.410  20.210  1.00  0.00           H  
ATOM   2555 1HG1 VAL   162      13.280  54.490  21.230  1.00  0.00           H  
ATOM   2556 2HG1 VAL   162      11.900  53.450  20.660  1.00  0.00           H  
ATOM   2557 3HG1 VAL   162      12.360  54.930  19.730  1.00  0.00           H  
ATOM   2558 1HG2 VAL   162      12.690  53.210  17.550  1.00  0.00           H  
ATOM   2559 2HG2 VAL   162      12.490  51.790  18.560  1.00  0.00           H  
ATOM   2560 3HG2 VAL   162      14.020  52.020  17.770  1.00  0.00           H  
ATOM   2561  N   ASN   163      14.510  56.320  19.070  1.00  0.00           N  
ATOM   2562  CA  ASN   163      14.200  57.610  18.470  1.00  0.00           C  
ATOM   2563  C   ASN   163      15.400  58.080  17.650  1.00  0.00           C  
ATOM   2564  O   ASN   163      15.320  58.550  16.480  1.00  0.00           O  
ATOM   2565  CB  ASN   163      13.940  58.470  19.700  1.00  0.00           C  
ATOM   2566  CG  ASN   163      12.810  59.480  19.390  1.00  0.00           C  
ATOM   2567  ND2 ASN   163      12.000  59.860  20.430  1.00  0.00           N  
ATOM   2568  OD1 ASN   163      12.700  59.960  18.250  1.00  0.00           O  
ATOM   2569  HN  ASN   163      14.470  56.200  20.050  1.00  0.00           H  
ATOM   2570  HA  ASN   163      13.480  57.490  17.680  1.00  0.00           H  
ATOM   2571  HB1 ASN   163      14.860  59.010  20.000  1.00  0.00           H  
ATOM   2572  HB2 ASN   163      13.620  57.800  20.530  1.00  0.00           H  
ATOM   2573 1HD2 ASN   163      12.100  59.500  21.360  1.00  0.00           H  
ATOM   2574 2HD2 ASN   163      11.290  60.490  20.130  1.00  0.00           H  
ATOM   2575  N   LEU   164      16.660  58.000  18.150  1.00  0.00           N  
ATOM   2576  CA  LEU   164      17.890  58.170  17.300  1.00  0.00           C  
ATOM   2577  C   LEU   164      17.890  57.260  15.990  1.00  0.00           C  
ATOM   2578  O   LEU   164      18.150  57.670  14.860  1.00  0.00           O  
ATOM   2579  CB  LEU   164      19.270  58.030  18.030  1.00  0.00           C  
ATOM   2580  CG  LEU   164      20.470  58.480  17.320  1.00  0.00           C  
ATOM   2581  CD1 LEU   164      21.430  59.310  18.200  1.00  0.00           C  
ATOM   2582  CD2 LEU   164      21.230  57.250  16.680  1.00  0.00           C  
ATOM   2583  HN  LEU   164      16.860  57.800  19.110  1.00  0.00           H  
ATOM   2584  HA  LEU   164      17.880  59.200  16.970  1.00  0.00           H  
ATOM   2585  HB1 LEU   164      19.530  57.020  18.420  1.00  0.00           H  
ATOM   2586  HB2 LEU   164      19.140  58.680  18.920  1.00  0.00           H  
ATOM   2587  HG  LEU   164      20.240  59.230  16.530  1.00  0.00           H  
ATOM   2588 1HD1 LEU   164      22.100  59.880  17.540  1.00  0.00           H  
ATOM   2589 2HD1 LEU   164      22.020  58.580  18.790  1.00  0.00           H  
ATOM   2590 3HD1 LEU   164      20.850  59.950  18.900  1.00  0.00           H  
ATOM   2591 1HD2 LEU   164      21.580  56.540  17.460  1.00  0.00           H  
ATOM   2592 2HD2 LEU   164      22.220  57.560  16.300  1.00  0.00           H  
ATOM   2593 3HD2 LEU   164      20.640  56.740  15.900  1.00  0.00           H  
ATOM   2594  N   MET   165      17.560  55.970  16.140  1.00  0.00           N  
ATOM   2595  CA  MET   165      17.650  54.980  15.110  1.00  0.00           C  
ATOM   2596  C   MET   165      16.460  55.000  14.180  1.00  0.00           C  
ATOM   2597  O   MET   165      16.550  54.330  13.210  1.00  0.00           O  
ATOM   2598  CB  MET   165      17.940  53.580  15.660  1.00  0.00           C  
ATOM   2599  CG  MET   165      19.390  53.330  16.320  1.00  0.00           C  
ATOM   2600  SD  MET   165      20.780  53.720  15.230  1.00  0.00           S  
ATOM   2601  CE  MET   165      21.920  53.730  16.620  1.00  0.00           C  
ATOM   2602  HN  MET   165      17.370  55.670  17.070  1.00  0.00           H  
ATOM   2603  HA  MET   165      18.500  55.160  14.460  1.00  0.00           H  
ATOM   2604  HB1 MET   165      17.760  52.800  14.890  1.00  0.00           H  
ATOM   2605  HB2 MET   165      17.190  53.460  16.480  1.00  0.00           H  
ATOM   2606  HG1 MET   165      19.490  52.250  16.550  1.00  0.00           H  
ATOM   2607  HG2 MET   165      19.470  53.920  17.250  1.00  0.00           H  
ATOM   2608  HE1 MET   165      22.900  54.130  16.260  1.00  0.00           H  
ATOM   2609  HE2 MET   165      22.280  52.750  17.020  1.00  0.00           H  
ATOM   2610  HE3 MET   165      21.620  54.350  17.490  1.00  0.00           H  
ATOM   2611  N   SER   166      15.440  55.810  14.480  1.00  0.00           N  
ATOM   2612  CA  SER   166      14.280  55.880  13.600  1.00  0.00           C  
ATOM   2613  C   SER   166      14.060  57.300  13.200  1.00  0.00           C  
ATOM   2614  O   SER   166      13.080  57.490  12.480  1.00  0.00           O  
ATOM   2615  CB  SER   166      12.970  55.220  14.200  1.00  0.00           C  
ATOM   2616  OG  SER   166      12.550  55.700  15.520  1.00  0.00           O  
ATOM   2617  HN  SER   166      15.520  56.430  15.260  1.00  0.00           H  
ATOM   2618  HA  SER   166      14.480  55.480  12.620  1.00  0.00           H  
ATOM   2619  HB1 SER   166      13.180  54.130  14.160  1.00  0.00           H  
ATOM   2620  HB2 SER   166      12.130  55.450  13.520  1.00  0.00           H  
ATOM   2621  HG1 SER   166      13.240  55.480  16.140  1.00  0.00           H  
ATOM   2622  N   ASN   167      14.920  58.280  13.600  1.00  0.00           N  
ATOM   2623  CA  ASN   167      14.930  59.620  13.060  1.00  0.00           C  
ATOM   2624  C   ASN   167      15.960  59.850  12.040  1.00  0.00           C  
ATOM   2625  O   ASN   167      15.980  60.800  11.330  1.00  0.00           O  
ATOM   2626  CB  ASN   167      15.140  60.660  14.240  1.00  0.00           C  
ATOM   2627  CG  ASN   167      15.060  62.150  13.940  1.00  0.00           C  
ATOM   2628  ND2 ASN   167      16.120  62.950  13.890  1.00  0.00           N  
ATOM   2629  OD1 ASN   167      13.940  62.530  13.570  1.00  0.00           O  
ATOM   2630  HN  ASN   167      15.580  57.990  14.300  1.00  0.00           H  
ATOM   2631  HA  ASN   167      14.010  59.770  12.530  1.00  0.00           H  
ATOM   2632  HB1 ASN   167      16.140  60.530  14.700  1.00  0.00           H  
ATOM   2633  HB2 ASN   167      14.360  60.320  14.950  1.00  0.00           H  
ATOM   2634 1HD2 ASN   167      15.910  63.890  13.620  1.00  0.00           H  
ATOM   2635 2HD2 ASN   167      17.020  62.510  13.980  1.00  0.00           H  
ATOM   2636  N   TYR   168      16.800  58.870  11.840  1.00  0.00           N  
ATOM   2637  CA  TYR   168      17.940  58.880  10.940  1.00  0.00           C  
ATOM   2638  C   TYR   168      18.070  57.620  10.120  1.00  0.00           C  
ATOM   2639  O   TYR   168      17.500  56.580  10.480  1.00  0.00           O  
ATOM   2640  CB  TYR   168      19.260  59.090  11.680  1.00  0.00           C  
ATOM   2641  CG  TYR   168      19.310  60.430  12.290  1.00  0.00           C  
ATOM   2642  CD1 TYR   168      19.330  60.510  13.680  1.00  0.00           C  
ATOM   2643  CD2 TYR   168      19.200  61.560  11.470  1.00  0.00           C  
ATOM   2644  CE1 TYR   168      19.350  61.820  14.220  1.00  0.00           C  
ATOM   2645  CE2 TYR   168      19.160  62.870  12.070  1.00  0.00           C  
ATOM   2646  CZ  TYR   168      19.230  62.980  13.490  1.00  0.00           C  
ATOM   2647  OH  TYR   168      19.420  64.200  14.050  1.00  0.00           O  
ATOM   2648  HN  TYR   168      16.690  58.050  12.390  1.00  0.00           H  
ATOM   2649  HA  TYR   168      17.840  59.720  10.270  1.00  0.00           H  
ATOM   2650  HB1 TYR   168      20.110  59.020  10.970  1.00  0.00           H  
ATOM   2651  HB2 TYR   168      19.330  58.310  12.480  1.00  0.00           H  
ATOM   2652  HD1 TYR   168      19.360  59.660  14.350  1.00  0.00           H  
ATOM   2653  HD2 TYR   168      19.100  61.400  10.410  1.00  0.00           H  
ATOM   2654  HE1 TYR   168      19.470  61.780  15.300  1.00  0.00           H  
ATOM   2655  HE2 TYR   168      19.030  63.840  11.610  1.00  0.00           H  
ATOM   2656  HH  TYR   168      19.330  64.860  13.360  1.00  0.00           H  
ATOM   2657  N   ASP   169      18.860  57.620   9.000  1.00  0.00           N  
ATOM   2658  CA  ASP   169      19.230  56.440   8.330  1.00  0.00           C  
ATOM   2659  C   ASP   169      20.390  55.790   9.090  1.00  0.00           C  
ATOM   2660  O   ASP   169      21.230  56.500   9.640  1.00  0.00           O  
ATOM   2661  CB  ASP   169      19.610  56.900   6.900  1.00  0.00           C  
ATOM   2662  CG  ASP   169      20.780  57.880   6.850  1.00  0.00           C  
ATOM   2663  OD1 ASP   169      20.540  59.010   7.290  1.00  0.00           O  
ATOM   2664  OD2 ASP   169      21.890  57.520   6.400  1.00  0.00           O1-
ATOM   2665  HN  ASP   169      19.330  58.450   8.740  1.00  0.00           H  
ATOM   2666  HA  ASP   169      18.350  55.830   8.270  1.00  0.00           H  
ATOM   2667  HB1 ASP   169      18.770  57.310   6.320  1.00  0.00           H  
ATOM   2668  HB2 ASP   169      19.980  55.970   6.400  1.00  0.00           H  
ATOM   2669  N   VAL   170      20.450  54.450   9.160  1.00  0.00           N  
ATOM   2670  CA  VAL   170      21.430  53.800   9.990  1.00  0.00           C  
ATOM   2671  C   VAL   170      22.630  53.220   9.250  1.00  0.00           C  
ATOM   2672  O   VAL   170      22.430  52.280   8.500  1.00  0.00           O  
ATOM   2673  CB  VAL   170      20.720  52.740  10.770  1.00  0.00           C  
ATOM   2674  CG1 VAL   170      21.690  51.980  11.770  1.00  0.00           C  
ATOM   2675  CG2 VAL   170      19.600  53.470  11.660  1.00  0.00           C  
ATOM   2676  HN  VAL   170      19.690  53.960   8.730  1.00  0.00           H  
ATOM   2677  HA  VAL   170      21.690  54.560  10.710  1.00  0.00           H  
ATOM   2678  HB  VAL   170      20.320  52.070   9.980  1.00  0.00           H  
ATOM   2679 1HG1 VAL   170      21.050  51.310  12.390  1.00  0.00           H  
ATOM   2680 2HG1 VAL   170      22.270  52.770  12.310  1.00  0.00           H  
ATOM   2681 3HG1 VAL   170      22.550  51.450  11.330  1.00  0.00           H  
ATOM   2682 1HG2 VAL   170      18.810  53.850  10.970  1.00  0.00           H  
ATOM   2683 2HG2 VAL   170      20.060  54.190  12.350  1.00  0.00           H  
ATOM   2684 3HG2 VAL   170      19.070  52.680  12.240  1.00  0.00           H  
ATOM   2685  N   PRO   171      23.820  53.630   9.360  1.00  0.00           N  
ATOM   2686  CA  PRO   171      25.000  52.990   8.730  1.00  0.00           C  
ATOM   2687  C   PRO   171      25.710  51.950   9.690  1.00  0.00           C  
ATOM   2688  O   PRO   171      25.660  52.180  10.910  1.00  0.00           O  
ATOM   2689  CB  PRO   171      25.960  54.180   8.420  1.00  0.00           C  
ATOM   2690  CG  PRO   171      25.650  55.190   9.580  1.00  0.00           C  
ATOM   2691  CD  PRO   171      24.160  55.020   9.710  1.00  0.00           C  
ATOM   2692  HA  PRO   171      24.660  52.480   7.840  1.00  0.00           H  
ATOM   2693  HB1 PRO   171      25.720  54.690   7.450  1.00  0.00           H  
ATOM   2694  HB2 PRO   171      27.020  53.870   8.450  1.00  0.00           H  
ATOM   2695  HG1 PRO   171      26.240  54.980  10.490  1.00  0.00           H  
ATOM   2696  HG2 PRO   171      25.780  56.260   9.310  1.00  0.00           H  
ATOM   2697  HD1 PRO   171      23.940  55.270  10.770  1.00  0.00           H  
ATOM   2698  HD2 PRO   171      23.590  55.800   9.180  1.00  0.00           H  
ATOM   2699  N   GLU   172      26.350  50.880   9.160  1.00  0.00           N  
ATOM   2700  CA  GLU   172      26.900  49.660   9.900  1.00  0.00           C  
ATOM   2701  C   GLU   172      27.840  50.010  11.000  1.00  0.00           C  
ATOM   2702  O   GLU   172      27.990  49.270  11.970  1.00  0.00           O  
ATOM   2703  CB  GLU   172      27.600  48.520   9.080  1.00  0.00           C  
ATOM   2704  CG  GLU   172      26.570  47.780   8.180  1.00  0.00           C  
ATOM   2705  CD  GLU   172      27.170  46.640   7.520  1.00  0.00           C  
ATOM   2706  OE1 GLU   172      27.520  45.590   8.110  1.00  0.00           O  
ATOM   2707  OE2 GLU   172      27.320  46.680   6.260  1.00  0.00           O1-
ATOM   2708  HN  GLU   172      26.420  50.780   8.170  1.00  0.00           H  
ATOM   2709  HA  GLU   172      26.040  49.200  10.350  1.00  0.00           H  
ATOM   2710  HB1 GLU   172      27.950  47.740   9.780  1.00  0.00           H  
ATOM   2711  HB2 GLU   172      28.320  49.060   8.430  1.00  0.00           H  
ATOM   2712  HG1 GLU   172      26.180  48.600   7.530  1.00  0.00           H  
ATOM   2713  HG2 GLU   172      25.720  47.410   8.800  1.00  0.00           H  
ATOM   2714  N   LYS   173      28.580  51.100  10.870  1.00  0.00           N  
ATOM   2715  CA  LYS   173      29.490  51.720  11.820  1.00  0.00           C  
ATOM   2716  C   LYS   173      28.770  51.990  13.140  1.00  0.00           C  
ATOM   2717  O   LYS   173      29.430  51.890  14.170  1.00  0.00           O  
ATOM   2718  CB  LYS   173      30.030  53.060  11.310  1.00  0.00           C  
ATOM   2719  CG  LYS   173      29.010  53.990  10.630  1.00  0.00           C  
ATOM   2720  CD  LYS   173      29.370  55.520  10.740  1.00  0.00           C  
ATOM   2721  CE  LYS   173      30.780  55.750  10.210  1.00  0.00           C  
ATOM   2722  NZ  LYS   173      31.150  57.130  10.090  1.00  0.00           N1+
ATOM   2723  HN  LYS   173      28.570  51.340   9.900  1.00  0.00           H  
ATOM   2724  HA  LYS   173      30.310  51.030  11.970  1.00  0.00           H  
ATOM   2725  HB1 LYS   173      30.890  52.990  10.610  1.00  0.00           H  
ATOM   2726  HB2 LYS   173      30.470  53.640  12.140  1.00  0.00           H  
ATOM   2727  HG1 LYS   173      28.050  53.840  11.180  1.00  0.00           H  
ATOM   2728  HG2 LYS   173      28.880  53.660   9.580  1.00  0.00           H  
ATOM   2729  HD1 LYS   173      29.430  55.830  11.800  1.00  0.00           H  
ATOM   2730  HD2 LYS   173      28.530  56.020  10.220  1.00  0.00           H  
ATOM   2731  HE1 LYS   173      30.880  55.330   9.190  1.00  0.00           H  
ATOM   2732  HE2 LYS   173      31.480  55.180  10.850  1.00  0.00           H  
ATOM   2733  HZ1 LYS   173      30.340  57.720   9.810  1.00  0.00           H  
ATOM   2734  HZ2 LYS   173      31.940  57.270   9.420  1.00  0.00           H  
ATOM   2735  HZ3 LYS   173      31.440  57.410  11.050  1.00  0.00           H  
ATOM   2736  N   TRP   174      27.500  52.440  13.110  1.00  0.00           N  
ATOM   2737  CA  TRP   174      26.710  52.790  14.310  1.00  0.00           C  
ATOM   2738  C   TRP   174      26.170  51.500  14.910  1.00  0.00           C  
ATOM   2739  O   TRP   174      26.320  51.270  16.120  1.00  0.00           O  
ATOM   2740  CB  TRP   174      25.570  53.740  13.980  1.00  0.00           C  
ATOM   2741  CG  TRP   174      25.950  55.120  13.560  1.00  0.00           C  
ATOM   2742  CD1 TRP   174      27.150  55.660  13.440  1.00  0.00           C  
ATOM   2743  CD2 TRP   174      25.010  56.160  13.270  1.00  0.00           C  
ATOM   2744  CE2 TRP   174      25.740  57.290  12.880  1.00  0.00           C  
ATOM   2745  CE3 TRP   174      23.590  56.250  13.360  1.00  0.00           C  
ATOM   2746  NE1 TRP   174      27.040  56.990  13.080  1.00  0.00           N  
ATOM   2747  CZ2 TRP   174      25.120  58.430  12.530  1.00  0.00           C  
ATOM   2748  CZ3 TRP   174      22.940  57.480  13.050  1.00  0.00           C  
ATOM   2749  CH2 TRP   174      23.700  58.530  12.660  1.00  0.00           C  
ATOM   2750  HN  TRP   174      27.040  52.770  12.290  1.00  0.00           H  
ATOM   2751  HA  TRP   174      27.380  53.170  15.070  1.00  0.00           H  
ATOM   2752  HB1 TRP   174      24.900  53.810  14.850  1.00  0.00           H  
ATOM   2753  HB2 TRP   174      24.980  53.290  13.150  1.00  0.00           H  
ATOM   2754  HD1 TRP   174      28.040  55.080  13.650  1.00  0.00           H  
ATOM   2755  HE1 TRP   174      27.680  57.720  13.080  1.00  0.00           H  
ATOM   2756  HE3 TRP   174      23.020  55.360  13.600  1.00  0.00           H  
ATOM   2757  HZ2 TRP   174      25.630  59.320  12.190  1.00  0.00           H  
ATOM   2758  HZ3 TRP   174      21.880  57.640  13.150  1.00  0.00           H  
ATOM   2759  HH2 TRP   174      23.330  59.480  12.310  1.00  0.00           H  
ATOM   2760  N   ALA   175      25.580  50.640  14.120  1.00  0.00           N  
ATOM   2761  CA  ALA   175      25.010  49.400  14.500  1.00  0.00           C  
ATOM   2762  C   ALA   175      25.930  48.560  15.380  1.00  0.00           C  
ATOM   2763  O   ALA   175      25.520  48.260  16.530  1.00  0.00           O  
ATOM   2764  CB  ALA   175      24.600  48.600  13.180  1.00  0.00           C  
ATOM   2765  HN  ALA   175      25.430  50.740  13.150  1.00  0.00           H  
ATOM   2766  HA  ALA   175      24.150  49.660  15.100  1.00  0.00           H  
ATOM   2767  HB1 ALA   175      25.440  48.450  12.470  1.00  0.00           H  
ATOM   2768  HB2 ALA   175      23.810  49.170  12.650  1.00  0.00           H  
ATOM   2769  HB3 ALA   175      24.260  47.590  13.480  1.00  0.00           H  
ATOM   2770  N   ARG   176      27.100  48.270  14.980  1.00  0.00           N  
ATOM   2771  CA  ARG   176      27.990  47.490  15.780  1.00  0.00           C  
ATOM   2772  C   ARG   176      28.370  47.900  17.180  1.00  0.00           C  
ATOM   2773  O   ARG   176      28.290  47.100  18.090  1.00  0.00           O  
ATOM   2774  CB  ARG   176      29.230  47.050  14.910  1.00  0.00           C  
ATOM   2775  CG  ARG   176      30.150  48.190  14.430  1.00  0.00           C  
ATOM   2776  CD  ARG   176      31.640  47.790  14.170  1.00  0.00           C  
ATOM   2777  NE  ARG   176      32.420  49.060  13.770  1.00  0.00           N  
ATOM   2778  CZ  ARG   176      32.420  49.600  12.560  1.00  0.00           C  
ATOM   2779  NH1 ARG   176      31.940  48.970  11.480  1.00  0.00           N1+
ATOM   2780  NH2 ARG   176      32.920  50.770  12.460  1.00  0.00           N  
ATOM   2781  HN  ARG   176      27.530  48.630  14.150  1.00  0.00           H  
ATOM   2782  HA  ARG   176      27.560  46.520  15.960  1.00  0.00           H  
ATOM   2783  HB1 ARG   176      28.920  46.460  14.020  1.00  0.00           H  
ATOM   2784  HB2 ARG   176      29.770  46.340  15.580  1.00  0.00           H  
ATOM   2785  HG1 ARG   176      30.080  48.910  15.270  1.00  0.00           H  
ATOM   2786  HG2 ARG   176      29.710  48.650  13.520  1.00  0.00           H  
ATOM   2787  HD1 ARG   176      31.810  47.010  13.400  1.00  0.00           H  
ATOM   2788  HD2 ARG   176      32.070  47.390  15.110  1.00  0.00           H  
ATOM   2789  HE  ARG   176      32.750  49.730  14.430  1.00  0.00           H  
ATOM   2790 1HH1 ARG   176      31.460  48.110  11.630  1.00  0.00           H  
ATOM   2791 2HH1 ARG   176      31.770  49.450  10.620  1.00  0.00           H  
ATOM   2792 1HH2 ARG   176      33.480  51.160  13.190  1.00  0.00           H  
ATOM   2793 2HH2 ARG   176      33.110  51.190  11.580  1.00  0.00           H  
ATOM   2794  N   PHE   177      28.710  49.250  17.370  1.00  0.00           N  
ATOM   2795  CA  PHE   177      29.020  49.770  18.730  1.00  0.00           C  
ATOM   2796  C   PHE   177      27.940  49.820  19.750  1.00  0.00           C  
ATOM   2797  O   PHE   177      28.030  49.260  20.810  1.00  0.00           O  
ATOM   2798  CB  PHE   177      29.640  51.230  18.470  1.00  0.00           C  
ATOM   2799  CG  PHE   177      29.780  51.980  19.810  1.00  0.00           C  
ATOM   2800  CD1 PHE   177      30.800  51.560  20.710  1.00  0.00           C  
ATOM   2801  CD2 PHE   177      28.950  53.010  20.120  1.00  0.00           C  
ATOM   2802  CE1 PHE   177      31.010  52.390  21.920  1.00  0.00           C  
ATOM   2803  CE2 PHE   177      29.120  53.810  21.260  1.00  0.00           C  
ATOM   2804  CZ  PHE   177      30.170  53.450  22.160  1.00  0.00           C  
ATOM   2805  HN  PHE   177      28.830  49.890  16.610  1.00  0.00           H  
ATOM   2806  HA  PHE   177      29.820  49.150  19.080  1.00  0.00           H  
ATOM   2807  HB1 PHE   177      29.160  51.880  17.710  1.00  0.00           H  
ATOM   2808  HB2 PHE   177      30.650  51.110  18.010  1.00  0.00           H  
ATOM   2809  HD1 PHE   177      31.500  50.820  20.340  1.00  0.00           H  
ATOM   2810  HD2 PHE   177      28.070  53.170  19.520  1.00  0.00           H  
ATOM   2811  HE1 PHE   177      31.880  52.090  22.480  1.00  0.00           H  
ATOM   2812  HE2 PHE   177      28.430  54.560  21.600  1.00  0.00           H  
ATOM   2813  HZ  PHE   177      30.460  54.140  22.930  1.00  0.00           H  
ATOM   2814  N   TYR   178      26.750  50.410  19.400  1.00  0.00           N  
ATOM   2815  CA  TYR   178      25.460  50.300  20.170  1.00  0.00           C  
ATOM   2816  C   TYR   178      25.060  48.840  20.440  1.00  0.00           C  
ATOM   2817  O   TYR   178      24.600  48.610  21.540  1.00  0.00           O  
ATOM   2818  CB  TYR   178      24.320  51.150  19.670  1.00  0.00           C  
ATOM   2819  CG  TYR   178      24.740  52.570  19.660  1.00  0.00           C  
ATOM   2820  CD1 TYR   178      24.990  53.300  20.830  1.00  0.00           C  
ATOM   2821  CD2 TYR   178      25.060  53.150  18.440  1.00  0.00           C  
ATOM   2822  CE1 TYR   178      25.640  54.610  20.740  1.00  0.00           C  
ATOM   2823  CE2 TYR   178      25.710  54.430  18.340  1.00  0.00           C  
ATOM   2824  CZ  TYR   178      25.960  55.130  19.470  1.00  0.00           C  
ATOM   2825  OH  TYR   178      26.580  56.400  19.320  1.00  0.00           O  
ATOM   2826  HN  TYR   178      26.630  50.840  18.510  1.00  0.00           H  
ATOM   2827  HA  TYR   178      25.640  50.640  21.180  1.00  0.00           H  
ATOM   2828  HB1 TYR   178      23.480  51.050  20.390  1.00  0.00           H  
ATOM   2829  HB2 TYR   178      23.960  50.860  18.660  1.00  0.00           H  
ATOM   2830  HD1 TYR   178      24.810  52.820  21.780  1.00  0.00           H  
ATOM   2831  HD2 TYR   178      24.720  52.610  17.570  1.00  0.00           H  
ATOM   2832  HE1 TYR   178      25.670  55.270  21.590  1.00  0.00           H  
ATOM   2833  HE2 TYR   178      25.800  54.900  17.370  1.00  0.00           H  
ATOM   2834  HH  TYR   178      26.350  56.740  20.190  1.00  0.00           H  
ATOM   2835  N   THR   179      25.150  47.840  19.500  1.00  0.00           N  
ATOM   2836  CA  THR   179      24.860  46.420  19.740  1.00  0.00           C  
ATOM   2837  C   THR   179      25.730  45.750  20.700  1.00  0.00           C  
ATOM   2838  O   THR   179      25.380  44.930  21.490  1.00  0.00           O  
ATOM   2839  CB  THR   179      24.810  45.570  18.400  1.00  0.00           C  
ATOM   2840  CG2 THR   179      24.460  44.120  18.600  1.00  0.00           C  
ATOM   2841  OG1 THR   179      23.890  46.140  17.410  1.00  0.00           O  
ATOM   2842  HN  THR   179      25.250  48.030  18.520  1.00  0.00           H  
ATOM   2843  HA  THR   179      23.870  46.260  20.120  1.00  0.00           H  
ATOM   2844  HB  THR   179      25.840  45.590  17.960  1.00  0.00           H  
ATOM   2845  HG1 THR   179      24.440  46.800  16.980  1.00  0.00           H  
ATOM   2846 1HG2 THR   179      24.150  43.720  17.610  1.00  0.00           H  
ATOM   2847 2HG2 THR   179      23.550  44.100  19.240  1.00  0.00           H  
ATOM   2848 3HG2 THR   179      25.210  43.420  19.010  1.00  0.00           H  
ATOM   2849  N   ALA   180      27.040  46.170  20.710  1.00  0.00           N  
ATOM   2850  CA  ALA   180      28.110  45.750  21.580  1.00  0.00           C  
ATOM   2851  C   ALA   180      27.820  46.210  23.050  1.00  0.00           C  
ATOM   2852  O   ALA   180      27.910  45.480  23.990  1.00  0.00           O  
ATOM   2853  CB  ALA   180      29.520  46.330  21.110  1.00  0.00           C  
ATOM   2854  HN  ALA   180      27.290  46.750  19.940  1.00  0.00           H  
ATOM   2855  HA  ALA   180      28.200  44.680  21.630  1.00  0.00           H  
ATOM   2856  HB1 ALA   180      29.380  47.410  20.870  1.00  0.00           H  
ATOM   2857  HB2 ALA   180      29.730  45.790  20.170  1.00  0.00           H  
ATOM   2858  HB3 ALA   180      30.320  46.390  21.880  1.00  0.00           H  
ATOM   2859  N   GLU   181      27.400  47.490  23.230  1.00  0.00           N  
ATOM   2860  CA  GLU   181      27.070  48.030  24.560  1.00  0.00           C  
ATOM   2861  C   GLU   181      25.840  47.230  25.250  1.00  0.00           C  
ATOM   2862  O   GLU   181      25.800  47.070  26.480  1.00  0.00           O  
ATOM   2863  CB  GLU   181      26.630  49.460  24.540  1.00  0.00           C  
ATOM   2864  CG  GLU   181      27.870  50.390  24.360  1.00  0.00           C  
ATOM   2865  CD  GLU   181      28.480  50.830  25.650  1.00  0.00           C  
ATOM   2866  OE1 GLU   181      28.780  50.110  26.610  1.00  0.00           O  
ATOM   2867  OE2 GLU   181      28.680  52.050  25.850  1.00  0.00           O1-
ATOM   2868  HN  GLU   181      27.470  48.180  22.520  1.00  0.00           H  
ATOM   2869  HA  GLU   181      27.900  47.880  25.230  1.00  0.00           H  
ATOM   2870  HB1 GLU   181      25.990  49.800  25.400  1.00  0.00           H  
ATOM   2871  HB2 GLU   181      26.090  49.570  23.580  1.00  0.00           H  
ATOM   2872  HG1 GLU   181      27.500  51.270  23.790  1.00  0.00           H  
ATOM   2873  HG2 GLU   181      28.650  49.880  23.770  1.00  0.00           H  
ATOM   2874  N   VAL   182      24.910  46.820  24.410  1.00  0.00           N  
ATOM   2875  CA  VAL   182      23.730  46.070  24.810  1.00  0.00           C  
ATOM   2876  C   VAL   182      24.090  44.640  25.170  1.00  0.00           C  
ATOM   2877  O   VAL   182      23.600  44.070  26.120  1.00  0.00           O  
ATOM   2878  CB  VAL   182      22.580  46.200  23.820  1.00  0.00           C  
ATOM   2879  CG1 VAL   182      21.300  45.360  24.270  1.00  0.00           C  
ATOM   2880  CG2 VAL   182      22.110  47.660  23.750  1.00  0.00           C  
ATOM   2881  HN  VAL   182      24.790  47.160  23.480  1.00  0.00           H  
ATOM   2882  HA  VAL   182      23.420  46.560  25.720  1.00  0.00           H  
ATOM   2883  HB  VAL   182      22.970  45.790  22.870  1.00  0.00           H  
ATOM   2884 1HG1 VAL   182      20.440  45.520  23.590  1.00  0.00           H  
ATOM   2885 2HG1 VAL   182      21.040  45.680  25.300  1.00  0.00           H  
ATOM   2886 3HG1 VAL   182      21.490  44.270  24.170  1.00  0.00           H  
ATOM   2887 1HG2 VAL   182      21.220  47.660  23.100  1.00  0.00           H  
ATOM   2888 2HG2 VAL   182      22.940  48.230  23.290  1.00  0.00           H  
ATOM   2889 3HG2 VAL   182      21.830  48.030  24.760  1.00  0.00           H  
ATOM   2890  N   VAL   183      24.980  43.990  24.380  1.00  0.00           N  
ATOM   2891  CA  VAL   183      25.470  42.640  24.490  1.00  0.00           C  
ATOM   2892  C   VAL   183      26.330  42.550  25.820  1.00  0.00           C  
ATOM   2893  O   VAL   183      26.260  41.500  26.500  1.00  0.00           O  
ATOM   2894  CB  VAL   183      26.130  42.150  23.250  1.00  0.00           C  
ATOM   2895  CG1 VAL   183      26.940  40.770  23.460  1.00  0.00           C  
ATOM   2896  CG2 VAL   183      25.040  41.820  22.180  1.00  0.00           C  
ATOM   2897  HN  VAL   183      25.200  44.490  23.550  1.00  0.00           H  
ATOM   2898  HA  VAL   183      24.600  42.070  24.760  1.00  0.00           H  
ATOM   2899  HB  VAL   183      26.850  42.920  22.910  1.00  0.00           H  
ATOM   2900 1HG1 VAL   183      27.400  40.450  22.500  1.00  0.00           H  
ATOM   2901 2HG1 VAL   183      26.200  40.010  23.800  1.00  0.00           H  
ATOM   2902 3HG1 VAL   183      27.760  40.870  24.180  1.00  0.00           H  
ATOM   2903 1HG2 VAL   183      25.460  41.480  21.210  1.00  0.00           H  
ATOM   2904 2HG2 VAL   183      24.480  42.730  21.860  1.00  0.00           H  
ATOM   2905 3HG2 VAL   183      24.320  41.070  22.560  1.00  0.00           H  
ATOM   2906  N   LEU   184      27.070  43.600  26.220  1.00  0.00           N  
ATOM   2907  CA  LEU   184      27.650  43.590  27.500  1.00  0.00           C  
ATOM   2908  C   LEU   184      26.740  43.970  28.590  1.00  0.00           C  
ATOM   2909  O   LEU   184      26.780  43.490  29.710  1.00  0.00           O  
ATOM   2910  CB  LEU   184      29.000  44.390  27.610  1.00  0.00           C  
ATOM   2911  CG  LEU   184      30.130  43.820  26.750  1.00  0.00           C  
ATOM   2912  CD1 LEU   184      31.490  44.510  27.110  1.00  0.00           C  
ATOM   2913  CD2 LEU   184      30.290  42.340  26.820  1.00  0.00           C  
ATOM   2914  HN  LEU   184      27.200  44.360  25.600  1.00  0.00           H  
ATOM   2915  HA  LEU   184      27.980  42.590  27.730  1.00  0.00           H  
ATOM   2916  HB1 LEU   184      29.470  44.520  28.610  1.00  0.00           H  
ATOM   2917  HB2 LEU   184      28.780  45.400  27.210  1.00  0.00           H  
ATOM   2918  HG  LEU   184      29.980  44.150  25.700  1.00  0.00           H  
ATOM   2919 1HD1 LEU   184      31.420  45.620  27.150  1.00  0.00           H  
ATOM   2920 2HD1 LEU   184      32.210  44.230  26.310  1.00  0.00           H  
ATOM   2921 3HD1 LEU   184      31.800  44.150  28.120  1.00  0.00           H  
ATOM   2922 1HD2 LEU   184      30.150  41.900  27.830  1.00  0.00           H  
ATOM   2923 2HD2 LEU   184      31.260  42.050  26.360  1.00  0.00           H  
ATOM   2924 3HD2 LEU   184      29.580  41.790  26.170  1.00  0.00           H  
ATOM   2925  N   ALA   185      25.740  44.830  28.330  1.00  0.00           N  
ATOM   2926  CA  ALA   185      24.780  45.230  29.360  1.00  0.00           C  
ATOM   2927  C   ALA   185      23.950  44.050  29.940  1.00  0.00           C  
ATOM   2928  O   ALA   185      23.830  43.940  31.150  1.00  0.00           O  
ATOM   2929  CB  ALA   185      23.870  46.380  28.930  1.00  0.00           C  
ATOM   2930  HN  ALA   185      25.630  45.210  27.420  1.00  0.00           H  
ATOM   2931  HA  ALA   185      25.330  45.580  30.210  1.00  0.00           H  
ATOM   2932  HB1 ALA   185      23.280  46.800  29.780  1.00  0.00           H  
ATOM   2933  HB2 ALA   185      23.200  46.090  28.090  1.00  0.00           H  
ATOM   2934  HB3 ALA   185      24.460  47.220  28.510  1.00  0.00           H  
ATOM   2935  N   LEU   186      23.390  43.160  29.130  1.00  0.00           N  
ATOM   2936  CA  LEU   186      22.570  41.970  29.490  1.00  0.00           C  
ATOM   2937  C   LEU   186      23.410  40.940  30.200  1.00  0.00           C  
ATOM   2938  O   LEU   186      23.010  40.320  31.200  1.00  0.00           O  
ATOM   2939  CB  LEU   186      21.890  41.270  28.320  1.00  0.00           C  
ATOM   2940  CG  LEU   186      20.770  42.030  27.630  1.00  0.00           C  
ATOM   2941  CD1 LEU   186      20.130  41.070  26.590  1.00  0.00           C  
ATOM   2942  CD2 LEU   186      19.710  42.630  28.580  1.00  0.00           C  
ATOM   2943  HN  LEU   186      23.410  43.240  28.140  1.00  0.00           H  
ATOM   2944  HA  LEU   186      21.860  42.410  30.170  1.00  0.00           H  
ATOM   2945  HB1 LEU   186      21.360  40.400  28.760  1.00  0.00           H  
ATOM   2946  HB2 LEU   186      22.630  40.940  27.580  1.00  0.00           H  
ATOM   2947  HG  LEU   186      21.180  42.900  27.080  1.00  0.00           H  
ATOM   2948 1HD1 LEU   186      19.290  41.540  26.040  1.00  0.00           H  
ATOM   2949 2HD1 LEU   186      19.740  40.140  27.060  1.00  0.00           H  
ATOM   2950 3HD1 LEU   186      20.850  40.760  25.800  1.00  0.00           H  
ATOM   2951 1HD2 LEU   186      19.030  43.340  28.050  1.00  0.00           H  
ATOM   2952 2HD2 LEU   186      20.190  43.260  29.350  1.00  0.00           H  
ATOM   2953 3HD2 LEU   186      19.260  41.820  29.180  1.00  0.00           H  
ATOM   2954  N   ASP   187      24.710  40.860  29.770  1.00  0.00           N  
ATOM   2955  CA  ASP   187      25.700  40.010  30.460  1.00  0.00           C  
ATOM   2956  C   ASP   187      25.980  40.530  31.830  1.00  0.00           C  
ATOM   2957  O   ASP   187      26.030  39.810  32.840  1.00  0.00           O  
ATOM   2958  CB  ASP   187      26.970  39.850  29.610  1.00  0.00           C  
ATOM   2959  CG  ASP   187      28.090  39.010  30.270  1.00  0.00           C  
ATOM   2960  OD1 ASP   187      29.230  39.420  30.320  1.00  0.00           O  
ATOM   2961  OD2 ASP   187      27.690  37.940  30.790  1.00  0.00           O1-
ATOM   2962  HN  ASP   187      25.040  41.440  29.030  1.00  0.00           H  
ATOM   2963  HA  ASP   187      25.330  39.000  30.570  1.00  0.00           H  
ATOM   2964  HB1 ASP   187      27.540  40.790  29.450  1.00  0.00           H  
ATOM   2965  HB2 ASP   187      26.690  39.450  28.620  1.00  0.00           H  
ATOM   2966  N   ALA   188      26.090  41.830  31.970  1.00  0.00           N  
ATOM   2967  CA  ALA   188      26.040  42.490  33.330  1.00  0.00           C  
ATOM   2968  C   ALA   188      24.790  42.330  34.180  1.00  0.00           C  
ATOM   2969  O   ALA   188      24.840  42.380  35.400  1.00  0.00           O  
ATOM   2970  CB  ALA   188      26.350  43.990  33.360  1.00  0.00           C  
ATOM   2971  HN  ALA   188      25.980  42.400  31.170  1.00  0.00           H  
ATOM   2972  HA  ALA   188      26.840  42.040  33.890  1.00  0.00           H  
ATOM   2973  HB1 ALA   188      26.300  44.450  34.370  1.00  0.00           H  
ATOM   2974  HB2 ALA   188      25.590  44.520  32.730  1.00  0.00           H  
ATOM   2975  HB3 ALA   188      27.370  44.210  32.990  1.00  0.00           H  
ATOM   2976  N   ILE   189      23.590  42.330  33.530  1.00  0.00           N  
ATOM   2977  CA  ILE   189      22.270  42.090  34.200  1.00  0.00           C  
ATOM   2978  C   ILE   189      22.320  40.680  34.740  1.00  0.00           C  
ATOM   2979  O   ILE   189      22.110  40.370  35.940  1.00  0.00           O  
ATOM   2980  CB  ILE   189      21.060  42.290  33.180  1.00  0.00           C  
ATOM   2981  CG1 ILE   189      20.830  43.820  32.760  1.00  0.00           C  
ATOM   2982  CG2 ILE   189      19.740  41.810  33.830  1.00  0.00           C  
ATOM   2983  CD  ILE   189      20.870  44.830  33.890  1.00  0.00           C  
ATOM   2984  HN  ILE   189      23.620  42.370  32.530  1.00  0.00           H  
ATOM   2985  HA  ILE   189      22.100  42.710  35.060  1.00  0.00           H  
ATOM   2986  HB  ILE   189      21.230  41.710  32.250  1.00  0.00           H  
ATOM   2987 1HG1 ILE   189      19.890  43.860  32.150  1.00  0.00           H  
ATOM   2988 2HG1 ILE   189      21.690  44.000  32.080  1.00  0.00           H  
ATOM   2989 1HG2 ILE   189      19.270  42.670  34.330  1.00  0.00           H  
ATOM   2990 2HG2 ILE   189      19.840  40.910  34.480  1.00  0.00           H  
ATOM   2991 3HG2 ILE   189      18.960  41.430  33.140  1.00  0.00           H  
ATOM   2992  HD1 ILE   189      19.990  44.850  34.560  1.00  0.00           H  
ATOM   2993  HD2 ILE   189      20.960  45.870  33.490  1.00  0.00           H  
ATOM   2994  HD3 ILE   189      21.720  44.590  34.560  1.00  0.00           H  
ATOM   2995  N   HSD   190      22.840  39.720  33.930  1.00  0.00           N  
ATOM   2996  CA  HSD   190      23.170  38.330  34.340  1.00  0.00           C  
ATOM   2997  C   HSD   190      24.260  38.350  35.350  1.00  0.00           C  
ATOM   2998  O   HSD   190      24.130  37.560  36.340  1.00  0.00           O  
ATOM   2999  CB  HSD   190      23.590  37.520  33.100  1.00  0.00           C  
ATOM   3000  CG  HSD   190      22.550  37.340  32.030  1.00  0.00           C  
ATOM   3001  CD2 HSD   190      22.510  37.240  30.720  1.00  0.00           C  
ATOM   3002  ND1 HSD   190      21.220  37.330  32.420  1.00  0.00           N  
ATOM   3003  CE1 HSD   190      20.480  37.200  31.310  1.00  0.00           C  
ATOM   3004  NE2 HSD   190      21.180  37.250  30.200  1.00  0.00           N  
ATOM   3005  HN  HSD   190      23.030  39.900  32.970  1.00  0.00           H  
ATOM   3006  HA  HSD   190      22.290  37.940  34.810  1.00  0.00           H  
ATOM   3007  HB1 HSD   190      23.990  36.500  33.300  1.00  0.00           H  
ATOM   3008  HB2 HSD   190      24.270  38.200  32.550  1.00  0.00           H  
ATOM   3009  HD1 HSD   190      20.930  37.480  33.370  1.00  0.00           H  
ATOM   3010  HD2 HSD   190      23.350  37.330  30.040  1.00  0.00           H  
ATOM   3011  HE1 HSD   190      19.400  37.200  31.250  1.00  0.00           H  
ATOM   3012  N   SER   191      25.250  39.220  35.330  1.00  0.00           N  
ATOM   3013  CA  SER   191      26.300  39.340  36.360  1.00  0.00           C  
ATOM   3014  C   SER   191      25.690  39.720  37.700  1.00  0.00           C  
ATOM   3015  O   SER   191      26.030  39.160  38.700  1.00  0.00           O  
ATOM   3016  CB  SER   191      27.310  40.460  36.130  1.00  0.00           C  
ATOM   3017  OG  SER   191      28.480  40.210  36.890  1.00  0.00           O  
ATOM   3018  HN  SER   191      25.320  39.850  34.570  1.00  0.00           H  
ATOM   3019  HA  SER   191      26.770  38.370  36.450  1.00  0.00           H  
ATOM   3020  HB1 SER   191      26.890  41.470  36.340  1.00  0.00           H  
ATOM   3021  HB2 SER   191      27.540  40.580  35.050  1.00  0.00           H  
ATOM   3022  HG1 SER   191      28.820  39.430  36.450  1.00  0.00           H  
ATOM   3023  N   MET   192      24.720  40.680  37.760  1.00  0.00           N  
ATOM   3024  CA  MET   192      24.210  41.230  38.950  1.00  0.00           C  
ATOM   3025  C   MET   192      23.230  40.260  39.620  1.00  0.00           C  
ATOM   3026  O   MET   192      22.980  40.260  40.790  1.00  0.00           O  
ATOM   3027  CB  MET   192      23.700  42.710  38.830  1.00  0.00           C  
ATOM   3028  CG  MET   192      24.930  43.700  38.630  1.00  0.00           C  
ATOM   3029  SD  MET   192      25.910  43.740  40.160  1.00  0.00           S  
ATOM   3030  CE  MET   192      27.070  45.070  39.590  1.00  0.00           C  
ATOM   3031  HN  MET   192      24.280  40.990  36.920  1.00  0.00           H  
ATOM   3032  HA  MET   192      24.920  41.170  39.770  1.00  0.00           H  
ATOM   3033  HB1 MET   192      23.240  42.940  39.820  1.00  0.00           H  
ATOM   3034  HB2 MET   192      22.910  42.680  38.050  1.00  0.00           H  
ATOM   3035  HG1 MET   192      24.460  44.650  38.300  1.00  0.00           H  
ATOM   3036  HG2 MET   192      25.590  43.270  37.860  1.00  0.00           H  
ATOM   3037  HE1 MET   192      26.510  45.920  39.140  1.00  0.00           H  
ATOM   3038  HE2 MET   192      27.880  44.670  38.940  1.00  0.00           H  
ATOM   3039  HE3 MET   192      27.620  45.540  40.430  1.00  0.00           H  
ATOM   3040  N   GLY   193      22.780  39.200  38.850  1.00  0.00           N  
ATOM   3041  CA  GLY   193      21.960  38.110  39.400  1.00  0.00           C  
ATOM   3042  C   GLY   193      20.510  38.130  38.800  1.00  0.00           C  
ATOM   3043  O   GLY   193      19.660  37.410  39.160  1.00  0.00           O  
ATOM   3044  HN  GLY   193      23.020  39.190  37.890  1.00  0.00           H  
ATOM   3045  HA1 GLY   193      21.810  38.160  40.460  1.00  0.00           H  
ATOM   3046  HA2 GLY   193      22.470  37.230  39.050  1.00  0.00           H  
ATOM   3047  N   PHE   194      20.250  38.970  37.800  1.00  0.00           N  
ATOM   3048  CA  PHE   194      19.000  39.160  37.150  1.00  0.00           C  
ATOM   3049  C   PHE   194      18.850  38.610  35.780  1.00  0.00           C  
ATOM   3050  O   PHE   194      19.770  38.400  34.980  1.00  0.00           O  
ATOM   3051  CB  PHE   194      18.510  40.590  37.070  1.00  0.00           C  
ATOM   3052  CG  PHE   194      18.470  41.290  38.430  1.00  0.00           C  
ATOM   3053  CD1 PHE   194      19.660  41.760  38.940  1.00  0.00           C  
ATOM   3054  CD2 PHE   194      17.290  41.490  39.180  1.00  0.00           C  
ATOM   3055  CE1 PHE   194      19.790  42.360  40.180  1.00  0.00           C  
ATOM   3056  CE2 PHE   194      17.360  42.140  40.470  1.00  0.00           C  
ATOM   3057  CZ  PHE   194      18.600  42.570  40.950  1.00  0.00           C  
ATOM   3058  HN  PHE   194      21.050  39.420  37.400  1.00  0.00           H  
ATOM   3059  HA  PHE   194      18.260  38.530  37.630  1.00  0.00           H  
ATOM   3060  HB1 PHE   194      17.490  40.740  36.640  1.00  0.00           H  
ATOM   3061  HB2 PHE   194      19.210  41.240  36.500  1.00  0.00           H  
ATOM   3062  HD1 PHE   194      20.540  41.630  38.340  1.00  0.00           H  
ATOM   3063  HD2 PHE   194      16.300  41.190  38.890  1.00  0.00           H  
ATOM   3064  HE1 PHE   194      20.770  42.720  40.460  1.00  0.00           H  
ATOM   3065  HE2 PHE   194      16.420  42.380  40.920  1.00  0.00           H  
ATOM   3066  HZ  PHE   194      18.600  43.260  41.790  1.00  0.00           H  
ATOM   3067  N   ILE   195      17.560  38.410  35.350  1.00  0.00           N  
ATOM   3068  CA  ILE   195      17.250  38.310  33.940  1.00  0.00           C  
ATOM   3069  C   ILE   195      16.240  39.400  33.680  1.00  0.00           C  
ATOM   3070  O   ILE   195      15.270  39.550  34.460  1.00  0.00           O  
ATOM   3071  CB  ILE   195      16.700  36.910  33.560  1.00  0.00           C  
ATOM   3072  CG1 ILE   195      17.550  35.760  34.220  1.00  0.00           C  
ATOM   3073  CG2 ILE   195      16.530  36.730  32.040  1.00  0.00           C  
ATOM   3074  CD  ILE   195      17.100  34.310  33.860  1.00  0.00           C  
ATOM   3075  HN  ILE   195      16.840  38.590  36.020  1.00  0.00           H  
ATOM   3076  HA  ILE   195      18.100  38.550  33.320  1.00  0.00           H  
ATOM   3077  HB  ILE   195      15.760  36.740  34.120  1.00  0.00           H  
ATOM   3078 1HG1 ILE   195      17.520  35.860  35.330  1.00  0.00           H  
ATOM   3079 2HG1 ILE   195      18.610  35.990  34.000  1.00  0.00           H  
ATOM   3080 1HG2 ILE   195      16.110  37.670  31.590  1.00  0.00           H  
ATOM   3081 2HG2 ILE   195      16.040  35.750  31.870  1.00  0.00           H  
ATOM   3082 3HG2 ILE   195      17.500  36.820  31.510  1.00  0.00           H  
ATOM   3083  HD1 ILE   195      17.280  33.570  34.660  1.00  0.00           H  
ATOM   3084  HD2 ILE   195      17.640  34.070  32.920  1.00  0.00           H  
ATOM   3085  HD3 ILE   195      16.000  34.270  33.680  1.00  0.00           H  
ATOM   3086  N   HSD   196      16.550  40.140  32.570  1.00  0.00           N  
ATOM   3087  CA  HSD   196      15.910  41.390  32.210  1.00  0.00           C  
ATOM   3088  C   HSD   196      14.480  41.120  31.790  1.00  0.00           C  
ATOM   3089  O   HSD   196      13.610  41.880  32.140  1.00  0.00           O  
ATOM   3090  CB  HSD   196      16.650  42.060  31.040  1.00  0.00           C  
ATOM   3091  CG  HSD   196      16.360  43.510  30.800  1.00  0.00           C  
ATOM   3092  CD2 HSD   196      17.180  44.500  30.450  1.00  0.00           C  
ATOM   3093  ND1 HSD   196      15.150  44.100  31.000  1.00  0.00           N  
ATOM   3094  CE1 HSD   196      15.300  45.440  30.710  1.00  0.00           C  
ATOM   3095  NE2 HSD   196      16.560  45.700  30.420  1.00  0.00           N  
ATOM   3096  HN  HSD   196      17.230  39.850  31.910  1.00  0.00           H  
ATOM   3097  HA  HSD   196      15.870  42.090  33.030  1.00  0.00           H  
ATOM   3098  HB1 HSD   196      16.570  41.450  30.110  1.00  0.00           H  
ATOM   3099  HB2 HSD   196      17.690  42.060  31.430  1.00  0.00           H  
ATOM   3100  HD1 HSD   196      14.520  43.720  31.670  1.00  0.00           H  
ATOM   3101  HD2 HSD   196      18.220  44.460  30.120  1.00  0.00           H  
ATOM   3102  HE1 HSD   196      14.470  46.150  30.820  1.00  0.00           H  
ATOM   3103  N   ARG   197      14.210  40.000  31.050  1.00  0.00           N  
ATOM   3104  CA  ARG   197      12.850  39.620  30.900  1.00  0.00           C  
ATOM   3105  C   ARG   197      11.970  40.460  29.920  1.00  0.00           C  
ATOM   3106  O   ARG   197      10.780  40.320  29.860  1.00  0.00           O  
ATOM   3107  CB  ARG   197      12.040  39.200  32.140  1.00  0.00           C  
ATOM   3108  CG  ARG   197      12.490  37.850  32.670  1.00  0.00           C  
ATOM   3109  CD  ARG   197      12.000  37.640  34.120  1.00  0.00           C  
ATOM   3110  NE  ARG   197      10.590  37.200  33.990  1.00  0.00           N  
ATOM   3111  CZ  ARG   197       9.500  38.020  33.990  1.00  0.00           C  
ATOM   3112  NH1 ARG   197       9.540  39.270  34.440  1.00  0.00           N1+
ATOM   3113  NH2 ARG   197       8.310  37.500  33.690  1.00  0.00           N  
ATOM   3114  HN  ARG   197      14.860  39.410  30.570  1.00  0.00           H  
ATOM   3115  HA  ARG   197      12.920  38.670  30.380  1.00  0.00           H  
ATOM   3116  HB1 ARG   197      10.960  39.190  31.920  1.00  0.00           H  
ATOM   3117  HB2 ARG   197      12.160  39.990  32.920  1.00  0.00           H  
ATOM   3118  HG1 ARG   197      13.600  37.750  32.660  1.00  0.00           H  
ATOM   3119  HG2 ARG   197      12.150  36.980  32.080  1.00  0.00           H  
ATOM   3120  HD1 ARG   197      12.080  38.500  34.820  1.00  0.00           H  
ATOM   3121  HD2 ARG   197      12.620  36.850  34.590  1.00  0.00           H  
ATOM   3122  HE  ARG   197      10.390  36.280  33.650  1.00  0.00           H  
ATOM   3123 1HH1 ARG   197      10.450  39.630  34.640  1.00  0.00           H  
ATOM   3124 2HH1 ARG   197       8.750  39.880  34.400  1.00  0.00           H  
ATOM   3125 1HH2 ARG   197       8.440  36.560  33.360  1.00  0.00           H  
ATOM   3126 2HH2 ARG   197       7.560  38.100  33.410  1.00  0.00           H  
ATOM   3127  N   ASP   198      12.630  41.290  29.070  1.00  0.00           N  
ATOM   3128  CA  ASP   198      12.080  42.200  28.000  1.00  0.00           C  
ATOM   3129  C   ASP   198      13.150  43.110  27.510  1.00  0.00           C  
ATOM   3130  O   ASP   198      13.670  43.940  28.290  1.00  0.00           O  
ATOM   3131  CB  ASP   198      10.790  42.940  28.400  1.00  0.00           C  
ATOM   3132  CG  ASP   198      10.190  43.830  27.290  1.00  0.00           C  
ATOM   3133  OD1 ASP   198      10.590  43.690  26.110  1.00  0.00           O  
ATOM   3134  OD2 ASP   198       9.200  44.530  27.600  1.00  0.00           O1-
ATOM   3135  HN  ASP   198      13.620  41.400  29.120  1.00  0.00           H  
ATOM   3136  HA  ASP   198      11.830  41.480  27.230  1.00  0.00           H  
ATOM   3137  HB1 ASP   198      11.000  43.620  29.260  1.00  0.00           H  
ATOM   3138  HB2 ASP   198      10.050  42.180  28.710  1.00  0.00           H  
ATOM   3139  N   VAL   199      13.610  43.040  26.260  1.00  0.00           N  
ATOM   3140  CA  VAL   199      14.750  43.770  25.720  1.00  0.00           C  
ATOM   3141  C   VAL   199      14.270  44.500  24.450  1.00  0.00           C  
ATOM   3142  O   VAL   199      13.990  43.930  23.380  1.00  0.00           O  
ATOM   3143  CB  VAL   199      15.940  42.850  25.360  1.00  0.00           C  
ATOM   3144  CG1 VAL   199      17.170  43.850  25.190  1.00  0.00           C  
ATOM   3145  CG2 VAL   199      16.290  41.810  26.420  1.00  0.00           C  
ATOM   3146  HN  VAL   199      13.150  42.430  25.620  1.00  0.00           H  
ATOM   3147  HA  VAL   199      15.190  44.490  26.400  1.00  0.00           H  
ATOM   3148  HB  VAL   199      15.870  42.410  24.340  1.00  0.00           H  
ATOM   3149 1HG1 VAL   199      18.080  43.230  24.970  1.00  0.00           H  
ATOM   3150 2HG1 VAL   199      17.310  44.330  26.180  1.00  0.00           H  
ATOM   3151 3HG1 VAL   199      16.980  44.560  24.350  1.00  0.00           H  
ATOM   3152 1HG2 VAL   199      17.170  41.260  26.050  1.00  0.00           H  
ATOM   3153 2HG2 VAL   199      15.450  41.100  26.520  1.00  0.00           H  
ATOM   3154 3HG2 VAL   199      16.590  42.220  27.400  1.00  0.00           H  
ATOM   3155  N   LYS   200      14.260  45.820  24.450  1.00  0.00           N  
ATOM   3156  CA  LYS   200      13.830  46.640  23.280  1.00  0.00           C  
ATOM   3157  C   LYS   200      14.600  47.920  23.470  1.00  0.00           C  
ATOM   3158  O   LYS   200      14.930  48.330  24.600  1.00  0.00           O  
ATOM   3159  CB  LYS   200      12.280  46.860  23.270  1.00  0.00           C  
ATOM   3160  CG  LYS   200      11.700  47.740  24.360  1.00  0.00           C  
ATOM   3161  CD  LYS   200      11.590  46.950  25.740  1.00  0.00           C  
ATOM   3162  CE  LYS   200      10.540  47.620  26.600  1.00  0.00           C  
ATOM   3163  NZ  LYS   200      10.370  46.870  27.900  1.00  0.00           N1+
ATOM   3164  HN  LYS   200      14.530  46.230  25.320  1.00  0.00           H  
ATOM   3165  HA  LYS   200      14.200  46.100  22.430  1.00  0.00           H  
ATOM   3166  HB1 LYS   200      11.850  45.830  23.240  1.00  0.00           H  
ATOM   3167  HB2 LYS   200      11.970  47.260  22.280  1.00  0.00           H  
ATOM   3168  HG1 LYS   200      10.680  48.090  24.040  1.00  0.00           H  
ATOM   3169  HG2 LYS   200      12.360  48.610  24.550  1.00  0.00           H  
ATOM   3170  HD1 LYS   200      12.620  46.980  26.170  1.00  0.00           H  
ATOM   3171  HD2 LYS   200      11.300  45.930  25.420  1.00  0.00           H  
ATOM   3172  HE1 LYS   200       9.590  47.790  26.070  1.00  0.00           H  
ATOM   3173  HE2 LYS   200      11.010  48.580  26.930  1.00  0.00           H  
ATOM   3174  HZ1 LYS   200       9.700  46.090  27.670  1.00  0.00           H  
ATOM   3175  HZ2 LYS   200       9.960  47.510  28.620  1.00  0.00           H  
ATOM   3176  HZ3 LYS   200      11.320  46.600  28.180  1.00  0.00           H  
ATOM   3177  N   PRO   201      14.950  48.660  22.450  1.00  0.00           N  
ATOM   3178  CA  PRO   201      15.740  49.890  22.630  1.00  0.00           C  
ATOM   3179  C   PRO   201      15.020  51.090  23.230  1.00  0.00           C  
ATOM   3180  O   PRO   201      15.580  52.160  23.500  1.00  0.00           O  
ATOM   3181  CB  PRO   201      16.240  50.190  21.200  1.00  0.00           C  
ATOM   3182  CG  PRO   201      15.120  49.610  20.370  1.00  0.00           C  
ATOM   3183  CD  PRO   201      14.680  48.320  21.020  1.00  0.00           C  
ATOM   3184  HA  PRO   201      16.490  49.730  23.390  1.00  0.00           H  
ATOM   3185  HB1 PRO   201      17.220  49.680  21.060  1.00  0.00           H  
ATOM   3186  HB2 PRO   201      16.230  51.300  21.060  1.00  0.00           H  
ATOM   3187  HG1 PRO   201      14.250  50.290  20.270  1.00  0.00           H  
ATOM   3188  HG2 PRO   201      15.500  49.350  19.350  1.00  0.00           H  
ATOM   3189  HD1 PRO   201      13.630  48.060  20.770  1.00  0.00           H  
ATOM   3190  HD2 PRO   201      15.210  47.380  20.730  1.00  0.00           H  
ATOM   3191  N   ASP   202      13.700  51.000  23.310  1.00  0.00           N  
ATOM   3192  CA  ASP   202      12.790  52.090  23.470  1.00  0.00           C  
ATOM   3193  C   ASP   202      13.010  53.000  24.680  1.00  0.00           C  
ATOM   3194  O   ASP   202      12.960  54.210  24.540  1.00  0.00           O  
ATOM   3195  CB  ASP   202      11.330  51.550  23.570  1.00  0.00           C  
ATOM   3196  CG  ASP   202      10.830  50.850  22.270  1.00  0.00           C  
ATOM   3197  OD1 ASP   202      11.520  50.570  21.280  1.00  0.00           O  
ATOM   3198  OD2 ASP   202       9.620  50.420  22.340  1.00  0.00           O1-
ATOM   3199  HN  ASP   202      13.350  50.140  22.970  1.00  0.00           H  
ATOM   3200  HA  ASP   202      12.840  52.730  22.610  1.00  0.00           H  
ATOM   3201  HB1 ASP   202      10.530  52.310  23.720  1.00  0.00           H  
ATOM   3202  HB2 ASP   202      11.170  50.760  24.330  1.00  0.00           H  
ATOM   3203  N   ASN   203      13.220  52.470  25.880  1.00  0.00           N  
ATOM   3204  CA  ASN   203      13.460  53.150  27.100  1.00  0.00           C  
ATOM   3205  C   ASN   203      14.980  53.220  27.410  1.00  0.00           C  
ATOM   3206  O   ASN   203      15.370  53.480  28.550  1.00  0.00           O  
ATOM   3207  CB  ASN   203      12.690  52.500  28.320  1.00  0.00           C  
ATOM   3208  CG  ASN   203      11.190  52.480  27.970  1.00  0.00           C  
ATOM   3209  ND2 ASN   203      10.400  51.480  28.600  1.00  0.00           N  
ATOM   3210  OD1 ASN   203      10.720  53.190  27.110  1.00  0.00           O  
ATOM   3211  HN  ASN   203      13.230  51.470  25.940  1.00  0.00           H  
ATOM   3212  HA  ASN   203      13.100  54.170  26.980  1.00  0.00           H  
ATOM   3213  HB1 ASN   203      12.720  53.110  29.240  1.00  0.00           H  
ATOM   3214  HB2 ASN   203      13.000  51.450  28.510  1.00  0.00           H  
ATOM   3215 1HD2 ASN   203       9.460  51.330  28.310  1.00  0.00           H  
ATOM   3216 2HD2 ASN   203      10.790  50.960  29.360  1.00  0.00           H  
ATOM   3217  N   MET   204      15.830  52.900  26.380  1.00  0.00           N  
ATOM   3218  CA  MET   204      17.230  52.980  26.540  1.00  0.00           C  
ATOM   3219  C   MET   204      17.700  54.330  26.030  1.00  0.00           C  
ATOM   3220  O   MET   204      17.430  54.600  24.890  1.00  0.00           O  
ATOM   3221  CB  MET   204      18.070  51.830  25.890  1.00  0.00           C  
ATOM   3222  CG  MET   204      17.690  50.410  26.240  1.00  0.00           C  
ATOM   3223  SD  MET   204      18.800  49.170  25.410  1.00  0.00           S  
ATOM   3224  CE  MET   204      18.300  47.540  26.090  1.00  0.00           C  
ATOM   3225  HN  MET   204      15.550  52.680  25.440  1.00  0.00           H  
ATOM   3226  HA  MET   204      17.540  52.970  27.580  1.00  0.00           H  
ATOM   3227  HB1 MET   204      19.080  52.010  26.310  1.00  0.00           H  
ATOM   3228  HB2 MET   204      18.020  51.960  24.790  1.00  0.00           H  
ATOM   3229  HG1 MET   204      16.680  50.190  25.850  1.00  0.00           H  
ATOM   3230  HG2 MET   204      17.640  50.430  27.350  1.00  0.00           H  
ATOM   3231  HE1 MET   204      19.120  46.790  26.000  1.00  0.00           H  
ATOM   3232  HE2 MET   204      17.450  47.090  25.530  1.00  0.00           H  
ATOM   3233  HE3 MET   204      18.030  47.740  27.150  1.00  0.00           H  
ATOM   3234  N   LEU   205      18.440  55.090  26.810  1.00  0.00           N  
ATOM   3235  CA  LEU   205      18.660  56.530  26.670  1.00  0.00           C  
ATOM   3236  C   LEU   205      20.150  56.860  26.400  1.00  0.00           C  
ATOM   3237  O   LEU   205      21.040  56.200  26.890  1.00  0.00           O  
ATOM   3238  CB  LEU   205      18.230  57.300  27.950  1.00  0.00           C  
ATOM   3239  CG  LEU   205      16.760  57.170  28.270  1.00  0.00           C  
ATOM   3240  CD1 LEU   205      16.460  57.540  29.770  1.00  0.00           C  
ATOM   3241  CD2 LEU   205      15.910  58.060  27.390  1.00  0.00           C  
ATOM   3242  HN  LEU   205      18.830  54.690  27.640  1.00  0.00           H  
ATOM   3243  HA  LEU   205      18.100  56.910  25.820  1.00  0.00           H  
ATOM   3244  HB1 LEU   205      18.530  58.370  27.850  1.00  0.00           H  
ATOM   3245  HB2 LEU   205      18.820  56.800  28.740  1.00  0.00           H  
ATOM   3246  HG  LEU   205      16.380  56.130  28.110  1.00  0.00           H  
ATOM   3247 1HD1 LEU   205      15.380  57.400  29.920  1.00  0.00           H  
ATOM   3248 2HD1 LEU   205      16.830  58.590  29.730  1.00  0.00           H  
ATOM   3249 3HD1 LEU   205      17.080  56.960  30.500  1.00  0.00           H  
ATOM   3250 1HD2 LEU   205      16.130  57.650  26.380  1.00  0.00           H  
ATOM   3251 2HD2 LEU   205      16.040  59.150  27.520  1.00  0.00           H  
ATOM   3252 3HD2 LEU   205      14.840  57.850  27.590  1.00  0.00           H  
ATOM   3253  N   LEU   206      20.370  57.870  25.540  1.00  0.00           N  
ATOM   3254  CA  LEU   206      21.760  58.340  25.270  1.00  0.00           C  
ATOM   3255  C   LEU   206      22.110  59.530  26.090  1.00  0.00           C  
ATOM   3256  O   LEU   206      21.250  60.290  26.540  1.00  0.00           O  
ATOM   3257  CB  LEU   206      21.980  58.680  23.760  1.00  0.00           C  
ATOM   3258  CG  LEU   206      21.380  57.620  22.830  1.00  0.00           C  
ATOM   3259  CD1 LEU   206      21.100  58.250  21.440  1.00  0.00           C  
ATOM   3260  CD2 LEU   206      22.350  56.430  22.640  1.00  0.00           C  
ATOM   3261  HN  LEU   206      19.730  58.490  25.100  1.00  0.00           H  
ATOM   3262  HA  LEU   206      22.440  57.570  25.600  1.00  0.00           H  
ATOM   3263  HB1 LEU   206      23.070  58.780  23.510  1.00  0.00           H  
ATOM   3264  HB2 LEU   206      21.560  59.690  23.550  1.00  0.00           H  
ATOM   3265  HG  LEU   206      20.340  57.370  23.120  1.00  0.00           H  
ATOM   3266 1HD1 LEU   206      20.800  57.440  20.730  1.00  0.00           H  
ATOM   3267 2HD1 LEU   206      21.990  58.660  20.940  1.00  0.00           H  
ATOM   3268 3HD1 LEU   206      20.370  59.090  21.550  1.00  0.00           H  
ATOM   3269 1HD2 LEU   206      22.410  55.790  23.540  1.00  0.00           H  
ATOM   3270 2HD2 LEU   206      23.370  56.800  22.420  1.00  0.00           H  
ATOM   3271 3HD2 LEU   206      21.980  55.880  21.750  1.00  0.00           H  
ATOM   3272  N   ASP   207      23.370  59.710  26.410  1.00  0.00           N  
ATOM   3273  CA  ASP   207      23.820  60.640  27.340  1.00  0.00           C  
ATOM   3274  C   ASP   207      24.480  61.700  26.460  1.00  0.00           C  
ATOM   3275  O   ASP   207      24.600  61.520  25.210  1.00  0.00           O  
ATOM   3276  CB  ASP   207      24.740  60.020  28.380  1.00  0.00           C  
ATOM   3277  CG  ASP   207      25.000  60.870  29.560  1.00  0.00           C  
ATOM   3278  OD1 ASP   207      25.740  60.380  30.460  1.00  0.00           O  
ATOM   3279  OD2 ASP   207      24.660  62.060  29.630  1.00  0.00           O1-
ATOM   3280  HN  ASP   207      24.060  59.050  26.150  1.00  0.00           H  
ATOM   3281  HA  ASP   207      23.000  61.120  27.830  1.00  0.00           H  
ATOM   3282  HB1 ASP   207      25.720  59.750  27.930  1.00  0.00           H  
ATOM   3283  HB2 ASP   207      24.190  59.140  28.760  1.00  0.00           H  
ATOM   3284  N   LYS   208      24.880  62.870  26.990  1.00  0.00           N  
ATOM   3285  CA  LYS   208      25.330  63.940  26.200  1.00  0.00           C  
ATOM   3286  C   LYS   208      26.550  63.680  25.230  1.00  0.00           C  
ATOM   3287  O   LYS   208      26.690  64.200  24.140  1.00  0.00           O  
ATOM   3288  CB  LYS   208      25.740  65.200  27.080  1.00  0.00           C  
ATOM   3289  CG  LYS   208      26.790  64.950  28.250  1.00  0.00           C  
ATOM   3290  CD  LYS   208      27.160  66.230  28.990  1.00  0.00           C  
ATOM   3291  CE  LYS   208      28.030  65.970  30.280  1.00  0.00           C  
ATOM   3292  NZ  LYS   208      27.770  64.750  31.010  1.00  0.00           N1+
ATOM   3293  HN  LYS   208      24.870  62.900  27.990  1.00  0.00           H  
ATOM   3294  HA  LYS   208      24.520  64.280  25.560  1.00  0.00           H  
ATOM   3295  HB1 LYS   208      24.780  65.620  27.430  1.00  0.00           H  
ATOM   3296  HB2 LYS   208      26.160  65.960  26.390  1.00  0.00           H  
ATOM   3297  HG1 LYS   208      27.700  64.510  27.780  1.00  0.00           H  
ATOM   3298  HG2 LYS   208      26.230  64.250  28.900  1.00  0.00           H  
ATOM   3299  HD1 LYS   208      26.230  66.630  29.440  1.00  0.00           H  
ATOM   3300  HD2 LYS   208      27.650  67.030  28.390  1.00  0.00           H  
ATOM   3301  HE1 LYS   208      27.910  66.850  30.940  1.00  0.00           H  
ATOM   3302  HE2 LYS   208      29.110  65.970  30.030  1.00  0.00           H  
ATOM   3303  HZ1 LYS   208      28.220  63.880  30.650  1.00  0.00           H  
ATOM   3304  HZ2 LYS   208      26.760  64.530  31.090  1.00  0.00           H  
ATOM   3305  HZ3 LYS   208      28.170  64.830  31.960  1.00  0.00           H  
ATOM   3306  N   SER   209      27.460  62.760  25.640  1.00  0.00           N  
ATOM   3307  CA  SER   209      28.630  62.360  24.800  1.00  0.00           C  
ATOM   3308  C   SER   209      28.230  61.340  23.790  1.00  0.00           C  
ATOM   3309  O   SER   209      29.130  60.890  23.110  1.00  0.00           O  
ATOM   3310  CB  SER   209      29.840  61.950  25.680  1.00  0.00           C  
ATOM   3311  OG  SER   209      30.360  63.070  26.300  1.00  0.00           O  
ATOM   3312  HN  SER   209      27.480  62.410  26.570  1.00  0.00           H  
ATOM   3313  HA  SER   209      28.960  63.250  24.280  1.00  0.00           H  
ATOM   3314  HB1 SER   209      30.600  61.380  25.090  1.00  0.00           H  
ATOM   3315  HB2 SER   209      29.500  61.200  26.420  1.00  0.00           H  
ATOM   3316  HG1 SER   209      30.830  63.530  25.610  1.00  0.00           H  
ATOM   3317  N   GLY   210      26.950  60.970  23.630  1.00  0.00           N  
ATOM   3318  CA  GLY   210      26.320  60.060  22.760  1.00  0.00           C  
ATOM   3319  C   GLY   210      26.430  58.590  23.130  1.00  0.00           C  
ATOM   3320  O   GLY   210      26.370  57.700  22.260  1.00  0.00           O  
ATOM   3321  HN  GLY   210      26.240  61.430  24.170  1.00  0.00           H  
ATOM   3322  HA1 GLY   210      26.840  60.190  21.820  1.00  0.00           H  
ATOM   3323  HA2 GLY   210      25.250  60.220  22.750  1.00  0.00           H  
ATOM   3324  N   HSD   211      26.520  58.280  24.420  1.00  0.00           N  
ATOM   3325  CA  HSD   211      26.760  56.860  24.920  1.00  0.00           C  
ATOM   3326  C   HSD   211      25.470  56.500  25.670  1.00  0.00           C  
ATOM   3327  O   HSD   211      24.790  57.280  26.320  1.00  0.00           O  
ATOM   3328  CB  HSD   211      27.980  56.690  25.790  1.00  0.00           C  
ATOM   3329  CG  HSD   211      29.240  57.060  25.120  1.00  0.00           C  
ATOM   3330  CD2 HSD   211      29.830  58.260  25.010  1.00  0.00           C  
ATOM   3331  ND1 HSD   211      30.200  56.100  24.820  1.00  0.00           N  
ATOM   3332  CE1 HSD   211      31.290  56.780  24.530  1.00  0.00           C  
ATOM   3333  NE2 HSD   211      31.130  58.070  24.580  1.00  0.00           N  
ATOM   3334  HN  HSD   211      26.460  58.980  25.120  1.00  0.00           H  
ATOM   3335  HA  HSD   211      26.830  56.220  24.060  1.00  0.00           H  
ATOM   3336  HB1 HSD   211      28.050  55.680  26.250  1.00  0.00           H  
ATOM   3337  HB2 HSD   211      27.880  57.360  26.670  1.00  0.00           H  
ATOM   3338  HD1 HSD   211      30.150  55.110  24.960  1.00  0.00           H  
ATOM   3339  HD2 HSD   211      29.440  59.260  25.160  1.00  0.00           H  
ATOM   3340  HE1 HSD   211      32.270  56.350  24.300  1.00  0.00           H  
ATOM   3341  N   LEU   212      25.180  55.210  25.520  1.00  0.00           N  
ATOM   3342  CA  LEU   212      23.980  54.530  25.890  1.00  0.00           C  
ATOM   3343  C   LEU   212      24.000  54.180  27.390  1.00  0.00           C  
ATOM   3344  O   LEU   212      24.920  53.570  27.930  1.00  0.00           O  
ATOM   3345  CB  LEU   212      23.930  53.350  24.910  1.00  0.00           C  
ATOM   3346  CG  LEU   212      22.750  52.370  25.160  1.00  0.00           C  
ATOM   3347  CD1 LEU   212      21.500  53.100  24.820  1.00  0.00           C  
ATOM   3348  CD2 LEU   212      22.870  51.190  24.260  1.00  0.00           C  
ATOM   3349  HN  LEU   212      25.870  54.690  25.040  1.00  0.00           H  
ATOM   3350  HA  LEU   212      23.190  55.240  25.680  1.00  0.00           H  
ATOM   3351  HB1 LEU   212      24.870  52.750  24.950  1.00  0.00           H  
ATOM   3352  HB2 LEU   212      23.870  53.680  23.860  1.00  0.00           H  
ATOM   3353  HG  LEU   212      22.700  52.030  26.210  1.00  0.00           H  
ATOM   3354 1HD1 LEU   212      20.600  52.450  24.920  1.00  0.00           H  
ATOM   3355 2HD1 LEU   212      21.460  53.650  23.860  1.00  0.00           H  
ATOM   3356 3HD1 LEU   212      21.290  53.870  25.590  1.00  0.00           H  
ATOM   3357 1HD2 LEU   212      22.050  50.440  24.370  1.00  0.00           H  
ATOM   3358 2HD2 LEU   212      23.860  50.690  24.360  1.00  0.00           H  
ATOM   3359 3HD2 LEU   212      22.750  51.670  23.260  1.00  0.00           H  
ATOM   3360  N   LYS   213      22.880  54.520  28.130  1.00  0.00           N  
ATOM   3361  CA  LYS   213      22.620  54.120  29.530  1.00  0.00           C  
ATOM   3362  C   LYS   213      21.170  53.650  29.710  1.00  0.00           C  
ATOM   3363  O   LYS   213      20.210  54.420  29.480  1.00  0.00           O  
ATOM   3364  CB  LYS   213      22.830  55.410  30.400  1.00  0.00           C  
ATOM   3365  CG  LYS   213      24.130  56.100  30.240  1.00  0.00           C  
ATOM   3366  CD  LYS   213      24.350  57.190  31.340  1.00  0.00           C  
ATOM   3367  CE  LYS   213      25.770  57.630  31.560  1.00  0.00           C  
ATOM   3368  NZ  LYS   213      25.830  58.640  32.570  1.00  0.00           N1+
ATOM   3369  HN  LYS   213      22.270  55.200  27.750  1.00  0.00           H  
ATOM   3370  HA  LYS   213      23.290  53.290  29.710  1.00  0.00           H  
ATOM   3371  HB1 LYS   213      22.620  55.310  31.480  1.00  0.00           H  
ATOM   3372  HB2 LYS   213      22.080  56.120  30.010  1.00  0.00           H  
ATOM   3373  HG1 LYS   213      24.210  56.660  29.280  1.00  0.00           H  
ATOM   3374  HG2 LYS   213      24.860  55.260  30.250  1.00  0.00           H  
ATOM   3375  HD1 LYS   213      24.060  56.840  32.350  1.00  0.00           H  
ATOM   3376  HD2 LYS   213      23.760  58.050  30.970  1.00  0.00           H  
ATOM   3377  HE1 LYS   213      26.200  58.090  30.640  1.00  0.00           H  
ATOM   3378  HE2 LYS   213      26.350  56.780  31.980  1.00  0.00           H  
ATOM   3379  HZ1 LYS   213      25.330  59.500  32.250  1.00  0.00           H  
ATOM   3380  HZ2 LYS   213      26.830  58.880  32.770  1.00  0.00           H  
ATOM   3381  HZ3 LYS   213      25.380  58.430  33.490  1.00  0.00           H  
ATOM   3382  N   LEU   214      20.960  52.400  30.200  1.00  0.00           N  
ATOM   3383  CA  LEU   214      19.730  51.770  30.570  1.00  0.00           C  
ATOM   3384  C   LEU   214      19.070  52.450  31.840  1.00  0.00           C  
ATOM   3385  O   LEU   214      19.660  52.700  32.870  1.00  0.00           O  
ATOM   3386  CB  LEU   214      19.890  50.300  30.910  1.00  0.00           C  
ATOM   3387  CG  LEU   214      20.040  49.390  29.750  1.00  0.00           C  
ATOM   3388  CD1 LEU   214      21.490  49.510  29.100  1.00  0.00           C  
ATOM   3389  CD2 LEU   214      19.930  47.880  30.220  1.00  0.00           C  
ATOM   3390  HN  LEU   214      21.700  51.790  30.460  1.00  0.00           H  
ATOM   3391  HA  LEU   214      18.990  51.900  29.790  1.00  0.00           H  
ATOM   3392  HB1 LEU   214      19.010  49.880  31.420  1.00  0.00           H  
ATOM   3393  HB2 LEU   214      20.720  50.270  31.650  1.00  0.00           H  
ATOM   3394  HG  LEU   214      19.270  49.610  28.980  1.00  0.00           H  
ATOM   3395 1HD1 LEU   214      21.590  50.510  28.630  1.00  0.00           H  
ATOM   3396 2HD1 LEU   214      21.560  48.640  28.410  1.00  0.00           H  
ATOM   3397 3HD1 LEU   214      22.310  49.410  29.830  1.00  0.00           H  
ATOM   3398 1HD2 LEU   214      18.870  47.590  30.370  1.00  0.00           H  
ATOM   3399 2HD2 LEU   214      20.460  47.770  31.180  1.00  0.00           H  
ATOM   3400 3HD2 LEU   214      20.340  47.160  29.480  1.00  0.00           H  
ATOM   3401  N   ALA   215      17.760  52.680  31.770  1.00  0.00           N  
ATOM   3402  CA  ALA   215      17.160  53.380  32.920  1.00  0.00           C  
ATOM   3403  C   ALA   215      15.840  52.800  33.370  1.00  0.00           C  
ATOM   3404  O   ALA   215      15.280  53.260  34.390  1.00  0.00           O  
ATOM   3405  CB  ALA   215      17.010  54.940  32.640  1.00  0.00           C  
ATOM   3406  HN  ALA   215      17.120  52.480  31.020  1.00  0.00           H  
ATOM   3407  HA  ALA   215      17.740  53.400  33.830  1.00  0.00           H  
ATOM   3408  HB1 ALA   215      16.450  55.090  31.680  1.00  0.00           H  
ATOM   3409  HB2 ALA   215      17.980  55.470  32.580  1.00  0.00           H  
ATOM   3410  HB3 ALA   215      16.450  55.410  33.480  1.00  0.00           H  
ATOM   3411  N   ASP   216      15.370  51.760  32.700  1.00  0.00           N  
ATOM   3412  CA  ASP   216      14.100  51.100  33.150  1.00  0.00           C  
ATOM   3413  C   ASP   216      14.380  49.600  33.430  1.00  0.00           C  
ATOM   3414  O   ASP   216      14.860  48.790  32.640  1.00  0.00           O  
ATOM   3415  CB  ASP   216      12.950  51.260  32.080  1.00  0.00           C  
ATOM   3416  CG  ASP   216      11.800  50.230  32.030  1.00  0.00           C  
ATOM   3417  OD1 ASP   216      11.170  50.090  30.960  1.00  0.00           O  
ATOM   3418  OD2 ASP   216      11.510  49.600  33.130  1.00  0.00           O1-
ATOM   3419  HN  ASP   216      15.920  51.340  31.990  1.00  0.00           H  
ATOM   3420  HA  ASP   216      13.860  51.530  34.110  1.00  0.00           H  
ATOM   3421  HB1 ASP   216      13.510  51.320  31.130  1.00  0.00           H  
ATOM   3422  HB2 ASP   216      12.480  52.220  32.350  1.00  0.00           H  
ATOM   3423  N   PHE   217      14.100  49.180  34.730  1.00  0.00           N  
ATOM   3424  CA  PHE   217      14.270  47.840  35.180  1.00  0.00           C  
ATOM   3425  C   PHE   217      13.010  47.270  35.740  1.00  0.00           C  
ATOM   3426  O   PHE   217      13.140  46.300  36.540  1.00  0.00           O  
ATOM   3427  CB  PHE   217      15.570  47.670  36.040  1.00  0.00           C  
ATOM   3428  CG  PHE   217      16.790  48.260  35.360  1.00  0.00           C  
ATOM   3429  CD1 PHE   217      17.670  47.390  34.620  1.00  0.00           C  
ATOM   3430  CD2 PHE   217      17.080  49.600  35.570  1.00  0.00           C  
ATOM   3431  CE1 PHE   217      18.770  47.940  34.040  1.00  0.00           C  
ATOM   3432  CE2 PHE   217      18.220  50.160  34.970  1.00  0.00           C  
ATOM   3433  CZ  PHE   217      19.130  49.260  34.340  1.00  0.00           C  
ATOM   3434  HN  PHE   217      13.680  49.840  35.350  1.00  0.00           H  
ATOM   3435  HA  PHE   217      14.530  47.250  34.310  1.00  0.00           H  
ATOM   3436  HB1 PHE   217      15.720  46.580  36.160  1.00  0.00           H  
ATOM   3437  HB2 PHE   217      15.450  48.110  37.060  1.00  0.00           H  
ATOM   3438  HD1 PHE   217      17.410  46.360  34.420  1.00  0.00           H  
ATOM   3439  HD2 PHE   217      16.380  50.190  36.150  1.00  0.00           H  
ATOM   3440  HE1 PHE   217      19.390  47.290  33.440  1.00  0.00           H  
ATOM   3441  HE2 PHE   217      18.490  51.200  35.040  1.00  0.00           H  
ATOM   3442  HZ  PHE   217      20.040  49.670  33.920  1.00  0.00           H  
ATOM   3443  N   GLY   218      11.800  47.740  35.410  1.00  0.00           N  
ATOM   3444  CA  GLY   218      10.570  47.230  35.920  1.00  0.00           C  
ATOM   3445  C   GLY   218      10.270  45.730  35.610  1.00  0.00           C  
ATOM   3446  O   GLY   218       9.680  44.980  36.370  1.00  0.00           O  
ATOM   3447  HN  GLY   218      11.760  48.410  34.670  1.00  0.00           H  
ATOM   3448  HA1 GLY   218       9.790  47.830  35.470  1.00  0.00           H  
ATOM   3449  HA2 GLY   218      10.620  47.450  36.980  1.00  0.00           H  
ATOM   3450  N   THR   219      10.590  45.230  34.410  1.00  0.00           N  
ATOM   3451  CA  THR   219      10.270  43.890  34.000  1.00  0.00           C  
ATOM   3452  C   THR   219      11.180  42.870  34.800  1.00  0.00           C  
ATOM   3453  O   THR   219      10.850  41.720  34.920  1.00  0.00           O  
ATOM   3454  CB  THR   219      10.420  43.650  32.540  1.00  0.00           C  
ATOM   3455  CG2 THR   219       9.420  44.500  31.740  1.00  0.00           C  
ATOM   3456  OG1 THR   219      11.700  43.860  31.980  1.00  0.00           O  
ATOM   3457  HN  THR   219      11.010  45.710  33.640  1.00  0.00           H  
ATOM   3458  HA  THR   219       9.260  43.550  34.170  1.00  0.00           H  
ATOM   3459  HB  THR   219      10.140  42.590  32.320  1.00  0.00           H  
ATOM   3460  HG1 THR   219      12.210  43.060  32.170  1.00  0.00           H  
ATOM   3461 1HG2 THR   219       9.690  45.570  31.580  1.00  0.00           H  
ATOM   3462 2HG2 THR   219       8.480  44.500  32.320  1.00  0.00           H  
ATOM   3463 3HG2 THR   219       9.160  44.090  30.740  1.00  0.00           H  
ATOM   3464  N   CYS   220      12.350  43.300  35.400  1.00  0.00           N  
ATOM   3465  CA  CYS   220      13.490  42.490  35.900  1.00  0.00           C  
ATOM   3466  C   CYS   220      13.250  41.440  36.990  1.00  0.00           C  
ATOM   3467  O   CYS   220      12.450  41.690  37.920  1.00  0.00           O  
ATOM   3468  CB  CYS   220      14.690  43.510  36.270  1.00  0.00           C  
ATOM   3469  SG  CYS   220      15.420  44.210  34.780  1.00  0.00           S  
ATOM   3470  HN  CYS   220      12.360  44.290  35.380  1.00  0.00           H  
ATOM   3471  HA  CYS   220      13.800  41.860  35.080  1.00  0.00           H  
ATOM   3472  HB1 CYS   220      15.500  42.930  36.770  1.00  0.00           H  
ATOM   3473  HB2 CYS   220      14.290  44.270  36.970  1.00  0.00           H  
ATOM   3474  HG1 CYS   220      14.460  45.060  34.480  1.00  0.00           H  
ATOM   3475  N   MET   221      13.950  40.310  36.970  1.00  0.00           N  
ATOM   3476  CA  MET   221      13.740  39.420  38.060  1.00  0.00           C  
ATOM   3477  C   MET   221      14.990  38.490  38.260  1.00  0.00           C  
ATOM   3478  O   MET   221      15.550  38.050  37.300  1.00  0.00           O  
ATOM   3479  CB  MET   221      12.500  38.450  37.790  1.00  0.00           C  
ATOM   3480  CG  MET   221      11.180  39.100  37.890  1.00  0.00           C  
ATOM   3481  SD  MET   221       9.670  37.990  37.680  1.00  0.00           S  
ATOM   3482  CE  MET   221       8.610  39.180  38.600  1.00  0.00           C  
ATOM   3483  HN  MET   221      14.710  40.130  36.330  1.00  0.00           H  
ATOM   3484  HA  MET   221      13.610  40.000  38.960  1.00  0.00           H  
ATOM   3485  HB1 MET   221      12.630  37.610  38.510  1.00  0.00           H  
ATOM   3486  HB2 MET   221      12.710  38.080  36.770  1.00  0.00           H  
ATOM   3487  HG1 MET   221      11.060  39.850  37.080  1.00  0.00           H  
ATOM   3488  HG2 MET   221      11.100  39.600  38.880  1.00  0.00           H  
ATOM   3489  HE1 MET   221       7.570  38.810  38.800  1.00  0.00           H  
ATOM   3490  HE2 MET   221       8.530  40.220  38.210  1.00  0.00           H  
ATOM   3491  HE3 MET   221       8.950  39.300  39.640  1.00  0.00           H  
ATOM   3492  N   LYS   222      15.250  38.170  39.530  1.00  0.00           N  
ATOM   3493  CA  LYS   222      16.340  37.330  39.990  1.00  0.00           C  
ATOM   3494  C   LYS   222      16.290  35.900  39.600  1.00  0.00           C  
ATOM   3495  O   LYS   222      15.260  35.330  39.490  1.00  0.00           O  
ATOM   3496  CB  LYS   222      16.550  37.490  41.520  1.00  0.00           C  
ATOM   3497  CG  LYS   222      16.830  38.880  42.050  1.00  0.00           C  
ATOM   3498  CD  LYS   222      17.100  38.900  43.570  1.00  0.00           C  
ATOM   3499  CE  LYS   222      17.610  40.340  44.110  1.00  0.00           C  
ATOM   3500  NZ  LYS   222      16.530  41.280  44.380  1.00  0.00           N1+
ATOM   3501  HN  LYS   222      14.670  38.600  40.220  1.00  0.00           H  
ATOM   3502  HA  LYS   222      17.230  37.670  39.470  1.00  0.00           H  
ATOM   3503  HB1 LYS   222      17.450  36.930  41.820  1.00  0.00           H  
ATOM   3504  HB2 LYS   222      15.670  37.060  42.050  1.00  0.00           H  
ATOM   3505  HG1 LYS   222      16.070  39.660  41.770  1.00  0.00           H  
ATOM   3506  HG2 LYS   222      17.780  39.180  41.570  1.00  0.00           H  
ATOM   3507  HD1 LYS   222      17.900  38.150  43.690  1.00  0.00           H  
ATOM   3508  HD2 LYS   222      16.230  38.560  44.170  1.00  0.00           H  
ATOM   3509  HE1 LYS   222      18.350  40.860  43.490  1.00  0.00           H  
ATOM   3510  HE2 LYS   222      18.140  40.250  45.090  1.00  0.00           H  
ATOM   3511  HZ1 LYS   222      15.830  40.720  44.900  1.00  0.00           H  
ATOM   3512  HZ2 LYS   222      15.980  41.590  43.550  1.00  0.00           H  
ATOM   3513  HZ3 LYS   222      16.880  42.100  44.930  1.00  0.00           H  
ATOM   3514  N   MET   223      17.430  35.310  39.240  1.00  0.00           N  
ATOM   3515  CA  MET   223      17.490  33.870  38.930  1.00  0.00           C  
ATOM   3516  C   MET   223      17.140  33.000  40.070  1.00  0.00           C  
ATOM   3517  O   MET   223      17.380  33.330  41.230  1.00  0.00           O  
ATOM   3518  CB  MET   223      18.940  33.500  38.440  1.00  0.00           C  
ATOM   3519  CG  MET   223      19.420  34.260  37.130  1.00  0.00           C  
ATOM   3520  SD  MET   223      21.170  34.010  36.800  1.00  0.00           S  
ATOM   3521  CE  MET   223      21.430  35.290  35.630  1.00  0.00           C  
ATOM   3522  HN  MET   223      18.330  35.720  39.410  1.00  0.00           H  
ATOM   3523  HA  MET   223      16.840  33.700  38.090  1.00  0.00           H  
ATOM   3524  HB1 MET   223      19.200  32.430  38.250  1.00  0.00           H  
ATOM   3525  HB2 MET   223      19.600  33.750  39.290  1.00  0.00           H  
ATOM   3526  HG1 MET   223      19.310  35.360  37.270  1.00  0.00           H  
ATOM   3527  HG2 MET   223      18.770  33.930  36.300  1.00  0.00           H  
ATOM   3528  HE1 MET   223      20.690  35.400  34.820  1.00  0.00           H  
ATOM   3529  HE2 MET   223      22.450  35.160  35.230  1.00  0.00           H  
ATOM   3530  HE3 MET   223      21.350  36.230  36.220  1.00  0.00           H  
ATOM   3531  N   ASN   224      16.520  31.810  39.790  1.00  0.00           N  
ATOM   3532  CA  ASN   224      16.360  30.710  40.720  1.00  0.00           C  
ATOM   3533  C   ASN   224      17.640  29.800  40.850  1.00  0.00           C  
ATOM   3534  O   ASN   224      18.690  30.210  40.350  1.00  0.00           O  
ATOM   3535  CB  ASN   224      15.050  29.870  40.440  1.00  0.00           C  
ATOM   3536  CG  ASN   224      15.180  28.970  39.240  1.00  0.00           C  
ATOM   3537  ND2 ASN   224      14.160  28.080  39.020  1.00  0.00           N  
ATOM   3538  OD1 ASN   224      16.160  28.910  38.460  1.00  0.00           O  
ATOM   3539  HN  ASN   224      16.200  31.670  38.860  1.00  0.00           H  
ATOM   3540  HA  ASN   224      16.180  31.050  41.740  1.00  0.00           H  
ATOM   3541  HB1 ASN   224      14.200  30.590  40.310  1.00  0.00           H  
ATOM   3542  HB2 ASN   224      14.880  29.220  41.320  1.00  0.00           H  
ATOM   3543 1HD2 ASN   224      14.260  27.410  38.280  1.00  0.00           H  
ATOM   3544 2HD2 ASN   224      13.370  28.060  39.630  1.00  0.00           H  
ATOM   3545  N   LYS   225      17.610  28.810  41.640  1.00  0.00           N  
ATOM   3546  CA  LYS   225      18.640  27.780  41.730  1.00  0.00           C  
ATOM   3547  C   LYS   225      19.120  26.990  40.400  1.00  0.00           C  
ATOM   3548  O   LYS   225      19.990  26.100  40.490  1.00  0.00           O  
ATOM   3549  CB  LYS   225      18.300  26.730  42.820  1.00  0.00           C  
ATOM   3550  CG  LYS   225      16.830  26.350  42.850  1.00  0.00           C  
ATOM   3551  CD  LYS   225      16.440  25.400  41.700  1.00  0.00           C  
ATOM   3552  CE  LYS   225      14.910  25.200  41.750  1.00  0.00           C  
ATOM   3553  NZ  LYS   225      14.530  24.250  40.660  1.00  0.00           N1+
ATOM   3554  HN  LYS   225      16.800  28.730  42.230  1.00  0.00           H  
ATOM   3555  HA  LYS   225      19.580  28.220  42.070  1.00  0.00           H  
ATOM   3556  HB1 LYS   225      18.540  27.330  43.730  1.00  0.00           H  
ATOM   3557  HB2 LYS   225      19.070  25.930  42.890  1.00  0.00           H  
ATOM   3558  HG1 LYS   225      16.160  27.220  42.710  1.00  0.00           H  
ATOM   3559  HG2 LYS   225      16.510  25.890  43.810  1.00  0.00           H  
ATOM   3560  HD1 LYS   225      16.970  24.440  41.890  1.00  0.00           H  
ATOM   3561  HD2 LYS   225      16.790  25.820  40.730  1.00  0.00           H  
ATOM   3562  HE1 LYS   225      14.260  26.080  41.550  1.00  0.00           H  
ATOM   3563  HE2 LYS   225      14.530  24.730  42.690  1.00  0.00           H  
ATOM   3564  HZ1 LYS   225      14.680  23.310  41.070  1.00  0.00           H  
ATOM   3565  HZ2 LYS   225      15.130  24.300  39.820  1.00  0.00           H  
ATOM   3566  HZ3 LYS   225      13.530  24.290  40.380  1.00  0.00           H  
ATOM   3567  N   GLU   226      18.550  27.290  39.200  1.00  0.00           N  
ATOM   3568  CA  GLU   226      18.900  26.680  37.930  1.00  0.00           C  
ATOM   3569  C   GLU   226      18.810  27.700  36.790  1.00  0.00           C  
ATOM   3570  O   GLU   226      18.660  27.320  35.630  1.00  0.00           O  
ATOM   3571  CB  GLU   226      17.900  25.530  37.530  1.00  0.00           C  
ATOM   3572  CG  GLU   226      18.200  24.230  38.290  1.00  0.00           C  
ATOM   3573  CD  GLU   226      17.060  23.250  38.220  1.00  0.00           C  
ATOM   3574  OE1 GLU   226      15.910  23.660  38.490  1.00  0.00           O  
ATOM   3575  OE2 GLU   226      17.260  22.050  37.890  1.00  0.00           O1-
ATOM   3576  HN  GLU   226      17.760  27.890  39.140  1.00  0.00           H  
ATOM   3577  HA  GLU   226      19.940  26.420  37.810  1.00  0.00           H  
ATOM   3578  HB1 GLU   226      17.890  25.380  36.430  1.00  0.00           H  
ATOM   3579  HB2 GLU   226      16.900  25.900  37.780  1.00  0.00           H  
ATOM   3580  HG1 GLU   226      18.310  24.440  39.380  1.00  0.00           H  
ATOM   3581  HG2 GLU   226      19.020  23.660  37.830  1.00  0.00           H  
ATOM   3582  N   GLY   227      19.010  28.970  37.050  1.00  0.00           N  
ATOM   3583  CA  GLY   227      19.140  30.100  36.120  1.00  0.00           C  
ATOM   3584  C   GLY   227      17.880  30.560  35.390  1.00  0.00           C  
ATOM   3585  O   GLY   227      17.960  31.050  34.280  1.00  0.00           O  
ATOM   3586  HN  GLY   227      19.140  29.240  38.000  1.00  0.00           H  
ATOM   3587  HA1 GLY   227      19.810  29.770  35.340  1.00  0.00           H  
ATOM   3588  HA2 GLY   227      19.580  30.940  36.640  1.00  0.00           H  
ATOM   3589  N   MET   228      16.660  30.240  35.950  1.00  0.00           N  
ATOM   3590  CA  MET   228      15.390  30.340  35.210  1.00  0.00           C  
ATOM   3591  C   MET   228      14.480  31.340  36.030  1.00  0.00           C  
ATOM   3592  O   MET   228      14.690  31.510  37.230  1.00  0.00           O  
ATOM   3593  CB  MET   228      14.740  28.970  35.080  1.00  0.00           C  
ATOM   3594  CG  MET   228      15.610  27.950  34.250  1.00  0.00           C  
ATOM   3595  SD  MET   228      15.140  26.170  34.400  1.00  0.00           S  
ATOM   3596  CE  MET   228      16.420  25.450  33.500  1.00  0.00           C  
ATOM   3597  HN  MET   228      16.700  29.870  36.870  1.00  0.00           H  
ATOM   3598  HA  MET   228      15.580  30.710  34.210  1.00  0.00           H  
ATOM   3599  HB1 MET   228      13.870  29.150  34.420  1.00  0.00           H  
ATOM   3600  HB2 MET   228      14.560  28.470  36.050  1.00  0.00           H  
ATOM   3601  HG1 MET   228      16.690  28.140  34.470  1.00  0.00           H  
ATOM   3602  HG2 MET   228      15.600  28.300  33.200  1.00  0.00           H  
ATOM   3603  HE1 MET   228      16.250  24.370  33.290  1.00  0.00           H  
ATOM   3604  HE2 MET   228      17.350  25.600  34.090  1.00  0.00           H  
ATOM   3605  HE3 MET   228      16.580  25.970  32.540  1.00  0.00           H  
ATOM   3606  N   VAL   229      13.530  31.970  35.360  1.00  0.00           N  
ATOM   3607  CA  VAL   229      12.500  32.750  36.110  1.00  0.00           C  
ATOM   3608  C   VAL   229      11.070  32.270  35.670  1.00  0.00           C  
ATOM   3609  O   VAL   229      10.790  32.010  34.470  1.00  0.00           O  
ATOM   3610  CB  VAL   229      12.670  34.220  35.910  1.00  0.00           C  
ATOM   3611  CG1 VAL   229      11.700  34.970  36.760  1.00  0.00           C  
ATOM   3612  CG2 VAL   229      14.140  34.610  36.350  1.00  0.00           C  
ATOM   3613  HN  VAL   229      13.420  31.900  34.370  1.00  0.00           H  
ATOM   3614  HA  VAL   229      12.580  32.490  37.150  1.00  0.00           H  
ATOM   3615  HB  VAL   229      12.560  34.500  34.840  1.00  0.00           H  
ATOM   3616 1HG1 VAL   229      11.820  34.800  37.860  1.00  0.00           H  
ATOM   3617 2HG1 VAL   229      10.610  34.890  36.540  1.00  0.00           H  
ATOM   3618 3HG1 VAL   229      11.980  36.040  36.650  1.00  0.00           H  
ATOM   3619 1HG2 VAL   229      14.280  35.710  36.300  1.00  0.00           H  
ATOM   3620 2HG2 VAL   229      14.860  34.240  35.600  1.00  0.00           H  
ATOM   3621 3HG2 VAL   229      14.360  34.240  37.370  1.00  0.00           H  
ATOM   3622  N   ARG   230      10.190  32.060  36.730  1.00  0.00           N  
ATOM   3623  CA  ARG   230       8.800  31.740  36.560  1.00  0.00           C  
ATOM   3624  C   ARG   230       7.960  32.860  37.110  1.00  0.00           C  
ATOM   3625  O   ARG   230       8.220  33.250  38.290  1.00  0.00           O  
ATOM   3626  CB  ARG   230       8.530  30.380  37.320  1.00  0.00           C  
ATOM   3627  CG  ARG   230       7.030  29.970  37.510  1.00  0.00           C  
ATOM   3628  CD  ARG   230       6.730  28.860  38.500  1.00  0.00           C  
ATOM   3629  NE  ARG   230       6.980  29.450  39.880  1.00  0.00           N  
ATOM   3630  CZ  ARG   230       7.460  28.830  40.950  1.00  0.00           C  
ATOM   3631  NH1 ARG   230       7.750  27.570  41.040  1.00  0.00           N1+
ATOM   3632  NH2 ARG   230       7.700  29.610  42.000  1.00  0.00           N  
ATOM   3633  HN  ARG   230      10.540  32.070  37.660  1.00  0.00           H  
ATOM   3634  HA  ARG   230       8.480  31.690  35.530  1.00  0.00           H  
ATOM   3635  HB1 ARG   230       9.000  30.470  38.320  1.00  0.00           H  
ATOM   3636  HB2 ARG   230       8.990  29.510  36.800  1.00  0.00           H  
ATOM   3637  HG1 ARG   230       6.630  29.750  36.500  1.00  0.00           H  
ATOM   3638  HG2 ARG   230       6.510  30.900  37.850  1.00  0.00           H  
ATOM   3639  HD1 ARG   230       7.300  27.920  38.360  1.00  0.00           H  
ATOM   3640  HD2 ARG   230       5.650  28.630  38.350  1.00  0.00           H  
ATOM   3641  HE  ARG   230       6.560  30.350  39.990  1.00  0.00           H  
ATOM   3642 1HH1 ARG   230       7.720  27.100  40.150  1.00  0.00           H  
ATOM   3643 2HH1 ARG   230       7.550  27.210  41.950  1.00  0.00           H  
ATOM   3644 1HH2 ARG   230       7.640  30.590  41.820  1.00  0.00           H  
ATOM   3645 2HH2 ARG   230       7.940  29.150  42.850  1.00  0.00           H  
ATOM   3646  N   CYS   231       7.060  33.310  36.300  1.00  0.00           N  
ATOM   3647  CA  CYS   231       6.170  34.400  36.600  1.00  0.00           C  
ATOM   3648  C   CYS   231       4.880  34.250  35.780  1.00  0.00           C  
ATOM   3649  O   CYS   231       4.950  33.810  34.660  1.00  0.00           O  
ATOM   3650  CB  CYS   231       6.730  35.780  36.240  1.00  0.00           C  
ATOM   3651  SG  CYS   231       5.710  37.210  36.860  1.00  0.00           S  
ATOM   3652  HN  CYS   231       7.070  32.940  35.380  1.00  0.00           H  
ATOM   3653  HA  CYS   231       5.930  34.360  37.660  1.00  0.00           H  
ATOM   3654  HB1 CYS   231       6.910  35.750  35.150  1.00  0.00           H  
ATOM   3655  HB2 CYS   231       7.720  35.810  36.760  1.00  0.00           H  
ATOM   3656  HG1 CYS   231       6.140  37.210  38.110  1.00  0.00           H  
ATOM   3657  N   ASP   232       3.670  34.600  36.380  1.00  0.00           N  
ATOM   3658  CA  ASP   232       2.390  34.530  35.770  1.00  0.00           C  
ATOM   3659  C   ASP   232       2.290  35.270  34.390  1.00  0.00           C  
ATOM   3660  O   ASP   232       1.610  34.810  33.470  1.00  0.00           O  
ATOM   3661  CB  ASP   232       1.330  35.120  36.850  1.00  0.00           C  
ATOM   3662  CG  ASP   232       1.280  34.480  38.230  1.00  0.00           C  
ATOM   3663  OD1 ASP   232       1.200  35.190  39.220  1.00  0.00           O  
ATOM   3664  OD2 ASP   232       1.350  33.260  38.280  1.00  0.00           O1-
ATOM   3665  HN  ASP   232       3.690  34.970  37.300  1.00  0.00           H  
ATOM   3666  HA  ASP   232       2.160  33.490  35.580  1.00  0.00           H  
ATOM   3667  HB1 ASP   232       0.280  35.140  36.490  1.00  0.00           H  
ATOM   3668  HB2 ASP   232       1.560  36.200  36.990  1.00  0.00           H  
ATOM   3669  N   THR   233       3.070  36.350  34.250  1.00  0.00           N  
ATOM   3670  CA  THR   233       3.090  37.200  33.070  1.00  0.00           C  
ATOM   3671  C   THR   233       4.160  36.740  32.080  1.00  0.00           C  
ATOM   3672  O   THR   233       5.320  36.550  32.390  1.00  0.00           O  
ATOM   3673  CB  THR   233       3.140  38.740  33.220  1.00  0.00           C  
ATOM   3674  CG2 THR   233       1.860  39.330  33.790  1.00  0.00           C  
ATOM   3675  OG1 THR   233       4.170  39.120  34.080  1.00  0.00           O  
ATOM   3676  HN  THR   233       3.600  36.740  35.000  1.00  0.00           H  
ATOM   3677  HA  THR   233       2.200  37.040  32.470  1.00  0.00           H  
ATOM   3678  HB  THR   233       3.320  39.270  32.270  1.00  0.00           H  
ATOM   3679  HG1 THR   233       5.010  38.850  33.700  1.00  0.00           H  
ATOM   3680 1HG2 THR   233       1.630  38.710  34.690  1.00  0.00           H  
ATOM   3681 2HG2 THR   233       1.060  39.140  33.040  1.00  0.00           H  
ATOM   3682 3HG2 THR   233       1.740  40.400  34.060  1.00  0.00           H  
ATOM   3683  N   ALA   234       3.740  36.630  30.790  1.00  0.00           N  
ATOM   3684  CA  ALA   234       4.490  36.170  29.650  1.00  0.00           C  
ATOM   3685  C   ALA   234       5.720  37.060  29.280  1.00  0.00           C  
ATOM   3686  O   ALA   234       5.730  38.280  29.370  1.00  0.00           O  
ATOM   3687  CB  ALA   234       3.550  35.920  28.480  1.00  0.00           C  
ATOM   3688  HN  ALA   234       2.860  37.020  30.520  1.00  0.00           H  
ATOM   3689  HA  ALA   234       4.790  35.210  30.040  1.00  0.00           H  
ATOM   3690  HB1 ALA   234       2.750  35.230  28.820  1.00  0.00           H  
ATOM   3691  HB2 ALA   234       4.200  35.430  27.720  1.00  0.00           H  
ATOM   3692  HB3 ALA   234       3.020  36.770  27.980  1.00  0.00           H  
ATOM   3693  N   VAL   235       6.830  36.370  28.790  1.00  0.00           N  
ATOM   3694  CA  VAL   235       8.160  37.020  28.520  1.00  0.00           C  
ATOM   3695  C   VAL   235       8.150  37.930  27.240  1.00  0.00           C  
ATOM   3696  O   VAL   235       7.700  37.500  26.200  1.00  0.00           O  
ATOM   3697  CB  VAL   235       9.330  36.050  28.580  1.00  0.00           C  
ATOM   3698  CG1 VAL   235      10.650  36.750  28.240  1.00  0.00           C  
ATOM   3699  CG2 VAL   235       9.460  35.330  29.890  1.00  0.00           C  
ATOM   3700  HN  VAL   235       6.770  35.400  28.590  1.00  0.00           H  
ATOM   3701  HA  VAL   235       8.290  37.630  29.410  1.00  0.00           H  
ATOM   3702  HB  VAL   235       9.170  35.250  27.830  1.00  0.00           H  
ATOM   3703 1HG1 VAL   235      10.660  37.140  27.200  1.00  0.00           H  
ATOM   3704 2HG1 VAL   235      11.600  36.230  28.440  1.00  0.00           H  
ATOM   3705 3HG1 VAL   235      10.650  37.700  28.820  1.00  0.00           H  
ATOM   3706 1HG2 VAL   235       9.720  35.950  30.780  1.00  0.00           H  
ATOM   3707 2HG2 VAL   235      10.240  34.540  29.900  1.00  0.00           H  
ATOM   3708 3HG2 VAL   235       8.560  34.720  30.150  1.00  0.00           H  
ATOM   3709  N   GLY   236       8.540  39.250  27.340  1.00  0.00           N  
ATOM   3710  CA  GLY   236       8.870  40.070  26.230  1.00  0.00           C  
ATOM   3711  C   GLY   236       7.750  41.010  25.880  1.00  0.00           C  
ATOM   3712  O   GLY   236       6.540  40.690  25.760  1.00  0.00           O  
ATOM   3713  HN  GLY   236       8.470  39.690  28.230  1.00  0.00           H  
ATOM   3714  HA1 GLY   236       9.220  39.510  25.380  1.00  0.00           H  
ATOM   3715  HA2 GLY   236       9.730  40.660  26.510  1.00  0.00           H  
ATOM   3716  N   THR   237       8.200  42.170  25.470  1.00  0.00           N  
ATOM   3717  CA  THR   237       7.460  43.230  24.660  1.00  0.00           C  
ATOM   3718  C   THR   237       6.530  42.630  23.560  1.00  0.00           C  
ATOM   3719  O   THR   237       6.960  41.660  22.970  1.00  0.00           O  
ATOM   3720  CB  THR   237       8.420  44.170  23.930  1.00  0.00           C  
ATOM   3721  CG2 THR   237       7.880  44.880  22.700  1.00  0.00           C  
ATOM   3722  OG1 THR   237       8.940  45.200  24.790  1.00  0.00           O  
ATOM   3723  HN  THR   237       9.130  42.460  25.690  1.00  0.00           H  
ATOM   3724  HA  THR   237       7.020  43.760  25.480  1.00  0.00           H  
ATOM   3725  HB  THR   237       9.230  43.500  23.560  1.00  0.00           H  
ATOM   3726  HG1 THR   237       9.530  44.760  25.410  1.00  0.00           H  
ATOM   3727 1HG2 THR   237       8.640  45.570  22.290  1.00  0.00           H  
ATOM   3728 2HG2 THR   237       6.980  45.490  22.980  1.00  0.00           H  
ATOM   3729 3HG2 THR   237       7.490  44.210  21.910  1.00  0.00           H  
ATOM   3730  N   PRO   238       5.260  43.080  23.410  1.00  0.00           N  
ATOM   3731  CA  PRO   238       4.220  42.390  22.740  1.00  0.00           C  
ATOM   3732  C   PRO   238       4.650  41.930  21.320  1.00  0.00           C  
ATOM   3733  O   PRO   238       4.100  40.940  20.810  1.00  0.00           O  
ATOM   3734  CB  PRO   238       2.940  43.300  22.820  1.00  0.00           C  
ATOM   3735  CG  PRO   238       3.100  44.080  24.070  1.00  0.00           C  
ATOM   3736  CD  PRO   238       4.680  44.160  24.240  1.00  0.00           C  
ATOM   3737  HA  PRO   238       4.030  41.500  23.330  1.00  0.00           H  
ATOM   3738  HB1 PRO   238       1.970  42.750  22.720  1.00  0.00           H  
ATOM   3739  HB2 PRO   238       3.020  44.000  21.960  1.00  0.00           H  
ATOM   3740  HG1 PRO   238       2.620  45.080  24.030  1.00  0.00           H  
ATOM   3741  HG2 PRO   238       2.570  43.610  24.920  1.00  0.00           H  
ATOM   3742  HD1 PRO   238       5.190  45.120  24.030  1.00  0.00           H  
ATOM   3743  HD2 PRO   238       4.940  43.950  25.300  1.00  0.00           H  
ATOM   3744  N   ASP   239       5.460  42.750  20.600  1.00  0.00           N  
ATOM   3745  CA  ASP   239       5.730  42.500  19.160  1.00  0.00           C  
ATOM   3746  C   ASP   239       7.130  41.870  18.980  1.00  0.00           C  
ATOM   3747  O   ASP   239       7.590  41.440  17.940  1.00  0.00           O  
ATOM   3748  CB  ASP   239       5.470  43.690  18.260  1.00  0.00           C  
ATOM   3749  CG  ASP   239       5.580  45.040  18.970  1.00  0.00           C  
ATOM   3750  OD1 ASP   239       6.390  45.240  19.910  1.00  0.00           O  
ATOM   3751  OD2 ASP   239       4.920  45.990  18.530  1.00  0.00           O1-
ATOM   3752  HN  ASP   239       5.840  43.600  20.950  1.00  0.00           H  
ATOM   3753  HA  ASP   239       5.180  41.650  18.790  1.00  0.00           H  
ATOM   3754  HB1 ASP   239       4.390  43.500  18.050  1.00  0.00           H  
ATOM   3755  HB2 ASP   239       5.980  43.850  17.280  1.00  0.00           H  
ATOM   3756  N   TYR   240       7.810  41.620  20.080  1.00  0.00           N  
ATOM   3757  CA  TYR   240       9.210  41.150  20.220  1.00  0.00           C  
ATOM   3758  C   TYR   240       9.070  39.770  20.800  1.00  0.00           C  
ATOM   3759  O   TYR   240      10.060  39.170  21.190  1.00  0.00           O  
ATOM   3760  CB  TYR   240      10.090  41.900  21.230  1.00  0.00           C  
ATOM   3761  CG  TYR   240      10.790  43.030  20.550  1.00  0.00           C  
ATOM   3762  CD1 TYR   240      12.230  43.150  20.630  1.00  0.00           C  
ATOM   3763  CD2 TYR   240      10.140  44.050  19.820  1.00  0.00           C  
ATOM   3764  CE1 TYR   240      12.940  44.210  20.000  1.00  0.00           C  
ATOM   3765  CE2 TYR   240      10.800  45.090  19.160  1.00  0.00           C  
ATOM   3766  CZ  TYR   240      12.220  45.110  19.220  1.00  0.00           C  
ATOM   3767  OH  TYR   240      12.950  46.050  18.360  1.00  0.00           O  
ATOM   3768  HN  TYR   240       7.350  41.870  20.930  1.00  0.00           H  
ATOM   3769  HA  TYR   240       9.680  41.000  19.260  1.00  0.00           H  
ATOM   3770  HB1 TYR   240      10.880  41.280  21.700  1.00  0.00           H  
ATOM   3771  HB2 TYR   240       9.520  42.350  22.060  1.00  0.00           H  
ATOM   3772  HD1 TYR   240      12.770  42.420  21.220  1.00  0.00           H  
ATOM   3773  HD2 TYR   240       9.070  44.020  19.850  1.00  0.00           H  
ATOM   3774  HE1 TYR   240      14.000  44.400  20.150  1.00  0.00           H  
ATOM   3775  HE2 TYR   240      10.240  45.780  18.570  1.00  0.00           H  
ATOM   3776  HH  TYR   240      12.460  46.120  17.530  1.00  0.00           H  
ATOM   3777  N   ILE   241       7.780  39.240  20.760  1.00  0.00           N  
ATOM   3778  CA  ILE   241       7.390  37.990  21.440  1.00  0.00           C  
ATOM   3779  C   ILE   241       8.010  36.900  20.630  1.00  0.00           C  
ATOM   3780  O   ILE   241       8.280  36.940  19.440  1.00  0.00           O  
ATOM   3781  CB  ILE   241       5.880  37.730  21.630  1.00  0.00           C  
ATOM   3782  CG1 ILE   241       5.580  36.690  22.700  1.00  0.00           C  
ATOM   3783  CG2 ILE   241       5.150  37.480  20.320  1.00  0.00           C  
ATOM   3784  CD  ILE   241       4.150  36.590  23.230  1.00  0.00           C  
ATOM   3785  HN  ILE   241       6.960  39.740  20.480  1.00  0.00           H  
ATOM   3786  HA  ILE   241       7.840  38.030  22.410  1.00  0.00           H  
ATOM   3787  HB  ILE   241       5.520  38.700  22.040  1.00  0.00           H  
ATOM   3788 1HG1 ILE   241       6.160  36.950  23.620  1.00  0.00           H  
ATOM   3789 2HG1 ILE   241       5.900  35.720  22.250  1.00  0.00           H  
ATOM   3790 1HG2 ILE   241       5.330  38.320  19.620  1.00  0.00           H  
ATOM   3791 2HG2 ILE   241       4.060  37.260  20.370  1.00  0.00           H  
ATOM   3792 3HG2 ILE   241       5.620  36.630  19.780  1.00  0.00           H  
ATOM   3793  HD1 ILE   241       4.190  36.060  24.210  1.00  0.00           H  
ATOM   3794  HD2 ILE   241       3.500  35.980  22.560  1.00  0.00           H  
ATOM   3795  HD3 ILE   241       3.740  37.610  23.350  1.00  0.00           H  
ATOM   3796  N   SER   242       8.330  35.870  21.340  1.00  0.00           N  
ATOM   3797  CA  SER   242       9.100  34.750  20.770  1.00  0.00           C  
ATOM   3798  C   SER   242       8.210  33.530  20.780  1.00  0.00           C  
ATOM   3799  O   SER   242       7.190  33.560  21.460  1.00  0.00           O  
ATOM   3800  CB  SER   242      10.340  34.480  21.610  1.00  0.00           C  
ATOM   3801  OG  SER   242      10.050  33.980  22.860  1.00  0.00           O  
ATOM   3802  HN  SER   242       8.080  35.750  22.300  1.00  0.00           H  
ATOM   3803  HA  SER   242       9.470  34.890  19.760  1.00  0.00           H  
ATOM   3804  HB1 SER   242      10.900  35.410  21.840  1.00  0.00           H  
ATOM   3805  HB2 SER   242      11.080  33.850  21.080  1.00  0.00           H  
ATOM   3806  HG1 SER   242       9.560  34.610  23.390  1.00  0.00           H  
ATOM   3807  N   PRO   243       8.510  32.430  20.080  1.00  0.00           N  
ATOM   3808  CA  PRO   243       7.490  31.560  19.470  1.00  0.00           C  
ATOM   3809  C   PRO   243       6.830  30.590  20.490  1.00  0.00           C  
ATOM   3810  O   PRO   243       5.640  30.370  20.330  1.00  0.00           O  
ATOM   3811  CB  PRO   243       8.200  30.690  18.430  1.00  0.00           C  
ATOM   3812  CG  PRO   243       9.330  31.620  17.980  1.00  0.00           C  
ATOM   3813  CD  PRO   243       9.760  32.290  19.260  1.00  0.00           C  
ATOM   3814  HA  PRO   243       6.700  32.090  18.990  1.00  0.00           H  
ATOM   3815  HB1 PRO   243       7.570  30.390  17.560  1.00  0.00           H  
ATOM   3816  HB2 PRO   243       8.640  29.790  18.900  1.00  0.00           H  
ATOM   3817  HG1 PRO   243      10.220  31.090  17.580  1.00  0.00           H  
ATOM   3818  HG2 PRO   243       8.990  32.410  17.280  1.00  0.00           H  
ATOM   3819  HD1 PRO   243      10.380  31.550  19.830  1.00  0.00           H  
ATOM   3820  HD2 PRO   243      10.340  33.210  19.040  1.00  0.00           H  
ATOM   3821  N   GLU   244       7.550  29.990  21.460  1.00  0.00           N  
ATOM   3822  CA  GLU   244       6.960  29.170  22.510  1.00  0.00           C  
ATOM   3823  C   GLU   244       6.140  29.980  23.530  1.00  0.00           C  
ATOM   3824  O   GLU   244       5.160  29.460  24.120  1.00  0.00           O  
ATOM   3825  CB  GLU   244       8.120  28.360  23.110  1.00  0.00           C  
ATOM   3826  CG  GLU   244       8.410  27.050  22.290  1.00  0.00           C  
ATOM   3827  CD  GLU   244       9.370  27.280  21.170  1.00  0.00           C  
ATOM   3828  OE1 GLU   244       9.130  27.940  20.170  1.00  0.00           O  
ATOM   3829  OE2 GLU   244      10.570  26.870  21.380  1.00  0.00           O1-
ATOM   3830  HN  GLU   244       8.540  29.980  21.530  1.00  0.00           H  
ATOM   3831  HA  GLU   244       6.270  28.410  22.140  1.00  0.00           H  
ATOM   3832  HB1 GLU   244       7.850  28.060  24.150  1.00  0.00           H  
ATOM   3833  HB2 GLU   244       9.070  28.940  23.160  1.00  0.00           H  
ATOM   3834  HG1 GLU   244       7.520  26.660  21.740  1.00  0.00           H  
ATOM   3835  HG2 GLU   244       8.800  26.250  22.960  1.00  0.00           H  
ATOM   3836  N   VAL   245       6.460  31.290  23.830  1.00  0.00           N  
ATOM   3837  CA  VAL   245       5.680  32.250  24.710  1.00  0.00           C  
ATOM   3838  C   VAL   245       4.330  32.470  24.120  1.00  0.00           C  
ATOM   3839  O   VAL   245       3.280  32.380  24.710  1.00  0.00           O  
ATOM   3840  CB  VAL   245       6.400  33.550  24.950  1.00  0.00           C  
ATOM   3841  CG1 VAL   245       5.580  34.330  25.980  1.00  0.00           C  
ATOM   3842  CG2 VAL   245       7.720  33.140  25.700  1.00  0.00           C  
ATOM   3843  HN  VAL   245       7.180  31.790  23.360  1.00  0.00           H  
ATOM   3844  HA  VAL   245       5.570  31.850  25.700  1.00  0.00           H  
ATOM   3845  HB  VAL   245       6.570  34.110  24.010  1.00  0.00           H  
ATOM   3846 1HG1 VAL   245       6.240  35.130  26.400  1.00  0.00           H  
ATOM   3847 2HG1 VAL   245       5.420  33.620  26.820  1.00  0.00           H  
ATOM   3848 3HG1 VAL   245       4.590  34.690  25.650  1.00  0.00           H  
ATOM   3849 1HG2 VAL   245       8.470  32.710  24.990  1.00  0.00           H  
ATOM   3850 2HG2 VAL   245       7.520  32.410  26.520  1.00  0.00           H  
ATOM   3851 3HG2 VAL   245       8.150  34.130  25.970  1.00  0.00           H  
ATOM   3852  N   LEU   246       4.390  32.740  22.790  1.00  0.00           N  
ATOM   3853  CA  LEU   246       3.280  33.100  21.900  1.00  0.00           C  
ATOM   3854  C   LEU   246       2.420  31.840  21.670  1.00  0.00           C  
ATOM   3855  O   LEU   246       1.200  31.930  21.810  1.00  0.00           O  
ATOM   3856  CB  LEU   246       3.860  33.600  20.600  1.00  0.00           C  
ATOM   3857  CG  LEU   246       2.770  34.000  19.550  1.00  0.00           C  
ATOM   3858  CD1 LEU   246       1.870  35.130  19.900  1.00  0.00           C  
ATOM   3859  CD2 LEU   246       3.480  34.440  18.260  1.00  0.00           C  
ATOM   3860  HN  LEU   246       5.260  32.720  22.300  1.00  0.00           H  
ATOM   3861  HA  LEU   246       2.650  33.820  22.400  1.00  0.00           H  
ATOM   3862  HB1 LEU   246       4.470  32.840  20.080  1.00  0.00           H  
ATOM   3863  HB2 LEU   246       4.360  34.580  20.760  1.00  0.00           H  
ATOM   3864  HG  LEU   246       2.230  33.060  19.320  1.00  0.00           H  
ATOM   3865 1HD1 LEU   246       1.320  34.910  20.840  1.00  0.00           H  
ATOM   3866 2HD1 LEU   246       1.120  35.250  19.090  1.00  0.00           H  
ATOM   3867 3HD1 LEU   246       2.400  36.090  20.110  1.00  0.00           H  
ATOM   3868 1HD2 LEU   246       4.090  35.350  18.430  1.00  0.00           H  
ATOM   3869 2HD2 LEU   246       2.720  34.590  17.470  1.00  0.00           H  
ATOM   3870 3HD2 LEU   246       4.170  33.630  17.930  1.00  0.00           H  
ATOM   3871  N   LYS   247       2.990  30.600  21.320  1.00  0.00           N  
ATOM   3872  CA  LYS   247       2.240  29.430  21.020  1.00  0.00           C  
ATOM   3873  C   LYS   247       1.330  29.080  22.220  1.00  0.00           C  
ATOM   3874  O   LYS   247       0.250  28.740  21.940  1.00  0.00           O  
ATOM   3875  CB  LYS   247       3.190  28.300  20.480  1.00  0.00           C  
ATOM   3876  CG  LYS   247       2.530  26.830  20.530  1.00  0.00           C  
ATOM   3877  CD  LYS   247       1.470  26.690  19.420  1.00  0.00           C  
ATOM   3878  CE  LYS   247       0.540  25.490  19.620  1.00  0.00           C  
ATOM   3879  NZ  LYS   247       1.330  24.230  19.570  1.00  0.00           N1+
ATOM   3880  HN  LYS   247       3.970  30.570  21.190  1.00  0.00           H  
ATOM   3881  HA  LYS   247       1.570  29.580  20.180  1.00  0.00           H  
ATOM   3882  HB1 LYS   247       4.130  28.270  21.070  1.00  0.00           H  
ATOM   3883  HB2 LYS   247       3.490  28.520  19.430  1.00  0.00           H  
ATOM   3884  HG1 LYS   247       2.110  26.540  21.520  1.00  0.00           H  
ATOM   3885  HG2 LYS   247       3.350  26.110  20.310  1.00  0.00           H  
ATOM   3886  HD1 LYS   247       1.970  26.600  18.430  1.00  0.00           H  
ATOM   3887  HD2 LYS   247       0.860  27.610  19.290  1.00  0.00           H  
ATOM   3888  HE1 LYS   247      -0.190  25.410  18.780  1.00  0.00           H  
ATOM   3889  HE2 LYS   247       0.010  25.580  20.590  1.00  0.00           H  
ATOM   3890  HZ1 LYS   247       0.750  23.490  19.990  1.00  0.00           H  
ATOM   3891  HZ2 LYS   247       2.180  24.340  20.160  1.00  0.00           H  
ATOM   3892  HZ3 LYS   247       1.650  24.090  18.590  1.00  0.00           H  
ATOM   3893  N   SER   248       1.830  29.060  23.440  1.00  0.00           N  
ATOM   3894  CA  SER   248       1.230  29.020  24.730  1.00  0.00           C  
ATOM   3895  C   SER   248       1.170  27.640  25.400  1.00  0.00           C  
ATOM   3896  O   SER   248       1.340  26.600  24.770  1.00  0.00           O  
ATOM   3897  CB  SER   248      -0.210  29.490  24.740  1.00  0.00           C  
ATOM   3898  OG  SER   248      -0.280  30.890  24.440  1.00  0.00           O  
ATOM   3899  HN  SER   248       2.820  29.080  23.470  1.00  0.00           H  
ATOM   3900  HA  SER   248       1.770  29.680  25.400  1.00  0.00           H  
ATOM   3901  HB1 SER   248      -0.740  29.370  25.710  1.00  0.00           H  
ATOM   3902  HB2 SER   248      -0.840  28.860  24.080  1.00  0.00           H  
ATOM   3903  HG1 SER   248      -0.080  30.990  23.510  1.00  0.00           H  
ATOM   3904  N   GLN   249       0.860  27.430  26.720  1.00  0.00           N  
ATOM   3905  CA  GLN   249       0.690  28.430  27.740  1.00  0.00           C  
ATOM   3906  C   GLN   249       1.770  29.620  27.870  1.00  0.00           C  
ATOM   3907  O   GLN   249       2.950  29.380  27.580  1.00  0.00           O  
ATOM   3908  CB  GLN   249       0.580  27.690  29.080  1.00  0.00           C  
ATOM   3909  CG  GLN   249      -0.570  26.590  29.180  1.00  0.00           C  
ATOM   3910  CD  GLN   249      -1.950  27.030  28.820  1.00  0.00           C  
ATOM   3911  NE2 GLN   249      -2.610  26.340  27.860  1.00  0.00           N  
ATOM   3912  OE1 GLN   249      -2.560  27.850  29.580  1.00  0.00           O  
ATOM   3913  HN  GLN   249       0.870  26.460  26.950  1.00  0.00           H  
ATOM   3914  HA  GLN   249      -0.200  29.000  27.560  1.00  0.00           H  
ATOM   3915  HB1 GLN   249       0.350  28.500  29.810  1.00  0.00           H  
ATOM   3916  HB2 GLN   249       1.500  27.140  29.340  1.00  0.00           H  
ATOM   3917  HG1 GLN   249      -0.600  26.340  30.260  1.00  0.00           H  
ATOM   3918  HG2 GLN   249      -0.300  25.650  28.640  1.00  0.00           H  
ATOM   3919 1HE2 GLN   249      -3.570  26.510  27.650  1.00  0.00           H  
ATOM   3920 2HE2 GLN   249      -2.120  25.610  27.380  1.00  0.00           H  
ATOM   3921  N   GLY   250       1.280  30.830  28.110  1.00  0.00           N  
ATOM   3922  CA  GLY   250       2.180  32.020  28.100  1.00  0.00           C  
ATOM   3923  C   GLY   250       2.990  32.210  29.330  1.00  0.00           C  
ATOM   3924  O   GLY   250       4.200  32.440  29.350  1.00  0.00           O  
ATOM   3925  HN  GLY   250       0.360  30.910  28.480  1.00  0.00           H  
ATOM   3926  HA1 GLY   250       1.560  32.890  27.930  1.00  0.00           H  
ATOM   3927  HA2 GLY   250       2.860  32.070  27.260  1.00  0.00           H  
ATOM   3928  N   GLY   251       2.430  31.990  30.550  1.00  0.00           N  
ATOM   3929  CA  GLY   251       3.020  32.340  31.820  1.00  0.00           C  
ATOM   3930  C   GLY   251       3.320  31.130  32.620  1.00  0.00           C  
ATOM   3931  O   GLY   251       4.210  31.140  33.460  1.00  0.00           O  
ATOM   3932  HN  GLY   251       1.440  31.930  30.620  1.00  0.00           H  
ATOM   3933  HA1 GLY   251       2.350  33.020  32.300  1.00  0.00           H  
ATOM   3934  HA2 GLY   251       4.000  32.760  31.600  1.00  0.00           H  
ATOM   3935  N   ASP   252       2.610  30.000  32.380  1.00  0.00           N  
ATOM   3936  CA  ASP   252       2.920  28.750  32.990  1.00  0.00           C  
ATOM   3937  C   ASP   252       4.390  28.240  32.660  1.00  0.00           C  
ATOM   3938  O   ASP   252       4.900  28.380  31.560  1.00  0.00           O  
ATOM   3939  CB  ASP   252       1.910  27.660  32.620  1.00  0.00           C  
ATOM   3940  CG  ASP   252       0.540  27.950  33.050  1.00  0.00           C  
ATOM   3941  OD1 ASP   252       0.120  28.930  33.730  1.00  0.00           O  
ATOM   3942  OD2 ASP   252      -0.340  27.170  32.570  1.00  0.00           O1-
ATOM   3943  HN  ASP   252       1.770  30.090  31.840  1.00  0.00           H  
ATOM   3944  HA  ASP   252       2.910  28.910  34.060  1.00  0.00           H  
ATOM   3945  HB1 ASP   252       2.270  26.760  33.170  1.00  0.00           H  
ATOM   3946  HB2 ASP   252       2.030  27.370  31.550  1.00  0.00           H  
ATOM   3947  N   GLY   253       5.020  27.600  33.710  1.00  0.00           N  
ATOM   3948  CA  GLY   253       6.390  27.140  33.550  1.00  0.00           C  
ATOM   3949  C   GLY   253       7.490  28.160  33.660  1.00  0.00           C  
ATOM   3950  O   GLY   253       7.300  29.350  33.930  1.00  0.00           O  
ATOM   3951  HN  GLY   253       4.570  27.330  34.550  1.00  0.00           H  
ATOM   3952  HA1 GLY   253       6.510  26.670  32.590  1.00  0.00           H  
ATOM   3953  HA2 GLY   253       6.570  26.410  34.330  1.00  0.00           H  
ATOM   3954  N   TYR   254       8.740  27.650  33.510  1.00  0.00           N  
ATOM   3955  CA  TYR   254       9.860  28.470  33.700  1.00  0.00           C  
ATOM   3956  C   TYR   254      10.450  29.020  32.380  1.00  0.00           C  
ATOM   3957  O   TYR   254      10.410  28.300  31.390  1.00  0.00           O  
ATOM   3958  CB  TYR   254      10.780  27.590  34.530  1.00  0.00           C  
ATOM   3959  CG  TYR   254      10.270  26.960  35.840  1.00  0.00           C  
ATOM   3960  CD1 TYR   254       9.350  25.870  35.860  1.00  0.00           C  
ATOM   3961  CD2 TYR   254      10.720  27.490  37.100  1.00  0.00           C  
ATOM   3962  CE1 TYR   254       8.910  25.330  37.060  1.00  0.00           C  
ATOM   3963  CE2 TYR   254      10.190  26.920  38.300  1.00  0.00           C  
ATOM   3964  CZ  TYR   254       9.400  25.830  38.310  1.00  0.00           C  
ATOM   3965  OH  TYR   254       9.060  25.180  39.550  1.00  0.00           O  
ATOM   3966  HN  TYR   254       8.960  26.690  33.340  1.00  0.00           H  
ATOM   3967  HA  TYR   254       9.630  29.350  34.300  1.00  0.00           H  
ATOM   3968  HB1 TYR   254      11.770  28.090  34.690  1.00  0.00           H  
ATOM   3969  HB2 TYR   254      11.110  26.720  33.910  1.00  0.00           H  
ATOM   3970  HD1 TYR   254       8.960  25.330  35.010  1.00  0.00           H  
ATOM   3971  HD2 TYR   254      11.440  28.290  37.100  1.00  0.00           H  
ATOM   3972  HE1 TYR   254       8.380  24.400  36.970  1.00  0.00           H  
ATOM   3973  HE2 TYR   254      10.460  27.400  39.230  1.00  0.00           H  
ATOM   3974  HH  TYR   254       8.110  25.000  39.490  1.00  0.00           H  
ATOM   3975  N   TYR   255      11.080  30.210  32.290  1.00  0.00           N  
ATOM   3976  CA  TYR   255      11.790  30.710  31.130  1.00  0.00           C  
ATOM   3977  C   TYR   255      13.150  31.130  31.590  1.00  0.00           C  
ATOM   3978  O   TYR   255      13.230  31.690  32.630  1.00  0.00           O  
ATOM   3979  CB  TYR   255      11.040  31.880  30.470  1.00  0.00           C  
ATOM   3980  CG  TYR   255       9.690  31.430  30.030  1.00  0.00           C  
ATOM   3981  CD1 TYR   255       9.610  30.790  28.750  1.00  0.00           C  
ATOM   3982  CD2 TYR   255       8.540  31.770  30.750  1.00  0.00           C  
ATOM   3983  CE1 TYR   255       8.340  30.490  28.260  1.00  0.00           C  
ATOM   3984  CE2 TYR   255       7.300  31.510  30.230  1.00  0.00           C  
ATOM   3985  CZ  TYR   255       7.200  30.800  28.980  1.00  0.00           C  
ATOM   3986  OH  TYR   255       5.930  30.450  28.360  1.00  0.00           O  
ATOM   3987  HN  TYR   255      11.170  30.830  33.070  1.00  0.00           H  
ATOM   3988  HA  TYR   255      12.030  30.010  30.350  1.00  0.00           H  
ATOM   3989  HB1 TYR   255      11.490  32.260  29.530  1.00  0.00           H  
ATOM   3990  HB2 TYR   255      10.920  32.680  31.230  1.00  0.00           H  
ATOM   3991  HD1 TYR   255      10.530  30.630  28.210  1.00  0.00           H  
ATOM   3992  HD2 TYR   255       8.610  32.220  31.730  1.00  0.00           H  
ATOM   3993  HE1 TYR   255       8.140  29.980  27.330  1.00  0.00           H  
ATOM   3994  HE2 TYR   255       6.400  31.840  30.730  1.00  0.00           H  
ATOM   3995  HH  TYR   255       5.320  30.970  28.880  1.00  0.00           H  
ATOM   3996  N   GLY   256      14.200  30.920  30.810  1.00  0.00           N  
ATOM   3997  CA  GLY   256      15.550  31.480  31.000  1.00  0.00           C  
ATOM   3998  C   GLY   256      15.780  32.800  30.440  1.00  0.00           C  
ATOM   3999  O   GLY   256      15.050  33.770  30.650  1.00  0.00           O  
ATOM   4000  HN  GLY   256      14.100  30.480  29.920  1.00  0.00           H  
ATOM   4001  HA1 GLY   256      16.220  30.790  30.500  1.00  0.00           H  
ATOM   4002  HA2 GLY   256      15.810  31.440  32.050  1.00  0.00           H  
ATOM   4003  N   ARG   257      16.860  32.900  29.590  1.00  0.00           N  
ATOM   4004  CA  ARG   257      17.290  34.140  28.970  1.00  0.00           C  
ATOM   4005  C   ARG   257      16.980  34.120  27.430  1.00  0.00           C  
ATOM   4006  O   ARG   257      17.180  35.080  26.710  1.00  0.00           O  
ATOM   4007  CB  ARG   257      18.870  34.300  28.950  1.00  0.00           C  
ATOM   4008  CG  ARG   257      19.530  34.010  30.320  1.00  0.00           C  
ATOM   4009  CD  ARG   257      21.030  33.820  30.060  1.00  0.00           C  
ATOM   4010  NE  ARG   257      21.640  33.430  31.420  1.00  0.00           N  
ATOM   4011  CZ  ARG   257      22.980  33.580  31.560  1.00  0.00           C  
ATOM   4012  NH1 ARG   257      23.820  33.950  30.570  1.00  0.00           N1+
ATOM   4013  NH2 ARG   257      23.480  33.200  32.710  1.00  0.00           N  
ATOM   4014  HN  ARG   257      17.430  32.120  29.340  1.00  0.00           H  
ATOM   4015  HA  ARG   257      16.770  34.950  29.460  1.00  0.00           H  
ATOM   4016  HB1 ARG   257      19.150  35.280  28.510  1.00  0.00           H  
ATOM   4017  HB2 ARG   257      19.220  33.480  28.290  1.00  0.00           H  
ATOM   4018  HG1 ARG   257      19.050  33.080  30.710  1.00  0.00           H  
ATOM   4019  HG2 ARG   257      19.310  34.800  31.060  1.00  0.00           H  
ATOM   4020  HD1 ARG   257      21.420  34.800  29.720  1.00  0.00           H  
ATOM   4021  HD2 ARG   257      21.270  33.140  29.220  1.00  0.00           H  
ATOM   4022  HE  ARG   257      21.100  33.080  32.180  1.00  0.00           H  
ATOM   4023 1HH1 ARG   257      23.470  34.190  29.670  1.00  0.00           H  
ATOM   4024 2HH1 ARG   257      24.690  34.360  30.830  1.00  0.00           H  
ATOM   4025 1HH2 ARG   257      24.470  33.080  32.740  1.00  0.00           H  
ATOM   4026 2HH2 ARG   257      22.890  32.770  33.400  1.00  0.00           H  
ATOM   4027  N   GLU   258      16.500  32.990  26.940  1.00  0.00           N  
ATOM   4028  CA  GLU   258      16.320  32.740  25.550  1.00  0.00           C  
ATOM   4029  C   GLU   258      15.390  33.570  24.790  1.00  0.00           C  
ATOM   4030  O   GLU   258      15.500  33.910  23.640  1.00  0.00           O  
ATOM   4031  CB  GLU   258      15.870  31.300  25.220  1.00  0.00           C  
ATOM   4032  CG  GLU   258      16.980  30.260  25.600  1.00  0.00           C  
ATOM   4033  CD  GLU   258      16.660  28.830  25.530  1.00  0.00           C  
ATOM   4034  OE1 GLU   258      16.220  28.280  26.520  1.00  0.00           O  
ATOM   4035  OE2 GLU   258      16.900  28.230  24.450  1.00  0.00           O1-
ATOM   4036  HN  GLU   258      16.290  32.330  27.660  1.00  0.00           H  
ATOM   4037  HA  GLU   258      17.340  32.800  25.190  1.00  0.00           H  
ATOM   4038  HB1 GLU   258      15.710  31.030  24.160  1.00  0.00           H  
ATOM   4039  HB2 GLU   258      14.950  30.930  25.730  1.00  0.00           H  
ATOM   4040  HG1 GLU   258      17.390  30.470  26.620  1.00  0.00           H  
ATOM   4041  HG2 GLU   258      17.830  30.410  24.900  1.00  0.00           H  
ATOM   4042  N   CYS   259      14.280  34.060  25.480  1.00  0.00           N  
ATOM   4043  CA  CYS   259      13.360  34.980  24.860  1.00  0.00           C  
ATOM   4044  C   CYS   259      14.050  36.390  24.750  1.00  0.00           C  
ATOM   4045  O   CYS   259      13.920  36.970  23.690  1.00  0.00           O  
ATOM   4046  CB  CYS   259      12.090  35.050  25.670  1.00  0.00           C  
ATOM   4047  SG  CYS   259      11.440  33.410  26.270  1.00  0.00           S  
ATOM   4048  HN  CYS   259      14.220  33.810  26.440  1.00  0.00           H  
ATOM   4049  HA  CYS   259      13.160  34.640  23.860  1.00  0.00           H  
ATOM   4050  HB1 CYS   259      11.270  35.550  25.080  1.00  0.00           H  
ATOM   4051  HB2 CYS   259      12.430  35.680  26.520  1.00  0.00           H  
ATOM   4052  HG1 CYS   259      11.230  33.190  24.990  1.00  0.00           H  
ATOM   4053  N   ASP   260      14.820  36.870  25.670  1.00  0.00           N  
ATOM   4054  CA  ASP   260      15.600  38.040  25.640  1.00  0.00           C  
ATOM   4055  C   ASP   260      16.640  38.080  24.530  1.00  0.00           C  
ATOM   4056  O   ASP   260      16.680  39.050  23.790  1.00  0.00           O  
ATOM   4057  CB  ASP   260      16.310  38.240  26.980  1.00  0.00           C  
ATOM   4058  CG  ASP   260      15.450  38.470  28.150  1.00  0.00           C  
ATOM   4059  OD1 ASP   260      14.250  38.080  28.180  1.00  0.00           O  
ATOM   4060  OD2 ASP   260      15.990  38.870  29.210  1.00  0.00           O1-
ATOM   4061  HN  ASP   260      15.070  36.270  26.430  1.00  0.00           H  
ATOM   4062  HA  ASP   260      14.950  38.880  25.420  1.00  0.00           H  
ATOM   4063  HB1 ASP   260      17.090  39.040  26.940  1.00  0.00           H  
ATOM   4064  HB2 ASP   260      16.920  37.320  27.140  1.00  0.00           H  
ATOM   4065  N   TRP   261      17.340  36.980  24.200  1.00  0.00           N  
ATOM   4066  CA  TRP   261      18.300  36.960  23.140  1.00  0.00           C  
ATOM   4067  C   TRP   261      17.650  36.860  21.690  1.00  0.00           C  
ATOM   4068  O   TRP   261      18.210  37.290  20.690  1.00  0.00           O  
ATOM   4069  CB  TRP   261      19.270  35.730  23.370  1.00  0.00           C  
ATOM   4070  CG  TRP   261      20.170  36.040  24.490  1.00  0.00           C  
ATOM   4071  CD1 TRP   261      20.250  35.500  25.760  1.00  0.00           C  
ATOM   4072  CD2 TRP   261      21.170  37.120  24.420  1.00  0.00           C  
ATOM   4073  CE2 TRP   261      21.790  37.110  25.710  1.00  0.00           C  
ATOM   4074  CE3 TRP   261      21.570  38.010  23.480  1.00  0.00           C  
ATOM   4075  NE1 TRP   261      21.300  36.100  26.470  1.00  0.00           N  
ATOM   4076  CZ2 TRP   261      22.800  38.050  26.010  1.00  0.00           C  
ATOM   4077  CZ3 TRP   261      22.580  38.920  23.820  1.00  0.00           C  
ATOM   4078  CH2 TRP   261      23.200  38.940  25.040  1.00  0.00           C  
ATOM   4079  HN  TRP   261      17.380  36.210  24.830  1.00  0.00           H  
ATOM   4080  HA  TRP   261      18.860  37.870  22.950  1.00  0.00           H  
ATOM   4081  HB1 TRP   261      19.860  35.660  22.430  1.00  0.00           H  
ATOM   4082  HB2 TRP   261      18.720  34.810  23.650  1.00  0.00           H  
ATOM   4083  HD1 TRP   261      19.850  34.560  26.100  1.00  0.00           H  
ATOM   4084  HE1 TRP   261      21.300  36.210  27.440  1.00  0.00           H  
ATOM   4085  HE3 TRP   261      21.220  37.940  22.470  1.00  0.00           H  
ATOM   4086  HZ2 TRP   261      23.280  38.120  26.970  1.00  0.00           H  
ATOM   4087  HZ3 TRP   261      22.930  39.640  23.090  1.00  0.00           H  
ATOM   4088  HH2 TRP   261      23.780  39.820  25.270  1.00  0.00           H  
ATOM   4089  N   TRP   262      16.420  36.350  21.620  1.00  0.00           N  
ATOM   4090  CA  TRP   262      15.570  36.480  20.440  1.00  0.00           C  
ATOM   4091  C   TRP   262      15.120  37.950  20.270  1.00  0.00           C  
ATOM   4092  O   TRP   262      15.060  38.520  19.210  1.00  0.00           O  
ATOM   4093  CB  TRP   262      14.300  35.580  20.540  1.00  0.00           C  
ATOM   4094  CG  TRP   262      13.150  35.820  19.720  1.00  0.00           C  
ATOM   4095  CD1 TRP   262      12.170  36.730  19.970  1.00  0.00           C  
ATOM   4096  CD2 TRP   262      12.750  35.110  18.500  1.00  0.00           C  
ATOM   4097  CE2 TRP   262      11.470  35.730  18.100  1.00  0.00           C  
ATOM   4098  CE3 TRP   262      13.220  34.050  17.800  1.00  0.00           C  
ATOM   4099  NE1 TRP   262      11.180  36.710  19.000  1.00  0.00           N  
ATOM   4100  CZ2 TRP   262      10.780  35.170  17.030  1.00  0.00           C  
ATOM   4101  CZ3 TRP   262      12.490  33.480  16.720  1.00  0.00           C  
ATOM   4102  CH2 TRP   262      11.340  34.110  16.340  1.00  0.00           C  
ATOM   4103  HN  TRP   262      16.000  35.980  22.450  1.00  0.00           H  
ATOM   4104  HA  TRP   262      16.170  36.280  19.570  1.00  0.00           H  
ATOM   4105  HB1 TRP   262      14.010  35.660  21.610  1.00  0.00           H  
ATOM   4106  HB2 TRP   262      14.750  34.570  20.470  1.00  0.00           H  
ATOM   4107  HD1 TRP   262      12.220  37.540  20.690  1.00  0.00           H  
ATOM   4108  HE1 TRP   262      10.260  37.070  19.080  1.00  0.00           H  
ATOM   4109  HE3 TRP   262      14.150  33.610  18.120  1.00  0.00           H  
ATOM   4110  HZ2 TRP   262       9.800  35.460  16.680  1.00  0.00           H  
ATOM   4111  HZ3 TRP   262      12.830  32.560  16.280  1.00  0.00           H  
ATOM   4112  HH2 TRP   262      10.710  33.650  15.600  1.00  0.00           H  
ATOM   4113  N   SER   263      14.820  38.660  21.400  1.00  0.00           N  
ATOM   4114  CA  SER   263      14.530  40.120  21.460  1.00  0.00           C  
ATOM   4115  C   SER   263      15.660  40.960  20.960  1.00  0.00           C  
ATOM   4116  O   SER   263      15.580  41.890  20.210  1.00  0.00           O  
ATOM   4117  CB  SER   263      14.030  40.560  22.890  1.00  0.00           C  
ATOM   4118  OG  SER   263      13.040  39.680  23.470  1.00  0.00           O  
ATOM   4119  HN  SER   263      14.750  38.200  22.280  1.00  0.00           H  
ATOM   4120  HA  SER   263      13.730  40.300  20.770  1.00  0.00           H  
ATOM   4121  HB1 SER   263      13.660  41.610  22.920  1.00  0.00           H  
ATOM   4122  HB2 SER   263      14.760  40.540  23.720  1.00  0.00           H  
ATOM   4123  HG1 SER   263      12.430  40.220  23.970  1.00  0.00           H  
ATOM   4124  N   VAL   264      16.920  40.550  21.320  1.00  0.00           N  
ATOM   4125  CA  VAL   264      18.130  41.190  20.830  1.00  0.00           C  
ATOM   4126  C   VAL   264      18.330  41.150  19.300  1.00  0.00           C  
ATOM   4127  O   VAL   264      18.540  42.140  18.580  1.00  0.00           O  
ATOM   4128  CB  VAL   264      19.380  40.670  21.590  1.00  0.00           C  
ATOM   4129  CG1 VAL   264      20.710  41.260  21.080  1.00  0.00           C  
ATOM   4130  CG2 VAL   264      19.280  41.020  23.130  1.00  0.00           C  
ATOM   4131  HN  VAL   264      17.030  39.900  22.060  1.00  0.00           H  
ATOM   4132  HA  VAL   264      18.070  42.220  21.160  1.00  0.00           H  
ATOM   4133  HB  VAL   264      19.410  39.560  21.550  1.00  0.00           H  
ATOM   4134 1HG1 VAL   264      20.480  42.290  20.720  1.00  0.00           H  
ATOM   4135 2HG1 VAL   264      21.170  40.680  20.250  1.00  0.00           H  
ATOM   4136 3HG1 VAL   264      21.430  41.230  21.920  1.00  0.00           H  
ATOM   4137 1HG2 VAL   264      18.410  40.560  23.620  1.00  0.00           H  
ATOM   4138 2HG2 VAL   264      19.200  42.120  23.220  1.00  0.00           H  
ATOM   4139 3HG2 VAL   264      20.200  40.710  23.680  1.00  0.00           H  
ATOM   4140  N   GLY   265      18.180  39.870  18.780  1.00  0.00           N  
ATOM   4141  CA  GLY   265      18.180  39.570  17.330  1.00  0.00           C  
ATOM   4142  C   GLY   265      17.170  40.380  16.510  1.00  0.00           C  
ATOM   4143  O   GLY   265      17.500  40.970  15.460  1.00  0.00           O  
ATOM   4144  HN  GLY   265      17.970  39.040  19.290  1.00  0.00           H  
ATOM   4145  HA1 GLY   265      17.850  38.550  17.370  1.00  0.00           H  
ATOM   4146  HA2 GLY   265      19.150  39.630  16.860  1.00  0.00           H  
ATOM   4147  N   VAL   266      15.970  40.520  17.060  1.00  0.00           N  
ATOM   4148  CA  VAL   266      14.920  41.350  16.540  1.00  0.00           C  
ATOM   4149  C   VAL   266      15.270  42.860  16.510  1.00  0.00           C  
ATOM   4150  O   VAL   266      15.010  43.540  15.510  1.00  0.00           O  
ATOM   4151  CB  VAL   266      13.570  41.140  17.290  1.00  0.00           C  
ATOM   4152  CG1 VAL   266      12.510  42.200  16.850  1.00  0.00           C  
ATOM   4153  CG2 VAL   266      12.950  39.750  17.030  1.00  0.00           C  
ATOM   4154  HN  VAL   266      15.780  40.060  17.930  1.00  0.00           H  
ATOM   4155  HA  VAL   266      14.810  41.130  15.490  1.00  0.00           H  
ATOM   4156  HB  VAL   266      13.820  41.210  18.370  1.00  0.00           H  
ATOM   4157 1HG1 VAL   266      12.290  42.200  15.760  1.00  0.00           H  
ATOM   4158 2HG1 VAL   266      12.830  43.210  17.190  1.00  0.00           H  
ATOM   4159 3HG1 VAL   266      11.620  41.910  17.440  1.00  0.00           H  
ATOM   4160 1HG2 VAL   266      12.760  39.560  15.960  1.00  0.00           H  
ATOM   4161 2HG2 VAL   266      11.990  39.650  17.580  1.00  0.00           H  
ATOM   4162 3HG2 VAL   266      13.680  38.940  17.290  1.00  0.00           H  
ATOM   4163  N   PHE   267      15.830  43.450  17.670  1.00  0.00           N  
ATOM   4164  CA  PHE   267      16.340  44.790  17.780  1.00  0.00           C  
ATOM   4165  C   PHE   267      17.380  45.090  16.690  1.00  0.00           C  
ATOM   4166  O   PHE   267      17.280  46.060  15.940  1.00  0.00           O  
ATOM   4167  CB  PHE   267      16.890  45.080  19.250  1.00  0.00           C  
ATOM   4168  CG  PHE   267      17.880  46.070  19.340  1.00  0.00           C  
ATOM   4169  CD1 PHE   267      19.070  45.830  20.030  1.00  0.00           C  
ATOM   4170  CD2 PHE   267      17.620  47.350  18.850  1.00  0.00           C  
ATOM   4171  CE1 PHE   267      19.950  46.890  20.310  1.00  0.00           C  
ATOM   4172  CE2 PHE   267      18.550  48.330  19.070  1.00  0.00           C  
ATOM   4173  CZ  PHE   267      19.690  48.190  19.930  1.00  0.00           C  
ATOM   4174  HN  PHE   267      15.910  42.790  18.410  1.00  0.00           H  
ATOM   4175  HA  PHE   267      15.470  45.400  17.560  1.00  0.00           H  
ATOM   4176  HB1 PHE   267      17.160  44.120  19.740  1.00  0.00           H  
ATOM   4177  HB2 PHE   267      16.040  45.470  19.870  1.00  0.00           H  
ATOM   4178  HD1 PHE   267      19.330  44.860  20.420  1.00  0.00           H  
ATOM   4179  HD2 PHE   267      16.720  47.540  18.290  1.00  0.00           H  
ATOM   4180  HE1 PHE   267      20.860  46.580  20.810  1.00  0.00           H  
ATOM   4181  HE2 PHE   267      18.370  49.280  18.580  1.00  0.00           H  
ATOM   4182  HZ  PHE   267      20.380  49.030  19.980  1.00  0.00           H  
ATOM   4183  N   LEU   268      18.400  44.210  16.520  1.00  0.00           N  
ATOM   4184  CA  LEU   268      19.510  44.340  15.570  1.00  0.00           C  
ATOM   4185  C   LEU   268      19.010  44.450  14.100  1.00  0.00           C  
ATOM   4186  O   LEU   268      19.460  45.340  13.340  1.00  0.00           O  
ATOM   4187  CB  LEU   268      20.570  43.170  15.750  1.00  0.00           C  
ATOM   4188  CG  LEU   268      21.680  43.140  14.710  1.00  0.00           C  
ATOM   4189  CD1 LEU   268      22.550  44.400  14.680  1.00  0.00           C  
ATOM   4190  CD2 LEU   268      22.640  41.960  14.950  1.00  0.00           C  
ATOM   4191  HN  LEU   268      18.490  43.430  17.130  1.00  0.00           H  
ATOM   4192  HA  LEU   268      20.070  45.230  15.820  1.00  0.00           H  
ATOM   4193  HB1 LEU   268      20.020  42.200  15.720  1.00  0.00           H  
ATOM   4194  HB2 LEU   268      21.000  43.180  16.770  1.00  0.00           H  
ATOM   4195  HG  LEU   268      21.240  43.230  13.690  1.00  0.00           H  
ATOM   4196 1HD1 LEU   268      21.890  45.280  14.490  1.00  0.00           H  
ATOM   4197 2HD1 LEU   268      23.270  44.250  13.860  1.00  0.00           H  
ATOM   4198 3HD1 LEU   268      23.060  44.570  15.650  1.00  0.00           H  
ATOM   4199 1HD2 LEU   268      23.080  41.920  15.970  1.00  0.00           H  
ATOM   4200 2HD2 LEU   268      23.560  42.030  14.330  1.00  0.00           H  
ATOM   4201 3HD2 LEU   268      22.220  40.970  14.690  1.00  0.00           H  
ATOM   4202  N   TYR   269      17.950  43.530  13.800  1.00  0.00           N  
ATOM   4203  CA  TYR   269      17.250  43.610  12.480  1.00  0.00           C  
ATOM   4204  C   TYR   269      16.510  44.940  12.360  1.00  0.00           C  
ATOM   4205  O   TYR   269      16.700  45.690  11.420  1.00  0.00           O  
ATOM   4206  CB  TYR   269      16.260  42.420  12.390  1.00  0.00           C  
ATOM   4207  CG  TYR   269      15.650  42.270  10.910  1.00  0.00           C  
ATOM   4208  CD1 TYR   269      14.630  43.150  10.540  1.00  0.00           C  
ATOM   4209  CD2 TYR   269      16.100  41.300   9.970  1.00  0.00           C  
ATOM   4210  CE1 TYR   269      14.080  43.110   9.260  1.00  0.00           C  
ATOM   4211  CE2 TYR   269      15.400  41.160   8.770  1.00  0.00           C  
ATOM   4212  CZ  TYR   269      14.430  42.100   8.400  1.00  0.00           C  
ATOM   4213  OH  TYR   269      13.950  42.190   7.050  1.00  0.00           O  
ATOM   4214  HN  TYR   269      17.560  42.930  14.490  1.00  0.00           H  
ATOM   4215  HA  TYR   269      17.960  43.720  11.660  1.00  0.00           H  
ATOM   4216  HB1 TYR   269      15.450  42.580  13.120  1.00  0.00           H  
ATOM   4217  HB2 TYR   269      16.780  41.470  12.630  1.00  0.00           H  
ATOM   4218  HD1 TYR   269      14.270  44.000  11.090  1.00  0.00           H  
ATOM   4219  HD2 TYR   269      16.910  40.600  10.110  1.00  0.00           H  
ATOM   4220  HE1 TYR   269      13.290  43.830   9.080  1.00  0.00           H  
ATOM   4221  HE2 TYR   269      15.680  40.410   8.040  1.00  0.00           H  
ATOM   4222  HH  TYR   269      14.150  41.340   6.640  1.00  0.00           H  
ATOM   4223  N   GLU   270      15.640  45.290  13.360  1.00  0.00           N  
ATOM   4224  CA  GLU   270      14.980  46.520  13.190  1.00  0.00           C  
ATOM   4225  C   GLU   270      15.810  47.800  13.190  1.00  0.00           C  
ATOM   4226  O   GLU   270      15.380  48.740  12.520  1.00  0.00           O  
ATOM   4227  CB  GLU   270      14.010  46.670  14.380  1.00  0.00           C  
ATOM   4228  CG  GLU   270      12.850  45.590  14.270  1.00  0.00           C  
ATOM   4229  CD  GLU   270      11.890  45.910  15.400  1.00  0.00           C  
ATOM   4230  OE1 GLU   270      11.980  46.990  16.030  1.00  0.00           O  
ATOM   4231  OE2 GLU   270      10.870  45.180  15.610  1.00  0.00           O1-
ATOM   4232  HN  GLU   270      15.610  44.910  14.290  1.00  0.00           H  
ATOM   4233  HA  GLU   270      14.490  46.490  12.230  1.00  0.00           H  
ATOM   4234  HB1 GLU   270      13.540  47.670  14.260  1.00  0.00           H  
ATOM   4235  HB2 GLU   270      14.580  46.580  15.330  1.00  0.00           H  
ATOM   4236  HG1 GLU   270      13.180  44.570  14.560  1.00  0.00           H  
ATOM   4237  HG2 GLU   270      12.350  45.640  13.280  1.00  0.00           H  
ATOM   4238  N   MET   271      17.010  47.800  13.830  1.00  0.00           N  
ATOM   4239  CA  MET   271      17.910  48.920  13.840  1.00  0.00           C  
ATOM   4240  C   MET   271      18.670  49.100  12.480  1.00  0.00           C  
ATOM   4241  O   MET   271      18.880  50.160  12.010  1.00  0.00           O  
ATOM   4242  CB  MET   271      18.800  48.820  15.080  1.00  0.00           C  
ATOM   4243  CG  MET   271      20.040  49.620  14.980  1.00  0.00           C  
ATOM   4244  SD  MET   271      20.840  49.940  16.590  1.00  0.00           S  
ATOM   4245  CE  MET   271      21.630  48.340  16.980  1.00  0.00           C  
ATOM   4246  HN  MET   271      17.290  47.010  14.380  1.00  0.00           H  
ATOM   4247  HA  MET   271      17.360  49.820  14.070  1.00  0.00           H  
ATOM   4248  HB1 MET   271      19.070  47.750  15.160  1.00  0.00           H  
ATOM   4249  HB2 MET   271      18.210  49.160  15.960  1.00  0.00           H  
ATOM   4250  HG1 MET   271      19.780  50.650  14.660  1.00  0.00           H  
ATOM   4251  HG2 MET   271      20.810  49.160  14.320  1.00  0.00           H  
ATOM   4252  HE1 MET   271      20.830  47.580  16.980  1.00  0.00           H  
ATOM   4253  HE2 MET   271      22.040  48.340  18.010  1.00  0.00           H  
ATOM   4254  HE3 MET   271      22.450  48.080  16.280  1.00  0.00           H  
ATOM   4255  N   LEU   272      19.010  47.990  11.780  1.00  0.00           N  
ATOM   4256  CA  LEU   272      19.780  47.960  10.590  1.00  0.00           C  
ATOM   4257  C   LEU   272      18.990  47.640   9.340  1.00  0.00           C  
ATOM   4258  O   LEU   272      19.430  47.760   8.200  1.00  0.00           O  
ATOM   4259  CB  LEU   272      21.000  46.980  10.880  1.00  0.00           C  
ATOM   4260  CG  LEU   272      22.180  46.960   9.860  1.00  0.00           C  
ATOM   4261  CD1 LEU   272      22.750  48.440   9.540  1.00  0.00           C  
ATOM   4262  CD2 LEU   272      23.270  46.050  10.410  1.00  0.00           C  
ATOM   4263  HN  LEU   272      18.690  47.120  12.160  1.00  0.00           H  
ATOM   4264  HA  LEU   272      20.180  48.950  10.440  1.00  0.00           H  
ATOM   4265  HB1 LEU   272      20.530  45.990  11.050  1.00  0.00           H  
ATOM   4266  HB2 LEU   272      21.500  47.260  11.830  1.00  0.00           H  
ATOM   4267  HG  LEU   272      21.890  46.570   8.860  1.00  0.00           H  
ATOM   4268 1HD1 LEU   272      21.960  49.130   9.200  1.00  0.00           H  
ATOM   4269 2HD1 LEU   272      23.500  48.430   8.720  1.00  0.00           H  
ATOM   4270 3HD1 LEU   272      23.220  48.880  10.440  1.00  0.00           H  
ATOM   4271 1HD2 LEU   272      22.820  45.030  10.350  1.00  0.00           H  
ATOM   4272 2HD2 LEU   272      23.410  46.240  11.500  1.00  0.00           H  
ATOM   4273 3HD2 LEU   272      24.270  46.180   9.950  1.00  0.00           H  
ATOM   4274  N   VAL   273      17.690  47.380   9.500  1.00  0.00           N  
ATOM   4275  CA  VAL   273      16.770  47.310   8.390  1.00  0.00           C  
ATOM   4276  C   VAL   273      15.730  48.340   8.390  1.00  0.00           C  
ATOM   4277  O   VAL   273      15.340  48.890   7.360  1.00  0.00           O  
ATOM   4278  CB  VAL   273      16.040  45.940   8.330  1.00  0.00           C  
ATOM   4279  CG1 VAL   273      15.140  45.830   7.070  1.00  0.00           C  
ATOM   4280  CG2 VAL   273      17.100  44.810   8.270  1.00  0.00           C  
ATOM   4281  HN  VAL   273      17.510  47.070  10.430  1.00  0.00           H  
ATOM   4282  HA  VAL   273      17.310  47.340   7.470  1.00  0.00           H  
ATOM   4283  HB  VAL   273      15.380  45.840   9.210  1.00  0.00           H  
ATOM   4284 1HG1 VAL   273      14.750  44.790   7.100  1.00  0.00           H  
ATOM   4285 2HG1 VAL   273      15.790  45.960   6.180  1.00  0.00           H  
ATOM   4286 3HG1 VAL   273      14.280  46.540   7.010  1.00  0.00           H  
ATOM   4287 1HG2 VAL   273      17.640  44.750   9.240  1.00  0.00           H  
ATOM   4288 2HG2 VAL   273      17.740  45.030   7.370  1.00  0.00           H  
ATOM   4289 3HG2 VAL   273      16.680  43.800   8.180  1.00  0.00           H  
ATOM   4290  N   GLY   274      15.190  48.710   9.600  1.00  0.00           N  
ATOM   4291  CA  GLY   274      14.200  49.840   9.880  1.00  0.00           C  
ATOM   4292  C   GLY   274      12.810  49.330   9.540  1.00  0.00           C  
ATOM   4293  O   GLY   274      11.990  50.150   9.050  1.00  0.00           O  
ATOM   4294  HN  GLY   274      15.650  48.400  10.420  1.00  0.00           H  
ATOM   4295  HA1 GLY   274      14.360  50.620   9.160  1.00  0.00           H  
ATOM   4296  HA2 GLY   274      14.210  50.150  10.920  1.00  0.00           H  
ATOM   4297  N   ASP   275      12.550  48.070   9.810  1.00  0.00           N  
ATOM   4298  CA  ASP   275      11.290  47.470   9.530  1.00  0.00           C  
ATOM   4299  C   ASP   275      11.340  46.180  10.290  1.00  0.00           C  
ATOM   4300  O   ASP   275      12.380  45.660  10.680  1.00  0.00           O  
ATOM   4301  CB  ASP   275      11.100  47.240   7.970  1.00  0.00           C  
ATOM   4302  CG  ASP   275       9.680  46.690   7.740  1.00  0.00           C  
ATOM   4303  OD1 ASP   275       8.700  47.250   8.310  1.00  0.00           O  
ATOM   4304  OD2 ASP   275       9.520  45.790   6.850  1.00  0.00           O1-
ATOM   4305  HN  ASP   275      13.240  47.560  10.310  1.00  0.00           H  
ATOM   4306  HA  ASP   275      10.460  48.030   9.960  1.00  0.00           H  
ATOM   4307  HB1 ASP   275      11.930  46.600   7.620  1.00  0.00           H  
ATOM   4308  HB2 ASP   275      11.140  48.140   7.320  1.00  0.00           H  
ATOM   4309  N   THR   276      10.200  45.590  10.640  1.00  0.00           N  
ATOM   4310  CA  THR   276      10.060  44.450  11.530  1.00  0.00           C  
ATOM   4311  C   THR   276      10.440  43.100  10.830  1.00  0.00           C  
ATOM   4312  O   THR   276      10.150  43.050   9.630  1.00  0.00           O  
ATOM   4313  CB  THR   276       8.670  44.230  12.120  1.00  0.00           C  
ATOM   4314  CG2 THR   276       8.410  45.400  13.130  1.00  0.00           C  
ATOM   4315  OG1 THR   276       7.660  44.370  11.100  1.00  0.00           O  
ATOM   4316  HN  THR   276       9.320  45.860  10.300  1.00  0.00           H  
ATOM   4317  HA  THR   276      10.720  44.570  12.370  1.00  0.00           H  
ATOM   4318  HB  THR   276       8.540  43.310  12.720  1.00  0.00           H  
ATOM   4319  HG1 THR   276       7.030  43.660  11.260  1.00  0.00           H  
ATOM   4320 1HG2 THR   276       9.320  45.710  13.680  1.00  0.00           H  
ATOM   4321 2HG2 THR   276       7.500  45.150  13.720  1.00  0.00           H  
ATOM   4322 3HG2 THR   276       8.210  46.310  12.530  1.00  0.00           H  
ATOM   4323  N   PRO   277      11.110  42.110  11.370  1.00  0.00           N  
ATOM   4324  CA  PRO   277      11.440  40.900  10.640  1.00  0.00           C  
ATOM   4325  C   PRO   277      10.280  40.030  10.370  1.00  0.00           C  
ATOM   4326  O   PRO   277      10.050  39.740   9.210  1.00  0.00           O  
ATOM   4327  CB  PRO   277      12.500  40.180  11.430  1.00  0.00           C  
ATOM   4328  CG  PRO   277      12.320  40.730  12.840  1.00  0.00           C  
ATOM   4329  CD  PRO   277      11.830  42.160  12.640  1.00  0.00           C  
ATOM   4330  HA  PRO   277      11.890  41.090   9.680  1.00  0.00           H  
ATOM   4331  HB1 PRO   277      13.480  40.550  11.070  1.00  0.00           H  
ATOM   4332  HB2 PRO   277      12.500  39.090  11.230  1.00  0.00           H  
ATOM   4333  HG1 PRO   277      11.530  40.140  13.350  1.00  0.00           H  
ATOM   4334  HG2 PRO   277      13.280  40.710  13.430  1.00  0.00           H  
ATOM   4335  HD1 PRO   277      11.180  42.550  13.450  1.00  0.00           H  
ATOM   4336  HD2 PRO   277      12.740  42.790  12.510  1.00  0.00           H  
ATOM   4337  N   PHE   278       9.460  39.710  11.440  1.00  0.00           N  
ATOM   4338  CA  PHE   278       8.350  38.750  11.440  1.00  0.00           C  
ATOM   4339  C   PHE   278       7.040  39.490  11.650  1.00  0.00           C  
ATOM   4340  O   PHE   278       6.010  39.190  11.060  1.00  0.00           O  
ATOM   4341  CB  PHE   278       8.740  37.760  12.530  1.00  0.00           C  
ATOM   4342  CG  PHE   278      10.120  37.110  12.360  1.00  0.00           C  
ATOM   4343  CD1 PHE   278      10.650  36.760  11.090  1.00  0.00           C  
ATOM   4344  CD2 PHE   278      10.910  36.930  13.500  1.00  0.00           C  
ATOM   4345  CE1 PHE   278      11.910  36.080  11.000  1.00  0.00           C  
ATOM   4346  CE2 PHE   278      12.130  36.270  13.410  1.00  0.00           C  
ATOM   4347  CZ  PHE   278      12.620  35.830  12.160  1.00  0.00           C  
ATOM   4348  HN  PHE   278       9.720  40.010  12.340  1.00  0.00           H  
ATOM   4349  HA  PHE   278       8.240  38.280  10.480  1.00  0.00           H  
ATOM   4350  HB1 PHE   278       7.970  36.950  12.580  1.00  0.00           H  
ATOM   4351  HB2 PHE   278       8.740  38.340  13.480  1.00  0.00           H  
ATOM   4352  HD1 PHE   278       9.990  36.820  10.230  1.00  0.00           H  
ATOM   4353  HD2 PHE   278      10.440  37.170  14.440  1.00  0.00           H  
ATOM   4354  HE1 PHE   278      12.300  35.730  10.060  1.00  0.00           H  
ATOM   4355  HE2 PHE   278      12.670  36.020  14.320  1.00  0.00           H  
ATOM   4356  HZ  PHE   278      13.560  35.320  12.150  1.00  0.00           H  
ATOM   4357  N   TYR   279       7.030  40.390  12.660  1.00  0.00           N  
ATOM   4358  CA  TYR   279       5.800  41.040  13.040  1.00  0.00           C  
ATOM   4359  C   TYR   279       5.180  41.830  11.910  1.00  0.00           C  
ATOM   4360  O   TYR   279       5.900  42.390  11.090  1.00  0.00           O  
ATOM   4361  CB  TYR   279       6.080  41.870  14.290  1.00  0.00           C  
ATOM   4362  CG  TYR   279       4.750  42.030  15.020  1.00  0.00           C  
ATOM   4363  CD1 TYR   279       4.460  41.130  16.050  1.00  0.00           C  
ATOM   4364  CD2 TYR   279       3.930  43.140  14.810  1.00  0.00           C  
ATOM   4365  CE1 TYR   279       3.350  41.360  16.850  1.00  0.00           C  
ATOM   4366  CE2 TYR   279       2.810  43.360  15.610  1.00  0.00           C  
ATOM   4367  CZ  TYR   279       2.510  42.490  16.670  1.00  0.00           C  
ATOM   4368  OH  TYR   279       1.460  42.800  17.570  1.00  0.00           O  
ATOM   4369  HN  TYR   279       7.920  40.480  13.090  1.00  0.00           H  
ATOM   4370  HA  TYR   279       5.110  40.250  13.260  1.00  0.00           H  
ATOM   4371  HB1 TYR   279       6.570  42.820  14.010  1.00  0.00           H  
ATOM   4372  HB2 TYR   279       6.740  41.350  15.020  1.00  0.00           H  
ATOM   4373  HD1 TYR   279       5.190  40.380  16.340  1.00  0.00           H  
ATOM   4374  HD2 TYR   279       4.260  43.790  14.010  1.00  0.00           H  
ATOM   4375  HE1 TYR   279       3.080  40.690  17.660  1.00  0.00           H  
ATOM   4376  HE2 TYR   279       2.250  44.280  15.550  1.00  0.00           H  
ATOM   4377  HH  TYR   279       1.060  43.650  17.370  1.00  0.00           H  
ATOM   4378  N   ALA   280       3.800  41.860  11.780  1.00  0.00           N  
ATOM   4379  CA  ALA   280       3.120  42.590  10.780  1.00  0.00           C  
ATOM   4380  C   ALA   280       1.740  43.140  11.270  1.00  0.00           C  
ATOM   4381  O   ALA   280       1.310  42.750  12.350  1.00  0.00           O  
ATOM   4382  CB  ALA   280       2.810  41.710   9.610  1.00  0.00           C  
ATOM   4383  HN  ALA   280       3.190  41.490  12.480  1.00  0.00           H  
ATOM   4384  HA  ALA   280       3.650  43.490  10.500  1.00  0.00           H  
ATOM   4385  HB1 ALA   280       1.960  41.020   9.800  1.00  0.00           H  
ATOM   4386  HB2 ALA   280       3.700  41.110   9.340  1.00  0.00           H  
ATOM   4387  HB3 ALA   280       2.660  42.290   8.670  1.00  0.00           H  
ATOM   4388  N   ASP   281       1.070  43.940  10.370  1.00  0.00           N  
ATOM   4389  CA  ASP   281      -0.250  44.450  10.440  1.00  0.00           C  
ATOM   4390  C   ASP   281      -1.230  43.290  10.670  1.00  0.00           C  
ATOM   4391  O   ASP   281      -2.240  43.360  11.360  1.00  0.00           O  
ATOM   4392  CB  ASP   281      -0.630  45.320   9.200  1.00  0.00           C  
ATOM   4393  CG  ASP   281       0.250  46.570   9.150  1.00  0.00           C  
ATOM   4394  OD1 ASP   281       0.710  47.020  10.240  1.00  0.00           O  
ATOM   4395  OD2 ASP   281       0.280  47.120   8.060  1.00  0.00           O1-
ATOM   4396  HN  ASP   281       1.560  44.270   9.560  1.00  0.00           H  
ATOM   4397  HA  ASP   281      -0.310  44.990  11.370  1.00  0.00           H  
ATOM   4398  HB1 ASP   281      -1.740  45.400   9.110  1.00  0.00           H  
ATOM   4399  HB2 ASP   281      -0.280  44.740   8.320  1.00  0.00           H  
ATOM   4400  N   SER   282      -1.100  42.150  10.040  1.00  0.00           N  
ATOM   4401  CA  SER   282      -1.790  40.920  10.330  1.00  0.00           C  
ATOM   4402  C   SER   282      -1.270  40.210  11.590  1.00  0.00           C  
ATOM   4403  O   SER   282      -0.080  39.910  11.670  1.00  0.00           O  
ATOM   4404  CB  SER   282      -1.630  39.960   9.070  1.00  0.00           C  
ATOM   4405  OG  SER   282      -2.570  38.940   8.980  1.00  0.00           O  
ATOM   4406  HN  SER   282      -0.300  42.020   9.450  1.00  0.00           H  
ATOM   4407  HA  SER   282      -2.830  41.210  10.480  1.00  0.00           H  
ATOM   4408  HB1 SER   282      -0.650  39.440   9.110  1.00  0.00           H  
ATOM   4409  HB2 SER   282      -1.710  40.530   8.120  1.00  0.00           H  
ATOM   4410  HG1 SER   282      -3.430  39.340   9.100  1.00  0.00           H  
ATOM   4411  N   LEU   283      -2.160  39.840  12.640  1.00  0.00           N  
ATOM   4412  CA  LEU   283      -1.840  39.010  13.810  1.00  0.00           C  
ATOM   4413  C   LEU   283      -1.790  37.520  13.420  1.00  0.00           C  
ATOM   4414  O   LEU   283      -0.860  36.820  13.790  1.00  0.00           O  
ATOM   4415  CB  LEU   283      -2.820  39.270  14.930  1.00  0.00           C  
ATOM   4416  CG  LEU   283      -3.010  40.760  15.330  1.00  0.00           C  
ATOM   4417  CD1 LEU   283      -3.910  40.800  16.460  1.00  0.00           C  
ATOM   4418  CD2 LEU   283      -1.660  41.490  15.730  1.00  0.00           C  
ATOM   4419  HN  LEU   283      -3.090  40.180  12.580  1.00  0.00           H  
ATOM   4420  HA  LEU   283      -0.870  39.320  14.210  1.00  0.00           H  
ATOM   4421  HB1 LEU   283      -2.520  38.650  15.800  1.00  0.00           H  
ATOM   4422  HB2 LEU   283      -3.800  38.840  14.620  1.00  0.00           H  
ATOM   4423  HG  LEU   283      -3.350  41.320  14.430  1.00  0.00           H  
ATOM   4424 1HD1 LEU   283      -4.020  41.740  17.050  1.00  0.00           H  
ATOM   4425 2HD1 LEU   283      -3.410  40.140  17.200  1.00  0.00           H  
ATOM   4426 3HD1 LEU   283      -4.930  40.440  16.190  1.00  0.00           H  
ATOM   4427 1HD2 LEU   283      -1.050  40.910  16.440  1.00  0.00           H  
ATOM   4428 2HD2 LEU   283      -1.860  42.480  16.180  1.00  0.00           H  
ATOM   4429 3HD2 LEU   283      -1.050  41.670  14.820  1.00  0.00           H  
ATOM   4430  N   VAL   284      -2.650  37.090  12.500  1.00  0.00           N  
ATOM   4431  CA  VAL   284      -2.580  35.810  11.850  1.00  0.00           C  
ATOM   4432  C   VAL   284      -1.270  35.560  11.070  1.00  0.00           C  
ATOM   4433  O   VAL   284      -0.720  34.510  10.970  1.00  0.00           O  
ATOM   4434  CB  VAL   284      -3.820  35.620  10.960  1.00  0.00           C  
ATOM   4435  CG1 VAL   284      -3.780  34.350  10.080  1.00  0.00           C  
ATOM   4436  CG2 VAL   284      -5.070  35.580  11.950  1.00  0.00           C  
ATOM   4437  HN  VAL   284      -3.420  37.650  12.150  1.00  0.00           H  
ATOM   4438  HA  VAL   284      -2.630  35.000  12.570  1.00  0.00           H  
ATOM   4439  HB  VAL   284      -3.960  36.450  10.240  1.00  0.00           H  
ATOM   4440 1HG1 VAL   284      -3.240  33.570  10.680  1.00  0.00           H  
ATOM   4441 2HG1 VAL   284      -3.040  34.460   9.240  1.00  0.00           H  
ATOM   4442 3HG1 VAL   284      -4.780  34.090   9.690  1.00  0.00           H  
ATOM   4443 1HG2 VAL   284      -5.980  35.120  11.510  1.00  0.00           H  
ATOM   4444 2HG2 VAL   284      -5.280  36.620  12.300  1.00  0.00           H  
ATOM   4445 3HG2 VAL   284      -4.830  35.010  12.880  1.00  0.00           H  
ATOM   4446  N   GLY   285      -0.790  36.690  10.400  1.00  0.00           N  
ATOM   4447  CA  GLY   285       0.400  36.540   9.680  1.00  0.00           C  
ATOM   4448  C   GLY   285       1.630  36.640  10.500  1.00  0.00           C  
ATOM   4449  O   GLY   285       2.560  35.920  10.340  1.00  0.00           O  
ATOM   4450  HN  GLY   285      -1.300  37.550  10.370  1.00  0.00           H  
ATOM   4451  HA1 GLY   285       0.510  37.350   8.970  1.00  0.00           H  
ATOM   4452  HA2 GLY   285       0.470  35.610   9.140  1.00  0.00           H  
ATOM   4453  N   THR   286       1.540  37.550  11.460  1.00  0.00           N  
ATOM   4454  CA  THR   286       2.590  37.790  12.440  1.00  0.00           C  
ATOM   4455  C   THR   286       2.980  36.480  13.120  1.00  0.00           C  
ATOM   4456  O   THR   286       4.190  36.080  13.260  1.00  0.00           O  
ATOM   4457  CB  THR   286       2.000  38.740  13.510  1.00  0.00           C  
ATOM   4458  CG2 THR   286       2.730  38.710  14.820  1.00  0.00           C  
ATOM   4459  OG1 THR   286       2.090  40.140  13.110  1.00  0.00           O  
ATOM   4460  HN  THR   286       0.810  38.230  11.460  1.00  0.00           H  
ATOM   4461  HA  THR   286       3.500  38.250  12.060  1.00  0.00           H  
ATOM   4462  HB  THR   286       0.980  38.420  13.810  1.00  0.00           H  
ATOM   4463  HG1 THR   286       1.280  40.190  12.590  1.00  0.00           H  
ATOM   4464 1HG2 THR   286       2.100  39.380  15.450  1.00  0.00           H  
ATOM   4465 2HG2 THR   286       3.770  39.030  14.630  1.00  0.00           H  
ATOM   4466 3HG2 THR   286       2.770  37.700  15.280  1.00  0.00           H  
ATOM   4467  N   TYR   287       1.890  35.760  13.590  1.00  0.00           N  
ATOM   4468  CA  TYR   287       1.870  34.430  14.250  1.00  0.00           C  
ATOM   4469  C   TYR   287       2.640  33.440  13.420  1.00  0.00           C  
ATOM   4470  O   TYR   287       3.620  32.890  13.810  1.00  0.00           O  
ATOM   4471  CB  TYR   287       0.440  34.080  14.660  1.00  0.00           C  
ATOM   4472  CG  TYR   287       0.180  32.810  15.450  1.00  0.00           C  
ATOM   4473  CD1 TYR   287      -0.050  32.900  16.810  1.00  0.00           C  
ATOM   4474  CD2 TYR   287       0.270  31.580  14.780  1.00  0.00           C  
ATOM   4475  CE1 TYR   287      -0.210  31.720  17.500  1.00  0.00           C  
ATOM   4476  CE2 TYR   287       0.050  30.370  15.500  1.00  0.00           C  
ATOM   4477  CZ  TYR   287      -0.150  30.420  16.890  1.00  0.00           C  
ATOM   4478  OH  TYR   287      -0.570  29.340  17.700  1.00  0.00           O  
ATOM   4479  HN  TYR   287       0.970  36.070  13.380  1.00  0.00           H  
ATOM   4480  HA  TYR   287       2.480  34.570  15.130  1.00  0.00           H  
ATOM   4481  HB1 TYR   287      -0.170  34.020  13.730  1.00  0.00           H  
ATOM   4482  HB2 TYR   287      -0.010  34.890  15.290  1.00  0.00           H  
ATOM   4483  HD1 TYR   287       0.010  33.890  17.250  1.00  0.00           H  
ATOM   4484  HD2 TYR   287       0.380  31.620  13.710  1.00  0.00           H  
ATOM   4485  HE1 TYR   287      -0.410  31.750  18.560  1.00  0.00           H  
ATOM   4486  HE2 TYR   287      -0.010  29.440  14.950  1.00  0.00           H  
ATOM   4487  HH  TYR   287      -0.450  28.530  17.210  1.00  0.00           H  
ATOM   4488  N   SER   288       2.190  33.270  12.110  1.00  0.00           N  
ATOM   4489  CA  SER   288       2.770  32.470  11.080  1.00  0.00           C  
ATOM   4490  C   SER   288       4.240  32.730  10.730  1.00  0.00           C  
ATOM   4491  O   SER   288       5.000  31.760  10.690  1.00  0.00           O  
ATOM   4492  CB  SER   288       1.870  32.510   9.770  1.00  0.00           C  
ATOM   4493  OG  SER   288       0.480  32.270  10.110  1.00  0.00           O  
ATOM   4494  HN  SER   288       1.370  33.750  11.830  1.00  0.00           H  
ATOM   4495  HA  SER   288       2.820  31.460  11.470  1.00  0.00           H  
ATOM   4496  HB1 SER   288       2.170  31.690   9.090  1.00  0.00           H  
ATOM   4497  HB2 SER   288       1.960  33.550   9.370  1.00  0.00           H  
ATOM   4498  HG1 SER   288       0.030  33.090  10.330  1.00  0.00           H  
ATOM   4499  N   LYS   289       4.590  33.980  10.560  1.00  0.00           N  
ATOM   4500  CA  LYS   289       5.990  34.400  10.470  1.00  0.00           C  
ATOM   4501  C   LYS   289       6.900  34.160  11.690  1.00  0.00           C  
ATOM   4502  O   LYS   289       8.070  33.830  11.530  1.00  0.00           O  
ATOM   4503  CB  LYS   289       5.970  35.900  10.110  1.00  0.00           C  
ATOM   4504  CG  LYS   289       5.540  36.120   8.580  1.00  0.00           C  
ATOM   4505  CD  LYS   289       5.280  37.640   8.370  1.00  0.00           C  
ATOM   4506  CE  LYS   289       4.930  38.010   6.960  1.00  0.00           C  
ATOM   4507  NZ  LYS   289       4.660  39.560   6.860  1.00  0.00           N1+
ATOM   4508  HN  LYS   289       3.930  34.720  10.480  1.00  0.00           H  
ATOM   4509  HA  LYS   289       6.510  33.950   9.630  1.00  0.00           H  
ATOM   4510  HB1 LYS   289       6.920  36.440  10.160  1.00  0.00           H  
ATOM   4511  HB2 LYS   289       5.250  36.420  10.780  1.00  0.00           H  
ATOM   4512  HG1 LYS   289       4.690  35.430   8.420  1.00  0.00           H  
ATOM   4513  HG2 LYS   289       6.380  35.870   7.900  1.00  0.00           H  
ATOM   4514  HD1 LYS   289       6.080  38.290   8.780  1.00  0.00           H  
ATOM   4515  HD2 LYS   289       4.340  37.860   8.920  1.00  0.00           H  
ATOM   4516  HE1 LYS   289       4.060  37.530   6.480  1.00  0.00           H  
ATOM   4517  HE2 LYS   289       5.840  37.860   6.330  1.00  0.00           H  
ATOM   4518  HZ1 LYS   289       4.650  39.880   5.870  1.00  0.00           H  
ATOM   4519  HZ2 LYS   289       5.270  40.160   7.430  1.00  0.00           H  
ATOM   4520  HZ3 LYS   289       3.640  39.650   7.120  1.00  0.00           H  
ATOM   4521  N   ILE   290       6.410  34.440  12.920  1.00  0.00           N  
ATOM   4522  CA  ILE   290       7.170  34.170  14.150  1.00  0.00           C  
ATOM   4523  C   ILE   290       7.490  32.730  14.280  1.00  0.00           C  
ATOM   4524  O   ILE   290       8.640  32.380  14.590  1.00  0.00           O  
ATOM   4525  CB  ILE   290       6.370  34.880  15.300  1.00  0.00           C  
ATOM   4526  CG1 ILE   290       6.700  36.430  15.280  1.00  0.00           C  
ATOM   4527  CG2 ILE   290       6.830  34.200  16.640  1.00  0.00           C  
ATOM   4528  CD  ILE   290       5.800  37.160  16.290  1.00  0.00           C  
ATOM   4529  HN  ILE   290       5.450  34.680  12.980  1.00  0.00           H  
ATOM   4530  HA  ILE   290       8.170  34.560  14.060  1.00  0.00           H  
ATOM   4531  HB  ILE   290       5.270  34.700  15.200  1.00  0.00           H  
ATOM   4532 1HG1 ILE   290       6.500  36.870  14.270  1.00  0.00           H  
ATOM   4533 2HG1 ILE   290       7.780  36.520  15.440  1.00  0.00           H  
ATOM   4534 1HG2 ILE   290       6.560  33.130  16.670  1.00  0.00           H  
ATOM   4535 2HG2 ILE   290       6.440  34.710  17.560  1.00  0.00           H  
ATOM   4536 3HG2 ILE   290       7.920  34.210  16.740  1.00  0.00           H  
ATOM   4537  HD1 ILE   290       4.730  37.160  15.970  1.00  0.00           H  
ATOM   4538  HD2 ILE   290       6.230  38.170  16.480  1.00  0.00           H  
ATOM   4539  HD3 ILE   290       5.860  36.770  17.330  1.00  0.00           H  
ATOM   4540  N   MET   291       6.500  31.770  14.100  1.00  0.00           N  
ATOM   4541  CA  MET   291       6.700  30.350  14.140  1.00  0.00           C  
ATOM   4542  C   MET   291       7.660  29.790  13.040  1.00  0.00           C  
ATOM   4543  O   MET   291       8.290  28.740  13.190  1.00  0.00           O  
ATOM   4544  CB  MET   291       5.240  29.710  13.970  1.00  0.00           C  
ATOM   4545  CG  MET   291       4.300  29.840  15.220  1.00  0.00           C  
ATOM   4546  SD  MET   291       4.950  29.110  16.790  1.00  0.00           S  
ATOM   4547  CE  MET   291       3.980  30.370  17.650  1.00  0.00           C  
ATOM   4548  HN  MET   291       5.580  32.010  13.850  1.00  0.00           H  
ATOM   4549  HA  MET   291       7.060  29.980  15.080  1.00  0.00           H  
ATOM   4550  HB1 MET   291       5.270  28.620  13.790  1.00  0.00           H  
ATOM   4551  HB2 MET   291       4.720  30.260  13.160  1.00  0.00           H  
ATOM   4552  HG1 MET   291       3.340  29.430  14.840  1.00  0.00           H  
ATOM   4553  HG2 MET   291       4.240  30.950  15.320  1.00  0.00           H  
ATOM   4554  HE1 MET   291       4.130  31.440  17.390  1.00  0.00           H  
ATOM   4555  HE2 MET   291       4.210  30.300  18.730  1.00  0.00           H  
ATOM   4556  HE3 MET   291       2.880  30.240  17.550  1.00  0.00           H  
ATOM   4557  N   ASN   292       7.620  30.410  11.850  1.00  0.00           N  
ATOM   4558  CA  ASN   292       8.450  29.940  10.740  1.00  0.00           C  
ATOM   4559  C   ASN   292       9.530  31.050  10.640  1.00  0.00           C  
ATOM   4560  O   ASN   292       9.750  31.570   9.570  1.00  0.00           O  
ATOM   4561  CB  ASN   292       7.560  29.790   9.450  1.00  0.00           C  
ATOM   4562  CG  ASN   292       8.340  29.180   8.290  1.00  0.00           C  
ATOM   4563  ND2 ASN   292       7.970  29.600   7.050  1.00  0.00           N  
ATOM   4564  OD1 ASN   292       9.160  28.330   8.570  1.00  0.00           O  
ATOM   4565  HN  ASN   292       6.870  31.040  11.630  1.00  0.00           H  
ATOM   4566  HA  ASN   292       8.990  29.030  10.980  1.00  0.00           H  
ATOM   4567  HB1 ASN   292       7.120  30.780   9.210  1.00  0.00           H  
ATOM   4568  HB2 ASN   292       6.730  29.110   9.750  1.00  0.00           H  
ATOM   4569 1HD2 ASN   292       8.510  29.260   6.280  1.00  0.00           H  
ATOM   4570 2HD2 ASN   292       7.130  30.110   6.880  1.00  0.00           H  
ATOM   4571  N   HSD   293      10.270  31.320  11.740  1.00  0.00           N  
ATOM   4572  CA  HSD   293      11.300  32.320  11.850  1.00  0.00           C  
ATOM   4573  C   HSD   293      12.350  32.280  10.710  1.00  0.00           C  
ATOM   4574  O   HSD   293      12.550  33.200   9.950  1.00  0.00           O  
ATOM   4575  CB  HSD   293      11.990  32.380  13.210  1.00  0.00           C  
ATOM   4576  CG  HSD   293      11.890  31.080  13.930  1.00  0.00           C  
ATOM   4577  CD2 HSD   293      12.850  30.210  14.200  1.00  0.00           C  
ATOM   4578  ND1 HSD   293      10.800  30.790  14.640  1.00  0.00           N  
ATOM   4579  CE1 HSD   293      11.180  29.700  15.440  1.00  0.00           C  
ATOM   4580  NE2 HSD   293      12.440  29.320  15.130  1.00  0.00           N  
ATOM   4581  HN  HSD   293      10.000  30.770  12.530  1.00  0.00           H  
ATOM   4582  HA  HSD   293      10.720  33.220  11.680  1.00  0.00           H  
ATOM   4583  HB1 HSD   293      11.510  33.210  13.780  1.00  0.00           H  
ATOM   4584  HB2 HSD   293      13.070  32.690  13.180  1.00  0.00           H  
ATOM   4585  HD1 HSD   293       9.920  31.260  14.600  1.00  0.00           H  
ATOM   4586  HD2 HSD   293      13.820  30.180  13.720  1.00  0.00           H  
ATOM   4587  HE1 HSD   293      10.400  29.300  16.100  1.00  0.00           H  
ATOM   4588  N   LYS   294      13.080  31.190  10.690  1.00  0.00           N  
ATOM   4589  CA  LYS   294      14.260  31.080   9.890  1.00  0.00           C  
ATOM   4590  C   LYS   294      14.080  31.290   8.420  1.00  0.00           C  
ATOM   4591  O   LYS   294      14.880  31.980   7.810  1.00  0.00           O  
ATOM   4592  CB  LYS   294      14.710  29.550   9.960  1.00  0.00           C  
ATOM   4593  CG  LYS   294      16.090  29.260   9.270  1.00  0.00           C  
ATOM   4594  CD  LYS   294      16.580  27.770   9.430  1.00  0.00           C  
ATOM   4595  CE  LYS   294      15.740  26.750   8.800  1.00  0.00           C  
ATOM   4596  NZ  LYS   294      16.120  25.340   9.160  1.00  0.00           N1+
ATOM   4597  HN  LYS   294      12.850  30.400  11.250  1.00  0.00           H  
ATOM   4598  HA  LYS   294      15.050  31.730  10.220  1.00  0.00           H  
ATOM   4599  HB1 LYS   294      13.840  28.940   9.600  1.00  0.00           H  
ATOM   4600  HB2 LYS   294      14.750  29.400  11.060  1.00  0.00           H  
ATOM   4601  HG1 LYS   294      16.830  30.060   9.450  1.00  0.00           H  
ATOM   4602  HG2 LYS   294      15.910  29.360   8.180  1.00  0.00           H  
ATOM   4603  HD1 LYS   294      16.500  27.480  10.500  1.00  0.00           H  
ATOM   4604  HD2 LYS   294      17.680  27.780   9.210  1.00  0.00           H  
ATOM   4605  HE1 LYS   294      15.920  26.790   7.700  1.00  0.00           H  
ATOM   4606  HE2 LYS   294      14.660  26.890   8.940  1.00  0.00           H  
ATOM   4607  HZ1 LYS   294      15.580  24.570   8.700  1.00  0.00           H  
ATOM   4608  HZ2 LYS   294      15.850  25.190  10.160  1.00  0.00           H  
ATOM   4609  HZ3 LYS   294      17.100  25.060   8.920  1.00  0.00           H  
ATOM   4610  N   ASN   295      12.920  30.820   7.850  1.00  0.00           N  
ATOM   4611  CA  ASN   295      12.820  30.810   6.420  1.00  0.00           C  
ATOM   4612  C   ASN   295      11.910  32.010   5.990  1.00  0.00           C  
ATOM   4613  O   ASN   295      11.710  32.290   4.790  1.00  0.00           O  
ATOM   4614  CB  ASN   295      12.230  29.440   6.030  1.00  0.00           C  
ATOM   4615  CG  ASN   295      13.130  28.240   6.310  1.00  0.00           C  
ATOM   4616  ND2 ASN   295      12.560  27.020   6.490  1.00  0.00           N  
ATOM   4617  OD1 ASN   295      14.320  28.420   6.350  1.00  0.00           O  
ATOM   4618  HN  ASN   295      12.320  30.150   8.290  1.00  0.00           H  
ATOM   4619  HA  ASN   295      13.800  30.940   5.980  1.00  0.00           H  
ATOM   4620  HB1 ASN   295      12.030  29.450   4.940  1.00  0.00           H  
ATOM   4621  HB2 ASN   295      11.260  29.250   6.550  1.00  0.00           H  
ATOM   4622 1HD2 ASN   295      13.160  26.230   6.650  1.00  0.00           H  
ATOM   4623 2HD2 ASN   295      11.570  26.950   6.430  1.00  0.00           H  
ATOM   4624  N   SER   296      11.490  32.760   7.010  1.00  0.00           N  
ATOM   4625  CA  SER   296      10.610  33.970   6.880  1.00  0.00           C  
ATOM   4626  C   SER   296      11.450  35.200   6.980  1.00  0.00           C  
ATOM   4627  O   SER   296      10.860  36.290   7.010  1.00  0.00           O  
ATOM   4628  CB  SER   296       9.470  34.100   7.900  1.00  0.00           C  
ATOM   4629  OG  SER   296       8.610  32.970   7.690  1.00  0.00           O  
ATOM   4630  HN  SER   296      11.800  32.440   7.900  1.00  0.00           H  
ATOM   4631  HA  SER   296      10.120  34.090   5.930  1.00  0.00           H  
ATOM   4632  HB1 SER   296       8.810  34.960   7.680  1.00  0.00           H  
ATOM   4633  HB2 SER   296       9.810  34.070   8.960  1.00  0.00           H  
ATOM   4634  HG1 SER   296       8.870  32.400   8.410  1.00  0.00           H  
ATOM   4635  N   LEU   297      12.790  34.990   7.040  1.00  0.00           N  
ATOM   4636  CA  LEU   297      13.740  35.960   7.370  1.00  0.00           C  
ATOM   4637  C   LEU   297      14.410  36.450   6.120  1.00  0.00           C  
ATOM   4638  O   LEU   297      15.220  35.760   5.510  1.00  0.00           O  
ATOM   4639  CB  LEU   297      14.790  35.430   8.410  1.00  0.00           C  
ATOM   4640  CG  LEU   297      15.780  36.500   8.910  1.00  0.00           C  
ATOM   4641  CD1 LEU   297      15.150  37.810   9.430  1.00  0.00           C  
ATOM   4642  CD2 LEU   297      16.820  35.910   9.910  1.00  0.00           C  
ATOM   4643  HN  LEU   297      13.080  34.060   6.820  1.00  0.00           H  
ATOM   4644  HA  LEU   297      13.240  36.730   7.940  1.00  0.00           H  
ATOM   4645  HB1 LEU   297      15.350  34.560   8.020  1.00  0.00           H  
ATOM   4646  HB2 LEU   297      14.330  35.130   9.380  1.00  0.00           H  
ATOM   4647  HG  LEU   297      16.380  36.800   8.020  1.00  0.00           H  
ATOM   4648 1HD1 LEU   297      15.840  38.560   9.890  1.00  0.00           H  
ATOM   4649 2HD1 LEU   297      14.330  37.500  10.110  1.00  0.00           H  
ATOM   4650 3HD1 LEU   297      14.730  38.300   8.530  1.00  0.00           H  
ATOM   4651 1HD2 LEU   297      16.300  35.560  10.830  1.00  0.00           H  
ATOM   4652 2HD2 LEU   297      17.540  36.690  10.230  1.00  0.00           H  
ATOM   4653 3HD2 LEU   297      17.390  35.020   9.610  1.00  0.00           H  
ATOM   4654  N   THR   298      14.120  37.640   5.650  1.00  0.00           N  
ATOM   4655  CA  THR   298      14.530  38.210   4.380  1.00  0.00           C  
ATOM   4656  C   THR   298      15.000  39.660   4.560  1.00  0.00           C  
ATOM   4657  O   THR   298      14.660  40.290   5.560  1.00  0.00           O  
ATOM   4658  CB  THR   298      13.430  38.030   3.230  1.00  0.00           C  
ATOM   4659  CG2 THR   298      12.960  36.570   3.210  1.00  0.00           C  
ATOM   4660  OG1 THR   298      12.250  38.840   3.250  1.00  0.00           O  
ATOM   4661  HN  THR   298      13.550  38.260   6.200  1.00  0.00           H  
ATOM   4662  HA  THR   298      15.340  37.610   4.030  1.00  0.00           H  
ATOM   4663  HB  THR   298      13.930  38.210   2.250  1.00  0.00           H  
ATOM   4664  HG1 THR   298      11.830  38.690   2.400  1.00  0.00           H  
ATOM   4665 1HG2 THR   298      12.160  36.270   3.910  1.00  0.00           H  
ATOM   4666 2HG2 THR   298      13.840  35.890   3.170  1.00  0.00           H  
ATOM   4667 3HG2 THR   298      12.490  36.460   2.210  1.00  0.00           H  
ATOM   4668  N   PHE   299      15.740  40.200   3.620  1.00  0.00           N  
ATOM   4669  CA  PHE   299      16.450  41.380   3.830  1.00  0.00           C  
ATOM   4670  C   PHE   299      16.300  42.210   2.510  1.00  0.00           C  
ATOM   4671  O   PHE   299      16.700  41.670   1.490  1.00  0.00           O  
ATOM   4672  CB  PHE   299      17.950  41.000   3.970  1.00  0.00           C  
ATOM   4673  CG  PHE   299      18.260  40.260   5.280  1.00  0.00           C  
ATOM   4674  CD1 PHE   299      18.150  38.820   5.520  1.00  0.00           C  
ATOM   4675  CD2 PHE   299      18.640  41.040   6.370  1.00  0.00           C  
ATOM   4676  CE1 PHE   299      18.480  38.320   6.790  1.00  0.00           C  
ATOM   4677  CE2 PHE   299      19.050  40.550   7.660  1.00  0.00           C  
ATOM   4678  CZ  PHE   299      18.970  39.170   7.840  1.00  0.00           C  
ATOM   4679  HN  PHE   299      15.980  39.720   2.780  1.00  0.00           H  
ATOM   4680  HA  PHE   299      16.090  41.870   4.710  1.00  0.00           H  
ATOM   4681  HB1 PHE   299      18.540  41.940   3.900  1.00  0.00           H  
ATOM   4682  HB2 PHE   299      18.220  40.280   3.160  1.00  0.00           H  
ATOM   4683  HD1 PHE   299      17.910  38.140   4.720  1.00  0.00           H  
ATOM   4684  HD2 PHE   299      18.670  42.120   6.360  1.00  0.00           H  
ATOM   4685  HE1 PHE   299      18.430  37.260   7.010  1.00  0.00           H  
ATOM   4686  HE2 PHE   299      19.310  41.290   8.400  1.00  0.00           H  
ATOM   4687  HZ  PHE   299      19.220  38.820   8.830  1.00  0.00           H  
ATOM   4688  N   PRO   300      15.790  43.510   2.500  1.00  0.00           N  
ATOM   4689  CA  PRO   300      15.900  44.490   1.450  1.00  0.00           C  
ATOM   4690  C   PRO   300      17.320  44.570   0.850  1.00  0.00           C  
ATOM   4691  O   PRO   300      18.310  44.500   1.510  1.00  0.00           O  
ATOM   4692  CB  PRO   300      15.510  45.760   2.150  1.00  0.00           C  
ATOM   4693  CG  PRO   300      14.380  45.290   3.190  1.00  0.00           C  
ATOM   4694  CD  PRO   300      14.880  43.880   3.580  1.00  0.00           C  
ATOM   4695  HA  PRO   300      15.210  44.260   0.650  1.00  0.00           H  
ATOM   4696  HB1 PRO   300      15.150  46.560   1.460  1.00  0.00           H  
ATOM   4697  HB2 PRO   300      16.340  46.150   2.760  1.00  0.00           H  
ATOM   4698  HG1 PRO   300      14.280  46.110   3.930  1.00  0.00           H  
ATOM   4699  HG2 PRO   300      13.500  45.190   2.510  1.00  0.00           H  
ATOM   4700  HD1 PRO   300      15.480  44.080   4.500  1.00  0.00           H  
ATOM   4701  HD2 PRO   300      14.170  43.060   3.820  1.00  0.00           H  
ATOM   4702  N   ASP   301      17.470  44.800  -0.530  1.00  0.00           N  
ATOM   4703  CA  ASP   301      18.720  44.980  -1.090  1.00  0.00           C  
ATOM   4704  C   ASP   301      19.250  46.410  -0.990  1.00  0.00           C  
ATOM   4705  O   ASP   301      20.410  46.680  -1.270  1.00  0.00           O  
ATOM   4706  CB  ASP   301      18.530  44.660  -2.560  1.00  0.00           C  
ATOM   4707  CG  ASP   301      18.170  43.180  -2.670  1.00  0.00           C  
ATOM   4708  OD1 ASP   301      18.870  42.430  -1.900  1.00  0.00           O  
ATOM   4709  OD2 ASP   301      17.430  42.740  -3.520  1.00  0.00           O1-
ATOM   4710  HN  ASP   301      16.620  44.630  -1.000  1.00  0.00           H  
ATOM   4711  HA  ASP   301      19.430  44.350  -0.610  1.00  0.00           H  
ATOM   4712  HB1 ASP   301      19.260  45.030  -3.310  1.00  0.00           H  
ATOM   4713  HB2 ASP   301      17.580  45.090  -2.980  1.00  0.00           H  
ATOM   4714  N   ASP   302      18.400  47.330  -0.560  1.00  0.00           N  
ATOM   4715  CA  ASP   302      18.400  48.750  -0.740  1.00  0.00           C  
ATOM   4716  C   ASP   302      19.730  49.380  -0.280  1.00  0.00           C  
ATOM   4717  O   ASP   302      20.370  50.100  -1.060  1.00  0.00           O  
ATOM   4718  CB  ASP   302      17.230  49.440   0.110  1.00  0.00           C  
ATOM   4719  CG  ASP   302      15.850  49.300  -0.640  1.00  0.00           C  
ATOM   4720  OD1 ASP   302      14.840  49.800  -0.070  1.00  0.00           O  
ATOM   4721  OD2 ASP   302      15.910  48.880  -1.820  1.00  0.00           O1-
ATOM   4722  HN  ASP   302      17.490  47.020  -0.280  1.00  0.00           H  
ATOM   4723  HA  ASP   302      18.280  49.050  -1.770  1.00  0.00           H  
ATOM   4724  HB1 ASP   302      17.310  50.520   0.370  1.00  0.00           H  
ATOM   4725  HB2 ASP   302      17.020  48.940   1.070  1.00  0.00           H  
ATOM   4726  N   ASN   303      20.230  48.970   0.850  1.00  0.00           N  
ATOM   4727  CA  ASN   303      21.500  49.520   1.350  1.00  0.00           C  
ATOM   4728  C   ASN   303      22.640  48.540   1.340  1.00  0.00           C  
ATOM   4729  O   ASN   303      23.750  48.760   1.870  1.00  0.00           O  
ATOM   4730  CB  ASN   303      21.380  49.990   2.820  1.00  0.00           C  
ATOM   4731  CG  ASN   303      20.200  50.960   2.930  1.00  0.00           C  
ATOM   4732  ND2 ASN   303      19.260  50.620   3.790  1.00  0.00           N  
ATOM   4733  OD1 ASN   303      20.110  51.930   2.190  1.00  0.00           O  
ATOM   4734  HN  ASN   303      19.790  48.330   1.470  1.00  0.00           H  
ATOM   4735  HA  ASN   303      21.770  50.350   0.710  1.00  0.00           H  
ATOM   4736  HB1 ASN   303      22.310  50.560   3.050  1.00  0.00           H  
ATOM   4737  HB2 ASN   303      21.290  49.180   3.580  1.00  0.00           H  
ATOM   4738 1HD2 ASN   303      19.530  49.920   4.460  1.00  0.00           H  
ATOM   4739 2HD2 ASN   303      18.350  50.980   3.560  1.00  0.00           H  
ATOM   4740  N   ASP   304      22.470  47.330   0.720  1.00  0.00           N  
ATOM   4741  CA  ASP   304      23.340  46.210   0.650  1.00  0.00           C  
ATOM   4742  C   ASP   304      24.290  45.980   1.790  1.00  0.00           C  
ATOM   4743  O   ASP   304      25.510  46.150   1.780  1.00  0.00           O  
ATOM   4744  CB  ASP   304      24.030  46.080  -0.830  1.00  0.00           C  
ATOM   4745  CG  ASP   304      24.940  44.870  -1.020  1.00  0.00           C  
ATOM   4746  OD1 ASP   304      25.850  44.880  -1.910  1.00  0.00           O  
ATOM   4747  OD2 ASP   304      24.600  43.810  -0.520  1.00  0.00           O1-
ATOM   4748  HN  ASP   304      21.630  47.300   0.180  1.00  0.00           H  
ATOM   4749  HA  ASP   304      22.700  45.340   0.650  1.00  0.00           H  
ATOM   4750  HB1 ASP   304      24.590  47.000  -1.090  1.00  0.00           H  
ATOM   4751  HB2 ASP   304      23.200  46.100  -1.560  1.00  0.00           H  
ATOM   4752  N   ILE   305      23.670  45.730   3.000  1.00  0.00           N  
ATOM   4753  CA  ILE   305      24.410  45.520   4.220  1.00  0.00           C  
ATOM   4754  C   ILE   305      25.310  44.260   4.200  1.00  0.00           C  
ATOM   4755  O   ILE   305      25.040  43.280   3.480  1.00  0.00           O  
ATOM   4756  CB  ILE   305      23.570  45.450   5.510  1.00  0.00           C  
ATOM   4757  CG1 ILE   305      22.600  44.280   5.470  1.00  0.00           C  
ATOM   4758  CG2 ILE   305      22.810  46.750   5.670  1.00  0.00           C  
ATOM   4759  CD  ILE   305      21.750  44.070   6.740  1.00  0.00           C  
ATOM   4760  HN  ILE   305      22.680  45.620   3.120  1.00  0.00           H  
ATOM   4761  HA  ILE   305      25.100  46.340   4.400  1.00  0.00           H  
ATOM   4762  HB  ILE   305      24.190  45.370   6.430  1.00  0.00           H  
ATOM   4763 1HG1 ILE   305      23.140  43.320   5.340  1.00  0.00           H  
ATOM   4764 2HG1 ILE   305      21.880  44.340   4.630  1.00  0.00           H  
ATOM   4765 1HG2 ILE   305      22.020  46.700   4.900  1.00  0.00           H  
ATOM   4766 2HG2 ILE   305      23.520  47.610   5.580  1.00  0.00           H  
ATOM   4767 3HG2 ILE   305      22.350  46.840   6.680  1.00  0.00           H  
ATOM   4768  HD1 ILE   305      22.230  44.050   7.730  1.00  0.00           H  
ATOM   4769  HD2 ILE   305      21.100  43.170   6.590  1.00  0.00           H  
ATOM   4770  HD3 ILE   305      21.050  44.940   6.820  1.00  0.00           H  
ATOM   4771  N   SER   306      26.410  44.250   5.000  1.00  0.00           N  
ATOM   4772  CA  SER   306      27.330  43.160   5.050  1.00  0.00           C  
ATOM   4773  C   SER   306      26.710  41.750   5.200  1.00  0.00           C  
ATOM   4774  O   SER   306      25.640  41.480   5.780  1.00  0.00           O  
ATOM   4775  CB  SER   306      28.500  43.320   6.080  1.00  0.00           C  
ATOM   4776  OG  SER   306      28.130  43.130   7.460  1.00  0.00           O  
ATOM   4777  HN  SER   306      26.720  45.010   5.560  1.00  0.00           H  
ATOM   4778  HA  SER   306      27.880  43.200   4.120  1.00  0.00           H  
ATOM   4779  HB1 SER   306      28.920  44.340   5.930  1.00  0.00           H  
ATOM   4780  HB2 SER   306      29.350  42.640   5.860  1.00  0.00           H  
ATOM   4781  HG1 SER   306      27.720  43.930   7.810  1.00  0.00           H  
ATOM   4782  N   LYS   307      27.400  40.670   4.710  1.00  0.00           N  
ATOM   4783  CA  LYS   307      26.960  39.310   4.800  1.00  0.00           C  
ATOM   4784  C   LYS   307      27.160  38.930   6.220  1.00  0.00           C  
ATOM   4785  O   LYS   307      26.500  37.960   6.660  1.00  0.00           O  
ATOM   4786  CB  LYS   307      27.700  38.230   3.990  1.00  0.00           C  
ATOM   4787  CG  LYS   307      27.890  38.620   2.480  1.00  0.00           C  
ATOM   4788  CD  LYS   307      26.560  38.890   1.730  1.00  0.00           C  
ATOM   4789  CE  LYS   307      26.650  39.160   0.130  1.00  0.00           C  
ATOM   4790  NZ  LYS   307      27.570  40.250  -0.090  1.00  0.00           N1+
ATOM   4791  HN  LYS   307      28.100  40.770   4.000  1.00  0.00           H  
ATOM   4792  HA  LYS   307      25.900  39.190   4.640  1.00  0.00           H  
ATOM   4793  HB1 LYS   307      26.960  37.410   4.020  1.00  0.00           H  
ATOM   4794  HB2 LYS   307      28.620  37.820   4.460  1.00  0.00           H  
ATOM   4795  HG1 LYS   307      28.380  37.690   2.120  1.00  0.00           H  
ATOM   4796  HG2 LYS   307      28.610  39.470   2.450  1.00  0.00           H  
ATOM   4797  HD1 LYS   307      26.180  39.900   2.010  1.00  0.00           H  
ATOM   4798  HD2 LYS   307      25.840  38.080   1.880  1.00  0.00           H  
ATOM   4799  HE1 LYS   307      25.640  39.300  -0.300  1.00  0.00           H  
ATOM   4800  HE2 LYS   307      27.210  38.320  -0.340  1.00  0.00           H  
ATOM   4801  HZ1 LYS   307      28.560  39.980  -0.190  1.00  0.00           H  
ATOM   4802  HZ2 LYS   307      27.510  40.950   0.680  1.00  0.00           H  
ATOM   4803  HZ3 LYS   307      27.360  40.710  -1.000  1.00  0.00           H  
ATOM   4804  N   GLU   308      28.150  39.560   6.940  1.00  0.00           N  
ATOM   4805  CA  GLU   308      28.450  39.580   8.320  1.00  0.00           C  
ATOM   4806  C   GLU   308      27.250  40.060   9.210  1.00  0.00           C  
ATOM   4807  O   GLU   308      26.900  39.270  10.140  1.00  0.00           O  
ATOM   4808  CB  GLU   308      29.790  40.350   8.560  1.00  0.00           C  
ATOM   4809  CG  GLU   308      30.990  39.640   7.850  1.00  0.00           C  
ATOM   4810  CD  GLU   308      31.200  40.210   6.430  1.00  0.00           C  
ATOM   4811  OE1 GLU   308      32.090  41.120   6.310  1.00  0.00           O  
ATOM   4812  OE2 GLU   308      30.440  39.910   5.430  1.00  0.00           O1-
ATOM   4813  HN  GLU   308      28.910  39.920   6.400  1.00  0.00           H  
ATOM   4814  HA  GLU   308      28.670  38.560   8.600  1.00  0.00           H  
ATOM   4815  HB1 GLU   308      30.010  40.300   9.650  1.00  0.00           H  
ATOM   4816  HB2 GLU   308      29.750  41.440   8.350  1.00  0.00           H  
ATOM   4817  HG1 GLU   308      30.910  38.540   7.830  1.00  0.00           H  
ATOM   4818  HG2 GLU   308      31.920  39.830   8.440  1.00  0.00           H  
ATOM   4819  N   ALA   309      26.580  41.210   8.930  1.00  0.00           N  
ATOM   4820  CA  ALA   309      25.390  41.700   9.660  1.00  0.00           C  
ATOM   4821  C   ALA   309      24.280  40.730   9.370  1.00  0.00           C  
ATOM   4822  O   ALA   309      23.520  40.320  10.250  1.00  0.00           O  
ATOM   4823  CB  ALA   309      25.150  43.210   9.230  1.00  0.00           C  
ATOM   4824  HN  ALA   309      26.980  41.730   8.170  1.00  0.00           H  
ATOM   4825  HA  ALA   309      25.610  41.690  10.710  1.00  0.00           H  
ATOM   4826  HB1 ALA   309      26.040  43.840   9.500  1.00  0.00           H  
ATOM   4827  HB2 ALA   309      24.280  43.620   9.780  1.00  0.00           H  
ATOM   4828  HB3 ALA   309      24.950  43.310   8.140  1.00  0.00           H  
ATOM   4829  N   LYS   310      24.140  40.340   8.070  1.00  0.00           N  
ATOM   4830  CA  LYS   310      23.160  39.330   7.750  1.00  0.00           C  
ATOM   4831  C   LYS   310      23.220  37.990   8.470  1.00  0.00           C  
ATOM   4832  O   LYS   310      22.290  37.500   9.060  1.00  0.00           O  
ATOM   4833  CB  LYS   310      23.030  39.170   6.210  1.00  0.00           C  
ATOM   4834  CG  LYS   310      22.290  40.330   5.590  1.00  0.00           C  
ATOM   4835  CD  LYS   310      22.350  40.110   4.080  1.00  0.00           C  
ATOM   4836  CE  LYS   310      21.690  41.230   3.240  1.00  0.00           C  
ATOM   4837  NZ  LYS   310      21.920  40.890   1.820  1.00  0.00           N1+
ATOM   4838  HN  LYS   310      24.590  40.680   7.250  1.00  0.00           H  
ATOM   4839  HA  LYS   310      22.180  39.740   7.960  1.00  0.00           H  
ATOM   4840  HB1 LYS   310      22.360  38.290   6.100  1.00  0.00           H  
ATOM   4841  HB2 LYS   310      23.980  38.790   5.750  1.00  0.00           H  
ATOM   4842  HG1 LYS   310      22.800  41.270   5.930  1.00  0.00           H  
ATOM   4843  HG2 LYS   310      21.240  40.350   5.950  1.00  0.00           H  
ATOM   4844  HD1 LYS   310      21.960  39.090   3.840  1.00  0.00           H  
ATOM   4845  HD2 LYS   310      23.420  40.150   3.790  1.00  0.00           H  
ATOM   4846  HE1 LYS   310      22.300  42.110   3.510  1.00  0.00           H  
ATOM   4847  HE2 LYS   310      20.600  41.410   3.470  1.00  0.00           H  
ATOM   4848  HZ1 LYS   310      22.900  41.080   1.520  1.00  0.00           H  
ATOM   4849  HZ2 LYS   310      21.310  41.360   1.120  1.00  0.00           H  
ATOM   4850  HZ3 LYS   310      21.730  39.900   1.600  1.00  0.00           H  
ATOM   4851  N   ASN   311      24.410  37.400   8.600  1.00  0.00           N  
ATOM   4852  CA  ASN   311      24.720  36.240   9.280  1.00  0.00           C  
ATOM   4853  C   ASN   311      24.460  36.320  10.790  1.00  0.00           C  
ATOM   4854  O   ASN   311      23.680  35.450  11.280  1.00  0.00           O  
ATOM   4855  CB  ASN   311      26.200  35.750   8.900  1.00  0.00           C  
ATOM   4856  CG  ASN   311      26.840  34.610   9.750  1.00  0.00           C  
ATOM   4857  ND2 ASN   311      26.100  33.590  10.130  1.00  0.00           N  
ATOM   4858  OD1 ASN   311      28.050  34.690  10.050  1.00  0.00           O  
ATOM   4859  HN  ASN   311      25.210  37.780   8.120  1.00  0.00           H  
ATOM   4860  HA  ASN   311      24.050  35.480   8.920  1.00  0.00           H  
ATOM   4861  HB1 ASN   311      26.860  36.650   8.900  1.00  0.00           H  
ATOM   4862  HB2 ASN   311      26.190  35.440   7.840  1.00  0.00           H  
ATOM   4863 1HD2 ASN   311      26.290  33.010  10.920  1.00  0.00           H  
ATOM   4864 2HD2 ASN   311      25.180  33.480   9.760  1.00  0.00           H  
ATOM   4865  N   LEU   312      24.950  37.310  11.570  1.00  0.00           N  
ATOM   4866  CA  LEU   312      24.670  37.390  12.930  1.00  0.00           C  
ATOM   4867  C   LEU   312      23.150  37.530  13.220  1.00  0.00           C  
ATOM   4868  O   LEU   312      22.730  36.960  14.190  1.00  0.00           O  
ATOM   4869  CB  LEU   312      25.540  38.520  13.550  1.00  0.00           C  
ATOM   4870  CG  LEU   312      25.280  38.880  15.030  1.00  0.00           C  
ATOM   4871  CD1 LEU   312      25.630  37.590  15.860  1.00  0.00           C  
ATOM   4872  CD2 LEU   312      26.060  40.100  15.530  1.00  0.00           C  
ATOM   4873  HN  LEU   312      25.460  38.030  11.110  1.00  0.00           H  
ATOM   4874  HA  LEU   312      25.070  36.540  13.460  1.00  0.00           H  
ATOM   4875  HB1 LEU   312      25.320  39.400  12.910  1.00  0.00           H  
ATOM   4876  HB2 LEU   312      26.630  38.340  13.380  1.00  0.00           H  
ATOM   4877  HG  LEU   312      24.200  39.080  15.130  1.00  0.00           H  
ATOM   4878 1HD1 LEU   312      25.410  37.740  16.940  1.00  0.00           H  
ATOM   4879 2HD1 LEU   312      26.690  37.260  15.830  1.00  0.00           H  
ATOM   4880 3HD1 LEU   312      24.970  36.750  15.540  1.00  0.00           H  
ATOM   4881 1HD2 LEU   312      25.980  40.100  16.630  1.00  0.00           H  
ATOM   4882 2HD2 LEU   312      25.740  41.050  15.050  1.00  0.00           H  
ATOM   4883 3HD2 LEU   312      27.150  39.970  15.340  1.00  0.00           H  
ATOM   4884  N   ILE   313      22.380  38.340  12.430  1.00  0.00           N  
ATOM   4885  CA  ILE   313      20.970  38.350  12.640  1.00  0.00           C  
ATOM   4886  C   ILE   313      20.260  37.030  12.410  1.00  0.00           C  
ATOM   4887  O   ILE   313      19.400  36.600  13.200  1.00  0.00           O  
ATOM   4888  CB  ILE   313      20.310  39.440  11.680  1.00  0.00           C  
ATOM   4889  CG1 ILE   313      20.910  40.840  12.060  1.00  0.00           C  
ATOM   4890  CG2 ILE   313      18.730  39.370  11.870  1.00  0.00           C  
ATOM   4891  CD  ILE   313      20.640  41.990  11.060  1.00  0.00           C  
ATOM   4892  HN  ILE   313      22.860  38.890  11.750  1.00  0.00           H  
ATOM   4893  HA  ILE   313      20.770  38.560  13.680  1.00  0.00           H  
ATOM   4894  HB  ILE   313      20.540  39.210  10.620  1.00  0.00           H  
ATOM   4895 1HG1 ILE   313      22.020  40.870  12.170  1.00  0.00           H  
ATOM   4896 2HG1 ILE   313      20.390  41.210  12.970  1.00  0.00           H  
ATOM   4897 1HG2 ILE   313      18.420  39.160  12.910  1.00  0.00           H  
ATOM   4898 2HG2 ILE   313      18.430  38.480  11.260  1.00  0.00           H  
ATOM   4899 3HG2 ILE   313      18.280  40.290  11.450  1.00  0.00           H  
ATOM   4900  HD1 ILE   313      19.850  41.540  10.420  1.00  0.00           H  
ATOM   4901  HD2 ILE   313      21.430  42.310  10.370  1.00  0.00           H  
ATOM   4902  HD3 ILE   313      20.240  42.910  11.540  1.00  0.00           H  
ATOM   4903  N   CYS   314      20.650  36.300  11.370  1.00  0.00           N  
ATOM   4904  CA  CYS   314      20.300  34.860  11.120  1.00  0.00           C  
ATOM   4905  C   CYS   314      20.630  33.950  12.260  1.00  0.00           C  
ATOM   4906  O   CYS   314      19.810  33.080  12.550  1.00  0.00           O  
ATOM   4907  CB  CYS   314      20.800  34.320   9.830  1.00  0.00           C  
ATOM   4908  SG  CYS   314      20.170  35.450   8.530  1.00  0.00           S  
ATOM   4909  HN  CYS   314      21.450  36.600  10.870  1.00  0.00           H  
ATOM   4910  HA  CYS   314      19.210  34.910  11.040  1.00  0.00           H  
ATOM   4911  HB1 CYS   314      20.400  33.310   9.620  1.00  0.00           H  
ATOM   4912  HB2 CYS   314      21.900  34.380   9.710  1.00  0.00           H  
ATOM   4913  HG1 CYS   314      21.040  36.410   8.780  1.00  0.00           H  
ATOM   4914  N   ALA   315      21.780  34.180  12.860  1.00  0.00           N  
ATOM   4915  CA  ALA   315      22.210  33.460  14.060  1.00  0.00           C  
ATOM   4916  C   ALA   315      21.310  33.510  15.320  1.00  0.00           C  
ATOM   4917  O   ALA   315      21.170  32.550  16.080  1.00  0.00           O  
ATOM   4918  CB  ALA   315      23.720  33.710  14.370  1.00  0.00           C  
ATOM   4919  HN  ALA   315      22.480  34.780  12.460  1.00  0.00           H  
ATOM   4920  HA  ALA   315      22.060  32.430  13.790  1.00  0.00           H  
ATOM   4921  HB1 ALA   315      24.130  32.970  15.090  1.00  0.00           H  
ATOM   4922  HB2 ALA   315      23.980  34.740  14.670  1.00  0.00           H  
ATOM   4923  HB3 ALA   315      24.260  33.390  13.450  1.00  0.00           H  
ATOM   4924  N   PHE   316      20.770  34.720  15.580  1.00  0.00           N  
ATOM   4925  CA  PHE   316      19.880  34.900  16.700  1.00  0.00           C  
ATOM   4926  C   PHE   316      18.430  34.260  16.540  1.00  0.00           C  
ATOM   4927  O   PHE   316      17.760  33.930  17.510  1.00  0.00           O  
ATOM   4928  CB  PHE   316      19.710  36.400  17.110  1.00  0.00           C  
ATOM   4929  CG  PHE   316      20.920  36.950  17.810  1.00  0.00           C  
ATOM   4930  CD1 PHE   316      21.170  36.550  19.120  1.00  0.00           C  
ATOM   4931  CD2 PHE   316      21.750  37.920  17.240  1.00  0.00           C  
ATOM   4932  CE1 PHE   316      22.170  37.110  19.880  1.00  0.00           C  
ATOM   4933  CE2 PHE   316      22.750  38.600  17.980  1.00  0.00           C  
ATOM   4934  CZ  PHE   316      22.890  38.210  19.350  1.00  0.00           C  
ATOM   4935  HN  PHE   316      21.020  35.540  15.070  1.00  0.00           H  
ATOM   4936  HA  PHE   316      20.410  34.420  17.510  1.00  0.00           H  
ATOM   4937  HB1 PHE   316      18.940  36.510  17.910  1.00  0.00           H  
ATOM   4938  HB2 PHE   316      19.540  37.090  16.260  1.00  0.00           H
[truncated: 121,674 more chars]
