# Supplementary material for: Designing of the N-ethyl-4-(pyridin-4-yl)benzamide based potent ROCK1 inhibitors using docking, molecular dynamics, and 3D-QSAR
Source: PeerJ. 2021 Aug 9;9:e11951. doi: 10.7717/peerj.11951 (PMC8359802; doi:10.7717/peerj.11951)
Supplement: Supplemental Information 2 [file peerj-09-11951-s002.zip › Supplementary_Files/ROCK-Coordinates/MD/ROCK1-Cpd_D06/d06.gro]

GROningen MAchine for Chemical Simulation
   67
    1D06     N1    1  -6.441  -0.741  -4.744
    1D06     N2    2  -6.585  -0.530  -4.616
    1D06     N3    3  -6.940  -0.616  -3.940
    1D06     N4    4  -6.539  -0.350  -5.125
    1D06     C1    5  -6.416  -0.779  -4.618
    1D06     C2    6  -6.496  -0.728  -4.500
    1D06     C3    7  -6.575  -0.611  -4.501
    1D06     C4    8  -6.645  -0.577  -4.380
    1D06     C5    9  -6.664  -0.668  -4.273
    1D06     C6   10  -6.587  -0.790  -4.285
    1D06     C7   11  -6.504  -0.814  -4.393
    1D06     C8   12  -6.456  -0.454  -4.666
    1D06     C9   13  -6.490  -0.352  -4.779
    1D06    C10   14  -6.588  -0.411  -4.885
    1D06    C11   15  -6.724  -0.443  -4.816
    1D06    C12   16  -6.712  -0.553  -4.707
    1D06    C13   17  -6.365  -0.800  -4.852
    1D06    C14   18  -6.228  -0.843  -4.795
    1D06    C15   19  -6.428  -0.922  -4.919
    1D06    C16   20  -6.566  -0.962  -4.894
    1D06    C17   21  -6.610  -1.081  -4.964
    1D06    C18   22  -6.537  -1.157  -5.051
    1D06    C19   23  -6.408  -1.122  -5.065
    1D06    C20   24  -6.345  -1.008  -5.004
    1D06    C21   25  -6.196  -1.211  -5.089
    1D06    C22   26  -6.760  -0.647  -4.161
    1D06    C23   27  -6.767  -0.738  -4.053
    1D06    C24   28  -6.843  -0.711  -3.933
    1D06    C25   29  -6.929  -0.516  -4.027
    1D06    C26   30  -6.842  -0.527  -4.142
    1D06    C27   31  -6.611  -0.315  -5.002
    1D06     O1   32  -6.336  -0.871  -4.604
    1D06     O2   33  -6.328  -1.203  -5.145
    1D06    N19   34  -7.000  -0.403  -4.008
    1D06    H31   35  -6.512  -0.672  -4.764
    1D06    H32   36  -6.610  -0.381  -5.201
    1D06    H33   37  -6.470  -0.430  -5.104
    1D06     H1   38  -6.937  -0.326  -3.981
    1D06     H2   39  -7.069  -0.418  -3.933
    1D06     H3   40  -6.685  -0.477  -4.371
    1D06     H4   41  -6.594  -0.865  -4.207
    1D06     H5   42  -6.444  -0.904  -4.394
    1D06     H6   43  -6.384  -0.527  -4.704
    1D06     H7   44  -6.412  -0.400  -4.581
    1D06     H8   45  -6.397  -0.323  -4.829
    1D06     H9   46  -6.537  -0.263  -4.733
    1D06    H10   47  -6.544  -0.504  -4.924
    1D06    H11   48  -6.795  -0.478  -4.893
    1D06    H12   49  -6.762  -0.351  -4.769
    1D06    H13   50  -6.802  -0.552  -4.644
    1D06    H14   51  -6.703  -0.651  -4.756
    1D06    H15   52  -6.350  -0.724  -4.929
    1D06    H16   53  -6.233  -0.949  -4.764
    1D06    H17   54  -6.203  -0.780  -4.708
    1D06    H18   55  -6.151  -0.831  -4.872
    1D06    H19   56  -6.631  -0.906  -4.828
    1D06    H20   57  -6.712  -1.113  -4.945
    1D06    H21   58  -6.581  -1.240  -5.106
    1D06    H22   59  -6.241  -0.985  -5.021
    1D06    H23   60  -6.177  -1.314  -5.055
    1D06    H24   61  -6.189  -1.142  -5.003
    1D06    H25   62  -6.122  -1.183  -5.165
    1D06    H26   63  -6.713  -0.831  -4.060
    1D06    H27   64  -6.823  -0.765  -3.841
    1D06    H28   65  -6.838  -0.447  -4.215
    1D06    H29   66  -6.579  -0.214  -4.971
    1D06    H30   67  -6.719  -0.313  -5.024
   0.00000   0.00000   0.00000
