# Supplementary material for: Designing of the N-ethyl-4-(pyridin-4-yl)benzamide based potent ROCK1 inhibitors using docking, molecular dynamics, and 3D-QSAR
Source: PeerJ. 2021 Aug 9;9:e11951. doi: 10.7717/peerj.11951 (PMC8359802; doi:10.7717/peerj.11951)
Supplement: Supplemental Information 2 [file peerj-09-11951-s002.zip › Supplementary_Files/ROCK-Coordinates/MD/ROCK1-Cpd_D06/d06.itp]

; Created by cgenff_charmm2gmx.py

[ moleculetype ]
; Name			   nrexcl
D06				 3

[ atoms ]
;	 nr		  type	resnr residue  atom   cgnr	   charge		mass  typeB    chargeB		massB
; residue	 1 D06 rtp D06 q	qsum
     1      NG2S1      1    D06     N1      1     -0.491     14.007   ;
     2      NG301      1    D06     N2      2     -0.487     14.007   ;
     3     NG2R60      1    D06     N3      3     -0.560     14.007   ;
     4      NG321      1    D06     N4      4     -0.900     14.007   ;
     5      CG2O1      1    D06     C1      5      0.572     12.011   ;
     6     CG2R61      1    D06     C2      6     -0.196     12.011   ;
     7     CG2R61      1    D06     C3      7      0.164     12.011   ;
     8     CG2R61      1    D06     C4      8     -0.171     12.011   ;
     9     CG2R67      1    D06     C5      9      0.004     12.011   ;
    10     CG2R61      1    D06     C6     10     -0.116     12.011   ;
    11     CG2R61      1    D06     C7     11     -0.096     12.011   ;
    12      CG321      1    D06     C8     12      0.045     12.011   ;
    13      CG321      1    D06     C9     13     -0.180     12.011   ;
    14      CG311      1    D06    C10     14     -0.103     12.011   ;
    15      CG321      1    D06    C11     15     -0.180     12.011   ;
    16      CG321      1    D06    C12     16      0.045     12.011   ;
    17      CG311      1    D06    C13     17      0.056     12.011   ;
    18      CG331      1    D06    C14     18     -0.273     12.011   ;
    19     CG2R61      1    D06    C15     19     -0.004     12.011   ;
    20     CG2R61      1    D06    C16     20     -0.102     12.011   ;
    21     CG2R61      1    D06    C17     21     -0.115     12.011   ;
    22     CG2R61      1    D06    C18     22     -0.114     12.011   ;
    23     CG2R61      1    D06    C19     23      0.216     12.011   ;
    24     CG2R61      1    D06    C20     24     -0.101     12.011   ;
    25      CG331      1    D06    C21     25     -0.099     12.011   ;
    26     CG2R67      1    D06    C22     26      0.269     12.011   ;
    27     CG2R61      1    D06    C23     27     -0.139     12.011   ;
    28     CG2R61      1    D06    C24     28      0.210     12.011   ;
    29     CG2R64      1    D06    C25     29      0.011     12.011   ;
    30     CG2R61      1    D06    C26     30     -0.186     12.011   ;
    31      CG321      1    D06    C27     31      0.037     12.011   ;
    32      OG2D1      1    D06     O1     32     -0.458     15.999   ;
    33      OG301      1    D06     O2     33     -0.392     15.999   ;
    34      NG2S3      1    D06    N19     34     -0.661     14.007   ;
    35       HGP1      1    D06    H31     35      0.334      1.008   ;
    36     HGPAM2      1    D06    H32     36      0.340      1.008   ;
    37     HGPAM2      1    D06    H33     37      0.340      1.008   ;
    38       HGP4      1    D06     H1     38      0.361      1.008   ;
    39       HGP4      1    D06     H2     39      0.361      1.008   ;
    40      HGR61      1    D06     H3     40      0.115      1.008   ;
    41      HGR61      1    D06     H4     41      0.115      1.008   ;
    42      HGR61      1    D06     H5     42      0.115      1.008   ;
    43       HGA2      1    D06     H6     43      0.090      1.008   ;
    44       HGA2      1    D06     H7     44      0.090      1.008   ;
    45       HGA2      1    D06     H8     45      0.090      1.008   ;
    46       HGA2      1    D06     H9     46      0.090      1.008   ;
    47       HGA1      1    D06    H10     47      0.090      1.008   ;
    48       HGA2      1    D06    H11     48      0.090      1.008   ;
    49       HGA2      1    D06    H12     49      0.090      1.008   ;
    50       HGA2      1    D06    H13     50      0.090      1.008   ;
    51       HGA2      1    D06    H14     51      0.090      1.008   ;
    52       HGA1      1    D06    H15     52      0.090      1.008   ;
    53       HGA3      1    D06    H16     53      0.090      1.008   ;
    54       HGA3      1    D06    H17     54      0.090      1.008   ;
    55       HGA3      1    D06    H18     55      0.090      1.008   ;
    56      HGR61      1    D06    H19     56      0.115      1.008   ;
    57      HGR61      1    D06    H20     57      0.115      1.008   ;
    58      HGR61      1    D06    H21     58      0.115      1.008   ;
    59      HGR61      1    D06    H22     59      0.115      1.008   ;
    60       HGA3      1    D06    H23     60      0.090      1.008   ;
    61       HGA3      1    D06    H24     61      0.090      1.008   ;
    62       HGA3      1    D06    H25     62      0.090      1.008   ;
    63      HGR61      1    D06    H26     63      0.115      1.008   ;
    64      HGR62      1    D06    H27     64      0.116      1.008   ;
    65      HGR61      1    D06    H28     65      0.103      1.008   ;
    66       HGA2      1    D06    H29     66      0.090      1.008   ;
    67       HGA2      1    D06    H30     67      0.090      1.008   ;

[ bonds ]
;	ai	  aj funct			  c0			c1			  c2			c3
    1     5	 1
    1    17	 1
    1    35	 1
    2    12	 1
    2    16	 1
    2     7	 1
    3    29	 1
    3    28	 1
    4    36	 1
    4    37	 1
    4    31	 1
    5     6	 1
    5    32	 1
    6     7	 1
    6    11	 1
    7     8	 1
    8     9	 1
    8    40	 1
    9    10	 1
    9    26	 1
   10    11	 1
   10    41	 1
   11    42	 1
   12    13	 1
   12    43	 1
   12    44	 1
   13    14	 1
   13    45	 1
   13    46	 1
   14    15	 1
   14    31	 1
   14    47	 1
   15    16	 1
   15    48	 1
   15    49	 1
   16    50	 1
   16    51	 1
   17    18	 1
   17    19	 1
   17    52	 1
   18    53	 1
   18    54	 1
   18    55	 1
   19    20	 1
   19    24	 1
   20    21	 1
   20    56	 1
   21    22	 1
   21    57	 1
   22    23	 1
   22    58	 1
   23    24	 1
   23    33	 1
   24    59	 1
   25    33	 1
   25    60	 1
   25    61	 1
   25    62	 1
   26    27	 1
   26    30	 1
   27    28	 1
   27    63	 1
   28    64	 1
   29    30	 1
   29    34	 1
   30    65	 1
   31    66	 1
   31    67	 1
   34    38	 1
   34    39	 1

[ pairs ]
;	ai	  aj funct			  c0			c1			  c2			c3
    1     7	 1
    1    11	 1
    1    53	 1
    1    54	 1
    1    55	 1
    1    20	 1
    1    24	 1
    2     5	 1
    2    11	 1
    2     9	 1
    2    40	 1
    2    14	 1
    2    45	 1
    2    46	 1
    2    48	 1
    2    49	 1
    3    26	 1
    3    63	 1
    3    65	 1
    3    38	 1
    3    39	 1
    4    13	 1
    4    15	 1
    4    47	 1
    5    18	 1
    5    19	 1
    5    52	 1
    5     8	 1
    5    10	 1
    5    42	 1
    6    17	 1
    6    35	 1
    6    12	 1
    6    16	 1
    6     9	 1
    6    40	 1
    6    41	 1
    7    13	 1
    7    43	 1
    7    44	 1
    7    15	 1
    7    50	 1
    7    51	 1
    7    32	 1
    7    10	 1
    7    42	 1
    7    26	 1
    8    12	 1
    8    16	 1
    8    11	 1
    8    41	 1
    8    27	 1
    8    30	 1
    9    42	 1
    9    28	 1
    9    63	 1
    9    29	 1
    9    65	 1
   10    40	 1
   10    27	 1
   10    30	 1
   11    32	 1
   11    26	 1
   12    15	 1
   12    50	 1
   12    51	 1
   12    31	 1
   12    47	 1
   13    16	 1
   13    48	 1
   13    49	 1
   13    66	 1
   13    67	 1
   14    36	 1
   14    37	 1
   14    43	 1
   14    44	 1
   14    50	 1
   14    51	 1
   15    45	 1
   15    46	 1
   15    66	 1
   15    67	 1
   16    43	 1
   16    44	 1
   16    31	 1
   16    47	 1
   17    32	 1
   17    21	 1
   17    56	 1
   17    23	 1
   17    59	 1
   18    35	 1
   18    20	 1
   18    24	 1
   19    35	 1
   19    53	 1
   19    54	 1
   19    55	 1
   19    22	 1
   19    57	 1
   19    33	 1
   20    52	 1
   20    23	 1
   20    59	 1
   20    58	 1
   21    24	 1
   21    33	 1
   22    56	 1
   22    59	 1
   22    25	 1
   23    57	 1
   23    60	 1
   23    61	 1
   23    62	 1
   24    52	 1
   24    56	 1
   24    58	 1
   24    25	 1
   26    40	 1
   26    41	 1
   26    64	 1
   26    34	 1
   27    29	 1
   27    65	 1
   28    30	 1
   28    34	 1
   29    64	 1
   30    63	 1
   30    38	 1
   30    39	 1
   31    45	 1
   31    46	 1
   31    48	 1
   31    49	 1
   32    35	 1
   33    58	 1
   33    59	 1
   34    65	 1
   35    52	 1
   36    66	 1
   36    67	 1
   37    66	 1
   37    67	 1
   41    42	 1
   43    45	 1
   43    46	 1
   44    45	 1
   44    46	 1
   45    47	 1
   46    47	 1
   47    48	 1
   47    49	 1
   47    66	 1
   47    67	 1
   48    50	 1
   48    51	 1
   49    50	 1
   49    51	 1
   52    53	 1
   52    54	 1
   52    55	 1
   56    57	 1
   57    58	 1
   63    64	 1

[ angles ]
;	ai	  aj	ak funct			c0			  c1			c2			  c3
    5     1    17	5
    5     1    35	5
   17     1    35	5
   12     2    16	5
   12     2     7	5
   16     2     7	5
   29     3    28	5
   36     4    37	5
   36     4    31	5
   37     4    31	5
    1     5     6	5
    1     5    32	5
    6     5    32	5
    5     6     7	5
    5     6    11	5
    7     6    11	5
    6     7     2	5
    6     7     8	5
    2     7     8	5
    7     8     9	5
    7     8    40	5
    9     8    40	5
    8     9    10	5
    8     9    26	5
   10     9    26	5
    9    10    11	5
    9    10    41	5
   11    10    41	5
    6    11    10	5
    6    11    42	5
   10    11    42	5
    2    12    13	5
    2    12    43	5
    2    12    44	5
   13    12    43	5
   13    12    44	5
   43    12    44	5
   12    13    14	5
   12    13    45	5
   12    13    46	5
   14    13    45	5
   14    13    46	5
   45    13    46	5
   13    14    15	5
   13    14    31	5
   13    14    47	5
   15    14    31	5
   15    14    47	5
   31    14    47	5
   14    15    16	5
   14    15    48	5
   14    15    49	5
   16    15    48	5
   16    15    49	5
   48    15    49	5
    2    16    15	5
    2    16    50	5
    2    16    51	5
   15    16    50	5
   15    16    51	5
   50    16    51	5
    1    17    18	5
    1    17    19	5
    1    17    52	5
   18    17    19	5
   18    17    52	5
   19    17    52	5
   17    18    53	5
   17    18    54	5
   17    18    55	5
   53    18    54	5
   53    18    55	5
   54    18    55	5
   17    19    20	5
   17    19    24	5
   20    19    24	5
   19    20    21	5
   19    20    56	5
   21    20    56	5
   20    21    22	5
   20    21    57	5
   22    21    57	5
   21    22    23	5
   21    22    58	5
   23    22    58	5
   22    23    24	5
   22    23    33	5
   24    23    33	5
   19    24    23	5
   19    24    59	5
   23    24    59	5
   33    25    60	5
   33    25    61	5
   33    25    62	5
   60    25    61	5
   60    25    62	5
   61    25    62	5
    9    26    27	5
    9    26    30	5
   27    26    30	5
   26    27    28	5
   26    27    63	5
   28    27    63	5
   27    28     3	5
   27    28    64	5
    3    28    64	5
    3    29    30	5
    3    29    34	5
   30    29    34	5
   26    30    29	5
   26    30    65	5
   29    30    65	5
   14    31     4	5
   14    31    66	5
   14    31    67	5
    4    31    66	5
    4    31    67	5
   66    31    67	5
   23    33    25	5
   29    34    38	5
   29    34    39	5
   38    34    39	5

[ dihedrals ]
;	ai	  aj	ak	  al funct			  c0			c1			  c2			c3			  c4			c5
   17     1     5     6	 9
   17     1     5    32	 9
   35     1     5     6	 9
   35     1     5    32	 9
    5     1    17    18	 9
    5     1    17    19	 9
    5     1    17    52	 9
   35     1    17    18	 9
   35     1    17    19	 9
   35     1    17    52	 9
   16     2    12    13	 9
   16     2    12    43	 9
   16     2    12    44	 9
    7     2    12    13	 9
    7     2    12    43	 9
    7     2    12    44	 9
   12     2    16    15	 9
   12     2    16    50	 9
   12     2    16    51	 9
    7     2    16    15	 9
    7     2    16    50	 9
    7     2    16    51	 9
   12     2     7     6	 9
   12     2     7     8	 9
   16     2     7     6	 9
   16     2     7     8	 9
   28     3    29    30	 9
   28     3    29    34	 9
   29     3    28    27	 9
   29     3    28    64	 9
   36     4    31    14	 9
   36     4    31    66	 9
   36     4    31    67	 9
   37     4    31    14	 9
   37     4    31    66	 9
   37     4    31    67	 9
    1     5     6     7	 9
    1     5     6    11	 9
   32     5     6     7	 9
   32     5     6    11	 9
    5     6     7     2	 9
    5     6     7     8	 9
   11     6     7     2	 9
   11     6     7     8	 9
    5     6    11    10	 9
    5     6    11    42	 9
    7     6    11    10	 9
    7     6    11    42	 9
    6     7     8     9	 9
    6     7     8    40	 9
    2     7     8     9	 9
    2     7     8    40	 9
    7     8     9    10	 9
    7     8     9    26	 9
   40     8     9    10	 9
   40     8     9    26	 9
    8     9    10    11	 9
    8     9    10    41	 9
   26     9    10    11	 9
   26     9    10    41	 9
    8     9    26    27	 9
    8     9    26    30	 9
   10     9    26    27	 9
   10     9    26    30	 9
    9    10    11     6	 9
    9    10    11    42	 9
   41    10    11     6	 9
   41    10    11    42	 9
    2    12    13    14	 9
    2    12    13    45	 9
    2    12    13    46	 9
   43    12    13    14	 9
   43    12    13    45	 9
   43    12    13    46	 9
   44    12    13    14	 9
   44    12    13    45	 9
   44    12    13    46	 9
   12    13    14    15	 9
   12    13    14    31	 9
   12    13    14    47	 9
   45    13    14    15	 9
   45    13    14    31	 9
   45    13    14    47	 9
   46    13    14    15	 9
   46    13    14    31	 9
   46    13    14    47	 9
   13    14    15    16	 9
   13    14    15    48	 9
   13    14    15    49	 9
   31    14    15    16	 9
   31    14    15    48	 9
   31    14    15    49	 9
   47    14    15    16	 9
   47    14    15    48	 9
   47    14    15    49	 9
   13    14    31     4	 9
   13    14    31    66	 9
   13    14    31    67	 9
   15    14    31     4	 9
   15    14    31    66	 9
   15    14    31    67	 9
   47    14    31     4	 9
   47    14    31    66	 9
   47    14    31    67	 9
   14    15    16     2	 9
   14    15    16    50	 9
   14    15    16    51	 9
   48    15    16     2	 9
   48    15    16    50	 9
   48    15    16    51	 9
   49    15    16     2	 9
   49    15    16    50	 9
   49    15    16    51	 9
    1    17    18    53	 9
    1    17    18    54	 9
    1    17    18    55	 9
   19    17    18    53	 9
   19    17    18    54	 9
   19    17    18    55	 9
   52    17    18    53	 9
   52    17    18    54	 9
   52    17    18    55	 9
    1    17    19    20	 9
    1    17    19    24	 9
   18    17    19    20	 9
   18    17    19    24	 9
   52    17    19    20	 9
   52    17    19    24	 9
   17    19    20    21	 9
   17    19    20    56	 9
   24    19    20    21	 9
   24    19    20    56	 9
   17    19    24    23	 9
   17    19    24    59	 9
   20    19    24    23	 9
   20    19    24    59	 9
   19    20    21    22	 9
   19    20    21    57	 9
   56    20    21    22	 9
   56    20    21    57	 9
   20    21    22    23	 9
   20    21    22    58	 9
   57    21    22    23	 9
   57    21    22    58	 9
   21    22    23    24	 9
   21    22    23    33	 9
   58    22    23    24	 9
   58    22    23    33	 9
   22    23    24    19	 9
   22    23    24    59	 9
   33    23    24    19	 9
   33    23    24    59	 9
   22    23    33    25	 9
   24    23    33    25	 9
   60    25    33    23	 9
   61    25    33    23	 9
   62    25    33    23	 9
    9    26    27    28	 9
    9    26    27    63	 9
   30    26    27    28	 9
   30    26    27    63	 9
    9    26    30    29	 9
    9    26    30    65	 9
   27    26    30    29	 9
   27    26    30    65	 9
   26    27    28     3	 9
   26    27    28    64	 9
   63    27    28     3	 9
   63    27    28    64	 9
    3    29    30    26	 9
    3    29    30    65	 9
   34    29    30    26	 9
   34    29    30    65	 9
    3    29    34    38	 9
    3    29    34    39	 9
   30    29    34    38	 9
   30    29    34    39	 9

[ dihedrals ]
;	ai	  aj	ak	  al funct			  c0			c1			  c2			c3
    5     6     1    32	 2
   29    30     3    34	 2
   34    39    38    29	 2
