# Supplementary material for: Designing of the N-ethyl-4-(pyridin-4-yl)benzamide based potent ROCK1 inhibitors using docking, molecular dynamics, and 3D-QSAR
Source: PeerJ. 2021 Aug 9;9:e11951. doi: 10.7717/peerj.11951 (PMC8359802; doi:10.7717/peerj.11951)
Supplement: Supplemental Information 2 [file peerj-09-11951-s002.zip › Supplementary_Files/ROCK-Coordinates/MD/ROCK1-Cpd_D06/D06DC.mol2]

#	Name:			D06
#	Creating user name:	Swapnil
#	Creation time:		Sat Jan 16 19:06:50 2021

#	Modifying user name:	Swapnil
#	Modification time:	Sat Jan 16 19:09:37 2021

@<TRIPOS>MOLECULE
D06
   67    70     1     0     0
SMALL
USER_CHARGES
INVALID_CHARGES

@<TRIPOS>ATOM
      1 N         -64.4143   -7.4078  -47.4441 N.pl3     1 D06    -0.3050 
      2 N         -65.8540   -5.2980  -46.1630 N.3       1 D06    -0.3290 
      3 N         -69.3972   -6.1597  -39.4002 N.ar      1 D06    -0.2630 
      4 N         -65.3900   -3.4980  -51.2500 N.3       1 D06    -0.3300 
      5 C         -64.1613   -7.7928  -46.1801 C.2       1 D06     0.2460 
      6 C         -64.9587   -7.2826  -45.0037 C.ar      1 D06     0.0580 
      7 C         -65.7527   -6.1056  -45.0117 C.ar      1 D06     0.0420 
      8 C         -66.4497   -5.7726  -43.8017 C.ar      1 D06     0.0320 
      9 C         -66.6417   -6.6756  -42.7257 C.ar      1 D06    -0.0160 
     10 C         -65.8677   -7.9016  -42.8507 C.ar      1 D06     0.0090 
     11 C         -65.0427   -8.1416  -43.9317 C.ar      1 D06     0.0160 
     12 C         -64.5630   -4.5380  -46.6580 C.3       1 D06     0.1040 
     13 C         -64.9010   -3.5200  -47.7860 C.3       1 D06     0.0230 
     14 C         -65.8770   -4.1130  -48.8460 C.3       1 D06     0.0050 
     15 C         -67.2400   -4.4330  -48.1620 C.3       1 D06     0.0230 
     16 C         -67.1180   -5.5340  -47.0720 C.3       1 D06     0.1040 
     17 C         -63.6473   -8.0038  -48.5201 C.3       1 D06     0.1010 
     18 C         -62.2833   -8.4328  -47.9481 C.3       1 D06     0.0330 
     19 C         -64.2777   -9.2216  -49.1874 C.ar      1 D06    -0.0250 
     20 C         -65.6557   -9.6206  -48.9444 C.ar      1 D06     0.0050 
     21 C         -66.0997  -10.8086  -49.6394 C.ar      1 D06     0.0030 
     22 C         -65.3697  -11.5686  -50.5154 C.ar      1 D06     0.0320 
     23 C         -64.0757  -11.2196  -50.6524 C.ar      1 D06     0.0760 
     24 C         -63.4537  -10.0756  -50.0434 C.ar      1 D06     0.0380 
     25 C         -61.9653  -12.1091  -50.8885 C.3       1 D06     0.2020 
     26 C         -67.5962   -6.4717  -41.6132 C.ar      1 D06    -0.0150 
     27 C         -67.6682   -7.3777  -40.5262 C.ar      1 D06     0.0280 
     28 C         -68.4262   -7.1107  -39.3302 C.ar      1 D06     0.1110 
     29 C         -69.2922   -5.1587  -40.2692 C.ar      1 D06     0.0280 
     30 C         -68.4222   -5.2697  -41.4232 C.ar      1 D06     0.0280 
     31 C         -66.1140   -3.1460  -50.0200 C.3       1 D06     0.0800 
     32 O         -63.3633   -8.7068  -46.0401 O.2       1 D06    -0.2700 
     33 O         -63.2782  -12.0321  -51.4499 O.3       1 D06    -0.3480 
     34 N19       -70.0041   -4.0280  -40.0762 N.pl3     1 D06     0.0830 
     35 H         -65.1163   -6.7228  -47.6371 H         1 D06     0.1500 
     36 H         -66.0960   -3.8110  -52.0060 H         1 D06     0.1180 
     37 H         -64.7020   -4.3040  -51.0440 H         1 D06     0.1180 
     38 H1        -69.3670   -3.2649  -39.8062 H         1 D06     0.0000 
     39 H2        -70.6941   -4.1820  -39.3272 H         1 D06     0.0000 
     40 H3        -66.8532   -4.7712  -43.7049 H         1 D06     0.0000 
     41 H4        -65.9411   -8.6504  -42.0702 H         1 D06     0.0000 
     42 H5        -64.4379   -9.0412  -43.9361 H         1 D06     0.0000 
     43 H6        -63.8409   -5.2727  -47.0436 H         1 D06     0.0000 
     44 H7        -64.1184   -3.9974  -45.8094 H         1 D06     0.0000 
     45 H8        -63.9678   -3.2272  -48.2894 H         1 D06     0.0000 
     46 H9        -65.3674   -2.6326  -47.3333 H         1 D06     0.0000 
     47 H10       -65.4433   -5.0437  -49.2406 H         1 D06     0.0000 
     48 H11       -67.9482   -4.7755  -48.9309 H         1 D06     0.0000 
     49 H12       -67.6233   -3.5145  -47.6935 H         1 D06     0.0000 
     50 H13       -68.0203   -5.5177  -46.4431 H         1 D06     0.0000 
     51 H14       -67.0298   -6.5152  -47.5615 H         1 D06     0.0000 
     52 H15       -63.4959   -7.2356  -49.2927 H         1 D06     0.0000 
     53 H16       -62.3320   -9.4862  -47.6352 H         1 D06     0.0000 
     54 H17       -62.0353   -7.8036  -47.0806 H         1 D06     0.0000 
     55 H18       -61.5086   -8.3150  -48.7201 H         1 D06     0.0000 
     56 H19       -66.3088   -9.0622  -48.2836 H         1 D06     0.0000 
     57 H20       -67.1164  -11.1317  -49.4473 H         1 D06     0.0000 
     58 H21       -65.8052  -12.3968  -51.0627 H         1 D06     0.0000 
     59 H22       -62.4066   -9.8525  -50.2131 H         1 D06     0.0000 
     60 H23       -61.7721  -13.1369  -50.5474 H         1 D06     0.0000 
     61 H24       -61.8904  -11.4193  -50.0350 H         1 D06     0.0000 
     62 H25       -61.2234  -11.8304  -51.6514 H         1 D06     0.0000 
     63 H26       -67.1282   -8.3149  -40.5976 H         1 D06     0.0000 
     64 H27       -68.2303   -7.6474  -38.4089 H         1 D06     0.0000 
     65 H28       -68.3803   -4.4648  -42.1480 H         1 D06     0.0000 
     66 H29       -65.7945   -2.1407  -49.7081 H         1 D06     0.0000 
     67 H30       -67.1906   -3.1351  -50.2453 H         1 D06     0.0000 
@<TRIPOS>BOND
     1    5    1 1    
     2    1   17 1    
     3    1   35 1    
     4   12    2 1    
     5   16    2 1    
     6   29    3 ar   
     7    4   36 1    
     8    4   37 1    
     9    6    5 1    
    10    5   32 2    
    11    7    6 ar   
    12    6   11 ar   
    13    2    7 1    
    14    7    8 ar   
    15    8    9 ar   
    16    9   10 ar   
    17    9   26 1    
    18   11   10 ar   
    19   13   12 1    
    20   14   13 1    
    21   14   15 1    
    22   31   14 1    
    23   15   16 1    
    24   17   18 1    
    25   17   19 1    
    26   19   20 ar   
    27   19   24 ar   
    28   20   21 ar   
    29   21   22 ar   
    30   23   22 ar   
    31   24   23 ar   
    32   23   33 1    
    33   26   27 ar   
    34   26   30 ar   
    35   27   28 ar   
    36   28    3 ar   
    37   30   29 ar   
    38   29   34 1    
    39    4   31 1    
    40   33   25 1    
    41   34   38 1    
    42   34   39 1    
    43    8   40 1    
    44   10   41 1    
    45   11   42 1    
    46   12   43 1    
    47   12   44 1    
    48   13   45 1    
    49   13   46 1    
    50   14   47 1    
    51   15   48 1    
    52   15   49 1    
    53   16   50 1    
    54   16   51 1    
    55   17   52 1    
    56   18   53 1    
    57   18   54 1    
    58   18   55 1    
    59   20   56 1    
    60   21   57 1    
    61   22   58 1    
    62   24   59 1    
    63   25   60 1    
    64   25   61 1    
    65   25   62 1    
    66   27   63 1    
    67   28   64 1    
    68   30   65 1    
    69   31   66 1    
    70   31   67 1    
@<TRIPOS>SUBSTRUCTURE
     1 D06     1 GROUP             1 D     ****    0 ROOT 
