# Supplementary material for: Designing of the N-ethyl-4-(pyridin-4-yl)benzamide based potent ROCK1 inhibitors using docking, molecular dynamics, and 3D-QSAR
Source: PeerJ. 2021 Aug 9;9:e11951. doi: 10.7717/peerj.11951 (PMC8359802; doi:10.7717/peerj.11951)
Supplement: Supplemental Information 2 [file peerj-09-11951-s002.zip › Supplementary_Files/ROCK-Coordinates/MD/ROCK1-Cpd_D06/MD_D06_OUT.pdb]

ATOM      1  N   THR     9      67.220  46.720  20.450  1.00  0.00           N  
ATOM      2  CA  THR     9      66.630  47.710  21.450  1.00  0.00           C  
ATOM      3  C   THR     9      67.720  48.330  22.410  1.00  0.00           C  
ATOM      4  O   THR     9      68.770  47.770  22.670  1.00  0.00           O  
ATOM      5  CB  THR     9      65.380  47.220  22.250  1.00  0.00           C  
ATOM      6  CG2 THR     9      64.310  46.530  21.310  1.00  0.00           C  
ATOM      7  OG1 THR     9      65.780  46.210  23.170  1.00  0.00           O  
ATOM      8  HA  THR     9      66.300  48.570  20.890  1.00  0.00           H  
ATOM      9  HB  THR     9      64.940  48.080  22.790  1.00  0.00           H  
ATOM     10  HG1 THR     9      65.420  46.370  24.040  1.00  0.00           H  
ATOM     11 1HG2 THR     9      63.400  46.160  21.830  1.00  0.00           H  
ATOM     12 2HG2 THR     9      64.720  45.680  20.730  1.00  0.00           H  
ATOM     13 3HG2 THR     9      64.030  47.200  20.470  1.00  0.00           H  
ATOM     14  H1  THR     9      66.590  46.550  19.650  1.00  0.00           H  
ATOM     15  H2  THR     9      67.430  45.790  20.860  1.00  0.00           H  
ATOM     16  H3  THR     9      68.130  47.050  20.060  1.00  0.00           H  
ATOM     17  N   ARG    10      67.510  49.480  23.040  1.00  0.00           N  
ATOM     18  CA  ARG    10      68.300  50.070  24.100  1.00  0.00           C  
ATOM     19  C   ARG    10      68.350  49.160  25.340  1.00  0.00           C  
ATOM     20  O   ARG    10      67.430  48.440  25.720  1.00  0.00           O  
ATOM     21  CB  ARG    10      67.750  51.540  24.390  1.00  0.00           C  
ATOM     22  CG  ARG    10      68.420  52.270  25.610  1.00  0.00           C  
ATOM     23  CD  ARG    10      68.120  53.800  25.500  1.00  0.00           C  
ATOM     24  NE  ARG    10      68.660  54.340  26.750  1.00  0.00           N  
ATOM     25  CZ  ARG    10      68.040  54.130  27.910  1.00  0.00           C  
ATOM     26  NH1 ARG    10      66.780  53.680  27.950  1.00  0.00           N1+
ATOM     27  NH2 ARG    10      68.610  54.610  29.010  1.00  0.00           N  
ATOM     28  HN  ARG    10      66.650  49.960  22.900  1.00  0.00           H  
ATOM     29  HA  ARG    10      69.310  50.240  23.760  1.00  0.00           H  
ATOM     30  HB1 ARG    10      66.670  51.400  24.600  1.00  0.00           H  
ATOM     31  HB2 ARG    10      67.780  52.220  23.510  1.00  0.00           H  
ATOM     32  HG1 ARG    10      69.520  52.140  25.450  1.00  0.00           H  
ATOM     33  HG2 ARG    10      68.250  51.870  26.640  1.00  0.00           H  
ATOM     34  HD1 ARG    10      67.050  54.070  25.420  1.00  0.00           H  
ATOM     35  HD2 ARG    10      68.600  54.140  24.560  1.00  0.00           H  
ATOM     36  HE  ARG    10      69.610  54.660  26.830  1.00  0.00           H  
ATOM     37 1HH1 ARG    10      66.340  53.330  27.130  1.00  0.00           H  
ATOM     38 2HH1 ARG    10      66.370  53.480  28.840  1.00  0.00           H  
ATOM     39 1HH2 ARG    10      69.500  55.070  28.990  1.00  0.00           H  
ATOM     40 2HH2 ARG    10      68.040  54.710  29.830  1.00  0.00           H  
ATOM     41  N   PHE    11      69.490  49.190  26.080  1.00  0.00           N  
ATOM     42  CA  PHE    11      69.600  48.510  27.380  1.00  0.00           C  
ATOM     43  C   PHE    11      68.670  49.090  28.490  1.00  0.00           C  
ATOM     44  O   PHE    11      69.000  50.100  29.160  1.00  0.00           O  
ATOM     45  CB  PHE    11      71.070  48.590  27.800  1.00  0.00           C  
ATOM     46  CG  PHE    11      71.340  47.840  29.050  1.00  0.00           C  
ATOM     47  CD1 PHE    11      71.520  48.500  30.290  1.00  0.00           C  
ATOM     48  CD2 PHE    11      71.530  46.460  28.990  1.00  0.00           C  
ATOM     49  CE1 PHE    11      71.900  47.760  31.390  1.00  0.00           C  
ATOM     50  CE2 PHE    11      71.910  45.720  30.080  1.00  0.00           C  
ATOM     51  CZ  PHE    11      72.180  46.370  31.290  1.00  0.00           C  
ATOM     52  HN  PHE    11      70.300  49.680  25.780  1.00  0.00           H  
ATOM     53  HA  PHE    11      69.300  47.470  27.250  1.00  0.00           H  
ATOM     54  HB1 PHE    11      71.350  49.650  27.990  1.00  0.00           H  
ATOM     55  HB2 PHE    11      71.810  48.280  27.030  1.00  0.00           H  
ATOM     56  HD1 PHE    11      71.260  49.540  30.440  1.00  0.00           H  
ATOM     57  HD2 PHE    11      71.290  45.950  28.070  1.00  0.00           H  
ATOM     58  HE1 PHE    11      72.170  48.260  32.310  1.00  0.00           H  
ATOM     59  HE2 PHE    11      72.170  44.680  29.950  1.00  0.00           H  
ATOM     60  HZ  PHE    11      72.490  45.870  32.200  1.00  0.00           H  
ATOM     61  N   GLU    12      67.470  48.590  28.660  1.00  0.00           N  
ATOM     62  CA  GLU    12      66.450  49.110  29.540  1.00  0.00           C  
ATOM     63  C   GLU    12      66.270  48.090  30.710  1.00  0.00           C  
ATOM     64  O   GLU    12      65.330  48.250  31.490  1.00  0.00           O  
ATOM     65  CB  GLU    12      65.060  49.070  28.770  1.00  0.00           C  
ATOM     66  CG  GLU    12      64.960  50.070  27.570  1.00  0.00           C  
ATOM     67  CD  GLU    12      63.550  50.180  26.990  1.00  0.00           C  
ATOM     68  OE1 GLU    12      63.020  51.290  27.120  1.00  0.00           O  
ATOM     69  OE2 GLU    12      63.080  49.180  26.350  1.00  0.00           O1-
ATOM     70  HN  GLU    12      67.200  47.820  28.080  1.00  0.00           H  
ATOM     71  HA  GLU    12      66.620  50.100  29.950  1.00  0.00           H  
ATOM     72  HB1 GLU    12      64.210  49.350  29.430  1.00  0.00           H  
ATOM     73  HB2 GLU    12      64.860  48.060  28.340  1.00  0.00           H  
ATOM     74  HG1 GLU    12      65.730  49.700  26.860  1.00  0.00           H  
ATOM     75  HG2 GLU    12      65.290  51.090  27.870  1.00  0.00           H  
ATOM     76  N   LYS    13      67.250  47.220  31.040  1.00  0.00           N  
ATOM     77  CA  LYS    13      67.250  46.400  32.220  1.00  0.00           C  
ATOM     78  C   LYS    13      67.140  47.120  33.470  1.00  0.00           C  
ATOM     79  O   LYS    13      66.460  46.650  34.380  1.00  0.00           O  
ATOM     80  CB  LYS    13      68.500  45.470  32.350  1.00  0.00           C  
ATOM     81  CG  LYS    13      68.910  44.690  31.050  1.00  0.00           C  
ATOM     82  CD  LYS    13      67.850  43.600  30.720  1.00  0.00           C  
ATOM     83  CE  LYS    13      68.180  42.810  29.400  1.00  0.00           C  
ATOM     84  NZ  LYS    13      67.070  41.910  29.010  1.00  0.00           N1+
ATOM     85  HN  LYS    13      68.020  47.020  30.440  1.00  0.00           H  
ATOM     86  HA  LYS    13      66.380  45.750  32.180  1.00  0.00           H  
ATOM     87  HB1 LYS    13      68.410  44.790  33.230  1.00  0.00           H  
ATOM     88  HB2 LYS    13      69.380  46.100  32.600  1.00  0.00           H  
ATOM     89  HG1 LYS    13      69.920  44.240  31.150  1.00  0.00           H  
ATOM     90  HG2 LYS    13      69.040  45.410  30.220  1.00  0.00           H  
ATOM     91  HD1 LYS    13      66.880  44.130  30.610  1.00  0.00           H  
ATOM     92  HD2 LYS    13      67.730  42.830  31.510  1.00  0.00           H  
ATOM     93  HE1 LYS    13      69.100  42.230  29.620  1.00  0.00           H  
ATOM     94  HE2 LYS    13      68.370  43.490  28.540  1.00  0.00           H  
ATOM     95  HZ1 LYS    13      67.160  41.920  27.970  1.00  0.00           H  
ATOM     96  HZ2 LYS    13      66.170  42.390  29.220  1.00  0.00           H  
ATOM     97  HZ3 LYS    13      67.220  41.020  29.520  1.00  0.00           H  
ATOM     98  N   MET    14      67.820  48.250  33.590  1.00  0.00           N  
ATOM     99  CA  MET    14      67.940  49.150  34.760  1.00  0.00           C  
ATOM    100  C   MET    14      66.770  50.130  34.850  1.00  0.00           C  
ATOM    101  O   MET    14      66.350  50.470  35.940  1.00  0.00           O  
ATOM    102  CB  MET    14      69.310  49.840  34.850  1.00  0.00           C  
ATOM    103  CG  MET    14      70.470  48.910  34.650  1.00  0.00           C  
ATOM    104  SD  MET    14      70.680  47.570  35.960  1.00  0.00           S  
ATOM    105  CE  MET    14      71.290  48.760  37.180  1.00  0.00           C  
ATOM    106  HN  MET    14      68.310  48.600  32.790  1.00  0.00           H  
ATOM    107  HA  MET    14      67.940  48.540  35.650  1.00  0.00           H  
ATOM    108  HB1 MET    14      69.310  50.430  35.790  1.00  0.00           H  
ATOM    109  HB2 MET    14      69.280  50.580  34.020  1.00  0.00           H  
ATOM    110  HG1 MET    14      71.450  49.430  34.620  1.00  0.00           H  
ATOM    111  HG2 MET    14      70.420  48.370  33.680  1.00  0.00           H  
ATOM    112  HE1 MET    14      72.140  49.350  36.770  1.00  0.00           H  
ATOM    113  HE2 MET    14      71.620  48.340  38.160  1.00  0.00           H  
ATOM    114  HE3 MET    14      70.530  49.540  37.360  1.00  0.00           H  
ATOM    115  N   ASP    15      66.170  50.460  33.720  1.00  0.00           N  
ATOM    116  CA  ASP    15      64.940  51.220  33.600  1.00  0.00           C  
ATOM    117  C   ASP    15      63.760  50.450  34.190  1.00  0.00           C  
ATOM    118  O   ASP    15      63.090  50.960  35.100  1.00  0.00           O  
ATOM    119  CB  ASP    15      64.780  51.590  32.070  1.00  0.00           C  
ATOM    120  CG  ASP    15      65.800  52.550  31.540  1.00  0.00           C  
ATOM    121  OD1 ASP    15      66.510  53.200  32.340  1.00  0.00           O  
ATOM    122  OD2 ASP    15      65.850  52.790  30.320  1.00  0.00           O1-
ATOM    123  HN  ASP    15      66.570  50.090  32.880  1.00  0.00           H  
ATOM    124  HA  ASP    15      65.030  52.170  34.090  1.00  0.00           H  
ATOM    125  HB1 ASP    15      63.780  52.050  31.950  1.00  0.00           H  
ATOM    126  HB2 ASP    15      64.650  50.680  31.450  1.00  0.00           H  
ATOM    127  N   ASN    16      63.610  49.200  33.710  1.00  0.00           N  
ATOM    128  CA  ASN    16      62.710  48.110  34.060  1.00  0.00           C  
ATOM    129  C   ASN    16      62.860  47.780  35.560  1.00  0.00           C  
ATOM    130  O   ASN    16      61.900  47.610  36.340  1.00  0.00           O  
ATOM    131  CB  ASN    16      63.020  46.840  33.340  1.00  0.00           C  
ATOM    132  CG  ASN    16      62.550  46.970  31.900  1.00  0.00           C  
ATOM    133  ND2 ASN    16      62.890  45.900  31.140  1.00  0.00           N  
ATOM    134  OD1 ASN    16      61.860  47.900  31.510  1.00  0.00           O  
ATOM    135  HN  ASN    16      64.220  48.930  32.980  1.00  0.00           H  
ATOM    136  HA  ASN    16      61.680  48.410  33.930  1.00  0.00           H  
ATOM    137  HB1 ASN    16      62.680  45.860  33.740  1.00  0.00           H  
ATOM    138  HB2 ASN    16      64.130  46.760  33.390  1.00  0.00           H  
ATOM    139 1HD2 ASN    16      62.840  46.010  30.140  1.00  0.00           H  
ATOM    140 2HD2 ASN    16      63.390  45.110  31.480  1.00  0.00           H  
ATOM    141  N   LEU    17      64.180  47.720  35.970  1.00  0.00           N  
ATOM    142  CA  LEU    17      64.640  47.420  37.350  1.00  0.00           C  
ATOM    143  C   LEU    17      64.160  48.400  38.330  1.00  0.00           C  
ATOM    144  O   LEU    17      63.860  48.090  39.480  1.00  0.00           O  
ATOM    145  CB  LEU    17      66.170  47.190  37.490  1.00  0.00           C  
ATOM    146  CG  LEU    17      66.790  47.030  38.870  1.00  0.00           C  
ATOM    147  CD1 LEU    17      66.240  45.720  39.560  1.00  0.00           C  
ATOM    148  CD2 LEU    17      68.310  46.990  38.720  1.00  0.00           C  
ATOM    149  HN  LEU    17      64.900  47.820  35.280  1.00  0.00           H  
ATOM    150  HA  LEU    17      64.220  46.460  37.620  1.00  0.00           H  
ATOM    151  HB1 LEU    17      66.670  48.050  36.990  1.00  0.00           H  
ATOM    152  HB2 LEU    17      66.410  46.300  36.870  1.00  0.00           H  
ATOM    153  HG  LEU    17      66.430  47.890  39.470  1.00  0.00           H  
ATOM    154 1HD1 LEU    17      65.160  45.840  39.790  1.00  0.00           H  
ATOM    155 2HD1 LEU    17      66.650  45.490  40.570  1.00  0.00           H  
ATOM    156 3HD1 LEU    17      66.360  44.840  38.890  1.00  0.00           H  
ATOM    157 1HD2 LEU    17      68.900  46.540  39.550  1.00  0.00           H  
ATOM    158 2HD2 LEU    17      68.750  48.010  38.630  1.00  0.00           H  
ATOM    159 3HD2 LEU    17      68.430  46.360  37.820  1.00  0.00           H  
ATOM    160  N   LEU    18      64.200  49.690  37.950  1.00  0.00           N  
ATOM    161  CA  LEU    18      63.800  50.800  38.780  1.00  0.00           C  
ATOM    162  C   LEU    18      62.280  51.000  38.850  1.00  0.00           C  
ATOM    163  O   LEU    18      61.680  51.440  39.840  1.00  0.00           O  
ATOM    164  CB  LEU    18      64.610  52.020  38.330  1.00  0.00           C  
ATOM    165  CG  LEU    18      64.450  53.290  39.250  1.00  0.00           C  
ATOM    166  CD1 LEU    18      64.890  53.110  40.730  1.00  0.00           C  
ATOM    167  CD2 LEU    18      65.280  54.380  38.530  1.00  0.00           C  
ATOM    168  HN  LEU    18      64.360  49.930  36.990  1.00  0.00           H  
ATOM    169  HA  LEU    18      64.060  50.590  39.810  1.00  0.00           H  
ATOM    170  HB1 LEU    18      64.440  52.300  37.270  1.00  0.00           H  
ATOM    171  HB2 LEU    18      65.680  51.730  38.390  1.00  0.00           H  
ATOM    172  HG  LEU    18      63.390  53.620  39.190  1.00  0.00           H  
ATOM    173 1HD1 LEU    18      64.310  52.340  41.290  1.00  0.00           H  
ATOM    174 2HD1 LEU    18      64.860  54.040  41.350  1.00  0.00           H  
ATOM    175 3HD1 LEU    18      65.930  52.750  40.690  1.00  0.00           H  
ATOM    176 1HD2 LEU    18      66.340  54.050  38.590  1.00  0.00           H  
ATOM    177 2HD2 LEU    18      65.180  55.290  39.160  1.00  0.00           H  
ATOM    178 3HD2 LEU    18      64.990  54.410  37.460  1.00  0.00           H  
ATOM    179  N   ARG    19      61.590  50.500  37.780  1.00  0.00           N  
ATOM    180  CA  ARG    19      60.190  50.570  37.530  1.00  0.00           C  
ATOM    181  C   ARG    19      59.380  49.520  38.270  1.00  0.00           C  
ATOM    182  O   ARG    19      58.240  49.730  38.560  1.00  0.00           O  
ATOM    183  CB  ARG    19      59.850  50.660  36.110  1.00  0.00           C  
ATOM    184  CG  ARG    19      59.930  52.140  35.630  1.00  0.00           C  
ATOM    185  CD  ARG    19      59.820  52.210  34.100  1.00  0.00           C  
ATOM    186  NE  ARG    19      59.790  53.640  33.610  1.00  0.00           N  
ATOM    187  CZ  ARG    19      59.750  53.920  32.300  1.00  0.00           C  
ATOM    188  NH1 ARG    19      59.540  53.020  31.380  1.00  0.00           N1+
ATOM    189  NH2 ARG    19      59.920  55.180  31.990  1.00  0.00           N  
ATOM    190  HN  ARG    19      62.130  49.950  37.150  1.00  0.00           H  
ATOM    191  HA  ARG    19      59.850  51.500  37.970  1.00  0.00           H  
ATOM    192  HB1 ARG    19      58.880  50.140  35.980  1.00  0.00           H  
ATOM    193  HB2 ARG    19      60.630  50.170  35.490  1.00  0.00           H  
ATOM    194  HG1 ARG    19      60.950  52.570  35.720  1.00  0.00           H  
ATOM    195  HG2 ARG    19      59.150  52.790  36.060  1.00  0.00           H  
ATOM    196  HD1 ARG    19      58.920  51.630  33.790  1.00  0.00           H  
ATOM    197  HD2 ARG    19      60.660  51.720  33.570  1.00  0.00           H  
ATOM    198  HE  ARG    19      60.060  54.400  34.180  1.00  0.00           H  
ATOM    199 1HH1 ARG    19      59.600  52.060  31.640  1.00  0.00           H  
ATOM    200 2HH1 ARG    19      59.510  53.190  30.390  1.00  0.00           H  
ATOM    201 1HH2 ARG    19      59.940  55.900  32.690  1.00  0.00           H  
ATOM    202 2HH2 ARG    19      59.890  55.490  31.040  1.00  0.00           H  
ATOM    203  N   ASP    20      59.860  48.250  38.430  1.00  0.00           N  
ATOM    204  CA  ASP    20      59.180  47.120  39.100  1.00  0.00           C  
ATOM    205  C   ASP    20      58.950  47.450  40.520  1.00  0.00           C  
ATOM    206  O   ASP    20      59.960  47.690  41.200  1.00  0.00           O  
ATOM    207  CB  ASP    20      60.100  45.820  38.960  1.00  0.00           C  
ATOM    208  CG  ASP    20      59.380  44.560  39.540  1.00  0.00           C  
ATOM    209  OD1 ASP    20      60.050  43.510  39.590  1.00  0.00           O  
ATOM    210  OD2 ASP    20      58.160  44.630  39.810  1.00  0.00           O1-
ATOM    211  HN  ASP    20      60.720  48.050  37.970  1.00  0.00           H  
ATOM    212  HA  ASP    20      58.270  46.880  38.560  1.00  0.00           H  
ATOM    213  HB1 ASP    20      61.120  46.030  39.330  1.00  0.00           H  
ATOM    214  HB2 ASP    20      60.120  45.550  37.880  1.00  0.00           H  
ATOM    215  N   PRO    21      57.670  47.470  41.010  1.00  0.00           N  
ATOM    216  CA  PRO    21      57.470  47.630  42.450  1.00  0.00           C  
ATOM    217  C   PRO    21      57.810  46.460  43.340  1.00  0.00           C  
ATOM    218  O   PRO    21      57.670  46.690  44.530  1.00  0.00           O  
ATOM    219  CB  PRO    21      56.010  47.950  42.560  1.00  0.00           C  
ATOM    220  CG  PRO    21      55.390  47.240  41.280  1.00  0.00           C  
ATOM    221  CD  PRO    21      56.500  47.280  40.230  1.00  0.00           C  
ATOM    222  HA  PRO    21      58.020  48.500  42.790  1.00  0.00           H  
ATOM    223  HB1 PRO    21      55.930  49.060  42.530  1.00  0.00           H  
ATOM    224  HB2 PRO    21      55.490  47.790  43.530  1.00  0.00           H  
ATOM    225  HG1 PRO    21      55.180  46.190  41.580  1.00  0.00           H  
ATOM    226  HG2 PRO    21      54.530  47.810  40.880  1.00  0.00           H  
ATOM    227  HD1 PRO    21      56.350  46.300  39.730  1.00  0.00           H  
ATOM    228  HD2 PRO    21      56.430  48.140  39.540  1.00  0.00           H  
ATOM    229  N   LYS    22      58.230  45.240  42.850  1.00  0.00           N  
ATOM    230  CA  LYS    22      58.770  44.090  43.620  1.00  0.00           C  
ATOM    231  C   LYS    22      60.310  44.190  43.930  1.00  0.00           C  
ATOM    232  O   LYS    22      60.830  43.720  44.950  1.00  0.00           O  
ATOM    233  CB  LYS    22      58.510  42.730  42.910  1.00  0.00           C  
ATOM    234  CG  LYS    22      57.050  42.170  42.860  1.00  0.00           C  
ATOM    235  CD  LYS    22      56.460  41.560  44.180  1.00  0.00           C  
ATOM    236  CE  LYS    22      55.000  41.010  44.040  1.00  0.00           C  
ATOM    237  NZ  LYS    22      54.350  40.760  45.300  1.00  0.00           N1+
ATOM    238  HN  LYS    22      58.400  45.200  41.870  1.00  0.00           H  
ATOM    239  HA  LYS    22      58.380  44.100  44.630  1.00  0.00           H  
ATOM    240  HB1 LYS    22      59.030  41.880  43.410  1.00  0.00           H  
ATOM    241  HB2 LYS    22      58.870  42.880  41.870  1.00  0.00           H  
ATOM    242  HG1 LYS    22      56.980  41.450  42.020  1.00  0.00           H  
ATOM    243  HG2 LYS    22      56.270  42.950  42.680  1.00  0.00           H  
ATOM    244  HD1 LYS    22      56.600  42.320  44.980  1.00  0.00           H  
ATOM    245  HD2 LYS    22      57.080  40.700  44.520  1.00  0.00           H  
ATOM    246  HE1 LYS    22      55.010  40.060  43.460  1.00  0.00           H  
ATOM    247  HE2 LYS    22      54.450  41.780  43.460  1.00  0.00           H  
ATOM    248  HZ1 LYS    22      53.410  40.380  45.070  1.00  0.00           H  
ATOM    249  HZ2 LYS    22      54.320  41.680  45.780  1.00  0.00           H  
ATOM    250  HZ3 LYS    22      54.900  40.150  45.940  1.00  0.00           H  
ATOM    251  N   SER    23      60.940  45.040  43.100  1.00  0.00           N  
ATOM    252  CA  SER    23      62.330  45.470  43.230  1.00  0.00           C  
ATOM    253  C   SER    23      62.730  46.030  44.570  1.00  0.00           C  
ATOM    254  O   SER    23      61.940  46.620  45.230  1.00  0.00           O  
ATOM    255  CB  SER    23      62.590  46.590  42.140  1.00  0.00           C  
ATOM    256  OG  SER    23      63.970  47.040  42.080  1.00  0.00           O  
ATOM    257  HN  SER    23      60.310  45.580  42.560  1.00  0.00           H  
ATOM    258  HA  SER    23      62.890  44.560  43.070  1.00  0.00           H  
ATOM    259  HB1 SER    23      61.910  47.420  42.430  1.00  0.00           H  
ATOM    260  HB2 SER    23      62.300  46.120  41.170  1.00  0.00           H  
ATOM    261  HG1 SER    23      64.110  47.310  41.170  1.00  0.00           H  
ATOM    262  N   GLU    24      64.030  45.920  44.950  1.00  0.00           N  
ATOM    263  CA  GLU    24      64.700  46.480  46.180  1.00  0.00           C  
ATOM    264  C   GLU    24      65.450  47.800  45.940  1.00  0.00           C  
ATOM    265  O   GLU    24      65.980  48.390  46.840  1.00  0.00           O  
ATOM    266  CB  GLU    24      65.590  45.430  46.860  1.00  0.00           C  
ATOM    267  CG  GLU    24      64.710  44.360  47.630  1.00  0.00           C  
ATOM    268  CD  GLU    24      65.550  43.420  48.510  1.00  0.00           C  
ATOM    269  OE1 GLU    24      64.810  42.500  49.000  1.00  0.00           O  
ATOM    270  OE2 GLU    24      66.760  43.580  48.810  1.00  0.00           O1-
ATOM    271  HN  GLU    24      64.690  45.590  44.270  1.00  0.00           H  
ATOM    272  HA  GLU    24      63.860  46.620  46.850  1.00  0.00           H  
ATOM    273  HB1 GLU    24      66.160  45.880  47.700  1.00  0.00           H  
ATOM    274  HB2 GLU    24      66.300  44.940  46.160  1.00  0.00           H  
ATOM    275  HG1 GLU    24      64.150  43.760  46.880  1.00  0.00           H  
ATOM    276  HG2 GLU    24      63.970  44.880  48.280  1.00  0.00           H  
ATOM    277  N   VAL    25      65.420  48.180  44.590  1.00  0.00           N  
ATOM    278  CA  VAL    25      66.110  49.370  44.080  1.00  0.00           C  
ATOM    279  C   VAL    25      65.120  50.490  43.970  1.00  0.00           C  
ATOM    280  O   VAL    25      65.400  51.690  44.020  1.00  0.00           O  
ATOM    281  CB  VAL    25      66.730  49.080  42.720  1.00  0.00           C  
ATOM    282  CG1 VAL    25      67.500  50.350  42.230  1.00  0.00           C  
ATOM    283  CG2 VAL    25      67.860  48.020  42.860  1.00  0.00           C  
ATOM    284  HN  VAL    25      65.020  47.620  43.860  1.00  0.00           H  
ATOM    285  HA  VAL    25      66.890  49.640  44.770  1.00  0.00           H  
ATOM    286  HB  VAL    25      65.920  48.830  42.000  1.00  0.00           H  
ATOM    287 1HG1 VAL    25      68.000  50.220  41.250  1.00  0.00           H  
ATOM    288 2HG1 VAL    25      68.320  50.750  42.880  1.00  0.00           H  
ATOM    289 3HG1 VAL    25      66.830  51.220  42.060  1.00  0.00           H  
ATOM    290 1HG2 VAL    25      68.510  47.970  41.960  1.00  0.00           H  
ATOM    291 2HG2 VAL    25      67.370  47.050  43.070  1.00  0.00           H  
ATOM    292 3HG2 VAL    25      68.520  48.410  43.670  1.00  0.00           H  
ATOM    293  N   ASN    26      63.810  50.170  43.920  1.00  0.00           N  
ATOM    294  CA  ASN    26      62.770  51.110  43.730  1.00  0.00           C  
ATOM    295  C   ASN    26      62.630  52.070  44.840  1.00  0.00           C  
ATOM    296  O   ASN    26      62.340  51.660  45.940  1.00  0.00           O  
ATOM    297  CB  ASN    26      61.360  50.480  43.430  1.00  0.00           C  
ATOM    298  CG  ASN    26      60.200  51.440  43.260  1.00  0.00           C  
ATOM    299  ND2 ASN    26      59.350  51.180  42.170  1.00  0.00           N  
ATOM    300  OD1 ASN    26      59.860  52.290  44.070  1.00  0.00           O  
ATOM    301  HN  ASN    26      63.540  49.230  44.100  1.00  0.00           H  
ATOM    302  HA  ASN    26      63.110  51.610  42.830  1.00  0.00           H  
ATOM    303  HB1 ASN    26      61.110  49.720  44.200  1.00  0.00           H  
ATOM    304  HB2 ASN    26      61.560  49.900  42.500  1.00  0.00           H  
ATOM    305 1HD2 ASN    26      58.650  51.840  41.930  1.00  0.00           H  
ATOM    306 2HD2 ASN    26      59.550  50.390  41.590  1.00  0.00           H  
ATOM    307  N   SER    27      62.800  53.380  44.640  1.00  0.00           N  
ATOM    308  CA  SER    27      62.790  54.290  45.730  1.00  0.00           C  
ATOM    309  C   SER    27      61.550  54.340  46.590  1.00  0.00           C  
ATOM    310  O   SER    27      61.700  54.300  47.810  1.00  0.00           O  
ATOM    311  CB  SER    27      63.250  55.730  45.490  1.00  0.00           C  
ATOM    312  OG  SER    27      64.640  55.870  45.330  1.00  0.00           O  
ATOM    313  HN  SER    27      62.950  53.770  43.730  1.00  0.00           H  
ATOM    314  HA  SER    27      63.480  53.950  46.490  1.00  0.00           H  
ATOM    315  HB1 SER    27      62.990  56.280  46.420  1.00  0.00           H  
ATOM    316  HB2 SER    27      62.660  56.120  44.630  1.00  0.00           H  
ATOM    317  HG1 SER    27      64.860  56.800  45.230  1.00  0.00           H  
ATOM    318  N   ASP    28      60.410  54.360  46.000  1.00  0.00           N  
ATOM    319  CA  ASP    28      59.090  54.420  46.630  1.00  0.00           C  
ATOM    320  C   ASP    28      58.630  53.150  47.350  1.00  0.00           C  
ATOM    321  O   ASP    28      57.840  53.230  48.300  1.00  0.00           O  
ATOM    322  CB  ASP    28      58.020  54.800  45.590  1.00  0.00           C  
ATOM    323  CG  ASP    28      58.250  56.220  45.080  1.00  0.00           C  
ATOM    324  OD1 ASP    28      58.730  57.080  45.870  1.00  0.00           O  
ATOM    325  OD2 ASP    28      57.930  56.540  43.890  1.00  0.00           O1-
ATOM    326  HN  ASP    28      60.380  54.230  45.010  1.00  0.00           H  
ATOM    327  HA  ASP    28      59.150  55.210  47.380  1.00  0.00           H  
ATOM    328  HB1 ASP    28      56.980  54.820  46.000  1.00  0.00           H  
ATOM    329  HB2 ASP    28      58.080  54.120  44.710  1.00  0.00           H  
ATOM    330  N   CYS    29      59.130  51.990  46.870  1.00  0.00           N  
ATOM    331  CA  CYS    29      59.070  50.720  47.540  1.00  0.00           C  
ATOM    332  C   CYS    29      59.810  50.640  48.880  1.00  0.00           C  
ATOM    333  O   CYS    29      59.370  49.910  49.760  1.00  0.00           O  
ATOM    334  CB  CYS    29      59.490  49.660  46.470  1.00  0.00           C  
ATOM    335  SG  CYS    29      59.030  47.970  46.820  1.00  0.00           S  
ATOM    336  HN  CYS    29      59.830  52.130  46.170  1.00  0.00           H  
ATOM    337  HA  CYS    29      58.050  50.550  47.870  1.00  0.00           H  
ATOM    338  HB1 CYS    29      60.570  49.750  46.210  1.00  0.00           H  
ATOM    339  HB2 CYS    29      58.990  49.910  45.520  1.00  0.00           H  
ATOM    340  HG1 CYS    29      58.060  47.780  45.940  1.00  0.00           H  
ATOM    341  N   LEU    30      60.960  51.370  48.980  1.00  0.00           N  
ATOM    342  CA  LEU    30      61.750  51.510  50.160  1.00  0.00           C  
ATOM    343  C   LEU    30      61.190  52.530  51.090  1.00  0.00           C  
ATOM    344  O   LEU    30      61.130  52.340  52.310  1.00  0.00           O  
ATOM    345  CB  LEU    30      63.230  51.760  49.960  1.00  0.00           C  
ATOM    346  CG  LEU    30      63.870  50.740  48.990  1.00  0.00           C  
ATOM    347  CD1 LEU    30      65.110  51.480  48.410  1.00  0.00           C  
ATOM    348  CD2 LEU    30      64.420  49.500  49.650  1.00  0.00           C  
ATOM    349  HN  LEU    30      61.370  51.800  48.180  1.00  0.00           H  
ATOM    350  HA  LEU    30      61.820  50.550  50.660  1.00  0.00           H  
ATOM    351  HB1 LEU    30      63.790  51.640  50.910  1.00  0.00           H  
ATOM    352  HB2 LEU    30      63.460  52.820  49.700  1.00  0.00           H  
ATOM    353  HG  LEU    30      63.200  50.510  48.130  1.00  0.00           H  
ATOM    354 1HD1 LEU    30      64.940  52.170  47.550  1.00  0.00           H  
ATOM    355 2HD1 LEU    30      65.950  50.790  48.170  1.00  0.00           H  
ATOM    356 3HD1 LEU    30      65.430  52.090  49.280  1.00  0.00           H  
ATOM    357 1HD2 LEU    30      65.380  49.730  50.160  1.00  0.00           H  
ATOM    358 2HD2 LEU    30      64.530  48.730  48.860  1.00  0.00           H  
ATOM    359 3HD2 LEU    30      63.770  49.080  50.450  1.00  0.00           H  
ATOM    360  N   LEU    31      60.670  53.610  50.560  1.00  0.00           N  
ATOM    361  CA  LEU    31      59.780  54.500  51.350  1.00  0.00           C  
ATOM    362  C   LEU    31      58.530  53.820  51.910  1.00  0.00           C  
ATOM    363  O   LEU    31      58.190  54.010  53.100  1.00  0.00           O  
ATOM    364  CB  LEU    31      59.470  55.750  50.430  1.00  0.00           C  
ATOM    365  CG  LEU    31      60.650  56.610  50.060  1.00  0.00           C  
ATOM    366  CD1 LEU    31      60.090  57.820  49.350  1.00  0.00           C  
ATOM    367  CD2 LEU    31      61.400  57.060  51.350  1.00  0.00           C  
ATOM    368  HN  LEU    31      60.770  53.790  49.590  1.00  0.00           H  
ATOM    369  HA  LEU    31      60.280  54.790  52.260  1.00  0.00           H  
ATOM    370  HB1 LEU    31      58.790  56.390  51.040  1.00  0.00           H  
ATOM    371  HB2 LEU    31      58.910  55.400  49.530  1.00  0.00           H  
ATOM    372  HG  LEU    31      61.340  56.080  49.360  1.00  0.00           H  
ATOM    373 1HD1 LEU    31      60.950  58.410  48.960  1.00  0.00           H  
ATOM    374 2HD1 LEU    31      59.590  58.480  50.100  1.00  0.00           H  
ATOM    375 3HD1 LEU    31      59.330  57.650  48.570  1.00  0.00           H  
ATOM    376 1HD2 LEU    31      61.900  56.160  51.760  1.00  0.00           H  
ATOM    377 2HD2 LEU    31      60.710  57.420  52.150  1.00  0.00           H  
ATOM    378 3HD2 LEU    31      62.200  57.800  51.120  1.00  0.00           H  
ATOM    379  N   ASP    32      57.790  53.010  51.060  1.00  0.00           N  
ATOM    380  CA  ASP    32      56.640  52.260  51.660  1.00  0.00           C  
ATOM    381  C   ASP    32      57.030  51.200  52.810  1.00  0.00           C  
ATOM    382  O   ASP    32      56.290  51.180  53.820  1.00  0.00           O  
ATOM    383  CB  ASP    32      55.820  51.480  50.550  1.00  0.00           C  
ATOM    384  CG  ASP    32      54.830  52.380  49.770  1.00  0.00           C  
ATOM    385  OD1 ASP    32      54.670  53.600  50.070  1.00  0.00           O  
ATOM    386  OD2 ASP    32      54.070  51.750  49.000  1.00  0.00           O1-
ATOM    387  HN  ASP    32      57.830  53.020  50.060  1.00  0.00           H  
ATOM    388  HA  ASP    32      55.920  52.930  52.100  1.00  0.00           H  
ATOM    389  HB1 ASP    32      55.170  50.770  51.100  1.00  0.00           H  
ATOM    390  HB2 ASP    32      56.560  51.000  49.880  1.00  0.00           H  
ATOM    391  N   GLY    33      58.170  50.500  52.690  1.00  0.00           N  
ATOM    392  CA  GLY    33      58.610  49.520  53.620  1.00  0.00           C  
ATOM    393  C   GLY    33      59.130  50.120  54.980  1.00  0.00           C  
ATOM    394  O   GLY    33      59.070  49.480  56.030  1.00  0.00           O  
ATOM    395  HN  GLY    33      58.670  50.560  51.830  1.00  0.00           H  
ATOM    396  HA1 GLY    33      59.400  48.900  53.220  1.00  0.00           H  
ATOM    397  HA2 GLY    33      57.700  49.010  53.890  1.00  0.00           H  
ATOM    398  N   LEU    34      59.660  51.370  54.920  1.00  0.00           N  
ATOM    399  CA  LEU    34      59.970  52.190  56.040  1.00  0.00           C  
ATOM    400  C   LEU    34      58.800  52.670  56.860  1.00  0.00           C  
ATOM    401  O   LEU    34      58.860  52.750  58.100  1.00  0.00           O  
ATOM    402  CB  LEU    34      60.810  53.420  55.480  1.00  0.00           C  
ATOM    403  CG  LEU    34      61.660  53.990  56.620  1.00  0.00           C  
ATOM    404  CD1 LEU    34      62.790  53.010  57.000  1.00  0.00           C  
ATOM    405  CD2 LEU    34      62.160  55.330  56.220  1.00  0.00           C  
ATOM    406  HN  LEU    34      59.770  51.780  54.010  1.00  0.00           H  
ATOM    407  HA  LEU    34      60.470  51.480  56.680  1.00  0.00           H  
ATOM    408  HB1 LEU    34      60.160  54.150  54.960  1.00  0.00           H  
ATOM    409  HB2 LEU    34      61.560  52.940  54.810  1.00  0.00           H  
ATOM    410  HG  LEU    34      60.920  54.020  57.440  1.00  0.00           H  
ATOM    411 1HD1 LEU    34      63.280  52.670  56.060  1.00  0.00           H  
ATOM    412 2HD1 LEU    34      62.480  52.110  57.570  1.00  0.00           H  
ATOM    413 3HD1 LEU    34      63.610  53.510  57.560  1.00  0.00           H  
ATOM    414 1HD2 LEU    34      62.740  55.280  55.280  1.00  0.00           H  
ATOM    415 2HD2 LEU    34      62.860  55.730  56.990  1.00  0.00           H  
ATOM    416 3HD2 LEU    34      61.320  56.060  56.140  1.00  0.00           H  
ATOM    417  N   ASP    35      57.790  53.120  56.140  1.00  0.00           N  
ATOM    418  CA  ASP    35      56.530  53.560  56.740  1.00  0.00           C  
ATOM    419  C   ASP    35      55.930  52.390  57.490  1.00  0.00           C  
ATOM    420  O   ASP    35      55.350  52.500  58.560  1.00  0.00           O  
ATOM    421  CB  ASP    35      55.630  54.060  55.500  1.00  0.00           C  
ATOM    422  CG  ASP    35      54.160  54.320  55.820  1.00  0.00           C  
ATOM    423  OD1 ASP    35      53.400  54.340  54.850  1.00  0.00           O  
ATOM    424  OD2 ASP    35      53.920  54.660  56.990  1.00  0.00           O1-
ATOM    425  HN  ASP    35      57.840  52.980  55.150  1.00  0.00           H  
ATOM    426  HA  ASP    35      56.690  54.250  57.550  1.00  0.00           H  
ATOM    427  HB1 ASP    35      55.620  53.300  54.700  1.00  0.00           H  
ATOM    428  HB2 ASP    35      56.120  55.000  55.160  1.00  0.00           H  
ATOM    429  N   ALA    36      55.970  51.160  56.820  1.00  0.00           N  
ATOM    430  CA  ALA    36      55.460  49.920  57.310  1.00  0.00           C  
ATOM    431  C   ALA    36      56.230  49.420  58.560  1.00  0.00           C  
ATOM    432  O   ALA    36      55.730  48.870  59.530  1.00  0.00           O  
ATOM    433  CB  ALA    36      55.650  48.730  56.330  1.00  0.00           C  
ATOM    434  HN  ALA    36      56.310  51.070  55.890  1.00  0.00           H  
ATOM    435  HA  ALA    36      54.410  50.090  57.480  1.00  0.00           H  
ATOM    436  HB1 ALA    36      55.450  49.050  55.280  1.00  0.00           H  
ATOM    437  HB2 ALA    36      55.110  47.770  56.490  1.00  0.00           H  
ATOM    438  HB3 ALA    36      56.730  48.510  56.200  1.00  0.00           H  
ATOM    439  N   LEU    37      57.580  49.550  58.560  1.00  0.00           N  
ATOM    440  CA  LEU    37      58.500  49.400  59.660  1.00  0.00           C  
ATOM    441  C   LEU    37      58.260  50.230  60.900  1.00  0.00           C  
ATOM    442  O   LEU    37      58.300  49.760  62.000  1.00  0.00           O  
ATOM    443  CB  LEU    37      59.980  49.440  59.240  1.00  0.00           C  
ATOM    444  CG  LEU    37      61.140  49.950  60.190  1.00  0.00           C  
ATOM    445  CD1 LEU    37      62.580  49.540  59.770  1.00  0.00           C  
ATOM    446  CD2 LEU    37      61.180  51.390  60.400  1.00  0.00           C  
ATOM    447  HN  LEU    37      58.030  49.630  57.680  1.00  0.00           H  
ATOM    448  HA  LEU    37      58.500  48.400  60.080  1.00  0.00           H  
ATOM    449  HB1 LEU    37      60.200  50.140  58.410  1.00  0.00           H  
ATOM    450  HB2 LEU    37      60.190  48.470  58.740  1.00  0.00           H  
ATOM    451  HG  LEU    37      60.970  49.450  61.170  1.00  0.00           H  
ATOM    452 1HD1 LEU    37      63.110  49.580  60.750  1.00  0.00           H  
ATOM    453 2HD1 LEU    37      63.060  50.270  59.080  1.00  0.00           H  
ATOM    454 3HD1 LEU    37      62.590  48.550  59.270  1.00  0.00           H  
ATOM    455 1HD2 LEU    37      62.220  51.690  60.640  1.00  0.00           H  
ATOM    456 2HD2 LEU    37      60.540  51.750  61.240  1.00  0.00           H  
ATOM    457 3HD2 LEU    37      61.010  51.950  59.460  1.00  0.00           H  
ATOM    458  N   VAL    38      57.980  51.560  60.760  1.00  0.00           N  
ATOM    459  CA  VAL    38      57.710  52.470  61.900  1.00  0.00           C  
ATOM    460  C   VAL    38      56.410  52.050  62.610  1.00  0.00           C  
ATOM    461  O   VAL    38      56.260  52.110  63.840  1.00  0.00           O  
ATOM    462  CB  VAL    38      57.840  53.980  61.650  1.00  0.00           C  
ATOM    463  CG1 VAL    38      59.300  54.260  61.160  1.00  0.00           C  
ATOM    464  CG2 VAL    38      56.710  54.440  60.680  1.00  0.00           C  
ATOM    465  HN  VAL    38      58.100  52.030  59.890  1.00  0.00           H  
ATOM    466  HA  VAL    38      58.480  52.200  62.610  1.00  0.00           H  
ATOM    467  HB  VAL    38      57.740  54.500  62.630  1.00  0.00           H  
ATOM    468 1HG1 VAL    38      59.260  55.360  61.000  1.00  0.00           H  
ATOM    469 2HG1 VAL    38      59.480  53.710  60.210  1.00  0.00           H  
ATOM    470 3HG1 VAL    38      60.000  53.980  61.970  1.00  0.00           H  
ATOM    471 1HG2 VAL    38      56.680  55.550  60.600  1.00  0.00           H  
ATOM    472 2HG2 VAL    38      55.740  54.130  61.110  1.00  0.00           H  
ATOM    473 3HG2 VAL    38      56.930  54.000  59.690  1.00  0.00           H  
ATOM    474  N   TYR    39      55.490  51.660  61.710  1.00  0.00           N  
ATOM    475  CA  TYR    39      54.130  51.240  62.130  1.00  0.00           C  
ATOM    476  C   TYR    39      54.240  50.040  63.050  1.00  0.00           C  
ATOM    477  O   TYR    39      53.700  50.030  64.160  1.00  0.00           O  
ATOM    478  CB  TYR    39      53.270  51.000  60.880  1.00  0.00           C  
ATOM    479  CG  TYR    39      51.730  50.930  61.230  1.00  0.00           C  
ATOM    480  CD1 TYR    39      50.950  52.070  61.420  1.00  0.00           C  
ATOM    481  CD2 TYR    39      51.140  49.670  61.340  1.00  0.00           C  
ATOM    482  CE1 TYR    39      49.650  51.940  61.890  1.00  0.00           C  
ATOM    483  CE2 TYR    39      49.770  49.500  61.780  1.00  0.00           C  
ATOM    484  CZ  TYR    39      49.080  50.660  62.130  1.00  0.00           C  
ATOM    485  OH  TYR    39      47.830  50.550  62.670  1.00  0.00           O  
ATOM    486  HN  TYR    39      55.650  51.700  60.730  1.00  0.00           H  
ATOM    487  HA  TYR    39      53.600  52.000  62.680  1.00  0.00           H  
ATOM    488  HB1 TYR    39      53.540  50.010  60.460  1.00  0.00           H  
ATOM    489  HB2 TYR    39      53.450  51.810  60.150  1.00  0.00           H  
ATOM    490  HD1 TYR    39      51.560  52.960  61.500  1.00  0.00           H  
ATOM    491  HD2 TYR    39      51.650  48.750  61.100  1.00  0.00           H  
ATOM    492  HE1 TYR    39      49.120  52.870  61.970  1.00  0.00           H  
ATOM    493  HE2 TYR    39      49.290  48.540  61.930  1.00  0.00           H  
ATOM    494  HH  TYR    39      47.380  51.400  62.590  1.00  0.00           H  
ATOM    495  N   ASP    40      55.050  48.990  62.610  1.00  0.00           N  
ATOM    496  CA  ASP    40      55.160  47.750  63.330  1.00  0.00           C  
ATOM    497  C   ASP    40      55.930  47.800  64.640  1.00  0.00           C  
ATOM    498  O   ASP    40      55.710  46.980  65.540  1.00  0.00           O  
ATOM    499  CB  ASP    40      55.940  46.880  62.340  1.00  0.00           C  
ATOM    500  CG  ASP    40      56.230  45.450  62.890  1.00  0.00           C  
ATOM    501  OD1 ASP    40      55.250  44.890  63.470  1.00  0.00           O  
ATOM    502  OD2 ASP    40      57.290  44.870  62.540  1.00  0.00           O1-
ATOM    503  HN  ASP    40      55.560  49.080  61.760  1.00  0.00           H  
ATOM    504  HA  ASP    40      54.200  47.290  63.460  1.00  0.00           H  
ATOM    505  HB1 ASP    40      56.870  47.300  61.900  1.00  0.00           H  
ATOM    506  HB2 ASP    40      55.310  46.680  61.440  1.00  0.00           H  
ATOM    507  N   LEU    41      56.920  48.740  64.780  1.00  0.00           N  
ATOM    508  CA  LEU    41      57.770  48.800  65.970  1.00  0.00           C  
ATOM    509  C   LEU    41      57.520  50.050  66.820  1.00  0.00           C  
ATOM    510  O   LEU    41      58.420  50.780  67.330  1.00  0.00           O  
ATOM    511  CB  LEU    41      59.270  48.710  65.590  1.00  0.00           C  
ATOM    512  CG  LEU    41      59.870  47.340  65.150  1.00  0.00           C  
ATOM    513  CD1 LEU    41      59.660  47.020  63.610  1.00  0.00           C  
ATOM    514  CD2 LEU    41      61.330  47.250  65.500  1.00  0.00           C  
ATOM    515  HN  LEU    41      57.160  49.330  64.020  1.00  0.00           H  
ATOM    516  HA  LEU    41      57.580  47.980  66.640  1.00  0.00           H  
ATOM    517  HB1 LEU    41      59.800  48.950  66.540  1.00  0.00           H  
ATOM    518  HB2 LEU    41      59.550  49.450  64.820  1.00  0.00           H  
ATOM    519  HG  LEU    41      59.460  46.510  65.760  1.00  0.00           H  
ATOM    520 1HD1 LEU    41      60.130  46.040  63.390  1.00  0.00           H  
ATOM    521 2HD1 LEU    41      59.980  47.770  62.850  1.00  0.00           H  
ATOM    522 3HD1 LEU    41      58.580  46.950  63.340  1.00  0.00           H  
ATOM    523 1HD2 LEU    41      61.880  47.960  64.850  1.00  0.00           H  
ATOM    524 2HD2 LEU    41      61.590  46.180  65.410  1.00  0.00           H  
ATOM    525 3HD2 LEU    41      61.440  47.550  66.570  1.00  0.00           H  
ATOM    526  N   ASP    42      56.240  50.460  66.850  1.00  0.00           N  
ATOM    527  CA  ASP    42      55.670  51.520  67.530  1.00  0.00           C  
ATOM    528  C   ASP    42      55.490  51.150  69.050  1.00  0.00           C  
ATOM    529  O   ASP    42      55.570  52.080  69.880  1.00  0.00           O  
ATOM    530  CB  ASP    42      54.290  51.790  66.800  1.00  0.00           C  
ATOM    531  CG  ASP    42      53.460  53.060  67.160  1.00  0.00           C  
ATOM    532  OD1 ASP    42      54.140  54.120  67.280  1.00  0.00           O  
ATOM    533  OD2 ASP    42      52.230  53.000  67.150  1.00  0.00           O1-
ATOM    534  HN  ASP    42      55.670  50.020  66.150  1.00  0.00           H  
ATOM    535  HA  ASP    42      56.340  52.360  67.500  1.00  0.00           H  
ATOM    536  HB1 ASP    42      53.530  50.980  66.800  1.00  0.00           H  
ATOM    537  HB2 ASP    42      54.640  51.820  65.750  1.00  0.00           H  
ATOM    538  N   PHE    43      55.150  49.840  69.380  1.00  0.00           N  
ATOM    539  CA  PHE    43      54.880  49.520  70.740  1.00  0.00           C  
ATOM    540  C   PHE    43      56.040  49.540  71.700  1.00  0.00           C  
ATOM    541  O   PHE    43      57.080  49.060  71.290  1.00  0.00           O  
ATOM    542  CB  PHE    43      54.030  48.230  70.880  1.00  0.00           C  
ATOM    543  CG  PHE    43      53.920  47.580  72.210  1.00  0.00           C  
ATOM    544  CD1 PHE    43      54.710  46.590  72.720  1.00  0.00           C  
ATOM    545  CD2 PHE    43      52.740  47.930  72.930  1.00  0.00           C  
ATOM    546  CE1 PHE    43      54.520  46.140  74.050  1.00  0.00           C  
ATOM    547  CE2 PHE    43      52.470  47.410  74.120  1.00  0.00           C  
ATOM    548  CZ  PHE    43      53.400  46.530  74.730  1.00  0.00           C  
ATOM    549  HN  PHE    43      54.940  49.200  68.640  1.00  0.00           H  
ATOM    550  HA  PHE    43      54.160  50.250  71.070  1.00  0.00           H  
ATOM    551  HB1 PHE    43      54.410  47.440  70.200  1.00  0.00           H  
ATOM    552  HB2 PHE    43      53.000  48.540  70.600  1.00  0.00           H  
ATOM    553  HD1 PHE    43      55.600  46.220  72.240  1.00  0.00           H  
ATOM    554  HD2 PHE    43      52.090  48.650  72.450  1.00  0.00           H  
ATOM    555  HE1 PHE    43      55.080  45.400  74.590  1.00  0.00           H  
ATOM    556  HE2 PHE    43      51.630  47.630  74.750  1.00  0.00           H  
ATOM    557  HZ  PHE    43      53.030  45.980  75.580  1.00  0.00           H  
ATOM    558  N   PRO    44      55.940  50.110  72.960  1.00  0.00           N  
ATOM    559  CA  PRO    44      57.110  50.340  73.790  1.00  0.00           C  
ATOM    560  C   PRO    44      58.190  49.220  73.990  1.00  0.00           C  
ATOM    561  O   PRO    44      59.390  49.590  74.210  1.00  0.00           O  
ATOM    562  CB  PRO    44      56.470  50.800  75.160  1.00  0.00           C  
ATOM    563  CG  PRO    44      55.380  51.650  74.670  1.00  0.00           C  
ATOM    564  CD  PRO    44      54.800  50.870  73.480  1.00  0.00           C  
ATOM    565  HA  PRO    44      57.710  51.090  73.290  1.00  0.00           H  
ATOM    566  HB1 PRO    44      57.170  51.430  75.750  1.00  0.00           H  
ATOM    567  HB2 PRO    44      56.040  49.940  75.720  1.00  0.00           H  
ATOM    568  HG1 PRO    44      54.620  51.970  75.420  1.00  0.00           H  
ATOM    569  HG2 PRO    44      55.840  52.550  74.210  1.00  0.00           H  
ATOM    570  HD1 PRO    44      53.960  50.240  73.830  1.00  0.00           H  
ATOM    571  HD2 PRO    44      54.440  51.600  72.720  1.00  0.00           H  
ATOM    572  N   ALA    45      57.820  47.890  73.890  1.00  0.00           N  
ATOM    573  CA  ALA    45      58.730  46.830  74.160  1.00  0.00           C  
ATOM    574  C   ALA    45      59.710  46.580  72.980  1.00  0.00           C  
ATOM    575  O   ALA    45      60.670  45.820  73.210  1.00  0.00           O  
ATOM    576  CB  ALA    45      57.910  45.610  74.460  1.00  0.00           C  
ATOM    577  HN  ALA    45      56.850  47.780  73.720  1.00  0.00           H  
ATOM    578  HA  ALA    45      59.410  47.050  74.970  1.00  0.00           H  
ATOM    579  HB1 ALA    45      58.640  44.780  74.600  1.00  0.00           H  
ATOM    580  HB2 ALA    45      57.170  45.340  73.680  1.00  0.00           H  
ATOM    581  HB3 ALA    45      57.350  45.790  75.400  1.00  0.00           H  
ATOM    582  N   LEU    46      59.480  47.130  71.800  1.00  0.00           N  
ATOM    583  CA  LEU    46      60.260  46.850  70.600  1.00  0.00           C  
ATOM    584  C   LEU    46      61.270  47.980  70.350  1.00  0.00           C  
ATOM    585  O   LEU    46      61.860  48.120  69.290  1.00  0.00           O  
ATOM    586  CB  LEU    46      59.290  46.730  69.330  1.00  0.00           C  
ATOM    587  CG  LEU    46      57.980  46.020  69.660  1.00  0.00           C  
ATOM    588  CD1 LEU    46      56.920  46.180  68.530  1.00  0.00           C  
ATOM    589  CD2 LEU    46      58.270  44.480  69.920  1.00  0.00           C  
ATOM    590  HN  LEU    46      58.660  47.690  71.710  1.00  0.00           H  
ATOM    591  HA  LEU    46      60.700  45.890  70.800  1.00  0.00           H  
ATOM    592  HB1 LEU    46      59.850  46.100  68.600  1.00  0.00           H  
ATOM    593  HB2 LEU    46      59.010  47.750  68.980  1.00  0.00           H  
ATOM    594  HG  LEU    46      57.450  46.480  70.520  1.00  0.00           H  
ATOM    595 1HD1 LEU    46      56.650  47.250  68.420  1.00  0.00           H  
ATOM    596 2HD1 LEU    46      56.020  45.550  68.680  1.00  0.00           H  
ATOM    597 3HD1 LEU    46      57.320  45.740  67.590  1.00  0.00           H  
ATOM    598 1HD2 LEU    46      58.870  44.550  70.850  1.00  0.00           H  
ATOM    599 2HD2 LEU    46      58.870  43.980  69.130  1.00  0.00           H  
ATOM    600 3HD2 LEU    46      57.370  43.870  70.180  1.00  0.00           H  
ATOM    601  N   ARG    47      61.600  48.690  71.370  1.00  0.00           N  
ATOM    602  CA  ARG    47      62.300  49.950  71.210  1.00  0.00           C  
ATOM    603  C   ARG    47      62.890  50.410  72.530  1.00  0.00           C  
ATOM    604  O   ARG    47      62.920  51.560  72.900  1.00  0.00           O  
ATOM    605  CB  ARG    47      61.410  51.090  70.610  1.00  0.00           C  
ATOM    606  CG  ARG    47      60.050  51.390  71.310  1.00  0.00           C  
ATOM    607  CD  ARG    47      59.050  52.190  70.430  1.00  0.00           C  
ATOM    608  NE  ARG    47      59.820  53.340  69.890  1.00  0.00           N  
ATOM    609  CZ  ARG    47      59.430  54.060  68.890  1.00  0.00           C  
ATOM    610  NH1 ARG    47      58.560  53.660  67.970  1.00  0.00           N1+
ATOM    611  NH2 ARG    47      60.100  55.190  68.650  1.00  0.00           N  
ATOM    612  HN  ARG    47      61.120  48.600  72.240  1.00  0.00           H  
ATOM    613  HA  ARG    47      63.120  49.750  70.530  1.00  0.00           H  
ATOM    614  HB1 ARG    47      61.190  50.780  69.560  1.00  0.00           H  
ATOM    615  HB2 ARG    47      62.040  51.990  70.460  1.00  0.00           H  
ATOM    616  HG1 ARG    47      60.200  51.980  72.240  1.00  0.00           H  
ATOM    617  HG2 ARG    47      59.580  50.390  71.410  1.00  0.00           H  
ATOM    618  HD1 ARG    47      58.150  52.500  71.010  1.00  0.00           H  
ATOM    619  HD2 ARG    47      58.770  51.520  69.600  1.00  0.00           H  
ATOM    620  HE  ARG    47      60.370  53.880  70.520  1.00  0.00           H  
ATOM    621 1HH1 ARG    47      58.520  52.680  67.780  1.00  0.00           H  
ATOM    622 2HH1 ARG    47      58.290  54.190  67.170  1.00  0.00           H  
ATOM    623 1HH2 ARG    47      60.680  55.530  69.390  1.00  0.00           H  
ATOM    624 2HH2 ARG    47      59.770  55.820  67.950  1.00  0.00           H  
ATOM    625  N   LYS    48      63.230  49.410  73.420  1.00  0.00           N  
ATOM    626  CA  LYS    48      63.830  49.660  74.700  1.00  0.00           C  
ATOM    627  C   LYS    48      65.200  50.310  74.610  1.00  0.00           C  
ATOM    628  O   LYS    48      65.610  51.130  75.470  1.00  0.00           O  
ATOM    629  CB  LYS    48      64.150  48.280  75.370  1.00  0.00           C  
ATOM    630  CG  LYS    48      62.880  47.480  75.820  1.00  0.00           C  
ATOM    631  CD  LYS    48      62.090  48.020  77.070  1.00  0.00           C  
ATOM    632  CE  LYS    48      62.990  48.060  78.240  1.00  0.00           C  
ATOM    633  NZ  LYS    48      62.490  49.090  79.190  1.00  0.00           N1+
ATOM    634  HN  LYS    48      63.100  48.460  73.170  1.00  0.00           H  
ATOM    635  HA  LYS    48      63.280  50.390  75.290  1.00  0.00           H  
ATOM    636  HB1 LYS    48      64.840  48.390  76.230  1.00  0.00           H  
ATOM    637  HB2 LYS    48      64.640  47.640  74.600  1.00  0.00           H  
ATOM    638  HG1 LYS    48      63.060  46.400  76.010  1.00  0.00           H  
ATOM    639  HG2 LYS    48      62.110  47.450  75.020  1.00  0.00           H  
ATOM    640  HD1 LYS    48      61.190  47.390  77.250  1.00  0.00           H  
ATOM    641  HD2 LYS    48      61.780  49.030  76.720  1.00  0.00           H  
ATOM    642  HE1 LYS    48      63.990  48.410  77.930  1.00  0.00           H  
ATOM    643  HE2 LYS    48      63.120  47.130  78.830  1.00  0.00           H  
ATOM    644  HZ1 LYS    48      63.340  49.290  79.750  1.00  0.00           H  
ATOM    645  HZ2 LYS    48      61.760  48.570  79.720  1.00  0.00           H  
ATOM    646  HZ3 LYS    48      62.130  49.950  78.730  1.00  0.00           H  
ATOM    647  N   ASN    49      66.060  49.940  73.630  1.00  0.00           N  
ATOM    648  CA  ASN    49      67.210  50.730  73.320  1.00  0.00           C  
ATOM    649  C   ASN    49      66.880  52.180  72.840  1.00  0.00           C  
ATOM    650  O   ASN    49      65.880  52.490  72.210  1.00  0.00           O  
ATOM    651  CB  ASN    49      67.990  49.940  72.090  1.00  0.00           C  
ATOM    652  CG  ASN    49      69.250  50.700  71.660  1.00  0.00           C  
ATOM    653  ND2 ASN    49      70.440  50.340  72.200  1.00  0.00           N  
ATOM    654  OD1 ASN    49      69.170  51.550  70.810  1.00  0.00           O  
ATOM    655  HN  ASN    49      65.790  49.190  73.020  1.00  0.00           H  
ATOM    656  HA  ASN    49      67.860  50.830  74.180  1.00  0.00           H  
ATOM    657  HB1 ASN    49      67.290  49.920  71.230  1.00  0.00           H  
ATOM    658  HB2 ASN    49      68.220  48.900  72.400  1.00  0.00           H  
ATOM    659 1HD2 ASN    49      70.270  49.670  72.920  1.00  0.00           H  
ATOM    660 2HD2 ASN    49      71.250  50.920  72.140  1.00  0.00           H  
ATOM    661  N   LYS    50      67.770  53.150  73.310  1.00  0.00           N  
ATOM    662  CA  LYS    50      67.630  54.540  73.080  1.00  0.00           C  
ATOM    663  C   LYS    50      67.950  54.870  71.630  1.00  0.00           C  
ATOM    664  O   LYS    50      67.190  55.610  71.010  1.00  0.00           O  
ATOM    665  CB  LYS    50      68.510  55.370  74.040  1.00  0.00           C  
ATOM    666  CG  LYS    50      68.150  55.280  75.620  1.00  0.00           C  
ATOM    667  CD  LYS    50      66.730  55.590  76.050  1.00  0.00           C  
ATOM    668  CE  LYS    50      65.950  54.270  76.360  1.00  0.00           C  
ATOM    669  NZ  LYS    50      64.540  54.570  76.620  1.00  0.00           N1+
ATOM    670  HN  LYS    50      68.520  52.980  73.940  1.00  0.00           H  
ATOM    671  HA  LYS    50      66.610  54.800  73.320  1.00  0.00           H  
ATOM    672  HB1 LYS    50      68.440  56.450  73.830  1.00  0.00           H  
ATOM    673  HB2 LYS    50      69.560  55.010  73.930  1.00  0.00           H  
ATOM    674  HG1 LYS    50      68.850  55.930  76.190  1.00  0.00           H  
ATOM    675  HG2 LYS    50      68.460  54.290  76.020  1.00  0.00           H  
ATOM    676  HD1 LYS    50      66.290  56.090  75.150  1.00  0.00           H  
ATOM    677  HD2 LYS    50      66.640  56.220  76.960  1.00  0.00           H  
ATOM    678  HE1 LYS    50      66.390  53.700  77.210  1.00  0.00           H  
ATOM    679  HE2 LYS    50      66.020  53.700  75.410  1.00  0.00           H  
ATOM    680  HZ1 LYS    50      64.230  54.080  77.480  1.00  0.00           H  
ATOM    681  HZ2 LYS    50      63.890  54.170  75.920  1.00  0.00           H  
ATOM    682  HZ3 LYS    50      64.490  55.600  76.770  1.00  0.00           H  
ATOM    683  N   ASN    51      69.040  54.370  70.970  1.00  0.00           N  
ATOM    684  CA  ASN    51      69.440  54.670  69.610  1.00  0.00           C  
ATOM    685  C   ASN    51      68.390  54.210  68.570  1.00  0.00           C  
ATOM    686  O   ASN    51      68.070  54.980  67.650  1.00  0.00           O  
ATOM    687  CB  ASN    51      70.810  53.970  69.210  1.00  0.00           C  
ATOM    688  CG  ASN    51      71.950  54.540  69.980  1.00  0.00           C  
ATOM    689  ND2 ASN    51      73.030  53.770  70.170  1.00  0.00           N  
ATOM    690  OD1 ASN    51      71.860  55.670  70.520  1.00  0.00           O  
ATOM    691  HN  ASN    51      69.560  53.680  71.460  1.00  0.00           H  
ATOM    692  HA  ASN    51      69.460  55.740  69.530  1.00  0.00           H  
ATOM    693  HB1 ASN    51      71.050  54.020  68.130  1.00  0.00           H  
ATOM    694  HB2 ASN    51      70.760  52.900  69.510  1.00  0.00           H  
ATOM    695 1HD2 ASN    51      73.590  54.130  70.910  1.00  0.00           H  
ATOM    696 2HD2 ASN    51      73.120  52.880  69.730  1.00  0.00           H  
ATOM    697  N   ILE    52      67.720  53.100  68.760  1.00  0.00           N  
ATOM    698  CA  ILE    52      66.690  52.690  67.830  1.00  0.00           C  
ATOM    699  C   ILE    52      65.390  53.450  67.910  1.00  0.00           C  
ATOM    700  O   ILE    52      64.620  53.620  67.000  1.00  0.00           O  
ATOM    701  CB  ILE    52      66.520  51.140  67.880  1.00  0.00           C  
ATOM    702  CG1 ILE    52      65.720  50.540  66.710  1.00  0.00           C  
ATOM    703  CG2 ILE    52      66.040  50.630  69.300  1.00  0.00           C  
ATOM    704  CD  ILE    52      66.330  50.890  65.370  1.00  0.00           C  
ATOM    705  HN  ILE    52      67.990  52.500  69.510  1.00  0.00           H  
ATOM    706  HA  ILE    52      67.130  53.020  66.910  1.00  0.00           H  
ATOM    707  HB  ILE    52      67.550  50.740  67.760  1.00  0.00           H  
ATOM    708 1HG1 ILE    52      64.640  50.800  66.730  1.00  0.00           H  
ATOM    709 2HG1 ILE    52      65.830  49.470  66.990  1.00  0.00           H  
ATOM    710 1HG2 ILE    52      66.380  51.300  70.120  1.00  0.00           H  
ATOM    711 2HG2 ILE    52      66.380  49.570  69.370  1.00  0.00           H  
ATOM    712 3HG2 ILE    52      64.940  50.780  69.260  1.00  0.00           H  
ATOM    713  HD1 ILE    52      67.380  50.600  65.170  1.00  0.00           H  
ATOM    714  HD2 ILE    52      66.150  51.970  65.160  1.00  0.00           H  
ATOM    715  HD3 ILE    52      65.680  50.370  64.640  1.00  0.00           H  
ATOM    716  N   ASP    53      65.060  53.960  69.120  1.00  0.00           N  
ATOM    717  CA  ASP    53      63.920  54.770  69.410  1.00  0.00           C  
ATOM    718  C   ASP    53      64.110  56.140  68.670  1.00  0.00           C  
ATOM    719  O   ASP    53      63.190  56.510  67.900  1.00  0.00           O  
ATOM    720  CB  ASP    53      63.820  54.780  70.960  1.00  0.00           C  
ATOM    721  CG  ASP    53      62.570  55.510  71.410  1.00  0.00           C  
ATOM    722  OD1 ASP    53      61.680  55.720  70.610  1.00  0.00           O  
ATOM    723  OD2 ASP    53      62.470  55.690  72.670  1.00  0.00           O1-
ATOM    724  HN  ASP    53      65.670  53.870  69.910  1.00  0.00           H  
ATOM    725  HA  ASP    53      63.050  54.210  69.120  1.00  0.00           H  
ATOM    726  HB1 ASP    53      64.650  55.280  71.500  1.00  0.00           H  
ATOM    727  HB2 ASP    53      63.860  53.700  71.220  1.00  0.00           H  
ATOM    728  N   ASN    54      65.290  56.750  68.830  1.00  0.00           N  
ATOM    729  CA  ASN    54      65.760  57.890  68.100  1.00  0.00           C  
ATOM    730  C   ASN    54      65.720  57.730  66.600  1.00  0.00           C  
ATOM    731  O   ASN    54      65.150  58.630  65.940  1.00  0.00           O  
ATOM    732  CB  ASN    54      67.160  58.340  68.530  1.00  0.00           C  
ATOM    733  CG  ASN    54      67.110  58.740  69.940  1.00  0.00           C  
ATOM    734  ND2 ASN    54      68.220  59.360  70.390  1.00  0.00           N  
ATOM    735  OD1 ASN    54      66.190  58.580  70.770  1.00  0.00           O  
ATOM    736  HN  ASN    54      65.860  56.400  69.560  1.00  0.00           H  
ATOM    737  HA  ASN    54      65.110  58.720  68.350  1.00  0.00           H  
ATOM    738  HB1 ASN    54      67.510  59.240  67.980  1.00  0.00           H  
ATOM    739  HB2 ASN    54      67.880  57.500  68.380  1.00  0.00           H  
ATOM    740 1HD2 ASN    54      68.290  59.310  71.390  1.00  0.00           H  
ATOM    741 2HD2 ASN    54      68.750  59.940  69.770  1.00  0.00           H  
ATOM    742  N   PHE    55      66.200  56.610  66.090  1.00  0.00           N  
ATOM    743  CA  PHE    55      65.950  56.210  64.750  1.00  0.00           C  
ATOM    744  C   PHE    55      64.530  56.020  64.260  1.00  0.00           C  
ATOM    745  O   PHE    55      64.200  56.600  63.220  1.00  0.00           O  
ATOM    746  CB  PHE    55      66.750  54.840  64.490  1.00  0.00           C  
ATOM    747  CG  PHE    55      68.280  55.090  64.500  1.00  0.00           C  
ATOM    748  CD1 PHE    55      69.160  53.960  64.450  1.00  0.00           C  
ATOM    749  CD2 PHE    55      68.930  56.370  64.500  1.00  0.00           C  
ATOM    750  CE1 PHE    55      70.570  54.110  64.370  1.00  0.00           C  
ATOM    751  CE2 PHE    55      70.330  56.530  64.470  1.00  0.00           C  
ATOM    752  CZ  PHE    55      71.160  55.380  64.430  1.00  0.00           C  
ATOM    753  HN  PHE    55      66.650  55.940  66.680  1.00  0.00           H  
ATOM    754  HA  PHE    55      66.330  56.920  64.030  1.00  0.00           H  
ATOM    755  HB1 PHE    55      66.510  54.300  63.540  1.00  0.00           H  
ATOM    756  HB2 PHE    55      66.490  54.180  65.340  1.00  0.00           H  
ATOM    757  HD1 PHE    55      68.750  52.960  64.470  1.00  0.00           H  
ATOM    758  HD2 PHE    55      68.410  57.310  64.530  1.00  0.00           H  
ATOM    759  HE1 PHE    55      71.250  53.290  64.200  1.00  0.00           H  
ATOM    760  HE2 PHE    55      70.650  57.550  64.330  1.00  0.00           H  
ATOM    761  HZ  PHE    55      72.230  55.340  64.320  1.00  0.00           H  
ATOM    762  N   LEU    56      63.620  55.300  64.980  1.00  0.00           N  
ATOM    763  CA  LEU    56      62.190  55.070  64.650  1.00  0.00           C  
ATOM    764  C   LEU    56      61.400  56.310  64.570  1.00  0.00           C  
ATOM    765  O   LEU    56      60.680  56.560  63.580  1.00  0.00           O  
ATOM    766  CB  LEU    56      61.450  54.030  65.600  1.00  0.00           C  
ATOM    767  CG  LEU    56      61.970  52.600  65.500  1.00  0.00           C  
ATOM    768  CD1 LEU    56      61.670  51.850  66.790  1.00  0.00           C  
ATOM    769  CD2 LEU    56      61.630  51.710  64.230  1.00  0.00           C  
ATOM    770  HN  LEU    56      63.930  54.750  65.750  1.00  0.00           H  
ATOM    771  HA  LEU    56      62.220  54.620  63.660  1.00  0.00           H  
ATOM    772  HB1 LEU    56      60.390  53.990  65.270  1.00  0.00           H  
ATOM    773  HB2 LEU    56      61.490  54.550  66.580  1.00  0.00           H  
ATOM    774  HG  LEU    56      63.080  52.560  65.580  1.00  0.00           H  
ATOM    775 1HD1 LEU    56      62.010  52.400  67.700  1.00  0.00           H  
ATOM    776 2HD1 LEU    56      62.010  50.790  66.830  1.00  0.00           H  
ATOM    777 3HD1 LEU    56      60.570  51.750  66.810  1.00  0.00           H  
ATOM    778 1HD2 LEU    56      62.300  51.980  63.390  1.00  0.00           H  
ATOM    779 2HD2 LEU    56      60.570  51.850  63.910  1.00  0.00           H  
ATOM    780 3HD2 LEU    56      61.780  50.640  64.480  1.00  0.00           H  
ATOM    781  N   SER    57      61.710  57.140  65.600  1.00  0.00           N  
ATOM    782  CA  SER    57      61.250  58.510  65.570  1.00  0.00           C  
ATOM    783  C   SER    57      61.720  59.350  64.320  1.00  0.00           C  
ATOM    784  O   SER    57      60.970  60.080  63.670  1.00  0.00           O  
ATOM    785  CB  SER    57      61.430  59.300  66.930  1.00  0.00           C  
ATOM    786  OG  SER    57      60.920  60.670  66.840  1.00  0.00           O  
ATOM    787  HN  SER    57      62.440  56.850  66.200  1.00  0.00           H  
ATOM    788  HA  SER    57      60.180  58.460  65.440  1.00  0.00           H  
ATOM    789  HB1 SER    57      62.530  59.260  67.120  1.00  0.00           H  
ATOM    790  HB2 SER    57      61.000  58.780  67.810  1.00  0.00           H  
ATOM    791  HG1 SER    57      60.060  60.770  67.250  1.00  0.00           H  
ATOM    792  N   ARG    58      63.050  59.190  63.990  1.00  0.00           N  
ATOM    793  CA  ARG    58      63.670  59.920  62.850  1.00  0.00           C  
ATOM    794  C   ARG    58      63.030  59.600  61.460  1.00  0.00           C  
ATOM    795  O   ARG    58      62.610  60.440  60.640  1.00  0.00           O  
ATOM    796  CB  ARG    58      65.180  59.790  62.790  1.00  0.00           C  
ATOM    797  CG  ARG    58      65.950  60.290  61.540  1.00  0.00           C  
ATOM    798  CD  ARG    58      65.590  61.780  61.190  1.00  0.00           C  
ATOM    799  NE  ARG    58      66.290  62.110  59.890  1.00  0.00           N  
ATOM    800  CZ  ARG    58      66.720  63.350  59.650  1.00  0.00           C  
ATOM    801  NH1 ARG    58      66.220  64.410  60.160  1.00  0.00           N1+
ATOM    802  NH2 ARG    58      67.690  63.600  58.800  1.00  0.00           N  
ATOM    803  HN  ARG    58      63.610  58.550  64.510  1.00  0.00           H  
ATOM    804  HA  ARG    58      63.450  60.960  63.010  1.00  0.00           H  
ATOM    805  HB1 ARG    58      65.440  58.720  62.890  1.00  0.00           H  
ATOM    806  HB2 ARG    58      65.500  60.360  63.690  1.00  0.00           H  
ATOM    807  HG1 ARG    58      65.800  59.550  60.720  1.00  0.00           H  
ATOM    808  HG2 ARG    58      67.050  60.320  61.720  1.00  0.00           H  
ATOM    809  HD1 ARG    58      65.910  62.430  62.030  1.00  0.00           H  
ATOM    810  HD2 ARG    58      64.510  61.880  60.980  1.00  0.00           H  
ATOM    811  HE  ARG    58      66.930  61.440  59.510  1.00  0.00           H  
ATOM    812 1HH1 ARG    58      65.320  64.310  60.590  1.00  0.00           H  
ATOM    813 2HH1 ARG    58      66.440  65.300  59.770  1.00  0.00           H  
ATOM    814 1HH2 ARG    58      68.060  62.890  58.210  1.00  0.00           H  
ATOM    815 2HH2 ARG    58      67.860  64.550  58.520  1.00  0.00           H  
ATOM    816  N   TYR    59      62.710  58.320  61.380  1.00  0.00           N  
ATOM    817  CA  TYR    59      62.110  57.590  60.300  1.00  0.00           C  
ATOM    818  C   TYR    59      60.690  57.900  60.070  1.00  0.00           C  
ATOM    819  O   TYR    59      60.380  58.150  58.900  1.00  0.00           O  
ATOM    820  CB  TYR    59      62.270  56.060  60.600  1.00  0.00           C  
ATOM    821  CG  TYR    59      63.700  55.500  60.380  1.00  0.00           C  
ATOM    822  CD1 TYR    59      64.720  56.010  59.540  1.00  0.00           C  
ATOM    823  CD2 TYR    59      63.960  54.380  61.130  1.00  0.00           C  
ATOM    824  CE1 TYR    59      65.940  55.350  59.520  1.00  0.00           C  
ATOM    825  CE2 TYR    59      65.160  53.640  61.030  1.00  0.00           C  
ATOM    826  CZ  TYR    59      66.170  54.120  60.190  1.00  0.00           C  
ATOM    827  OH  TYR    59      67.340  53.370  59.990  1.00  0.00           O  
ATOM    828  HN  TYR    59      63.130  57.820  62.130  1.00  0.00           H  
ATOM    829  HA  TYR    59      62.560  57.810  59.350  1.00  0.00           H  
ATOM    830  HB1 TYR    59      61.720  55.590  59.760  1.00  0.00           H  
ATOM    831  HB2 TYR    59      61.910  55.810  61.630  1.00  0.00           H  
ATOM    832  HD1 TYR    59      64.570  56.950  59.020  1.00  0.00           H  
ATOM    833  HD2 TYR    59      63.220  53.940  61.790  1.00  0.00           H  
ATOM    834  HE1 TYR    59      66.780  55.660  58.910  1.00  0.00           H  
ATOM    835  HE2 TYR    59      65.300  52.720  61.570  1.00  0.00           H  
ATOM    836  HH  TYR    59      67.850  53.720  59.250  1.00  0.00           H  
ATOM    837  N   LYS    60      59.970  57.970  61.140  1.00  0.00           N  
ATOM    838  CA  LYS    60      58.560  58.350  61.170  1.00  0.00           C  
ATOM    839  C   LYS    60      58.470  59.850  60.790  1.00  0.00           C  
ATOM    840  O   LYS    60      57.620  60.180  59.980  1.00  0.00           O  
ATOM    841  CB  LYS    60      57.950  58.290  62.620  1.00  0.00           C  
ATOM    842  CG  LYS    60      56.490  58.610  62.750  1.00  0.00           C  
ATOM    843  CD  LYS    60      55.640  57.590  61.950  1.00  0.00           C  
ATOM    844  CE  LYS    60      54.180  57.840  61.880  1.00  0.00           C  
ATOM    845  NZ  LYS    60      53.490  56.840  61.030  1.00  0.00           N1+
ATOM    846  HN  LYS    60      60.410  57.600  61.950  1.00  0.00           H  
ATOM    847  HA  LYS    60      57.970  57.840  60.420  1.00  0.00           H  
ATOM    848  HB1 LYS    60      58.460  58.950  63.350  1.00  0.00           H  
ATOM    849  HB2 LYS    60      58.200  57.290  63.030  1.00  0.00           H  
ATOM    850  HG1 LYS    60      56.120  59.590  62.380  1.00  0.00           H  
ATOM    851  HG2 LYS    60      56.220  58.610  63.830  1.00  0.00           H  
ATOM    852  HD1 LYS    60      55.890  56.600  62.390  1.00  0.00           H  
ATOM    853  HD2 LYS    60      56.030  57.510  60.910  1.00  0.00           H  
ATOM    854  HE1 LYS    60      53.960  58.870  61.510  1.00  0.00           H  
ATOM    855  HE2 LYS    60      53.780  57.690  62.900  1.00  0.00           H  
ATOM    856  HZ1 LYS    60      53.880  56.780  60.070  1.00  0.00           H  
ATOM    857  HZ2 LYS    60      52.490  57.100  60.890  1.00  0.00           H  
ATOM    858  HZ3 LYS    60      53.530  55.950  61.570  1.00  0.00           H  
ATOM    859  N   ASP    61      59.300  60.770  61.290  1.00  0.00           N  
ATOM    860  CA  ASP    61      59.420  62.190  60.920  1.00  0.00           C  
ATOM    861  C   ASP    61      59.730  62.250  59.470  1.00  0.00           C  
ATOM    862  O   ASP    61      59.100  62.920  58.640  1.00  0.00           O  
ATOM    863  CB  ASP    61      60.300  62.950  61.860  1.00  0.00           C  
ATOM    864  CG  ASP    61      60.360  64.510  61.630  1.00  0.00           C  
ATOM    865  OD1 ASP    61      59.360  65.010  61.080  1.00  0.00           O  
ATOM    866  OD2 ASP    61      61.370  65.090  62.080  1.00  0.00           O1-
ATOM    867  HN  ASP    61      60.010  60.510  61.940  1.00  0.00           H  
ATOM    868  HA  ASP    61      58.440  62.640  60.930  1.00  0.00           H  
ATOM    869  HB1 ASP    61      61.320  62.510  61.770  1.00  0.00           H  
ATOM    870  HB2 ASP    61      60.020  63.010  62.930  1.00  0.00           H  
ATOM    871  N   THR    62      60.730  61.450  59.100  1.00  0.00           N  
ATOM    872  CA  THR    62      61.230  61.470  57.710  1.00  0.00           C  
ATOM    873  C   THR    62      60.150  61.090  56.740  1.00  0.00           C  
ATOM    874  O   THR    62      60.080  61.790  55.710  1.00  0.00           O  
ATOM    875  CB  THR    62      62.360  60.500  57.400  1.00  0.00           C  
ATOM    876  CG2 THR    62      62.700  60.190  55.940  1.00  0.00           C  
ATOM    877  OG1 THR    62      63.650  60.920  58.020  1.00  0.00           O  
ATOM    878  HN  THR    62      61.210  60.890  59.770  1.00  0.00           H  
ATOM    879  HA  THR    62      61.480  62.480  57.440  1.00  0.00           H  
ATOM    880  HB  THR    62      62.120  59.520  57.880  1.00  0.00           H  
ATOM    881  HG1 THR    62      63.500  61.070  58.960  1.00  0.00           H  
ATOM    882 1HG2 THR    62      63.480  59.400  55.910  1.00  0.00           H  
ATOM    883 2HG2 THR    62      63.100  61.120  55.490  1.00  0.00           H  
ATOM    884 3HG2 THR    62      61.870  59.850  55.270  1.00  0.00           H  
ATOM    885  N   ILE    63      59.330  60.050  56.930  1.00  0.00           N  
ATOM    886  CA  ILE    63      58.170  59.740  56.130  1.00  0.00           C  
ATOM    887  C   ILE    63      57.100  60.890  56.160  1.00  0.00           C  
ATOM    888  O   ILE    63      56.440  61.160  55.150  1.00  0.00           O  
ATOM    889  CB  ILE    63      57.570  58.410  56.570  1.00  0.00           C  
ATOM    890  CG1 ILE    63      58.440  57.220  56.120  1.00  0.00           C  
ATOM    891  CG2 ILE    63      56.090  58.300  56.110  1.00  0.00           C  
ATOM    892  CD  ILE    63      58.560  57.000  54.580  1.00  0.00           C  
ATOM    893  HN  ILE    63      59.480  59.470  57.730  1.00  0.00           H  
ATOM    894  HA  ILE    63      58.340  59.690  55.060  1.00  0.00           H  
ATOM    895  HB  ILE    63      57.530  58.460  57.680  1.00  0.00           H  
ATOM    896 1HG1 ILE    63      58.080  56.250  56.500  1.00  0.00           H  
ATOM    897 2HG1 ILE    63      59.450  57.410  56.550  1.00  0.00           H  
ATOM    898 1HG2 ILE    63      55.380  58.980  56.630  1.00  0.00           H  
ATOM    899 2HG2 ILE    63      55.790  57.230  56.120  1.00  0.00           H  
ATOM    900 3HG2 ILE    63      55.990  58.490  55.020  1.00  0.00           H  
ATOM    901  HD1 ILE    63      57.610  56.690  54.090  1.00  0.00           H  
ATOM    902  HD2 ILE    63      59.310  56.190  54.440  1.00  0.00           H  
ATOM    903  HD3 ILE    63      59.020  57.830  54.000  1.00  0.00           H  
ATOM    904  N   ASN    64      56.930  61.470  57.430  1.00  0.00           N  
ATOM    905  CA  ASN    64      55.930  62.620  57.580  1.00  0.00           C  
ATOM    906  C   ASN    64      56.260  63.760  56.690  1.00  0.00           C  
ATOM    907  O   ASN    64      55.440  64.260  55.900  1.00  0.00           O  
ATOM    908  CB  ASN    64      55.820  63.060  58.990  1.00  0.00           C  
ATOM    909  CG  ASN    64      55.090  61.860  59.620  1.00  0.00           C  
ATOM    910  ND2 ASN    64      55.180  61.800  60.970  1.00  0.00           N  
ATOM    911  OD1 ASN    64      54.360  61.060  58.980  1.00  0.00           O  
ATOM    912  HN  ASN    64      57.250  61.020  58.260  1.00  0.00           H  
ATOM    913  HA  ASN    64      54.960  62.370  57.180  1.00  0.00           H  
ATOM    914  HB1 ASN    64      55.150  63.920  59.200  1.00  0.00           H  
ATOM    915  HB2 ASN    64      56.750  63.240  59.580  1.00  0.00           H  
ATOM    916 1HD2 ASN    64      55.760  62.460  61.450  1.00  0.00           H  
ATOM    917 2HD2 ASN    64      54.790  61.110  61.570  1.00  0.00           H  
ATOM    918  N   LYS    65      57.550  64.160  56.740  1.00  0.00           N  
ATOM    919  CA  LYS    65      58.210  65.060  55.880  1.00  0.00           C  
ATOM    920  C   LYS    65      58.180  64.650  54.430  1.00  0.00           C  
ATOM    921  O   LYS    65      57.690  65.400  53.640  1.00  0.00           O  
ATOM    922  CB  LYS    65      59.710  65.240  56.310  1.00  0.00           C  
ATOM    923  CG  LYS    65      60.580  66.090  55.310  1.00  0.00           C  
ATOM    924  CD  LYS    65      59.940  67.480  54.900  1.00  0.00           C  
ATOM    925  CE  LYS    65      60.960  68.550  54.350  1.00  0.00           C  
ATOM    926  NZ  LYS    65      60.580  69.890  54.670  1.00  0.00           N1+
ATOM    927  HN  LYS    65      58.110  63.830  57.500  1.00  0.00           H  
ATOM    928  HA  LYS    65      57.780  66.050  55.900  1.00  0.00           H  
ATOM    929  HB1 LYS    65      60.140  64.230  56.500  1.00  0.00           H  
ATOM    930  HB2 LYS    65      59.710  65.760  57.290  1.00  0.00           H  
ATOM    931  HG1 LYS    65      60.920  65.540  54.410  1.00  0.00           H  
ATOM    932  HG2 LYS    65      61.460  66.340  55.940  1.00  0.00           H  
ATOM    933  HD1 LYS    65      59.470  67.830  55.840  1.00  0.00           H  
ATOM    934  HD2 LYS    65      59.140  67.330  54.150  1.00  0.00           H  
ATOM    935  HE1 LYS    65      61.070  68.480  53.250  1.00  0.00           H  
ATOM    936  HE2 LYS    65      61.970  68.360  54.790  1.00  0.00           H  
ATOM    937  HZ1 LYS    65      60.990  70.290  55.540  1.00  0.00           H  
ATOM    938  HZ2 LYS    65      59.560  70.030  54.850  1.00  0.00           H  
ATOM    939  HZ3 LYS    65      60.830  70.550  53.910  1.00  0.00           H  
ATOM    940  N   ILE    66      58.410  63.290  54.090  1.00  0.00           N  
ATOM    941  CA  ILE    66      58.190  62.840  52.700  1.00  0.00           C  
ATOM    942  C   ILE    66      56.730  63.090  52.210  1.00  0.00           C  
ATOM    943  O   ILE    66      56.500  63.560  51.120  1.00  0.00           O  
ATOM    944  CB  ILE    66      58.500  61.320  52.280  1.00  0.00           C  
ATOM    945  CG1 ILE    66      59.950  60.950  52.540  1.00  0.00           C  
ATOM    946  CG2 ILE    66      58.210  61.130  50.810  1.00  0.00           C  
ATOM    947  CD  ILE    66      61.070  62.040  52.310  1.00  0.00           C  
ATOM    948  HN  ILE    66      58.830  62.700  54.770  1.00  0.00           H  
ATOM    949  HA  ILE    66      58.750  63.340  51.920  1.00  0.00           H  
ATOM    950  HB  ILE    66      57.880  60.660  52.930  1.00  0.00           H  
ATOM    951 1HG1 ILE    66      60.240  60.090  51.890  1.00  0.00           H  
ATOM    952 2HG1 ILE    66      60.130  60.620  53.590  1.00  0.00           H  
ATOM    953 1HG2 ILE    66      58.850  61.780  50.180  1.00  0.00           H  
ATOM    954 2HG2 ILE    66      57.130  61.170  50.520  1.00  0.00           H  
ATOM    955 3HG2 ILE    66      58.460  60.110  50.470  1.00  0.00           H  
ATOM    956  HD1 ILE    66      61.140  62.700  53.190  1.00  0.00           H  
ATOM    957  HD2 ILE    66      60.890  62.630  51.380  1.00  0.00           H  
ATOM    958  HD3 ILE    66      62.090  61.610  52.150  1.00  0.00           H  
ATOM    959  N   ARG    67      55.750  62.940  53.150  1.00  0.00           N  
ATOM    960  CA  ARG    67      54.400  63.350  52.880  1.00  0.00           C  
ATOM    961  C   ARG    67      54.110  64.840  52.860  1.00  0.00           C  
ATOM    962  O   ARG    67      53.050  65.160  52.370  1.00  0.00           O  
ATOM    963  CB  ARG    67      53.470  62.620  53.930  1.00  0.00           C  
ATOM    964  CG  ARG    67      53.170  61.140  53.470  1.00  0.00           C  
ATOM    965  CD  ARG    67      52.560  60.300  54.620  1.00  0.00           C  
ATOM    966  NE  ARG    67      52.580  58.870  54.120  1.00  0.00           N  
ATOM    967  CZ  ARG    67      52.520  57.700  54.740  1.00  0.00           C  
ATOM    968  NH1 ARG    67      52.480  57.460  56.000  1.00  0.00           N1+
ATOM    969  NH2 ARG    67      52.560  56.640  53.930  1.00  0.00           N  
ATOM    970  HN  ARG    67      55.980  62.460  53.990  1.00  0.00           H  
ATOM    971  HA  ARG    67      54.080  63.000  51.910  1.00  0.00           H  
ATOM    972  HB1 ARG    67      52.500  63.170  54.020  1.00  0.00           H  
ATOM    973  HB2 ARG    67      53.990  62.610  54.920  1.00  0.00           H  
ATOM    974  HG1 ARG    67      54.090  60.600  53.150  1.00  0.00           H  
ATOM    975  HG2 ARG    67      52.430  61.120  52.650  1.00  0.00           H  
ATOM    976  HD1 ARG    67      51.530  60.600  54.920  1.00  0.00           H  
ATOM    977  HD2 ARG    67      53.160  60.360  55.550  1.00  0.00           H  
ATOM    978  HE  ARG    67      52.580  58.650  53.150  1.00  0.00           H  
ATOM    979 1HH1 ARG    67      52.230  58.220  56.610  1.00  0.00           H  
ATOM    980 2HH1 ARG    67      52.580  56.550  56.400  1.00  0.00           H  
ATOM    981 1HH2 ARG    67      52.740  56.880  52.980  1.00  0.00           H  
ATOM    982 2HH2 ARG    67      52.790  55.770  54.350  1.00  0.00           H  
ATOM    983  N   ASP    68      55.020  65.710  53.330  1.00  0.00           N  
ATOM    984  CA  ASP    68      54.920  67.190  53.140  1.00  0.00           C  
ATOM    985  C   ASP    68      55.560  67.740  51.890  1.00  0.00           C  
ATOM    986  O   ASP    68      55.510  68.920  51.590  1.00  0.00           O  
ATOM    987  CB  ASP    68      55.540  67.770  54.400  1.00  0.00           C  
ATOM    988  CG  ASP    68      54.890  69.140  54.730  1.00  0.00           C  
ATOM    989  OD1 ASP    68      53.730  69.440  54.270  1.00  0.00           O  
ATOM    990  OD2 ASP    68      55.540  69.830  55.560  1.00  0.00           O1-
ATOM    991  HN  ASP    68      55.870  65.210  53.410  1.00  0.00           H  
ATOM    992  HA  ASP    68      53.870  67.380  52.960  1.00  0.00           H  
ATOM    993  HB1 ASP    68      56.630  67.950  54.390  1.00  0.00           H  
ATOM    994  HB2 ASP    68      55.390  67.060  55.250  1.00  0.00           H  
ATOM    995  N   LEU    69      56.250  66.830  51.160  1.00  0.00           N  
ATOM    996  CA  LEU    69      56.840  67.050  49.880  1.00  0.00           C  
ATOM    997  C   LEU    69      56.130  66.370  48.690  1.00  0.00           C  
ATOM    998  O   LEU    69      55.820  66.980  47.660  1.00  0.00           O  
ATOM    999  CB  LEU    69      58.260  66.510  49.930  1.00  0.00           C  
ATOM   1000  CG  LEU    69      59.230  67.020  51.000  1.00  0.00           C  
ATOM   1001  CD1 LEU    69      60.520  66.300  51.040  1.00  0.00           C  
ATOM   1002  CD2 LEU    69      59.560  68.550  50.750  1.00  0.00           C  
ATOM   1003  HN  LEU    69      56.300  65.890  51.480  1.00  0.00           H  
ATOM   1004  HA  LEU    69      56.860  68.120  49.710  1.00  0.00           H  
ATOM   1005  HB1 LEU    69      58.780  66.770  48.980  1.00  0.00           H  
ATOM   1006  HB2 LEU    69      58.310  65.400  49.940  1.00  0.00           H  
ATOM   1007  HG  LEU    69      58.760  66.910  52.000  1.00  0.00           H  
ATOM   1008 1HD1 LEU    69      61.290  66.690  51.740  1.00  0.00           H  
ATOM   1009 2HD1 LEU    69      60.940  66.340  50.020  1.00  0.00           H  
ATOM   1010 3HD1 LEU    69      60.390  65.200  51.090  1.00  0.00           H  
ATOM   1011 1HD2 LEU    69      59.980  68.590  49.720  1.00  0.00           H  
ATOM   1012 2HD2 LEU    69      60.330  68.880  51.490  1.00  0.00           H  
ATOM   1013 3HD2 LEU    69      58.620  69.130  50.870  1.00  0.00           H  
ATOM   1014  N   ARG    70      55.810  65.060  48.810  1.00  0.00           N  
ATOM   1015  CA  ARG    70      54.900  64.390  47.900  1.00  0.00           C  
ATOM   1016  C   ARG    70      53.410  64.620  48.060  1.00  0.00           C  
ATOM   1017  O   ARG    70      52.940  65.680  47.780  1.00  0.00           O  
ATOM   1018  CB  ARG    70      55.150  62.850  48.020  1.00  0.00           C  
ATOM   1019  CG  ARG    70      56.580  62.450  47.920  1.00  0.00           C  
ATOM   1020  CD  ARG    70      57.250  62.630  46.530  1.00  0.00           C  
ATOM   1021  NE  ARG    70      58.590  62.070  46.650  1.00  0.00           N  
ATOM   1022  CZ  ARG    70      58.970  60.820  46.360  1.00  0.00           C  
ATOM   1023  NH1 ARG    70      58.110  59.910  46.060  1.00  0.00           N1+
ATOM   1024  NH2 ARG    70      60.280  60.560  46.370  1.00  0.00           N  
ATOM   1025  HN  ARG    70      56.200  64.510  49.550  1.00  0.00           H  
ATOM   1026  HA  ARG    70      55.160  64.790  46.930  1.00  0.00           H  
ATOM   1027  HB1 ARG    70      54.550  62.340  47.230  1.00  0.00           H  
ATOM   1028  HB2 ARG    70      54.940  62.380  49.000  1.00  0.00           H  
ATOM   1029  HG1 ARG    70      56.600  61.380  48.190  1.00  0.00           H  
ATOM   1030  HG2 ARG    70      57.190  62.950  48.700  1.00  0.00           H  
ATOM   1031  HD1 ARG    70      57.180  63.700  46.250  1.00  0.00           H  
ATOM   1032  HD2 ARG    70      56.680  62.090  45.740  1.00  0.00           H  
ATOM   1033  HE  ARG    70      59.310  62.730  46.870  1.00  0.00           H  
ATOM   1034 1HH1 ARG    70      57.160  59.950  46.350  1.00  0.00           H  
ATOM   1035 2HH1 ARG    70      58.400  58.950  46.050  1.00  0.00           H  
ATOM   1036 1HH2 ARG    70      60.880  61.290  46.670  1.00  0.00           H  
ATOM   1037 2HH2 ARG    70      60.680  59.700  46.050  1.00  0.00           H  
ATOM   1038  N   MET    71      52.590  63.660  48.590  1.00  0.00           N  
ATOM   1039  CA  MET    71      51.160  63.930  48.670  1.00  0.00           C  
ATOM   1040  C   MET    71      50.640  62.990  49.820  1.00  0.00           C  
ATOM   1041  O   MET    71      51.250  61.970  50.130  1.00  0.00           O  
ATOM   1042  CB  MET    71      50.420  63.640  47.340  1.00  0.00           C  
ATOM   1043  CG  MET    71      50.480  62.230  46.760  1.00  0.00           C  
ATOM   1044  SD  MET    71      52.050  61.870  45.760  1.00  0.00           S  
ATOM   1045  CE  MET    71      51.580  60.180  45.440  1.00  0.00           C  
ATOM   1046  HN  MET    71      52.890  62.720  48.730  1.00  0.00           H  
ATOM   1047  HA  MET    71      51.140  64.960  49.000  1.00  0.00           H  
ATOM   1048  HB1 MET    71      50.710  64.340  46.530  1.00  0.00           H  
ATOM   1049  HB2 MET    71      49.330  63.670  47.520  1.00  0.00           H  
ATOM   1050  HG1 MET    71      49.610  62.070  46.080  1.00  0.00           H  
ATOM   1051  HG2 MET    71      50.500  61.490  47.580  1.00  0.00           H  
ATOM   1052  HE1 MET    71      50.580  59.930  45.860  1.00  0.00           H  
ATOM   1053  HE2 MET    71      52.180  59.460  46.030  1.00  0.00           H  
ATOM   1054  HE3 MET    71      51.720  59.780  44.410  1.00  0.00           H  
ATOM   1055  N   LYS    72      49.500  63.360  50.400  1.00  0.00           N  
ATOM   1056  CA  LYS    72      48.880  62.560  51.480  1.00  0.00           C  
ATOM   1057  C   LYS    72      47.380  62.580  51.250  1.00  0.00           C  
ATOM   1058  O   LYS    72      46.890  63.480  50.630  1.00  0.00           O  
ATOM   1059  CB  LYS    72      49.190  63.020  52.950  1.00  0.00           C  
ATOM   1060  CG  LYS    72      48.930  64.480  53.200  1.00  0.00           C  
ATOM   1061  CD  LYS    72      49.470  64.840  54.550  1.00  0.00           C  
ATOM   1062  CE  LYS    72      48.880  66.150  55.000  1.00  0.00           C  
ATOM   1063  NZ  LYS    72      49.290  67.270  54.140  1.00  0.00           N1+
ATOM   1064  HN  LYS    72      49.170  64.290  50.280  1.00  0.00           H  
ATOM   1065  HA  LYS    72      49.120  61.510  51.390  1.00  0.00           H  
ATOM   1066  HB1 LYS    72      50.240  62.720  53.140  1.00  0.00           H  
ATOM   1067  HB2 LYS    72      48.590  62.400  53.640  1.00  0.00           H  
ATOM   1068  HG1 LYS    72      47.860  64.800  53.190  1.00  0.00           H  
ATOM   1069  HG2 LYS    72      49.420  65.070  52.390  1.00  0.00           H  
ATOM   1070  HD1 LYS    72      50.570  64.920  54.650  1.00  0.00           H  
ATOM   1071  HD2 LYS    72      49.170  64.010  55.230  1.00  0.00           H  
ATOM   1072  HE1 LYS    72      49.150  66.340  56.060  1.00  0.00           H  
ATOM   1073  HE2 LYS    72      47.790  65.950  54.960  1.00  0.00           H  
ATOM   1074  HZ1 LYS    72      48.760  68.090  54.490  1.00  0.00           H  
ATOM   1075  HZ2 LYS    72      49.040  67.160  53.140  1.00  0.00           H  
ATOM   1076  HZ3 LYS    72      50.300  67.480  54.290  1.00  0.00           H  
ATOM   1077  N   ALA    73      46.710  61.550  51.740  1.00  0.00           N  
ATOM   1078  CA  ALA    73      45.290  61.470  51.850  1.00  0.00           C  
ATOM   1079  C   ALA    73      44.610  62.710  52.340  1.00  0.00           C  
ATOM   1080  O   ALA    73      43.740  63.180  51.680  1.00  0.00           O  
ATOM   1081  CB  ALA    73      44.970  60.300  52.810  1.00  0.00           C  
ATOM   1082  HN  ALA    73      47.180  60.830  52.250  1.00  0.00           H  
ATOM   1083  HA  ALA    73      44.930  61.240  50.860  1.00  0.00           H  
ATOM   1084  HB1 ALA    73      43.920  60.030  52.580  1.00  0.00           H  
ATOM   1085  HB2 ALA    73      45.080  60.450  53.910  1.00  0.00           H  
ATOM   1086  HB3 ALA    73      45.620  59.430  52.570  1.00  0.00           H  
ATOM   1087  N   GLU    74      45.010  63.310  53.470  1.00  0.00           N  
ATOM   1088  CA  GLU    74      44.540  64.640  53.730  1.00  0.00           C  
ATOM   1089  C   GLU    74      44.790  65.840  52.790  1.00  0.00           C  
ATOM   1090  O   GLU    74      44.260  66.900  53.100  1.00  0.00           O  
ATOM   1091  CB  GLU    74      44.770  65.010  55.160  1.00  0.00           C  
ATOM   1092  CG  GLU    74      43.810  64.370  56.180  1.00  0.00           C  
ATOM   1093  CD  GLU    74      43.820  65.180  57.470  1.00  0.00           C  
ATOM   1094  OE1 GLU    74      43.220  64.640  58.450  1.00  0.00           O  
ATOM   1095  OE2 GLU    74      44.240  66.370  57.560  1.00  0.00           O1-
ATOM   1096  HN  GLU    74      45.870  63.060  53.910  1.00  0.00           H  
ATOM   1097  HA  GLU    74      43.460  64.560  53.690  1.00  0.00           H  
ATOM   1098  HB1 GLU    74      44.610  66.110  55.230  1.00  0.00           H  
ATOM   1099  HB2 GLU    74      45.840  64.840  55.400  1.00  0.00           H  
ATOM   1100  HG1 GLU    74      44.120  63.350  56.480  1.00  0.00           H  
ATOM   1101  HG2 GLU    74      42.750  64.360  55.820  1.00  0.00           H  
ATOM   1102  N   ASP    75      45.500  65.760  51.700  1.00  0.00           N  
ATOM   1103  CA  ASP    75      45.640  66.840  50.700  1.00  0.00           C  
ATOM   1104  C   ASP    75      44.370  66.750  49.770  1.00  0.00           C  
ATOM   1105  O   ASP    75      44.070  67.630  48.960  1.00  0.00           O  
ATOM   1106  CB  ASP    75      46.830  66.630  49.770  1.00  0.00           C  
ATOM   1107  CG  ASP    75      48.100  66.700  50.510  1.00  0.00           C  
ATOM   1108  OD1 ASP    75      49.070  66.080  50.050  1.00  0.00           O  
ATOM   1109  OD2 ASP    75      48.190  67.410  51.520  1.00  0.00           O1-
ATOM   1110  HN  ASP    75      46.050  64.950  51.510  1.00  0.00           H  
ATOM   1111  HA  ASP    75      45.680  67.800  51.210  1.00  0.00           H  
ATOM   1112  HB1 ASP    75      46.820  67.490  49.080  1.00  0.00           H  
ATOM   1113  HB2 ASP    75      46.740  65.700  49.160  1.00  0.00           H  
ATOM   1114  N   TYR    76      43.610  65.640  49.840  1.00  0.00           N  
ATOM   1115  CA  TYR    76      42.420  65.350  49.080  1.00  0.00           C  
ATOM   1116  C   TYR    76      41.170  65.600  49.950  1.00  0.00           C  
ATOM   1117  O   TYR    76      41.180  65.270  51.140  1.00  0.00           O  
ATOM   1118  CB  TYR    76      42.400  63.960  48.460  1.00  0.00           C  
ATOM   1119  CG  TYR    76      43.650  63.820  47.630  1.00  0.00           C  
ATOM   1120  CD1 TYR    76      43.640  64.260  46.330  1.00  0.00           C  
ATOM   1121  CD2 TYR    76      44.850  63.180  48.140  1.00  0.00           C  
ATOM   1122  CE1 TYR    76      44.680  64.050  45.410  1.00  0.00           C  
ATOM   1123  CE2 TYR    76      45.940  63.100  47.310  1.00  0.00           C  
ATOM   1124  CZ  TYR    76      45.850  63.520  45.970  1.00  0.00           C  
ATOM   1125  OH  TYR    76      46.950  63.500  45.010  1.00  0.00           O  
ATOM   1126  HN  TYR    76      43.820  64.930  50.500  1.00  0.00           H  
ATOM   1127  HA  TYR    76      42.420  65.990  48.220  1.00  0.00           H  
ATOM   1128  HB1 TYR    76      41.470  63.760  47.890  1.00  0.00           H  
ATOM   1129  HB2 TYR    76      42.530  63.220  49.280  1.00  0.00           H  
ATOM   1130  HD1 TYR    76      42.790  64.780  45.900  1.00  0.00           H  
ATOM   1131  HD2 TYR    76      44.720  62.610  49.040  1.00  0.00           H  
ATOM   1132  HE1 TYR    76      44.640  64.470  44.420  1.00  0.00           H  
ATOM   1133  HE2 TYR    76      46.800  62.550  47.670  1.00  0.00           H  
ATOM   1134  HH  TYR    76      47.670  62.920  45.270  1.00  0.00           H  
ATOM   1135  N   GLU    77      40.190  66.300  49.410  1.00  0.00           N  
ATOM   1136  CA  GLU    77      38.880  66.490  50.020  1.00  0.00           C  
ATOM   1137  C   GLU    77      37.790  66.070  49.100  1.00  0.00           C  
ATOM   1138  O   GLU    77      37.620  66.590  47.980  1.00  0.00           O  
ATOM   1139  CB  GLU    77      38.770  67.950  50.460  1.00  0.00           C  
ATOM   1140  CG  GLU    77      37.460  68.310  51.200  1.00  0.00           C  
ATOM   1141  CD  GLU    77      37.640  69.710  51.800  1.00  0.00           C  
ATOM   1142  OE1 GLU    77      37.470  70.750  51.010  1.00  0.00           O  
ATOM   1143  OE2 GLU    77      37.860  69.740  53.050  1.00  0.00           O1-
ATOM   1144  HN  GLU    77      40.290  66.670  48.490  1.00  0.00           H  
ATOM   1145  HA  GLU    77      38.960  65.880  50.910  1.00  0.00           H  
ATOM   1146  HB1 GLU    77      39.120  68.650  49.680  1.00  0.00           H  
ATOM   1147  HB2 GLU    77      39.570  67.970  51.240  1.00  0.00           H  
ATOM   1148  HG1 GLU    77      37.260  67.610  52.040  1.00  0.00           H  
ATOM   1149  HG2 GLU    77      36.580  68.270  50.510  1.00  0.00           H  
ATOM   1150  N   VAL    78      36.920  65.160  49.570  1.00  0.00           N  
ATOM   1151  CA  VAL    78      35.810  64.650  48.730  1.00  0.00           C  
ATOM   1152  C   VAL    78      34.790  65.710  48.280  1.00  0.00           C  
ATOM   1153  O   VAL    78      34.240  66.480  49.050  1.00  0.00           O  
ATOM   1154  CB  VAL    78      35.130  63.450  49.290  1.00  0.00           C  
ATOM   1155  CG1 VAL    78      34.120  62.900  48.330  1.00  0.00           C  
ATOM   1156  CG2 VAL    78      36.220  62.440  49.780  1.00  0.00           C  
ATOM   1157  HN  VAL    78      37.020  64.880  50.530  1.00  0.00           H  
ATOM   1158  HA  VAL    78      36.300  64.240  47.860  1.00  0.00           H  
ATOM   1159  HB  VAL    78      34.540  63.840  50.140  1.00  0.00           H  
ATOM   1160 1HG1 VAL    78      33.610  62.060  48.860  1.00  0.00           H  
ATOM   1161 2HG1 VAL    78      34.670  62.580  47.420  1.00  0.00           H  
ATOM   1162 3HG1 VAL    78      33.240  63.540  48.130  1.00  0.00           H  
ATOM   1163 1HG2 VAL    78      36.760  62.750  50.700  1.00  0.00           H  
ATOM   1164 2HG2 VAL    78      36.970  62.130  49.040  1.00  0.00           H  
ATOM   1165 3HG2 VAL    78      35.720  61.460  49.930  1.00  0.00           H  
ATOM   1166  N   VAL    79      34.440  65.790  47.020  1.00  0.00           N  
ATOM   1167  CA  VAL    79      33.360  66.650  46.550  1.00  0.00           C  
ATOM   1168  C   VAL    79      32.120  65.880  46.370  1.00  0.00           C  
ATOM   1169  O   VAL    79      31.110  66.180  46.960  1.00  0.00           O  
ATOM   1170  CB  VAL    79      33.660  67.280  45.200  1.00  0.00           C  
ATOM   1171  CG1 VAL    79      32.470  67.960  44.560  1.00  0.00           C  
ATOM   1172  CG2 VAL    79      34.840  68.250  45.310  1.00  0.00           C  
ATOM   1173  HN  VAL    79      34.970  65.290  46.350  1.00  0.00           H  
ATOM   1174  HA  VAL    79      33.110  67.460  47.220  1.00  0.00           H  
ATOM   1175  HB  VAL    79      33.980  66.450  44.530  1.00  0.00           H  
ATOM   1176 1HG1 VAL    79      32.740  68.510  43.620  1.00  0.00           H  
ATOM   1177 2HG1 VAL    79      31.980  68.710  45.210  1.00  0.00           H  
ATOM   1178 3HG1 VAL    79      31.700  67.260  44.190  1.00  0.00           H  
ATOM   1179 1HG2 VAL    79      35.640  67.650  45.810  1.00  0.00           H  
ATOM   1180 2HG2 VAL    79      34.550  69.080  45.990  1.00  0.00           H  
ATOM   1181 3HG2 VAL    79      35.180  68.700  44.360  1.00  0.00           H  
ATOM   1182  N   LYS    80      32.120  64.840  45.580  1.00  0.00           N  
ATOM   1183  CA  LYS    80      31.050  63.850  45.410  1.00  0.00           C  
ATOM   1184  C   LYS    80      31.570  62.350  45.270  1.00  0.00           C  
ATOM   1185  O   LYS    80      32.670  62.140  44.750  1.00  0.00           O  
ATOM   1186  CB  LYS    80      30.270  64.250  44.130  1.00  0.00           C  
ATOM   1187  CG  LYS    80      29.010  63.440  43.840  1.00  0.00           C  
ATOM   1188  CD  LYS    80      27.940  63.770  44.850  1.00  0.00           C  
ATOM   1189  CE  LYS    80      27.400  65.210  44.790  1.00  0.00           C  
ATOM   1190  NZ  LYS    80      25.990  65.370  45.150  1.00  0.00           N1+
ATOM   1191  HN  LYS    80      32.910  64.680  44.980  1.00  0.00           H  
ATOM   1192  HA  LYS    80      30.340  63.940  46.220  1.00  0.00           H  
ATOM   1193  HB1 LYS    80      30.920  64.200  43.230  1.00  0.00           H  
ATOM   1194  HB2 LYS    80      29.980  65.310  44.250  1.00  0.00           H  
ATOM   1195  HG1 LYS    80      29.250  62.350  43.830  1.00  0.00           H  
ATOM   1196  HG2 LYS    80      28.670  63.700  42.810  1.00  0.00           H  
ATOM   1197  HD1 LYS    80      28.330  63.520  45.850  1.00  0.00           H  
ATOM   1198  HD2 LYS    80      27.070  63.080  44.690  1.00  0.00           H  
ATOM   1199  HE1 LYS    80      27.580  65.790  43.860  1.00  0.00           H  
ATOM   1200  HE2 LYS    80      27.990  65.810  45.520  1.00  0.00           H  
ATOM   1201  HZ1 LYS    80      25.670  64.820  45.980  1.00  0.00           H  
ATOM   1202  HZ2 LYS    80      25.450  65.040  44.320  1.00  0.00           H  
ATOM   1203  HZ3 LYS    80      25.690  66.330  45.410  1.00  0.00           H  
ATOM   1204  N   VAL    81      30.880  61.330  45.780  1.00  0.00           N  
ATOM   1205  CA  VAL    81      31.220  59.950  45.590  1.00  0.00           C  
ATOM   1206  C   VAL    81      30.450  59.400  44.400  1.00  0.00           C  
ATOM   1207  O   VAL    81      29.190  59.280  44.460  1.00  0.00           O  
ATOM   1208  CB  VAL    81      30.870  59.060  46.780  1.00  0.00           C  
ATOM   1209  CG1 VAL    81      31.210  57.550  46.580  1.00  0.00           C  
ATOM   1210  CG2 VAL    81      31.410  59.790  48.070  1.00  0.00           C  
ATOM   1211  HN  VAL    81      29.940  61.410  46.100  1.00  0.00           H  
ATOM   1212  HA  VAL    81      32.270  59.830  45.340  1.00  0.00           H  
ATOM   1213  HB  VAL    81      29.770  59.100  46.960  1.00  0.00           H  
ATOM   1214 1HG1 VAL    81      32.290  57.380  46.410  1.00  0.00           H  
ATOM   1215 2HG1 VAL    81      30.670  57.100  45.720  1.00  0.00           H  
ATOM   1216 3HG1 VAL    81      30.950  57.050  47.530  1.00  0.00           H  
ATOM   1217 1HG2 VAL    81      31.440  59.110  48.940  1.00  0.00           H  
ATOM   1218 2HG2 VAL    81      30.890  60.750  48.260  1.00  0.00           H  
ATOM   1219 3HG2 VAL    81      32.400  60.220  47.810  1.00  0.00           H  
ATOM   1220  N   ILE    82      31.140  59.120  43.310  1.00  0.00           N  
ATOM   1221  CA  ILE    82      30.570  59.180  41.950  1.00  0.00           C  
ATOM   1222  C   ILE    82      30.380  57.700  41.480  1.00  0.00           C  
ATOM   1223  O   ILE    82      30.150  57.500  40.280  1.00  0.00           O  
ATOM   1224  CB  ILE    82      31.360  60.060  40.940  1.00  0.00           C  
ATOM   1225  CG1 ILE    82      32.870  59.720  40.810  1.00  0.00           C  
ATOM   1226  CG2 ILE    82      31.250  61.590  41.390  1.00  0.00           C  
ATOM   1227  CD  ILE    82      33.210  58.920  39.570  1.00  0.00           C  
ATOM   1228  HN  ILE    82      32.120  58.930  43.290  1.00  0.00           H  
ATOM   1229  HA  ILE    82      29.560  59.580  41.940  1.00  0.00           H  
ATOM   1230  HB  ILE    82      30.750  59.850  40.040  1.00  0.00           H  
ATOM   1231 1HG1 ILE    82      33.280  59.430  41.800  1.00  0.00           H  
ATOM   1232 2HG1 ILE    82      33.250  60.720  40.520  1.00  0.00           H  
ATOM   1233 1HG2 ILE    82      30.260  62.050  41.190  1.00  0.00           H  
ATOM   1234 2HG2 ILE    82      31.850  62.170  40.660  1.00  0.00           H  
ATOM   1235 3HG2 ILE    82      31.630  61.850  42.410  1.00  0.00           H  
ATOM   1236  HD1 ILE    82      32.790  59.300  38.620  1.00  0.00           H  
ATOM   1237  HD2 ILE    82      32.710  57.950  39.780  1.00  0.00           H  
ATOM   1238  HD3 ILE    82      34.300  58.700  39.440  1.00  0.00           H  
ATOM   1239  N   GLY    83      30.450  56.730  42.410  1.00  0.00           N  
ATOM   1240  CA  GLY    83      30.140  55.330  42.200  1.00  0.00           C  
ATOM   1241  C   GLY    83      30.570  54.560  43.410  1.00  0.00           C  
ATOM   1242  O   GLY    83      31.800  54.540  43.760  1.00  0.00           O  
ATOM   1243  HN  GLY    83      30.680  56.910  43.360  1.00  0.00           H  
ATOM   1244  HA1 GLY    83      30.640  55.020  41.290  1.00  0.00           H  
ATOM   1245  HA2 GLY    83      29.070  55.200  42.110  1.00  0.00           H  
ATOM   1246  N   ARG    84      29.670  53.910  44.160  1.00  0.00           N  
ATOM   1247  CA  ARG    84      30.060  53.020  45.280  1.00  0.00           C  
ATOM   1248  C   ARG    84      29.710  51.610  44.930  1.00  0.00           C  
ATOM   1249  O   ARG    84      28.620  51.310  44.380  1.00  0.00           O  
ATOM   1250  CB  ARG    84      29.190  53.380  46.510  1.00  0.00           C  
ATOM   1251  CG  ARG    84      29.370  52.450  47.710  1.00  0.00           C  
ATOM   1252  CD  ARG    84      28.590  52.930  48.950  1.00  0.00           C  
ATOM   1253  NE  ARG    84      29.310  54.150  49.390  1.00  0.00           N  
ATOM   1254  CZ  ARG    84      28.760  55.030  50.170  1.00  0.00           C  
ATOM   1255  NH1 ARG    84      27.570  55.030  50.680  1.00  0.00           N1+
ATOM   1256  NH2 ARG    84      29.550  55.990  50.670  1.00  0.00           N  
ATOM   1257  HN  ARG    84      28.700  54.050  44.000  1.00  0.00           H  
ATOM   1258  HA  ARG    84      31.130  53.020  45.430  1.00  0.00           H  
ATOM   1259  HB1 ARG    84      28.120  53.400  46.190  1.00  0.00           H  
ATOM   1260  HB2 ARG    84      29.530  54.390  46.810  1.00  0.00           H  
ATOM   1261  HG1 ARG    84      30.440  52.300  47.970  1.00  0.00           H  
ATOM   1262  HG2 ARG    84      28.940  51.480  47.410  1.00  0.00           H  
ATOM   1263  HD1 ARG    84      28.560  52.120  49.710  1.00  0.00           H  
ATOM   1264  HD2 ARG    84      27.510  53.080  48.740  1.00  0.00           H  
ATOM   1265  HE  ARG    84      30.260  54.340  49.130  1.00  0.00           H  
ATOM   1266 1HH1 ARG    84      27.040  54.210  50.450  1.00  0.00           H  
ATOM   1267 2HH1 ARG    84      27.420  55.590  51.500  1.00  0.00           H  
ATOM   1268 1HH2 ARG    84      30.450  56.060  50.240  1.00  0.00           H  
ATOM   1269 2HH2 ARG    84      29.380  56.410  51.570  1.00  0.00           H  
ATOM   1270  N   GLY    85      30.670  50.740  45.070  1.00  0.00           N  
ATOM   1271  CA  GLY    85      30.640  49.330  44.770  1.00  0.00           C  
ATOM   1272  C   GLY    85      30.420  48.470  46.000  1.00  0.00           C  
ATOM   1273  O   GLY    85      30.000  48.850  47.130  1.00  0.00           O  
ATOM   1274  HN  GLY    85      31.530  51.030  45.470  1.00  0.00           H  
ATOM   1275  HA1 GLY    85      31.590  49.070  44.340  1.00  0.00           H  
ATOM   1276  HA2 GLY    85      29.820  49.110  44.090  1.00  0.00           H  
ATOM   1277  N   ALA    86      30.820  47.220  45.920  1.00  0.00           N  
ATOM   1278  CA  ALA    86      30.760  46.210  46.980  1.00  0.00           C  
ATOM   1279  C   ALA    86      32.150  46.090  47.590  1.00  0.00           C  
ATOM   1280  O   ALA    86      32.250  45.390  48.620  1.00  0.00           O  
ATOM   1281  CB  ALA    86      30.420  44.800  46.420  1.00  0.00           C  
ATOM   1282  HN  ALA    86      31.040  46.840  45.030  1.00  0.00           H  
ATOM   1283  HA  ALA    86      30.090  46.360  47.810  1.00  0.00           H  
ATOM   1284  HB1 ALA    86      29.700  44.860  45.570  1.00  0.00           H  
ATOM   1285  HB2 ALA    86      30.070  44.150  47.240  1.00  0.00           H  
ATOM   1286  HB3 ALA    86      31.360  44.340  46.040  1.00  0.00           H  
ATOM   1287  N   PHE    87      33.180  46.720  47.020  1.00  0.00           N  
ATOM   1288  CA  PHE    87      34.500  46.530  47.530  1.00  0.00           C  
ATOM   1289  C   PHE    87      35.310  47.740  47.040  1.00  0.00           C  
ATOM   1290  O   PHE    87      36.330  47.600  46.410  1.00  0.00           O  
ATOM   1291  CB  PHE    87      35.040  45.080  47.260  1.00  0.00           C  
ATOM   1292  CG  PHE    87      35.290  44.830  45.800  1.00  0.00           C  
ATOM   1293  CD1 PHE    87      34.280  44.400  44.910  1.00  0.00           C  
ATOM   1294  CD2 PHE    87      36.590  44.980  45.240  1.00  0.00           C  
ATOM   1295  CE1 PHE    87      34.500  44.090  43.580  1.00  0.00           C  
ATOM   1296  CE2 PHE    87      36.800  44.790  43.940  1.00  0.00           C  
ATOM   1297  CZ  PHE    87      35.830  44.350  43.050  1.00  0.00           C  
ATOM   1298  HN  PHE    87      33.020  47.160  46.140  1.00  0.00           H  
ATOM   1299  HA  PHE    87      34.610  46.630  48.600  1.00  0.00           H  
ATOM   1300  HB1 PHE    87      34.430  44.270  47.710  1.00  0.00           H  
ATOM   1301  HB2 PHE    87      36.030  45.110  47.770  1.00  0.00           H  
ATOM   1302  HD1 PHE    87      33.270  44.190  45.210  1.00  0.00           H  
ATOM   1303  HD2 PHE    87      37.400  45.310  45.870  1.00  0.00           H  
ATOM   1304  HE1 PHE    87      33.690  43.760  42.950  1.00  0.00           H  
ATOM   1305  HE2 PHE    87      37.840  44.880  43.640  1.00  0.00           H  
ATOM   1306  HZ  PHE    87      36.020  44.290  41.990  1.00  0.00           H  
ATOM   1307  N   GLY    88      34.920  49.010  47.390  1.00  0.00           N  
ATOM   1308  CA  GLY    88      35.640  50.210  46.860  1.00  0.00           C  
ATOM   1309  C   GLY    88      34.780  51.280  46.470  1.00  0.00           C  
ATOM   1310  O   GLY    88      33.580  51.160  46.240  1.00  0.00           O  
ATOM   1311  HN  GLY    88      34.120  49.070  47.980  1.00  0.00           H  
ATOM   1312  HA1 GLY    88      36.140  49.990  45.920  1.00  0.00           H  
ATOM   1313  HA2 GLY    88      36.410  50.420  47.590  1.00  0.00           H  
ATOM   1314  N   GLU    89      35.330  52.450  46.350  1.00  0.00           N  
ATOM   1315  CA  GLU    89      34.570  53.590  45.930  1.00  0.00           C  
ATOM   1316  C   GLU    89      35.340  54.360  44.880  1.00  0.00           C  
ATOM   1317  O   GLU    89      36.570  54.380  44.810  1.00  0.00           O  
ATOM   1318  CB  GLU    89      34.110  54.550  47.100  1.00  0.00           C  
ATOM   1319  CG  GLU    89      32.870  54.100  47.900  1.00  0.00           C  
ATOM   1320  CD  GLU    89      32.880  54.300  49.400  1.00  0.00           C  
ATOM   1321  OE1 GLU    89      33.490  53.440  50.130  1.00  0.00           O  
ATOM   1322  OE2 GLU    89      32.140  55.190  49.870  1.00  0.00           O1-
ATOM   1323  HN  GLU    89      36.260  52.740  46.520  1.00  0.00           H  
ATOM   1324  HA  GLU    89      33.630  53.380  45.460  1.00  0.00           H  
ATOM   1325  HB1 GLU    89      33.980  55.560  46.650  1.00  0.00           H  
ATOM   1326  HB2 GLU    89      35.010  54.580  47.740  1.00  0.00           H  
ATOM   1327  HG1 GLU    89      32.710  53.000  47.810  1.00  0.00           H  
ATOM   1328  HG2 GLU    89      31.970  54.590  47.470  1.00  0.00           H  
ATOM   1329  N   VAL    90      34.570  55.220  44.120  1.00  0.00           N  
ATOM   1330  CA  VAL    90      35.240  56.270  43.380  1.00  0.00           C  
ATOM   1331  C   VAL    90      34.750  57.580  43.920  1.00  0.00           C  
ATOM   1332  O   VAL    90      33.550  57.790  44.090  1.00  0.00           O  
ATOM   1333  CB  VAL    90      35.030  56.060  41.870  1.00  0.00           C  
ATOM   1334  CG1 VAL    90      35.810  57.210  41.200  1.00  0.00           C  
ATOM   1335  CG2 VAL    90      35.530  54.810  41.260  1.00  0.00           C  
ATOM   1336  HN  VAL    90      33.580  55.210  44.180  1.00  0.00           H  
ATOM   1337  HA  VAL    90      36.310  56.200  43.520  1.00  0.00           H  
ATOM   1338  HB  VAL    90      33.920  56.020  41.750  1.00  0.00           H  
ATOM   1339 1HG1 VAL    90      35.480  58.180  41.650  1.00  0.00           H  
ATOM   1340 2HG1 VAL    90      35.630  57.150  40.110  1.00  0.00           H  
ATOM   1341 3HG1 VAL    90      36.870  56.980  41.410  1.00  0.00           H  
ATOM   1342 1HG2 VAL    90      35.350  54.650  40.180  1.00  0.00           H  
ATOM   1343 2HG2 VAL    90      35.050  53.930  41.750  1.00  0.00           H  
ATOM   1344 3HG2 VAL    90      36.630  54.660  41.280  1.00  0.00           H  
ATOM   1345  N   GLN    91      35.730  58.500  44.200  1.00  0.00           N  
ATOM   1346  CA  GLN    91      35.400  59.760  44.840  1.00  0.00           C  
ATOM   1347  C   GLN    91      35.940  60.780  43.790  1.00  0.00           C  
ATOM   1348  O   GLN    91      36.930  60.660  43.120  1.00  0.00           O  
ATOM   1349  CB  GLN    91      36.030  59.850  46.260  1.00  0.00           C  
ATOM   1350  CG  GLN    91      35.660  58.700  47.160  1.00  0.00           C  
ATOM   1351  CD  GLN    91      36.480  58.610  48.480  1.00  0.00           C  
ATOM   1352  NE2 GLN    91      35.770  58.120  49.570  1.00  0.00           N  
ATOM   1353  OE1 GLN    91      37.620  59.060  48.700  1.00  0.00           O  
ATOM   1354  HN  GLN    91      36.670  58.190  44.040  1.00  0.00           H  
ATOM   1355  HA  GLN    91      34.320  59.850  44.900  1.00  0.00           H  
ATOM   1356  HB1 GLN    91      35.590  60.790  46.650  1.00  0.00           H  
ATOM   1357  HB2 GLN    91      37.140  59.920  46.210  1.00  0.00           H  
ATOM   1358  HG1 GLN    91      36.000  57.800  46.610  1.00  0.00           H  
ATOM   1359  HG2 GLN    91      34.570  58.660  47.350  1.00  0.00           H  
ATOM   1360 1HE2 GLN    91      34.800  57.950  49.460  1.00  0.00           H  
ATOM   1361 2HE2 GLN    91      36.220  58.180  50.460  1.00  0.00           H  
ATOM   1362  N   LEU    92      35.260  61.880  43.650  1.00  0.00           N  
ATOM   1363  CA  LEU    92      35.800  63.040  42.990  1.00  0.00           C  
ATOM   1364  C   LEU    92      36.390  64.020  43.960  1.00  0.00           C  
ATOM   1365  O   LEU    92      35.780  64.490  44.920  1.00  0.00           O  
ATOM   1366  CB  LEU    92      34.700  63.660  42.140  1.00  0.00           C  
ATOM   1367  CG  LEU    92      35.120  64.920  41.320  1.00  0.00           C  
ATOM   1368  CD1 LEU    92      36.180  64.590  40.230  1.00  0.00           C  
ATOM   1369  CD2 LEU    92      33.950  65.630  40.690  1.00  0.00           C  
ATOM   1370  HN  LEU    92      34.400  61.880  44.140  1.00  0.00           H  
ATOM   1371  HA  LEU    92      36.350  62.640  42.150  1.00  0.00           H  
ATOM   1372  HB1 LEU    92      33.910  64.140  42.750  1.00  0.00           H  
ATOM   1373  HB2 LEU    92      34.260  62.950  41.410  1.00  0.00           H  
ATOM   1374  HG  LEU    92      35.550  65.700  41.980  1.00  0.00           H  
ATOM   1375 1HD1 LEU    92      37.220  64.390  40.550  1.00  0.00           H  
ATOM   1376 2HD1 LEU    92      36.090  65.410  39.490  1.00  0.00           H  
ATOM   1377 3HD1 LEU    92      35.950  63.670  39.650  1.00  0.00           H  
ATOM   1378 1HD2 LEU    92      33.320  66.130  41.460  1.00  0.00           H  
ATOM   1379 2HD2 LEU    92      33.440  64.940  39.980  1.00  0.00           H  
ATOM   1380 3HD2 LEU    92      34.380  66.560  40.250  1.00  0.00           H  
ATOM   1381  N   VAL    93      37.620  64.440  43.820  1.00  0.00           N  
ATOM   1382  CA  VAL    93      38.280  65.060  44.920  1.00  0.00           C  
ATOM   1383  C   VAL    93      38.960  66.370  44.550  1.00  0.00           C  
ATOM   1384  O   VAL    93      39.760  66.470  43.620  1.00  0.00           O  
ATOM   1385  CB  VAL    93      39.290  64.130  45.640  1.00  0.00           C  
ATOM   1386  CG1 VAL    93      38.630  62.990  46.450  1.00  0.00           C  
ATOM   1387  CG2 VAL    93      40.220  63.490  44.620  1.00  0.00           C  
ATOM   1388  HN  VAL    93      38.080  64.270  42.960  1.00  0.00           H  
ATOM   1389  HA  VAL    93      37.550  65.390  45.630  1.00  0.00           H  
ATOM   1390  HB  VAL    93      39.840  64.730  46.410  1.00  0.00           H  
ATOM   1391 1HG1 VAL    93      37.730  63.330  47.010  1.00  0.00           H  
ATOM   1392 2HG1 VAL    93      39.390  62.610  47.170  1.00  0.00           H  
ATOM   1393 3HG1 VAL    93      38.300  62.120  45.840  1.00  0.00           H  
ATOM   1394 1HG2 VAL    93      40.730  64.260  44.000  1.00  0.00           H  
ATOM   1395 2HG2 VAL    93      39.600  62.960  43.860  1.00  0.00           H  
ATOM   1396 3HG2 VAL    93      41.060  62.920  45.050  1.00  0.00           H  
ATOM   1397  N   ARG    94      38.740  67.400  45.420  1.00  0.00           N  
ATOM   1398  CA  ARG    94      39.590  68.560  45.450  1.00  0.00           C  
ATOM   1399  C   ARG    94      40.880  68.220  46.000  1.00  0.00           C  
ATOM   1400  O   ARG    94      41.050  67.620  47.060  1.00  0.00           O  
ATOM   1401  CB  ARG    94      38.860  69.760  46.260  1.00  0.00           C  
ATOM   1402  CG  ARG    94      39.740  71.090  46.390  1.00  0.00           C  
ATOM   1403  CD  ARG    94      39.880  71.970  45.150  1.00  0.00           C  
ATOM   1404  NE  ARG    94      38.470  72.470  44.940  1.00  0.00           N  
ATOM   1405  CZ  ARG    94      38.080  73.190  43.930  1.00  0.00           C  
ATOM   1406  NH1 ARG    94      38.890  73.610  42.940  1.00  0.00           N1+
ATOM   1407  NH2 ARG    94      36.800  73.510  43.860  1.00  0.00           N  
ATOM   1408  HN  ARG    94      38.090  67.430  46.170  1.00  0.00           H  
ATOM   1409  HA  ARG    94      39.810  68.770  44.410  1.00  0.00           H  
ATOM   1410  HB1 ARG    94      38.510  69.460  47.270  1.00  0.00           H  
ATOM   1411  HB2 ARG    94      37.900  69.820  45.690  1.00  0.00           H  
ATOM   1412  HG1 ARG    94      40.730  70.860  46.840  1.00  0.00           H  
ATOM   1413  HG2 ARG    94      39.210  71.670  47.170  1.00  0.00           H  
ATOM   1414  HD1 ARG    94      40.180  71.390  44.250  1.00  0.00           H  
ATOM   1415  HD2 ARG    94      40.630  72.780  45.290  1.00  0.00           H  
ATOM   1416  HE  ARG    94      37.850  72.250  45.700  1.00  0.00           H  
ATOM   1417 1HH1 ARG    94      38.410  73.990  42.150  1.00  0.00           H  
ATOM   1418 2HH1 ARG    94      39.870  73.420  42.970  1.00  0.00           H  
ATOM   1419 1HH2 ARG    94      36.230  73.480  44.680  1.00  0.00           H  
ATOM   1420 2HH2 ARG    94      36.510  74.170  43.170  1.00  0.00           H  
ATOM   1421  N   HSD    95      41.970  68.650  45.330  1.00  0.00           N  
ATOM   1422  CA  HSD    95      43.300  68.530  45.780  1.00  0.00           C  
ATOM   1423  C   HSD    95      43.860  69.980  46.060  1.00  0.00           C  
ATOM   1424  O   HSD    95      43.550  70.910  45.280  1.00  0.00           O  
ATOM   1425  CB  HSD    95      44.210  67.770  44.760  1.00  0.00           C  
ATOM   1426  CG  HSD    95      45.630  67.770  45.140  1.00  0.00           C  
ATOM   1427  CD2 HSD    95      46.590  68.570  44.680  1.00  0.00           C  
ATOM   1428  ND1 HSD    95      46.190  66.920  45.980  1.00  0.00           N  
ATOM   1429  CE1 HSD    95      47.490  67.260  46.030  1.00  0.00           C  
ATOM   1430  NE2 HSD    95      47.800  68.310  45.270  1.00  0.00           N  
ATOM   1431  HN  HSD    95      41.920  69.070  44.420  1.00  0.00           H  
ATOM   1432  HA  HSD    95      43.340  67.990  46.720  1.00  0.00           H  
ATOM   1433  HB1 HSD    95      44.100  68.200  43.740  1.00  0.00           H  
ATOM   1434  HB2 HSD    95      43.760  66.750  44.740  1.00  0.00           H  
ATOM   1435  HD1 HSD    95      45.780  66.050  46.280  1.00  0.00           H  
ATOM   1436  HD2 HSD    95      46.560  69.430  44.030  1.00  0.00           H  
ATOM   1437  HE1 HSD    95      48.200  66.760  46.690  1.00  0.00           H  
ATOM   1438  N   LYS    96      44.590  70.120  47.140  1.00  0.00           N  
ATOM   1439  CA  LYS    96      45.340  71.190  47.730  1.00  0.00           C  
ATOM   1440  C   LYS    96      46.090  72.040  46.770  1.00  0.00           C  
ATOM   1441  O   LYS    96      45.710  73.220  46.590  1.00  0.00           O  
ATOM   1442  CB  LYS    96      46.230  70.670  48.880  1.00  0.00           C  
ATOM   1443  CG  LYS    96      47.180  71.580  49.630  1.00  0.00           C  
ATOM   1444  CD  LYS    96      48.000  70.910  50.790  1.00  0.00           C  
ATOM   1445  CE  LYS    96      49.230  70.120  50.310  1.00  0.00           C  
ATOM   1446  NZ  LYS    96      50.020  69.690  51.430  1.00  0.00           N1+
ATOM   1447  HN  LYS    96      44.580  69.350  47.780  1.00  0.00           H  
ATOM   1448  HA  LYS    96      44.630  71.830  48.240  1.00  0.00           H  
ATOM   1449  HB1 LYS    96      46.940  69.940  48.440  1.00  0.00           H  
ATOM   1450  HB2 LYS    96      45.600  70.250  49.700  1.00  0.00           H  
ATOM   1451  HG1 LYS    96      46.500  72.300  50.130  1.00  0.00           H  
ATOM   1452  HG2 LYS    96      47.800  72.230  48.970  1.00  0.00           H  
ATOM   1453  HD1 LYS    96      47.320  70.320  51.440  1.00  0.00           H  
ATOM   1454  HD2 LYS    96      48.370  71.820  51.310  1.00  0.00           H  
ATOM   1455  HE1 LYS    96      49.960  70.620  49.640  1.00  0.00           H  
ATOM   1456  HE2 LYS    96      48.940  69.170  49.810  1.00  0.00           H  
ATOM   1457  HZ1 LYS    96      49.600  68.790  51.760  1.00  0.00           H  
ATOM   1458  HZ2 LYS    96      49.910  70.220  52.320  1.00  0.00           H  
ATOM   1459  HZ3 LYS    96      51.030  69.630  51.210  1.00  0.00           H  
ATOM   1460  N   SER    97      47.120  71.470  46.080  1.00  0.00           N  
ATOM   1461  CA  SER    97      48.070  72.210  45.200  1.00  0.00           C  
ATOM   1462  C   SER    97      47.340  72.800  43.980  1.00  0.00           C  
ATOM   1463  O   SER    97      46.710  72.160  43.170  1.00  0.00           O  
ATOM   1464  CB  SER    97      49.330  71.390  44.810  1.00  0.00           C  
ATOM   1465  OG  SER    97      50.220  72.110  43.960  1.00  0.00           O  
ATOM   1466  HN  SER    97      47.410  70.520  46.180  1.00  0.00           H  
ATOM   1467  HA  SER    97      48.470  72.960  45.870  1.00  0.00           H  
ATOM   1468  HB1 SER    97      48.990  70.460  44.310  1.00  0.00           H  
ATOM   1469  HB2 SER    97      49.880  71.230  45.760  1.00  0.00           H  
ATOM   1470  HG1 SER    97      50.810  72.620  44.520  1.00  0.00           H  
ATOM   1471  N   THR    98      47.490  74.150  43.740  1.00  0.00           N  
ATOM   1472  CA  THR    98      46.740  74.960  42.760  1.00  0.00           C  
ATOM   1473  C   THR    98      45.230  74.750  42.730  1.00  0.00           C  
ATOM   1474  O   THR    98      44.570  75.350  41.860  1.00  0.00           O  
ATOM   1475  CB  THR    98      47.420  74.820  41.380  1.00  0.00           C  
ATOM   1476  CG2 THR    98      48.880  75.270  41.600  1.00  0.00           C  
ATOM   1477  OG1 THR    98      47.370  73.480  40.870  1.00  0.00           O  
ATOM   1478  HN  THR    98      48.140  74.680  44.290  1.00  0.00           H  
ATOM   1479  HA  THR    98      46.930  76.000  42.960  1.00  0.00           H  
ATOM   1480  HB  THR    98      47.010  75.520  40.620  1.00  0.00           H  
ATOM   1481  HG1 THR    98      47.100  72.900  41.590  1.00  0.00           H  
ATOM   1482 1HG2 THR    98      48.960  76.310  41.980  1.00  0.00           H  
ATOM   1483 2HG2 THR    98      49.370  75.340  40.600  1.00  0.00           H  
ATOM   1484 3HG2 THR    98      49.540  74.670  42.260  1.00  0.00           H  
ATOM   1485  N   ARG    99      44.650  74.050  43.620  1.00  0.00           N  
ATOM   1486  CA  ARG    99      43.190  73.800  43.690  1.00  0.00           C  
ATOM   1487  C   ARG    99      42.720  72.830  42.590  1.00  0.00           C  
ATOM   1488  O   ARG    99      41.580  72.880  42.180  1.00  0.00           O  
ATOM   1489  CB  ARG    99      42.330  75.060  43.940  1.00  0.00           C  
ATOM   1490  CG  ARG    99      42.610  75.820  45.270  1.00  0.00           C  
ATOM   1491  CD  ARG    99      42.260  75.020  46.560  1.00  0.00           C  
ATOM   1492  NE  ARG    99      40.770  75.270  46.730  1.00  0.00           N  
ATOM   1493  CZ  ARG    99      39.970  74.560  47.540  1.00  0.00           C  
ATOM   1494  NH1 ARG    99      40.540  73.670  48.280  1.00  0.00           N1+
ATOM   1495  NH2 ARG    99      38.710  74.860  47.580  1.00  0.00           N  
ATOM   1496  HN  ARG    99      45.180  73.590  44.320  1.00  0.00           H  
ATOM   1497  HA  ARG    99      43.040  73.160  44.550  1.00  0.00           H  
ATOM   1498  HB1 ARG    99      41.270  74.860  43.660  1.00  0.00           H  
ATOM   1499  HB2 ARG    99      42.750  75.770  43.200  1.00  0.00           H  
ATOM   1500  HG1 ARG    99      42.160  76.840  45.280  1.00  0.00           H  
ATOM   1501  HG2 ARG    99      43.700  75.990  45.310  1.00  0.00           H  
ATOM   1502  HD1 ARG    99      42.750  75.430  47.480  1.00  0.00           H  
ATOM   1503  HD2 ARG    99      42.570  73.950  46.480  1.00  0.00           H  
ATOM   1504  HE  ARG    99      40.220  75.930  46.220  1.00  0.00           H  
ATOM   1505 1HH1 ARG    99      41.500  73.740  48.530  1.00  0.00           H  
ATOM   1506 2HH1 ARG    99      39.920  73.250  48.950  1.00  0.00           H  
ATOM   1507 1HH2 ARG    99      38.470  75.700  47.100  1.00  0.00           H  
ATOM   1508 2HH2 ARG    99      38.230  74.690  48.440  1.00  0.00           H  
ATOM   1509  N   LYS   100      43.590  71.900  42.140  1.00  0.00           N  
ATOM   1510  CA  LYS   100      43.310  70.720  41.290  1.00  0.00           C  
ATOM   1511  C   LYS   100      42.160  69.840  41.680  1.00  0.00           C  
ATOM   1512  O   LYS   100      42.160  69.420  42.860  1.00  0.00           O  
ATOM   1513  CB  LYS   100      44.600  69.990  41.020  1.00  0.00           C  
ATOM   1514  CG  LYS   100      45.470  70.810  40.180  1.00  0.00           C  
ATOM   1515  CD  LYS   100      45.120  70.970  38.680  1.00  0.00           C  
ATOM   1516  CE  LYS   100      46.250  71.570  37.780  1.00  0.00           C  
ATOM   1517  NZ  LYS   100      46.600  72.960  38.180  1.00  0.00           N1+
ATOM   1518  HN  LYS   100      44.560  71.920  42.370  1.00  0.00           H  
ATOM   1519  HA  LYS   100      43.060  71.090  40.300  1.00  0.00           H  
ATOM   1520  HB1 LYS   100      44.460  68.970  40.600  1.00  0.00           H  
ATOM   1521  HB2 LYS   100      45.070  69.960  42.020  1.00  0.00           H  
ATOM   1522  HG1 LYS   100      46.400  70.200  40.120  1.00  0.00           H  
ATOM   1523  HG2 LYS   100      45.660  71.800  40.640  1.00  0.00           H  
ATOM   1524  HD1 LYS   100      44.150  71.520  38.640  1.00  0.00           H  
ATOM   1525  HD2 LYS   100      45.040  69.950  38.230  1.00  0.00           H  
ATOM   1526  HE1 LYS   100      45.930  71.560  36.720  1.00  0.00           H  
ATOM   1527  HE2 LYS   100      47.180  70.960  37.870  1.00  0.00           H  
ATOM   1528  HZ1 LYS   100      47.220  73.390  37.470  1.00  0.00           H  
ATOM   1529  HZ2 LYS   100      47.260  73.000  38.990  1.00  0.00           H  
ATOM   1530  HZ3 LYS   100      45.760  73.540  38.360  1.00  0.00           H  
ATOM   1531  N   VAL   101      41.330  69.480  40.720  1.00  0.00           N  
ATOM   1532  CA  VAL   101      40.250  68.520  40.960  1.00  0.00           C  
ATOM   1533  C   VAL   101      40.480  67.230  40.230  1.00  0.00           C  
ATOM   1534  O   VAL   101      40.410  67.150  39.030  1.00  0.00           O  
ATOM   1535  CB  VAL   101      38.920  69.090  40.770  1.00  0.00           C  
ATOM   1536  CG1 VAL   101      37.840  67.940  40.740  1.00  0.00           C  
ATOM   1537  CG2 VAL   101      38.590  69.930  42.080  1.00  0.00           C  
ATOM   1538  HN  VAL   101      41.340  69.890  39.810  1.00  0.00           H  
ATOM   1539  HA  VAL   101      40.310  68.210  41.990  1.00  0.00           H  
ATOM   1540  HB  VAL   101      38.900  69.730  39.870  1.00  0.00           H  
ATOM   1541 1HG1 VAL   101      37.940  67.340  41.670  1.00  0.00           H  
ATOM   1542 2HG1 VAL   101      37.840  67.310  39.820  1.00  0.00           H  
ATOM   1543 3HG1 VAL   101      36.770  68.250  40.710  1.00  0.00           H  
ATOM   1544 1HG2 VAL   101      38.480  69.270  42.960  1.00  0.00           H  
ATOM   1545 2HG2 VAL   101      37.670  70.460  41.770  1.00  0.00           H  
ATOM   1546 3HG2 VAL   101      39.350  70.720  42.270  1.00  0.00           H  
ATOM   1547  N   TYR   102      40.830  66.080  40.910  1.00  0.00           N  
ATOM   1548  CA  TYR   102      41.040  64.690  40.470  1.00  0.00           C  
ATOM   1549  C   TYR   102      39.950  63.720  40.830  1.00  0.00           C  
ATOM   1550  O   TYR   102      39.170  63.960  41.680  1.00  0.00           O  
ATOM   1551  CB  TYR   102      42.480  64.140  40.770  1.00  0.00           C  
ATOM   1552  CG  TYR   102      43.550  65.140  40.380  1.00  0.00           C  
ATOM   1553  CD1 TYR   102      43.570  65.860  39.180  1.00  0.00           C  
ATOM   1554  CD2 TYR   102      44.510  65.360  41.370  1.00  0.00           C  
ATOM   1555  CE1 TYR   102      44.660  66.720  38.870  1.00  0.00           C  
ATOM   1556  CE2 TYR   102      45.620  66.150  41.020  1.00  0.00           C  
ATOM   1557  CZ  TYR   102      45.690  66.820  39.790  1.00  0.00           C  
ATOM   1558  OH  TYR   102      46.820  67.610  39.480  1.00  0.00           O  
ATOM   1559  HN  TYR   102      40.690  66.180  41.900  1.00  0.00           H  
ATOM   1560  HA  TYR   102      41.000  64.730  39.390  1.00  0.00           H  
ATOM   1561  HB1 TYR   102      42.660  63.140  40.330  1.00  0.00           H  
ATOM   1562  HB2 TYR   102      42.410  63.930  41.860  1.00  0.00           H  
ATOM   1563  HD1 TYR   102      42.760  65.820  38.470  1.00  0.00           H  
ATOM   1564  HD2 TYR   102      44.470  64.930  42.360  1.00  0.00           H  
ATOM   1565  HE1 TYR   102      44.710  67.160  37.880  1.00  0.00           H  
ATOM   1566  HE2 TYR   102      46.410  66.320  41.730  1.00  0.00           H  
ATOM   1567  HH  TYR   102      46.870  67.710  38.520  1.00  0.00           H  
ATOM   1568  N   ALA   103      39.890  62.620  40.160  1.00  0.00           N  
ATOM   1569  CA  ALA   103      39.180  61.410  40.350  1.00  0.00           C  
ATOM   1570  C   ALA   103      39.970  60.400  41.120  1.00  0.00           C  
ATOM   1571  O   ALA   103      41.140  60.200  40.810  1.00  0.00           O  
ATOM   1572  CB  ALA   103      38.880  60.720  38.990  1.00  0.00           C  
ATOM   1573  HN  ALA   103      40.480  62.590  39.350  1.00  0.00           H  
ATOM   1574  HA  ALA   103      38.230  61.480  40.860  1.00  0.00           H  
ATOM   1575  HB1 ALA   103      38.150  61.220  38.330  1.00  0.00           H  
ATOM   1576  HB2 ALA   103      38.620  59.640  39.020  1.00  0.00           H  
ATOM   1577  HB3 ALA   103      39.810  60.780  38.380  1.00  0.00           H  
ATOM   1578  N   MET   104      39.360  59.700  42.070  1.00  0.00           N  
ATOM   1579  CA  MET   104      40.160  58.810  42.890  1.00  0.00           C  
ATOM   1580  C   MET   104      39.430  57.440  43.060  1.00  0.00           C  
ATOM   1581  O   MET   104      38.240  57.430  43.420  1.00  0.00           O  
ATOM   1582  CB  MET   104      40.420  59.550  44.260  1.00  0.00           C  
ATOM   1583  CG  MET   104      41.320  58.810  45.280  1.00  0.00           C  
ATOM   1584  SD  MET   104      42.100  59.810  46.600  1.00  0.00           S  
ATOM   1585  CE  MET   104      40.530  60.030  47.460  1.00  0.00           C  
ATOM   1586  HN  MET   104      38.410  59.890  42.310  1.00  0.00           H  
ATOM   1587  HA  MET   104      41.070  58.570  42.370  1.00  0.00           H  
ATOM   1588  HB1 MET   104      39.460  59.760  44.770  1.00  0.00           H  
ATOM   1589  HB2 MET   104      41.030  60.430  43.980  1.00  0.00           H  
ATOM   1590  HG1 MET   104      42.140  58.270  44.770  1.00  0.00           H  
ATOM   1591  HG2 MET   104      40.700  58.060  45.820  1.00  0.00           H  
ATOM   1592  HE1 MET   104      40.670  60.480  48.470  1.00  0.00           H  
ATOM   1593  HE2 MET   104      40.060  59.070  47.780  1.00  0.00           H  
ATOM   1594  HE3 MET   104      39.760  60.620  46.930  1.00  0.00           H  
ATOM   1595  N   LYS   105      40.180  56.290  42.960  1.00  0.00           N  
ATOM   1596  CA  LYS   105      39.660  55.020  43.360  1.00  0.00           C  
ATOM   1597  C   LYS   105      40.270  54.760  44.810  1.00  0.00           C  
ATOM   1598  O   LYS   105      41.450  54.850  45.130  1.00  0.00           O  
ATOM   1599  CB  LYS   105      40.020  53.930  42.370  1.00  0.00           C  
ATOM   1600  CG  LYS   105      39.400  52.600  42.760  1.00  0.00           C  
ATOM   1601  CD  LYS   105      39.470  51.720  41.440  1.00  0.00           C  
ATOM   1602  CE  LYS   105      39.220  50.240  41.760  1.00  0.00           C  
ATOM   1603  NZ  LYS   105      39.300  49.620  40.410  1.00  0.00           N1+
ATOM   1604  HN  LYS   105      41.150  56.410  42.760  1.00  0.00           H  
ATOM   1605  HA  LYS   105      38.590  54.970  43.420  1.00  0.00           H  
ATOM   1606  HB1 LYS   105      41.110  53.960  42.140  1.00  0.00           H  
ATOM   1607  HB2 LYS   105      39.540  54.190  41.400  1.00  0.00           H  
ATOM   1608  HG1 LYS   105      38.330  52.650  43.030  1.00  0.00           H  
ATOM   1609  HG2 LYS   105      40.010  52.260  43.620  1.00  0.00           H  
ATOM   1610  HD1 LYS   105      40.370  52.030  40.870  1.00  0.00           H  
ATOM   1611  HD2 LYS   105      38.690  52.130  40.760  1.00  0.00           H  
ATOM   1612  HE1 LYS   105      38.210  50.130  42.200  1.00  0.00           H  
ATOM   1613  HE2 LYS   105      40.090  49.870  42.340  1.00  0.00           H  
ATOM   1614  HZ1 LYS   105      38.940  50.210  39.640  1.00  0.00           H  
ATOM   1615  HZ2 LYS   105      38.760  48.730  40.330  1.00  0.00           H  
ATOM   1616  HZ3 LYS   105      40.290  49.520  40.140  1.00  0.00           H  
ATOM   1617  N   LEU   106      39.320  54.250  45.660  1.00  0.00           N  
ATOM   1618  CA  LEU   106      39.630  53.920  47.040  1.00  0.00           C  
ATOM   1619  C   LEU   106      39.340  52.450  47.130  1.00  0.00           C  
ATOM   1620  O   LEU   106      38.280  52.070  46.760  1.00  0.00           O  
ATOM   1621  CB  LEU   106      38.630  54.710  47.930  1.00  0.00           C  
ATOM   1622  CG  LEU   106      38.590  54.280  49.410  1.00  0.00           C  
ATOM   1623  CD1 LEU   106      38.180  55.540  50.200  1.00  0.00           C  
ATOM   1624  CD2 LEU   106      37.560  53.130  49.680  1.00  0.00           C  
ATOM   1625  HN  LEU   106      38.380  54.090  45.370  1.00  0.00           H  
ATOM   1626  HA  LEU   106      40.630  54.250  47.300  1.00  0.00           H  
ATOM   1627  HB1 LEU   106      37.590  54.680  47.540  1.00  0.00           H  
ATOM   1628  HB2 LEU   106      39.050  55.740  47.970  1.00  0.00           H  
ATOM   1629  HG  LEU   106      39.600  54.020  49.780  1.00  0.00           H  
ATOM   1630 1HD1 LEU   106      38.580  55.450  51.230  1.00  0.00           H  
ATOM   1631 2HD1 LEU   106      37.080  55.610  50.370  1.00  0.00           H  
ATOM   1632 3HD1 LEU   106      38.550  56.520  49.830  1.00  0.00           H  
ATOM   1633 1HD2 LEU   106      37.530  52.920  50.780  1.00  0.00           H  
ATOM   1634 2HD2 LEU   106      37.840  52.170  49.210  1.00  0.00           H  
ATOM   1635 3HD2 LEU   106      36.560  53.440  49.310  1.00  0.00           H  
ATOM   1636  N   LEU   107      40.320  51.620  47.570  1.00  0.00           N  
ATOM   1637  CA  LEU   107      40.090  50.160  47.950  1.00  0.00           C  
ATOM   1638  C   LEU   107      40.460  49.950  49.400  1.00  0.00           C  
ATOM   1639  O   LEU   107      41.410  50.500  49.910  1.00  0.00           O  
ATOM   1640  CB  LEU   107      40.920  49.240  47.030  1.00  0.00           C  
ATOM   1641  CG  LEU   107      40.600  49.280  45.490  1.00  0.00           C  
ATOM   1642  CD1 LEU   107      41.860  48.830  44.770  1.00  0.00           C  
ATOM   1643  CD2 LEU   107      39.340  48.490  45.230  1.00  0.00           C  
ATOM   1644  HN  LEU   107      41.250  51.980  47.680  1.00  0.00           H  
ATOM   1645  HA  LEU   107      39.050  49.890  47.880  1.00  0.00           H  
ATOM   1646  HB1 LEU   107      40.590  48.240  47.390  1.00  0.00           H  
ATOM   1647  HB2 LEU   107      41.990  49.420  47.260  1.00  0.00           H  
ATOM   1648  HG  LEU   107      40.400  50.330  45.190  1.00  0.00           H  
ATOM   1649 1HD1 LEU   107      42.750  49.400  45.110  1.00  0.00           H  
ATOM   1650 2HD1 LEU   107      41.580  48.890  43.700  1.00  0.00           H  
ATOM   1651 3HD1 LEU   107      42.040  47.740  44.910  1.00  0.00           H  
ATOM   1652 1HD2 LEU   107      39.100  48.530  44.150  1.00  0.00           H  
ATOM   1653 2HD2 LEU   107      38.480  48.990  45.740  1.00  0.00           H  
ATOM   1654 3HD2 LEU   107      39.380  47.500  45.740  1.00  0.00           H  
ATOM   1655  N   SER   108      39.780  49.130  50.040  1.00  0.00           N  
ATOM   1656  CA  SER   108      39.960  48.760  51.430  1.00  0.00           C  
ATOM   1657  C   SER   108      40.980  47.690  51.610  1.00  0.00           C  
ATOM   1658  O   SER   108      40.960  46.620  50.970  1.00  0.00           O  
ATOM   1659  CB  SER   108      38.600  48.320  51.970  1.00  0.00           C  
ATOM   1660  OG  SER   108      38.630  48.030  53.430  1.00  0.00           O  
ATOM   1661  HN  SER   108      38.950  48.830  49.580  1.00  0.00           H  
ATOM   1662  HA  SER   108      40.320  49.590  52.020  1.00  0.00           H  
ATOM   1663  HB1 SER   108      38.290  47.350  51.520  1.00  0.00           H  
ATOM   1664  HB2 SER   108      37.820  49.090  51.790  1.00  0.00           H  
ATOM   1665  HG1 SER   108      38.690  48.830  53.950  1.00  0.00           H  
ATOM   1666  N   LYS   109      42.030  47.900  52.430  1.00  0.00           N  
ATOM   1667  CA  LYS   109      43.060  46.900  52.620  1.00  0.00           C  
ATOM   1668  C   LYS   109      42.540  45.580  53.210  1.00  0.00           C  
ATOM   1669  O   LYS   109      43.010  44.540  52.780  1.00  0.00           O  
ATOM   1670  CB  LYS   109      44.210  47.500  53.390  1.00  0.00           C  
ATOM   1671  CG  LYS   109      45.110  48.470  52.650  1.00  0.00           C  
ATOM   1672  CD  LYS   109      46.280  48.980  53.480  1.00  0.00           C  
ATOM   1673  CE  LYS   109      47.440  49.510  52.710  1.00  0.00           C  
ATOM   1674  NZ  LYS   109      48.310  50.250  53.640  1.00  0.00           N1+
ATOM   1675  HN  LYS   109      42.160  48.760  52.930  1.00  0.00           H  
ATOM   1676  HA  LYS   109      43.570  46.650  51.700  1.00  0.00           H  
ATOM   1677  HB1 LYS   109      44.930  46.700  53.680  1.00  0.00           H  
ATOM   1678  HB2 LYS   109      43.750  48.010  54.260  1.00  0.00           H  
ATOM   1679  HG1 LYS   109      44.550  49.320  52.220  1.00  0.00           H  
ATOM   1680  HG2 LYS   109      45.590  47.990  51.760  1.00  0.00           H  
ATOM   1681  HD1 LYS   109      46.670  48.160  54.130  1.00  0.00           H  
ATOM   1682  HD2 LYS   109      45.720  49.770  54.020  1.00  0.00           H  
ATOM   1683  HE1 LYS   109      47.220  50.290  51.950  1.00  0.00           H  
ATOM   1684  HE2 LYS   109      47.950  48.650  52.230  1.00  0.00           H  
ATOM   1685  HZ1 LYS   109      49.280  50.410  53.300  1.00  0.00           H  
ATOM   1686  HZ2 LYS   109      48.450  49.660  54.480  1.00  0.00           H  
ATOM   1687  HZ3 LYS   109      47.850  51.150  53.890  1.00  0.00           H  
ATOM   1688  N   PHE   110      41.580  45.670  54.060  1.00  0.00           N  
ATOM   1689  CA  PHE   110      40.720  44.640  54.640  1.00  0.00           C  
ATOM   1690  C   PHE   110      39.990  43.880  53.570  1.00  0.00           C  
ATOM   1691  O   PHE   110      40.190  42.670  53.560  1.00  0.00           O  
ATOM   1692  CB  PHE   110      39.640  45.240  55.520  1.00  0.00           C  
ATOM   1693  CG  PHE   110      40.350  46.000  56.640  1.00  0.00           C  
ATOM   1694  CD1 PHE   110      39.920  47.260  57.040  1.00  0.00           C  
ATOM   1695  CD2 PHE   110      41.470  45.450  57.340  1.00  0.00           C  
ATOM   1696  CE1 PHE   110      40.550  48.000  58.020  1.00  0.00           C  
ATOM   1697  CE2 PHE   110      42.140  46.210  58.320  1.00  0.00           C  
ATOM   1698  CZ  PHE   110      41.650  47.500  58.670  1.00  0.00           C  
ATOM   1699  HN  PHE   110      41.260  46.560  54.400  1.00  0.00           H  
ATOM   1700  HA  PHE   110      41.340  43.960  55.200  1.00  0.00           H  
ATOM   1701  HB1 PHE   110      38.970  44.510  56.020  1.00  0.00           H  
ATOM   1702  HB2 PHE   110      39.010  45.980  55.000  1.00  0.00           H  
ATOM   1703  HD1 PHE   110      39.030  47.660  56.590  1.00  0.00           H  
ATOM   1704  HD2 PHE   110      41.890  44.470  57.130  1.00  0.00           H  
ATOM   1705  HE1 PHE   110      40.210  48.990  58.250  1.00  0.00           H  
ATOM   1706  HE2 PHE   110      43.030  45.770  58.760  1.00  0.00           H  
ATOM   1707  HZ  PHE   110      42.190  48.100  59.380  1.00  0.00           H  
ATOM   1708  N   GLU   111      39.360  44.460  52.510  1.00  0.00           N  
ATOM   1709  CA  GLU   111      38.760  43.700  51.360  1.00  0.00           C  
ATOM   1710  C   GLU   111      39.750  42.990  50.390  1.00  0.00           C  
ATOM   1711  O   GLU   111      39.490  41.890  49.930  1.00  0.00           O  
ATOM   1712  CB  GLU   111      37.890  44.540  50.480  1.00  0.00           C  
ATOM   1713  CG  GLU   111      36.680  45.150  51.320  1.00  0.00           C  
ATOM   1714  CD  GLU   111      35.680  44.150  51.960  1.00  0.00           C  
ATOM   1715  OE1 GLU   111      35.120  43.290  51.200  1.00  0.00           O  
ATOM   1716  OE2 GLU   111      35.500  44.280  53.200  1.00  0.00           O1-
ATOM   1717  HN  GLU   111      39.330  45.450  52.420  1.00  0.00           H  
ATOM   1718  HA  GLU   111      38.080  42.980  51.790  1.00  0.00           H  
ATOM   1719  HB1 GLU   111      37.530  43.880  49.660  1.00  0.00           H  
ATOM   1720  HB2 GLU   111      38.430  45.360  49.970  1.00  0.00           H  
ATOM   1721  HG1 GLU   111      36.010  45.770  50.680  1.00  0.00           H  
ATOM   1722  HG2 GLU   111      37.130  45.780  52.120  1.00  0.00           H  
ATOM   1723  N   MET   112      40.900  43.550  50.130  1.00  0.00           N  
ATOM   1724  CA  MET   112      42.050  42.890  49.460  1.00  0.00           C  
ATOM   1725  C   MET   112      42.550  41.730  50.360  1.00  0.00           C  
ATOM   1726  O   MET   112      42.670  40.610  49.890  1.00  0.00           O  
ATOM   1727  CB  MET   112      43.140  43.940  49.070  1.00  0.00           C  
ATOM   1728  CG  MET   112      42.640  45.110  48.160  1.00  0.00           C  
ATOM   1729  SD  MET   112      42.070  44.620  46.490  1.00  0.00           S  
ATOM   1730  CE  MET   112      40.240  44.380  46.900  1.00  0.00           C  
ATOM   1731  HN  MET   112      41.000  44.490  50.460  1.00  0.00           H  
ATOM   1732  HA  MET   112      41.760  42.530  48.480  1.00  0.00           H  
ATOM   1733  HB1 MET   112      43.900  43.380  48.500  1.00  0.00           H  
ATOM   1734  HB2 MET   112      43.640  44.310  50.000  1.00  0.00           H  
ATOM   1735  HG1 MET   112      43.390  45.930  48.050  1.00  0.00           H  
ATOM   1736  HG2 MET   112      41.830  45.720  48.630  1.00  0.00           H  
ATOM   1737  HE1 MET   112      39.720  44.240  45.930  1.00  0.00           H  
ATOM   1738  HE2 MET   112      39.760  45.270  47.380  1.00  0.00           H  
ATOM   1739  HE3 MET   112      40.130  43.440  47.470  1.00  0.00           H  
ATOM   1740  N   ILE   113      42.770  41.880  51.680  1.00  0.00           N  
ATOM   1741  CA  ILE   113      43.090  40.740  52.510  1.00  0.00           C  
ATOM   1742  C   ILE   113      41.940  39.680  52.490  1.00  0.00           C  
ATOM   1743  O   ILE   113      42.210  38.450  52.340  1.00  0.00           O  
ATOM   1744  CB  ILE   113      43.430  41.240  53.920  1.00  0.00           C  
ATOM   1745  CG1 ILE   113      44.860  41.700  54.000  1.00  0.00           C  
ATOM   1746  CG2 ILE   113      43.050  40.270  55.060  1.00  0.00           C  
ATOM   1747  CD  ILE   113      46.010  40.660  53.900  1.00  0.00           C  
ATOM   1748  HN  ILE   113      42.730  42.800  52.070  1.00  0.00           H  
ATOM   1749  HA  ILE   113      43.950  40.240  52.100  1.00  0.00           H  
ATOM   1750  HB  ILE   113      42.920  42.180  54.190  1.00  0.00           H  
ATOM   1751 1HG1 ILE   113      44.980  42.160  55.010  1.00  0.00           H  
ATOM   1752 2HG1 ILE   113      45.030  42.580  53.350  1.00  0.00           H  
ATOM   1753 1HG2 ILE   113      43.520  40.510  56.040  1.00  0.00           H  
ATOM   1754 2HG2 ILE   113      43.480  39.280  54.810  1.00  0.00           H  
ATOM   1755 3HG2 ILE   113      41.960  40.100  55.200  1.00  0.00           H  
ATOM   1756  HD1 ILE   113      46.970  41.160  53.630  1.00  0.00           H  
ATOM   1757  HD2 ILE   113      45.750  39.910  53.120  1.00  0.00           H  
ATOM   1758  HD3 ILE   113      45.970  40.180  54.900  1.00  0.00           H  
ATOM   1759  N   LYS   114      40.670  40.070  52.400  1.00  0.00           N  
ATOM   1760  CA  LYS   114      39.540  39.110  52.190  1.00  0.00           C  
ATOM   1761  C   LYS   114      39.550  38.280  50.940  1.00  0.00           C  
ATOM   1762  O   LYS   114      39.200  37.080  51.050  1.00  0.00           O  
ATOM   1763  CB  LYS   114      38.230  39.800  52.420  1.00  0.00           C  
ATOM   1764  CG  LYS   114      37.990  40.290  53.910  1.00  0.00           C  
ATOM   1765  CD  LYS   114      36.890  41.310  54.090  1.00  0.00           C  
ATOM   1766  CE  LYS   114      35.590  40.790  53.540  1.00  0.00           C  
ATOM   1767  NZ  LYS   114      34.580  41.810  53.720  1.00  0.00           N1+
ATOM   1768  HN  LYS   114      40.410  41.030  52.500  1.00  0.00           H  
ATOM   1769  HA  LYS   114      39.650  38.400  53.000  1.00  0.00           H  
ATOM   1770  HB1 LYS   114      37.370  39.140  52.140  1.00  0.00           H  
ATOM   1771  HB2 LYS   114      38.180  40.650  51.710  1.00  0.00           H  
ATOM   1772  HG1 LYS   114      38.960  40.660  54.280  1.00  0.00           H  
ATOM   1773  HG2 LYS   114      37.740  39.410  54.540  1.00  0.00           H  
ATOM   1774  HD1 LYS   114      37.210  42.340  53.830  1.00  0.00           H  
ATOM   1775  HD2 LYS   114      36.710  41.400  55.180  1.00  0.00           H  
ATOM   1776  HE1 LYS   114      35.250  39.860  54.050  1.00  0.00           H  
ATOM   1777  HE2 LYS   114      35.770  40.730  52.450  1.00  0.00           H  
ATOM   1778  HZ1 LYS   114      33.630  41.560  53.360  1.00  0.00           H  
ATOM   1779  HZ2 LYS   114      34.890  42.670  53.230  1.00  0.00           H  
ATOM   1780  HZ3 LYS   114      34.360  42.050  54.710  1.00  0.00           H  
ATOM   1781  N   ARG   115      40.020  38.850  49.830  1.00  0.00           N  
ATOM   1782  CA  ARG   115      40.020  38.120  48.560  1.00  0.00           C  
ATOM   1783  C   ARG   115      41.310  37.400  48.330  1.00  0.00           C  
ATOM   1784  O   ARG   115      41.380  36.560  47.470  1.00  0.00           O  
ATOM   1785  CB  ARG   115      39.790  38.960  47.250  1.00  0.00           C  
ATOM   1786  CG  ARG   115      38.350  39.350  47.070  1.00  0.00           C  
ATOM   1787  CD  ARG   115      38.250  40.510  46.080  1.00  0.00           C  
ATOM   1788  NE  ARG   115      36.830  40.950  45.980  1.00  0.00           N  
ATOM   1789  CZ  ARG   115      36.110  40.810  44.840  1.00  0.00           C  
ATOM   1790  NH1 ARG   115      36.450  40.350  43.690  1.00  0.00           N1+
ATOM   1791  NH2 ARG   115      34.870  40.890  45.070  1.00  0.00           N  
ATOM   1792  HN  ARG   115      40.050  39.840  49.720  1.00  0.00           H  
ATOM   1793  HA  ARG   115      39.260  37.360  48.540  1.00  0.00           H  
ATOM   1794  HB1 ARG   115      40.090  38.360  46.370  1.00  0.00           H  
ATOM   1795  HB2 ARG   115      40.420  39.880  47.280  1.00  0.00           H  
ATOM   1796  HG1 ARG   115      37.860  39.720  48.000  1.00  0.00           H  
ATOM   1797  HG2 ARG   115      37.770  38.500  46.640  1.00  0.00           H  
ATOM   1798  HD1 ARG   115      38.700  40.120  45.140  1.00  0.00           H  
ATOM   1799  HD2 ARG   115      38.840  41.340  46.510  1.00  0.00           H  
ATOM   1800  HE  ARG   115      36.340  41.200  46.820  1.00  0.00           H  
ATOM   1801 1HH1 ARG   115      37.390  40.010  43.670  1.00  0.00           H  
ATOM   1802 2HH1 ARG   115      35.840  40.540  42.920  1.00  0.00           H  
ATOM   1803 1HH2 ARG   115      34.600  41.050  46.020  1.00  0.00           H  
ATOM   1804 2HH2 ARG   115      34.240  40.280  44.580  1.00  0.00           H  
ATOM   1805  N   SER   116      42.290  37.810  49.150  1.00  0.00           N  
ATOM   1806  CA  SER   116      43.670  37.270  49.190  1.00  0.00           C  
ATOM   1807  C   SER   116      44.380  37.030  47.830  1.00  0.00           C  
ATOM   1808  O   SER   116      44.640  38.070  47.200  1.00  0.00           O  
ATOM   1809  CB  SER   116      43.870  36.070  50.200  1.00  0.00           C  
ATOM   1810  OG  SER   116      45.280  35.740  50.400  1.00  0.00           O  
ATOM   1811  HN  SER   116      42.120  38.680  49.600  1.00  0.00           H  
ATOM   1812  HA  SER   116      44.180  38.090  49.660  1.00  0.00           H  
ATOM   1813  HB1 SER   116      43.410  35.170  49.750  1.00  0.00           H  
ATOM   1814  HB2 SER   116      43.350  36.310  51.150  1.00  0.00           H  
ATOM   1815  HG1 SER   116      45.320  34.940  50.920  1.00  0.00           H  
ATOM   1816  N   ASP   117      44.840  35.850  47.360  1.00  0.00           N  
ATOM   1817  CA  ASP   117      45.480  35.640  46.090  1.00  0.00           C  
ATOM   1818  C   ASP   117      44.630  35.680  44.770  1.00  0.00           C  
ATOM   1819  O   ASP   117      45.200  35.770  43.680  1.00  0.00           O  
ATOM   1820  CB  ASP   117      46.390  34.340  46.130  1.00  0.00           C  
ATOM   1821  CG  ASP   117      45.520  33.120  46.400  1.00  0.00           C  
ATOM   1822  OD1 ASP   117      44.300  33.170  46.640  1.00  0.00           O  
ATOM   1823  OD2 ASP   117      45.970  31.970  46.380  1.00  0.00           O1-
ATOM   1824  HN  ASP   117      44.710  34.990  47.840  1.00  0.00           H  
ATOM   1825  HA  ASP   117      46.180  36.460  45.990  1.00  0.00           H  
ATOM   1826  HB1 ASP   117      47.130  34.430  46.950  1.00  0.00           H  
ATOM   1827  HB2 ASP   117      46.970  34.300  45.180  1.00  0.00           H  
ATOM   1828  N   SER   118      43.260  35.900  44.870  1.00  0.00           N  
ATOM   1829  CA  SER   118      42.380  36.340  43.720  1.00  0.00           C  
ATOM   1830  C   SER   118      42.220  37.860  43.650  1.00  0.00           C  
ATOM   1831  O   SER   118      41.650  38.390  42.660  1.00  0.00           O  
ATOM   1832  CB  SER   118      40.980  35.630  43.750  1.00  0.00           C  
ATOM   1833  OG  SER   118      40.290  35.940  44.970  1.00  0.00           O  
ATOM   1834  HN  SER   118      42.910  35.850  45.800  1.00  0.00           H  
ATOM   1835  HA  SER   118      42.820  35.980  42.800  1.00  0.00           H  
ATOM   1836  HB1 SER   118      41.380  34.590  43.790  1.00  0.00           H  
ATOM   1837  HB2 SER   118      40.270  35.860  42.920  1.00  0.00           H  
ATOM   1838  HG1 SER   118      40.910  36.180  45.650  1.00  0.00           H  
ATOM   1839  N   ALA   119      42.930  38.610  44.470  1.00  0.00           N  
ATOM   1840  CA  ALA   119      43.030  40.080  44.300  1.00  0.00           C  
ATOM   1841  C   ALA   119      44.030  40.550  43.240  1.00  0.00           C  
ATOM   1842  O   ALA   119      45.060  39.960  43.010  1.00  0.00           O  
ATOM   1843  CB  ALA   119      43.250  40.650  45.720  1.00  0.00           C  
ATOM   1844  HN  ALA   119      43.470  38.130  45.160  1.00  0.00           H  
ATOM   1845  HA  ALA   119      42.050  40.400  44.000  1.00  0.00           H  
ATOM   1846  HB1 ALA   119      42.440  40.240  46.360  1.00  0.00           H  
ATOM   1847  HB2 ALA   119      43.150  41.760  45.740  1.00  0.00           H  
ATOM   1848  HB3 ALA   119      44.200  40.450  46.240  1.00  0.00           H  
ATOM   1849  N   PHE   120      43.640  41.590  42.440  1.00  0.00           N  
ATOM   1850  CA  PHE   120      44.290  41.930  41.170  1.00  0.00           C  
ATOM   1851  C   PHE   120      44.790  43.390  40.990  1.00  0.00           C  
ATOM   1852  O   PHE   120      45.310  43.830  39.980  1.00  0.00           O  
ATOM   1853  CB  PHE   120      43.250  41.630  40.050  1.00  0.00           C  
ATOM   1854  CG  PHE   120      41.950  42.390  40.250  1.00  0.00           C  
ATOM   1855  CD1 PHE   120      41.840  43.730  39.920  1.00  0.00           C  
ATOM   1856  CD2 PHE   120      40.790  41.700  40.730  1.00  0.00           C  
ATOM   1857  CE1 PHE   120      40.610  44.470  40.130  1.00  0.00           C  
ATOM   1858  CE2 PHE   120      39.590  42.340  40.850  1.00  0.00           C  
ATOM   1859  CZ  PHE   120      39.480  43.760  40.640  1.00  0.00           C  
ATOM   1860  HN  PHE   120      42.840  42.100  42.740  1.00  0.00           H  
ATOM   1861  HA  PHE   120      45.180  41.360  40.990  1.00  0.00           H  
ATOM   1862  HB1 PHE   120      43.020  40.540  40.040  1.00  0.00           H  
ATOM   1863  HB2 PHE   120      43.650  41.850  39.040  1.00  0.00           H  
ATOM   1864  HD1 PHE   120      42.730  44.210  39.550  1.00  0.00           H  
ATOM   1865  HD2 PHE   120      40.940  40.710  41.120  1.00  0.00           H  
ATOM   1866  HE1 PHE   120      40.540  45.550  40.030  1.00  0.00           H  
ATOM   1867  HE2 PHE   120      38.800  41.830  41.380  1.00  0.00           H  
ATOM   1868  HZ  PHE   120      38.500  44.210  40.650  1.00  0.00           H  
ATOM   1869  N   PHE   121      44.960  44.100  42.110  1.00  0.00           N  
ATOM   1870  CA  PHE   121      45.280  45.520  42.290  1.00  0.00           C  
ATOM   1871  C   PHE   121      46.590  45.830  41.670  1.00  0.00           C  
ATOM   1872  O   PHE   121      46.760  46.820  41.000  1.00  0.00           O  
ATOM   1873  CB  PHE   121      45.190  45.820  43.840  1.00  0.00           C  
ATOM   1874  CG  PHE   121      45.950  45.080  44.790  1.00  0.00           C  
ATOM   1875  CD1 PHE   121      45.450  43.910  45.360  1.00  0.00           C  
ATOM   1876  CD2 PHE   121      47.130  45.720  45.310  1.00  0.00           C  
ATOM   1877  CE1 PHE   121      46.230  43.210  46.280  1.00  0.00           C  
ATOM   1878  CE2 PHE   121      47.830  45.050  46.310  1.00  0.00           C  
ATOM   1879  CZ  PHE   121      47.430  43.730  46.770  1.00  0.00           C  
ATOM   1880  HN  PHE   121      44.780  43.650  42.980  1.00  0.00           H  
ATOM   1881  HA  PHE   121      44.560  45.960  41.610  1.00  0.00           H  
ATOM   1882  HB1 PHE   121      44.130  45.810  44.190  1.00  0.00           H  
ATOM   1883  HB2 PHE   121      45.500  46.890  43.900  1.00  0.00           H  
ATOM   1884  HD1 PHE   121      44.480  43.540  45.060  1.00  0.00           H  
ATOM   1885  HD2 PHE   121      47.560  46.550  44.770  1.00  0.00           H  
ATOM   1886  HE1 PHE   121      46.030  42.170  46.510  1.00  0.00           H  
ATOM   1887  HE2 PHE   121      48.770  45.440  46.670  1.00  0.00           H  
ATOM   1888  HZ  PHE   121      48.050  43.170  47.450  1.00  0.00           H  
ATOM   1889  N   TRP   122      47.530  44.920  41.810  1.00  0.00           N  
ATOM   1890  CA  TRP   122      48.810  45.070  41.180  1.00  0.00           C  
ATOM   1891  C   TRP   122      48.870  45.090  39.670  1.00  0.00           C  
ATOM   1892  O   TRP   122      49.490  45.920  39.050  1.00  0.00           O  
ATOM   1893  CB  TRP   122      49.820  43.960  41.730  1.00  0.00           C  
ATOM   1894  CG  TRP   122      50.060  44.040  43.230  1.00  0.00           C  
ATOM   1895  CD1 TRP   122      49.740  43.120  44.120  1.00  0.00           C  
ATOM   1896  CD2 TRP   122      50.930  45.000  43.940  1.00  0.00           C  
ATOM   1897  CE2 TRP   122      51.020  44.540  45.280  1.00  0.00           C  
ATOM   1898  CE3 TRP   122      51.660  46.230  43.550  1.00  0.00           C  
ATOM   1899  NE1 TRP   122      50.300  43.430  45.300  1.00  0.00           N  
ATOM   1900  CZ2 TRP   122      51.780  45.200  46.240  1.00  0.00           C  
ATOM   1901  CZ3 TRP   122      52.380  46.910  44.530  1.00  0.00           C  
ATOM   1902  CH2 TRP   122      52.450  46.430  45.820  1.00  0.00           C  
ATOM   1903  HN  TRP   122      47.410  44.030  42.240  1.00  0.00           H  
ATOM   1904  HA  TRP   122      49.210  46.010  41.540  1.00  0.00           H  
ATOM   1905  HB1 TRP   122      50.830  44.130  41.280  1.00  0.00           H  
ATOM   1906  HB2 TRP   122      49.370  42.980  41.470  1.00  0.00           H  
ATOM   1907  HD1 TRP   122      49.240  42.210  43.820  1.00  0.00           H  
ATOM   1908  HE1 TRP   122      50.540  42.740  45.950  1.00  0.00           H  
ATOM   1909  HE3 TRP   122      51.500  46.680  42.570  1.00  0.00           H  
ATOM   1910  HZ2 TRP   122      51.780  44.910  47.280  1.00  0.00           H  
ATOM   1911  HZ3 TRP   122      52.890  47.840  44.330  1.00  0.00           H  
ATOM   1912  HH2 TRP   122      52.910  46.950  46.640  1.00  0.00           H  
ATOM   1913  N   GLU   123      48.090  44.190  39.040  1.00  0.00           N  
ATOM   1914  CA  GLU   123      47.860  43.990  37.590  1.00  0.00           C  
ATOM   1915  C   GLU   123      47.040  45.140  36.980  1.00  0.00           C  
ATOM   1916  O   GLU   123      47.460  45.680  35.920  1.00  0.00           O  
ATOM   1917  CB  GLU   123      47.290  42.560  37.470  1.00  0.00           C  
ATOM   1918  CG  GLU   123      48.150  41.440  38.030  1.00  0.00           C  
ATOM   1919  CD  GLU   123      49.390  41.280  37.230  1.00  0.00           C  
ATOM   1920  OE1 GLU   123      49.330  40.420  36.320  1.00  0.00           O  
ATOM   1921  OE2 GLU   123      50.490  41.850  37.420  1.00  0.00           O1-
ATOM   1922  HN  GLU   123      47.660  43.450  39.540  1.00  0.00           H  
ATOM   1923  HA  GLU   123      48.820  43.990  37.100  1.00  0.00           H  
ATOM   1924  HB1 GLU   123      47.020  42.380  36.410  1.00  0.00           H  
ATOM   1925  HB2 GLU   123      46.300  42.400  37.950  1.00  0.00           H  
ATOM   1926  HG1 GLU   123      47.540  40.520  37.920  1.00  0.00           H  
ATOM   1927  HG2 GLU   123      48.420  41.560  39.110  1.00  0.00           H  
ATOM   1928  N   GLU   124      45.960  45.650  37.680  1.00  0.00           N  
ATOM   1929  CA  GLU   124      45.240  46.880  37.310  1.00  0.00           C  
ATOM   1930  C   GLU   124      46.160  48.050  37.310  1.00  0.00           C  
ATOM   1931  O   GLU   124      46.230  48.840  36.320  1.00  0.00           O  
ATOM   1932  CB  GLU   124      43.940  47.240  38.070  1.00  0.00           C  
ATOM   1933  CG  GLU   124      43.480  48.730  37.900  1.00  0.00           C  
ATOM   1934  CD  GLU   124      41.980  48.890  38.100  1.00  0.00           C  
ATOM   1935  OE1 GLU   124      41.630  49.090  39.290  1.00  0.00           O  
ATOM   1936  OE2 GLU   124      41.210  48.750  37.100  1.00  0.00           O1-
ATOM   1937  HN  GLU   124      45.690  45.240  38.550  1.00  0.00           H  
ATOM   1938  HA  GLU   124      44.910  46.710  36.300  1.00  0.00           H  
ATOM   1939  HB1 GLU   124      44.130  47.130  39.160  1.00  0.00           H  
ATOM   1940  HB2 GLU   124      43.110  46.560  37.780  1.00  0.00           H  
ATOM   1941  HG1 GLU   124      43.660  49.110  36.870  1.00  0.00           H  
ATOM   1942  HG2 GLU   124      44.120  49.410  38.490  1.00  0.00           H  
ATOM   1943  N   ARG   125      46.890  48.300  38.390  1.00  0.00           N  
ATOM   1944  CA  ARG   125      47.810  49.380  38.580  1.00  0.00           C  
ATOM   1945  C   ARG   125      48.970  49.350  37.560  1.00  0.00           C  
ATOM   1946  O   ARG   125      49.290  50.390  36.990  1.00  0.00           O  
ATOM   1947  CB  ARG   125      48.320  49.400  40.070  1.00  0.00           C  
ATOM   1948  CG  ARG   125      48.810  50.860  40.400  1.00  0.00           C  
ATOM   1949  CD  ARG   125      50.040  51.010  41.330  1.00  0.00           C  
ATOM   1950  NE  ARG   125      51.220  50.570  40.550  1.00  0.00           N  
ATOM   1951  CZ  ARG   125      52.540  50.890  40.810  1.00  0.00           C  
ATOM   1952  NH1 ARG   125      52.880  51.560  41.850  1.00  0.00           N1+
ATOM   1953  NH2 ARG   125      53.510  50.470  40.050  1.00  0.00           N  
ATOM   1954  HN  ARG   125      46.810  47.690  39.170  1.00  0.00           H  
ATOM   1955  HA  ARG   125      47.260  50.290  38.380  1.00  0.00           H  
ATOM   1956  HB1 ARG   125      49.150  48.690  40.250  1.00  0.00           H  
ATOM   1957  HB2 ARG   125      47.500  49.120  40.760  1.00  0.00           H  
ATOM   1958  HG1 ARG   125      47.930  51.300  40.920  1.00  0.00           H  
ATOM   1959  HG2 ARG   125      49.160  51.420  39.520  1.00  0.00           H  
ATOM   1960  HD1 ARG   125      50.130  50.210  42.100  1.00  0.00           H  
ATOM   1961  HD2 ARG   125      50.110  51.940  41.930  1.00  0.00           H  
ATOM   1962  HE  ARG   125      51.270  49.690  40.070  1.00  0.00           H  
ATOM   1963 1HH1 ARG   125      52.160  51.740  42.520  1.00  0.00           H  
ATOM   1964 2HH1 ARG   125      53.840  51.800  42.020  1.00  0.00           H  
ATOM   1965 1HH2 ARG   125      53.410  49.730  39.380  1.00  0.00           H  
ATOM   1966 2HH2 ARG   125      54.420  50.740  40.380  1.00  0.00           H  
ATOM   1967  N   ASP   126      49.500  48.190  37.330  1.00  0.00           N  
ATOM   1968  CA  ASP   126      50.530  47.990  36.340  1.00  0.00           C  
ATOM   1969  C   ASP   126      50.110  48.370  34.950  1.00  0.00           C  
ATOM   1970  O   ASP   126      50.790  49.030  34.190  1.00  0.00           O  
ATOM   1971  CB  ASP   126      50.930  46.500  36.520  1.00  0.00           C  
ATOM   1972  CG  ASP   126      52.070  46.230  35.570  1.00  0.00           C  
ATOM   1973  OD1 ASP   126      51.980  45.170  34.910  1.00  0.00           O  
ATOM   1974  OD2 ASP   126      53.040  47.000  35.430  1.00  0.00           O1-
ATOM   1975  HN  ASP   126      49.140  47.380  37.800  1.00  0.00           H  
ATOM   1976  HA  ASP   126      51.310  48.720  36.540  1.00  0.00           H  
ATOM   1977  HB1 ASP   126      49.990  45.930  36.330  1.00  0.00           H  
ATOM   1978  HB2 ASP   126      51.290  46.370  37.560  1.00  0.00           H  
ATOM   1979  N   ILE   127      48.870  47.940  34.480  1.00  0.00           N  
ATOM   1980  CA  ILE   127      48.320  48.370  33.120  1.00  0.00           C  
ATOM   1981  C   ILE   127      48.220  49.830  33.060  1.00  0.00           C  
ATOM   1982  O   ILE   127      48.580  50.410  32.030  1.00  0.00           O  
ATOM   1983  CB  ILE   127      46.980  47.680  32.700  1.00  0.00           C  
ATOM   1984  CG1 ILE   127      47.190  46.310  32.130  1.00  0.00           C  
ATOM   1985  CG2 ILE   127      46.130  48.470  31.610  1.00  0.00           C  
ATOM   1986  CD  ILE   127      45.860  45.530  32.000  1.00  0.00           C  
ATOM   1987  HN  ILE   127      48.250  47.320  34.970  1.00  0.00           H  
ATOM   1988  HA  ILE   127      49.070  48.100  32.390  1.00  0.00           H  
ATOM   1989  HB  ILE   127      46.350  47.620  33.610  1.00  0.00           H  
ATOM   1990 1HG1 ILE   127      47.820  45.620  32.730  1.00  0.00           H  
ATOM   1991 2HG1 ILE   127      47.810  46.310  31.210  1.00  0.00           H  
ATOM   1992 1HG2 ILE   127      46.850  48.600  30.770  1.00  0.00           H  
ATOM   1993 2HG2 ILE   127      45.970  49.490  32.010  1.00  0.00           H  
ATOM   1994 3HG2 ILE   127      45.180  47.970  31.320  1.00  0.00           H  
ATOM   1995  HD1 ILE   127      45.400  45.540  33.010  1.00  0.00           H  
ATOM   1996  HD2 ILE   127      46.120  44.510  31.630  1.00  0.00           H  
ATOM   1997  HD3 ILE   127      45.160  45.930  31.240  1.00  0.00           H  
ATOM   1998  N   MET   128      47.740  50.490  34.110  1.00  0.00           N  
ATOM   1999  CA  MET   128      47.610  51.920  34.210  1.00  0.00           C  
ATOM   2000  C   MET   128      48.970  52.710  34.240  1.00  0.00           C  
ATOM   2001  O   MET   128      49.080  53.750  33.700  1.00  0.00           O  
ATOM   2002  CB  MET   128      46.560  52.370  35.300  1.00  0.00           C  
ATOM   2003  CG  MET   128      45.150  51.970  35.150  1.00  0.00           C  
ATOM   2004  SD  MET   128      43.920  52.980  36.140  1.00  0.00           S  
ATOM   2005  CE  MET   128      44.380  52.150  37.670  1.00  0.00           C  
ATOM   2006  HN  MET   128      47.430  49.980  34.910  1.00  0.00           H  
ATOM   2007  HA  MET   128      47.080  52.130  33.290  1.00  0.00           H  
ATOM   2008  HB1 MET   128      46.560  53.480  35.260  1.00  0.00           H  
ATOM   2009  HB2 MET   128      47.050  52.100  36.260  1.00  0.00           H  
ATOM   2010  HG1 MET   128      45.010  50.890  35.340  1.00  0.00           H  
ATOM   2011  HG2 MET   128      44.900  52.070  34.070  1.00  0.00           H  
ATOM   2012  HE1 MET   128      45.380  52.500  37.990  1.00  0.00           H  
ATOM   2013  HE2 MET   128      44.470  51.050  37.560  1.00  0.00           H  
ATOM   2014  HE3 MET   128      43.620  52.370  38.460  1.00  0.00           H  
ATOM   2015  N   ALA   129      50.020  52.170  34.890  1.00  0.00           N  
ATOM   2016  CA  ALA   129      51.440  52.640  34.900  1.00  0.00           C  
ATOM   2017  C   ALA   129      52.130  52.560  33.560  1.00  0.00           C  
ATOM   2018  O   ALA   129      52.950  53.350  33.240  1.00  0.00           O  
ATOM   2019  CB  ALA   129      52.220  51.820  35.990  1.00  0.00           C  
ATOM   2020  HN  ALA   129      49.850  51.440  35.550  1.00  0.00           H  
ATOM   2021  HA  ALA   129      51.400  53.710  35.070  1.00  0.00           H  
ATOM   2022  HB1 ALA   129      53.170  52.410  35.990  1.00  0.00           H  
ATOM   2023  HB2 ALA   129      52.340  50.750  35.710  1.00  0.00           H  
ATOM   2024  HB3 ALA   129      51.770  51.950  36.990  1.00  0.00           H  
ATOM   2025  N   PHE   130      51.870  51.460  32.850  1.00  0.00           N  
ATOM   2026  CA  PHE   130      52.280  51.070  31.520  1.00  0.00           C  
ATOM   2027  C   PHE   130      51.700  52.010  30.420  1.00  0.00           C  
ATOM   2028  O   PHE   130      52.400  52.460  29.520  1.00  0.00           O  
ATOM   2029  CB  PHE   130      52.050  49.580  31.290  1.00  0.00           C  
ATOM   2030  CG  PHE   130      52.140  49.110  29.880  1.00  0.00           C  
ATOM   2031  CD1 PHE   130      51.030  49.060  29.100  1.00  0.00           C  
ATOM   2032  CD2 PHE   130      53.430  48.920  29.380  1.00  0.00           C  
ATOM   2033  CE1 PHE   130      51.210  48.740  27.760  1.00  0.00           C  
ATOM   2034  CE2 PHE   130      53.630  48.580  28.040  1.00  0.00           C  
ATOM   2035  CZ  PHE   130      52.480  48.390  27.220  1.00  0.00           C  
ATOM   2036  HN  PHE   130      51.140  50.930  33.280  1.00  0.00           H  
ATOM   2037  HA  PHE   130      53.340  51.250  31.440  1.00  0.00           H  
ATOM   2038  HB1 PHE   130      51.080  49.300  31.750  1.00  0.00           H  
ATOM   2039  HB2 PHE   130      52.820  48.990  31.820  1.00  0.00           H  
ATOM   2040  HD1 PHE   130      50.020  49.150  29.460  1.00  0.00           H  
ATOM   2041  HD2 PHE   130      54.280  49.070  30.020  1.00  0.00           H  
ATOM   2042  HE1 PHE   130      50.320  48.620  27.170  1.00  0.00           H  
ATOM   2043  HE2 PHE   130      54.610  48.480  27.600  1.00  0.00           H  
ATOM   2044  HZ  PHE   130      52.620  48.200  26.170  1.00  0.00           H  
ATOM   2045  N   ALA   131      50.420  52.220  30.490  1.00  0.00           N  
ATOM   2046  CA  ALA   131      49.670  53.130  29.650  1.00  0.00           C  
ATOM   2047  C   ALA   131      50.060  54.590  29.530  1.00  0.00           C  
ATOM   2048  O   ALA   131      50.260  55.310  30.490  1.00  0.00           O  
ATOM   2049  CB  ALA   131      48.220  53.070  30.100  1.00  0.00           C  
ATOM   2050  HN  ALA   131      49.960  51.880  31.310  1.00  0.00           H  
ATOM   2051  HA  ALA   131      49.820  52.740  28.660  1.00  0.00           H  
ATOM   2052  HB1 ALA   131      47.840  52.020  30.110  1.00  0.00           H  
ATOM   2053  HB2 ALA   131      47.530  53.680  29.480  1.00  0.00           H  
ATOM   2054  HB3 ALA   131      48.230  53.300  31.180  1.00  0.00           H  
ATOM   2055  N   ASN   132      50.220  54.940  28.260  1.00  0.00           N  
ATOM   2056  CA  ASN   132      50.300  56.350  27.860  1.00  0.00           C  
ATOM   2057  C   ASN   132      49.220  56.650  26.900  1.00  0.00           C  
ATOM   2058  O   ASN   132      49.020  57.750  26.460  1.00  0.00           O  
ATOM   2059  CB  ASN   132      51.700  56.790  27.190  1.00  0.00           C  
ATOM   2060  CG  ASN   132      52.790  56.910  28.230  1.00  0.00           C  
ATOM   2061  ND2 ASN   132      52.440  57.280  29.500  1.00  0.00           N  
ATOM   2062  OD1 ASN   132      53.950  56.580  27.910  1.00  0.00           O  
ATOM   2063  HN  ASN   132      50.560  54.290  27.580  1.00  0.00           H  
ATOM   2064  HA  ASN   132      50.140  57.050  28.660  1.00  0.00           H  
ATOM   2065  HB1 ASN   132      51.670  57.840  26.830  1.00  0.00           H  
ATOM   2066  HB2 ASN   132      52.030  56.130  26.350  1.00  0.00           H  
ATOM   2067 1HD2 ASN   132      53.200  57.300  30.150  1.00  0.00           H  
ATOM   2068 2HD2 ASN   132      51.500  57.180  29.820  1.00  0.00           H  
ATOM   2069  N   SER   133      48.400  55.670  26.500  1.00  0.00           N  
ATOM   2070  CA  SER   133      47.420  55.880  25.430  1.00  0.00           C  
ATOM   2071  C   SER   133      46.340  56.850  25.860  1.00  0.00           C  
ATOM   2072  O   SER   133      46.050  56.820  27.100  1.00  0.00           O  
ATOM   2073  CB  SER   133      46.730  54.550  25.010  1.00  0.00           C  
ATOM   2074  OG  SER   133      45.730  54.650  24.010  1.00  0.00           O  
ATOM   2075  HN  SER   133      48.640  54.730  26.700  1.00  0.00           H  
ATOM   2076  HA  SER   133      47.950  56.320  24.590  1.00  0.00           H  
ATOM   2077  HB1 SER   133      46.190  53.980  25.810  1.00  0.00           H  
ATOM   2078  HB2 SER   133      47.510  53.870  24.630  1.00  0.00           H  
ATOM   2079  HG1 SER   133      46.250  54.660  23.200  1.00  0.00           H  
ATOM   2080  N   PRO   134      45.700  57.700  25.060  1.00  0.00           N  
ATOM   2081  CA  PRO   134      44.540  58.480  25.490  1.00  0.00           C  
ATOM   2082  C   PRO   134      43.280  57.600  25.470  1.00  0.00           C  
ATOM   2083  O   PRO   134      42.260  58.120  25.880  1.00  0.00           O  
ATOM   2084  CB  PRO   134      44.460  59.580  24.350  1.00  0.00           C  
ATOM   2085  CG  PRO   134      44.980  58.880  23.110  1.00  0.00           C  
ATOM   2086  CD  PRO   134      46.140  58.070  23.690  1.00  0.00           C  
ATOM   2087  HA  PRO   134      44.690  58.860  26.490  1.00  0.00           H  
ATOM   2088  HB1 PRO   134      45.170  60.380  24.640  1.00  0.00           H  
ATOM   2089  HB2 PRO   134      43.420  59.970  24.240  1.00  0.00           H  
ATOM   2090  HG1 PRO   134      44.250  58.200  22.610  1.00  0.00           H  
ATOM   2091  HG2 PRO   134      45.350  59.520  22.280  1.00  0.00           H  
ATOM   2092  HD1 PRO   134      46.380  57.190  23.060  1.00  0.00           H  
ATOM   2093  HD2 PRO   134      47.020  58.750  23.720  1.00  0.00           H  
ATOM   2094  N   TRP   135      43.340  56.320  25.090  1.00  0.00           N  
ATOM   2095  CA  TRP   135      42.190  55.360  25.180  1.00  0.00           C  
ATOM   2096  C   TRP   135      42.240  54.580  26.490  1.00  0.00           C  
ATOM   2097  O   TRP   135      41.330  53.780  26.720  1.00  0.00           O  
ATOM   2098  CB  TRP   135      42.220  54.360  23.950  1.00  0.00           C  
ATOM   2099  CG  TRP   135      40.970  54.570  23.260  1.00  0.00           C  
ATOM   2100  CD1 TRP   135      40.880  55.430  22.160  1.00  0.00           C  
ATOM   2101  CD2 TRP   135      39.710  54.040  23.560  1.00  0.00           C  
ATOM   2102  CE2 TRP   135      38.870  54.430  22.460  1.00  0.00           C  
ATOM   2103  CE3 TRP   135      39.230  53.080  24.430  1.00  0.00           C  
ATOM   2104  NE1 TRP   135      39.620  55.340  21.730  1.00  0.00           N  
ATOM   2105  CZ2 TRP   135      37.550  54.010  22.290  1.00  0.00           C  
ATOM   2106  CZ3 TRP   135      37.880  52.640  24.290  1.00  0.00           C  
ATOM   2107  CH2 TRP   135      37.090  53.110  23.260  1.00  0.00           C  
ATOM   2108  HN  TRP   135      44.110  55.900  24.620  1.00  0.00           H  
ATOM   2109  HA  TRP   135      41.230  55.860  25.240  1.00  0.00           H  
ATOM   2110  HB1 TRP   135      42.340  53.290  24.230  1.00  0.00           H  
ATOM   2111  HB2 TRP   135      43.110  54.450  23.290  1.00  0.00           H  
ATOM   2112  HD1 TRP   135      41.700  55.980  21.720  1.00  0.00           H  
ATOM   2113  HE1 TRP   135      39.330  55.860  20.960  1.00  0.00           H  
ATOM   2114  HE3 TRP   135      39.770  52.810  25.320  1.00  0.00           H  
ATOM   2115  HZ2 TRP   135      36.870  54.380  21.530  1.00  0.00           H  
ATOM   2116  HZ3 TRP   135      37.500  51.890  24.970  1.00  0.00           H  
ATOM   2117  HH2 TRP   135      36.060  52.800  23.210  1.00  0.00           H  
ATOM   2118  N   VAL   136      43.200  54.890  27.340  1.00  0.00           N  
ATOM   2119  CA  VAL   136      43.210  54.520  28.780  1.00  0.00           C  
ATOM   2120  C   VAL   136      43.380  55.710  29.580  1.00  0.00           C  
ATOM   2121  O   VAL   136      44.290  56.490  29.350  1.00  0.00           O  
ATOM   2122  CB  VAL   136      44.370  53.620  29.140  1.00  0.00           C  
ATOM   2123  CG1 VAL   136      44.270  53.160  30.640  1.00  0.00           C  
ATOM   2124  CG2 VAL   136      44.250  52.400  28.100  1.00  0.00           C  
ATOM   2125  HN  VAL   136      43.880  55.520  26.970  1.00  0.00           H  
ATOM   2126  HA  VAL   136      42.300  54.020  29.080  1.00  0.00           H  
ATOM   2127  HB  VAL   136      45.310  54.220  29.120  1.00  0.00           H  
ATOM   2128 1HG1 VAL   136      44.770  53.890  31.310  1.00  0.00           H  
ATOM   2129 2HG1 VAL   136      44.760  52.190  30.840  1.00  0.00           H  
ATOM   2130 3HG1 VAL   136      43.220  53.140  31.030  1.00  0.00           H  
ATOM   2131 1HG2 VAL   136      43.230  51.990  28.000  1.00  0.00           H  
ATOM   2132 2HG2 VAL   136      44.940  51.590  28.420  1.00  0.00           H  
ATOM   2133 3HG2 VAL   136      44.490  52.830  27.100  1.00  0.00           H  
ATOM   2134  N   VAL   137      42.360  55.930  30.420  1.00  0.00           N  
ATOM   2135  CA  VAL   137      42.480  56.890  31.500  1.00  0.00           C  
ATOM   2136  C   VAL   137      43.870  57.180  32.170  1.00  0.00           C  
ATOM   2137  O   VAL   137      44.610  56.240  32.510  1.00  0.00           O  
ATOM   2138  CB  VAL   137      41.460  56.520  32.630  1.00  0.00           C  
ATOM   2139  CG1 VAL   137      41.840  55.160  33.350  1.00  0.00           C  
ATOM   2140  CG2 VAL   137      41.330  57.700  33.630  1.00  0.00           C  
ATOM   2141  HN  VAL   137      41.680  55.200  30.500  1.00  0.00           H  
ATOM   2142  HA  VAL   137      42.160  57.880  31.200  1.00  0.00           H  
ATOM   2143  HB  VAL   137      40.500  56.340  32.090  1.00  0.00           H  
ATOM   2144 1HG1 VAL   137      42.850  55.150  33.820  1.00  0.00           H  
ATOM   2145 2HG1 VAL   137      41.850  54.320  32.630  1.00  0.00           H  
ATOM   2146 3HG1 VAL   137      40.960  55.000  34.010  1.00  0.00           H  
ATOM   2147 1HG2 VAL   137      40.730  57.310  34.480  1.00  0.00           H  
ATOM   2148 2HG2 VAL   137      40.870  58.590  33.150  1.00  0.00           H  
ATOM   2149 3HG2 VAL   137      42.340  57.850  34.060  1.00  0.00           H  
ATOM   2150  N   GLN   138      44.240  58.460  32.270  1.00  0.00           N  
ATOM   2151  CA  GLN   138      45.540  58.930  32.810  1.00  0.00           C  
ATOM   2152  C   GLN   138      45.670  58.770  34.270  1.00  0.00           C  
ATOM   2153  O   GLN   138      45.080  59.550  35.040  1.00  0.00           O  
ATOM   2154  CB  GLN   138      45.890  60.420  32.520  1.00  0.00           C  
ATOM   2155  CG  GLN   138      46.450  60.560  31.030  1.00  0.00           C  
ATOM   2156  CD  GLN   138      46.370  61.900  30.420  1.00  0.00           C  
ATOM   2157  NE2 GLN   138      45.100  62.400  30.250  1.00  0.00           N  
ATOM   2158  OE1 GLN   138      47.350  62.580  30.160  1.00  0.00           O  
ATOM   2159  HN  GLN   138      43.570  59.180  32.110  1.00  0.00           H  
ATOM   2160  HA  GLN   138      46.310  58.280  32.420  1.00  0.00           H  
ATOM   2161  HB1 GLN   138      46.610  60.780  33.280  1.00  0.00           H  
ATOM   2162  HB2 GLN   138      44.970  61.050  32.570  1.00  0.00           H  
ATOM   2163  HG1 GLN   138      46.130  59.780  30.310  1.00  0.00           H  
ATOM   2164  HG2 GLN   138      47.530  60.270  31.060  1.00  0.00           H  
ATOM   2165 1HE2 GLN   138      45.070  63.400  30.140  1.00  0.00           H  
ATOM   2166 2HE2 GLN   138      44.240  61.920  30.440  1.00  0.00           H  
ATOM   2167  N   LEU   139      46.400  57.750  34.740  1.00  0.00           N  
ATOM   2168  CA  LEU   139      46.770  57.530  36.110  1.00  0.00           C  
ATOM   2169  C   LEU   139      47.870  58.470  36.440  1.00  0.00           C  
ATOM   2170  O   LEU   139      48.890  58.510  35.720  1.00  0.00           O  
ATOM   2171  CB  LEU   139      47.070  56.060  36.430  1.00  0.00           C  
ATOM   2172  CG  LEU   139      47.570  55.710  37.840  1.00  0.00           C  
ATOM   2173  CD1 LEU   139      46.460  55.570  38.880  1.00  0.00           C  
ATOM   2174  CD2 LEU   139      48.430  54.450  37.820  1.00  0.00           C  
ATOM   2175  HN  LEU   139      46.700  57.050  34.100  1.00  0.00           H  
ATOM   2176  HA  LEU   139      45.930  57.690  36.770  1.00  0.00           H  
ATOM   2177  HB1 LEU   139      47.820  55.750  35.670  1.00  0.00           H  
ATOM   2178  HB2 LEU   139      46.150  55.500  36.160  1.00  0.00           H  
ATOM   2179  HG  LEU   139      48.200  56.520  38.250  1.00  0.00           H  
ATOM   2180 1HD1 LEU   139      46.160  54.510  38.780  1.00  0.00           H  
ATOM   2181 2HD1 LEU   139      45.600  56.250  38.660  1.00  0.00           H  
ATOM   2182 3HD1 LEU   139      46.820  55.600  39.930  1.00  0.00           H  
ATOM   2183 1HD2 LEU   139      49.130  54.400  38.690  1.00  0.00           H  
ATOM   2184 2HD2 LEU   139      49.130  54.450  36.960  1.00  0.00           H  
ATOM   2185 3HD2 LEU   139      47.810  53.520  37.870  1.00  0.00           H  
ATOM   2186  N   PHE   140      47.700  59.370  37.460  1.00  0.00           N  
ATOM   2187  CA  PHE   140      48.800  60.360  37.760  1.00  0.00           C  
ATOM   2188  C   PHE   140      49.610  59.810  38.990  1.00  0.00           C  
ATOM   2189  O   PHE   140      50.860  59.900  39.000  1.00  0.00           O  
ATOM   2190  CB  PHE   140      48.240  61.730  38.180  1.00  0.00           C  
ATOM   2191  CG  PHE   140      47.250  62.140  37.130  1.00  0.00           C  
ATOM   2192  CD1 PHE   140      45.930  62.540  37.520  1.00  0.00           C  
ATOM   2193  CD2 PHE   140      47.730  62.510  35.860  1.00  0.00           C  
ATOM   2194  CE1 PHE   140      45.170  63.230  36.600  1.00  0.00           C  
ATOM   2195  CE2 PHE   140      46.840  63.110  34.890  1.00  0.00           C  
ATOM   2196  CZ  PHE   140      45.550  63.450  35.270  1.00  0.00           C  
ATOM   2197  HN  PHE   140      46.910  59.480  38.060  1.00  0.00           H  
ATOM   2198  HA  PHE   140      49.470  60.480  36.920  1.00  0.00           H  
ATOM   2199  HB1 PHE   140      49.010  62.530  38.180  1.00  0.00           H  
ATOM   2200  HB2 PHE   140      47.660  61.680  39.140  1.00  0.00           H  
ATOM   2201  HD1 PHE   140      45.620  62.430  38.540  1.00  0.00           H  
ATOM   2202  HD2 PHE   140      48.760  62.330  35.560  1.00  0.00           H  
ATOM   2203  HE1 PHE   140      44.260  63.640  37.000  1.00  0.00           H  
ATOM   2204  HE2 PHE   140      47.160  63.390  33.900  1.00  0.00           H  
ATOM   2205  HZ  PHE   140      44.990  64.010  34.540  1.00  0.00           H  
ATOM   2206  N   TYR   141      48.910  59.300  39.960  1.00  0.00           N  
ATOM   2207  CA  TYR   141      49.440  58.930  41.250  1.00  0.00           C  
ATOM   2208  C   TYR   141      48.780  57.800  41.890  1.00  0.00           C  
ATOM   2209  O   TYR   141      47.630  57.560  41.580  1.00  0.00           O  
ATOM   2210  CB  TYR   141      49.230  60.120  42.230  1.00  0.00           C  
ATOM   2211  CG  TYR   141      49.710  61.440  41.810  1.00  0.00           C  
ATOM   2212  CD1 TYR   141      51.060  61.660  41.670  1.00  0.00           C  
ATOM   2213  CD2 TYR   141      48.800  62.510  41.660  1.00  0.00           C  
ATOM   2214  CE1 TYR   141      51.520  62.980  41.630  1.00  0.00           C  
ATOM   2215  CE2 TYR   141      49.270  63.790  41.380  1.00  0.00           C  
ATOM   2216  CZ  TYR   141      50.630  64.030  41.340  1.00  0.00           C  
ATOM   2217  OH  TYR   141      51.130  65.380  41.120  1.00  0.00           O  
ATOM   2218  HN  TYR   141      47.920  59.330  39.790  1.00  0.00           H  
ATOM   2219  HA  TYR   141      50.500  58.720  41.120  1.00  0.00           H  
ATOM   2220  HB1 TYR   141      49.580  59.880  43.260  1.00  0.00           H  
ATOM   2221  HB2 TYR   141      48.150  60.280  42.450  1.00  0.00           H  
ATOM   2222  HD1 TYR   141      51.740  60.860  41.900  1.00  0.00           H  
ATOM   2223  HD2 TYR   141      47.750  62.390  41.890  1.00  0.00           H  
ATOM   2224  HE1 TYR   141      52.580  63.190  41.620  1.00  0.00           H  
ATOM   2225  HE2 TYR   141      48.570  64.600  41.220  1.00  0.00           H  
ATOM   2226  HH  TYR   141      50.560  65.830  40.490  1.00  0.00           H  
ATOM   2227  N   ALA   142      49.490  57.170  42.820  1.00  0.00           N  
ATOM   2228  CA  ALA   142      49.030  56.100  43.620  1.00  0.00           C  
ATOM   2229  C   ALA   142      49.770  56.180  44.900  1.00  0.00           C  
ATOM   2230  O   ALA   142      50.840  56.800  44.970  1.00  0.00           O  
ATOM   2231  CB  ALA   142      49.220  54.740  42.860  1.00  0.00           C  
ATOM   2232  HN  ALA   142      50.470  57.330  42.920  1.00  0.00           H  
ATOM   2233  HA  ALA   142      48.000  56.290  43.860  1.00  0.00           H  
ATOM   2234  HB1 ALA   142      50.210  54.240  43.010  1.00  0.00           H  
ATOM   2235  HB2 ALA   142      48.970  54.880  41.790  1.00  0.00           H  
ATOM   2236  HB3 ALA   142      48.470  53.980  43.160  1.00  0.00           H  
ATOM   2237  N   PHE   143      49.040  55.720  45.930  1.00  0.00           N  
ATOM   2238  CA  PHE   143      49.430  56.010  47.360  1.00  0.00           C  
ATOM   2239  C   PHE   143      48.650  55.180  48.360  1.00  0.00           C  
ATOM   2240  O   PHE   143      47.710  54.470  48.000  1.00  0.00           O  
ATOM   2241  CB  PHE   143      49.460  57.510  47.620  1.00  0.00           C  
ATOM   2242  CG  PHE   143      48.190  58.120  47.430  1.00  0.00           C  
ATOM   2243  CD1 PHE   143      47.910  58.760  46.210  1.00  0.00           C  
ATOM   2244  CD2 PHE   143      47.380  58.440  48.510  1.00  0.00           C  
ATOM   2245  CE1 PHE   143      46.690  59.440  46.060  1.00  0.00           C  
ATOM   2246  CE2 PHE   143      46.210  59.190  48.430  1.00  0.00           C  
ATOM   2247  CZ  PHE   143      45.820  59.600  47.170  1.00  0.00           C  
ATOM   2248  HN  PHE   143      48.240  55.140  45.810  1.00  0.00           H  
ATOM   2249  HA  PHE   143      50.430  55.600  47.340  1.00  0.00           H  
ATOM   2250  HB1 PHE   143      50.260  57.990  47.010  1.00  0.00           H  
ATOM   2251  HB2 PHE   143      49.850  57.730  48.640  1.00  0.00           H  
ATOM   2252  HD1 PHE   143      48.560  58.630  45.360  1.00  0.00           H  
ATOM   2253  HD2 PHE   143      47.640  57.940  49.440  1.00  0.00           H  
ATOM   2254  HE1 PHE   143      46.490  60.010  45.160  1.00  0.00           H  
ATOM   2255  HE2 PHE   143      45.490  59.130  49.230  1.00  0.00           H  
ATOM   2256  HZ  PHE   143      44.960  60.240  47.050  1.00  0.00           H  
ATOM   2257  N   GLN   144      48.920  55.230  49.650  1.00  0.00           N  
ATOM   2258  CA  GLN   144      48.190  54.320  50.540  1.00  0.00           C  
ATOM   2259  C   GLN   144      48.250  54.890  51.880  1.00  0.00           C  
ATOM   2260  O   GLN   144      49.030  55.780  52.190  1.00  0.00           O  
ATOM   2261  CB  GLN   144      48.660  52.800  50.460  1.00  0.00           C  
ATOM   2262  CG  GLN   144      50.210  52.490  50.620  1.00  0.00           C  
ATOM   2263  CD  GLN   144      50.520  50.950  50.560  1.00  0.00           C  
ATOM   2264  NE2 GLN   144      51.830  50.650  50.290  1.00  0.00           N  
ATOM   2265  OE1 GLN   144      49.630  50.090  50.790  1.00  0.00           O  
ATOM   2266  HN  GLN   144      49.760  55.650  49.980  1.00  0.00           H  
ATOM   2267  HA  GLN   144      47.140  54.380  50.310  1.00  0.00           H  
ATOM   2268  HB1 GLN   144      48.290  52.510  49.460  1.00  0.00           H  
ATOM   2269  HB2 GLN   144      47.990  52.230  51.140  1.00  0.00           H  
ATOM   2270  HG1 GLN   144      50.540  52.850  51.620  1.00  0.00           H  
ATOM   2271  HG2 GLN   144      50.790  53.040  49.850  1.00  0.00           H  
ATOM   2272 1HE2 GLN   144      52.070  49.690  50.410  1.00  0.00           H  
ATOM   2273 2HE2 GLN   144      52.480  51.300  49.890  1.00  0.00           H  
ATOM   2274  N   ASP   145      47.440  54.400  52.810  1.00  0.00           N  
ATOM   2275  CA  ASP   145      47.270  54.800  54.160  1.00  0.00           C  
ATOM   2276  C   ASP   145      46.890  53.540  54.880  1.00  0.00           C  
ATOM   2277  O   ASP   145      46.640  52.570  54.180  1.00  0.00           O  
ATOM   2278  CB  ASP   145      46.110  55.800  54.320  1.00  0.00           C  
ATOM   2279  CG  ASP   145      46.060  56.450  55.620  1.00  0.00           C  
ATOM   2280  OD1 ASP   145      47.100  56.370  56.350  1.00  0.00           O  
ATOM   2281  OD2 ASP   145      45.160  57.210  55.950  1.00  0.00           O1-
ATOM   2282  HN  ASP   145      46.860  53.610  52.600  1.00  0.00           H  
ATOM   2283  HA  ASP   145      48.090  55.340  54.610  1.00  0.00           H  
ATOM   2284  HB1 ASP   145      45.150  55.290  54.100  1.00  0.00           H  
ATOM   2285  HB2 ASP   145      46.230  56.530  53.490  1.00  0.00           H  
ATOM   2286  N   ASP   146      46.970  53.490  56.210  1.00  0.00           N  
ATOM   2287  CA  ASP   146      46.860  52.310  57.070  1.00  0.00           C  
ATOM   2288  C   ASP   146      45.730  51.280  56.620  1.00  0.00           C  
ATOM   2289  O   ASP   146      46.020  50.090  56.510  1.00  0.00           O  
ATOM   2290  CB  ASP   146      46.540  52.770  58.530  1.00  0.00           C  
ATOM   2291  CG  ASP   146      45.170  53.470  58.760  1.00  0.00           C  
ATOM   2292  OD1 ASP   146      44.860  53.490  59.990  1.00  0.00           O  
ATOM   2293  OD2 ASP   146      44.470  53.930  57.830  1.00  0.00           O1-
ATOM   2294  HN  ASP   146      47.010  54.300  56.780  1.00  0.00           H  
ATOM   2295  HA  ASP   146      47.800  51.780  57.030  1.00  0.00           H  
ATOM   2296  HB1 ASP   146      47.320  53.450  58.940  1.00  0.00           H  
ATOM   2297  HB2 ASP   146      46.630  51.880  59.190  1.00  0.00           H  
ATOM   2298  N   ARG   147      44.460  51.660  56.430  1.00  0.00           N  
ATOM   2299  CA  ARG   147      43.470  50.730  56.070  1.00  0.00           C  
ATOM   2300  C   ARG   147      43.000  50.930  54.600  1.00  0.00           C  
ATOM   2301  O   ARG   147      42.100  50.240  54.150  1.00  0.00           O  
ATOM   2302  CB  ARG   147      42.290  50.810  57.070  1.00  0.00           C  
ATOM   2303  CG  ARG   147      41.600  52.190  57.250  1.00  0.00           C  
ATOM   2304  CD  ARG   147      40.350  52.150  58.070  1.00  0.00           C  
ATOM   2305  NE  ARG   147      39.890  53.520  58.480  1.00  0.00           N  
ATOM   2306  CZ  ARG   147      39.260  53.760  59.620  1.00  0.00           C  
ATOM   2307  NH1 ARG   147      38.620  53.020  60.420  1.00  0.00           N1+
ATOM   2308  NH2 ARG   147      39.260  55.050  59.910  1.00  0.00           N  
ATOM   2309  HN  ARG   147      44.270  52.550  56.840  1.00  0.00           H  
ATOM   2310  HA  ARG   147      43.870  49.730  56.180  1.00  0.00           H  
ATOM   2311  HB1 ARG   147      42.690  50.600  58.090  1.00  0.00           H  
ATOM   2312  HB2 ARG   147      41.470  50.110  56.820  1.00  0.00           H  
ATOM   2313  HG1 ARG   147      41.340  52.650  56.270  1.00  0.00           H  
ATOM   2314  HG2 ARG   147      42.440  52.810  57.620  1.00  0.00           H  
ATOM   2315  HD1 ARG   147      40.540  51.420  58.890  1.00  0.00           H  
ATOM   2316  HD2 ARG   147      39.530  51.740  57.440  1.00  0.00           H  
ATOM   2317  HE  ARG   147      40.180  54.300  57.920  1.00  0.00           H  
ATOM   2318 1HH1 ARG   147      38.690  52.020  60.450  1.00  0.00           H  
ATOM   2319 2HH1 ARG   147      38.340  53.390  61.310  1.00  0.00           H  
ATOM   2320 1HH2 ARG   147      39.620  55.630  59.180  1.00  0.00           H  
ATOM   2321 2HH2 ARG   147      38.450  55.430  60.360  1.00  0.00           H  
ATOM   2322  N   TYR   148      43.700  51.750  53.820  1.00  0.00           N  
ATOM   2323  CA  TYR   148      43.300  52.050  52.410  1.00  0.00           C  
ATOM   2324  C   TYR   148      44.410  52.110  51.380  1.00  0.00           C  
ATOM   2325  O   TYR   148      45.580  52.440  51.730  1.00  0.00           O  
ATOM   2326  CB  TYR   148      42.480  53.380  52.440  1.00  0.00           C  
ATOM   2327  CG  TYR   148      41.070  53.360  53.090  1.00  0.00           C  
ATOM   2328  CD1 TYR   148      40.040  52.590  52.570  1.00  0.00           C  
ATOM   2329  CD2 TYR   148      40.790  54.090  54.240  1.00  0.00           C  
ATOM   2330  CE1 TYR   148      38.740  52.590  53.090  1.00  0.00           C  
ATOM   2331  CE2 TYR   148      39.450  54.200  54.710  1.00  0.00           C  
ATOM   2332  CZ  TYR   148      38.530  53.350  54.190  1.00  0.00           C  
ATOM   2333  OH  TYR   148      37.300  53.270  54.800  1.00  0.00           O  
ATOM   2334  HN  TYR   148      44.470  52.280  54.170  1.00  0.00           H  
ATOM   2335  HA  TYR   148      42.600  51.320  52.040  1.00  0.00           H  
ATOM   2336  HB1 TYR   148      42.390  53.800  51.420  1.00  0.00           H  
ATOM   2337  HB2 TYR   148      43.040  54.170  52.970  1.00  0.00           H  
ATOM   2338  HD1 TYR   148      40.240  52.020  51.680  1.00  0.00           H  
ATOM   2339  HD2 TYR   148      41.500  54.700  54.780  1.00  0.00           H  
ATOM   2340  HE1 TYR   148      37.980  51.950  52.670  1.00  0.00           H  
ATOM   2341  HE2 TYR   148      39.340  54.620  55.700  1.00  0.00           H  
ATOM   2342  HH  TYR   148      36.830  52.570  54.350  1.00  0.00           H  
ATOM   2343  N   LEU   149      43.970  51.850  50.140  1.00  0.00           N  
ATOM   2344  CA  LEU   149      44.720  51.910  48.880  1.00  0.00           C  
ATOM   2345  C   LEU   149      44.070  52.960  47.870  1.00  0.00           C  
ATOM   2346  O   LEU   149      42.850  52.870  47.660  1.00  0.00           O  
ATOM   2347  CB  LEU   149      44.900  50.570  48.170  1.00  0.00           C  
ATOM   2348  CG  LEU   149      45.560  49.450  48.970  1.00  0.00           C  
ATOM   2349  CD1 LEU   149      45.230  48.280  48.170  1.00  0.00           C  
ATOM   2350  CD2 LEU   149      47.100  49.630  49.170  1.00  0.00           C  
ATOM   2351  HN  LEU   149      43.000  51.630  50.050  1.00  0.00           H  
ATOM   2352  HA  LEU   149      45.750  52.210  49.030  1.00  0.00           H  
ATOM   2353  HB1 LEU   149      45.410  50.550  47.180  1.00  0.00           H  
ATOM   2354  HB2 LEU   149      43.870  50.210  47.950  1.00  0.00           H  
ATOM   2355  HG  LEU   149      45.170  49.320  50.010  1.00  0.00           H  
ATOM   2356 1HD1 LEU   149      45.600  48.380  47.130  1.00  0.00           H  
ATOM   2357 2HD1 LEU   149      44.150  48.020  48.120  1.00  0.00           H  
ATOM   2358 3HD1 LEU   149      45.820  47.440  48.610  1.00  0.00           H  
ATOM   2359 1HD2 LEU   149      47.620  49.800  48.200  1.00  0.00           H  
ATOM   2360 2HD2 LEU   149      47.570  48.820  49.760  1.00  0.00           H  
ATOM   2361 3HD2 LEU   149      47.250  50.530  49.810  1.00  0.00           H  
ATOM   2362  N   TYR   150      44.910  53.900  47.390  1.00  0.00           N  
ATOM   2363  CA  TYR   150      44.390  54.980  46.610  1.00  0.00           C  
ATOM   2364  C   TYR   150      45.080  55.090  45.230  1.00  0.00           C  
ATOM   2365  O   TYR   150      46.270  54.940  45.050  1.00  0.00           O  
ATOM   2366  CB  TYR   150      44.610  56.300  47.410  1.00  0.00           C  
ATOM   2367  CG  TYR   150      43.890  56.380  48.700  1.00  0.00           C  
ATOM   2368  CD1 TYR   150      44.650  56.350  49.920  1.00  0.00           C  
ATOM   2369  CD2 TYR   150      42.490  56.500  48.740  1.00  0.00           C  
ATOM   2370  CE1 TYR   150      43.970  56.470  51.200  1.00  0.00           C  
ATOM   2371  CE2 TYR   150      41.820  56.610  49.980  1.00  0.00           C  
ATOM   2372  CZ  TYR   150      42.580  56.630  51.170  1.00  0.00           C  
ATOM   2373  OH  TYR   150      42.050  56.700  52.520  1.00  0.00           O  
ATOM   2374  HN  TYR   150      45.820  54.070  47.760  1.00  0.00           H  
ATOM   2375  HA  TYR   150      43.310  54.860  46.600  1.00  0.00           H  
ATOM   2376  HB1 TYR   150      44.250  57.110  46.750  1.00  0.00           H  
ATOM   2377  HB2 TYR   150      45.690  56.480  47.610  1.00  0.00           H  
ATOM   2378  HD1 TYR   150      45.730  56.290  49.900  1.00  0.00           H  
ATOM   2379  HD2 TYR   150      42.020  56.490  47.770  1.00  0.00           H  
ATOM   2380  HE1 TYR   150      44.460  56.570  52.150  1.00  0.00           H  
ATOM   2381  HE2 TYR   150      40.760  56.820  50.100  1.00  0.00           H  
ATOM   2382  HH  TYR   150      41.090  56.760  52.530  1.00  0.00           H  
ATOM   2383  N   MET   151      44.210  55.320  44.210  1.00  0.00           N  
ATOM   2384  CA  MET   151      44.670  55.540  42.860  1.00  0.00           C  
ATOM   2385  C   MET   151      44.050  56.820  42.250  1.00  0.00           C  
ATOM   2386  O   MET   151      42.820  57.000  42.320  1.00  0.00           O  
ATOM   2387  CB  MET   151      44.430  54.290  41.990  1.00  0.00           C  
ATOM   2388  CG  MET   151      45.270  53.010  42.230  1.00  0.00           C  
ATOM   2389  SD  MET   151      44.780  51.640  41.140  1.00  0.00           S  
ATOM   2390  CE  MET   151      43.080  51.540  41.400  1.00  0.00           C  
ATOM   2391  HN  MET   151      43.250  55.260  44.480  1.00  0.00           H  
ATOM   2392  HA  MET   151      45.720  55.800  42.880  1.00  0.00           H  
ATOM   2393  HB1 MET   151      44.650  54.440  40.910  1.00  0.00           H  
ATOM   2394  HB2 MET   151      43.330  54.130  42.020  1.00  0.00           H  
ATOM   2395  HG1 MET   151      45.100  52.600  43.250  1.00  0.00           H  
ATOM   2396  HG2 MET   151      46.350  53.260  42.200  1.00  0.00           H  
ATOM   2397  HE1 MET   151      42.500  52.200  40.710  1.00  0.00           H  
ATOM   2398  HE2 MET   151      42.850  51.780  42.460  1.00  0.00           H  
ATOM   2399  HE3 MET   151      42.750  50.510  41.150  1.00  0.00           H  
ATOM   2400  N   VAL   152      44.930  57.710  41.740  1.00  0.00           N  
ATOM   2401  CA  VAL   152      44.440  59.060  41.390  1.00  0.00           C  
ATOM   2402  C   VAL   152      44.600  59.280  39.920  1.00  0.00           C  
ATOM   2403  O   VAL   152      45.600  58.910  39.250  1.00  0.00           O  
ATOM   2404  CB  VAL   152      45.130  60.130  42.270  1.00  0.00           C  
ATOM   2405  CG1 VAL   152      45.130  61.510  41.640  1.00  0.00           C  
ATOM   2406  CG2 VAL   152      44.280  60.300  43.490  1.00  0.00           C  
ATOM   2407  HN  VAL   152      45.900  57.560  41.550  1.00  0.00           H  
ATOM   2408  HA  VAL   152      43.360  59.090  41.440  1.00  0.00           H  
ATOM   2409  HB  VAL   152      46.150  59.770  42.480  1.00  0.00           H  
ATOM   2410 1HG1 VAL   152      44.060  61.790  41.530  1.00  0.00           H  
ATOM   2411 2HG1 VAL   152      45.740  61.530  40.710  1.00  0.00           H  
ATOM   2412 3HG1 VAL   152      45.680  62.150  42.350  1.00  0.00           H  
ATOM   2413 1HG2 VAL   152      44.230  59.410  44.150  1.00  0.00           H  
ATOM   2414 2HG2 VAL   152      43.290  60.710  43.190  1.00  0.00           H  
ATOM   2415 3HG2 VAL   152      44.870  61.010  44.110  1.00  0.00           H  
ATOM   2416  N   MET   153      43.590  59.900  39.310  1.00  0.00           N  
ATOM   2417  CA  MET   153      43.510  60.010  37.840  1.00  0.00           C  
ATOM   2418  C   MET   153      42.590  61.110  37.420  1.00  0.00           C  
ATOM   2419  O   MET   153      41.910  61.810  38.220  1.00  0.00           O  
ATOM   2420  CB  MET   153      42.960  58.620  37.280  1.00  0.00           C  
ATOM   2421  CG  MET   153      41.600  58.150  37.820  1.00  0.00           C  
ATOM   2422  SD  MET   153      41.410  56.330  37.600  1.00  0.00           S  
ATOM   2423  CE  MET   153      40.230  56.110  38.910  1.00  0.00           C  
ATOM   2424  HN  MET   153      42.810  60.200  39.850  1.00  0.00           H  
ATOM   2425  HA  MET   153      44.440  60.320  37.390  1.00  0.00           H  
ATOM   2426  HB1 MET   153      43.680  57.880  37.690  1.00  0.00           H  
ATOM   2427  HB2 MET   153      43.050  58.550  36.180  1.00  0.00           H  
ATOM   2428  HG1 MET   153      40.860  58.660  37.170  1.00  0.00           H  
ATOM   2429  HG2 MET   153      41.380  58.460  38.870  1.00  0.00           H  
ATOM   2430  HE1 MET   153      40.730  56.330  39.870  1.00  0.00           H  
ATOM   2431  HE2 MET   153      39.990  55.030  39.020  1.00  0.00           H  
ATOM   2432  HE3 MET   153      39.270  56.670  38.790  1.00  0.00           H  
ATOM   2433  N   GLU   154      42.500  61.340  36.080  1.00  0.00           N  
ATOM   2434  CA  GLU   154      41.530  62.190  35.400  1.00  0.00           C  
ATOM   2435  C   GLU   154      40.110  61.750  35.540  1.00  0.00           C  
ATOM   2436  O   GLU   154      39.800  60.610  35.790  1.00  0.00           O  
ATOM   2437  CB  GLU   154      41.980  62.350  33.910  1.00  0.00           C  
ATOM   2438  CG  GLU   154      41.740  61.120  32.990  1.00  0.00           C  
ATOM   2439  CD  GLU   154      42.280  61.270  31.580  1.00  0.00           C  
ATOM   2440  OE1 GLU   154      42.190  62.400  30.970  1.00  0.00           O  
ATOM   2441  OE2 GLU   154      42.810  60.290  30.920  1.00  0.00           O1-
ATOM   2442  HN  GLU   154      43.140  60.900  35.460  1.00  0.00           H  
ATOM   2443  HA  GLU   154      41.720  63.110  35.940  1.00  0.00           H  
ATOM   2444  HB1 GLU   154      43.080  62.480  33.880  1.00  0.00           H  
ATOM   2445  HB2 GLU   154      41.480  63.280  33.530  1.00  0.00           H  
ATOM   2446  HG1 GLU   154      40.660  60.870  32.940  1.00  0.00           H  
ATOM   2447  HG2 GLU   154      42.290  60.250  33.430  1.00  0.00           H  
ATOM   2448  N   TYR   155      39.120  62.660  35.530  1.00  0.00           N  
ATOM   2449  CA  TYR   155      37.660  62.440  35.650  1.00  0.00           C  
ATOM   2450  C   TYR   155      36.990  62.690  34.380  1.00  0.00           C  
ATOM   2451  O   TYR   155      37.190  63.610  33.690  1.00  0.00           O  
ATOM   2452  CB  TYR   155      37.190  63.440  36.790  1.00  0.00           C  
ATOM   2453  CG  TYR   155      35.640  63.460  37.000  1.00  0.00           C  
ATOM   2454  CD1 TYR   155      34.960  62.410  37.550  1.00  0.00           C  
ATOM   2455  CD2 TYR   155      35.010  64.680  36.820  1.00  0.00           C  
ATOM   2456  CE1 TYR   155      33.580  62.490  37.700  1.00  0.00           C  
ATOM   2457  CE2 TYR   155      33.670  64.800  37.090  1.00  0.00           C  
ATOM   2458  CZ  TYR   155      32.900  63.760  37.500  1.00  0.00           C  
ATOM   2459  OH  TYR   155      31.520  63.810  37.580  1.00  0.00           O  
ATOM   2460  HN  TYR   155      39.330  63.630  35.460  1.00  0.00           H  
ATOM   2461  HA  TYR   155      37.530  61.410  35.940  1.00  0.00           H  
ATOM   2462  HB1 TYR   155      37.570  64.400  36.380  1.00  0.00           H  
ATOM   2463  HB2 TYR   155      37.720  63.250  37.750  1.00  0.00           H  
ATOM   2464  HD1 TYR   155      35.420  61.480  37.840  1.00  0.00           H  
ATOM   2465  HD2 TYR   155      35.640  65.440  36.390  1.00  0.00           H  
ATOM   2466  HE1 TYR   155      32.980  61.660  38.040  1.00  0.00           H  
ATOM   2467  HE2 TYR   155      33.230  65.790  37.080  1.00  0.00           H  
ATOM   2468  HH  TYR   155      31.300  64.730  37.410  1.00  0.00           H  
ATOM   2469  N   MET   156      36.080  61.720  33.950  1.00  0.00           N  
ATOM   2470  CA  MET   156      35.410  61.850  32.670  1.00  0.00           C  
ATOM   2471  C   MET   156      33.960  62.190  33.040  1.00  0.00           C  
ATOM   2472  O   MET   156      33.090  61.410  33.530  1.00  0.00           O  
ATOM   2473  CB  MET   156      35.500  60.530  31.940  1.00  0.00           C  
ATOM   2474  CG  MET   156      36.850  60.100  31.300  1.00  0.00           C  
ATOM   2475  SD  MET   156      38.150  59.800  32.510  1.00  0.00           S  
ATOM   2476  CE  MET   156      37.840  58.020  32.500  1.00  0.00           C  
ATOM   2477  HN  MET   156      35.840  60.960  34.540  1.00  0.00           H  
ATOM   2478  HA  MET   156      35.900  62.550  32.010  1.00  0.00           H  
ATOM   2479  HB1 MET   156      34.790  60.500  31.090  1.00  0.00           H  
ATOM   2480  HB2 MET   156      35.140  59.720  32.610  1.00  0.00           H  
ATOM   2481  HG1 MET   156      37.160  60.810  30.500  1.00  0.00           H  
ATOM   2482  HG2 MET   156      36.660  59.160  30.750  1.00  0.00           H  
ATOM   2483  HE1 MET   156      36.750  57.830  32.480  1.00  0.00           H  
ATOM   2484  HE2 MET   156      38.320  57.480  33.360  1.00  0.00           H  
ATOM   2485  HE3 MET   156      38.060  57.470  31.560  1.00  0.00           H  
ATOM   2486  N   PRO   157      33.560  63.450  32.780  1.00  0.00           N  
ATOM   2487  CA  PRO   157      32.350  63.990  33.400  1.00  0.00           C  
ATOM   2488  C   PRO   157      31.110  63.550  32.690  1.00  0.00           C  
ATOM   2489  O   PRO   157      29.980  63.820  33.120  1.00  0.00           O  
ATOM   2490  CB  PRO   157      32.520  65.540  33.260  1.00  0.00           C  
ATOM   2491  CG  PRO   157      33.280  65.700  31.880  1.00  0.00           C  
ATOM   2492  CD  PRO   157      34.340  64.580  32.170  1.00  0.00           C  
ATOM   2493  HA  PRO   157      32.320  63.640  34.420  1.00  0.00           H  
ATOM   2494  HB1 PRO   157      33.110  65.910  34.120  1.00  0.00           H  
ATOM   2495  HB2 PRO   157      31.570  66.090  33.350  1.00  0.00           H  
ATOM   2496  HG1 PRO   157      32.670  65.460  30.980  1.00  0.00           H  
ATOM   2497  HG2 PRO   157      33.670  66.740  31.780  1.00  0.00           H  
ATOM   2498  HD1 PRO   157      34.670  64.180  31.190  1.00  0.00           H  
ATOM   2499  HD2 PRO   157      35.020  65.010  32.940  1.00  0.00           H  
ATOM   2500  N   GLY   158      31.220  62.950  31.500  1.00  0.00           N  
ATOM   2501  CA  GLY   158      30.200  62.300  30.650  1.00  0.00           C  
ATOM   2502  C   GLY   158      29.760  61.030  31.270  1.00  0.00           C  
ATOM   2503  O   GLY   158      28.630  60.680  31.020  1.00  0.00           O  
ATOM   2504  HN  GLY   158      32.130  62.860  31.090  1.00  0.00           H  
ATOM   2505  HA1 GLY   158      30.600  62.090  29.670  1.00  0.00           H  
ATOM   2506  HA2 GLY   158      29.310  62.920  30.630  1.00  0.00           H  
ATOM   2507  N   GLY   159      30.730  60.250  31.810  1.00  0.00           N  
ATOM   2508  CA  GLY   159      30.410  58.910  32.420  1.00  0.00           C  
ATOM   2509  C   GLY   159      30.240  57.800  31.320  1.00  0.00           C  
ATOM   2510  O   GLY   159      30.790  57.920  30.230  1.00  0.00           O  
ATOM   2511  HN  GLY   159      31.670  60.590  31.890  1.00  0.00           H  
ATOM   2512  HA1 GLY   159      29.520  58.850  33.030  1.00  0.00           H  
ATOM   2513  HA2 GLY   159      31.190  58.640  33.120  1.00  0.00           H  
ATOM   2514  N   ASP   160      29.440  56.790  31.640  1.00  0.00           N  
ATOM   2515  CA  ASP   160      29.180  55.620  30.830  1.00  0.00           C  
ATOM   2516  C   ASP   160      28.550  55.890  29.430  1.00  0.00           C  
ATOM   2517  O   ASP   160      27.670  56.730  29.320  1.00  0.00           O  
ATOM   2518  CB  ASP   160      28.110  54.710  31.550  1.00  0.00           C  
ATOM   2519  CG  ASP   160      28.390  54.380  33.010  1.00  0.00           C  
ATOM   2520  OD1 ASP   160      27.910  53.320  33.470  1.00  0.00           O  
ATOM   2521  OD2 ASP   160      28.970  55.120  33.810  1.00  0.00           O1-
ATOM   2522  HN  ASP   160      29.100  56.520  32.540  1.00  0.00           H  
ATOM   2523  HA  ASP   160      30.100  55.070  30.780  1.00  0.00           H  
ATOM   2524  HB1 ASP   160      27.860  53.840  30.910  1.00  0.00           H  
ATOM   2525  HB2 ASP   160      27.190  55.330  31.640  1.00  0.00           H  
ATOM   2526  N   LEU   161      29.060  55.270  28.300  1.00  0.00           N  
ATOM   2527  CA  LEU   161      28.570  55.640  27.000  1.00  0.00           C  
ATOM   2528  C   LEU   161      27.080  55.260  26.840  1.00  0.00           C  
ATOM   2529  O   LEU   161      26.260  55.910  26.270  1.00  0.00           O  
ATOM   2530  CB  LEU   161      29.400  54.910  25.880  1.00  0.00           C  
ATOM   2531  CG  LEU   161      29.160  55.290  24.420  1.00  0.00           C  
ATOM   2532  CD1 LEU   161      29.540  56.720  24.150  1.00  0.00           C  
ATOM   2533  CD2 LEU   161      29.830  54.210  23.540  1.00  0.00           C  
ATOM   2534  HN  LEU   161      29.770  54.560  28.300  1.00  0.00           H  
ATOM   2535  HA  LEU   161      28.630  56.700  26.830  1.00  0.00           H  
ATOM   2536  HB1 LEU   161      29.080  53.850  25.930  1.00  0.00           H  
ATOM   2537  HB2 LEU   161      30.500  54.990  26.060  1.00  0.00           H  
ATOM   2538  HG  LEU   161      28.070  55.180  24.200  1.00  0.00           H  
ATOM   2539 1HD1 LEU   161      30.570  56.950  24.500  1.00  0.00           H  
ATOM   2540 2HD1 LEU   161      28.760  57.400  24.580  1.00  0.00           H  
ATOM   2541 3HD1 LEU   161      29.610  57.000  23.080  1.00  0.00           H  
ATOM   2542 1HD2 LEU   161      30.910  54.380  23.760  1.00  0.00           H  
ATOM   2543 2HD2 LEU   161      29.820  54.400  22.440  1.00  0.00           H  
ATOM   2544 3HD2 LEU   161      29.420  53.200  23.750  1.00  0.00           H  
ATOM   2545  N   VAL   162      26.720  54.140  27.490  1.00  0.00           N  
ATOM   2546  CA  VAL   162      25.420  53.540  27.450  1.00  0.00           C  
ATOM   2547  C   VAL   162      24.370  54.470  28.020  1.00  0.00           C  
ATOM   2548  O   VAL   162      23.240  54.550  27.560  1.00  0.00           O  
ATOM   2549  CB  VAL   162      25.510  52.130  27.970  1.00  0.00           C  
ATOM   2550  CG1 VAL   162      25.740  52.110  29.530  1.00  0.00           C  
ATOM   2551  CG2 VAL   162      24.240  51.270  27.720  1.00  0.00           C  
ATOM   2552  HN  VAL   162      27.410  53.690  28.050  1.00  0.00           H  
ATOM   2553  HA  VAL   162      25.200  53.470  26.400  1.00  0.00           H  
ATOM   2554  HB  VAL   162      26.430  51.630  27.590  1.00  0.00           H  
ATOM   2555 1HG1 VAL   162      25.850  51.080  29.910  1.00  0.00           H  
ATOM   2556 2HG1 VAL   162      24.840  52.610  29.950  1.00  0.00           H  
ATOM   2557 3HG1 VAL   162      26.700  52.600  29.800  1.00  0.00           H  
ATOM   2558 1HG2 VAL   162      23.310  51.650  28.190  1.00  0.00           H  
ATOM   2559 2HG2 VAL   162      24.470  50.220  28.010  1.00  0.00           H  
ATOM   2560 3HG2 VAL   162      24.170  51.200  26.620  1.00  0.00           H  
ATOM   2561  N   ASN   163      24.730  55.390  29.010  1.00  0.00           N  
ATOM   2562  CA  ASN   163      23.740  56.250  29.570  1.00  0.00           C  
ATOM   2563  C   ASN   163      23.410  57.350  28.580  1.00  0.00           C  
ATOM   2564  O   ASN   163      22.310  57.910  28.530  1.00  0.00           O  
ATOM   2565  CB  ASN   163      24.130  56.850  30.980  1.00  0.00           C  
ATOM   2566  CG  ASN   163      24.120  55.710  32.010  1.00  0.00           C  
ATOM   2567  ND2 ASN   163      24.760  55.960  33.140  1.00  0.00           N  
ATOM   2568  OD1 ASN   163      23.550  54.630  31.790  1.00  0.00           O  
ATOM   2569  HN  ASN   163      25.610  55.560  29.440  1.00  0.00           H  
ATOM   2570  HA  ASN   163      22.790  55.740  29.680  1.00  0.00           H  
ATOM   2571  HB1 ASN   163      23.540  57.760  31.230  1.00  0.00           H  
ATOM   2572  HB2 ASN   163      25.170  57.210  30.870  1.00  0.00           H  
ATOM   2573 1HD2 ASN   163      25.390  56.710  33.310  1.00  0.00           H  
ATOM   2574 2HD2 ASN   163      24.730  55.240  33.840  1.00  0.00           H  
ATOM   2575  N   LEU   164      24.380  57.690  27.680  1.00  0.00           N  
ATOM   2576  CA  LEU   164      24.100  58.620  26.560  1.00  0.00           C  
ATOM   2577  C   LEU   164      23.070  58.120  25.590  1.00  0.00           C  
ATOM   2578  O   LEU   164      22.020  58.730  25.330  1.00  0.00           O  
ATOM   2579  CB  LEU   164      25.360  58.970  25.750  1.00  0.00           C  
ATOM   2580  CG  LEU   164      25.240  59.940  24.580  1.00  0.00           C  
ATOM   2581  CD1 LEU   164      24.710  61.340  25.120  1.00  0.00           C  
ATOM   2582  CD2 LEU   164      26.620  60.070  23.880  1.00  0.00           C  
ATOM   2583  HN  LEU   164      25.300  57.320  27.630  1.00  0.00           H  
ATOM   2584  HA  LEU   164      23.780  59.540  27.020  1.00  0.00           H  
ATOM   2585  HB1 LEU   164      25.840  58.060  25.340  1.00  0.00           H  
ATOM   2586  HB2 LEU   164      26.110  59.440  26.430  1.00  0.00           H  
ATOM   2587  HG  LEU   164      24.540  59.540  23.820  1.00  0.00           H  
ATOM   2588 1HD1 LEU   164      25.150  61.670  26.090  1.00  0.00           H  
ATOM   2589 2HD1 LEU   164      23.600  61.320  25.170  1.00  0.00           H  
ATOM   2590 3HD1 LEU   164      25.050  62.160  24.450  1.00  0.00           H  
ATOM   2591 1HD2 LEU   164      27.070  59.080  23.650  1.00  0.00           H  
ATOM   2592 2HD2 LEU   164      27.280  60.560  24.630  1.00  0.00           H  
ATOM   2593 3HD2 LEU   164      26.620  60.670  22.940  1.00  0.00           H  
ATOM   2594  N   MET   165      23.350  56.870  25.220  1.00  0.00           N  
ATOM   2595  CA  MET   165      22.600  56.100  24.310  1.00  0.00           C  
ATOM   2596  C   MET   165      21.200  55.690  24.850  1.00  0.00           C  
ATOM   2597  O   MET   165      20.180  55.690  24.190  1.00  0.00           O  
ATOM   2598  CB  MET   165      23.400  54.870  23.890  1.00  0.00           C  
ATOM   2599  CG  MET   165      24.560  55.230  22.890  1.00  0.00           C  
ATOM   2600  SD  MET   165      25.440  53.890  22.030  1.00  0.00           S  
ATOM   2601  CE  MET   165      26.520  55.000  21.090  1.00  0.00           C  
ATOM   2602  HN  MET   165      24.020  56.470  25.840  1.00  0.00           H  
ATOM   2603  HA  MET   165      22.350  56.640  23.400  1.00  0.00           H  
ATOM   2604  HB1 MET   165      22.850  54.020  23.430  1.00  0.00           H  
ATOM   2605  HB2 MET   165      23.820  54.460  24.840  1.00  0.00           H  
ATOM   2606  HG1 MET   165      25.340  55.710  23.520  1.00  0.00           H  
ATOM   2607  HG2 MET   165      24.150  55.910  22.110  1.00  0.00           H  
ATOM   2608  HE1 MET   165      27.460  55.280  21.630  1.00  0.00           H  
ATOM   2609  HE2 MET   165      26.060  55.870  20.580  1.00  0.00           H  
ATOM   2610  HE3 MET   165      26.980  54.420  20.270  1.00  0.00           H  
ATOM   2611  N   SER   166      21.060  55.440  26.160  1.00  0.00           N  
ATOM   2612  CA  SER   166      19.750  55.190  26.860  1.00  0.00           C  
ATOM   2613  C   SER   166      18.790  56.330  26.870  1.00  0.00           C  
ATOM   2614  O   SER   166      17.610  56.020  27.130  1.00  0.00           O  
ATOM   2615  CB  SER   166      20.080  54.900  28.300  1.00  0.00           C  
ATOM   2616  OG  SER   166      20.820  53.720  28.460  1.00  0.00           O  
ATOM   2617  HN  SER   166      21.860  55.420  26.750  1.00  0.00           H  
ATOM   2618  HA  SER   166      19.290  54.340  26.390  1.00  0.00           H  
ATOM   2619  HB1 SER   166      19.120  54.870  28.850  1.00  0.00           H  
ATOM   2620  HB2 SER   166      20.620  55.720  28.820  1.00  0.00           H  
ATOM   2621  HG1 SER   166      21.660  53.810  28.000  1.00  0.00           H  
ATOM   2622  N   ASN   167      19.280  57.580  26.770  1.00  0.00           N  
ATOM   2623  CA  ASN   167      18.350  58.660  27.000  1.00  0.00           C  
ATOM   2624  C   ASN   167      17.970  59.290  25.710  1.00  0.00           C  
ATOM   2625  O   ASN   167      16.830  59.780  25.620  1.00  0.00           O  
ATOM   2626  CB  ASN   167      18.980  59.730  27.980  1.00  0.00           C  
ATOM   2627  CG  ASN   167      19.350  59.130  29.340  1.00  0.00           C  
ATOM   2628  ND2 ASN   167      20.050  59.960  30.160  1.00  0.00           N  
ATOM   2629  OD1 ASN   167      18.980  58.050  29.760  1.00  0.00           O  
ATOM   2630  HN  ASN   167      20.260  57.780  26.690  1.00  0.00           H  
ATOM   2631  HA  ASN   167      17.430  58.320  27.460  1.00  0.00           H  
ATOM   2632  HB1 ASN   167      18.290  60.590  28.090  1.00  0.00           H  
ATOM   2633  HB2 ASN   167      19.890  60.260  27.620  1.00  0.00           H  
ATOM   2634 1HD2 ASN   167      20.190  59.690  31.120  1.00  0.00           H  
ATOM   2635 2HD2 ASN   167      20.430  60.830  29.860  1.00  0.00           H  
ATOM   2636  N   TYR   168      18.910  59.300  24.750  1.00  0.00           N  
ATOM   2637  CA  TYR   168      18.830  60.050  23.510  1.00  0.00           C  
ATOM   2638  C   TYR   168      19.150  59.050  22.440  1.00  0.00           C  
ATOM   2639  O   TYR   168      19.930  58.130  22.690  1.00  0.00           O  
ATOM   2640  CB  TYR   168      19.860  61.150  23.670  1.00  0.00           C  
ATOM   2641  CG  TYR   168      20.220  61.900  22.400  1.00  0.00           C  
ATOM   2642  CD1 TYR   168      19.390  62.910  21.840  1.00  0.00           C  
ATOM   2643  CD2 TYR   168      21.550  61.700  21.830  1.00  0.00           C  
ATOM   2644  CE1 TYR   168      19.790  63.560  20.640  1.00  0.00           C  
ATOM   2645  CE2 TYR   168      21.920  62.350  20.650  1.00  0.00           C  
ATOM   2646  CZ  TYR   168      21.050  63.250  20.090  1.00  0.00           C  
ATOM   2647  OH  TYR   168      21.370  63.740  18.790  1.00  0.00           O  
ATOM   2648  HN  TYR   168      19.720  58.730  24.910  1.00  0.00           H  
ATOM   2649  HA  TYR   168      17.900  60.570  23.340  1.00  0.00           H  
ATOM   2650  HB1 TYR   168      20.820  60.660  23.940  1.00  0.00           H  
ATOM   2651  HB2 TYR   168      19.510  61.930  24.390  1.00  0.00           H  
ATOM   2652  HD1 TYR   168      18.410  63.060  22.260  1.00  0.00           H  
ATOM   2653  HD2 TYR   168      22.280  61.020  22.250  1.00  0.00           H  
ATOM   2654  HE1 TYR   168      19.170  64.290  20.130  1.00  0.00           H  
ATOM   2655  HE2 TYR   168      22.820  62.040  20.150  1.00  0.00           H  
ATOM   2656  HH  TYR   168      20.660  64.300  18.470  1.00  0.00           H  
ATOM   2657  N   ASP   169      18.590  59.160  21.220  1.00  0.00           N  
ATOM   2658  CA  ASP   169      19.010  58.420  20.080  1.00  0.00           C  
ATOM   2659  C   ASP   169      20.070  59.200  19.220  1.00  0.00           C  
ATOM   2660  O   ASP   169      19.960  60.280  18.620  1.00  0.00           O  
ATOM   2661  CB  ASP   169      17.760  57.960  19.200  1.00  0.00           C  
ATOM   2662  CG  ASP   169      16.750  57.040  19.910  1.00  0.00           C  
ATOM   2663  OD1 ASP   169      17.180  56.220  20.690  1.00  0.00           O  
ATOM   2664  OD2 ASP   169      15.530  57.080  19.460  1.00  0.00           O1-
ATOM   2665  HN  ASP   169      17.760  59.690  21.090  1.00  0.00           H  
ATOM   2666  HA  ASP   169      19.590  57.570  20.400  1.00  0.00           H  
ATOM   2667  HB1 ASP   169      18.150  57.410  18.320  1.00  0.00           H  
ATOM   2668  HB2 ASP   169      17.110  58.720  18.700  1.00  0.00           H  
ATOM   2669  N   VAL   170      21.260  58.560  19.250  1.00  0.00           N  
ATOM   2670  CA  VAL   170      22.520  59.080  18.680  1.00  0.00           C  
ATOM   2671  C   VAL   170      22.350  59.180  17.190  1.00  0.00           C  
ATOM   2672  O   VAL   170      21.500  58.440  16.620  1.00  0.00           O  
ATOM   2673  CB  VAL   170      23.790  58.390  19.110  1.00  0.00           C  
ATOM   2674  CG1 VAL   170      24.180  58.650  20.630  1.00  0.00           C  
ATOM   2675  CG2 VAL   170      23.730  56.810  18.850  1.00  0.00           C  
ATOM   2676  HN  VAL   170      21.390  57.740  19.800  1.00  0.00           H  
ATOM   2677  HA  VAL   170      22.580  60.050  19.140  1.00  0.00           H  
ATOM   2678  HB  VAL   170      24.610  58.880  18.520  1.00  0.00           H  
ATOM   2679 1HG1 VAL   170      24.390  59.740  20.720  1.00  0.00           H  
ATOM   2680 2HG1 VAL   170      25.050  58.020  20.890  1.00  0.00           H  
ATOM   2681 3HG1 VAL   170      23.350  58.310  21.280  1.00  0.00           H  
ATOM   2682 1HG2 VAL   170      22.870  56.430  19.430  1.00  0.00           H  
ATOM   2683 2HG2 VAL   170      24.730  56.540  19.240  1.00  0.00           H  
ATOM   2684 3HG2 VAL   170      23.690  56.630  17.750  1.00  0.00           H  
ATOM   2685  N   PRO   171      23.110  60.080  16.550  1.00  0.00           N  
ATOM   2686  CA  PRO   171      23.270  60.200  15.120  1.00  0.00           C  
ATOM   2687  C   PRO   171      23.990  59.020  14.450  1.00  0.00           C  
ATOM   2688  O   PRO   171      24.920  58.450  15.070  1.00  0.00           O  
ATOM   2689  CB  PRO   171      23.990  61.510  14.900  1.00  0.00           C  
ATOM   2690  CG  PRO   171      23.470  62.320  16.060  1.00  0.00           C  
ATOM   2691  CD  PRO   171      23.270  61.410  17.210  1.00  0.00           C  
ATOM   2692  HA  PRO   171      22.310  60.160  14.630  1.00  0.00           H  
ATOM   2693  HB1 PRO   171      23.730  62.020  13.950  1.00  0.00           H  
ATOM   2694  HB2 PRO   171      25.100  61.470  14.950  1.00  0.00           H  
ATOM   2695  HG1 PRO   171      24.180  63.160  16.230  1.00  0.00           H  
ATOM   2696  HG2 PRO   171      22.500  62.710  15.690  1.00  0.00           H  
ATOM   2697  HD1 PRO   171      24.120  61.360  17.920  1.00  0.00           H  
ATOM   2698  HD2 PRO   171      22.370  61.660  17.820  1.00  0.00           H  
ATOM   2699  N   GLU   172      23.720  58.700  13.210  1.00  0.00           N  
ATOM   2700  CA  GLU   172      24.410  57.600  12.480  1.00  0.00           C  
ATOM   2701  C   GLU   172      25.930  57.860  12.320  1.00  0.00           C  
ATOM   2702  O   GLU   172      26.820  57.050  12.560  1.00  0.00           O  
ATOM   2703  CB  GLU   172      23.850  57.450  11.020  1.00  0.00           C  
ATOM   2704  CG  GLU   172      22.290  57.140  11.050  1.00  0.00           C  
ATOM   2705  CD  GLU   172      21.870  56.320   9.810  1.00  0.00           C  
ATOM   2706  OE1 GLU   172      21.230  55.260  10.080  1.00  0.00           O  
ATOM   2707  OE2 GLU   172      22.130  56.670   8.620  1.00  0.00           O1-
ATOM   2708  HN  GLU   172      23.150  59.250  12.610  1.00  0.00           H  
ATOM   2709  HA  GLU   172      24.230  56.710  13.060  1.00  0.00           H  
ATOM   2710  HB1 GLU   172      24.500  56.730  10.470  1.00  0.00           H  
ATOM   2711  HB2 GLU   172      23.950  58.430  10.510  1.00  0.00           H  
ATOM   2712  HG1 GLU   172      21.730  58.100  11.010  1.00  0.00           H  
ATOM   2713  HG2 GLU   172      21.840  56.680  11.960  1.00  0.00           H  
ATOM   2714  N   LYS   173      26.330  59.050  11.940  1.00  0.00           N  
ATOM   2715  CA  LYS   173      27.750  59.430  11.820  1.00  0.00           C  
ATOM   2716  C   LYS   173      28.510  59.360  13.160  1.00  0.00           C  
ATOM   2717  O   LYS   173      29.670  59.070  13.260  1.00  0.00           O  
ATOM   2718  CB  LYS   173      27.810  60.860  11.210  1.00  0.00           C  
ATOM   2719  CG  LYS   173      26.790  61.880  11.820  1.00  0.00           C  
ATOM   2720  CD  LYS   173      26.720  63.240  11.110  1.00  0.00           C  
ATOM   2721  CE  LYS   173      26.400  63.230   9.620  1.00  0.00           C  
ATOM   2722  NZ  LYS   173      26.470  64.650   9.140  1.00  0.00           N1+
ATOM   2723  HN  LYS   173      25.660  59.700  11.580  1.00  0.00           H  
ATOM   2724  HA  LYS   173      28.280  58.690  11.240  1.00  0.00           H  
ATOM   2725  HB1 LYS   173      27.500  60.650  10.160  1.00  0.00           H  
ATOM   2726  HB2 LYS   173      28.840  61.270  11.200  1.00  0.00           H  
ATOM   2727  HG1 LYS   173      26.890  61.940  12.930  1.00  0.00           H  
ATOM   2728  HG2 LYS   173      25.760  61.470  11.720  1.00  0.00           H  
ATOM   2729  HD1 LYS   173      27.700  63.770  11.150  1.00  0.00           H  
ATOM   2730  HD2 LYS   173      26.050  63.850  11.750  1.00  0.00           H  
ATOM   2731  HE1 LYS   173      25.360  62.840   9.660  1.00  0.00           H  
ATOM   2732  HE2 LYS   173      27.130  62.600   9.070  1.00  0.00           H  
ATOM   2733  HZ1 LYS   173      25.660  65.260   9.360  1.00  0.00           H  
ATOM   2734  HZ2 LYS   173      26.310  64.570   8.110  1.00  0.00           H  
ATOM   2735  HZ3 LYS   173      27.380  65.120   9.320  1.00  0.00           H  
ATOM   2736  N   TRP   174      27.830  59.660  14.250  1.00  0.00           N  
ATOM   2737  CA  TRP   174      28.390  59.470  15.550  1.00  0.00           C  
ATOM   2738  C   TRP   174      28.510  57.950  15.930  1.00  0.00           C  
ATOM   2739  O   TRP   174      29.560  57.500  16.300  1.00  0.00           O  
ATOM   2740  CB  TRP   174      27.550  60.200  16.580  1.00  0.00           C  
ATOM   2741  CG  TRP   174      27.410  61.670  16.420  1.00  0.00           C  
ATOM   2742  CD1 TRP   174      27.770  62.580  15.430  1.00  0.00           C  
ATOM   2743  CD2 TRP   174      26.870  62.410  17.460  1.00  0.00           C  
ATOM   2744  CE2 TRP   174      26.700  63.700  17.060  1.00  0.00           C  
ATOM   2745  CE3 TRP   174      26.350  62.080  18.790  1.00  0.00           C  
ATOM   2746  NE1 TRP   174      27.300  63.790  15.820  1.00  0.00           N  
ATOM   2747  CZ2 TRP   174      26.120  64.700  17.870  1.00  0.00           C  
ATOM   2748  CZ3 TRP   174      25.760  62.990  19.660  1.00  0.00           C  
ATOM   2749  CH2 TRP   174      25.760  64.330  19.230  1.00  0.00           C  
ATOM   2750  HN  TRP   174      26.870  59.920  14.210  1.00  0.00           H  
ATOM   2751  HA  TRP   174      29.370  59.910  15.480  1.00  0.00           H  
ATOM   2752  HB1 TRP   174      28.010  60.070  17.580  1.00  0.00           H  
ATOM   2753  HB2 TRP   174      26.520  59.770  16.610  1.00  0.00           H  
ATOM   2754  HD1 TRP   174      28.440  62.410  14.610  1.00  0.00           H  
ATOM   2755  HE1 TRP   174      27.430  64.620  15.310  1.00  0.00           H  
ATOM   2756  HE3 TRP   174      26.500  61.040  19.040  1.00  0.00           H  
ATOM   2757  HZ2 TRP   174      25.970  65.720  17.550  1.00  0.00           H  
ATOM   2758  HZ3 TRP   174      25.430  62.740  20.650  1.00  0.00           H  
ATOM   2759  HH2 TRP   174      25.480  65.130  19.890  1.00  0.00           H  
ATOM   2760  N   ALA   175      27.450  57.200  15.700  1.00  0.00           N  
ATOM   2761  CA  ALA   175      27.540  55.730  15.670  1.00  0.00           C  
ATOM   2762  C   ALA   175      28.650  55.110  14.820  1.00  0.00           C  
ATOM   2763  O   ALA   175      29.330  54.210  15.300  1.00  0.00           O  
ATOM   2764  CB  ALA   175      26.190  55.230  15.140  1.00  0.00           C  
ATOM   2765  HN  ALA   175      26.600  57.600  15.360  1.00  0.00           H  
ATOM   2766  HA  ALA   175      27.610  55.430  16.710  1.00  0.00           H  
ATOM   2767  HB1 ALA   175      25.910  55.870  14.270  1.00  0.00           H  
ATOM   2768  HB2 ALA   175      25.350  55.360  15.860  1.00  0.00           H  
ATOM   2769  HB3 ALA   175      26.200  54.220  14.680  1.00  0.00           H  
ATOM   2770  N   ARG   176      28.800  55.480  13.580  1.00  0.00           N  
ATOM   2771  CA  ARG   176      29.930  55.120  12.780  1.00  0.00           C  
ATOM   2772  C   ARG   176      31.260  55.640  13.310  1.00  0.00           C  
ATOM   2773  O   ARG   176      32.190  54.790  13.450  1.00  0.00           O  
ATOM   2774  CB  ARG   176      29.740  55.390  11.210  1.00  0.00           C  
ATOM   2775  CG  ARG   176      28.740  54.550  10.480  1.00  0.00           C  
ATOM   2776  CD  ARG   176      28.420  54.800   8.990  1.00  0.00           C  
ATOM   2777  NE  ARG   176      27.780  56.150   8.820  1.00  0.00           N  
ATOM   2778  CZ  ARG   176      28.380  57.310   8.610  1.00  0.00           C  
ATOM   2779  NH1 ARG   176      29.650  57.370   8.470  1.00  0.00           N1+
ATOM   2780  NH2 ARG   176      27.610  58.380   8.490  1.00  0.00           N  
ATOM   2781  HN  ARG   176      28.230  56.200  13.180  1.00  0.00           H  
ATOM   2782  HA  ARG   176      29.990  54.050  12.820  1.00  0.00           H  
ATOM   2783  HB1 ARG   176      30.750  55.280  10.750  1.00  0.00           H  
ATOM   2784  HB2 ARG   176      29.490  56.470  11.100  1.00  0.00           H  
ATOM   2785  HG1 ARG   176      27.770  54.590  11.010  1.00  0.00           H  
ATOM   2786  HG2 ARG   176      29.070  53.500  10.600  1.00  0.00           H  
ATOM   2787  HD1 ARG   176      27.760  54.010   8.580  1.00  0.00           H  
ATOM   2788  HD2 ARG   176      29.340  54.700   8.380  1.00  0.00           H  
ATOM   2789  HE  ARG   176      26.780  56.180   8.750  1.00  0.00           H  
ATOM   2790 1HH1 ARG   176      30.200  56.530   8.460  1.00  0.00           H  
ATOM   2791 2HH1 ARG   176      30.060  58.280   8.580  1.00  0.00           H  
ATOM   2792 1HH2 ARG   176      26.610  58.380   8.410  1.00  0.00           H  
ATOM   2793 2HH2 ARG   176      28.050  59.230   8.200  1.00  0.00           H  
ATOM   2794  N   PHE   177      31.420  56.870  13.730  1.00  0.00           N  
ATOM   2795  CA  PHE   177      32.620  57.480  14.290  1.00  0.00           C  
ATOM   2796  C   PHE   177      33.160  56.670  15.590  1.00  0.00           C  
ATOM   2797  O   PHE   177      34.250  56.190  15.640  1.00  0.00           O  
ATOM   2798  CB  PHE   177      32.400  58.980  14.690  1.00  0.00           C  
ATOM   2799  CG  PHE   177      33.450  59.630  15.520  1.00  0.00           C  
ATOM   2800  CD1 PHE   177      34.810  59.730  14.920  1.00  0.00           C  
ATOM   2801  CD2 PHE   177      33.240  60.100  16.800  1.00  0.00           C  
ATOM   2802  CE1 PHE   177      35.850  60.220  15.760  1.00  0.00           C  
ATOM   2803  CE2 PHE   177      34.300  60.490  17.600  1.00  0.00           C  
ATOM   2804  CZ  PHE   177      35.610  60.470  17.050  1.00  0.00           C  
ATOM   2805  HN  PHE   177      30.650  57.510  13.690  1.00  0.00           H  
ATOM   2806  HA  PHE   177      33.330  57.400  13.490  1.00  0.00           H  
ATOM   2807  HB1 PHE   177      31.460  58.900  15.280  1.00  0.00           H  
ATOM   2808  HB2 PHE   177      32.090  59.620  13.830  1.00  0.00           H  
ATOM   2809  HD1 PHE   177      35.020  59.370  13.930  1.00  0.00           H  
ATOM   2810  HD2 PHE   177      32.220  59.980  17.130  1.00  0.00           H  
ATOM   2811  HE1 PHE   177      36.830  60.210  15.310  1.00  0.00           H  
ATOM   2812  HE2 PHE   177      34.110  60.840  18.610  1.00  0.00           H  
ATOM   2813  HZ  PHE   177      36.450  60.690  17.700  1.00  0.00           H  
ATOM   2814  N   TYR   178      32.250  56.370  16.510  1.00  0.00           N  
ATOM   2815  CA  TYR   178      32.450  55.570  17.710  1.00  0.00           C  
ATOM   2816  C   TYR   178      32.700  54.110  17.410  1.00  0.00           C  
ATOM   2817  O   TYR   178      33.440  53.430  18.140  1.00  0.00           O  
ATOM   2818  CB  TYR   178      31.230  55.750  18.710  1.00  0.00           C  
ATOM   2819  CG  TYR   178      31.320  57.070  19.450  1.00  0.00           C  
ATOM   2820  CD1 TYR   178      32.580  57.640  19.840  1.00  0.00           C  
ATOM   2821  CD2 TYR   178      30.150  57.710  19.730  1.00  0.00           C  
ATOM   2822  CE1 TYR   178      32.570  58.770  20.650  1.00  0.00           C  
ATOM   2823  CE2 TYR   178      30.200  58.950  20.430  1.00  0.00           C  
ATOM   2824  CZ  TYR   178      31.420  59.450  20.950  1.00  0.00           C  
ATOM   2825  OH  TYR   178      31.490  60.530  21.850  1.00  0.00           O  
ATOM   2826  HN  TYR   178      31.300  56.660  16.450  1.00  0.00           H  
ATOM   2827  HA  TYR   178      33.360  55.890  18.200  1.00  0.00           H  
ATOM   2828  HB1 TYR   178      31.210  54.960  19.490  1.00  0.00           H  
ATOM   2829  HB2 TYR   178      30.350  55.660  18.030  1.00  0.00           H  
ATOM   2830  HD1 TYR   178      33.490  57.070  19.740  1.00  0.00           H  
ATOM   2831  HD2 TYR   178      29.190  57.270  19.480  1.00  0.00           H  
ATOM   2832  HE1 TYR   178      33.530  59.120  21.000  1.00  0.00           H  
ATOM   2833  HE2 TYR   178      29.250  59.400  20.680  1.00  0.00           H  
ATOM   2834  HH  TYR   178      32.430  60.700  21.920  1.00  0.00           H  
ATOM   2835  N   THR   179      32.050  53.580  16.380  1.00  0.00           N  
ATOM   2836  CA  THR   179      32.390  52.190  15.980  1.00  0.00           C  
ATOM   2837  C   THR   179      33.800  52.030  15.440  1.00  0.00           C  
ATOM   2838  O   THR   179      34.490  51.080  15.780  1.00  0.00           O  
ATOM   2839  CB  THR   179      31.460  51.640  14.950  1.00  0.00           C  
ATOM   2840  CG2 THR   179      31.790  50.190  14.520  1.00  0.00           C  
ATOM   2841  OG1 THR   179      30.130  51.660  15.440  1.00  0.00           O  
ATOM   2842  HN  THR   179      31.270  54.070  16.000  1.00  0.00           H  
ATOM   2843  HA  THR   179      32.330  51.640  16.910  1.00  0.00           H  
ATOM   2844  HB  THR   179      31.500  52.250  14.020  1.00  0.00           H  
ATOM   2845  HG1 THR   179      29.830  52.570  15.540  1.00  0.00           H  
ATOM   2846 1HG2 THR   179      31.050  49.740  13.820  1.00  0.00           H  
ATOM   2847 2HG2 THR   179      31.590  49.600  15.440  1.00  0.00           H  
ATOM   2848 3HG2 THR   179      32.830  49.940  14.220  1.00  0.00           H  
ATOM   2849  N   ALA   180      34.280  52.980  14.570  1.00  0.00           N  
ATOM   2850  CA  ALA   180      35.630  53.120  14.110  1.00  0.00           C  
ATOM   2851  C   ALA   180      36.630  53.450  15.260  1.00  0.00           C  
ATOM   2852  O   ALA   180      37.660  52.750  15.420  1.00  0.00           O  
ATOM   2853  CB  ALA   180      35.610  54.210  13.040  1.00  0.00           C  
ATOM   2854  HN  ALA   180      33.680  53.710  14.250  1.00  0.00           H  
ATOM   2855  HA  ALA   180      35.870  52.190  13.610  1.00  0.00           H  
ATOM   2856  HB1 ALA   180      35.470  55.230  13.450  1.00  0.00           H  
ATOM   2857  HB2 ALA   180      34.790  53.930  12.340  1.00  0.00           H  
ATOM   2858  HB3 ALA   180      36.550  54.040  12.480  1.00  0.00           H  
ATOM   2859  N   GLU   181      36.300  54.280  16.240  1.00  0.00           N  
ATOM   2860  CA  GLU   181      37.160  54.330  17.460  1.00  0.00           C  
ATOM   2861  C   GLU   181      37.400  53.140  18.300  1.00  0.00           C  
ATOM   2862  O   GLU   181      38.570  52.900  18.640  1.00  0.00           O  
ATOM   2863  CB  GLU   181      36.450  55.380  18.440  1.00  0.00           C  
ATOM   2864  CG  GLU   181      36.840  56.850  18.020  1.00  0.00           C  
ATOM   2865  CD  GLU   181      38.230  57.090  18.630  1.00  0.00           C  
ATOM   2866  OE1 GLU   181      38.430  56.810  19.820  1.00  0.00           O  
ATOM   2867  OE2 GLU   181      39.120  57.510  17.820  1.00  0.00           O1-
ATOM   2868  HN  GLU   181      35.480  54.850  16.170  1.00  0.00           H  
ATOM   2869  HA  GLU   181      38.090  54.710  17.080  1.00  0.00           H  
ATOM   2870  HB1 GLU   181      36.670  55.320  19.530  1.00  0.00           H  
ATOM   2871  HB2 GLU   181      35.370  55.190  18.290  1.00  0.00           H  
ATOM   2872  HG1 GLU   181      36.220  57.670  18.440  1.00  0.00           H  
ATOM   2873  HG2 GLU   181      36.890  57.010  16.920  1.00  0.00           H  
ATOM   2874  N   VAL   182      36.320  52.410  18.620  1.00  0.00           N  
ATOM   2875  CA  VAL   182      36.540  51.100  19.330  1.00  0.00           C  
ATOM   2876  C   VAL   182      37.310  50.120  18.500  1.00  0.00           C  
ATOM   2877  O   VAL   182      38.120  49.370  19.070  1.00  0.00           O  
ATOM   2878  CB  VAL   182      35.160  50.510  19.710  1.00  0.00           C  
ATOM   2879  CG1 VAL   182      35.190  49.020  20.290  1.00  0.00           C  
ATOM   2880  CG2 VAL   182      34.400  51.420  20.720  1.00  0.00           C  
ATOM   2881  HN  VAL   182      35.410  52.700  18.360  1.00  0.00           H  
ATOM   2882  HA  VAL   182      36.930  51.190  20.330  1.00  0.00           H  
ATOM   2883  HB  VAL   182      34.570  50.430  18.770  1.00  0.00           H  
ATOM   2884 1HG1 VAL   182      35.740  49.120  21.250  1.00  0.00           H  
ATOM   2885 2HG1 VAL   182      35.780  48.340  19.630  1.00  0.00           H  
ATOM   2886 3HG1 VAL   182      34.200  48.660  20.640  1.00  0.00           H  
ATOM   2887 1HG2 VAL   182      33.400  50.990  20.930  1.00  0.00           H  
ATOM   2888 2HG2 VAL   182      34.200  52.340  20.130  1.00  0.00           H  
ATOM   2889 3HG2 VAL   182      34.950  51.560  21.670  1.00  0.00           H  
ATOM   2890  N   VAL   183      37.100  50.150  17.170  1.00  0.00           N  
ATOM   2891  CA  VAL   183      37.860  49.210  16.250  1.00  0.00           C  
ATOM   2892  C   VAL   183      39.330  49.400  16.380  1.00  0.00           C  
ATOM   2893  O   VAL   183      40.150  48.520  16.650  1.00  0.00           O  
ATOM   2894  CB  VAL   183      37.300  49.230  14.900  1.00  0.00           C  
ATOM   2895  CG1 VAL   183      38.200  48.740  13.740  1.00  0.00           C  
ATOM   2896  CG2 VAL   183      36.060  48.280  14.890  1.00  0.00           C  
ATOM   2897  HN  VAL   183      36.510  50.860  16.800  1.00  0.00           H  
ATOM   2898  HA  VAL   183      37.750  48.220  16.660  1.00  0.00           H  
ATOM   2899  HB  VAL   183      37.100  50.280  14.600  1.00  0.00           H  
ATOM   2900 1HG1 VAL   183      39.100  49.370  13.550  1.00  0.00           H  
ATOM   2901 2HG1 VAL   183      37.630  48.790  12.780  1.00  0.00           H  
ATOM   2902 3HG1 VAL   183      38.500  47.700  13.980  1.00  0.00           H  
ATOM   2903 1HG2 VAL   183      35.420  48.150  15.780  1.00  0.00           H  
ATOM   2904 2HG2 VAL   183      36.400  47.260  14.580  1.00  0.00           H  
ATOM   2905 3HG2 VAL   183      35.410  48.650  14.060  1.00  0.00           H  
ATOM   2906  N   LEU   184      39.730  50.660  16.240  1.00  0.00           N  
ATOM   2907  CA  LEU   184      41.120  51.090  16.350  1.00  0.00           C  
ATOM   2908  C   LEU   184      41.690  50.930  17.820  1.00  0.00           C  
ATOM   2909  O   LEU   184      42.860  50.630  18.000  1.00  0.00           O  
ATOM   2910  CB  LEU   184      41.320  52.560  15.920  1.00  0.00           C  
ATOM   2911  CG  LEU   184      42.180  52.830  14.630  1.00  0.00           C  
ATOM   2912  CD1 LEU   184      41.440  52.570  13.300  1.00  0.00           C  
ATOM   2913  CD2 LEU   184      42.600  54.290  14.570  1.00  0.00           C  
ATOM   2914  HN  LEU   184      39.120  51.360  15.880  1.00  0.00           H  
ATOM   2915  HA  LEU   184      41.810  50.500  15.760  1.00  0.00           H  
ATOM   2916  HB1 LEU   184      41.610  53.240  16.760  1.00  0.00           H  
ATOM   2917  HB2 LEU   184      40.380  53.060  15.600  1.00  0.00           H  
ATOM   2918  HG  LEU   184      43.080  52.200  14.770  1.00  0.00           H  
ATOM   2919 1HD1 LEU   184      41.120  51.520  13.200  1.00  0.00           H  
ATOM   2920 2HD1 LEU   184      41.990  52.860  12.380  1.00  0.00           H  
ATOM   2921 3HD1 LEU   184      40.550  53.230  13.400  1.00  0.00           H  
ATOM   2922 1HD2 LEU   184      43.250  54.460  13.680  1.00  0.00           H  
ATOM   2923 2HD2 LEU   184      43.140  54.450  15.530  1.00  0.00           H  
ATOM   2924 3HD2 LEU   184      41.720  54.980  14.530  1.00  0.00           H  
ATOM   2925  N   ALA   185      40.820  51.140  18.880  1.00  0.00           N  
ATOM   2926  CA  ALA   185      41.140  50.960  20.300  1.00  0.00           C  
ATOM   2927  C   ALA   185      41.430  49.540  20.760  1.00  0.00           C  
ATOM   2928  O   ALA   185      42.300  49.330  21.550  1.00  0.00           O  
ATOM   2929  CB  ALA   185      40.220  51.810  21.210  1.00  0.00           C  
ATOM   2930  HN  ALA   185      39.880  51.410  18.710  1.00  0.00           H  
ATOM   2931  HA  ALA   185      42.110  51.420  20.320  1.00  0.00           H  
ATOM   2932  HB1 ALA   185      39.170  51.480  21.110  1.00  0.00           H  
ATOM   2933  HB2 ALA   185      40.340  52.860  20.880  1.00  0.00           H  
ATOM   2934  HB3 ALA   185      40.470  51.720  22.290  1.00  0.00           H  
ATOM   2935  N   LEU   186      40.660  48.600  20.190  1.00  0.00           N  
ATOM   2936  CA  LEU   186      40.810  47.150  20.330  1.00  0.00           C  
ATOM   2937  C   LEU   186      42.140  46.650  19.710  1.00  0.00           C  
ATOM   2938  O   LEU   186      42.970  45.950  20.280  1.00  0.00           O  
ATOM   2939  CB  LEU   186      39.560  46.270  19.860  1.00  0.00           C  
ATOM   2940  CG  LEU   186      38.280  46.310  20.770  1.00  0.00           C  
ATOM   2941  CD1 LEU   186      37.290  45.240  20.270  1.00  0.00           C  
ATOM   2942  CD2 LEU   186      38.710  45.890  22.220  1.00  0.00           C  
ATOM   2943  HN  LEU   186      39.850  48.830  19.670  1.00  0.00           H  
ATOM   2944  HA  LEU   186      41.000  47.010  21.390  1.00  0.00           H  
ATOM   2945  HB1 LEU   186      39.830  45.200  19.840  1.00  0.00           H  
ATOM   2946  HB2 LEU   186      39.300  46.630  18.840  1.00  0.00           H  
ATOM   2947  HG  LEU   186      37.820  47.320  20.790  1.00  0.00           H  
ATOM   2948 1HD1 LEU   186      37.720  44.220  20.400  1.00  0.00           H  
ATOM   2949 2HD1 LEU   186      37.070  45.390  19.190  1.00  0.00           H  
ATOM   2950 3HD1 LEU   186      36.330  45.380  20.820  1.00  0.00           H  
ATOM   2951 1HD2 LEU   186      39.390  46.640  22.690  1.00  0.00           H  
ATOM   2952 2HD2 LEU   186      39.180  44.890  22.200  1.00  0.00           H  
ATOM   2953 3HD2 LEU   186      37.760  45.920  22.800  1.00  0.00           H  
ATOM   2954  N   ASP   187      42.450  47.140  18.550  1.00  0.00           N  
ATOM   2955  CA  ASP   187      43.810  47.090  17.910  1.00  0.00           C  
ATOM   2956  C   ASP   187      44.930  47.610  18.750  1.00  0.00           C  
ATOM   2957  O   ASP   187      46.000  47.010  18.920  1.00  0.00           O  
ATOM   2958  CB  ASP   187      43.670  47.630  16.480  1.00  0.00           C  
ATOM   2959  CG  ASP   187      44.830  47.320  15.540  1.00  0.00           C  
ATOM   2960  OD1 ASP   187      45.350  46.160  15.620  1.00  0.00           O  
ATOM   2961  OD2 ASP   187      45.210  48.140  14.740  1.00  0.00           O1-
ATOM   2962  HN  ASP   187      41.740  47.510  17.960  1.00  0.00           H  
ATOM   2963  HA  ASP   187      43.930  46.020  17.820  1.00  0.00           H  
ATOM   2964  HB1 ASP   187      43.360  48.690  16.440  1.00  0.00           H  
ATOM   2965  HB2 ASP   187      42.770  47.190  15.990  1.00  0.00           H  
ATOM   2966  N   ALA   188      44.690  48.820  19.320  1.00  0.00           N  
ATOM   2967  CA  ALA   188      45.590  49.400  20.260  1.00  0.00           C  
ATOM   2968  C   ALA   188      45.760  48.600  21.630  1.00  0.00           C  
ATOM   2969  O   ALA   188      46.870  48.460  22.170  1.00  0.00           O  
ATOM   2970  CB  ALA   188      45.140  50.830  20.570  1.00  0.00           C  
ATOM   2971  HN  ALA   188      43.840  49.320  19.180  1.00  0.00           H  
ATOM   2972  HA  ALA   188      46.560  49.430  19.790  1.00  0.00           H  
ATOM   2973  HB1 ALA   188      44.180  50.850  21.120  1.00  0.00           H  
ATOM   2974  HB2 ALA   188      44.890  51.200  19.550  1.00  0.00           H  
ATOM   2975  HB3 ALA   188      45.860  51.600  20.920  1.00  0.00           H  
ATOM   2976  N   ILE   189      44.750  47.940  22.170  1.00  0.00           N  
ATOM   2977  CA  ILE   189      44.780  46.920  23.170  1.00  0.00           C  
ATOM   2978  C   ILE   189      45.610  45.680  22.830  1.00  0.00           C  
ATOM   2979  O   ILE   189      46.320  45.140  23.700  1.00  0.00           O  
ATOM   2980  CB  ILE   189      43.350  46.720  23.720  1.00  0.00           C  
ATOM   2981  CG1 ILE   189      43.010  47.960  24.630  1.00  0.00           C  
ATOM   2982  CG2 ILE   189      43.360  45.400  24.550  1.00  0.00           C  
ATOM   2983  CD  ILE   189      41.530  48.260  24.950  1.00  0.00           C  
ATOM   2984  HN  ILE   189      43.870  48.100  21.720  1.00  0.00           H  
ATOM   2985  HA  ILE   189      45.330  47.330  24.010  1.00  0.00           H  
ATOM   2986  HB  ILE   189      42.750  46.600  22.800  1.00  0.00           H  
ATOM   2987 1HG1 ILE   189      43.510  48.870  24.230  1.00  0.00           H  
ATOM   2988 2HG1 ILE   189      43.570  47.730  25.560  1.00  0.00           H  
ATOM   2989 1HG2 ILE   189      43.330  44.500  23.890  1.00  0.00           H  
ATOM   2990 2HG2 ILE   189      42.450  45.340  25.190  1.00  0.00           H  
ATOM   2991 3HG2 ILE   189      44.280  45.350  25.170  1.00  0.00           H  
ATOM   2992  HD1 ILE   189      41.560  49.190  25.550  1.00  0.00           H  
ATOM   2993  HD2 ILE   189      41.020  47.430  25.480  1.00  0.00           H  
ATOM   2994  HD3 ILE   189      40.990  48.480  24.000  1.00  0.00           H  
ATOM   2995  N   HSD   190      45.520  45.280  21.530  1.00  0.00           N  
ATOM   2996  CA  HSD   190      46.420  44.160  21.040  1.00  0.00           C  
ATOM   2997  C   HSD   190      47.900  44.510  21.160  1.00  0.00           C  
ATOM   2998  O   HSD   190      48.670  43.730  21.670  1.00  0.00           O  
ATOM   2999  CB  HSD   190      46.050  43.700  19.650  1.00  0.00           C  
ATOM   3000  CG  HSD   190      46.820  42.400  19.350  1.00  0.00           C  
ATOM   3001  CD2 HSD   190      47.630  41.590  20.020  1.00  0.00           C  
ATOM   3002  ND1 HSD   190      46.700  41.860  18.070  1.00  0.00           N  
ATOM   3003  CE1 HSD   190      47.440  40.760  18.050  1.00  0.00           C  
ATOM   3004  NE2 HSD   190      48.010  40.530  19.220  1.00  0.00           N  
ATOM   3005  HN  HSD   190      44.810  45.740  21.000  1.00  0.00           H  
ATOM   3006  HA  HSD   190      46.250  43.390  21.780  1.00  0.00           H  
ATOM   3007  HB1 HSD   190      46.250  44.510  18.910  1.00  0.00           H  
ATOM   3008  HB2 HSD   190      44.940  43.620  19.570  1.00  0.00           H  
ATOM   3009  HD1 HSD   190      46.250  42.370  17.340  1.00  0.00           H  
ATOM   3010  HD2 HSD   190      47.940  41.520  21.050  1.00  0.00           H  
ATOM   3011  HE1 HSD   190      47.410  40.110  17.180  1.00  0.00           H  
ATOM   3012  N   SER   191      48.240  45.700  20.730  1.00  0.00           N  
ATOM   3013  CA  SER   191      49.530  46.350  20.850  1.00  0.00           C  
ATOM   3014  C   SER   191      50.020  46.590  22.280  1.00  0.00           C  
ATOM   3015  O   SER   191      51.170  46.360  22.590  1.00  0.00           O  
ATOM   3016  CB  SER   191      49.560  47.760  20.160  1.00  0.00           C  
ATOM   3017  OG  SER   191      49.390  47.560  18.780  1.00  0.00           O  
ATOM   3018  HN  SER   191      47.580  46.310  20.310  1.00  0.00           H  
ATOM   3019  HA  SER   191      50.220  45.680  20.360  1.00  0.00           H  
ATOM   3020  HB1 SER   191      50.520  48.320  20.230  1.00  0.00           H  
ATOM   3021  HB2 SER   191      48.820  48.500  20.540  1.00  0.00           H  
ATOM   3022  HG1 SER   191      50.190  47.130  18.470  1.00  0.00           H  
ATOM   3023  N   MET   192      49.200  47.090  23.210  1.00  0.00           N  
ATOM   3024  CA  MET   192      49.410  47.220  24.650  1.00  0.00           C  
ATOM   3025  C   MET   192      49.720  45.940  25.310  1.00  0.00           C  
ATOM   3026  O   MET   192      50.610  45.780  26.120  1.00  0.00           O  
ATOM   3027  CB  MET   192      48.220  47.890  25.370  1.00  0.00           C  
ATOM   3028  CG  MET   192      48.400  49.400  25.320  1.00  0.00           C  
ATOM   3029  SD  MET   192      47.420  50.440  26.430  1.00  0.00           S  
ATOM   3030  CE  MET   192      45.870  50.120  25.500  1.00  0.00           C  
ATOM   3031  HN  MET   192      48.420  47.640  22.910  1.00  0.00           H  
ATOM   3032  HA  MET   192      50.310  47.810  24.730  1.00  0.00           H  
ATOM   3033  HB1 MET   192      48.170  47.610  26.450  1.00  0.00           H  
ATOM   3034  HB2 MET   192      47.260  47.560  24.920  1.00  0.00           H  
ATOM   3035  HG1 MET   192      48.070  49.720  24.310  1.00  0.00           H  
ATOM   3036  HG2 MET   192      49.460  49.710  25.410  1.00  0.00           H  
ATOM   3037  HE1 MET   192      45.040  50.690  25.970  1.00  0.00           H  
ATOM   3038  HE2 MET   192      45.560  49.060  25.440  1.00  0.00           H  
ATOM   3039  HE3 MET   192      45.870  50.540  24.470  1.00  0.00           H  
ATOM   3040  N   GLY   193      48.970  44.870  24.950  1.00  0.00           N  
ATOM   3041  CA  GLY   193      49.190  43.460  25.350  1.00  0.00           C  
ATOM   3042  C   GLY   193      48.210  42.910  26.340  1.00  0.00           C  
ATOM   3043  O   GLY   193      48.600  42.190  27.280  1.00  0.00           O  
ATOM   3044  HN  GLY   193      48.270  45.010  24.260  1.00  0.00           H  
ATOM   3045  HA1 GLY   193      50.150  43.360  25.820  1.00  0.00           H  
ATOM   3046  HA2 GLY   193      49.160  42.810  24.480  1.00  0.00           H  
ATOM   3047  N   PHE   194      46.870  43.130  26.150  1.00  0.00           N  
ATOM   3048  CA  PHE   194      45.890  42.560  27.030  1.00  0.00           C  
ATOM   3049  C   PHE   194      44.640  42.090  26.250  1.00  0.00           C  
ATOM   3050  O   PHE   194      44.470  42.330  25.030  1.00  0.00           O  
ATOM   3051  CB  PHE   194      45.610  43.380  28.340  1.00  0.00           C  
ATOM   3052  CG  PHE   194      45.300  44.820  28.310  1.00  0.00           C  
ATOM   3053  CD1 PHE   194      43.950  45.270  28.390  1.00  0.00           C  
ATOM   3054  CD2 PHE   194      46.360  45.740  28.380  1.00  0.00           C  
ATOM   3055  CE1 PHE   194      43.660  46.690  28.470  1.00  0.00           C  
ATOM   3056  CE2 PHE   194      46.060  47.110  28.290  1.00  0.00           C  
ATOM   3057  CZ  PHE   194      44.700  47.530  28.310  1.00  0.00           C  
ATOM   3058  HN  PHE   194      46.460  43.740  25.480  1.00  0.00           H  
ATOM   3059  HA  PHE   194      46.310  41.640  27.400  1.00  0.00           H  
ATOM   3060  HB1 PHE   194      46.490  43.200  29.000  1.00  0.00           H  
ATOM   3061  HB2 PHE   194      44.730  42.890  28.820  1.00  0.00           H  
ATOM   3062  HD1 PHE   194      43.130  44.570  28.490  1.00  0.00           H  
ATOM   3063  HD2 PHE   194      47.350  45.340  28.520  1.00  0.00           H  
ATOM   3064  HE1 PHE   194      42.700  47.190  28.490  1.00  0.00           H  
ATOM   3065  HE2 PHE   194      46.860  47.810  28.450  1.00  0.00           H  
ATOM   3066  HZ  PHE   194      44.490  48.590  28.260  1.00  0.00           H  
ATOM   3067  N   ILE   195      43.710  41.440  26.960  1.00  0.00           N  
ATOM   3068  CA  ILE   195      42.410  41.090  26.350  1.00  0.00           C  
ATOM   3069  C   ILE   195      41.400  41.480  27.410  1.00  0.00           C  
ATOM   3070  O   ILE   195      41.560  41.260  28.580  1.00  0.00           O  
ATOM   3071  CB  ILE   195      42.290  39.550  26.040  1.00  0.00           C  
ATOM   3072  CG1 ILE   195      43.320  39.160  24.910  1.00  0.00           C  
ATOM   3073  CG2 ILE   195      40.890  39.070  25.550  1.00  0.00           C  
ATOM   3074  CD  ILE   195      43.490  37.670  24.590  1.00  0.00           C  
ATOM   3075  HN  ILE   195      43.940  41.000  27.830  1.00  0.00           H  
ATOM   3076  HA  ILE   195      42.210  41.640  25.440  1.00  0.00           H  
ATOM   3077  HB  ILE   195      42.510  39.050  27.000  1.00  0.00           H  
ATOM   3078 1HG1 ILE   195      44.340  39.520  25.180  1.00  0.00           H  
ATOM   3079 2HG1 ILE   195      43.050  39.810  24.040  1.00  0.00           H  
ATOM   3080 1HG2 ILE   195      40.810  37.980  25.340  1.00  0.00           H  
ATOM   3081 2HG2 ILE   195      40.640  39.520  24.560  1.00  0.00           H  
ATOM   3082 3HG2 ILE   195      40.050  39.420  26.190  1.00  0.00           H  
ATOM   3083  HD1 ILE   195      42.720  37.380  23.840  1.00  0.00           H  
ATOM   3084  HD2 ILE   195      43.350  37.030  25.490  1.00  0.00           H  
ATOM   3085  HD3 ILE   195      44.420  37.510  24.010  1.00  0.00           H  
ATOM   3086  N   HSD   196      40.290  42.150  27.070  1.00  0.00           N  
ATOM   3087  CA  HSD   196      39.490  42.760  28.120  1.00  0.00           C  
ATOM   3088  C   HSD   196      38.420  41.780  28.570  1.00  0.00           C  
ATOM   3089  O   HSD   196      37.960  41.770  29.710  1.00  0.00           O  
ATOM   3090  CB  HSD   196      38.860  44.170  27.640  1.00  0.00           C  
ATOM   3091  CG  HSD   196      37.870  45.070  28.430  1.00  0.00           C  
ATOM   3092  CD2 HSD   196      37.470  46.320  28.260  1.00  0.00           C  
ATOM   3093  ND1 HSD   196      37.130  44.550  29.470  1.00  0.00           N  
ATOM   3094  CE1 HSD   196      36.290  45.470  29.900  1.00  0.00           C  
ATOM   3095  NE2 HSD   196      36.430  46.580  29.180  1.00  0.00           N  
ATOM   3096  HN  HSD   196      40.140  42.370  26.110  1.00  0.00           H  
ATOM   3097  HA  HSD   196      40.120  42.940  28.980  1.00  0.00           H  
ATOM   3098  HB1 HSD   196      38.260  44.020  26.720  1.00  0.00           H  
ATOM   3099  HB2 HSD   196      39.740  44.770  27.350  1.00  0.00           H  
ATOM   3100  HD1 HSD   196      37.320  43.660  29.880  1.00  0.00           H  
ATOM   3101  HD2 HSD   196      37.810  47.070  27.560  1.00  0.00           H  
ATOM   3102  HE1 HSD   196      35.630  45.440  30.770  1.00  0.00           H  
ATOM   3103  N   ARG   197      38.000  40.860  27.680  1.00  0.00           N  
ATOM   3104  CA  ARG   197      37.100  39.810  27.930  1.00  0.00           C  
ATOM   3105  C   ARG   197      35.810  40.060  28.670  1.00  0.00           C  
ATOM   3106  O   ARG   197      35.460  39.180  29.470  1.00  0.00           O  
ATOM   3107  CB  ARG   197      37.710  38.480  28.230  1.00  0.00           C  
ATOM   3108  CG  ARG   197      38.970  38.500  29.100  1.00  0.00           C  
ATOM   3109  CD  ARG   197      38.830  38.630  30.620  1.00  0.00           C  
ATOM   3110  NE  ARG   197      38.550  37.340  31.220  1.00  0.00           N  
ATOM   3111  CZ  ARG   197      38.730  37.060  32.490  1.00  0.00           C  
ATOM   3112  NH1 ARG   197      39.070  37.920  33.400  1.00  0.00           N1+
ATOM   3113  NH2 ARG   197      38.500  35.910  33.080  1.00  0.00           N  
ATOM   3114  HN  ARG   197      38.350  40.950  26.750  1.00  0.00           H  
ATOM   3115  HA  ARG   197      36.780  39.580  26.920  1.00  0.00           H  
ATOM   3116  HB1 ARG   197      38.040  38.120  27.230  1.00  0.00           H  
ATOM   3117  HB2 ARG   197      37.070  37.700  28.690  1.00  0.00           H  
ATOM   3118  HG1 ARG   197      39.690  39.260  28.750  1.00  0.00           H  
ATOM   3119  HG2 ARG   197      39.590  37.580  28.990  1.00  0.00           H  
ATOM   3120  HD1 ARG   197      38.060  39.390  30.890  1.00  0.00           H  
ATOM   3121  HD2 ARG   197      39.790  39.040  30.990  1.00  0.00           H  
ATOM   3122  HE  ARG   197      38.460  36.590  30.570  1.00  0.00           H  
ATOM   3123 1HH1 ARG   197      39.310  38.840  33.100  1.00  0.00           H  
ATOM   3124 2HH1 ARG   197      39.140  37.580  34.340  1.00  0.00           H  
ATOM   3125 1HH2 ARG   197      38.010  35.200  32.580  1.00  0.00           H  
ATOM   3126 2HH2 ARG   197      38.730  35.700  34.030  1.00  0.00           H  
ATOM   3127  N   ASP   198      35.150  41.270  28.380  1.00  0.00           N  
ATOM   3128  CA  ASP   198      33.980  41.740  29.100  1.00  0.00           C  
ATOM   3129  C   ASP   198      33.620  43.080  28.480  1.00  0.00           C  
ATOM   3130  O   ASP   198      33.000  43.980  29.120  1.00  0.00           O  
ATOM   3131  CB  ASP   198      34.350  41.850  30.670  1.00  0.00           C  
ATOM   3132  CG  ASP   198      33.080  42.180  31.520  1.00  0.00           C  
ATOM   3133  OD1 ASP   198      32.030  41.580  31.280  1.00  0.00           O  
ATOM   3134  OD2 ASP   198      33.240  42.970  32.520  1.00  0.00           O1-
ATOM   3135  HN  ASP   198      35.570  41.870  27.700  1.00  0.00           H  
ATOM   3136  HA  ASP   198      33.170  41.030  28.990  1.00  0.00           H  
ATOM   3137  HB1 ASP   198      35.050  42.710  30.720  1.00  0.00           H  
ATOM   3138  HB2 ASP   198      34.770  40.860  30.970  1.00  0.00           H  
ATOM   3139  N   VAL   199      34.040  43.290  27.180  1.00  0.00           N  
ATOM   3140  CA  VAL   199      33.730  44.550  26.420  1.00  0.00           C  
ATOM   3141  C   VAL   199      32.200  44.890  26.190  1.00  0.00           C  
ATOM   3142  O   VAL   199      31.460  44.140  25.560  1.00  0.00           O  
ATOM   3143  CB  VAL   199      34.330  44.520  24.960  1.00  0.00           C  
ATOM   3144  CG1 VAL   199      33.970  45.760  24.150  1.00  0.00           C  
ATOM   3145  CG2 VAL   199      35.850  44.490  25.120  1.00  0.00           C  
ATOM   3146  HN  VAL   199      34.470  42.530  26.690  1.00  0.00           H  
ATOM   3147  HA  VAL   199      34.240  45.310  26.990  1.00  0.00           H  
ATOM   3148  HB  VAL   199      34.030  43.660  24.320  1.00  0.00           H  
ATOM   3149 1HG1 VAL   199      32.870  45.840  24.080  1.00  0.00           H  
ATOM   3150 2HG1 VAL   199      34.450  45.600  23.160  1.00  0.00           H  
ATOM   3151 3HG1 VAL   199      34.410  46.620  24.700  1.00  0.00           H  
ATOM   3152 1HG2 VAL   199      36.140  45.420  25.650  1.00  0.00           H  
ATOM   3153 2HG2 VAL   199      36.480  44.340  24.220  1.00  0.00           H  
ATOM   3154 3HG2 VAL   199      36.070  43.550  25.690  1.00  0.00           H  
ATOM   3155  N   LYS   200      31.720  46.010  26.750  1.00  0.00           N  
ATOM   3156  CA  LYS   200      30.380  46.410  26.530  1.00  0.00           C  
ATOM   3157  C   LYS   200      30.210  47.860  26.870  1.00  0.00           C  
ATOM   3158  O   LYS   200      31.080  48.370  27.610  1.00  0.00           O  
ATOM   3159  CB  LYS   200      29.390  45.570  27.480  1.00  0.00           C  
ATOM   3160  CG  LYS   200      29.590  45.870  28.980  1.00  0.00           C  
ATOM   3161  CD  LYS   200      28.660  45.110  29.810  1.00  0.00           C  
ATOM   3162  CE  LYS   200      28.760  43.580  29.530  1.00  0.00           C  
ATOM   3163  NZ  LYS   200      28.150  42.730  30.580  1.00  0.00           N1+
ATOM   3164  HN  LYS   200      32.260  46.680  27.260  1.00  0.00           H  
ATOM   3165  HA  LYS   200      30.210  46.270  25.470  1.00  0.00           H  
ATOM   3166  HB1 LYS   200      29.530  44.490  27.240  1.00  0.00           H  
ATOM   3167  HB2 LYS   200      28.360  45.890  27.250  1.00  0.00           H  
ATOM   3168  HG1 LYS   200      29.480  46.970  29.060  1.00  0.00           H  
ATOM   3169  HG2 LYS   200      30.610  45.530  29.280  1.00  0.00           H  
ATOM   3170  HD1 LYS   200      27.630  45.420  29.520  1.00  0.00           H  
ATOM   3171  HD2 LYS   200      28.840  45.230  30.900  1.00  0.00           H  
ATOM   3172  HE1 LYS   200      29.810  43.260  29.380  1.00  0.00           H  
ATOM   3173  HE2 LYS   200      28.180  43.260  28.640  1.00  0.00           H  
ATOM   3174  HZ1 LYS   200      27.120  42.830  30.690  1.00  0.00           H  
ATOM   3175  HZ2 LYS   200      28.600  42.970  31.480  1.00  0.00           H  
ATOM   3176  HZ3 LYS   200      28.300  41.750  30.270  1.00  0.00           H  
ATOM   3177  N   PRO   201      29.180  48.660  26.490  1.00  0.00           N  
ATOM   3178  CA  PRO   201      29.190  50.140  26.590  1.00  0.00           C  
ATOM   3179  C   PRO   201      28.950  50.560  28.020  1.00  0.00           C  
ATOM   3180  O   PRO   201      29.160  51.760  28.280  1.00  0.00           O  
ATOM   3181  CB  PRO   201      28.180  50.600  25.610  1.00  0.00           C  
ATOM   3182  CG  PRO   201      27.210  49.460  25.420  1.00  0.00           C  
ATOM   3183  CD  PRO   201      28.180  48.230  25.590  1.00  0.00           C  
ATOM   3184  HA  PRO   201      30.160  50.570  26.450  1.00  0.00           H  
ATOM   3185  HB1 PRO   201      28.530  50.680  24.560  1.00  0.00           H  
ATOM   3186  HB2 PRO   201      27.610  51.530  25.810  1.00  0.00           H  
ATOM   3187  HG1 PRO   201      26.400  49.520  26.170  1.00  0.00           H  
ATOM   3188  HG2 PRO   201      26.670  49.380  24.450  1.00  0.00           H  
ATOM   3189  HD1 PRO   201      27.770  47.220  25.810  1.00  0.00           H  
ATOM   3190  HD2 PRO   201      28.650  48.200  24.590  1.00  0.00           H  
ATOM   3191  N   ASP   202      28.500  49.700  28.930  1.00  0.00           N  
ATOM   3192  CA  ASP   202      28.510  49.950  30.390  1.00  0.00           C  
ATOM   3193  C   ASP   202      29.910  50.140  30.990  1.00  0.00           C  
ATOM   3194  O   ASP   202      30.180  50.750  32.050  1.00  0.00           O  
ATOM   3195  CB  ASP   202      27.670  48.880  31.100  1.00  0.00           C  
ATOM   3196  CG  ASP   202      27.620  48.920  32.650  1.00  0.00           C  
ATOM   3197  OD1 ASP   202      27.610  50.040  33.150  1.00  0.00           O  
ATOM   3198  OD2 ASP   202      27.590  47.890  33.350  1.00  0.00           O1-
ATOM   3199  HN  ASP   202      28.140  48.800  28.700  1.00  0.00           H  
ATOM   3200  HA  ASP   202      27.990  50.870  30.570  1.00  0.00           H  
ATOM   3201  HB1 ASP   202      28.140  47.900  30.890  1.00  0.00           H  
ATOM   3202  HB2 ASP   202      26.580  48.900  30.870  1.00  0.00           H  
ATOM   3203  N   ASN   203      30.960  49.710  30.300  1.00  0.00           N  
ATOM   3204  CA  ASN   203      32.330  49.810  30.690  1.00  0.00           C  
ATOM   3205  C   ASN   203      33.140  50.730  29.810  1.00  0.00           C  
ATOM   3206  O   ASN   203      34.330  50.510  29.660  1.00  0.00           O  
ATOM   3207  CB  ASN   203      32.930  48.340  30.880  1.00  0.00           C  
ATOM   3208  CG  ASN   203      32.100  47.480  31.790  1.00  0.00           C  
ATOM   3209  ND2 ASN   203      32.060  46.160  31.520  1.00  0.00           N  
ATOM   3210  OD1 ASN   203      31.460  47.930  32.760  1.00  0.00           O  
ATOM   3211  HN  ASN   203      30.640  49.220  29.490  1.00  0.00           H  
ATOM   3212  HA  ASN   203      32.500  50.300  31.630  1.00  0.00           H  
ATOM   3213  HB1 ASN   203      33.980  48.420  31.240  1.00  0.00           H  
ATOM   3214  HB2 ASN   203      32.840  47.830  29.900  1.00  0.00           H  
ATOM   3215 1HD2 ASN   203      31.460  45.600  32.090  1.00  0.00           H  
ATOM   3216 2HD2 ASN   203      32.800  45.830  30.930  1.00  0.00           H  
ATOM   3217  N   MET   204      32.570  51.720  29.160  1.00  0.00           N  
ATOM   3218  CA  MET   204      33.260  52.700  28.390  1.00  0.00           C  
ATOM   3219  C   MET   204      32.880  54.070  28.790  1.00  0.00           C  
ATOM   3220  O   MET   204      31.750  54.310  29.130  1.00  0.00           O  
ATOM   3221  CB  MET   204      32.910  52.540  26.830  1.00  0.00           C  
ATOM   3222  CG  MET   204      33.280  51.090  26.280  1.00  0.00           C  
ATOM   3223  SD  MET   204      32.740  50.810  24.550  1.00  0.00           S  
ATOM   3224  CE  MET   204      33.990  49.550  24.110  1.00  0.00           C  
ATOM   3225  HN  MET   204      31.590  51.900  29.160  1.00  0.00           H  
ATOM   3226  HA  MET   204      34.310  52.710  28.610  1.00  0.00           H  
ATOM   3227  HB1 MET   204      33.480  53.320  26.280  1.00  0.00           H  
ATOM   3228  HB2 MET   204      31.830  52.720  26.630  1.00  0.00           H  
ATOM   3229  HG1 MET   204      32.960  50.260  26.950  1.00  0.00           H  
ATOM   3230  HG2 MET   204      34.390  51.110  26.360  1.00  0.00           H  
ATOM   3231  HE1 MET   204      34.110  49.550  23.010  1.00  0.00           H  
ATOM   3232  HE2 MET   204      33.610  48.560  24.430  1.00  0.00           H  
ATOM   3233  HE3 MET   204      34.960  49.680  24.650  1.00  0.00           H  
ATOM   3234  N   LEU   205      33.820  54.980  28.840  1.00  0.00           N  
ATOM   3235  CA  LEU   205      33.740  56.200  29.610  1.00  0.00           C  
ATOM   3236  C   LEU   205      34.120  57.450  28.770  1.00  0.00           C  
ATOM   3237  O   LEU   205      35.190  57.550  28.230  1.00  0.00           O  
ATOM   3238  CB  LEU   205      34.460  56.220  30.950  1.00  0.00           C  
ATOM   3239  CG  LEU   205      33.880  55.200  31.990  1.00  0.00           C  
ATOM   3240  CD1 LEU   205      34.500  53.830  31.850  1.00  0.00           C  
ATOM   3241  CD2 LEU   205      34.240  55.570  33.440  1.00  0.00           C  
ATOM   3242  HN  LEU   205      34.770  54.740  28.620  1.00  0.00           H  
ATOM   3243  HA  LEU   205      32.720  56.380  29.920  1.00  0.00           H  
ATOM   3244  HB1 LEU   205      34.380  57.210  31.450  1.00  0.00           H  
ATOM   3245  HB2 LEU   205      35.520  55.940  30.760  1.00  0.00           H  
ATOM   3246  HG  LEU   205      32.790  55.050  31.790  1.00  0.00           H  
ATOM   3247 1HD1 LEU   205      33.930  53.120  32.500  1.00  0.00           H  
ATOM   3248 2HD1 LEU   205      35.570  53.780  32.130  1.00  0.00           H  
ATOM   3249 3HD1 LEU   205      34.470  53.410  30.820  1.00  0.00           H  
ATOM   3250 1HD2 LEU   205      34.000  54.740  34.140  1.00  0.00           H  
ATOM   3251 2HD2 LEU   205      33.610  56.450  33.710  1.00  0.00           H  
ATOM   3252 3HD2 LEU   205      35.350  55.580  33.520  1.00  0.00           H  
ATOM   3253  N   LEU   206      33.170  58.410  28.690  1.00  0.00           N  
ATOM   3254  CA  LEU   206      33.110  59.540  27.820  1.00  0.00           C  
ATOM   3255  C   LEU   206      33.680  60.800  28.410  1.00  0.00           C  
ATOM   3256  O   LEU   206      32.970  61.460  29.130  1.00  0.00           O  
ATOM   3257  CB  LEU   206      31.540  59.850  27.510  1.00  0.00           C  
ATOM   3258  CG  LEU   206      31.260  60.790  26.390  1.00  0.00           C  
ATOM   3259  CD1 LEU   206      31.660  60.200  25.030  1.00  0.00           C  
ATOM   3260  CD2 LEU   206      29.770  61.220  26.450  1.00  0.00           C  
ATOM   3261  HN  LEU   206      32.360  58.310  29.270  1.00  0.00           H  
ATOM   3262  HA  LEU   206      33.640  59.230  26.940  1.00  0.00           H  
ATOM   3263  HB1 LEU   206      31.000  60.270  28.380  1.00  0.00           H  
ATOM   3264  HB2 LEU   206      31.010  58.880  27.400  1.00  0.00           H  
ATOM   3265  HG  LEU   206      31.870  61.710  26.460  1.00  0.00           H  
ATOM   3266 1HD1 LEU   206      32.360  60.920  24.540  1.00  0.00           H  
ATOM   3267 2HD1 LEU   206      30.780  60.140  24.350  1.00  0.00           H  
ATOM   3268 3HD1 LEU   206      32.020  59.150  25.050  1.00  0.00           H  
ATOM   3269 1HD2 LEU   206      29.120  60.350  26.240  1.00  0.00           H  
ATOM   3270 2HD2 LEU   206      29.620  62.030  25.710  1.00  0.00           H  
ATOM   3271 3HD2 LEU   206      29.570  61.700  27.430  1.00  0.00           H  
ATOM   3272  N   ASP   207      34.980  61.120  28.070  1.00  0.00           N  
ATOM   3273  CA  ASP   207      35.710  62.320  28.470  1.00  0.00           C  
ATOM   3274  C   ASP   207      34.960  63.660  28.080  1.00  0.00           C  
ATOM   3275  O   ASP   207      34.080  63.640  27.180  1.00  0.00           O  
ATOM   3276  CB  ASP   207      37.210  62.230  27.880  1.00  0.00           C  
ATOM   3277  CG  ASP   207      38.170  62.930  28.830  1.00  0.00           C  
ATOM   3278  OD1 ASP   207      39.400  62.550  29.010  1.00  0.00           O  
ATOM   3279  OD2 ASP   207      37.670  63.930  29.450  1.00  0.00           O1-
ATOM   3280  HN  ASP   207      35.490  60.590  27.400  1.00  0.00           H  
ATOM   3281  HA  ASP   207      35.790  62.410  29.540  1.00  0.00           H  
ATOM   3282  HB1 ASP   207      37.220  62.670  26.860  1.00  0.00           H  
ATOM   3283  HB2 ASP   207      37.510  61.170  27.700  1.00  0.00           H  
ATOM   3284  N   LYS   208      35.410  64.830  28.580  1.00  0.00           N  
ATOM   3285  CA  LYS   208      34.780  66.150  28.380  1.00  0.00           C  
ATOM   3286  C   LYS   208      34.590  66.460  26.880  1.00  0.00           C  
ATOM   3287  O   LYS   208      33.540  66.980  26.490  1.00  0.00           O  
ATOM   3288  CB  LYS   208      35.650  67.210  29.030  1.00  0.00           C  
ATOM   3289  CG  LYS   208      35.100  68.710  29.010  1.00  0.00           C  
ATOM   3290  CD  LYS   208      33.770  68.880  29.820  1.00  0.00           C  
ATOM   3291  CE  LYS   208      33.110  70.240  30.060  1.00  0.00           C  
ATOM   3292  NZ  LYS   208      33.480  71.190  29.030  1.00  0.00           N1+
ATOM   3293  HN  LYS   208      36.240  64.890  29.120  1.00  0.00           H  
ATOM   3294  HA  LYS   208      33.770  66.140  28.750  1.00  0.00           H  
ATOM   3295  HB1 LYS   208      36.670  67.230  28.610  1.00  0.00           H  
ATOM   3296  HB2 LYS   208      35.850  66.970  30.090  1.00  0.00           H  
ATOM   3297  HG1 LYS   208      35.040  68.890  27.920  1.00  0.00           H  
ATOM   3298  HG2 LYS   208      35.770  69.480  29.440  1.00  0.00           H  
ATOM   3299  HD1 LYS   208      33.880  68.440  30.840  1.00  0.00           H  
ATOM   3300  HD2 LYS   208      33.050  68.250  29.260  1.00  0.00           H  
ATOM   3301  HE1 LYS   208      33.540  70.670  30.990  1.00  0.00           H  
ATOM   3302  HE2 LYS   208      32.000  70.200  30.040  1.00  0.00           H  
ATOM   3303  HZ1 LYS   208      32.820  72.000  29.050  1.00  0.00           H  
ATOM   3304  HZ2 LYS   208      33.420  70.630  28.160  1.00  0.00           H  
ATOM   3305  HZ3 LYS   208      34.430  71.600  29.110  1.00  0.00           H  
ATOM   3306  N   SER   209      35.690  66.170  26.170  1.00  0.00           N  
ATOM   3307  CA  SER   209      35.880  66.430  24.730  1.00  0.00           C  
ATOM   3308  C   SER   209      35.230  65.530  23.770  1.00  0.00           C  
ATOM   3309  O   SER   209      35.260  65.780  22.560  1.00  0.00           O  
ATOM   3310  CB  SER   209      37.400  66.390  24.500  1.00  0.00           C  
ATOM   3311  OG  SER   209      37.860  65.100  24.970  1.00  0.00           O  
ATOM   3312  HN  SER   209      36.440  65.730  26.640  1.00  0.00           H  
ATOM   3313  HA  SER   209      35.540  67.440  24.560  1.00  0.00           H  
ATOM   3314  HB1 SER   209      37.930  67.240  24.970  1.00  0.00           H  
ATOM   3315  HB2 SER   209      37.720  66.480  23.440  1.00  0.00           H  
ATOM   3316  HG1 SER   209      38.040  65.370  25.870  1.00  0.00           H  
ATOM   3317  N   GLY   210      34.610  64.380  24.230  1.00  0.00           N  
ATOM   3318  CA  GLY   210      33.890  63.460  23.420  1.00  0.00           C  
ATOM   3319  C   GLY   210      34.650  62.210  23.300  1.00  0.00           C  
ATOM   3320  O   GLY   210      34.190  61.150  22.820  1.00  0.00           O  
ATOM   3321  HN  GLY   210      34.440  64.260  25.200  1.00  0.00           H  
ATOM   3322  HA1 GLY   210      33.730  63.830  22.410  1.00  0.00           H  
ATOM   3323  HA2 GLY   210      32.970  63.190  23.920  1.00  0.00           H  
ATOM   3324  N   HSD   211      35.870  62.280  23.810  1.00  0.00           N  
ATOM   3325  CA  HSD   211      36.720  61.070  23.680  1.00  0.00           C  
ATOM   3326  C   HSD   211      36.350  59.950  24.610  1.00  0.00           C  
ATOM   3327  O   HSD   211      36.140  60.090  25.820  1.00  0.00           O  
ATOM   3328  CB  HSD   211      38.230  61.400  23.850  1.00  0.00           C  
ATOM   3329  CG  HSD   211      38.670  62.260  22.780  1.00  0.00           C  
ATOM   3330  CD2 HSD   211      39.250  61.910  21.660  1.00  0.00           C  
ATOM   3331  ND1 HSD   211      38.600  63.620  22.760  1.00  0.00           N  
ATOM   3332  CE1 HSD   211      39.220  64.060  21.650  1.00  0.00           C  
ATOM   3333  NE2 HSD   211      39.590  63.020  20.920  1.00  0.00           N  
ATOM   3334  HN  HSD   211      36.270  63.120  24.150  1.00  0.00           H  
ATOM   3335  HA  HSD   211      36.550  60.570  22.730  1.00  0.00           H  
ATOM   3336  HB1 HSD   211      38.800  60.460  23.770  1.00  0.00           H  
ATOM   3337  HB2 HSD   211      38.420  61.890  24.830  1.00  0.00           H  
ATOM   3338  HD1 HSD   211      38.120  64.140  23.470  1.00  0.00           H  
ATOM   3339  HD2 HSD   211      39.510  60.940  21.260  1.00  0.00           H  
ATOM   3340  HE1 HSD   211      39.430  65.090  21.360  1.00  0.00           H  
ATOM   3341  N   LEU   212      36.190  58.770  24.050  1.00  0.00           N  
ATOM   3342  CA  LEU   212      35.830  57.590  24.710  1.00  0.00           C  
ATOM   3343  C   LEU   212      37.040  56.920  25.350  1.00  0.00           C  
ATOM   3344  O   LEU   212      38.090  56.870  24.700  1.00  0.00           O  
ATOM   3345  CB  LEU   212      35.150  56.650  23.730  1.00  0.00           C  
ATOM   3346  CG  LEU   212      34.350  55.490  24.320  1.00  0.00           C  
ATOM   3347  CD1 LEU   212      33.370  55.990  25.360  1.00  0.00           C  
ATOM   3348  CD2 LEU   212      33.720  54.720  23.210  1.00  0.00           C  
ATOM   3349  HN  LEU   212      36.360  58.600  23.080  1.00  0.00           H  
ATOM   3350  HA  LEU   212      35.190  58.020  25.470  1.00  0.00           H  
ATOM   3351  HB1 LEU   212      35.910  56.260  23.010  1.00  0.00           H  
ATOM   3352  HB2 LEU   212      34.400  57.240  23.160  1.00  0.00           H  
ATOM   3353  HG  LEU   212      35.120  54.820  24.760  1.00  0.00           H  
ATOM   3354 1HD1 LEU   212      32.570  56.550  24.830  1.00  0.00           H  
ATOM   3355 2HD1 LEU   212      33.750  56.600  26.200  1.00  0.00           H  
ATOM   3356 3HD1 LEU   212      32.860  55.150  25.880  1.00  0.00           H  
ATOM   3357 1HD2 LEU   212      33.240  53.790  23.590  1.00  0.00           H  
ATOM   3358 2HD2 LEU   212      34.490  54.270  22.550  1.00  0.00           H  
ATOM   3359 3HD2 LEU   212      32.970  55.290  22.610  1.00  0.00           H  
ATOM   3360  N   LYS   213      37.050  56.340  26.560  1.00  0.00           N  
ATOM   3361  CA  LYS   213      38.250  55.750  27.190  1.00  0.00           C  
ATOM   3362  C   LYS   213      37.850  54.770  28.210  1.00  0.00           C  
ATOM   3363  O   LYS   213      36.740  54.810  28.810  1.00  0.00           O  
ATOM   3364  CB  LYS   213      39.290  56.800  27.860  1.00  0.00           C  
ATOM   3365  CG  LYS   213      38.490  58.000  28.400  1.00  0.00           C  
ATOM   3366  CD  LYS   213      39.400  59.050  29.020  1.00  0.00           C  
ATOM   3367  CE  LYS   213      40.550  59.500  28.090  1.00  0.00           C  
ATOM   3368  NZ  LYS   213      41.200  60.750  28.580  1.00  0.00           N1+
ATOM   3369  HN  LYS   213      36.300  56.360  27.220  1.00  0.00           H  
ATOM   3370  HA  LYS   213      38.750  55.260  26.370  1.00  0.00           H  
ATOM   3371  HB1 LYS   213      39.930  57.110  27.000  1.00  0.00           H  
ATOM   3372  HB2 LYS   213      39.980  56.400  28.630  1.00  0.00           H  
ATOM   3373  HG1 LYS   213      37.690  57.600  29.060  1.00  0.00           H  
ATOM   3374  HG2 LYS   213      37.890  58.420  27.560  1.00  0.00           H  
ATOM   3375  HD1 LYS   213      39.820  58.710  29.990  1.00  0.00           H  
ATOM   3376  HD2 LYS   213      38.680  59.870  29.240  1.00  0.00           H  
ATOM   3377  HE1 LYS   213      40.140  59.680  27.070  1.00  0.00           H  
ATOM   3378  HE2 LYS   213      41.330  58.700  28.060  1.00  0.00           H  
ATOM   3379  HZ1 LYS   213      41.910  61.070  27.880  1.00  0.00           H  
ATOM   3380  HZ2 LYS   213      41.740  60.510  29.430  1.00  0.00           H  
ATOM   3381  HZ3 LYS   213      40.480  61.450  28.850  1.00  0.00           H  
ATOM   3382  N   LEU   214      38.810  53.830  28.450  1.00  0.00           N  
ATOM   3383  CA  LEU   214      38.640  52.760  29.430  1.00  0.00           C  
ATOM   3384  C   LEU   214      39.280  52.950  30.810  1.00  0.00           C  
ATOM   3385  O   LEU   214      40.340  53.480  30.900  1.00  0.00           O  
ATOM   3386  CB  LEU   214      39.090  51.360  28.920  1.00  0.00           C  
ATOM   3387  CG  LEU   214      38.470  50.950  27.590  1.00  0.00           C  
ATOM   3388  CD1 LEU   214      39.430  49.810  27.130  1.00  0.00           C  
ATOM   3389  CD2 LEU   214      37.010  50.570  27.710  1.00  0.00           C  
ATOM   3390  HN  LEU   214      39.570  53.870  27.800  1.00  0.00           H  
ATOM   3391  HA  LEU   214      37.580  52.700  29.630  1.00  0.00           H  
ATOM   3392  HB1 LEU   214      38.900  50.640  29.750  1.00  0.00           H  
ATOM   3393  HB2 LEU   214      40.190  51.510  28.800  1.00  0.00           H  
ATOM   3394  HG  LEU   214      38.500  51.720  26.800  1.00  0.00           H  
ATOM   3395 1HD1 LEU   214      40.400  50.260  26.830  1.00  0.00           H  
ATOM   3396 2HD1 LEU   214      39.080  49.330  26.190  1.00  0.00           H  
ATOM   3397 3HD1 LEU   214      39.590  49.100  27.960  1.00  0.00           H  
ATOM   3398 1HD2 LEU   214      36.690  49.770  27.000  1.00  0.00           H  
ATOM   3399 2HD2 LEU   214      36.320  51.430  27.610  1.00  0.00           H  
ATOM   3400 3HD2 LEU   214      36.950  50.110  28.720  1.00  0.00           H  
ATOM   3401  N   ALA   215      38.570  52.560  31.890  1.00  0.00           N  
ATOM   3402  CA  ALA   215      38.970  52.850  33.260  1.00  0.00           C  
ATOM   3403  C   ALA   215      38.790  51.800  34.300  1.00  0.00           C  
ATOM   3404  O   ALA   215      38.930  52.110  35.480  1.00  0.00           O  
ATOM   3405  CB  ALA   215      38.150  54.090  33.590  1.00  0.00           C  
ATOM   3406  HN  ALA   215      37.760  51.990  31.820  1.00  0.00           H  
ATOM   3407  HA  ALA   215      40.000  53.200  33.220  1.00  0.00           H  
ATOM   3408  HB1 ALA   215      38.570  54.540  34.520  1.00  0.00           H  
ATOM   3409  HB2 ALA   215      37.110  53.730  33.680  1.00  0.00           H  
ATOM   3410  HB3 ALA   215      38.110  54.850  32.780  1.00  0.00           H  
ATOM   3411  N   ASP   216      38.550  50.540  33.950  1.00  0.00           N  
ATOM   3412  CA  ASP   216      38.680  49.400  34.890  1.00  0.00           C  
ATOM   3413  C   ASP   216      39.350  48.230  34.160  1.00  0.00           C  
ATOM   3414  O   ASP   216      38.960  47.900  33.040  1.00  0.00           O  
ATOM   3415  CB  ASP   216      37.310  49.070  35.710  1.00  0.00           C  
ATOM   3416  CG  ASP   216      37.000  47.680  36.220  1.00  0.00           C  
ATOM   3417  OD1 ASP   216      37.920  46.820  36.310  1.00  0.00           O  
ATOM   3418  OD2 ASP   216      35.790  47.390  36.520  1.00  0.00           O1-
ATOM   3419  HN  ASP   216      38.430  50.300  32.990  1.00  0.00           H  
ATOM   3420  HA  ASP   216      39.480  49.690  35.550  1.00  0.00           H  
ATOM   3421  HB1 ASP   216      36.380  49.380  35.180  1.00  0.00           H  
ATOM   3422  HB2 ASP   216      37.340  49.700  36.620  1.00  0.00           H  
ATOM   3423  N   PHE   217      40.410  47.720  34.870  1.00  0.00           N  
ATOM   3424  CA  PHE   217      41.400  46.780  34.350  1.00  0.00           C  
ATOM   3425  C   PHE   217      41.310  45.550  35.150  1.00  0.00           C  
ATOM   3426  O   PHE   217      42.230  44.710  35.030  1.00  0.00           O  
ATOM   3427  CB  PHE   217      42.850  47.290  34.320  1.00  0.00           C  
ATOM   3428  CG  PHE   217      42.700  48.380  33.420  1.00  0.00           C  
ATOM   3429  CD1 PHE   217      42.540  48.100  32.030  1.00  0.00           C  
ATOM   3430  CD2 PHE   217      42.690  49.740  33.850  1.00  0.00           C  
ATOM   3431  CE1 PHE   217      42.200  49.080  31.090  1.00  0.00           C  
ATOM   3432  CE2 PHE   217      42.460  50.750  32.920  1.00  0.00           C  
ATOM   3433  CZ  PHE   217      42.130  50.460  31.570  1.00  0.00           C  
ATOM   3434  HN  PHE   217      40.770  48.180  35.680  1.00  0.00           H  
ATOM   3435  HA  PHE   217      41.160  46.510  33.330  1.00  0.00           H  
ATOM   3436  HB1 PHE   217      43.590  46.530  33.980  1.00  0.00           H  
ATOM   3437  HB2 PHE   217      43.180  47.610  35.330  1.00  0.00           H  
ATOM   3438  HD1 PHE   217      42.530  47.060  31.760  1.00  0.00           H  
ATOM   3439  HD2 PHE   217      42.860  49.980  34.890  1.00  0.00           H  
ATOM   3440  HE1 PHE   217      41.880  48.880  30.080  1.00  0.00           H  
ATOM   3441  HE2 PHE   217      42.350  51.770  33.270  1.00  0.00           H  
ATOM   3442  HZ  PHE   217      42.050  51.340  30.950  1.00  0.00           H  
ATOM   3443  N   GLY   218      40.300  45.370  36.020  1.00  0.00           N  
ATOM   3444  CA  GLY   218      40.220  44.240  37.000  1.00  0.00           C  
ATOM   3445  C   GLY   218      39.800  42.910  36.360  1.00  0.00           C  
ATOM   3446  O   GLY   218      40.370  41.850  36.640  1.00  0.00           O  
ATOM   3447  HN  GLY   218      39.580  46.060  35.960  1.00  0.00           H  
ATOM   3448  HA1 GLY   218      39.480  44.620  37.690  1.00  0.00           H  
ATOM   3449  HA2 GLY   218      41.220  44.080  37.390  1.00  0.00           H  
ATOM   3450  N   THR   219      38.900  42.960  35.410  1.00  0.00           N  
ATOM   3451  CA  THR   219      38.450  41.800  34.640  1.00  0.00           C  
ATOM   3452  C   THR   219      39.450  41.680  33.430  1.00  0.00           C  
ATOM   3453  O   THR   219      39.620  40.580  32.910  1.00  0.00           O  
ATOM   3454  CB  THR   219      37.000  42.010  34.050  1.00  0.00           C  
ATOM   3455  CG2 THR   219      36.580  40.770  33.370  1.00  0.00           C  
ATOM   3456  OG1 THR   219      36.090  42.260  35.140  1.00  0.00           O  
ATOM   3457  HN  THR   219      38.500  43.850  35.200  1.00  0.00           H  
ATOM   3458  HA  THR   219      38.630  40.950  35.280  1.00  0.00           H  
ATOM   3459  HB  THR   219      37.000  42.870  33.350  1.00  0.00           H  
ATOM   3460  HG1 THR   219      36.390  43.120  35.450  1.00  0.00           H  
ATOM   3461 1HG2 THR   219      37.150  40.680  32.430  1.00  0.00           H  
ATOM   3462 2HG2 THR   219      35.500  40.930  33.140  1.00  0.00           H  
ATOM   3463 3HG2 THR   219      36.730  39.810  33.900  1.00  0.00           H  
ATOM   3464  N   CYS   220      40.150  42.760  33.120  1.00  0.00           N  
ATOM   3465  CA  CYS   220      41.150  42.710  32.000  1.00  0.00           C  
ATOM   3466  C   CYS   220      42.410  41.830  32.370  1.00  0.00           C  
ATOM   3467  O   CYS   220      42.870  41.820  33.520  1.00  0.00           O  
ATOM   3468  CB  CYS   220      41.560  44.090  31.460  1.00  0.00           C  
ATOM   3469  SG  CYS   220      40.170  45.040  30.870  1.00  0.00           S  
ATOM   3470  HN  CYS   220      39.880  43.640  33.510  1.00  0.00           H  
ATOM   3471  HA  CYS   220      40.640  42.160  31.220  1.00  0.00           H  
ATOM   3472  HB1 CYS   220      42.310  44.060  30.630  1.00  0.00           H  
ATOM   3473  HB2 CYS   220      42.130  44.570  32.280  1.00  0.00           H  
ATOM   3474  HG1 CYS   220      39.670  45.320  32.060  1.00  0.00           H  
ATOM   3475  N   MET   221      42.840  41.030  31.360  1.00  0.00           N  
ATOM   3476  CA  MET   221      43.820  39.980  31.510  1.00  0.00           C  
ATOM   3477  C   MET   221      44.890  40.010  30.420  1.00  0.00           C  
ATOM   3478  O   MET   221      44.620  40.040  29.200  1.00  0.00           O  
ATOM   3479  CB  MET   221      43.140  38.620  31.330  1.00  0.00           C  
ATOM   3480  CG  MET   221      42.380  38.090  32.540  1.00  0.00           C  
ATOM   3481  SD  MET   221      43.470  37.720  33.980  1.00  0.00           S  
ATOM   3482  CE  MET   221      44.360  36.270  33.210  1.00  0.00           C  
ATOM   3483  HN  MET   221      42.390  41.140  30.470  1.00  0.00           H  
ATOM   3484  HA  MET   221      44.310  39.950  32.470  1.00  0.00           H  
ATOM   3485  HB1 MET   221      43.910  37.850  31.140  1.00  0.00           H  
ATOM   3486  HB2 MET   221      42.460  38.670  30.450  1.00  0.00           H  
ATOM   3487  HG1 MET   221      41.730  37.220  32.280  1.00  0.00           H  
ATOM   3488  HG2 MET   221      41.740  38.950  32.840  1.00  0.00           H  
ATOM   3489  HE1 MET   221      43.800  35.800  32.380  1.00  0.00           H  
ATOM   3490  HE2 MET   221      44.600  35.450  33.920  1.00  0.00           H  
ATOM   3491  HE3 MET   221      45.270  36.610  32.670  1.00  0.00           H  
ATOM   3492  N   LYS   222      46.140  40.000  30.900  1.00  0.00           N  
ATOM   3493  CA  LYS   222      47.300  39.980  30.020  1.00  0.00           C  
ATOM   3494  C   LYS   222      47.490  38.730  29.190  1.00  0.00           C  
ATOM   3495  O   LYS   222      47.470  37.590  29.660  1.00  0.00           O  
ATOM   3496  CB  LYS   222      48.600  40.230  30.830  1.00  0.00           C  
ATOM   3497  CG  LYS   222      48.730  41.760  31.070  1.00  0.00           C  
ATOM   3498  CD  LYS   222      50.060  42.110  31.820  1.00  0.00           C  
ATOM   3499  CE  LYS   222      50.250  41.430  33.140  1.00  0.00           C  
ATOM   3500  NZ  LYS   222      49.070  41.550  33.940  1.00  0.00           N1+
ATOM   3501  HN  LYS   222      46.320  39.870  31.870  1.00  0.00           H  
ATOM   3502  HA  LYS   222      47.260  40.740  29.250  1.00  0.00           H  
ATOM   3503  HB1 LYS   222      49.450  39.910  30.190  1.00  0.00           H  
ATOM   3504  HB2 LYS   222      48.620  39.640  31.770  1.00  0.00           H  
ATOM   3505  HG1 LYS   222      47.950  42.250  31.700  1.00  0.00           H  
ATOM   3506  HG2 LYS   222      48.680  42.250  30.070  1.00  0.00           H  
ATOM   3507  HD1 LYS   222      49.890  43.200  32.010  1.00  0.00           H  
ATOM   3508  HD2 LYS   222      50.980  42.110  31.190  1.00  0.00           H  
ATOM   3509  HE1 LYS   222      51.040  41.870  33.780  1.00  0.00           H  
ATOM   3510  HE2 LYS   222      50.460  40.370  32.870  1.00  0.00           H  
ATOM   3511  HZ1 LYS   222      48.230  41.100  33.510  1.00  0.00           H  
ATOM   3512  HZ2 LYS   222      48.870  42.560  34.080  1.00  0.00           H  
ATOM   3513  HZ3 LYS   222      49.110  41.080  34.870  1.00  0.00           H  
ATOM   3514  N   MET   223      47.590  38.890  27.860  1.00  0.00           N  
ATOM   3515  CA  MET   223      47.800  37.740  26.940  1.00  0.00           C  
ATOM   3516  C   MET   223      49.100  37.050  27.260  1.00  0.00           C  
ATOM   3517  O   MET   223      50.140  37.580  27.670  1.00  0.00           O  
ATOM   3518  CB  MET   223      47.630  38.170  25.440  1.00  0.00           C  
ATOM   3519  CG  MET   223      48.690  39.270  25.110  1.00  0.00           C  
ATOM   3520  SD  MET   223      48.390  39.990  23.500  1.00  0.00           S  
ATOM   3521  CE  MET   223      49.670  39.060  22.520  1.00  0.00           C  
ATOM   3522  HN  MET   223      47.540  39.760  27.380  1.00  0.00           H  
ATOM   3523  HA  MET   223      47.000  37.070  27.210  1.00  0.00           H  
ATOM   3524  HB1 MET   223      46.630  38.620  25.300  1.00  0.00           H  
ATOM   3525  HB2 MET   223      47.640  37.310  24.740  1.00  0.00           H  
ATOM   3526  HG1 MET   223      49.720  38.840  25.010  1.00  0.00           H  
ATOM   3527  HG2 MET   223      48.600  40.100  25.840  1.00  0.00           H  
ATOM   3528  HE1 MET   223      49.620  39.300  21.430  1.00  0.00           H  
ATOM   3529  HE2 MET   223      49.550  37.950  22.510  1.00  0.00           H  
ATOM   3530  HE3 MET   223      50.710  39.150  22.900  1.00  0.00           H  
ATOM   3531  N   ASN   224      49.100  35.780  26.970  1.00  0.00           N  
ATOM   3532  CA  ASN   224      50.350  35.080  26.880  1.00  0.00           C  
ATOM   3533  C   ASN   224      50.900  35.200  25.440  1.00  0.00           C  
ATOM   3534  O   ASN   224      50.170  35.520  24.480  1.00  0.00           O  
ATOM   3535  CB  ASN   224      50.070  33.600  27.360  1.00  0.00           C  
ATOM   3536  CG  ASN   224      49.150  32.780  26.430  1.00  0.00           C  
ATOM   3537  ND2 ASN   224      48.710  31.620  27.020  1.00  0.00           N  
ATOM   3538  OD1 ASN   224      48.860  33.070  25.270  1.00  0.00           O  
ATOM   3539  HN  ASN   224      48.260  35.370  26.640  1.00  0.00           H  
ATOM   3540  HA  ASN   224      51.200  35.460  27.430  1.00  0.00           H  
ATOM   3541  HB1 ASN   224      49.670  33.750  28.380  1.00  0.00           H  
ATOM   3542  HB2 ASN   224      51.030  33.040  27.340  1.00  0.00           H  
ATOM   3543 1HD2 ASN   224      48.200  30.960  26.470  1.00  0.00           H  
ATOM   3544 2HD2 ASN   224      48.910  31.510  27.990  1.00  0.00           H  
ATOM   3545  N   LYS   225      52.100  34.860  25.200  1.00  0.00           N  
ATOM   3546  CA  LYS   225      52.750  34.930  23.910  1.00  0.00           C  
ATOM   3547  C   LYS   225      51.990  34.060  22.900  1.00  0.00           C  
ATOM   3548  O   LYS   225      51.880  34.340  21.700  1.00  0.00           O  
ATOM   3549  CB  LYS   225      54.270  34.440  23.870  1.00  0.00           C  
ATOM   3550  CG  LYS   225      55.260  35.350  24.520  1.00  0.00           C  
ATOM   3551  CD  LYS   225      55.680  36.720  23.840  1.00  0.00           C  
ATOM   3552  CE  LYS   225      56.720  37.500  24.620  1.00  0.00           C  
ATOM   3553  NZ  LYS   225      57.250  38.640  23.920  1.00  0.00           N1+
ATOM   3554  HN  LYS   225      52.730  34.580  25.920  1.00  0.00           H  
ATOM   3555  HA  LYS   225      52.770  35.900  23.450  1.00  0.00           H  
ATOM   3556  HB1 LYS   225      54.600  34.140  22.850  1.00  0.00           H  
ATOM   3557  HB2 LYS   225      54.260  33.530  24.510  1.00  0.00           H  
ATOM   3558  HG1 LYS   225      56.230  34.810  24.540  1.00  0.00           H  
ATOM   3559  HG2 LYS   225      55.040  35.550  25.590  1.00  0.00           H  
ATOM   3560  HD1 LYS   225      54.810  37.350  23.570  1.00  0.00           H  
ATOM   3561  HD2 LYS   225      56.170  36.440  22.880  1.00  0.00           H  
ATOM   3562  HE1 LYS   225      57.540  36.770  24.800  1.00  0.00           H  
ATOM   3563  HE2 LYS   225      56.350  37.880  25.600  1.00  0.00           H  
ATOM   3564  HZ1 LYS   225      56.460  39.240  23.600  1.00  0.00           H  
ATOM   3565  HZ2 LYS   225      57.640  38.230  23.050  1.00  0.00           H  
ATOM   3566  HZ3 LYS   225      58.000  39.250  24.310  1.00  0.00           H  
ATOM   3567  N   GLU   226      51.400  32.950  23.290  1.00  0.00           N  
ATOM   3568  CA  GLU   226      50.630  32.170  22.440  1.00  0.00           C  
ATOM   3569  C   GLU   226      49.280  32.870  21.840  1.00  0.00           C  
ATOM   3570  O   GLU   226      48.910  32.560  20.720  1.00  0.00           O  
ATOM   3571  CB  GLU   226      50.430  30.740  23.040  1.00  0.00           C  
ATOM   3572  CG  GLU   226      51.710  29.940  22.890  1.00  0.00           C  
ATOM   3573  CD  GLU   226      51.930  28.750  23.930  1.00  0.00           C  
ATOM   3574  OE1 GLU   226      52.860  27.930  23.720  1.00  0.00           O  
ATOM   3575  OE2 GLU   226      51.200  28.750  24.940  1.00  0.00           O1-
ATOM   3576  HN  GLU   226      51.640  32.470  24.140  1.00  0.00           H  
ATOM   3577  HA  GLU   226      51.250  31.990  21.570  1.00  0.00           H  
ATOM   3578  HB1 GLU   226      49.620  30.180  22.520  1.00  0.00           H  
ATOM   3579  HB2 GLU   226      50.230  30.940  24.110  1.00  0.00           H  
ATOM   3580  HG1 GLU   226      52.610  30.580  22.980  1.00  0.00           H  
ATOM   3581  HG2 GLU   226      51.760  29.550  21.850  1.00  0.00           H  
ATOM   3582  N   GLY   227      48.820  33.860  22.560  1.00  0.00           N  
ATOM   3583  CA  GLY   227      47.810  34.800  22.110  1.00  0.00           C  
ATOM   3584  C   GLY   227      46.490  34.900  22.840  1.00  0.00           C  
ATOM   3585  O   GLY   227      45.460  35.440  22.460  1.00  0.00           O  
ATOM   3586  HN  GLY   227      49.150  34.020  23.480  1.00  0.00           H  
ATOM   3587  HA1 GLY   227      47.530  34.670  21.080  1.00  0.00           H  
ATOM   3588  HA2 GLY   227      48.360  35.710  22.320  1.00  0.00           H  
ATOM   3589  N   MET   228      46.510  34.160  23.930  1.00  0.00           N  
ATOM   3590  CA  MET   228      45.360  33.750  24.700  1.00  0.00           C  
ATOM   3591  C   MET   228      45.520  34.020  26.230  1.00  0.00           C  
ATOM   3592  O   MET   228      46.590  34.410  26.690  1.00  0.00           O  
ATOM   3593  CB  MET   228      45.060  32.230  24.450  1.00  0.00           C  
ATOM   3594  CG  MET   228      44.560  32.040  23.030  1.00  0.00           C  
ATOM   3595  SD  MET   228      45.760  31.840  21.670  1.00  0.00           S  
ATOM   3596  CE  MET   228      46.240  30.170  22.220  1.00  0.00           C  
ATOM   3597  HN  MET   228      47.370  33.690  24.150  1.00  0.00           H  
ATOM   3598  HA  MET   228      44.540  34.380  24.370  1.00  0.00           H  
ATOM   3599  HB1 MET   228      44.370  31.820  25.220  1.00  0.00           H  
ATOM   3600  HB2 MET   228      45.980  31.610  24.490  1.00  0.00           H  
ATOM   3601  HG1 MET   228      43.800  32.820  22.820  1.00  0.00           H  
ATOM   3602  HG2 MET   228      44.000  31.080  23.120  1.00  0.00           H  
ATOM   3603  HE1 MET   228      46.690  30.020  23.230  1.00  0.00           H  
ATOM   3604  HE2 MET   228      46.860  29.590  21.500  1.00  0.00           H  
ATOM   3605  HE3 MET   228      45.300  29.600  22.370  1.00  0.00           H  
ATOM   3606  N   VAL   229      44.410  33.940  26.950  1.00  0.00           N  
ATOM   3607  CA  VAL   229      44.410  34.090  28.310  1.00  0.00           C  
ATOM   3608  C   VAL   229      43.900  32.780  28.940  1.00  0.00           C  
ATOM   3609  O   VAL   229      43.100  31.990  28.440  1.00  0.00           O  
ATOM   3610  CB  VAL   229      43.600  35.300  28.830  1.00  0.00           C  
ATOM   3611  CG1 VAL   229      44.570  36.430  28.560  1.00  0.00           C  
ATOM   3612  CG2 VAL   229      42.250  35.360  28.080  1.00  0.00           C  
ATOM   3613  HN  VAL   229      43.530  33.780  26.500  1.00  0.00           H  
ATOM   3614  HA  VAL   229      45.360  34.340  28.760  1.00  0.00           H  
ATOM   3615  HB  VAL   229      43.470  35.280  29.930  1.00  0.00           H  
ATOM   3616 1HG1 VAL   229      44.750  36.680  27.490  1.00  0.00           H  
ATOM   3617 2HG1 VAL   229      45.580  36.390  29.040  1.00  0.00           H  
ATOM   3618 3HG1 VAL   229      44.100  37.360  28.930  1.00  0.00           H  
ATOM   3619 1HG2 VAL   229      41.720  36.220  28.540  1.00  0.00           H  
ATOM   3620 2HG2 VAL   229      41.640  34.450  28.250  1.00  0.00           H  
ATOM   3621 3HG2 VAL   229      42.260  35.590  26.990  1.00  0.00           H  
ATOM   3622  N   ARG   230      44.490  32.430  30.070  1.00  0.00           N  
ATOM   3623  CA  ARG   230      44.190  31.260  30.910  1.00  0.00           C  
ATOM   3624  C   ARG   230      43.460  31.660  32.100  1.00  0.00           C  
ATOM   3625  O   ARG   230      44.010  32.380  32.950  1.00  0.00           O  
ATOM   3626  CB  ARG   230      45.460  30.590  31.490  1.00  0.00           C  
ATOM   3627  CG  ARG   230      45.340  29.320  32.380  1.00  0.00           C  
ATOM   3628  CD  ARG   230      45.010  28.090  31.480  1.00  0.00           C  
ATOM   3629  NE  ARG   230      46.130  27.930  30.480  1.00  0.00           N  
ATOM   3630  CZ  ARG   230      46.200  27.000  29.550  1.00  0.00           C  
ATOM   3631  NH1 ARG   230      45.380  25.990  29.500  1.00  0.00           N1+
ATOM   3632  NH2 ARG   230      47.290  26.910  28.870  1.00  0.00           N  
ATOM   3633  HN  ARG   230      45.080  33.120  30.500  1.00  0.00           H  
ATOM   3634  HA  ARG   230      43.620  30.520  30.370  1.00  0.00           H  
ATOM   3635  HB1 ARG   230      45.930  31.280  32.220  1.00  0.00           H  
ATOM   3636  HB2 ARG   230      46.220  30.420  30.690  1.00  0.00           H  
ATOM   3637  HG1 ARG   230      44.590  29.460  33.190  1.00  0.00           H  
ATOM   3638  HG2 ARG   230      46.270  28.990  32.880  1.00  0.00           H  
ATOM   3639  HD1 ARG   230      44.050  28.260  30.960  1.00  0.00           H  
ATOM   3640  HD2 ARG   230      44.860  27.110  31.970  1.00  0.00           H  
ATOM   3641  HE  ARG   230      46.810  28.650  30.370  1.00  0.00           H  
ATOM   3642 1HH1 ARG   230      44.580  25.990  30.100  1.00  0.00           H  
ATOM   3643 2HH1 ARG   230      45.570  25.270  28.830  1.00  0.00           H  
ATOM   3644 1HH2 ARG   230      47.920  27.680  28.810  1.00  0.00           H  
ATOM   3645 2HH2 ARG   230      47.410  26.170  28.210  1.00  0.00           H  
ATOM   3646  N   CYS   231      42.190  31.210  32.190  1.00  0.00           N  
ATOM   3647  CA  CYS   231      41.200  31.920  33.110  1.00  0.00           C  
ATOM   3648  C   CYS   231      40.560  31.120  34.220  1.00  0.00           C  
ATOM   3649  O   CYS   231      39.730  30.280  33.900  1.00  0.00           O  
ATOM   3650  CB  CYS   231      40.010  32.600  32.320  1.00  0.00           C  
ATOM   3651  SG  CYS   231      40.710  34.010  31.430  1.00  0.00           S  
ATOM   3652  HN  CYS   231      41.770  30.550  31.570  1.00  0.00           H  
ATOM   3653  HA  CYS   231      41.690  32.720  33.650  1.00  0.00           H  
ATOM   3654  HB1 CYS   231      39.190  32.840  33.020  1.00  0.00           H  
ATOM   3655  HB2 CYS   231      39.640  31.750  31.700  1.00  0.00           H  
ATOM   3656  HG1 CYS   231      39.630  34.450  30.810  1.00  0.00           H  
ATOM   3657  N   ASP   232      40.760  31.420  35.480  1.00  0.00           N  
ATOM   3658  CA  ASP   232      39.950  30.840  36.640  1.00  0.00           C  
ATOM   3659  C   ASP   232      38.480  31.140  36.670  1.00  0.00           C  
ATOM   3660  O   ASP   232      37.620  30.320  37.040  1.00  0.00           O  
ATOM   3661  CB  ASP   232      40.780  31.190  37.860  1.00  0.00           C  
ATOM   3662  CG  ASP   232      40.970  32.650  38.240  1.00  0.00           C  
ATOM   3663  OD1 ASP   232      40.260  33.570  37.660  1.00  0.00           O  
ATOM   3664  OD2 ASP   232      41.820  32.970  39.120  1.00  0.00           O1-
ATOM   3665  HN  ASP   232      41.470  32.100  35.660  1.00  0.00           H  
ATOM   3666  HA  ASP   232      40.090  29.770  36.520  1.00  0.00           H  
ATOM   3667  HB1 ASP   232      41.800  30.810  37.660  1.00  0.00           H  
ATOM   3668  HB2 ASP   232      40.410  30.740  38.800  1.00  0.00           H  
ATOM   3669  N   THR   233      38.070  32.370  36.390  1.00  0.00           N  
ATOM   3670  CA  THR   233      36.720  32.830  36.780  1.00  0.00           C  
ATOM   3671  C   THR   233      35.740  32.910  35.610  1.00  0.00           C  
ATOM   3672  O   THR   233      36.110  33.210  34.470  1.00  0.00           O  
ATOM   3673  CB  THR   233      36.830  34.150  37.540  1.00  0.00           C  
ATOM   3674  CG2 THR   233      35.510  34.760  37.930  1.00  0.00           C  
ATOM   3675  OG1 THR   233      37.730  33.850  38.660  1.00  0.00           O  
ATOM   3676  HN  THR   233      38.770  33.050  36.190  1.00  0.00           H  
ATOM   3677  HA  THR   233      36.270  32.130  37.460  1.00  0.00           H  
ATOM   3678  HB  THR   233      37.330  34.840  36.820  1.00  0.00           H  
ATOM   3679  HG1 THR   233      38.570  33.590  38.280  1.00  0.00           H  
ATOM   3680 1HG2 THR   233      34.930  35.110  37.050  1.00  0.00           H  
ATOM   3681 2HG2 THR   233      35.730  35.610  38.620  1.00  0.00           H  
ATOM   3682 3HG2 THR   233      34.930  34.070  38.570  1.00  0.00           H  
ATOM   3683  N   ALA   234      34.430  32.540  35.870  1.00  0.00           N  
ATOM   3684  CA  ALA   234      33.270  32.730  35.010  1.00  0.00           C  
ATOM   3685  C   ALA   234      33.010  34.220  34.720  1.00  0.00           C  
ATOM   3686  O   ALA   234      32.730  34.970  35.650  1.00  0.00           O  
ATOM   3687  CB  ALA   234      31.960  32.210  35.580  1.00  0.00           C  
ATOM   3688  HN  ALA   234      34.170  32.160  36.760  1.00  0.00           H  
ATOM   3689  HA  ALA   234      33.460  32.270  34.050  1.00  0.00           H  
ATOM   3690  HB1 ALA   234      32.050  31.110  35.750  1.00  0.00           H  
ATOM   3691  HB2 ALA   234      31.150  32.210  34.820  1.00  0.00           H  
ATOM   3692  HB3 ALA   234      31.550  32.720  36.480  1.00  0.00           H  
ATOM   3693  N   VAL   235      33.040  34.650  33.430  1.00  0.00           N  
ATOM   3694  CA  VAL   235      33.100  36.020  33.000  1.00  0.00           C  
ATOM   3695  C   VAL   235      32.430  36.120  31.610  1.00  0.00           C  
ATOM   3696  O   VAL   235      32.550  35.280  30.710  1.00  0.00           O  
ATOM   3697  CB  VAL   235      34.580  36.410  32.900  1.00  0.00           C  
ATOM   3698  CG1 VAL   235      34.900  37.730  32.050  1.00  0.00           C  
ATOM   3699  CG2 VAL   235      35.070  36.690  34.350  1.00  0.00           C  
ATOM   3700  HN  VAL   235      33.010  33.920  32.760  1.00  0.00           H  
ATOM   3701  HA  VAL   235      32.570  36.610  33.730  1.00  0.00           H  
ATOM   3702  HB  VAL   235      35.210  35.600  32.480  1.00  0.00           H  
ATOM   3703 1HG1 VAL   235      34.440  38.690  32.370  1.00  0.00           H  
ATOM   3704 2HG1 VAL   235      34.580  37.450  31.030  1.00  0.00           H  
ATOM   3705 3HG1 VAL   235      35.990  37.800  32.260  1.00  0.00           H  
ATOM   3706 1HG2 VAL   235      35.000  35.760  34.960  1.00  0.00           H  
ATOM   3707 2HG2 VAL   235      34.570  37.550  34.830  1.00  0.00           H  
ATOM   3708 3HG2 VAL   235      36.120  37.030  34.270  1.00  0.00           H  
ATOM   3709  N   GLY   236      31.540  37.130  31.520  1.00  0.00           N  
ATOM   3710  CA  GLY   236      30.610  37.220  30.360  1.00  0.00           C  
ATOM   3711  C   GLY   236      29.220  36.960  30.810  1.00  0.00           C  
ATOM   3712  O   GLY   236      28.860  35.860  31.210  1.00  0.00           O  
ATOM   3713  HN  GLY   236      31.280  37.680  32.310  1.00  0.00           H  
ATOM   3714  HA1 GLY   236      30.850  36.480  29.610  1.00  0.00           H  
ATOM   3715  HA2 GLY   236      30.620  38.260  30.080  1.00  0.00           H  
ATOM   3716  N   THR   237      28.330  37.950  30.660  1.00  0.00           N  
ATOM   3717  CA  THR   237      26.890  37.930  30.970  1.00  0.00           C  
ATOM   3718  C   THR   237      26.020  37.350  29.840  1.00  0.00           C  
ATOM   3719  O   THR   237      26.470  37.490  28.720  1.00  0.00           O  
ATOM   3720  CB  THR   237      26.370  39.300  31.210  1.00  0.00           C  
ATOM   3721  CG2 THR   237      26.970  39.750  32.560  1.00  0.00           C  
ATOM   3722  OG1 THR   237      26.950  40.280  30.300  1.00  0.00           O  
ATOM   3723  HN  THR   237      28.620  38.750  30.130  1.00  0.00           H  
ATOM   3724  HA  THR   237      26.770  37.360  31.880  1.00  0.00           H  
ATOM   3725  HB  THR   237      25.270  39.390  31.340  1.00  0.00           H  
ATOM   3726  HG1 THR   237      26.300  40.420  29.610  1.00  0.00           H  
ATOM   3727 1HG2 THR   237      26.530  40.720  32.890  1.00  0.00           H  
ATOM   3728 2HG2 THR   237      28.050  39.930  32.390  1.00  0.00           H  
ATOM   3729 3HG2 THR   237      26.830  38.990  33.360  1.00  0.00           H  
ATOM   3730  N   PRO   238      24.880  36.690  30.070  1.00  0.00           N  
ATOM   3731  CA  PRO   238      24.260  35.920  28.960  1.00  0.00           C  
ATOM   3732  C   PRO   238      23.830  36.780  27.770  1.00  0.00           C  
ATOM   3733  O   PRO   238      23.920  36.300  26.630  1.00  0.00           O  
ATOM   3734  CB  PRO   238      23.160  35.180  29.690  1.00  0.00           C  
ATOM   3735  CG  PRO   238      23.710  34.890  31.110  1.00  0.00           C  
ATOM   3736  CD  PRO   238      24.550  36.120  31.340  1.00  0.00           C  
ATOM   3737  HA  PRO   238      24.890  35.130  28.580  1.00  0.00           H  
ATOM   3738  HB1 PRO   238      22.780  34.330  29.090  1.00  0.00           H  
ATOM   3739  HB2 PRO   238      22.190  35.720  29.680  1.00  0.00           H  
ATOM   3740  HG1 PRO   238      22.850  34.710  31.800  1.00  0.00           H  
ATOM   3741  HG2 PRO   238      24.420  34.050  31.040  1.00  0.00           H  
ATOM   3742  HD1 PRO   238      23.960  36.840  31.940  1.00  0.00           H  
ATOM   3743  HD2 PRO   238      25.380  35.740  31.980  1.00  0.00           H  
ATOM   3744  N   ASP   239      23.510  38.060  27.950  1.00  0.00           N  
ATOM   3745  CA  ASP   239      23.300  39.110  26.980  1.00  0.00           C  
ATOM   3746  C   ASP   239      24.430  39.450  26.030  1.00  0.00           C  
ATOM   3747  O   ASP   239      24.280  39.780  24.840  1.00  0.00           O  
ATOM   3748  CB  ASP   239      22.750  40.460  27.620  1.00  0.00           C  
ATOM   3749  CG  ASP   239      23.590  40.630  28.940  1.00  0.00           C  
ATOM   3750  OD1 ASP   239      23.160  40.090  29.990  1.00  0.00           O  
ATOM   3751  OD2 ASP   239      24.790  41.100  28.830  1.00  0.00           O1-
ATOM   3752  HN  ASP   239      23.300  38.300  28.900  1.00  0.00           H  
ATOM   3753  HA  ASP   239      22.400  38.850  26.450  1.00  0.00           H  
ATOM   3754  HB1 ASP   239      21.680  40.400  27.920  1.00  0.00           H  
ATOM   3755  HB2 ASP   239      22.820  41.390  27.020  1.00  0.00           H  
ATOM   3756  N   TYR   240      25.650  39.320  26.510  1.00  0.00           N  
ATOM   3757  CA  TYR   240      26.850  39.650  25.810  1.00  0.00           C  
ATOM   3758  C   TYR   240      27.900  38.580  25.710  1.00  0.00           C  
ATOM   3759  O   TYR   240      28.940  38.800  25.040  1.00  0.00           O  
ATOM   3760  CB  TYR   240      27.500  40.940  26.360  1.00  0.00           C  
ATOM   3761  CG  TYR   240      27.140  42.230  25.550  1.00  0.00           C  
ATOM   3762  CD1 TYR   240      28.050  42.660  24.530  1.00  0.00           C  
ATOM   3763  CD2 TYR   240      26.100  43.140  26.000  1.00  0.00           C  
ATOM   3764  CE1 TYR   240      27.890  43.980  24.060  1.00  0.00           C  
ATOM   3765  CE2 TYR   240      25.950  44.340  25.330  1.00  0.00           C  
ATOM   3766  CZ  TYR   240      26.820  44.720  24.370  1.00  0.00           C  
ATOM   3767  OH  TYR   240      26.560  45.960  23.710  1.00  0.00           O  
ATOM   3768  HN  TYR   240      25.740  39.030  27.460  1.00  0.00           H  
ATOM   3769  HA  TYR   240      26.750  39.910  24.770  1.00  0.00           H  
ATOM   3770  HB1 TYR   240      28.610  40.910  26.420  1.00  0.00           H  
ATOM   3771  HB2 TYR   240      27.090  41.010  27.390  1.00  0.00           H  
ATOM   3772  HD1 TYR   240      28.960  42.180  24.220  1.00  0.00           H  
ATOM   3773  HD2 TYR   240      25.410  42.860  26.790  1.00  0.00           H  
ATOM   3774  HE1 TYR   240      28.530  44.380  23.290  1.00  0.00           H  
ATOM   3775  HE2 TYR   240      25.060  44.860  25.650  1.00  0.00           H  
ATOM   3776  HH  TYR   240      25.770  46.400  24.020  1.00  0.00           H  
ATOM   3777  N   ILE   241      27.680  37.300  26.050  1.00  0.00           N  
ATOM   3778  CA  ILE   241      28.760  36.300  26.090  1.00  0.00           C  
ATOM   3779  C   ILE   241      29.010  35.710  24.650  1.00  0.00           C  
ATOM   3780  O   ILE   241      28.040  35.470  23.900  1.00  0.00           O  
ATOM   3781  CB  ILE   241      28.660  35.230  27.250  1.00  0.00           C  
ATOM   3782  CG1 ILE   241      29.910  34.450  27.600  1.00  0.00           C  
ATOM   3783  CG2 ILE   241      27.460  34.270  27.040  1.00  0.00           C  
ATOM   3784  CD  ILE   241      30.010  33.650  28.960  1.00  0.00           C  
ATOM   3785  HN  ILE   241      26.840  37.110  26.550  1.00  0.00           H  
ATOM   3786  HA  ILE   241      29.670  36.860  26.310  1.00  0.00           H  
ATOM   3787  HB  ILE   241      28.350  35.660  28.230  1.00  0.00           H  
ATOM   3788 1HG1 ILE   241      30.810  35.100  27.520  1.00  0.00           H  
ATOM   3789 2HG1 ILE   241      30.130  33.740  26.770  1.00  0.00           H  
ATOM   3790 1HG2 ILE   241      26.510  34.860  27.050  1.00  0.00           H  
ATOM   3791 2HG2 ILE   241      27.350  33.610  27.920  1.00  0.00           H  
ATOM   3792 3HG2 ILE   241      27.550  33.790  26.040  1.00  0.00           H  
ATOM   3793  HD1 ILE   241      30.660  34.240  29.640  1.00  0.00           H  
ATOM   3794  HD2 ILE   241      30.450  32.650  28.750  1.00  0.00           H  
ATOM   3795  HD3 ILE   241      29.080  33.660  29.570  1.00  0.00           H  
ATOM   3796  N   SER   242      30.310  35.330  24.390  1.00  0.00           N  
ATOM   3797  CA  SER   242      30.760  34.900  23.050  1.00  0.00           C  
ATOM   3798  C   SER   242      30.540  33.370  23.010  1.00  0.00           C  
ATOM   3799  O   SER   242      30.330  32.780  24.040  1.00  0.00           O  
ATOM   3800  CB  SER   242      32.290  35.270  22.740  1.00  0.00           C  
ATOM   3801  OG  SER   242      33.180  34.400  23.420  1.00  0.00           O  
ATOM   3802  HN  SER   242      30.970  35.630  25.080  1.00  0.00           H  
ATOM   3803  HA  SER   242      30.130  35.380  22.320  1.00  0.00           H  
ATOM   3804  HB1 SER   242      32.390  36.330  23.060  1.00  0.00           H  
ATOM   3805  HB2 SER   242      32.300  35.060  21.650  1.00  0.00           H  
ATOM   3806  HG1 SER   242      33.330  34.930  24.210  1.00  0.00           H  
ATOM   3807  N   PRO   243      30.630  32.710  21.880  1.00  0.00           N  
ATOM   3808  CA  PRO   243      30.610  31.280  21.780  1.00  0.00           C  
ATOM   3809  C   PRO   243      32.000  30.740  22.300  1.00  0.00           C  
ATOM   3810  O   PRO   243      32.000  29.660  22.890  1.00  0.00           O  
ATOM   3811  CB  PRO   243      30.410  31.010  20.300  1.00  0.00           C  
ATOM   3812  CG  PRO   243      29.810  32.290  19.710  1.00  0.00           C  
ATOM   3813  CD  PRO   243      30.380  33.380  20.570  1.00  0.00           C  
ATOM   3814  HA  PRO   243      29.760  30.920  22.340  1.00  0.00           H  
ATOM   3815  HB1 PRO   243      29.730  30.140  20.190  1.00  0.00           H  
ATOM   3816  HB2 PRO   243      31.410  30.870  19.820  1.00  0.00           H  
ATOM   3817  HG1 PRO   243      30.240  32.290  18.690  1.00  0.00           H  
ATOM   3818  HG2 PRO   243      28.700  32.290  19.800  1.00  0.00           H  
ATOM   3819  HD1 PRO   243      31.350  33.770  20.200  1.00  0.00           H  
ATOM   3820  HD2 PRO   243      29.630  34.190  20.710  1.00  0.00           H  
ATOM   3821  N   GLU   244      33.140  31.500  22.000  1.00  0.00           N  
ATOM   3822  CA  GLU   244      34.460  31.040  22.340  1.00  0.00           C  
ATOM   3823  C   GLU   244      34.660  30.880  23.810  1.00  0.00           C  
ATOM   3824  O   GLU   244      35.370  30.000  24.360  1.00  0.00           O  
ATOM   3825  CB  GLU   244      35.490  32.010  21.750  1.00  0.00           C  
ATOM   3826  CG  GLU   244      35.710  31.910  20.230  1.00  0.00           C  
ATOM   3827  CD  GLU   244      36.490  30.670  19.860  1.00  0.00           C  
ATOM   3828  OE1 GLU   244      35.950  29.700  19.360  1.00  0.00           O  
ATOM   3829  OE2 GLU   244      37.730  30.730  20.090  1.00  0.00           O1-
ATOM   3830  HN  GLU   244      33.050  32.410  21.620  1.00  0.00           H  
ATOM   3831  HA  GLU   244      34.630  30.090  21.870  1.00  0.00           H  
ATOM   3832  HB1 GLU   244      36.480  31.930  22.260  1.00  0.00           H  
ATOM   3833  HB2 GLU   244      35.090  33.010  22.030  1.00  0.00           H  
ATOM   3834  HG1 GLU   244      36.380  32.730  19.880  1.00  0.00           H  
ATOM   3835  HG2 GLU   244      34.740  32.030  19.710  1.00  0.00           H  
ATOM   3836  N   VAL   245      34.010  31.850  24.540  1.00  0.00           N  
ATOM   3837  CA  VAL   245      33.920  31.860  26.020  1.00  0.00           C  
ATOM   3838  C   VAL   245      32.840  30.980  26.610  1.00  0.00           C  
ATOM   3839  O   VAL   245      33.050  30.220  27.530  1.00  0.00           O  
ATOM   3840  CB  VAL   245      33.760  33.270  26.580  1.00  0.00           C  
ATOM   3841  CG1 VAL   245      33.900  33.260  28.070  1.00  0.00           C  
ATOM   3842  CG2 VAL   245      35.070  34.030  26.140  1.00  0.00           C  
ATOM   3843  HN  VAL   245      33.730  32.610  23.960  1.00  0.00           H  
ATOM   3844  HA  VAL   245      34.840  31.360  26.280  1.00  0.00           H  
ATOM   3845  HB  VAL   245      32.880  33.830  26.190  1.00  0.00           H  
ATOM   3846 1HG1 VAL   245      34.880  32.880  28.410  1.00  0.00           H  
ATOM   3847 2HG1 VAL   245      33.150  32.610  28.560  1.00  0.00           H  
ATOM   3848 3HG1 VAL   245      33.880  34.300  28.460  1.00  0.00           H  
ATOM   3849 1HG2 VAL   245      34.970  35.120  26.360  1.00  0.00           H  
ATOM   3850 2HG2 VAL   245      35.230  33.820  25.060  1.00  0.00           H  
ATOM   3851 3HG2 VAL   245      35.910  33.610  26.720  1.00  0.00           H  
ATOM   3852  N   LEU   246      31.600  31.020  26.040  1.00  0.00           N  
ATOM   3853  CA  LEU   246      30.500  30.060  26.390  1.00  0.00           C  
ATOM   3854  C   LEU   246      30.850  28.530  26.420  1.00  0.00           C  
ATOM   3855  O   LEU   246      30.430  27.800  27.330  1.00  0.00           O  
ATOM   3856  CB  LEU   246      29.200  30.250  25.500  1.00  0.00           C  
ATOM   3857  CG  LEU   246      27.850  29.550  25.890  1.00  0.00           C  
ATOM   3858  CD1 LEU   246      27.480  29.750  27.360  1.00  0.00           C  
ATOM   3859  CD2 LEU   246      26.770  29.990  24.900  1.00  0.00           C  
ATOM   3860  HN  LEU   246      31.350  31.670  25.330  1.00  0.00           H  
ATOM   3861  HA  LEU   246      30.190  30.370  27.370  1.00  0.00           H  
ATOM   3862  HB1 LEU   246      29.450  30.060  24.440  1.00  0.00           H  
ATOM   3863  HB2 LEU   246      28.990  31.340  25.510  1.00  0.00           H  
ATOM   3864  HG  LEU   246      28.070  28.460  25.860  1.00  0.00           H  
ATOM   3865 1HD1 LEU   246      26.650  29.100  27.700  1.00  0.00           H  
ATOM   3866 2HD1 LEU   246      27.170  30.810  27.480  1.00  0.00           H  
ATOM   3867 3HD1 LEU   246      28.310  29.550  28.080  1.00  0.00           H  
ATOM   3868 1HD2 LEU   246      26.810  31.100  24.980  1.00  0.00           H  
ATOM   3869 2HD2 LEU   246      25.760  29.590  25.130  1.00  0.00           H  
ATOM   3870 3HD2 LEU   246      27.070  29.790  23.850  1.00  0.00           H  
ATOM   3871  N   LYS   247      31.710  28.080  25.510  1.00  0.00           N  
ATOM   3872  CA  LYS   247      31.970  26.690  25.310  1.00  0.00           C  
ATOM   3873  C   LYS   247      33.390  26.360  25.700  1.00  0.00           C  
ATOM   3874  O   LYS   247      33.960  25.340  25.330  1.00  0.00           O  
ATOM   3875  CB  LYS   247      31.740  26.230  23.840  1.00  0.00           C  
ATOM   3876  CG  LYS   247      30.230  26.020  23.500  1.00  0.00           C  
ATOM   3877  CD  LYS   247      29.410  25.290  24.590  1.00  0.00           C  
ATOM   3878  CE  LYS   247      29.550  23.770  24.800  1.00  0.00           C  
ATOM   3879  NZ  LYS   247      28.370  23.230  25.490  1.00  0.00           N1+
ATOM   3880  HN  LYS   247      31.930  28.710  24.760  1.00  0.00           H  
ATOM   3881  HA  LYS   247      31.410  26.050  25.980  1.00  0.00           H  
ATOM   3882  HB1 LYS   247      32.180  25.250  23.580  1.00  0.00           H  
ATOM   3883  HB2 LYS   247      32.190  27.010  23.200  1.00  0.00           H  
ATOM   3884  HG1 LYS   247      30.110  25.540  22.500  1.00  0.00           H  
ATOM   3885  HG2 LYS   247      29.820  27.040  23.630  1.00  0.00           H  
ATOM   3886  HD1 LYS   247      28.370  25.340  24.210  1.00  0.00           H  
ATOM   3887  HD2 LYS   247      29.380  25.830  25.550  1.00  0.00           H  
ATOM   3888  HE1 LYS   247      30.500  23.610  25.350  1.00  0.00           H  
ATOM   3889  HE2 LYS   247      29.580  23.350  23.770  1.00  0.00           H  
ATOM   3890  HZ1 LYS   247      28.170  23.760  26.370  1.00  0.00           H  
ATOM   3891  HZ2 LYS   247      28.540  22.250  25.790  1.00  0.00           H  
ATOM   3892  HZ3 LYS   247      27.540  23.340  24.870  1.00  0.00           H  
ATOM   3893  N   SER   248      34.050  27.320  26.480  1.00  0.00           N  
ATOM   3894  CA  SER   248      35.490  27.240  26.840  1.00  0.00           C  
ATOM   3895  C   SER   248      35.980  26.120  27.710  1.00  0.00           C  
ATOM   3896  O   SER   248      36.880  25.450  27.250  1.00  0.00           O  
ATOM   3897  CB  SER   248      36.140  28.550  27.400  1.00  0.00           C  
ATOM   3898  OG  SER   248      37.540  28.510  27.450  1.00  0.00           O  
ATOM   3899  HN  SER   248      33.580  28.080  26.930  1.00  0.00           H  
ATOM   3900  HA  SER   248      36.010  26.970  25.940  1.00  0.00           H  
ATOM   3901  HB1 SER   248      35.690  28.810  28.380  1.00  0.00           H  
ATOM   3902  HB2 SER   248      35.940  29.390  26.700  1.00  0.00           H  
ATOM   3903  HG1 SER   248      37.810  28.160  26.590  1.00  0.00           H  
ATOM   3904  N   GLN   249      35.370  25.780  28.900  1.00  0.00           N  
ATOM   3905  CA  GLN   249      34.250  26.350  29.590  1.00  0.00           C  
ATOM   3906  C   GLN   249      34.440  26.530  31.090  1.00  0.00           C  
ATOM   3907  O   GLN   249      35.230  25.890  31.700  1.00  0.00           O  
ATOM   3908  CB  GLN   249      32.890  25.600  29.200  1.00  0.00           C  
ATOM   3909  CG  GLN   249      33.070  24.050  29.110  1.00  0.00           C  
ATOM   3910  CD  GLN   249      33.620  23.490  30.460  1.00  0.00           C  
ATOM   3911  NE2 GLN   249      32.690  23.490  31.430  1.00  0.00           N  
ATOM   3912  OE1 GLN   249      34.670  22.950  30.630  1.00  0.00           O  
ATOM   3913  HN  GLN   249      35.850  25.060  29.390  1.00  0.00           H  
ATOM   3914  HA  GLN   249      34.160  27.360  29.220  1.00  0.00           H  
ATOM   3915  HB1 GLN   249      32.430  26.060  28.290  1.00  0.00           H  
ATOM   3916  HB2 GLN   249      32.210  25.740  30.070  1.00  0.00           H  
ATOM   3917  HG1 GLN   249      33.810  23.740  28.340  1.00  0.00           H  
ATOM   3918  HG2 GLN   249      32.050  23.650  28.920  1.00  0.00           H  
ATOM   3919 1HE2 GLN   249      32.900  23.050  32.300  1.00  0.00           H  
ATOM   3920 2HE2 GLN   249      31.750  23.680  31.150  1.00  0.00           H  
ATOM   3921  N   GLY   250      33.810  27.570  31.630  1.00  0.00           N  
ATOM   3922  CA  GLY   250      33.990  28.000  33.040  1.00  0.00           C  
ATOM   3923  C   GLY   250      35.450  28.150  33.390  1.00  0.00           C  
ATOM   3924  O   GLY   250      36.230  28.620  32.600  1.00  0.00           O  
ATOM   3925  HN  GLY   250      33.250  28.240  31.140  1.00  0.00           H  
ATOM   3926  HA1 GLY   250      33.540  27.300  33.730  1.00  0.00           H  
ATOM   3927  HA2 GLY   250      33.560  28.980  33.110  1.00  0.00           H  
ATOM   3928  N   GLY   251      35.740  27.850  34.630  1.00  0.00           N  
ATOM   3929  CA  GLY   251      37.070  27.990  35.250  1.00  0.00           C  
ATOM   3930  C   GLY   251      38.180  27.200  34.820  1.00  0.00           C  
ATOM   3931  O   GLY   251      39.300  27.510  35.270  1.00  0.00           O  
ATOM   3932  HN  GLY   251      35.040  27.550  35.270  1.00  0.00           H  
ATOM   3933  HA1 GLY   251      37.020  27.830  36.320  1.00  0.00           H  
ATOM   3934  HA2 GLY   251      37.310  29.010  35.000  1.00  0.00           H  
ATOM   3935  N   ASP   252      38.080  26.270  33.820  1.00  0.00           N  
ATOM   3936  CA  ASP   252      39.160  25.650  33.100  1.00  0.00           C  
ATOM   3937  C   ASP   252      39.470  26.230  31.680  1.00  0.00           C  
ATOM   3938  O   ASP   252      40.300  25.760  30.850  1.00  0.00           O  
ATOM   3939  CB  ASP   252      38.970  24.140  32.860  1.00  0.00           C  
ATOM   3940  CG  ASP   252      38.790  23.480  34.240  1.00  0.00           C  
ATOM   3941  OD1 ASP   252      39.760  23.630  35.060  1.00  0.00           O  
ATOM   3942  OD2 ASP   252      37.760  22.880  34.540  1.00  0.00           O1-
ATOM   3943  HN  ASP   252      37.140  26.060  33.550  1.00  0.00           H  
ATOM   3944  HA  ASP   252      40.070  25.820  33.660  1.00  0.00           H  
ATOM   3945  HB1 ASP   252      39.770  23.530  32.400  1.00  0.00           H  
ATOM   3946  HB2 ASP   252      38.010  23.930  32.340  1.00  0.00           H  
ATOM   3947  N   GLY   253      38.760  27.400  31.350  1.00  0.00           N  
ATOM   3948  CA  GLY   253      38.880  28.200  30.170  1.00  0.00           C  
ATOM   3949  C   GLY   253      40.260  28.740  29.740  1.00  0.00           C  
ATOM   3950  O   GLY   253      41.230  28.960  30.450  1.00  0.00           O  
ATOM   3951  HN  GLY   253      37.970  27.580  31.940  1.00  0.00           H  
ATOM   3952  HA1 GLY   253      38.220  29.060  30.250  1.00  0.00           H  
ATOM   3953  HA2 GLY   253      38.530  27.520  29.420  1.00  0.00           H  
ATOM   3954  N   TYR   254      40.410  28.940  28.460  1.00  0.00           N  
ATOM   3955  CA  TYR   254      41.690  29.140  27.760  1.00  0.00           C  
ATOM   3956  C   TYR   254      41.340  29.640  26.370  1.00  0.00           C  
ATOM   3957  O   TYR   254      41.090  28.940  25.410  1.00  0.00           O  
ATOM   3958  CB  TYR   254      42.560  27.810  27.650  1.00  0.00           C  
ATOM   3959  CG  TYR   254      43.880  28.190  27.080  1.00  0.00           C  
ATOM   3960  CD1 TYR   254      44.670  29.180  27.590  1.00  0.00           C  
ATOM   3961  CD2 TYR   254      44.410  27.390  26.050  1.00  0.00           C  
ATOM   3962  CE1 TYR   254      45.980  29.460  27.180  1.00  0.00           C  
ATOM   3963  CE2 TYR   254      45.690  27.720  25.520  1.00  0.00           C  
ATOM   3964  CZ  TYR   254      46.390  28.770  26.060  1.00  0.00           C  
ATOM   3965  OH  TYR   254      47.710  29.190  25.620  1.00  0.00           O  
ATOM   3966  HN  TYR   254      39.590  28.780  27.910  1.00  0.00           H  
ATOM   3967  HA  TYR   254      42.170  29.910  28.340  1.00  0.00           H  
ATOM   3968  HB1 TYR   254      42.020  27.050  27.040  1.00  0.00           H  
ATOM   3969  HB2 TYR   254      42.790  27.400  28.660  1.00  0.00           H  
ATOM   3970  HD1 TYR   254      44.310  29.810  28.380  1.00  0.00           H  
ATOM   3971  HD2 TYR   254      43.740  26.620  25.690  1.00  0.00           H  
ATOM   3972  HE1 TYR   254      46.420  30.340  27.610  1.00  0.00           H  
ATOM   3973  HE2 TYR   254      46.070  27.150  24.690  1.00  0.00           H  
ATOM   3974  HH  TYR   254      48.170  28.490  25.160  1.00  0.00           H  
ATOM   3975  N   TYR   255      41.260  30.960  26.290  1.00  0.00           N  
ATOM   3976  CA  TYR   255      40.550  31.580  25.200  1.00  0.00           C  
ATOM   3977  C   TYR   255      41.310  32.840  24.730  1.00  0.00           C  
ATOM   3978  O   TYR   255      42.110  33.310  25.510  1.00  0.00           O  
ATOM   3979  CB  TYR   255      39.090  31.870  25.510  1.00  0.00           C  
ATOM   3980  CG  TYR   255      38.890  32.540  26.860  1.00  0.00           C  
ATOM   3981  CD1 TYR   255      39.010  33.970  26.900  1.00  0.00           C  
ATOM   3982  CD2 TYR   255      38.580  31.940  28.070  1.00  0.00           C  
ATOM   3983  CE1 TYR   255      38.500  34.670  28.010  1.00  0.00           C  
ATOM   3984  CE2 TYR   255      38.270  32.580  29.170  1.00  0.00           C  
ATOM   3985  CZ  TYR   255      38.230  34.040  29.200  1.00  0.00           C  
ATOM   3986  OH  TYR   255      37.750  34.770  30.340  1.00  0.00           O  
ATOM   3987  HN  TYR   255      41.710  31.480  27.010  1.00  0.00           H  
ATOM   3988  HA  TYR   255      40.570  30.960  24.310  1.00  0.00           H  
ATOM   3989  HB1 TYR   255      38.560  30.900  25.610  1.00  0.00           H  
ATOM   3990  HB2 TYR   255      38.590  32.360  24.650  1.00  0.00           H  
ATOM   3991  HD1 TYR   255      39.380  34.510  26.040  1.00  0.00           H  
ATOM   3992  HD2 TYR   255      38.530  30.860  28.030  1.00  0.00           H  
ATOM   3993  HE1 TYR   255      38.610  35.750  27.980  1.00  0.00           H  
ATOM   3994  HE2 TYR   255      37.950  32.000  30.030  1.00  0.00           H  
ATOM   3995  HH  TYR   255      37.300  34.120  30.890  1.00  0.00           H  
ATOM   3996  N   GLY   256      41.070  33.350  23.540  1.00  0.00           N  
ATOM   3997  CA  GLY   256      41.630  34.580  22.990  1.00  0.00           C  
ATOM   3998  C   GLY   256      40.730  35.730  22.880  1.00  0.00           C  
ATOM   3999  O   GLY   256      39.830  35.970  23.680  1.00  0.00           O  
ATOM   4000  HN  GLY   256      40.270  33.030  23.030  1.00  0.00           H  
ATOM   4001  HA1 GLY   256      41.880  34.270  21.990  1.00  0.00           H  
ATOM   4002  HA2 GLY   256      42.390  34.940  23.670  1.00  0.00           H  
ATOM   4003  N   ARG   257      40.950  36.530  21.800  1.00  0.00           N  
ATOM   4004  CA  ARG   257      40.470  37.920  21.730  1.00  0.00           C  
ATOM   4005  C   ARG   257      39.220  37.910  20.960  1.00  0.00           C  
ATOM   4006  O   ARG   257      38.540  38.920  20.880  1.00  0.00           O  
ATOM   4007  CB  ARG   257      41.510  38.680  20.940  1.00  0.00           C  
ATOM   4008  CG  ARG   257      41.390  40.220  20.730  1.00  0.00           C  
ATOM   4009  CD  ARG   257      42.550  40.790  19.930  1.00  0.00           C  
ATOM   4010  NE  ARG   257      43.850  40.570  20.670  1.00  0.00           N  
ATOM   4011  CZ  ARG   257      44.120  41.050  21.830  1.00  0.00           C  
ATOM   4012  NH1 ARG   257      43.400  41.980  22.460  1.00  0.00           N1+
ATOM   4013  NH2 ARG   257      45.210  40.680  22.460  1.00  0.00           N  
ATOM   4014  HN  ARG   257      41.670  36.360  21.130  1.00  0.00           H  
ATOM   4015  HA  ARG   257      40.300  38.340  22.710  1.00  0.00           H  
ATOM   4016  HB1 ARG   257      41.580  38.160  19.970  1.00  0.00           H  
ATOM   4017  HB2 ARG   257      42.500  38.480  21.420  1.00  0.00           H  
ATOM   4018  HG1 ARG   257      41.180  40.690  21.720  1.00  0.00           H  
ATOM   4019  HG2 ARG   257      40.470  40.360  20.120  1.00  0.00           H  
ATOM   4020  HD1 ARG   257      42.390  41.870  19.710  1.00  0.00           H  
ATOM   4021  HD2 ARG   257      42.630  40.290  18.940  1.00  0.00           H  
ATOM   4022  HE  ARG   257      44.490  39.890  20.330  1.00  0.00           H  
ATOM   4023 1HH1 ARG   257      42.680  42.540  22.050  1.00  0.00           H  
ATOM   4024 2HH1 ARG   257      43.780  42.260  23.340  1.00  0.00           H  
ATOM   4025 1HH2 ARG   257      45.340  40.930  23.420  1.00  0.00           H  
ATOM   4026 2HH2 ARG   257      45.850  40.000  22.090  1.00  0.00           H  
ATOM   4027  N   GLU   258      38.760  36.760  20.410  1.00  0.00           N  
ATOM   4028  CA  GLU   258      37.500  36.640  19.690  1.00  0.00           C  
ATOM   4029  C   GLU   258      36.250  37.170  20.490  1.00  0.00           C  
ATOM   4030  O   GLU   258      35.300  37.670  19.910  1.00  0.00           O  
ATOM   4031  CB  GLU   258      37.250  35.210  19.270  1.00  0.00           C  
ATOM   4032  CG  GLU   258      38.270  34.640  18.170  1.00  0.00           C  
ATOM   4033  CD  GLU   258      39.660  34.640  18.700  1.00  0.00           C  
ATOM   4034  OE1 GLU   258      39.890  34.110  19.830  1.00  0.00           O  
ATOM   4035  OE2 GLU   258      40.560  35.190  18.030  1.00  0.00           O1-
ATOM   4036  HN  GLU   258      39.400  35.990  20.460  1.00  0.00           H  
ATOM   4037  HA  GLU   258      37.490  37.250  18.800  1.00  0.00           H  
ATOM   4038  HB1 GLU   258      36.250  35.120  18.790  1.00  0.00           H  
ATOM   4039  HB2 GLU   258      37.250  34.490  20.110  1.00  0.00           H  
ATOM   4040  HG1 GLU   258      38.190  35.220  17.230  1.00  0.00           H  
ATOM   4041  HG2 GLU   258      37.950  33.590  18.000  1.00  0.00           H  
ATOM   4042  N   CYS   259      36.290  37.080  21.830  1.00  0.00           N  
ATOM   4043  CA  CYS   259      35.350  37.680  22.720  1.00  0.00           C  
ATOM   4044  C   CYS   259      35.250  39.220  22.590  1.00  0.00           C  
ATOM   4045  O   CYS   259      34.100  39.670  22.420  1.00  0.00           O  
ATOM   4046  CB  CYS   259      35.650  37.390  24.210  1.00  0.00           C  
ATOM   4047  SG  CYS   259      37.260  37.920  24.760  1.00  0.00           S  
ATOM   4048  HN  CYS   259      37.070  36.650  22.280  1.00  0.00           H  
ATOM   4049  HA  CYS   259      34.390  37.240  22.480  1.00  0.00           H  
ATOM   4050  HB1 CYS   259      35.500  36.320  24.480  1.00  0.00           H  
ATOM   4051  HB2 CYS   259      34.940  37.960  24.850  1.00  0.00           H  
ATOM   4052  HG1 CYS   259      36.980  39.210  24.870  1.00  0.00           H  
ATOM   4053  N   ASP   260      36.360  39.930  22.490  1.00  0.00           N  
ATOM   4054  CA  ASP   260      36.510  41.400  22.350  1.00  0.00           C  
ATOM   4055  C   ASP   260      35.890  41.890  20.980  1.00  0.00           C  
ATOM   4056  O   ASP   260      35.340  42.940  20.930  1.00  0.00           O  
ATOM   4057  CB  ASP   260      38.040  41.720  22.630  1.00  0.00           C  
ATOM   4058  CG  ASP   260      38.410  41.690  24.070  1.00  0.00           C  
ATOM   4059  OD1 ASP   260      37.670  41.080  24.860  1.00  0.00           O  
ATOM   4060  OD2 ASP   260      39.480  42.260  24.380  1.00  0.00           O1-
ATOM   4061  HN  ASP   260      37.150  39.340  22.600  1.00  0.00           H  
ATOM   4062  HA  ASP   260      35.910  41.980  23.050  1.00  0.00           H  
ATOM   4063  HB1 ASP   260      38.300  42.700  22.170  1.00  0.00           H  
ATOM   4064  HB2 ASP   260      38.670  40.890  22.240  1.00  0.00           H  
ATOM   4065  N   TRP   261      36.050  41.090  19.930  1.00  0.00           N  
ATOM   4066  CA  TRP   261      35.450  41.390  18.680  1.00  0.00           C  
ATOM   4067  C   TRP   261      34.060  41.010  18.550  1.00  0.00           C  
ATOM   4068  O   TRP   261      33.310  41.630  17.850  1.00  0.00           O  
ATOM   4069  CB  TRP   261      36.220  40.620  17.560  1.00  0.00           C  
ATOM   4070  CG  TRP   261      37.620  41.100  17.440  1.00  0.00           C  
ATOM   4071  CD1 TRP   261      38.860  40.620  17.720  1.00  0.00           C  
ATOM   4072  CD2 TRP   261      37.840  42.510  16.970  1.00  0.00           C  
ATOM   4073  CE2 TRP   261      39.190  42.730  17.020  1.00  0.00           C  
ATOM   4074  CE3 TRP   261      36.970  43.480  16.540  1.00  0.00           C  
ATOM   4075  NE1 TRP   261      39.820  41.610  17.560  1.00  0.00           N  
ATOM   4076  CZ2 TRP   261      39.700  43.900  16.640  1.00  0.00           C  
ATOM   4077  CZ3 TRP   261      37.470  44.730  16.240  1.00  0.00           C  
ATOM   4078  CH2 TRP   261      38.880  44.960  16.250  1.00  0.00           C  
ATOM   4079  HN  TRP   261      36.630  40.280  19.980  1.00  0.00           H  
ATOM   4080  HA  TRP   261      35.440  42.460  18.540  1.00  0.00           H  
ATOM   4081  HB1 TRP   261      35.730  40.770  16.580  1.00  0.00           H  
ATOM   4082  HB2 TRP   261      36.230  39.530  17.800  1.00  0.00           H  
ATOM   4083  HD1 TRP   261      39.010  39.640  18.150  1.00  0.00           H  
ATOM   4084  HE1 TRP   261      40.760  41.620  17.800  1.00  0.00           H  
ATOM   4085  HE3 TRP   261      35.920  43.260  16.390  1.00  0.00           H  
ATOM   4086  HZ2 TRP   261      40.770  44.060  16.620  1.00  0.00           H  
ATOM   4087  HZ3 TRP   261      36.840  45.530  15.870  1.00  0.00           H  
ATOM   4088  HH2 TRP   261      39.260  45.960  16.100  1.00  0.00           H  
ATOM   4089  N   TRP   262      33.600  39.960  19.310  1.00  0.00           N  
ATOM   4090  CA  TRP   262      32.230  39.560  19.230  1.00  0.00           C  
ATOM   4091  C   TRP   262      31.260  40.630  19.720  1.00  0.00           C  
ATOM   4092  O   TRP   262      30.240  40.930  19.140  1.00  0.00           O  
ATOM   4093  CB  TRP   262      31.920  38.240  20.020  1.00  0.00           C  
ATOM   4094  CG  TRP   262      30.470  37.800  20.150  1.00  0.00           C  
ATOM   4095  CD1 TRP   262      29.570  38.050  21.130  1.00  0.00           C  
ATOM   4096  CD2 TRP   262      29.910  36.800  19.290  1.00  0.00           C  
ATOM   4097  CE2 TRP   262      28.620  36.530  19.870  1.00  0.00           C  
ATOM   4098  CE3 TRP   262      30.380  36.140  18.170  1.00  0.00           C  
ATOM   4099  NE1 TRP   262      28.470  37.290  20.940  1.00  0.00           N  
ATOM   4100  CZ2 TRP   262      27.790  35.590  19.300  1.00  0.00           C  
ATOM   4101  CZ3 TRP   262      29.560  35.200  17.600  1.00  0.00           C  
ATOM   4102  CH2 TRP   262      28.280  34.930  18.140  1.00  0.00           C  
ATOM   4103  HN  TRP   262      34.120  39.450  19.990  1.00  0.00           H  
ATOM   4104  HA  TRP   262      32.010  39.370  18.190  1.00  0.00           H  
ATOM   4105  HB1 TRP   262      32.340  38.350  21.040  1.00  0.00           H  
ATOM   4106  HB2 TRP   262      32.550  37.390  19.680  1.00  0.00           H  
ATOM   4107  HD1 TRP   262      29.680  38.800  21.900  1.00  0.00           H  
ATOM   4108  HE1 TRP   262      27.610  37.390  21.390  1.00  0.00           H  
ATOM   4109  HE3 TRP   262      31.310  36.430  17.700  1.00  0.00           H  
ATOM   4110  HZ2 TRP   262      26.820  35.370  19.720  1.00  0.00           H  
ATOM   4111  HZ3 TRP   262      29.820  34.750  16.650  1.00  0.00           H  
ATOM   4112  HH2 TRP   262      27.630  34.260  17.590  1.00  0.00           H  
ATOM   4113  N   SER   263      31.710  41.340  20.750  1.00  0.00           N  
ATOM   4114  CA  SER   263      31.020  42.560  21.390  1.00  0.00           C  
ATOM   4115  C   SER   263      30.980  43.740  20.520  1.00  0.00           C  
ATOM   4116  O   SER   263      30.170  44.660  20.690  1.00  0.00           O  
ATOM   4117  CB  SER   263      31.760  42.970  22.720  1.00  0.00           C  
ATOM   4118  OG  SER   263      31.710  41.890  23.630  1.00  0.00           O  
ATOM   4119  HN  SER   263      32.580  41.070  21.140  1.00  0.00           H  
ATOM   4120  HA  SER   263      30.010  42.230  21.590  1.00  0.00           H  
ATOM   4121  HB1 SER   263      31.120  43.760  23.160  1.00  0.00           H  
ATOM   4122  HB2 SER   263      32.840  43.200  22.650  1.00  0.00           H  
ATOM   4123  HG1 SER   263      31.560  42.230  24.520  1.00  0.00           H  
ATOM   4124  N   VAL   264      31.940  43.870  19.530  1.00  0.00           N  
ATOM   4125  CA  VAL   264      31.890  44.970  18.520  1.00  0.00           C  
ATOM   4126  C   VAL   264      30.700  44.860  17.590  1.00  0.00           C  
ATOM   4127  O   VAL   264      29.910  45.790  17.310  1.00  0.00           O  
ATOM   4128  CB  VAL   264      33.170  44.980  17.660  1.00  0.00           C  
ATOM   4129  CG1 VAL   264      33.150  45.950  16.440  1.00  0.00           C  
ATOM   4130  CG2 VAL   264      34.330  45.280  18.640  1.00  0.00           C  
ATOM   4131  HN  VAL   264      32.570  43.100  19.530  1.00  0.00           H  
ATOM   4132  HA  VAL   264      31.860  45.930  19.010  1.00  0.00           H  
ATOM   4133  HB  VAL   264      33.300  43.970  17.230  1.00  0.00           H  
ATOM   4134 1HG1 VAL   264      32.770  45.410  15.550  1.00  0.00           H  
ATOM   4135 2HG1 VAL   264      34.160  46.270  16.090  1.00  0.00           H  
ATOM   4136 3HG1 VAL   264      32.450  46.810  16.540  1.00  0.00           H  
ATOM   4137 1HG2 VAL   264      34.500  44.410  19.310  1.00  0.00           H  
ATOM   4138 2HG2 VAL   264      34.240  46.210  19.240  1.00  0.00           H  
ATOM   4139 3HG2 VAL   264      35.190  45.250  17.950  1.00  0.00           H  
ATOM   4140  N   GLY   265      30.440  43.610  17.100  1.00  0.00           N  
ATOM   4141  CA  GLY   265      29.240  43.230  16.340  1.00  0.00           C  
ATOM   4142  C   GLY   265      28.010  43.190  17.180  1.00  0.00           C  
ATOM   4143  O   GLY   265      26.980  43.620  16.650  1.00  0.00           O  
ATOM   4144  HN  GLY   265      31.140  42.920  17.230  1.00  0.00           H  
ATOM   4145  HA1 GLY   265      29.450  42.230  15.970  1.00  0.00           H  
ATOM   4146  HA2 GLY   265      29.140  43.900  15.500  1.00  0.00           H  
ATOM   4147  N   VAL   266      28.030  42.770  18.420  1.00  0.00           N  
ATOM   4148  CA  VAL   266      26.840  42.840  19.270  1.00  0.00           C  
ATOM   4149  C   VAL   266      26.470  44.290  19.620  1.00  0.00           C  
ATOM   4150  O   VAL   266      25.340  44.740  19.560  1.00  0.00           O  
ATOM   4151  CB  VAL   266      26.970  41.980  20.520  1.00  0.00           C  
ATOM   4152  CG1 VAL   266      25.800  42.130  21.470  1.00  0.00           C  
ATOM   4153  CG2 VAL   266      26.970  40.560  19.980  1.00  0.00           C  
ATOM   4154  HN  VAL   266      28.890  42.340  18.680  1.00  0.00           H  
ATOM   4155  HA  VAL   266      26.000  42.390  18.760  1.00  0.00           H  
ATOM   4156  HB  VAL   266      27.870  42.070  21.170  1.00  0.00           H  
ATOM   4157 1HG1 VAL   266      24.870  42.140  20.870  1.00  0.00           H  
ATOM   4158 2HG1 VAL   266      25.720  43.100  22.010  1.00  0.00           H  
ATOM   4159 3HG1 VAL   266      25.710  41.410  22.310  1.00  0.00           H  
ATOM   4160 1HG2 VAL   266      26.140  40.470  19.250  1.00  0.00           H  
ATOM   4161 2HG2 VAL   266      26.840  39.790  20.780  1.00  0.00           H  
ATOM   4162 3HG2 VAL   266      27.910  40.320  19.450  1.00  0.00           H  
ATOM   4163  N   PHE   267      27.500  45.210  19.890  1.00  0.00           N  
ATOM   4164  CA  PHE   267      27.320  46.600  20.090  1.00  0.00           C  
ATOM   4165  C   PHE   267      26.740  47.250  18.830  1.00  0.00           C  
ATOM   4166  O   PHE   267      25.890  48.090  18.920  1.00  0.00           O  
ATOM   4167  CB  PHE   267      28.560  47.360  20.560  1.00  0.00           C  
ATOM   4168  CG  PHE   267      28.370  48.830  20.780  1.00  0.00           C  
ATOM   4169  CD1 PHE   267      27.250  49.350  21.410  1.00  0.00           C  
ATOM   4170  CD2 PHE   267      29.460  49.720  20.560  1.00  0.00           C  
ATOM   4171  CE1 PHE   267      27.110  50.700  21.800  1.00  0.00           C  
ATOM   4172  CE2 PHE   267      29.340  51.030  20.860  1.00  0.00           C  
ATOM   4173  CZ  PHE   267      28.210  51.560  21.560  1.00  0.00           C  
ATOM   4174  HN  PHE   267      28.430  44.880  19.980  1.00  0.00           H  
ATOM   4175  HA  PHE   267      26.530  46.780  20.810  1.00  0.00           H  
ATOM   4176  HB1 PHE   267      29.330  47.240  19.760  1.00  0.00           H  
ATOM   4177  HB2 PHE   267      28.970  46.960  21.510  1.00  0.00           H  
ATOM   4178  HD1 PHE   267      26.460  48.770  21.860  1.00  0.00           H  
ATOM   4179  HD2 PHE   267      30.410  49.400  20.140  1.00  0.00           H  
ATOM   4180  HE1 PHE   267      26.240  51.030  22.350  1.00  0.00           H  
ATOM   4181  HE2 PHE   267      30.120  51.750  20.690  1.00  0.00           H  
ATOM   4182  HZ  PHE   267      28.170  52.590  21.900  1.00  0.00           H  
ATOM   4183  N   LEU   268      27.230  46.910  17.660  1.00  0.00           N  
ATOM   4184  CA  LEU   268      26.630  47.260  16.370  1.00  0.00           C  
ATOM   4185  C   LEU   268      25.210  46.940  16.300  1.00  0.00           C  
ATOM   4186  O   LEU   268      24.430  47.880  16.050  1.00  0.00           O  
ATOM   4187  CB  LEU   268      27.420  46.710  15.130  1.00  0.00           C  
ATOM   4188  CG  LEU   268      28.540  47.560  14.470  1.00  0.00           C  
ATOM   4189  CD1 LEU   268      29.530  46.710  13.560  1.00  0.00           C  
ATOM   4190  CD2 LEU   268      27.960  48.640  13.590  1.00  0.00           C  
ATOM   4191  HN  LEU   268      28.080  46.400  17.650  1.00  0.00           H  
ATOM   4192  HA  LEU   268      26.620  48.320  16.150  1.00  0.00           H  
ATOM   4193  HB1 LEU   268      26.650  46.490  14.360  1.00  0.00           H  
ATOM   4194  HB2 LEU   268      27.710  45.750  15.600  1.00  0.00           H  
ATOM   4195  HG  LEU   268      29.090  48.060  15.290  1.00  0.00           H  
ATOM   4196 1HD1 LEU   268      29.010  46.210  12.710  1.00  0.00           H  
ATOM   4197 2HD1 LEU   268      29.900  45.880  14.210  1.00  0.00           H  
ATOM   4198 3HD1 LEU   268      30.310  47.370  13.140  1.00  0.00           H  
ATOM   4199 1HD2 LEU   268      28.770  49.360  13.350  1.00  0.00           H  
ATOM   4200 2HD2 LEU   268      27.370  49.390  14.160  1.00  0.00           H  
ATOM   4201 3HD2 LEU   268      27.500  48.240  12.670  1.00  0.00           H  
ATOM   4202  N   TYR   269      24.820  45.720  16.590  1.00  0.00           N  
ATOM   4203  CA  TYR   269      23.390  45.370  16.840  1.00  0.00           C  
ATOM   4204  C   TYR   269      22.640  46.140  17.990  1.00  0.00           C  
ATOM   4205  O   TYR   269      21.580  46.620  17.730  1.00  0.00           O  
ATOM   4206  CB  TYR   269      23.270  43.820  16.970  1.00  0.00           C  
ATOM   4207  CG  TYR   269      21.820  43.270  16.920  1.00  0.00           C  
ATOM   4208  CD1 TYR   269      20.960  43.460  18.030  1.00  0.00           C  
ATOM   4209  CD2 TYR   269      21.310  42.580  15.820  1.00  0.00           C  
ATOM   4210  CE1 TYR   269      19.750  42.840  18.130  1.00  0.00           C  
ATOM   4211  CE2 TYR   269      20.010  42.000  15.920  1.00  0.00           C  
ATOM   4212  CZ  TYR   269      19.260  42.140  17.040  1.00  0.00           C  
ATOM   4213  OH  TYR   269      18.080  41.400  17.170  1.00  0.00           O  
ATOM   4214  HN  TYR   269      25.560  45.070  16.750  1.00  0.00           H  
ATOM   4215  HA  TYR   269      22.890  45.640  15.910  1.00  0.00           H  
ATOM   4216  HB1 TYR   269      23.680  43.410  17.910  1.00  0.00           H  
ATOM   4217  HB2 TYR   269      23.850  43.290  16.180  1.00  0.00           H  
ATOM   4218  HD1 TYR   269      21.360  43.900  18.930  1.00  0.00           H  
ATOM   4219  HD2 TYR   269      21.880  42.560  14.900  1.00  0.00           H  
ATOM   4220  HE1 TYR   269      19.190  42.790  19.050  1.00  0.00           H  
ATOM   4221  HE2 TYR   269      19.590  41.500  15.060  1.00  0.00           H  
ATOM   4222  HH  TYR   269      17.990  41.030  16.290  1.00  0.00           H  
ATOM   4223  N   GLU   270      23.250  46.440  19.170  1.00  0.00           N  
ATOM   4224  CA  GLU   270      22.750  47.410  20.190  1.00  0.00           C  
ATOM   4225  C   GLU   270      22.440  48.860  19.690  1.00  0.00           C  
ATOM   4226  O   GLU   270      21.310  49.370  19.880  1.00  0.00           O  
ATOM   4227  CB  GLU   270      23.580  47.410  21.500  1.00  0.00           C  
ATOM   4228  CG  GLU   270      23.420  46.080  22.250  1.00  0.00           C  
ATOM   4229  CD  GLU   270      23.510  46.200  23.700  1.00  0.00           C  
ATOM   4230  OE1 GLU   270      24.340  46.970  24.270  1.00  0.00           O  
ATOM   4231  OE2 GLU   270      22.760  45.460  24.440  1.00  0.00           O1-
ATOM   4232  HN  GLU   270      24.120  45.960  19.290  1.00  0.00           H  
ATOM   4233  HA  GLU   270      21.760  47.060  20.470  1.00  0.00           H  
ATOM   4234  HB1 GLU   270      23.170  48.270  22.070  1.00  0.00           H  
ATOM   4235  HB2 GLU   270      24.650  47.650  21.400  1.00  0.00           H  
ATOM   4236  HG1 GLU   270      24.240  45.430  21.890  1.00  0.00           H  
ATOM   4237  HG2 GLU   270      22.490  45.550  21.950  1.00  0.00           H  
ATOM   4238  N   MET   271      23.410  49.480  18.980  1.00  0.00           N  
ATOM   4239  CA  MET   271      23.100  50.690  18.270  1.00  0.00           C  
ATOM   4240  C   MET   271      21.930  50.580  17.240  1.00  0.00           C  
ATOM   4241  O   MET   271      20.990  51.380  17.220  1.00  0.00           O  
ATOM   4242  CB  MET   271      24.400  51.240  17.560  1.00  0.00           C  
ATOM   4243  CG  MET   271      25.280  52.230  18.430  1.00  0.00           C  
ATOM   4244  SD  MET   271      27.000  52.770  17.860  1.00  0.00           S  
ATOM   4245  CE  MET   271      27.730  51.160  17.640  1.00  0.00           C  
ATOM   4246  HN  MET   271      24.340  49.140  18.920  1.00  0.00           H  
ATOM   4247  HA  MET   271      22.810  51.350  19.070  1.00  0.00           H  
ATOM   4248  HB1 MET   271      24.230  51.880  16.660  1.00  0.00           H  
ATOM   4249  HB2 MET   271      24.950  50.310  17.330  1.00  0.00           H  
ATOM   4250  HG1 MET   271      25.440  51.790  19.440  1.00  0.00           H  
ATOM   4251  HG2 MET   271      24.690  53.150  18.570  1.00  0.00           H  
ATOM   4252  HE1 MET   271      28.840  51.150  17.630  1.00  0.00           H  
ATOM   4253  HE2 MET   271      27.390  50.800  16.640  1.00  0.00           H  
ATOM   4254  HE3 MET   271      27.440  50.480  18.460  1.00  0.00           H  
ATOM   4255  N   LEU   272      22.000  49.670  16.230  1.00  0.00           N  
ATOM   4256  CA  LEU   272      21.140  49.460  15.140  1.00  0.00           C  
ATOM   4257  C   LEU   272      19.760  49.090  15.480  1.00  0.00           C  
ATOM   4258  O   LEU   272      18.830  49.760  14.950  1.00  0.00           O  
ATOM   4259  CB  LEU   272      21.720  48.420  14.170  1.00  0.00           C  
ATOM   4260  CG  LEU   272      20.970  48.550  12.780  1.00  0.00           C  
ATOM   4261  CD1 LEU   272      21.330  49.750  11.950  1.00  0.00           C  
ATOM   4262  CD2 LEU   272      21.250  47.300  11.880  1.00  0.00           C  
ATOM   4263  HN  LEU   272      22.800  49.070  16.220  1.00  0.00           H  
ATOM   4264  HA  LEU   272      21.030  50.430  14.670  1.00  0.00           H  
ATOM   4265  HB1 LEU   272      21.760  47.370  14.540  1.00  0.00           H  
ATOM   4266  HB2 LEU   272      22.790  48.630  13.940  1.00  0.00           H  
ATOM   4267  HG  LEU   272      19.870  48.500  12.930  1.00  0.00           H  
ATOM   4268 1HD1 LEU   272      20.690  49.810  11.050  1.00  0.00           H  
ATOM   4269 2HD1 LEU   272      22.390  49.670  11.630  1.00  0.00           H  
ATOM   4270 3HD1 LEU   272      21.240  50.720  12.480  1.00  0.00           H  
ATOM   4271 1HD2 LEU   272      20.680  47.180  10.930  1.00  0.00           H  
ATOM   4272 2HD2 LEU   272      20.990  46.410  12.480  1.00  0.00           H  
ATOM   4273 3HD2 LEU   272      22.320  47.220  11.580  1.00  0.00           H  
ATOM   4274  N   VAL   273      19.500  48.030  16.270  1.00  0.00           N  
ATOM   4275  CA  VAL   273      18.180  47.460  16.370  1.00  0.00           C  
ATOM   4276  C   VAL   273      17.570  47.990  17.680  1.00  0.00           C  
ATOM   4277  O   VAL   273      16.330  48.060  17.840  1.00  0.00           O  
ATOM   4278  CB  VAL   273      18.290  45.930  16.330  1.00  0.00           C  
ATOM   4279  CG1 VAL   273      17.050  45.150  16.740  1.00  0.00           C  
ATOM   4280  CG2 VAL   273      18.710  45.560  14.870  1.00  0.00           C  
ATOM   4281  HN  VAL   273      20.220  47.510  16.710  1.00  0.00           H  
ATOM   4282  HA  VAL   273      17.520  47.740  15.560  1.00  0.00           H  
ATOM   4283  HB  VAL   273      19.100  45.670  17.050  1.00  0.00           H  
ATOM   4284 1HG1 VAL   273      16.730  45.500  17.740  1.00  0.00           H  
ATOM   4285 2HG1 VAL   273      17.360  44.080  16.670  1.00  0.00           H  
ATOM   4286 3HG1 VAL   273      16.190  45.300  16.060  1.00  0.00           H  
ATOM   4287 1HG2 VAL   273      17.790  45.740  14.260  1.00  0.00           H  
ATOM   4288 2HG2 VAL   273      18.970  44.480  14.770  1.00  0.00           H  
ATOM   4289 3HG2 VAL   273      19.570  46.150  14.510  1.00  0.00           H  
ATOM   4290  N   GLY   274      18.350  48.500  18.620  1.00  0.00           N  
ATOM   4291  CA  GLY   274      17.850  49.020  19.870  1.00  0.00           C  
ATOM   4292  C   GLY   274      17.470  47.990  20.940  1.00  0.00           C  
ATOM   4293  O   GLY   274      16.760  48.330  21.870  1.00  0.00           O  
ATOM   4294  HN  GLY   274      19.330  48.440  18.490  1.00  0.00           H  
ATOM   4295  HA1 GLY   274      17.010  49.680  19.730  1.00  0.00           H  
ATOM   4296  HA2 GLY   274      18.700  49.590  20.210  1.00  0.00           H  
ATOM   4297  N   ASP   275      17.980  46.710  20.870  1.00  0.00           N  
ATOM   4298  CA  ASP   275      17.770  45.770  21.870  1.00  0.00           C  
ATOM   4299  C   ASP   275      18.850  44.670  21.700  1.00  0.00           C  
ATOM   4300  O   ASP   275      19.330  44.460  20.590  1.00  0.00           O  
ATOM   4301  CB  ASP   275      16.230  45.200  21.960  1.00  0.00           C  
ATOM   4302  CG  ASP   275      15.900  44.270  23.120  1.00  0.00           C  
ATOM   4303  OD1 ASP   275      16.350  44.560  24.230  1.00  0.00           O  
ATOM   4304  OD2 ASP   275      14.990  43.350  22.910  1.00  0.00           O1-
ATOM   4305  HN  ASP   275      18.560  46.350  20.150  1.00  0.00           H  
ATOM   4306  HA  ASP   275      18.230  46.190  22.750  1.00  0.00           H  
ATOM   4307  HB1 ASP   275      16.020  44.640  21.030  1.00  0.00           H  
ATOM   4308  HB2 ASP   275      15.540  46.030  22.190  1.00  0.00           H  
ATOM   4309  N   THR   276      19.200  43.940  22.770  1.00  0.00           N  
ATOM   4310  CA  THR   276      20.080  42.720  22.760  1.00  0.00           C  
ATOM   4311  C   THR   276      19.680  41.600  21.720  1.00  0.00           C  
ATOM   4312  O   THR   276      18.500  41.350  21.480  1.00  0.00           O  
ATOM   4313  CB  THR   276      20.330  42.260  24.180  1.00  0.00           C  
ATOM   4314  CG2 THR   276      19.070  41.620  24.640  1.00  0.00           C  
ATOM   4315  OG1 THR   276      21.410  41.310  24.180  1.00  0.00           O  
ATOM   4316  HN  THR   276      18.860  44.240  23.660  1.00  0.00           H  
ATOM   4317  HA  THR   276      21.020  43.150  22.460  1.00  0.00           H  
ATOM   4318  HB  THR   276      20.740  43.060  24.840  1.00  0.00           H  
ATOM   4319  HG1 THR   276      22.210  41.780  23.980  1.00  0.00           H  
ATOM   4320 1HG2 THR   276      19.220  41.270  25.690  1.00  0.00           H  
ATOM   4321 2HG2 THR   276      18.750  40.710  24.080  1.00  0.00           H  
ATOM   4322 3HG2 THR   276      18.280  42.390  24.590  1.00  0.00           H  
ATOM   4323  N   PRO   277      20.630  40.930  21.000  1.00  0.00           N  
ATOM   4324  CA  PRO   277      20.320  39.880  20.070  1.00  0.00           C  
ATOM   4325  C   PRO   277      19.860  38.580  20.700  1.00  0.00           C  
ATOM   4326  O   PRO   277      18.800  38.110  20.290  1.00  0.00           O  
ATOM   4327  CB  PRO   277      21.530  39.760  19.160  1.00  0.00           C  
ATOM   4328  CG  PRO   277      22.700  40.290  19.980  1.00  0.00           C  
ATOM   4329  CD  PRO   277      22.070  41.250  21.050  1.00  0.00           C  
ATOM   4330  HA  PRO   277      19.500  40.120  19.410  1.00  0.00           H  
ATOM   4331  HB1 PRO   277      21.330  40.500  18.350  1.00  0.00           H  
ATOM   4332  HB2 PRO   277      21.720  38.700  18.860  1.00  0.00           H  
ATOM   4333  HG1 PRO   277      23.220  39.480  20.530  1.00  0.00           H  
ATOM   4334  HG2 PRO   277      23.520  40.700  19.360  1.00  0.00           H  
ATOM   4335  HD1 PRO   277      22.580  41.090  22.020  1.00  0.00           H  
ATOM   4336  HD2 PRO   277      22.170  42.320  20.750  1.00  0.00           H  
ATOM   4337  N   PHE   278      20.590  37.890  21.540  1.00  0.00           N  
ATOM   4338  CA  PHE   278      20.360  36.440  21.620  1.00  0.00           C  
ATOM   4339  C   PHE   278      19.630  36.030  22.900  1.00  0.00           C  
ATOM   4340  O   PHE   278      19.130  34.930  23.080  1.00  0.00           O  
ATOM   4341  CB  PHE   278      21.740  35.610  21.750  1.00  0.00           C  
ATOM   4342  CG  PHE   278      22.530  35.760  20.400  1.00  0.00           C  
ATOM   4343  CD1 PHE   278      21.890  35.410  19.240  1.00  0.00           C  
ATOM   4344  CD2 PHE   278      23.780  36.360  20.350  1.00  0.00           C  
ATOM   4345  CE1 PHE   278      22.470  35.780  18.010  1.00  0.00           C  
ATOM   4346  CE2 PHE   278      24.290  36.810  19.110  1.00  0.00           C  
ATOM   4347  CZ  PHE   278      23.670  36.490  17.960  1.00  0.00           C  
ATOM   4348  HN  PHE   278      21.290  38.300  22.110  1.00  0.00           H  
ATOM   4349  HA  PHE   278      19.670  36.120  20.860  1.00  0.00           H  
ATOM   4350  HB1 PHE   278      21.510  34.530  21.750  1.00  0.00           H  
ATOM   4351  HB2 PHE   278      22.340  35.920  22.630  1.00  0.00           H  
ATOM   4352  HD1 PHE   278      20.910  34.960  19.240  1.00  0.00           H  
ATOM   4353  HD2 PHE   278      24.160  36.790  21.260  1.00  0.00           H  
ATOM   4354  HE1 PHE   278      21.910  35.620  17.100  1.00  0.00           H  
ATOM   4355  HE2 PHE   278      25.190  37.400  19.070  1.00  0.00           H  
ATOM   4356  HZ  PHE   278      24.080  36.700  16.980  1.00  0.00           H  
ATOM   4357  N   TYR   279      19.520  36.930  23.860  1.00  0.00           N  
ATOM   4358  CA  TYR   279      18.730  36.840  25.070  1.00  0.00           C  
ATOM   4359  C   TYR   279      17.220  36.580  24.840  1.00  0.00           C  
ATOM   4360  O   TYR   279      16.600  37.160  23.920  1.00  0.00           O  
ATOM   4361  CB  TYR   279      18.900  38.130  25.840  1.00  0.00           C  
ATOM   4362  CG  TYR   279      18.280  38.080  27.240  1.00  0.00           C  
ATOM   4363  CD1 TYR   279      18.930  37.260  28.100  1.00  0.00           C  
ATOM   4364  CD2 TYR   279      17.080  38.760  27.580  1.00  0.00           C  
ATOM   4365  CE1 TYR   279      18.480  37.110  29.390  1.00  0.00           C  
ATOM   4366  CE2 TYR   279      16.590  38.630  28.870  1.00  0.00           C  
ATOM   4367  CZ  TYR   279      17.320  37.760  29.780  1.00  0.00           C  
ATOM   4368  OH  TYR   279      16.970  37.910  31.120  1.00  0.00           O  
ATOM   4369  HN  TYR   279      20.060  37.740  23.640  1.00  0.00           H  
ATOM   4370  HA  TYR   279      19.110  35.980  25.610  1.00  0.00           H  
ATOM   4371  HB1 TYR   279      18.420  38.930  25.230  1.00  0.00           H  
ATOM   4372  HB2 TYR   279      19.970  38.390  25.930  1.00  0.00           H  
ATOM   4373  HD1 TYR   279      19.870  36.750  27.950  1.00  0.00           H  
ATOM   4374  HD2 TYR   279      16.630  39.450  26.890  1.00  0.00           H  
ATOM   4375  HE1 TYR   279      19.160  36.670  30.110  1.00  0.00           H  
ATOM   4376  HE2 TYR   279      15.780  39.300  29.120  1.00  0.00           H  
ATOM   4377  HH  TYR   279      16.170  38.440  31.150  1.00  0.00           H  
ATOM   4378  N   ALA   280      16.600  35.730  25.640  1.00  0.00           N  
ATOM   4379  CA  ALA   280      15.150  35.420  25.620  1.00  0.00           C  
ATOM   4380  C   ALA   280      14.750  34.810  27.000  1.00  0.00           C  
ATOM   4381  O   ALA   280      15.620  34.430  27.840  1.00  0.00           O  
ATOM   4382  CB  ALA   280      14.730  34.440  24.510  1.00  0.00           C  
ATOM   4383  HN  ALA   280      17.020  35.250  26.410  1.00  0.00           H  
ATOM   4384  HA  ALA   280      14.640  36.360  25.460  1.00  0.00           H  
ATOM   4385  HB1 ALA   280      14.960  35.010  23.590  1.00  0.00           H  
ATOM   4386  HB2 ALA   280      13.680  34.090  24.620  1.00  0.00           H  
ATOM   4387  HB3 ALA   280      15.380  33.540  24.600  1.00  0.00           H  
ATOM   4388  N   ASP   281      13.420  34.600  27.260  1.00  0.00           N  
ATOM   4389  CA  ASP   281      12.910  33.790  28.380  1.00  0.00           C  
ATOM   4390  C   ASP   281      13.420  32.390  28.200  1.00  0.00           C  
ATOM   4391  O   ASP   281      13.210  31.730  27.180  1.00  0.00           O  
ATOM   4392  CB  ASP   281      11.370  33.800  28.490  1.00  0.00           C  
ATOM   4393  CG  ASP   281      10.840  35.170  28.810  1.00  0.00           C  
ATOM   4394  OD1 ASP   281      11.400  35.790  29.770  1.00  0.00           O  
ATOM   4395  OD2 ASP   281       9.950  35.750  28.160  1.00  0.00           O1-
ATOM   4396  HN  ASP   281      12.810  34.860  26.520  1.00  0.00           H  
ATOM   4397  HA  ASP   281      13.390  34.200  29.260  1.00  0.00           H  
ATOM   4398  HB1 ASP   281      11.080  33.150  29.340  1.00  0.00           H  
ATOM   4399  HB2 ASP   281      10.920  33.440  27.540  1.00  0.00           H  
ATOM   4400  N   SER   282      14.110  31.890  29.250  1.00  0.00           N  
ATOM   4401  CA  SER   282      14.920  30.690  29.300  1.00  0.00           C  
ATOM   4402  C   SER   282      16.410  30.980  29.040  1.00  0.00           C  
ATOM   4403  O   SER   282      16.920  31.550  28.070  1.00  0.00           O  
ATOM   4404  CB  SER   282      14.240  29.350  28.750  1.00  0.00           C  
ATOM   4405  OG  SER   282      15.040  28.210  28.870  1.00  0.00           O  
ATOM   4406  HN  SER   282      14.300  32.510  30.010  1.00  0.00           H  
ATOM   4407  HA  SER   282      14.850  30.390  30.340  1.00  0.00           H  
ATOM   4408  HB1 SER   282      14.100  29.530  27.660  1.00  0.00           H  
ATOM   4409  HB2 SER   282      13.180  29.290  29.100  1.00  0.00           H  
ATOM   4410  HG1 SER   282      14.550  27.690  29.520  1.00  0.00           H  
ATOM   4411  N   LEU   283      17.200  30.720  30.060  1.00  0.00           N  
ATOM   4412  CA  LEU   283      18.620  30.730  29.970  1.00  0.00           C  
ATOM   4413  C   LEU   283      19.280  29.600  29.070  1.00  0.00           C  
ATOM   4414  O   LEU   283      20.070  29.760  28.190  1.00  0.00           O  
ATOM   4415  CB  LEU   283      19.240  30.720  31.380  1.00  0.00           C  
ATOM   4416  CG  LEU   283      20.860  30.810  31.500  1.00  0.00           C  
ATOM   4417  CD1 LEU   283      21.600  31.680  30.550  1.00  0.00           C  
ATOM   4418  CD2 LEU   283      21.250  31.230  32.850  1.00  0.00           C  
ATOM   4419  HN  LEU   283      16.850  30.430  30.940  1.00  0.00           H  
ATOM   4420  HA  LEU   283      18.940  31.680  29.590  1.00  0.00           H  
ATOM   4421  HB1 LEU   283      19.000  29.740  31.850  1.00  0.00           H  
ATOM   4422  HB2 LEU   283      18.800  31.580  31.920  1.00  0.00           H  
ATOM   4423  HG  LEU   283      21.260  29.790  31.310  1.00  0.00           H  
ATOM   4424 1HD1 LEU   283      21.220  31.620  29.510  1.00  0.00           H  
ATOM   4425 2HD1 LEU   283      22.650  31.330  30.530  1.00  0.00           H  
ATOM   4426 3HD1 LEU   283      21.590  32.770  30.760  1.00  0.00           H  
ATOM   4427 1HD2 LEU   283      20.960  32.270  33.090  1.00  0.00           H  
ATOM   4428 2HD2 LEU   283      22.350  31.230  32.990  1.00  0.00           H  
ATOM   4429 3HD2 LEU   283      20.960  30.580  33.710  1.00  0.00           H  
ATOM   4430  N   VAL   284      18.780  28.390  29.230  1.00  0.00           N  
ATOM   4431  CA  VAL   284      19.050  27.240  28.300  1.00  0.00           C  
ATOM   4432  C   VAL   284      18.630  27.480  26.880  1.00  0.00           C  
ATOM   4433  O   VAL   284      19.330  27.250  25.890  1.00  0.00           O  
ATOM   4434  CB  VAL   284      18.290  26.060  28.860  1.00  0.00           C  
ATOM   4435  CG1 VAL   284      18.350  24.810  27.960  1.00  0.00           C  
ATOM   4436  CG2 VAL   284      19.020  25.670  30.190  1.00  0.00           C  
ATOM   4437  HN  VAL   284      18.150  28.310  30.000  1.00  0.00           H  
ATOM   4438  HA  VAL   284      20.110  27.040  28.320  1.00  0.00           H  
ATOM   4439  HB  VAL   284      17.250  26.350  29.120  1.00  0.00           H  
ATOM   4440 1HG1 VAL   284      18.110  24.040  28.720  1.00  0.00           H  
ATOM   4441 2HG1 VAL   284      19.280  24.660  27.380  1.00  0.00           H  
ATOM   4442 3HG1 VAL   284      17.500  24.850  27.250  1.00  0.00           H  
ATOM   4443 1HG2 VAL   284      18.960  26.490  30.930  1.00  0.00           H  
ATOM   4444 2HG2 VAL   284      20.070  25.350  30.020  1.00  0.00           H  
ATOM   4445 3HG2 VAL   284      18.660  24.680  30.550  1.00  0.00           H  
ATOM   4446  N   GLY   285      17.450  28.060  26.700  1.00  0.00           N  
ATOM   4447  CA  GLY   285      17.080  28.730  25.480  1.00  0.00           C  
ATOM   4448  C   GLY   285      18.010  29.840  25.000  1.00  0.00           C  
ATOM   4449  O   GLY   285      18.500  29.730  23.860  1.00  0.00           O  
ATOM   4450  HN  GLY   285      16.780  28.090  27.430  1.00  0.00           H  
ATOM   4451  HA1 GLY   285      16.150  29.220  25.730  1.00  0.00           H  
ATOM   4452  HA2 GLY   285      16.930  28.060  24.640  1.00  0.00           H  
ATOM   4453  N   THR   286      18.450  30.810  25.780  1.00  0.00           N  
ATOM   4454  CA  THR   286      19.440  31.830  25.460  1.00  0.00           C  
ATOM   4455  C   THR   286      20.870  31.320  24.990  1.00  0.00           C  
ATOM   4456  O   THR   286      21.440  31.790  24.000  1.00  0.00           O  
ATOM   4457  CB  THR   286      19.720  32.860  26.630  1.00  0.00           C  
ATOM   4458  CG2 THR   286      20.750  33.890  26.280  1.00  0.00           C  
ATOM   4459  OG1 THR   286      18.500  33.610  26.840  1.00  0.00           O  
ATOM   4460  HN  THR   286      18.010  30.930  26.670  1.00  0.00           H  
ATOM   4461  HA  THR   286      19.020  32.370  24.630  1.00  0.00           H  
ATOM   4462  HB  THR   286      20.070  32.400  27.580  1.00  0.00           H  
ATOM   4463  HG1 THR   286      17.740  33.070  27.070  1.00  0.00           H  
ATOM   4464 1HG2 THR   286      20.650  34.740  26.990  1.00  0.00           H  
ATOM   4465 2HG2 THR   286      20.470  34.450  25.360  1.00  0.00           H  
ATOM   4466 3HG2 THR   286      21.800  33.550  26.190  1.00  0.00           H  
ATOM   4467  N   TYR   287      21.480  30.250  25.630  1.00  0.00           N  
ATOM   4468  CA  TYR   287      22.680  29.510  25.200  1.00  0.00           C  
ATOM   4469  C   TYR   287      22.550  28.850  23.880  1.00  0.00           C  
ATOM   4470  O   TYR   287      23.480  28.800  23.080  1.00  0.00           O  
ATOM   4471  CB  TYR   287      23.110  28.390  26.200  1.00  0.00           C  
ATOM   4472  CG  TYR   287      23.690  28.920  27.480  1.00  0.00           C  
ATOM   4473  CD1 TYR   287      24.110  27.980  28.460  1.00  0.00           C  
ATOM   4474  CD2 TYR   287      23.970  30.290  27.710  1.00  0.00           C  
ATOM   4475  CE1 TYR   287      24.600  28.440  29.680  1.00  0.00           C  
ATOM   4476  CE2 TYR   287      24.560  30.740  28.910  1.00  0.00           C  
ATOM   4477  CZ  TYR   287      24.820  29.800  29.930  1.00  0.00           C  
ATOM   4478  OH  TYR   287      25.520  30.240  31.080  1.00  0.00           O  
ATOM   4479  HN  TYR   287      21.000  29.850  26.400  1.00  0.00           H  
ATOM   4480  HA  TYR   287      23.510  30.200  25.110  1.00  0.00           H  
ATOM   4481  HB1 TYR   287      23.910  27.790  25.720  1.00  0.00           H  
ATOM   4482  HB2 TYR   287      22.220  27.740  26.350  1.00  0.00           H  
ATOM   4483  HD1 TYR   287      23.930  26.920  28.330  1.00  0.00           H  
ATOM   4484  HD2 TYR   287      23.760  31.020  26.940  1.00  0.00           H  
ATOM   4485  HE1 TYR   287      24.950  27.770  30.460  1.00  0.00           H  
ATOM   4486  HE2 TYR   287      24.880  31.770  28.920  1.00  0.00           H  
ATOM   4487  HH  TYR   287      25.640  31.180  30.940  1.00  0.00           H  
ATOM   4488  N   SER   288      21.370  28.250  23.580  1.00  0.00           N  
ATOM   4489  CA  SER   288      21.120  27.640  22.270  1.00  0.00           C  
ATOM   4490  C   SER   288      20.980  28.690  21.160  1.00  0.00           C  
ATOM   4491  O   SER   288      21.470  28.420  20.070  1.00  0.00           O  
ATOM   4492  CB  SER   288      19.910  26.780  22.340  1.00  0.00           C  
ATOM   4493  OG  SER   288      19.660  26.020  21.200  1.00  0.00           O  
ATOM   4494  HN  SER   288      20.630  28.130  24.230  1.00  0.00           H  
ATOM   4495  HA  SER   288      22.020  27.100  22.000  1.00  0.00           H  
ATOM   4496  HB1 SER   288      19.060  27.480  22.510  1.00  0.00           H  
ATOM   4497  HB2 SER   288      19.920  26.200  23.280  1.00  0.00           H  
ATOM   4498  HG1 SER   288      20.270  25.280  21.300  1.00  0.00           H  
ATOM   4499  N   LYS   289      20.580  29.920  21.490  1.00  0.00           N  
ATOM   4500  CA  LYS   289      20.550  31.080  20.630  1.00  0.00           C  
ATOM   4501  C   LYS   289      21.930  31.630  20.430  1.00  0.00           C  
ATOM   4502  O   LYS   289      22.230  31.940  19.300  1.00  0.00           O  
ATOM   4503  CB  LYS   289      19.570  32.100  21.180  1.00  0.00           C  
ATOM   4504  CG  LYS   289      18.080  31.570  21.100  1.00  0.00           C  
ATOM   4505  CD  LYS   289      17.100  32.450  21.910  1.00  0.00           C  
ATOM   4506  CE  LYS   289      15.730  31.800  22.210  1.00  0.00           C  
ATOM   4507  NZ  LYS   289      14.660  32.040  21.140  1.00  0.00           N1+
ATOM   4508  HN  LYS   289      20.210  29.900  22.420  1.00  0.00           H  
ATOM   4509  HA  LYS   289      20.120  30.740  19.700  1.00  0.00           H  
ATOM   4510  HB1 LYS   289      19.590  33.080  20.660  1.00  0.00           H  
ATOM   4511  HB2 LYS   289      19.820  32.490  22.190  1.00  0.00           H  
ATOM   4512  HG1 LYS   289      18.120  30.610  21.650  1.00  0.00           H  
ATOM   4513  HG2 LYS   289      17.700  31.480  20.060  1.00  0.00           H  
ATOM   4514  HD1 LYS   289      16.880  33.380  21.340  1.00  0.00           H  
ATOM   4515  HD2 LYS   289      17.450  32.730  22.920  1.00  0.00           H  
ATOM   4516  HE1 LYS   289      15.300  32.220  23.150  1.00  0.00           H  
ATOM   4517  HE2 LYS   289      15.720  30.690  22.340  1.00  0.00           H  
ATOM   4518  HZ1 LYS   289      13.730  31.730  21.470  1.00  0.00           H  
ATOM   4519  HZ2 LYS   289      14.900  31.350  20.400  1.00  0.00           H  
ATOM   4520  HZ3 LYS   289      14.630  32.990  20.720  1.00  0.00           H  
ATOM   4521  N   ILE   290      22.830  31.680  21.460  1.00  0.00           N  
ATOM   4522  CA  ILE   290      24.130  32.140  21.340  1.00  0.00           C  
ATOM   4523  C   ILE   290      24.950  31.160  20.440  1.00  0.00           C  
ATOM   4524  O   ILE   290      25.590  31.610  19.490  1.00  0.00           O  
ATOM   4525  CB  ILE   290      24.800  32.320  22.730  1.00  0.00           C  
ATOM   4526  CG1 ILE   290      24.250  33.510  23.530  1.00  0.00           C  
ATOM   4527  CG2 ILE   290      26.320  32.510  22.530  1.00  0.00           C  
ATOM   4528  CD  ILE   290      24.400  33.370  24.950  1.00  0.00           C  
ATOM   4529  HN  ILE   290      22.530  31.440  22.380  1.00  0.00           H  
ATOM   4530  HA  ILE   290      24.120  33.120  20.890  1.00  0.00           H  
ATOM   4531  HB  ILE   290      24.760  31.380  23.320  1.00  0.00           H  
ATOM   4532 1HG1 ILE   290      23.160  33.710  23.430  1.00  0.00           H  
ATOM   4533 2HG1 ILE   290      24.700  34.440  23.120  1.00  0.00           H  
ATOM   4534 1HG2 ILE   290      26.880  31.570  22.320  1.00  0.00           H  
ATOM   4535 2HG2 ILE   290      26.760  32.970  23.440  1.00  0.00           H  
ATOM   4536 3HG2 ILE   290      26.490  33.240  21.710  1.00  0.00           H  
ATOM   4537  HD1 ILE   290      24.090  34.260  25.540  1.00  0.00           H  
ATOM   4538  HD2 ILE   290      25.490  33.330  25.200  1.00  0.00           H  
ATOM   4539  HD3 ILE   290      23.960  32.420  25.320  1.00  0.00           H  
ATOM   4540  N   MET   291      24.780  29.870  20.680  1.00  0.00           N  
ATOM   4541  CA  MET   291      25.480  28.890  19.930  1.00  0.00           C  
ATOM   4542  C   MET   291      25.140  28.770  18.480  1.00  0.00           C  
ATOM   4543  O   MET   291      25.980  28.700  17.570  1.00  0.00           O  
ATOM   4544  CB  MET   291      25.540  27.470  20.510  1.00  0.00           C  
ATOM   4545  CG  MET   291      26.310  27.300  21.890  1.00  0.00           C  
ATOM   4546  SD  MET   291      27.990  28.130  21.870  1.00  0.00           S  
ATOM   4547  CE  MET   291      28.560  27.020  20.530  1.00  0.00           C  
ATOM   4548  HN  MET   291      24.120  29.630  21.390  1.00  0.00           H  
ATOM   4549  HA  MET   291      26.510  29.200  19.840  1.00  0.00           H  
ATOM   4550  HB1 MET   291      26.020  26.730  19.840  1.00  0.00           H  
ATOM   4551  HB2 MET   291      24.470  27.230  20.660  1.00  0.00           H  
ATOM   4552  HG1 MET   291      26.400  26.210  22.110  1.00  0.00           H  
ATOM   4553  HG2 MET   291      25.720  27.820  22.680  1.00  0.00           H  
ATOM   4554  HE1 MET   291      28.520  27.460  19.510  1.00  0.00           H  
ATOM   4555  HE2 MET   291      27.960  26.090  20.590  1.00  0.00           H  
ATOM   4556  HE3 MET   291      29.630  26.730  20.620  1.00  0.00           H  
ATOM   4557  N   ASN   292      23.830  28.860  18.250  1.00  0.00           N  
ATOM   4558  CA  ASN   292      23.190  28.860  16.910  1.00  0.00           C  
ATOM   4559  C   ASN   292      22.930  30.290  16.450  1.00  0.00           C  
ATOM   4560  O   ASN   292      21.840  30.590  15.990  1.00  0.00           O  
ATOM   4561  CB  ASN   292      21.880  28.080  16.920  1.00  0.00           C  
ATOM   4562  CG  ASN   292      22.200  26.550  17.140  1.00  0.00           C  
ATOM   4563  ND2 ASN   292      21.900  25.970  18.280  1.00  0.00           N  
ATOM   4564  OD1 ASN   292      22.620  25.910  16.130  1.00  0.00           O  
ATOM   4565  HN  ASN   292      23.280  29.080  19.050  1.00  0.00           H  
ATOM   4566  HA  ASN   292      23.840  28.340  16.220  1.00  0.00           H  
ATOM   4567  HB1 ASN   292      21.550  28.140  15.860  1.00  0.00           H  
ATOM   4568  HB2 ASN   292      21.190  28.480  17.690  1.00  0.00           H  
ATOM   4569 1HD2 ASN   292      21.480  26.430  19.060  1.00  0.00           H  
ATOM   4570 2HD2 ASN   292      22.140  25.000  18.270  1.00  0.00           H  
ATOM   4571  N   HSD   293      23.910  31.170  16.510  1.00  0.00           N  
ATOM   4572  CA  HSD   293      23.800  32.580  16.340  1.00  0.00           C  
ATOM   4573  C   HSD   293      23.380  33.030  14.970  1.00  0.00           C  
ATOM   4574  O   HSD   293      22.410  33.810  14.930  1.00  0.00           O  
ATOM   4575  CB  HSD   293      25.060  33.370  16.740  1.00  0.00           C  
ATOM   4576  CG  HSD   293      26.330  32.570  16.340  1.00  0.00           C  
ATOM   4577  CD2 HSD   293      27.010  32.590  15.160  1.00  0.00           C  
ATOM   4578  ND1 HSD   293      27.010  31.750  17.230  1.00  0.00           N  
ATOM   4579  CE1 HSD   293      28.150  31.420  16.590  1.00  0.00           C  
ATOM   4580  NE2 HSD   293      28.210  31.900  15.360  1.00  0.00           N  
ATOM   4581  HN  HSD   293      24.750  30.840  16.930  1.00  0.00           H  
ATOM   4582  HA  HSD   293      22.950  32.830  16.960  1.00  0.00           H  
ATOM   4583  HB1 HSD   293      24.990  33.420  17.850  1.00  0.00           H  
ATOM   4584  HB2 HSD   293      25.210  34.390  16.340  1.00  0.00           H  
ATOM   4585  HD1 HSD   293      26.800  31.500  18.180  1.00  0.00           H  
ATOM   4586  HD2 HSD   293      26.800  33.060  14.210  1.00  0.00           H  
ATOM   4587  HE1 HSD   293      28.870  30.730  17.020  1.00  0.00           H  
ATOM   4588  N   LYS   294      23.920  32.550  13.820  1.00  0.00           N  
ATOM   4589  CA  LYS   294      23.550  33.030  12.550  1.00  0.00           C  
ATOM   4590  C   LYS   294      22.100  32.810  12.230  1.00  0.00           C  
ATOM   4591  O   LYS   294      21.470  33.630  11.630  1.00  0.00           O  
ATOM   4592  CB  LYS   294      24.510  32.370  11.510  1.00  0.00           C  
ATOM   4593  CG  LYS   294      24.010  32.480  10.070  1.00  0.00           C  
ATOM   4594  CD  LYS   294      25.110  32.190   9.050  1.00  0.00           C  
ATOM   4595  CE  LYS   294      25.680  30.730   9.250  1.00  0.00           C  
ATOM   4596  NZ  LYS   294      26.750  30.380   8.300  1.00  0.00           N1+
ATOM   4597  HN  LYS   294      24.740  32.000  13.920  1.00  0.00           H  
ATOM   4598  HA  LYS   294      23.670  34.100  12.600  1.00  0.00           H  
ATOM   4599  HB1 LYS   294      24.530  31.280  11.740  1.00  0.00           H  
ATOM   4600  HB2 LYS   294      25.530  32.770  11.690  1.00  0.00           H  
ATOM   4601  HG1 LYS   294      23.620  33.500   9.840  1.00  0.00           H  
ATOM   4602  HG2 LYS   294      23.290  31.640  10.050  1.00  0.00           H  
ATOM   4603  HD1 LYS   294      25.950  32.890   9.270  1.00  0.00           H  
ATOM   4604  HD2 LYS   294      24.910  32.290   7.960  1.00  0.00           H  
ATOM   4605  HE1 LYS   294      24.870  29.980   9.150  1.00  0.00           H  
ATOM   4606  HE2 LYS   294      26.200  30.640  10.230  1.00  0.00           H  
ATOM   4607  HZ1 LYS   294      26.470  30.370   7.300  1.00  0.00           H  
ATOM   4608  HZ2 LYS   294      27.160  29.460   8.560  1.00  0.00           H  
ATOM   4609  HZ3 LYS   294      27.530  31.060   8.270  1.00  0.00           H  
ATOM   4610  N   ASN   295      21.540  31.660  12.610  1.00  0.00           N  
ATOM   4611  CA  ASN   295      20.120  31.450  12.470  1.00  0.00           C  
ATOM   4612  C   ASN   295      19.210  32.290  13.400  1.00  0.00           C  
ATOM   4613  O   ASN   295      18.130  32.740  12.980  1.00  0.00           O  
ATOM   4614  CB  ASN   295      19.860  29.950  12.650  1.00  0.00           C  
ATOM   4615  CG  ASN   295      18.470  29.460  12.150  1.00  0.00           C  
ATOM   4616  ND2 ASN   295      18.060  28.320  12.730  1.00  0.00           N  
ATOM   4617  OD1 ASN   295      17.820  30.130  11.360  1.00  0.00           O  
ATOM   4618  HN  ASN   295      22.060  30.870  12.930  1.00  0.00           H  
ATOM   4619  HA  ASN   295      19.830  31.660  11.450  1.00  0.00           H  
ATOM   4620  HB1 ASN   295      19.780  29.700  13.730  1.00  0.00           H  
ATOM   4621  HB2 ASN   295      20.690  29.380  12.200  1.00  0.00           H  
ATOM   4622 1HD2 ASN   295      17.100  28.080  12.640  1.00  0.00           H  
ATOM   4623 2HD2 ASN   295      18.680  27.640  13.120  1.00  0.00           H  
ATOM   4624  N   SER   296      19.610  32.410  14.640  1.00  0.00           N  
ATOM   4625  CA  SER   296      18.860  33.030  15.710  1.00  0.00           C  
ATOM   4626  C   SER   296      18.870  34.590  15.580  1.00  0.00           C  
ATOM   4627  O   SER   296      17.930  35.170  16.040  1.00  0.00           O  
ATOM   4628  CB  SER   296      19.440  32.660  17.170  1.00  0.00           C  
ATOM   4629  OG  SER   296      19.560  31.240  17.290  1.00  0.00           O  
ATOM   4630  HN  SER   296      20.380  31.850  14.940  1.00  0.00           H  
ATOM   4631  HA  SER   296      17.850  32.640  15.680  1.00  0.00           H  
ATOM   4632  HB1 SER   296      18.790  32.980  18.020  1.00  0.00           H  
ATOM   4633  HB2 SER   296      20.460  33.080  17.320  1.00  0.00           H  
ATOM   4634  HG1 SER   296      20.370  30.920  16.890  1.00  0.00           H  
ATOM   4635  N   LEU   297      19.940  35.250  15.060  1.00  0.00           N  
ATOM   4636  CA  LEU   297      20.040  36.660  14.680  1.00  0.00           C  
ATOM   4637  C   LEU   297      18.780  37.220  13.920  1.00  0.00           C  
ATOM   4638  O   LEU   297      18.480  36.730  12.830  1.00  0.00           O  
ATOM   4639  CB  LEU   297      21.400  36.680  13.910  1.00  0.00           C  
ATOM   4640  CG  LEU   297      21.840  37.980  13.210  1.00  0.00           C  
ATOM   4641  CD1 LEU   297      22.030  39.060  14.230  1.00  0.00           C  
ATOM   4642  CD2 LEU   297      23.220  37.610  12.500  1.00  0.00           C  
ATOM   4643  HN  LEU   297      20.640  34.560  14.870  1.00  0.00           H  
ATOM   4644  HA  LEU   297      20.180  37.320  15.520  1.00  0.00           H  
ATOM   4645  HB1 LEU   297      21.380  35.840  13.180  1.00  0.00           H  
ATOM   4646  HB2 LEU   297      22.130  36.350  14.680  1.00  0.00           H  
ATOM   4647  HG  LEU   297      21.080  38.300  12.470  1.00  0.00           H  
ATOM   4648 1HD1 LEU   297      21.090  39.300  14.760  1.00  0.00           H  
ATOM   4649 2HD1 LEU   297      22.380  39.930  13.630  1.00  0.00           H  
ATOM   4650 3HD1 LEU   297      22.780  38.740  14.990  1.00  0.00           H  
ATOM   4651 1HD2 LEU   297      23.140  36.620  12.000  1.00  0.00           H  
ATOM   4652 2HD2 LEU   297      24.100  37.650  13.170  1.00  0.00           H  
ATOM   4653 3HD2 LEU   297      23.320  38.390  11.710  1.00  0.00           H  
ATOM   4654  N   THR   298      18.040  38.080  14.540  1.00  0.00           N  
ATOM   4655  CA  THR   298      16.690  38.510  14.140  1.00  0.00           C  
ATOM   4656  C   THR   298      16.610  40.010  14.000  1.00  0.00           C  
ATOM   4657  O   THR   298      16.760  40.770  14.930  1.00  0.00           O  
ATOM   4658  CB  THR   298      15.690  38.180  15.330  1.00  0.00           C  
ATOM   4659  CG2 THR   298      14.310  38.820  15.100  1.00  0.00           C  
ATOM   4660  OG1 THR   298      15.610  36.770  15.530  1.00  0.00           O  
ATOM   4661  HN  THR   298      18.270  38.300  15.480  1.00  0.00           H  
ATOM   4662  HA  THR   298      16.430  37.990  13.220  1.00  0.00           H  
ATOM   4663  HB  THR   298      16.090  38.640  16.250  1.00  0.00           H  
ATOM   4664  HG1 THR   298      16.440  36.400  15.830  1.00  0.00           H  
ATOM   4665 1HG2 THR   298      14.390  39.920  15.130  1.00  0.00           H  
ATOM   4666 2HG2 THR   298      13.730  38.650  16.030  1.00  0.00           H  
ATOM   4667 3HG2 THR   298      13.740  38.400  14.240  1.00  0.00           H  
ATOM   4668  N   PHE   299      16.310  40.500  12.770  1.00  0.00           N  
ATOM   4669  CA  PHE   299      16.300  41.890  12.500  1.00  0.00           C  
ATOM   4670  C   PHE   299      14.850  42.300  12.250  1.00  0.00           C  
ATOM   4671  O   PHE   299      14.160  41.450  11.640  1.00  0.00           O  
ATOM   4672  CB  PHE   299      17.120  42.200  11.230  1.00  0.00           C  
ATOM   4673  CG  PHE   299      18.570  42.140  11.610  1.00  0.00           C  
ATOM   4674  CD1 PHE   299      19.310  43.300  11.990  1.00  0.00           C  
ATOM   4675  CD2 PHE   299      19.380  41.010  11.380  1.00  0.00           C  
ATOM   4676  CE1 PHE   299      20.650  43.270  12.290  1.00  0.00           C  
ATOM   4677  CE2 PHE   299      20.750  41.030  11.530  1.00  0.00           C  
ATOM   4678  CZ  PHE   299      21.420  42.150  12.010  1.00  0.00           C  
ATOM   4679  HN  PHE   299      16.210  39.960  11.940  1.00  0.00           H  
ATOM   4680  HA  PHE   299      16.640  42.380  13.400  1.00  0.00           H  
ATOM   4681  HB1 PHE   299      16.900  43.190  10.780  1.00  0.00           H  
ATOM   4682  HB2 PHE   299      16.840  41.460  10.440  1.00  0.00           H  
ATOM   4683  HD1 PHE   299      18.730  44.210  12.070  1.00  0.00           H  
ATOM   4684  HD2 PHE   299      18.990  40.120  10.910  1.00  0.00           H  
ATOM   4685  HE1 PHE   299      21.200  44.160  12.560  1.00  0.00           H  
ATOM   4686  HE2 PHE   299      21.370  40.180  11.280  1.00  0.00           H  
ATOM   4687  HZ  PHE   299      22.490  42.220  11.880  1.00  0.00           H  
ATOM   4688  N   PRO   300      14.330  43.490  12.660  1.00  0.00           N  
ATOM   4689  CA  PRO   300      12.890  43.680  12.640  1.00  0.00           C  
ATOM   4690  C   PRO   300      12.200  43.720  11.360  1.00  0.00           C  
ATOM   4691  O   PRO   300      12.720  44.040  10.300  1.00  0.00           O  
ATOM   4692  CB  PRO   300      12.650  45.010  13.500  1.00  0.00           C  
ATOM   4693  CG  PRO   300      13.990  45.740  13.390  1.00  0.00           C  
ATOM   4694  CD  PRO   300      15.050  44.580  13.350  1.00  0.00           C  
ATOM   4695  HA  PRO   300      12.420  42.880  13.190  1.00  0.00           H  
ATOM   4696  HB1 PRO   300      12.500  44.770  14.570  1.00  0.00           H  
ATOM   4697  HB2 PRO   300      11.860  45.760  13.290  1.00  0.00           H  
ATOM   4698  HG1 PRO   300      14.090  46.410  12.510  1.00  0.00           H  
ATOM   4699  HG2 PRO   300      14.220  46.430  14.240  1.00  0.00           H  
ATOM   4700  HD1 PRO   300      15.920  44.980  12.800  1.00  0.00           H  
ATOM   4701  HD2 PRO   300      15.200  44.260  14.410  1.00  0.00           H  
ATOM   4702  N   ASP   301      10.870  43.290  11.320  1.00  0.00           N  
ATOM   4703  CA  ASP   301      10.020  43.160  10.200  1.00  0.00           C  
ATOM   4704  C   ASP   301       9.710  44.530   9.430  1.00  0.00           C  
ATOM   4705  O   ASP   301       9.790  44.620   8.190  1.00  0.00           O  
ATOM   4706  CB  ASP   301       8.730  42.230  10.390  1.00  0.00           C  
ATOM   4707  CG  ASP   301       9.100  40.960  11.000  1.00  0.00           C  
ATOM   4708  OD1 ASP   301       8.540  40.690  12.110  1.00  0.00           O  
ATOM   4709  OD2 ASP   301       9.850  40.120  10.430  1.00  0.00           O1-
ATOM   4710  HN  ASP   301      10.490  42.970  12.190  1.00  0.00           H  
ATOM   4711  HA  ASP   301      10.510  42.510   9.490  1.00  0.00           H  
ATOM   4712  HB1 ASP   301       8.280  42.030   9.400  1.00  0.00           H  
ATOM   4713  HB2 ASP   301       7.940  42.790  10.930  1.00  0.00           H  
ATOM   4714  N   ASP   302       9.420  45.620  10.190  1.00  0.00           N  
ATOM   4715  CA  ASP   302       9.170  46.960   9.700  1.00  0.00           C  
ATOM   4716  C   ASP   302      10.430  47.740   9.590  1.00  0.00           C  
ATOM   4717  O   ASP   302      11.530  47.300   9.910  1.00  0.00           O  
ATOM   4718  CB  ASP   302       8.020  47.760  10.430  1.00  0.00           C  
ATOM   4719  CG  ASP   302       6.650  47.180  10.160  1.00  0.00           C  
ATOM   4720  OD1 ASP   302       6.510  46.330   9.260  1.00  0.00           O  
ATOM   4721  OD2 ASP   302       5.680  47.780  10.710  1.00  0.00           O1-
ATOM   4722  HN  ASP   302       9.440  45.590  11.190  1.00  0.00           H  
ATOM   4723  HA  ASP   302       8.820  46.890   8.690  1.00  0.00           H  
ATOM   4724  HB1 ASP   302       8.040  48.850  10.270  1.00  0.00           H  
ATOM   4725  HB2 ASP   302       8.160  47.650  11.530  1.00  0.00           H  
ATOM   4726  N   ASN   303      10.310  48.930   9.020  1.00  0.00           N  
ATOM   4727  CA  ASN   303      11.260  49.960   8.870  1.00  0.00           C  
ATOM   4728  C   ASN   303      12.370  49.550   7.790  1.00  0.00           C  
ATOM   4729  O   ASN   303      12.390  48.440   7.170  1.00  0.00           O  
ATOM   4730  CB  ASN   303      11.880  50.220  10.280  1.00  0.00           C  
ATOM   4731  CG  ASN   303      12.420  51.580  10.440  1.00  0.00           C  
ATOM   4732  ND2 ASN   303      13.620  51.640  11.160  1.00  0.00           N  
ATOM   4733  OD1 ASN   303      11.860  52.570   9.900  1.00  0.00           O  
ATOM   4734  HN  ASN   303       9.420  49.140   8.610  1.00  0.00           H  
ATOM   4735  HA  ASN   303      10.590  50.750   8.550  1.00  0.00           H  
ATOM   4736  HB1 ASN   303      12.620  49.430  10.530  1.00  0.00           H  
ATOM   4737  HB2 ASN   303      11.190  50.070  11.140  1.00  0.00           H  
ATOM   4738 1HD2 ASN   303      13.970  50.780  11.540  1.00  0.00           H  
ATOM   4739 2HD2 ASN   303      14.090  52.500  11.330  1.00  0.00           H  
ATOM   4740  N   ASP   304      13.330  50.440   7.580  1.00  0.00           N  
ATOM   4741  CA  ASP   304      14.480  50.270   6.740  1.00  0.00           C  
ATOM   4742  C   ASP   304      15.720  50.260   7.700  1.00  0.00           C  
ATOM   4743  O   ASP   304      15.930  51.200   8.510  1.00  0.00           O  
ATOM   4744  CB  ASP   304      14.480  51.340   5.580  1.00  0.00           C  
ATOM   4745  CG  ASP   304      15.460  51.040   4.430  1.00  0.00           C  
ATOM   4746  OD1 ASP   304      16.130  51.910   3.890  1.00  0.00           O  
ATOM   4747  OD2 ASP   304      15.560  49.830   4.040  1.00  0.00           O1-
ATOM   4748  HN  ASP   304      13.340  51.330   8.030  1.00  0.00           H  
ATOM   4749  HA  ASP   304      14.520  49.280   6.310  1.00  0.00           H  
ATOM   4750  HB1 ASP   304      14.790  52.300   6.040  1.00  0.00           H  
ATOM   4751  HB2 ASP   304      13.440  51.420   5.200  1.00  0.00           H  
ATOM   4752  N   ILE   305      16.620  49.350   7.510  1.00  0.00           N  
ATOM   4753  CA  ILE   305      17.970  49.290   8.050  1.00  0.00           C  
ATOM   4754  C   ILE   305      19.070  49.180   6.980  1.00  0.00           C  
ATOM   4755  O   ILE   305      18.910  48.500   5.950  1.00  0.00           O  
ATOM   4756  CB  ILE   305      18.240  48.170   9.090  1.00  0.00           C  
ATOM   4757  CG1 ILE   305      17.430  46.830   8.730  1.00  0.00           C  
ATOM   4758  CG2 ILE   305      17.830  48.700  10.400  1.00  0.00           C  
ATOM   4759  CD  ILE   305      17.670  45.570   9.520  1.00  0.00           C  
ATOM   4760  HN  ILE   305      16.450  48.760   6.720  1.00  0.00           H  
ATOM   4761  HA  ILE   305      18.070  50.160   8.680  1.00  0.00           H  
ATOM   4762  HB  ILE   305      19.320  47.940   9.220  1.00  0.00           H  
ATOM   4763 1HG1 ILE   305      17.760  46.690   7.680  1.00  0.00           H  
ATOM   4764 2HG1 ILE   305      16.340  47.020   8.670  1.00  0.00           H  
ATOM   4765 1HG2 ILE   305      18.090  47.860  11.080  1.00  0.00           H  
ATOM   4766 2HG2 ILE   305      16.750  48.990  10.410  1.00  0.00           H  
ATOM   4767 3HG2 ILE   305      18.400  49.540  10.840  1.00  0.00           H  
ATOM   4768  HD1 ILE   305      17.510  44.650   8.910  1.00  0.00           H  
ATOM   4769  HD2 ILE   305      16.970  45.590  10.380  1.00  0.00           H  
ATOM   4770  HD3 ILE   305      18.740  45.560   9.800  1.00  0.00           H  
ATOM   4771  N   SER   306      20.150  49.880   7.150  1.00  0.00           N  
ATOM   4772  CA  SER   306      21.330  49.720   6.320  1.00  0.00           C  
ATOM   4773  C   SER   306      21.860  48.320   6.160  1.00  0.00           C  
ATOM   4774  O   SER   306      22.160  47.460   7.010  1.00  0.00           O  
ATOM   4775  CB  SER   306      22.450  50.600   6.970  1.00  0.00           C  
ATOM   4776  OG  SER   306      23.810  50.420   6.510  1.00  0.00           O  
ATOM   4777  HN  SER   306      20.110  50.420   7.990  1.00  0.00           H  
ATOM   4778  HA  SER   306      21.200  50.120   5.330  1.00  0.00           H  
ATOM   4779  HB1 SER   306      22.430  50.570   8.080  1.00  0.00           H  
ATOM   4780  HB2 SER   306      22.110  51.620   6.700  1.00  0.00           H  
ATOM   4781  HG1 SER   306      23.860  50.640   5.580  1.00  0.00           H  
ATOM   4782  N   LYS   307      21.980  48.050   4.810  1.00  0.00           N  
ATOM   4783  CA  LYS   307      22.480  46.820   4.220  1.00  0.00           C  
ATOM   4784  C   LYS   307      23.950  46.570   4.670  1.00  0.00           C  
ATOM   4785  O   LYS   307      24.240  45.490   5.200  1.00  0.00           O  
ATOM   4786  CB  LYS   307      22.440  46.910   2.690  1.00  0.00           C  
ATOM   4787  CG  LYS   307      21.020  46.930   2.030  1.00  0.00           C  
ATOM   4788  CD  LYS   307      20.190  45.710   2.210  1.00  0.00           C  
ATOM   4789  CE  LYS   307      18.870  45.610   1.420  1.00  0.00           C  
ATOM   4790  NZ  LYS   307      17.750  46.160   2.120  1.00  0.00           N1+
ATOM   4791  HN  LYS   307      21.780  48.790   4.170  1.00  0.00           H  
ATOM   4792  HA  LYS   307      21.910  45.960   4.530  1.00  0.00           H  
ATOM   4793  HB1 LYS   307      22.850  45.970   2.260  1.00  0.00           H  
ATOM   4794  HB2 LYS   307      23.050  47.740   2.270  1.00  0.00           H  
ATOM   4795  HG1 LYS   307      21.170  47.120   0.940  1.00  0.00           H  
ATOM   4796  HG2 LYS   307      20.380  47.760   2.390  1.00  0.00           H  
ATOM   4797  HD1 LYS   307      20.120  45.540   3.310  1.00  0.00           H  
ATOM   4798  HD2 LYS   307      20.750  44.840   1.810  1.00  0.00           H  
ATOM   4799  HE1 LYS   307      18.720  44.520   1.300  1.00  0.00           H  
ATOM   4800  HE2 LYS   307      18.940  46.120   0.430  1.00  0.00           H  
ATOM   4801  HZ1 LYS   307      17.150  45.590   2.750  1.00  0.00           H  
ATOM   4802  HZ2 LYS   307      17.180  46.520   1.330  1.00  0.00           H  
ATOM   4803  HZ3 LYS   307      18.000  47.000   2.690  1.00  0.00           H  
ATOM   4804  N   GLU   308      24.790  47.600   4.580  1.00  0.00           N  
ATOM   4805  CA  GLU   308      26.180  47.600   4.960  1.00  0.00           C  
ATOM   4806  C   GLU   308      26.320  47.240   6.390  1.00  0.00           C  
ATOM   4807  O   GLU   308      27.220  46.500   6.810  1.00  0.00           O  
ATOM   4808  CB  GLU   308      26.920  48.880   4.660  1.00  0.00           C  
ATOM   4809  CG  GLU   308      26.620  49.380   3.270  1.00  0.00           C  
ATOM   4810  CD  GLU   308      25.370  50.320   3.060  1.00  0.00           C  
ATOM   4811  OE1 GLU   308      25.250  50.880   1.960  1.00  0.00           O  
ATOM   4812  OE2 GLU   308      24.630  50.570   4.010  1.00  0.00           O1-
ATOM   4813  HN  GLU   308      24.430  48.500   4.380  1.00  0.00           H  
ATOM   4814  HA  GLU   308      26.780  46.920   4.380  1.00  0.00           H  
ATOM   4815  HB1 GLU   308      28.020  48.690   4.600  1.00  0.00           H  
ATOM   4816  HB2 GLU   308      26.800  49.640   5.470  1.00  0.00           H  
ATOM   4817  HG1 GLU   308      26.530  48.460   2.660  1.00  0.00           H  
ATOM   4818  HG2 GLU   308      27.440  50.000   2.850  1.00  0.00           H  
ATOM   4819  N   ALA   309      25.460  47.890   7.280  1.00  0.00           N  
ATOM   4820  CA  ALA   309      25.450  47.610   8.660  1.00  0.00           C  
ATOM   4821  C   ALA   309      25.030  46.220   9.020  1.00  0.00           C  
ATOM   4822  O   ALA   309      25.600  45.590   9.850  1.00  0.00           O  
ATOM   4823  CB  ALA   309      24.420  48.570   9.420  1.00  0.00           C  
ATOM   4824  HN  ALA   309      24.790  48.550   6.940  1.00  0.00           H  
ATOM   4825  HA  ALA   309      26.480  47.690   8.970  1.00  0.00           H  
ATOM   4826  HB1 ALA   309      24.430  48.310  10.500  1.00  0.00           H  
ATOM   4827  HB2 ALA   309      23.380  48.530   9.030  1.00  0.00           H  
ATOM   4828  HB3 ALA   309      24.730  49.630   9.290  1.00  0.00           H  
ATOM   4829  N   LYS   310      24.020  45.710   8.350  1.00  0.00           N  
ATOM   4830  CA  LYS   310      23.420  44.400   8.520  1.00  0.00           C  
ATOM   4831  C   LYS   310      24.350  43.270   8.180  1.00  0.00           C  
ATOM   4832  O   LYS   310      24.620  42.320   8.880  1.00  0.00           O  
ATOM   4833  CB  LYS   310      22.060  44.310   7.870  1.00  0.00           C  
ATOM   4834  CG  LYS   310      21.280  43.010   8.140  1.00  0.00           C  
ATOM   4835  CD  LYS   310      20.170  42.640   7.220  1.00  0.00           C  
ATOM   4836  CE  LYS   310      19.580  41.260   7.410  1.00  0.00           C  
ATOM   4837  NZ  LYS   310      18.730  40.800   6.250  1.00  0.00           N1+
ATOM   4838  HN  LYS   310      23.520  46.230   7.670  1.00  0.00           H  
ATOM   4839  HA  LYS   310      23.180  44.350   9.570  1.00  0.00           H  
ATOM   4840  HB1 LYS   310      22.360  44.420   6.810  1.00  0.00           H  
ATOM   4841  HB2 LYS   310      21.410  45.160   8.170  1.00  0.00           H  
ATOM   4842  HG1 LYS   310      20.820  42.980   9.150  1.00  0.00           H  
ATOM   4843  HG2 LYS   310      21.940  42.110   8.110  1.00  0.00           H  
ATOM   4844  HD1 LYS   310      20.570  42.680   6.190  1.00  0.00           H  
ATOM   4845  HD2 LYS   310      19.420  43.450   7.290  1.00  0.00           H  
ATOM   4846  HE1 LYS   310      18.950  41.110   8.310  1.00  0.00           H  
ATOM   4847  HE2 LYS   310      20.380  40.490   7.400  1.00  0.00           H  
ATOM   4848  HZ1 LYS   310      17.810  41.270   6.160  1.00  0.00           H  
ATOM   4849  HZ2 LYS   310      18.590  39.790   6.450  1.00  0.00           H  
ATOM   4850  HZ3 LYS   310      19.250  40.820   5.350  1.00  0.00           H  
ATOM   4851  N   ASN   311      24.970  43.360   7.030  1.00  0.00           N  
ATOM   4852  CA  ASN   311      25.920  42.310   6.660  1.00  0.00           C  
ATOM   4853  C   ASN   311      27.180  42.330   7.540  1.00  0.00           C  
ATOM   4854  O   ASN   311      27.860  41.360   7.860  1.00  0.00           O  
ATOM   4855  CB  ASN   311      26.340  42.440   5.120  1.00  0.00           C  
ATOM   4856  CG  ASN   311      25.110  42.400   4.250  1.00  0.00           C  
ATOM   4857  ND2 ASN   311      25.220  42.890   2.980  1.00  0.00           N  
ATOM   4858  OD1 ASN   311      24.030  41.890   4.550  1.00  0.00           O  
ATOM   4859  HN  ASN   311      24.700  44.110   6.440  1.00  0.00           H  
ATOM   4860  HA  ASN   311      25.510  41.350   6.910  1.00  0.00           H  
ATOM   4861  HB1 ASN   311      26.980  41.580   4.830  1.00  0.00           H  
ATOM   4862  HB2 ASN   311      26.950  43.360   5.070  1.00  0.00           H  
ATOM   4863 1HD2 ASN   311      24.330  43.120   2.600  1.00  0.00           H  
ATOM   4864 2HD2 ASN   311      26.060  43.400   2.750  1.00  0.00           H  
ATOM   4865  N   LEU   312      27.700  43.570   7.970  1.00  0.00           N  
ATOM   4866  CA  LEU   312      28.840  43.700   8.840  1.00  0.00           C  
ATOM   4867  C   LEU   312      28.540  42.990  10.170  1.00  0.00           C  
ATOM   4868  O   LEU   312      29.400  42.340  10.750  1.00  0.00           O  
ATOM   4869  CB  LEU   312      29.240  45.190   9.100  1.00  0.00           C  
ATOM   4870  CG  LEU   312      30.470  45.460  10.010  1.00  0.00           C  
ATOM   4871  CD1 LEU   312      31.750  44.930   9.310  1.00  0.00           C  
ATOM   4872  CD2 LEU   312      30.530  47.020  10.200  1.00  0.00           C  
ATOM   4873  HN  LEU   312      27.290  44.480   7.920  1.00  0.00           H  
ATOM   4874  HA  LEU   312      29.730  43.230   8.440  1.00  0.00           H  
ATOM   4875  HB1 LEU   312      28.310  45.670   9.500  1.00  0.00           H  
ATOM   4876  HB2 LEU   312      29.500  45.750   8.180  1.00  0.00           H  
ATOM   4877  HG  LEU   312      30.290  44.870  10.940  1.00  0.00           H  
ATOM   4878 1HD1 LEU   312      31.650  43.830   9.410  1.00  0.00           H  
ATOM   4879 2HD1 LEU   312      32.640  45.240   9.900  1.00  0.00           H  
ATOM   4880 3HD1 LEU   312      31.790  45.320   8.270  1.00  0.00           H  
ATOM   4881 1HD2 LEU   312      31.080  47.520   9.370  1.00  0.00           H  
ATOM   4882 2HD2 LEU   312      31.230  47.220  11.050  1.00  0.00           H  
ATOM   4883 3HD2 LEU   312      29.510  47.420  10.420  1.00  0.00           H  
ATOM   4884  N   ILE   313      27.200  43.050  10.600  1.00  0.00           N  
ATOM   4885  CA  ILE   313      26.800  42.340  11.770  1.00  0.00           C  
ATOM   4886  C   ILE   313      26.770  40.900  11.540  1.00  0.00           C  
ATOM   4887  O   ILE   313      27.270  40.090  12.320  1.00  0.00           O  
ATOM   4888  CB  ILE   313      25.510  42.840  12.450  1.00  0.00           C  
ATOM   4889  CG1 ILE   313      25.660  44.320  12.940  1.00  0.00           C  
ATOM   4890  CG2 ILE   313      24.990  41.990  13.550  1.00  0.00           C  
ATOM   4891  CD  ILE   313      24.310  45.080  12.800  1.00  0.00           C  
ATOM   4892  HN  ILE   313      26.470  43.560  10.140  1.00  0.00           H  
ATOM   4893  HA  ILE   313      27.590  42.560  12.470  1.00  0.00           H  
ATOM   4894  HB  ILE   313      24.760  42.810  11.630  1.00  0.00           H  
ATOM   4895 1HG1 ILE   313      26.440  44.810  12.330  1.00  0.00           H  
ATOM   4896 2HG1 ILE   313      25.970  44.210  14.000  1.00  0.00           H  
ATOM   4897 1HG2 ILE   313      24.760  40.990  13.120  1.00  0.00           H  
ATOM   4898 2HG2 ILE   313      24.060  42.440  13.960  1.00  0.00           H  
ATOM   4899 3HG2 ILE   313      25.720  41.870  14.370  1.00  0.00           H  
ATOM   4900  HD1 ILE   313      23.600  44.760  13.600  1.00  0.00           H  
ATOM   4901  HD2 ILE   313      23.950  44.980  11.750  1.00  0.00           H  
ATOM   4902  HD3 ILE   313      24.400  46.150  13.080  1.00  0.00           H  
ATOM   4903  N   CYS   314      26.220  40.430  10.320  1.00  0.00           N  
ATOM   4904  CA  CYS   314      26.130  39.040   9.980  1.00  0.00           C  
ATOM   4905  C   CYS   314      27.560  38.430   9.940  1.00  0.00           C  
ATOM   4906  O   CYS   314      27.780  37.290  10.220  1.00  0.00           O  
ATOM   4907  CB  CYS   314      25.410  38.880   8.600  1.00  0.00           C  
ATOM   4908  SG  CYS   314      23.600  39.260   8.720  1.00  0.00           S  
ATOM   4909  HN  CYS   314      25.750  41.100   9.740  1.00  0.00           H  
ATOM   4910  HA  CYS   314      25.540  38.520  10.720  1.00  0.00           H  
ATOM   4911  HB1 CYS   314      25.560  37.850   8.220  1.00  0.00           H  
ATOM   4912  HB2 CYS   314      25.800  39.590   7.840  1.00  0.00           H  
ATOM   4913  HG1 CYS   314      23.690  40.580   8.570  1.00  0.00           H  
ATOM   4914  N   ALA   315      28.490  39.270   9.450  1.00  0.00           N  
ATOM   4915  CA  ALA   315      29.910  38.980   9.280  1.00  0.00           C  
ATOM   4916  C   ALA   315      30.630  38.780  10.610  1.00  0.00           C  
ATOM   4917  O   ALA   315      31.410  37.770  10.760  1.00  0.00           O  
ATOM   4918  CB  ALA   315      30.550  40.080   8.370  1.00  0.00           C  
ATOM   4919  HN  ALA   315      28.280  40.220   9.210  1.00  0.00           H  
ATOM   4920  HA  ALA   315      30.010  38.020   8.800  1.00  0.00           H  
ATOM   4921  HB1 ALA   315      30.480  41.070   8.850  1.00  0.00           H  
ATOM   4922  HB2 ALA   315      29.960  40.120   7.420  1.00  0.00           H  
ATOM   4923  HB3 ALA   315      31.600  39.830   8.120  1.00  0.00           H  
ATOM   4924  N   PHE   316      30.380  39.640  11.610  1.00  0.00           N  
ATOM   4925  CA  PHE   316      30.720  39.400  13.030  1.00  0.00           C  
ATOM   4926  C   PHE   316      30.080  38.130  13.590  1.00  0.00           C  
ATOM   4927  O   PHE   316      30.760  37.380  14.310  1.00  0.00           O  
ATOM   4928  CB  PHE   316      30.380  40.640  13.960  1.00  0.00           C  
ATOM   4929  CG  PHE   316      31.500  41.640  13.850  1.00  0.00           C  
ATOM   4930  CD1 PHE   316      32.830  41.490  14.290  1.00  0.00           C  
ATOM   4931  CD2 PHE   316      31.250  42.870  13.300  1.00  0.00           C  
ATOM   4932  CE1 PHE   316      33.830  42.420  14.190  1.00  0.00           C  
ATOM   4933  CE2 PHE   316      32.190  43.900  13.170  1.00  0.00           C  
ATOM   4934  CZ  PHE   316      33.540  43.660  13.620  1.00  0.00           C  
ATOM   4935  HN  PHE   316      29.840  40.470  11.470  1.00  0.00           H  
ATOM   4936  HA  PHE   316      31.750  39.120  13.120  1.00  0.00           H  
ATOM   4937  HB1 PHE   316      30.480  40.340  15.030  1.00  0.00           H  
ATOM   4938  HB2 PHE   316      29.340  41.030  13.910  1.00  0.00           H
[truncated: 121,674 more chars]
