# Supplementary material for: Designing of the N-ethyl-4-(pyridin-4-yl)benzamide based potent ROCK1 inhibitors using docking, molecular dynamics, and 3D-QSAR
Source: PeerJ. 2021 Aug 9;9:e11951. doi: 10.7717/peerj.11951 (PMC8359802; doi:10.7717/peerj.11951)
Supplement: Supplemental Information 2 [file peerj-09-11951-s002.zip › Supplementary_Files/ROCK-Coordinates/MD/ROCK1-Cpd_D31/d31.gro]

God Rules Over Mankind, Animals, Cosmos and Such
   66
    1D31     N1    1  -6.389  -0.500  -4.753
    1D31     N2    2  -6.987  -0.568  -4.012
    1D31     N3    3  -6.715  -0.280  -5.179
    1D31     C1    4  -6.365  -0.520  -4.622
    1D31     C2    5  -6.473  -0.503  -4.517
    1D31     C3    6  -6.593  -0.430  -4.535
    1D31     C4    7  -6.684  -0.424  -4.424
    1D31     C5    8  -6.677  -0.511  -4.312
    1D31     C6    9  -6.555  -0.590  -4.306
    1D31     C7   10  -6.457  -0.580  -4.404
    1D31     C8   11  -6.532  -0.240  -4.706
    1D31     C9   12  -6.591  -0.166  -4.829
    1D31    C10   13  -6.642  -0.264  -4.939
    1D31    C11   14  -6.760  -0.348  -4.881
    1D31    C12   15  -6.716  -0.439  -4.763
    1D31    C13   16  -6.282  -0.525  -4.847
    1D31    C14   17  -6.280  -0.664  -4.909
    1D31    C15   18  -6.184  -0.704  -5.011
    1D31    C17   19  -6.197  -0.839  -5.061
    1D31    C18   20  -6.287  -0.933  -5.021
    1D31    C19   21  -6.380  -0.891  -4.932
    1D31    C20   22  -6.384  -0.761  -4.872
    1D31    C21   23  -6.148  -0.504  -4.774
    1D31    C22   24  -6.785  -0.528  -4.212
    1D31    C24   25  -6.765  -0.604  -4.094
    1D31    C25   26  -6.859  -0.607  -3.985
    1D31    C26   27  -6.914  -0.458  -4.215
    1D31    C27   28  -6.689  -0.192  -5.064
    1D31    C28   29  -6.537  -1.037  -5.016
    1D31     O1   30  -6.257  -0.568  -4.593
    1D31     O2   31  -6.480  -0.981  -4.897
    1D31    C16   32  -7.011  -0.480  -4.109
    1D31    C23   33  -6.623  -0.361  -4.663
    1D31    C56   34  -6.500  -1.186  -5.025
    1D31    C59   35  -6.034  -0.500  -4.877
    1D31     H1   36  -6.478  -0.468  -4.784
    1D31    H15   37  -6.821  -0.280  -5.201
    1D31    H16   38  -6.682  -0.380  -5.156
    1D31     H2   39  -6.763  -0.350  -4.426
    1D31     H3   40  -6.540  -0.658  -4.224
    1D31     H4   41  -6.366  -0.636  -4.391
    1D31     H5   42  -6.440  -0.211  -4.656
    1D31     H6   43  -6.597  -0.058  -4.838
    1D31     H7   44  -6.861  -0.344  -4.920
    1D31     H8   45  -6.746  -0.543  -4.751
    1D31     H9   46  -6.291  -0.452  -4.929
    1D31    H10   47  -6.108  -0.636  -5.047
    1D31    H11   48  -6.127  -0.868  -5.139
    1D31    H12   49  -6.284  -1.035  -5.057
    1D31    H13   50  -6.461  -0.735  -4.800
    1D31    H14   51  -6.131  -0.588  -4.704
    1D31    H17   52  -6.151  -0.410  -4.718
    1D31    H18   53  -6.674  -0.663  -4.085
    1D31    H19   54  -6.830  -0.639  -3.886
    1D31    H20   55  -6.937  -0.390  -4.296
    1D31    H21   56  -6.611  -0.119  -5.093
    1D31    H22   57  -6.782  -0.138  -5.040
    1D31    H23   58  -6.647  -1.027  -5.011
    1D31    H24   59  -6.499  -0.984  -5.104
    1D31    H25   60  -7.104  -0.425  -4.109
    1D31    H26   61  -6.558  -1.244  -4.952
    1D31    H27   62  -6.392  -1.198  -5.004
    1D31    H28   63  -6.522  -1.223  -5.126
    1D31    H29   64  -5.995  -0.602  -4.893
    1D31    H30   65  -5.952  -0.436  -4.839
    1D31    H31   66  -6.071  -0.459  -4.972
   0.00000   0.00000   0.00000
