# Supplementary material for: Designing of the N-ethyl-4-(pyridin-4-yl)benzamide based potent ROCK1 inhibitors using docking, molecular dynamics, and 3D-QSAR
Source: PeerJ. 2021 Aug 9;9:e11951. doi: 10.7717/peerj.11951 (PMC8359802; doi:10.7717/peerj.11951)
Supplement: Supplemental Information 2 [file peerj-09-11951-s002.zip › Supplementary_Files/ROCK-Coordinates/MD/ROCK1-Cpd_D31/d31.itp]

; Created by cgenff_charmm2gmx.py

[ moleculetype ]
; Name			   nrexcl
D31				 3

[ atoms ]
;	 nr		  type	resnr residue  atom   cgnr	   charge		mass  typeB    chargeB		massB
; residue	 1 D31 rtp D31 q	qsum
     1      NG2S1      1    D31     N1      1     -0.458     14.007   ;
     2     NG2R60      1    D31     N2      2     -0.602     14.007   ;
     3      NG321      1    D31     N3      3     -0.850     14.007   ;
     4      CG2O1      1    D31     C1      4      0.587     12.011   ;
     5     CG2R61      1    D31     C2      5     -0.148     12.011   ;
     6     CG2R67      1    D31     C3      6      0.041     12.011   ;
     7     CG2R61      1    D31     C4      7     -0.159     12.011   ;
     8     CG2R67      1    D31     C5      8      0.023     12.011   ;
     9     CG2R61      1    D31     C6      9     -0.116     12.011   ;
    10     CG2R61      1    D31     C7     10     -0.098     12.011   ;
    11     CG2R61      1    D31     C8     11     -0.113     12.011   ;
    12     CG2R61      1    D31     C9     12     -0.119     12.011   ;
    13     CG2R61      1    D31    C10     13      0.014     12.011   ;
    14     CG2R61      1    D31    C11     14     -0.119     12.011   ;
    15     CG2R61      1    D31    C12     15     -0.113     12.011   ;
    16      CG311      1    D31    C13     16     -0.006     12.011   ;
    17     CG2R61      1    D31    C14     17      0.007     12.011   ;
    18     CG2R61      1    D31    C15     18     -0.102     12.011   ;
    19     CG2R61      1    D31    C17     19     -0.115     12.011   ;
    20     CG2R61      1    D31    C18     20     -0.114     12.011   ;
    21     CG2R61      1    D31    C19     21      0.213     12.011   ;
    22     CG2R61      1    D31    C20     22     -0.101     12.011   ;
    23      CG321      1    D31    C21     23     -0.186     12.011   ;
    24     CG2R67      1    D31    C22     24     -0.000     12.011   ;
    25     CG2R61      1    D31    C24     25     -0.138     12.011   ;
    26     CG2R61      1    D31    C25     26      0.203     12.011   ;
    27     CG2R61      1    D31    C26     27     -0.138     12.011   ;
    28      CG321      1    D31    C27     28     -0.022     12.011   ;
    29      CG321      1    D31    C28     29     -0.012     12.011   ;
    30      OG2D1      1    D31     O1     30     -0.458     15.999   ;
    31      OG301      1    D31     O2     31     -0.387     15.999   ;
    32     CG2R61      1    D31    C16     32      0.203     12.011   ;
    33     CG2R67      1    D31    C23     33      0.002     12.011   ;
    34      CG331      1    D31    C56     34     -0.269     12.011   ;
    35      CG331      1    D31    C59     35     -0.274     12.011   ;
    36       HGP1      1    D31     H1     36      0.337      1.008   ;
    37     HGPAM2      1    D31    H15     37      0.340      1.008   ;
    38     HGPAM2      1    D31    H16     38      0.340      1.008   ;
    39      HGR61      1    D31     H2     39      0.115      1.008   ;
    40      HGR61      1    D31     H3     40      0.115      1.008   ;
    41      HGR61      1    D31     H4     41      0.115      1.008   ;
    42      HGR61      1    D31     H5     42      0.115      1.008   ;
    43      HGR61      1    D31     H6     43      0.115      1.008   ;
    44      HGR61      1    D31     H7     44      0.115      1.008   ;
    45      HGR61      1    D31     H8     45      0.115      1.008   ;
    46       HGA1      1    D31     H9     46      0.090      1.008   ;
    47      HGR61      1    D31    H10     47      0.115      1.008   ;
    48      HGR61      1    D31    H11     48      0.115      1.008   ;
    49      HGR61      1    D31    H12     49      0.115      1.008   ;
    50      HGR61      1    D31    H13     50      0.115      1.008   ;
    51       HGA2      1    D31    H14     51      0.090      1.008   ;
    52       HGA2      1    D31    H17     52      0.090      1.008   ;
    53      HGR61      1    D31    H18     53      0.115      1.008   ;
    54      HGR62      1    D31    H19     54      0.121      1.008   ;
    55      HGR61      1    D31    H20     55      0.115      1.008   ;
    56       HGA2      1    D31    H21     56      0.090      1.008   ;
    57       HGA2      1    D31    H22     57      0.090      1.008   ;
    58       HGA2      1    D31    H23     58      0.090      1.008   ;
    59       HGA2      1    D31    H24     59      0.090      1.008   ;
    60      HGR62      1    D31    H25     60      0.121      1.008   ;
    61       HGA3      1    D31    H26     61      0.090      1.008   ;
    62       HGA3      1    D31    H27     62      0.090      1.008   ;
    63       HGA3      1    D31    H28     63      0.090      1.008   ;
    64       HGA3      1    D31    H29     64      0.090      1.008   ;
    65       HGA3      1    D31    H30     65      0.090      1.008   ;
    66       HGA3      1    D31    H31     66      0.090      1.008   ;

[ bonds ]
;	ai	  aj funct			  c0			c1			  c2			c3
    1     4	 1
    1    16	 1
    1    36	 1
    2    32	 1
    2    26	 1
    3    37	 1
    3    38	 1
    3    28	 1
    4     5	 1
    4    30	 1
    5     6	 1
    5    10	 1
    6     7	 1
    6    33	 1
    7     8	 1
    7    39	 1
    8     9	 1
    8    24	 1
    9    10	 1
    9    40	 1
   10    41	 1
   11    12	 1
   11    33	 1
   11    42	 1
   12    13	 1
   12    43	 1
   13    14	 1
   13    28	 1
   14    15	 1
   14    44	 1
   15    33	 1
   15    45	 1
   16    17	 1
   16    23	 1
   16    46	 1
   17    18	 1
   17    22	 1
   18    19	 1
   18    47	 1
   19    20	 1
   19    48	 1
   20    21	 1
   20    49	 1
   21    22	 1
   21    31	 1
   22    50	 1
   23    35	 1
   23    51	 1
   23    52	 1
   24    25	 1
   24    27	 1
   25    26	 1
   25    53	 1
   26    54	 1
   27    32	 1
   27    55	 1
   28    56	 1
   28    57	 1
   29    34	 1
   29    31	 1
   29    58	 1
   29    59	 1
   32    60	 1
   34    61	 1
   34    62	 1
   34    63	 1
   35    64	 1
   35    65	 1
   35    66	 1

[ pairs ]
;	ai	  aj funct			  c0			c1			  c2			c3
    1     6	 1
    1    10	 1
    1    18	 1
    1    22	 1
    1    35	 1
    1    51	 1
    1    52	 1
    2    24	 1
    2    53	 1
    2    55	 1
    3    12	 1
    3    14	 1
    4    17	 1
    4    23	 1
    4    46	 1
    4     7	 1
    4    33	 1
    4     9	 1
    4    41	 1
    5    16	 1
    5    36	 1
    5     8	 1
    5    39	 1
    5    11	 1
    5    15	 1
    5    40	 1
    6    30	 1
    6     9	 1
    6    41	 1
    6    24	 1
    6    12	 1
    6    42	 1
    6    14	 1
    6    45	 1
    7    10	 1
    7    11	 1
    7    15	 1
    7    40	 1
    7    25	 1
    7    27	 1
    8    33	 1
    8    41	 1
    8    26	 1
    8    53	 1
    8    32	 1
    8    55	 1
    9    39	 1
    9    25	 1
    9    27	 1
   10    30	 1
   10    33	 1
   10    24	 1
   11    14	 1
   11    28	 1
   11    45	 1
   12    15	 1
   12    44	 1
   12    56	 1
   12    57	 1
   13    37	 1
   13    38	 1
   13    33	 1
   13    42	 1
   13    45	 1
   14    43	 1
   14    56	 1
   14    57	 1
   15    42	 1
   15    28	 1
   16    30	 1
   16    19	 1
   16    47	 1
   16    21	 1
   16    50	 1
   16    64	 1
   16    65	 1
   16    66	 1
   17    36	 1
   17    35	 1
   17    51	 1
   17    52	 1
   17    20	 1
   17    48	 1
   17    31	 1
   18    23	 1
   18    46	 1
   18    21	 1
   18    50	 1
   18    49	 1
   19    22	 1
   19    31	 1
   20    47	 1
   20    50	 1
   20    29	 1
   21    48	 1
   21    34	 1
   21    58	 1
   21    59	 1
   22    23	 1
   22    46	 1
   22    47	 1
   22    49	 1
   22    29	 1
   23    36	 1
   24    39	 1
   24    40	 1
   24    54	 1
   24    60	 1
   25    32	 1
   25    55	 1
   26    27	 1
   26    60	 1
   27    53	 1
   28    43	 1
   28    44	 1
   30    36	 1
   31    49	 1
   31    50	 1
   31    61	 1
   31    62	 1
   31    63	 1
   32    54	 1
   33    39	 1
   33    43	 1
   33    44	 1
   35    46	 1
   36    46	 1
   37    56	 1
   37    57	 1
   38    56	 1
   38    57	 1
   40    41	 1
   42    43	 1
   44    45	 1
   46    51	 1
   46    52	 1
   47    48	 1
   48    49	 1
   51    64	 1
   51    65	 1
   51    66	 1
   52    64	 1
   52    65	 1
   52    66	 1
   53    54	 1
   55    60	 1
   58    61	 1
   58    62	 1
   58    63	 1
   59    61	 1
   59    62	 1
   59    63	 1

[ angles ]
;	ai	  aj	ak funct			c0			  c1			c2			  c3
    4     1    16	5
    4     1    36	5
   16     1    36	5
   32     2    26	5
   37     3    38	5
   37     3    28	5
   38     3    28	5
    1     4     5	5
    1     4    30	5
    5     4    30	5
    4     5     6	5
    4     5    10	5
    6     5    10	5
    5     6     7	5
    5     6    33	5
    7     6    33	5
    6     7     8	5
    6     7    39	5
    8     7    39	5
    7     8     9	5
    7     8    24	5
    9     8    24	5
    8     9    10	5
    8     9    40	5
   10     9    40	5
    5    10     9	5
    5    10    41	5
    9    10    41	5
   12    11    33	5
   12    11    42	5
   33    11    42	5
   11    12    13	5
   11    12    43	5
   13    12    43	5
   12    13    14	5
   12    13    28	5
   14    13    28	5
   13    14    15	5
   13    14    44	5
   15    14    44	5
   14    15    33	5
   14    15    45	5
   33    15    45	5
    1    16    17	5
    1    16    23	5
    1    16    46	5
   17    16    23	5
   17    16    46	5
   23    16    46	5
   16    17    18	5
   16    17    22	5
   18    17    22	5
   17    18    19	5
   17    18    47	5
   19    18    47	5
   18    19    20	5
   18    19    48	5
   20    19    48	5
   19    20    21	5
   19    20    49	5
   21    20    49	5
   20    21    22	5
   20    21    31	5
   22    21    31	5
   17    22    21	5
   17    22    50	5
   21    22    50	5
   16    23    35	5
   16    23    51	5
   16    23    52	5
   35    23    51	5
   35    23    52	5
   51    23    52	5
    8    24    25	5
    8    24    27	5
   25    24    27	5
   24    25    26	5
   24    25    53	5
   26    25    53	5
   25    26     2	5
   25    26    54	5
    2    26    54	5
   24    27    32	5
   24    27    55	5
   32    27    55	5
   13    28     3	5
   13    28    56	5
   13    28    57	5
    3    28    56	5
    3    28    57	5
   56    28    57	5
   34    29    31	5
   34    29    58	5
   34    29    59	5
   31    29    58	5
   31    29    59	5
   58    29    59	5
   21    31    29	5
    2    32    27	5
    2    32    60	5
   27    32    60	5
    6    33    11	5
    6    33    15	5
   11    33    15	5
   29    34    61	5
   29    34    62	5
   29    34    63	5
   61    34    62	5
   61    34    63	5
   62    34    63	5
   23    35    64	5
   23    35    65	5
   23    35    66	5
   64    35    65	5
   64    35    66	5
   65    35    66	5

[ dihedrals ]
;	ai	  aj	ak	  al funct			  c0			c1			  c2			c3			  c4			c5
   16     1     4     5	 9
   16     1     4    30	 9
   36     1     4     5	 9
   36     1     4    30	 9
    4     1    16    17	 9
    4     1    16    23	 9
    4     1    16    46	 9
   36     1    16    17	 9
   36     1    16    23	 9
   36     1    16    46	 9
   26     2    32    27	 9
   26     2    32    60	 9
   32     2    26    25	 9
   32     2    26    54	 9
   37     3    28    13	 9
   37     3    28    56	 9
   37     3    28    57	 9
   38     3    28    13	 9
   38     3    28    56	 9
   38     3    28    57	 9
    1     4     5     6	 9
    1     4     5    10	 9
   30     4     5     6	 9
   30     4     5    10	 9
    4     5     6     7	 9
    4     5     6    33	 9
   10     5     6     7	 9
   10     5     6    33	 9
    4     5    10     9	 9
    4     5    10    41	 9
    6     5    10     9	 9
    6     5    10    41	 9
    5     6     7     8	 9
    5     6     7    39	 9
   33     6     7     8	 9
   33     6     7    39	 9
    5     6    33    11	 9
    5     6    33    15	 9
    7     6    33    11	 9
    7     6    33    15	 9
    6     7     8     9	 9
    6     7     8    24	 9
   39     7     8     9	 9
   39     7     8    24	 9
    7     8     9    10	 9
    7     8     9    40	 9
   24     8     9    10	 9
   24     8     9    40	 9
    7     8    24    25	 9
    7     8    24    27	 9
    9     8    24    25	 9
    9     8    24    27	 9
    8     9    10     5	 9
    8     9    10    41	 9
   40     9    10     5	 9
   40     9    10    41	 9
   33    11    12    13	 9
   33    11    12    43	 9
   42    11    12    13	 9
   42    11    12    43	 9
   12    11    33     6	 9
   12    11    33    15	 9
   42    11    33     6	 9
   42    11    33    15	 9
   11    12    13    14	 9
   11    12    13    28	 9
   43    12    13    14	 9
   43    12    13    28	 9
   12    13    14    15	 9
   12    13    14    44	 9
   28    13    14    15	 9
   28    13    14    44	 9
   12    13    28     3	 9
   12    13    28    56	 9
   12    13    28    57	 9
   14    13    28     3	 9
   14    13    28    56	 9
   14    13    28    57	 9
   13    14    15    33	 9
   13    14    15    45	 9
   44    14    15    33	 9
   44    14    15    45	 9
   14    15    33     6	 9
   14    15    33    11	 9
   45    15    33     6	 9
   45    15    33    11	 9
    1    16    17    18	 9
    1    16    17    22	 9
   23    16    17    18	 9
   23    16    17    22	 9
   46    16    17    18	 9
   46    16    17    22	 9
    1    16    23    35	 9
    1    16    23    51	 9
    1    16    23    52	 9
   17    16    23    35	 9
   17    16    23    51	 9
   17    16    23    52	 9
   46    16    23    35	 9
   46    16    23    51	 9
   46    16    23    52	 9
   16    17    18    19	 9
   16    17    18    47	 9
   22    17    18    19	 9
   22    17    18    47	 9
   16    17    22    21	 9
   16    17    22    50	 9
   18    17    22    21	 9
   18    17    22    50	 9
   17    18    19    20	 9
   17    18    19    48	 9
   47    18    19    20	 9
   47    18    19    48	 9
   18    19    20    21	 9
   18    19    20    49	 9
   48    19    20    21	 9
   48    19    20    49	 9
   19    20    21    22	 9
   19    20    21    31	 9
   49    20    21    22	 9
   49    20    21    31	 9
   20    21    22    17	 9
   20    21    22    50	 9
   31    21    22    17	 9
   31    21    22    50	 9
   20    21    31    29	 9
   22    21    31    29	 9
   16    23    35    64	 9
   16    23    35    65	 9
   16    23    35    66	 9
   51    23    35    64	 9
   51    23    35    65	 9
   51    23    35    66	 9
   52    23    35    64	 9
   52    23    35    65	 9
   52    23    35    66	 9
    8    24    25    26	 9
    8    24    25    53	 9
   27    24    25    26	 9
   27    24    25    53	 9
    8    24    27    32	 9
    8    24    27    55	 9
   25    24    27    32	 9
   25    24    27    55	 9
   24    25    26     2	 9
   24    25    26    54	 9
   53    25    26     2	 9
   53    25    26    54	 9
   24    27    32     2	 9
   24    27    32    60	 9
   55    27    32     2	 9
   55    27    32    60	 9
   31    29    34    61	 9
   31    29    34    62	 9
   31    29    34    63	 9
   58    29    34    61	 9
   58    29    34    62	 9
   58    29    34    63	 9
   59    29    34    61	 9
   59    29    34    62	 9
   59    29    34    63	 9
   34    29    31    21	 9
   58    29    31    21	 9
   59    29    31    21	 9

[ dihedrals ]
;	ai	  aj	ak	  al funct			  c0			c1			  c2			c3
    4     5     1    30	 2
