# Supplementary material for: Designing of the N-ethyl-4-(pyridin-4-yl)benzamide based potent ROCK1 inhibitors using docking, molecular dynamics, and 3D-QSAR
Source: PeerJ. 2021 Aug 9;9:e11951. doi: 10.7717/peerj.11951 (PMC8359802; doi:10.7717/peerj.11951)
Supplement: Supplemental Information 2 [file peerj-09-11951-s002.zip › Supplementary_Files/ROCK-Coordinates/MD/ROCK1-Cpd_D31/D31DC.mol2]

#	Name:			D31
#	Creating user name:	Swapnil
#	Creation time:		Sat Jan 16 19:10:12 2021

#	Modifying user name:	Swapnil
#	Modification time:	Sat Jan 16 19:12:58 2021

@<TRIPOS>MOLECULE
D31
   66    69     1     0     0
SMALL
USER_CHARGES
INVALID_CHARGES

@<TRIPOS>ATOM
      1 N         -63.8893   -4.9957  -47.5252 N.pl3     1 D31    -0.3050 
      2 N         -69.8688   -5.6757  -40.1177 N.ar      1 D31    -0.2630 
      3 N         -67.1488   -2.7971  -51.7913 N.3       1 D31    -0.3300 
      4 C         -63.6533   -5.1947  -46.2152 C.2       1 D31     0.2460 
      5 C         -64.7257   -5.0256  -45.1658 C.ar      1 D31     0.0580 
      6 C         -65.9297   -4.2946  -45.3468 C.ar      1 D31     0.0420 
      7 C         -66.8427   -4.2436  -44.2388 C.ar      1 D31    -0.0320 
      8 C         -66.7707   -5.1046  -43.1158 C.ar      1 D31    -0.0160 
      9 C         -65.5487   -5.8946  -43.0648 C.ar      1 D31    -0.0530 
     10 C         -64.5747   -5.8026  -44.0398 C.ar      1 D31    -0.0470 
     11 C         -65.3220   -2.3980  -47.0580 C.ar      1 D31     0.0120 
     12 C         -65.9130   -1.6580  -48.2930 C.ar      1 D31    -0.0330 
     13 C         -66.4200   -2.6440  -49.3880 C.ar      1 D31    -0.0260 
     14 C         -67.6000   -3.4840  -48.8130 C.ar      1 D31    -0.0330 
     15 C         -67.1640   -4.3930  -47.6280 C.ar      1 D31     0.0120 
     16 C         -62.8203   -5.2517  -48.4712 C.3       1 D31     0.0460 
     17 C         -62.8033   -6.6447  -49.0918 C.ar      1 D31    -0.0250 
     18 C         -61.8403   -7.0357  -50.1098 C.ar      1 D31    -0.0570 
     19 C         -61.9673   -8.3857  -50.6108 C.ar      1 D31    -0.0590 
     20 C         -62.8723   -9.3317  -50.2058 C.ar      1 D31    -0.0320 
     21 C         -63.8003   -8.9107  -49.3238 C.ar      1 D31     0.0760 
     22 C         -63.8393   -7.6077  -48.7168 C.ar      1 D31    -0.0270 
     23 C         -61.4813   -5.0447  -47.7392 C.3       1 D31    -0.0420 
     24 C         -67.8498   -5.2827  -42.1187 C.ar      1 D31    -0.0150 
     25 C         -67.6488   -6.0417  -40.9397 C.ar      1 D31    -0.0360 
     26 C         -68.5938   -6.0687  -39.8527 C.ar      1 D31     0.0280 
     27 C         -69.1428   -4.5837  -42.1457 C.ar      1 D31    -0.0360 
     28 C         -66.8888   -1.9163  -50.6435 C.3       1 D31    -0.0040 
     29 C         -65.3738  -10.3722  -50.1548 C.3       1 D31     0.0430 
     30 O         -62.5713   -5.6807  -45.9252 O.2       1 D31    -0.2700 
     31 O         -64.7993   -9.8107  -48.9718 O.3       1 D31    -0.3480 
     32 C16       -70.1118   -4.8027  -41.0907 C.ar      1 D31     0.0280 
     33 C23       -66.2310   -3.6140  -46.6260 C.ar      1 D31    -0.3290 
     34 C56       -64.9970  -11.8623  -50.2507 C.3       1 D31     0.0000 
     35 C59       -60.3353   -4.9987  -48.7672 C.3       1 D31     0.0000 
     36 H1        -64.7833   -4.6787  -47.8412 H         1 D31     0.0000 
     37 H15       -68.2073   -2.8051  -52.0052 H         1 D31     0.0000 
     38 H16       -66.8216   -3.7996  -51.5582 H         1 D31     0.0000 
     39 H2        -67.6335   -3.5026  -44.2633 H         1 D31     0.0000 
     40 H3        -65.3986   -6.5764  -42.2355 H         1 D31     0.0000 
     41 H4        -63.6560   -6.3640  -43.9133 H         1 D31     0.0000 
     42 H5        -64.4029   -2.1144  -46.5580 H         1 D31     0.0000 
     43 H6        -65.9660   -0.5789  -48.3815 H         1 D31     0.0000 
     44 H7        -68.6130   -3.4398  -49.1964 H         1 D31     0.0000 
     45 H8        -67.4634   -5.4279  -47.5076 H         1 D31     0.0000 
     46 H9        -62.9091   -4.5195  -49.2873 H         1 D31     0.0000 
     47 H10       -61.0754   -6.3572  -50.4700 H         1 D31     0.0000 
     48 H11       -61.2731   -8.6810  -51.3893 H         1 D31     0.0000 
     49 H12       -62.8436  -10.3519  -50.5710 H         1 D31     0.0000 
     50 H13       -64.6125   -7.3468  -48.0032 H         1 D31     0.0000 
     51 H14       -61.3132   -5.8771  -47.0400 H         1 D31     0.0000 
     52 H17       -61.5112   -4.0973  -47.1811 H         1 D31     0.0000 
     53 H18       -66.7422   -6.6292  -40.8513 H         1 D31     0.0000 
     54 H19       -68.2997   -6.3903  -38.8602 H         1 D31     0.0000 
     55 H20       -69.3721   -3.9024  -42.9571 H         1 D31     0.0000 
     56 H21       -66.1120   -1.1933  -50.9331 H         1 D31     0.0000 
     57 H22       -67.8185   -1.3794  -50.4037 H         1 D31     0.0000 
     58 H23       -66.4685  -10.2726  -50.1136 H         1 D31     0.0000 
     59 H24       -64.9901   -9.8393  -51.0373 H         1 D31     0.0000 
     60 H25       -71.0440   -4.2493  -41.0948 H         1 D31     0.0000 
     61 H26       -65.5820  -12.4364  -49.5170 H         1 D31     0.0000 
     62 H27       -63.9242  -11.9835  -50.0400 H         1 D31     0.0000 
     63 H28       -65.2158  -12.2313  -51.2636 H         1 D31     0.0000 
     64 H29       -59.9524   -6.0162  -48.9353 H         1 D31     0.0000 
     65 H30       -59.5250   -4.3606  -48.3848 H         1 D31     0.0000 
     66 H31       -60.7099   -4.5866  -49.7158 H         1 D31     0.0000 
@<TRIPOS>BOND
     1    4    1 1    
     2    1   16 1    
     3    1   36 1    
     4   32    2 ar   
     5    3   37 1    
     6    3   38 1    
     7    5    4 1    
     8    4   30 2    
     9    6    5 ar   
    10    5   10 ar   
    11    6    7 ar   
    12   33    6 1    
    13    7    8 ar   
    14    8    9 ar   
    15    8   24 1    
    16   10    9 ar   
    17   11   12 ar   
    18   12   13 ar   
    19   13   14 ar   
    20   13   28 1    
    21   14   15 ar   
    22   16   17 1    
    23   16   23 1    
    24   17   18 ar   
    25   17   22 ar   
    26   18   19 ar   
    27   19   20 ar   
    28   21   20 ar   
    29   22   21 ar   
    30   21   31 1    
    31   23   35 1    
    32   24   25 ar   
    33   24   27 ar   
    34   25   26 ar   
    35   26    2 ar   
    36   28    3 1    
    37   29   34 1    
    38   31   29 1    
    39   27   32 ar   
    40   11   33 ar   
    41   15   33 ar   
    42    7   39 1    
    43    9   40 1    
    44   10   41 1    
    45   11   42 1    
    46   12   43 1    
    47   14   44 1    
    48   15   45 1    
    49   16   46 1    
    50   18   47 1    
    51   19   48 1    
    52   20   49 1    
    53   22   50 1    
    54   23   51 1    
    55   23   52 1    
    56   25   53 1    
    57   26   54 1    
    58   27   55 1    
    59   28   56 1    
    60   28   57 1    
    61   29   58 1    
    62   29   59 1    
    63   32   60 1    
    64   34   61 1    
    65   34   62 1    
    66   34   63 1    
    67   35   64 1    
    68   35   65 1    
    69   35   66 1    
@<TRIPOS>SUBSTRUCTURE
     1 D31     1 GROUP             1 D     ****    0 ROOT 
