# Supplementary material for: Designing of the N-ethyl-4-(pyridin-4-yl)benzamide based potent ROCK1 inhibitors using docking, molecular dynamics, and 3D-QSAR
Source: PeerJ. 2021 Aug 9;9:e11951. doi: 10.7717/peerj.11951 (PMC8359802; doi:10.7717/peerj.11951)
Supplement: Supplemental Information 2 [file peerj-09-11951-s002.zip › Supplementary_Files/ROCK-Coordinates/MD/ROCK1-Cpd_D31/MD_D31_OUT.pdb]

ATOM      1  N   THR     9      56.760  51.270  21.930  1.00  0.00           N  
ATOM      2  CA  THR     9      56.670  51.040  20.540  1.00  0.00           C  
ATOM      3  C   THR     9      55.270  50.560  20.110  1.00  0.00           C  
ATOM      4  O   THR     9      54.640  49.770  20.840  1.00  0.00           O  
ATOM      5  CB  THR     9      57.740  50.050  19.990  1.00  0.00           C  
ATOM      6  CG2 THR     9      57.690  48.650  20.590  1.00  0.00           C  
ATOM      7  OG1 THR     9      57.770  49.960  18.610  1.00  0.00           O  
ATOM      8  HA  THR     9      56.870  51.990  20.070  1.00  0.00           H  
ATOM      9  HB  THR     9      58.750  50.390  20.320  1.00  0.00           H  
ATOM     10  HG1 THR     9      58.430  50.570  18.300  1.00  0.00           H  
ATOM     11 1HG2 THR     9      57.880  48.600  21.680  1.00  0.00           H  
ATOM     12 2HG2 THR     9      58.520  48.160  20.040  1.00  0.00           H  
ATOM     13 3HG2 THR     9      56.710  48.170  20.370  1.00  0.00           H  
ATOM     14  H1  THR     9      57.680  51.620  22.260  1.00  0.00           H  
ATOM     15  H2  THR     9      56.510  50.410  22.460  1.00  0.00           H  
ATOM     16  H3  THR     9      56.130  52.040  22.230  1.00  0.00           H  
ATOM     17  N   ARG    10      54.700  51.070  19.030  1.00  0.00           N  
ATOM     18  CA  ARG    10      53.330  50.920  18.710  1.00  0.00           C  
ATOM     19  C   ARG    10      53.320  50.410  17.290  1.00  0.00           C  
ATOM     20  O   ARG    10      54.040  51.000  16.430  1.00  0.00           O  
ATOM     21  CB  ARG    10      52.510  52.240  18.830  1.00  0.00           C  
ATOM     22  CG  ARG    10      52.280  52.690  20.300  1.00  0.00           C  
ATOM     23  CD  ARG    10      51.470  51.810  21.210  1.00  0.00           C  
ATOM     24  NE  ARG    10      51.790  52.250  22.600  1.00  0.00           N  
ATOM     25  CZ  ARG    10      52.270  51.500  23.550  1.00  0.00           C  
ATOM     26  NH1 ARG    10      52.520  50.250  23.480  1.00  0.00           N1+
ATOM     27  NH2 ARG    10      52.640  52.100  24.700  1.00  0.00           N  
ATOM     28  HN  ARG    10      55.210  51.620  18.370  1.00  0.00           H  
ATOM     29  HA  ARG    10      52.830  50.120  19.230  1.00  0.00           H  
ATOM     30  HB1 ARG    10      51.510  52.260  18.350  1.00  0.00           H  
ATOM     31  HB2 ARG    10      53.050  53.050  18.290  1.00  0.00           H  
ATOM     32  HG1 ARG    10      51.810  53.700  20.250  1.00  0.00           H  
ATOM     33  HG2 ARG    10      53.270  52.680  20.790  1.00  0.00           H  
ATOM     34  HD1 ARG    10      51.710  50.740  21.010  1.00  0.00           H  
ATOM     35  HD2 ARG    10      50.380  51.940  21.070  1.00  0.00           H  
ATOM     36  HE  ARG    10      51.800  53.210  22.890  1.00  0.00           H  
ATOM     37 1HH1 ARG    10      52.440  49.810  22.590  1.00  0.00           H  
ATOM     38 2HH1 ARG    10      52.740  49.770  24.330  1.00  0.00           H  
ATOM     39 1HH2 ARG    10      52.470  53.060  24.910  1.00  0.00           H  
ATOM     40 2HH2 ARG    10      53.320  51.620  25.250  1.00  0.00           H  
ATOM     41  N   PHE    11      52.480  49.410  16.920  1.00  0.00           N  
ATOM     42  CA  PHE    11      52.210  48.980  15.520  1.00  0.00           C  
ATOM     43  C   PHE    11      51.990  50.020  14.420  1.00  0.00           C  
ATOM     44  O   PHE    11      51.680  51.180  14.660  1.00  0.00           O  
ATOM     45  CB  PHE    11      51.070  47.910  15.530  1.00  0.00           C  
ATOM     46  CG  PHE    11      51.560  46.680  16.140  1.00  0.00           C  
ATOM     47  CD1 PHE    11      52.630  45.870  15.640  1.00  0.00           C  
ATOM     48  CD2 PHE    11      50.710  46.100  17.130  1.00  0.00           C  
ATOM     49  CE1 PHE    11      52.880  44.620  16.140  1.00  0.00           C  
ATOM     50  CE2 PHE    11      51.030  44.740  17.610  1.00  0.00           C  
ATOM     51  CZ  PHE    11      52.120  44.020  17.090  1.00  0.00           C  
ATOM     52  HN  PHE    11      51.920  49.000  17.640  1.00  0.00           H  
ATOM     53  HA  PHE    11      53.120  48.520  15.160  1.00  0.00           H  
ATOM     54  HB1 PHE    11      50.740  47.560  14.530  1.00  0.00           H  
ATOM     55  HB2 PHE    11      50.190  48.300  16.060  1.00  0.00           H  
ATOM     56  HD1 PHE    11      53.280  46.320  14.900  1.00  0.00           H  
ATOM     57  HD2 PHE    11      49.800  46.510  17.550  1.00  0.00           H  
ATOM     58  HE1 PHE    11      53.750  44.100  15.770  1.00  0.00           H  
ATOM     59  HE2 PHE    11      50.430  44.290  18.390  1.00  0.00           H  
ATOM     60  HZ  PHE    11      52.480  43.160  17.630  1.00  0.00           H  
ATOM     61  N   GLU    12      52.110  49.570  13.130  1.00  0.00           N  
ATOM     62  CA  GLU    12      51.870  50.320  11.970  1.00  0.00           C  
ATOM     63  C   GLU    12      50.790  49.710  11.090  1.00  0.00           C  
ATOM     64  O   GLU    12      49.980  50.350  10.470  1.00  0.00           O  
ATOM     65  CB  GLU    12      53.230  50.650  11.170  1.00  0.00           C  
ATOM     66  CG  GLU    12      54.130  51.530  11.970  1.00  0.00           C  
ATOM     67  CD  GLU    12      55.290  51.980  11.210  1.00  0.00           C  
ATOM     68  OE1 GLU    12      56.420  51.490  11.370  1.00  0.00           O  
ATOM     69  OE2 GLU    12      55.180  52.890  10.350  1.00  0.00           O1-
ATOM     70  HN  GLU    12      52.400  48.640  12.940  1.00  0.00           H  
ATOM     71  HA  GLU    12      51.590  51.330  12.250  1.00  0.00           H  
ATOM     72  HB1 GLU    12      52.960  51.140  10.210  1.00  0.00           H  
ATOM     73  HB2 GLU    12      53.750  49.730  10.800  1.00  0.00           H  
ATOM     74  HG1 GLU    12      54.450  50.920  12.840  1.00  0.00           H  
ATOM     75  HG2 GLU    12      53.520  52.410  12.270  1.00  0.00           H  
ATOM     76  N   LYS    13      50.840  48.370  10.910  1.00  0.00           N  
ATOM     77  CA  LYS    13      50.020  47.600   9.890  1.00  0.00           C  
ATOM     78  C   LYS    13      48.580  47.500  10.290  1.00  0.00           C  
ATOM     79  O   LYS    13      48.270  47.270  11.460  1.00  0.00           O  
ATOM     80  CB  LYS    13      50.580  46.120   9.580  1.00  0.00           C  
ATOM     81  CG  LYS    13      52.070  46.060   9.140  1.00  0.00           C  
ATOM     82  CD  LYS    13      52.510  46.850   7.900  1.00  0.00           C  
ATOM     83  CE  LYS    13      54.070  46.870   7.510  1.00  0.00           C  
ATOM     84  NZ  LYS    13      54.720  45.610   7.780  1.00  0.00           N1+
ATOM     85  HN  LYS    13      51.580  47.830  11.300  1.00  0.00           H  
ATOM     86  HA  LYS    13      50.070  48.130   8.950  1.00  0.00           H  
ATOM     87  HB1 LYS    13      49.950  45.570   8.850  1.00  0.00           H  
ATOM     88  HB2 LYS    13      50.500  45.450  10.460  1.00  0.00           H  
ATOM     89  HG1 LYS    13      52.390  44.990   9.190  1.00  0.00           H  
ATOM     90  HG2 LYS    13      52.580  46.520  10.020  1.00  0.00           H  
ATOM     91  HD1 LYS    13      52.340  47.930   8.080  1.00  0.00           H  
ATOM     92  HD2 LYS    13      51.900  46.540   7.030  1.00  0.00           H  
ATOM     93  HE1 LYS    13      54.570  47.610   8.170  1.00  0.00           H  
ATOM     94  HE2 LYS    13      54.160  47.120   6.430  1.00  0.00           H  
ATOM     95  HZ1 LYS    13      55.670  45.590   7.360  1.00  0.00           H  
ATOM     96  HZ2 LYS    13      54.150  44.790   7.480  1.00  0.00           H  
ATOM     97  HZ3 LYS    13      54.910  45.480   8.800  1.00  0.00           H  
ATOM     98  N   MET    14      47.620  47.630   9.340  1.00  0.00           N  
ATOM     99  CA  MET    14      46.130  47.810   9.590  1.00  0.00           C  
ATOM    100  C   MET    14      45.500  46.570  10.340  1.00  0.00           C  
ATOM    101  O   MET    14      44.620  46.660  11.150  1.00  0.00           O  
ATOM    102  CB  MET    14      45.580  47.910   8.140  1.00  0.00           C  
ATOM    103  CG  MET    14      45.860  49.230   7.390  1.00  0.00           C  
ATOM    104  SD  MET    14      45.070  50.640   7.950  1.00  0.00           S  
ATOM    105  CE  MET    14      45.740  51.630   6.590  1.00  0.00           C  
ATOM    106  HN  MET    14      48.020  47.680   8.430  1.00  0.00           H  
ATOM    107  HA  MET    14      45.850  48.710  10.110  1.00  0.00           H  
ATOM    108  HB1 MET    14      44.490  47.950   8.330  1.00  0.00           H  
ATOM    109  HB2 MET    14      45.880  47.100   7.450  1.00  0.00           H  
ATOM    110  HG1 MET    14      45.560  49.120   6.330  1.00  0.00           H  
ATOM    111  HG2 MET    14      46.960  49.310   7.220  1.00  0.00           H  
ATOM    112  HE1 MET    14      44.980  51.860   5.810  1.00  0.00           H  
ATOM    113  HE2 MET    14      46.660  51.130   6.210  1.00  0.00           H  
ATOM    114  HE3 MET    14      46.080  52.620   6.970  1.00  0.00           H  
ATOM    115  N   ASP    15      45.960  45.350   9.930  1.00  0.00           N  
ATOM    116  CA  ASP    15      45.640  44.090  10.420  1.00  0.00           C  
ATOM    117  C   ASP    15      46.280  43.840  11.780  1.00  0.00           C  
ATOM    118  O   ASP    15      45.770  43.090  12.560  1.00  0.00           O  
ATOM    119  CB  ASP    15      45.960  43.000   9.340  1.00  0.00           C  
ATOM    120  CG  ASP    15      47.400  42.890   8.880  1.00  0.00           C  
ATOM    121  OD1 ASP    15      47.780  41.700   8.640  1.00  0.00           O  
ATOM    122  OD2 ASP    15      48.130  43.910   8.670  1.00  0.00           O1-
ATOM    123  HN  ASP    15      46.680  45.250   9.250  1.00  0.00           H  
ATOM    124  HA  ASP    15      44.580  44.090  10.600  1.00  0.00           H  
ATOM    125  HB1 ASP    15      45.390  43.240   8.410  1.00  0.00           H  
ATOM    126  HB2 ASP    15      45.600  42.010   9.700  1.00  0.00           H  
ATOM    127  N   ASN    16      47.480  44.390  12.130  1.00  0.00           N  
ATOM    128  CA  ASN    16      47.990  44.320  13.500  1.00  0.00           C  
ATOM    129  C   ASN    16      47.280  45.360  14.350  1.00  0.00           C  
ATOM    130  O   ASN    16      46.900  45.090  15.510  1.00  0.00           O  
ATOM    131  CB  ASN    16      49.510  44.650  13.570  1.00  0.00           C  
ATOM    132  CG  ASN    16      50.370  43.520  12.950  1.00  0.00           C  
ATOM    133  ND2 ASN    16      50.570  42.440  13.800  1.00  0.00           N  
ATOM    134  OD1 ASN    16      50.740  43.500  11.740  1.00  0.00           O  
ATOM    135  HN  ASN    16      47.880  45.080  11.530  1.00  0.00           H  
ATOM    136  HA  ASN    16      47.640  43.360  13.860  1.00  0.00           H  
ATOM    137  HB1 ASN    16      49.900  44.870  14.590  1.00  0.00           H  
ATOM    138  HB2 ASN    16      49.770  45.550  12.970  1.00  0.00           H  
ATOM    139 1HD2 ASN    16      50.950  41.580  13.450  1.00  0.00           H  
ATOM    140 2HD2 ASN    16      50.030  42.430  14.640  1.00  0.00           H  
ATOM    141  N   LEU    17      46.970  46.590  13.890  1.00  0.00           N  
ATOM    142  CA  LEU    17      46.090  47.540  14.590  1.00  0.00           C  
ATOM    143  C   LEU    17      44.680  47.090  14.870  1.00  0.00           C  
ATOM    144  O   LEU    17      44.050  47.450  15.880  1.00  0.00           O  
ATOM    145  CB  LEU    17      45.930  48.850  13.780  1.00  0.00           C  
ATOM    146  CG  LEU    17      47.240  49.690  13.720  1.00  0.00           C  
ATOM    147  CD1 LEU    17      47.100  50.840  12.640  1.00  0.00           C  
ATOM    148  CD2 LEU    17      47.630  50.320  15.020  1.00  0.00           C  
ATOM    149  HN  LEU    17      47.310  46.900  13.010  1.00  0.00           H  
ATOM    150  HA  LEU    17      46.510  47.720  15.560  1.00  0.00           H  
ATOM    151  HB1 LEU    17      45.220  49.530  14.290  1.00  0.00           H  
ATOM    152  HB2 LEU    17      45.640  48.640  12.730  1.00  0.00           H  
ATOM    153  HG  LEU    17      48.080  49.030  13.440  1.00  0.00           H  
ATOM    154 1HD1 LEU    17      46.870  50.450  11.620  1.00  0.00           H  
ATOM    155 2HD1 LEU    17      48.000  51.490  12.560  1.00  0.00           H  
ATOM    156 3HD1 LEU    17      46.240  51.490  12.920  1.00  0.00           H  
ATOM    157 1HD2 LEU    17      48.610  50.830  14.990  1.00  0.00           H  
ATOM    158 2HD2 LEU    17      47.660  49.620  15.880  1.00  0.00           H  
ATOM    159 3HD2 LEU    17      46.910  51.050  15.450  1.00  0.00           H  
ATOM    160  N   LEU    18      44.120  46.270  14.000  1.00  0.00           N  
ATOM    161  CA  LEU    18      42.830  45.640  14.200  1.00  0.00           C  
ATOM    162  C   LEU    18      42.790  44.900  15.570  1.00  0.00           C  
ATOM    163  O   LEU    18      41.750  44.830  16.260  1.00  0.00           O  
ATOM    164  CB  LEU    18      42.480  44.770  13.060  1.00  0.00           C  
ATOM    165  CG  LEU    18      40.980  44.150  13.120  1.00  0.00           C  
ATOM    166  CD1 LEU    18      39.860  45.210  12.810  1.00  0.00           C  
ATOM    167  CD2 LEU    18      40.710  43.030  12.170  1.00  0.00           C  
ATOM    168  HN  LEU    18      44.490  46.130  13.090  1.00  0.00           H  
ATOM    169  HA  LEU    18      42.130  46.460  14.250  1.00  0.00           H  
ATOM    170  HB1 LEU    18      43.330  44.070  12.940  1.00  0.00           H  
ATOM    171  HB2 LEU    18      42.420  45.350  12.110  1.00  0.00           H  
ATOM    172  HG  LEU    18      40.790  43.730  14.130  1.00  0.00           H  
ATOM    173 1HD1 LEU    18      38.820  44.940  13.100  1.00  0.00           H  
ATOM    174 2HD1 LEU    18      40.010  45.480  11.740  1.00  0.00           H  
ATOM    175 3HD1 LEU    18      40.170  46.160  13.280  1.00  0.00           H  
ATOM    176 1HD2 LEU    18      39.800  42.430  12.360  1.00  0.00           H  
ATOM    177 2HD2 LEU    18      41.490  42.270  12.370  1.00  0.00           H  
ATOM    178 3HD2 LEU    18      40.580  43.310  11.100  1.00  0.00           H  
ATOM    179  N   ARG    19      43.910  44.300  15.960  1.00  0.00           N  
ATOM    180  CA  ARG    19      43.940  43.350  17.010  1.00  0.00           C  
ATOM    181  C   ARG    19      44.770  43.910  18.200  1.00  0.00           C  
ATOM    182  O   ARG    19      45.070  43.300  19.200  1.00  0.00           O  
ATOM    183  CB  ARG    19      44.590  42.050  16.570  1.00  0.00           C  
ATOM    184  CG  ARG    19      43.820  41.270  15.510  1.00  0.00           C  
ATOM    185  CD  ARG    19      42.310  40.990  15.780  1.00  0.00           C  
ATOM    186  NE  ARG    19      41.740  40.300  14.590  1.00  0.00           N  
ATOM    187  CZ  ARG    19      40.480  39.990  14.440  1.00  0.00           C  
ATOM    188  NH1 ARG    19      39.570  40.180  15.420  1.00  0.00           N1+
ATOM    189  NH2 ARG    19      40.080  39.590  13.300  1.00  0.00           N  
ATOM    190  HN  ARG    19      44.790  44.400  15.510  1.00  0.00           H  
ATOM    191  HA  ARG    19      42.960  43.220  17.460  1.00  0.00           H  
ATOM    192  HB1 ARG    19      44.590  41.310  17.390  1.00  0.00           H  
ATOM    193  HB2 ARG    19      45.580  42.340  16.170  1.00  0.00           H  
ATOM    194  HG1 ARG    19      44.360  40.320  15.350  1.00  0.00           H  
ATOM    195  HG2 ARG    19      43.950  41.900  14.600  1.00  0.00           H  
ATOM    196  HD1 ARG    19      41.800  41.970  15.810  1.00  0.00           H  
ATOM    197  HD2 ARG    19      42.090  40.370  16.680  1.00  0.00           H  
ATOM    198  HE  ARG    19      42.440  40.030  13.920  1.00  0.00           H  
ATOM    199 1HH1 ARG    19      39.700  40.570  16.330  1.00  0.00           H  
ATOM    200 2HH1 ARG    19      38.590  40.110  15.220  1.00  0.00           H  
ATOM    201 1HH2 ARG    19      40.730  39.310  12.590  1.00  0.00           H  
ATOM    202 2HH2 ARG    19      39.110  39.390  13.220  1.00  0.00           H  
ATOM    203  N   ASP    20      45.160  45.220  18.110  1.00  0.00           N  
ATOM    204  CA  ASP    20      46.040  45.900  19.110  1.00  0.00           C  
ATOM    205  C   ASP    20      45.240  46.610  20.170  1.00  0.00           C  
ATOM    206  O   ASP    20      44.640  47.630  19.870  1.00  0.00           O  
ATOM    207  CB  ASP    20      46.990  46.910  18.430  1.00  0.00           C  
ATOM    208  CG  ASP    20      47.870  47.560  19.460  1.00  0.00           C  
ATOM    209  OD1 ASP    20      48.560  46.880  20.270  1.00  0.00           O  
ATOM    210  OD2 ASP    20      47.970  48.790  19.500  1.00  0.00           O1-
ATOM    211  HN  ASP    20      44.870  45.800  17.350  1.00  0.00           H  
ATOM    212  HA  ASP    20      46.710  45.170  19.540  1.00  0.00           H  
ATOM    213  HB1 ASP    20      46.350  47.590  17.830  1.00  0.00           H  
ATOM    214  HB2 ASP    20      47.760  46.380  17.840  1.00  0.00           H  
ATOM    215  N   PRO    21      45.270  46.260  21.500  1.00  0.00           N  
ATOM    216  CA  PRO    21      44.350  46.930  22.440  1.00  0.00           C  
ATOM    217  C   PRO    21      44.830  48.360  22.900  1.00  0.00           C  
ATOM    218  O   PRO    21      44.160  48.950  23.660  1.00  0.00           O  
ATOM    219  CB  PRO    21      44.490  46.010  23.700  1.00  0.00           C  
ATOM    220  CG  PRO    21      45.900  45.480  23.700  1.00  0.00           C  
ATOM    221  CD  PRO    21      46.220  45.310  22.150  1.00  0.00           C  
ATOM    222  HA  PRO    21      43.350  47.040  22.040  1.00  0.00           H  
ATOM    223  HB1 PRO    21      43.880  45.110  23.450  1.00  0.00           H  
ATOM    224  HB2 PRO    21      44.130  46.450  24.650  1.00  0.00           H  
ATOM    225  HG1 PRO    21      46.540  46.200  24.250  1.00  0.00           H  
ATOM    226  HG2 PRO    21      46.020  44.550  24.300  1.00  0.00           H  
ATOM    227  HD1 PRO    21      47.260  45.590  21.890  1.00  0.00           H  
ATOM    228  HD2 PRO    21      46.010  44.260  21.820  1.00  0.00           H  
ATOM    229  N   LYS    22      45.950  48.890  22.370  1.00  0.00           N  
ATOM    230  CA  LYS    22      46.430  50.210  22.560  1.00  0.00           C  
ATOM    231  C   LYS    22      45.900  51.050  21.280  1.00  0.00           C  
ATOM    232  O   LYS    22      46.100  52.280  21.290  1.00  0.00           O  
ATOM    233  CB  LYS    22      48.010  50.230  22.700  1.00  0.00           C  
ATOM    234  CG  LYS    22      48.390  49.660  24.060  1.00  0.00           C  
ATOM    235  CD  LYS    22      48.020  50.550  25.220  1.00  0.00           C  
ATOM    236  CE  LYS    22      48.780  50.110  26.510  1.00  0.00           C  
ATOM    237  NZ  LYS    22      48.560  51.170  27.550  1.00  0.00           N1+
ATOM    238  HN  LYS    22      46.430  48.370  21.660  1.00  0.00           H  
ATOM    239  HA  LYS    22      45.990  50.630  23.460  1.00  0.00           H  
ATOM    240  HB1 LYS    22      48.300  51.300  22.620  1.00  0.00           H  
ATOM    241  HB2 LYS    22      48.460  49.730  21.820  1.00  0.00           H  
ATOM    242  HG1 LYS    22      49.480  49.460  24.020  1.00  0.00           H  
ATOM    243  HG2 LYS    22      47.940  48.640  24.120  1.00  0.00           H  
ATOM    244  HD1 LYS    22      46.950  50.710  25.490  1.00  0.00           H  
ATOM    245  HD2 LYS    22      48.370  51.570  24.950  1.00  0.00           H  
ATOM    246  HE1 LYS    22      49.880  50.010  26.370  1.00  0.00           H  
ATOM    247  HE2 LYS    22      48.300  49.210  26.950  1.00  0.00           H  
ATOM    248  HZ1 LYS    22      48.890  52.040  27.070  1.00  0.00           H  
ATOM    249  HZ2 LYS    22      48.980  50.960  28.480  1.00  0.00           H  
ATOM    250  HZ3 LYS    22      47.540  51.200  27.750  1.00  0.00           H  
ATOM    251  N   SER    23      45.220  50.450  20.250  1.00  0.00           N  
ATOM    252  CA  SER    23      44.770  51.160  19.100  1.00  0.00           C  
ATOM    253  C   SER    23      43.340  51.570  19.250  1.00  0.00           C  
ATOM    254  O   SER    23      42.550  50.860  19.880  1.00  0.00           O  
ATOM    255  CB  SER    23      44.840  50.340  17.860  1.00  0.00           C  
ATOM    256  OG  SER    23      44.550  51.140  16.690  1.00  0.00           O  
ATOM    257  HN  SER    23      45.030  49.470  20.290  1.00  0.00           H  
ATOM    258  HA  SER    23      45.370  52.050  18.970  1.00  0.00           H  
ATOM    259  HB1 SER    23      44.080  49.520  17.870  1.00  0.00           H  
ATOM    260  HB2 SER    23      45.820  49.820  17.820  1.00  0.00           H  
ATOM    261  HG1 SER    23      45.300  51.730  16.580  1.00  0.00           H  
ATOM    262  N   GLU    24      42.930  52.760  18.680  1.00  0.00           N  
ATOM    263  CA  GLU    24      41.540  53.060  18.530  1.00  0.00           C  
ATOM    264  C   GLU    24      40.740  52.100  17.590  1.00  0.00           C  
ATOM    265  O   GLU    24      39.560  51.930  17.800  1.00  0.00           O  
ATOM    266  CB  GLU    24      41.280  54.480  18.040  1.00  0.00           C  
ATOM    267  CG  GLU    24      41.560  55.580  19.080  1.00  0.00           C  
ATOM    268  CD  GLU    24      41.360  57.060  18.800  1.00  0.00           C  
ATOM    269  OE1 GLU    24      40.600  57.390  17.810  1.00  0.00           O  
ATOM    270  OE2 GLU    24      41.750  57.900  19.610  1.00  0.00           O1-
ATOM    271  HN  GLU    24      43.600  53.360  18.240  1.00  0.00           H  
ATOM    272  HA  GLU    24      41.110  53.050  19.530  1.00  0.00           H  
ATOM    273  HB1 GLU    24      40.250  54.540  17.640  1.00  0.00           H  
ATOM    274  HB2 GLU    24      41.950  54.650  17.160  1.00  0.00           H  
ATOM    275  HG1 GLU    24      42.650  55.470  19.300  1.00  0.00           H  
ATOM    276  HG2 GLU    24      40.930  55.320  19.960  1.00  0.00           H  
ATOM    277  N   VAL    25      41.270  51.490  16.520  1.00  0.00           N  
ATOM    278  CA  VAL    25      40.460  50.830  15.530  1.00  0.00           C  
ATOM    279  C   VAL    25      40.370  49.370  15.840  1.00  0.00           C  
ATOM    280  O   VAL    25      39.980  48.610  14.950  1.00  0.00           O  
ATOM    281  CB  VAL    25      41.070  50.950  14.160  1.00  0.00           C  
ATOM    282  CG1 VAL    25      41.080  52.480  13.810  1.00  0.00           C  
ATOM    283  CG2 VAL    25      42.500  50.330  14.070  1.00  0.00           C  
ATOM    284  HN  VAL    25      42.240  51.490  16.270  1.00  0.00           H  
ATOM    285  HA  VAL    25      39.510  51.330  15.530  1.00  0.00           H  
ATOM    286  HB  VAL    25      40.410  50.510  13.370  1.00  0.00           H  
ATOM    287 1HG1 VAL    25      41.780  53.040  14.460  1.00  0.00           H  
ATOM    288 2HG1 VAL    25      40.050  52.820  14.020  1.00  0.00           H  
ATOM    289 3HG1 VAL    25      41.490  52.600  12.780  1.00  0.00           H  
ATOM    290 1HG2 VAL    25      42.790  50.490  13.010  1.00  0.00           H  
ATOM    291 2HG2 VAL    25      42.490  49.230  14.230  1.00  0.00           H  
ATOM    292 3HG2 VAL    25      43.310  50.790  14.680  1.00  0.00           H  
ATOM    293  N   ASN    26      40.730  48.960  17.020  1.00  0.00           N  
ATOM    294  CA  ASN    26      40.720  47.630  17.540  1.00  0.00           C  
ATOM    295  C   ASN    26      39.360  47.070  17.620  1.00  0.00           C  
ATOM    296  O   ASN    26      38.440  47.820  18.010  1.00  0.00           O  
ATOM    297  CB  ASN    26      41.670  47.580  18.830  1.00  0.00           C  
ATOM    298  CG  ASN    26      40.890  47.440  20.150  1.00  0.00           C  
ATOM    299  ND2 ASN    26      40.990  48.570  20.910  1.00  0.00           N  
ATOM    300  OD1 ASN    26      40.360  46.350  20.530  1.00  0.00           O  
ATOM    301  HN  ASN    26      41.100  49.740  17.520  1.00  0.00           H  
ATOM    302  HA  ASN    26      41.260  47.030  16.830  1.00  0.00           H  
ATOM    303  HB1 ASN    26      42.380  48.430  18.900  1.00  0.00           H  
ATOM    304  HB2 ASN    26      42.250  46.630  18.760  1.00  0.00           H  
ATOM    305 1HD2 ASN    26      40.750  48.560  21.880  1.00  0.00           H  
ATOM    306 2HD2 ASN    26      41.650  49.300  20.710  1.00  0.00           H  
ATOM    307  N   SER    27      39.200  45.820  17.240  1.00  0.00           N  
ATOM    308  CA  SER    27      37.840  45.230  16.780  1.00  0.00           C  
ATOM    309  C   SER    27      36.840  45.280  17.890  1.00  0.00           C  
ATOM    310  O   SER    27      35.690  45.580  17.670  1.00  0.00           O  
ATOM    311  CB  SER    27      37.770  43.750  16.220  1.00  0.00           C  
ATOM    312  OG  SER    27      38.530  42.890  17.100  1.00  0.00           O  
ATOM    313  HN  SER    27      40.000  45.300  16.960  1.00  0.00           H  
ATOM    314  HA  SER    27      37.420  45.860  16.010  1.00  0.00           H  
ATOM    315  HB1 SER    27      38.320  43.750  15.250  1.00  0.00           H  
ATOM    316  HB2 SER    27      36.700  43.450  16.230  1.00  0.00           H  
ATOM    317  HG1 SER    27      37.840  42.320  17.460  1.00  0.00           H  
ATOM    318  N   ASP    28      37.270  44.980  19.150  1.00  0.00           N  
ATOM    319  CA  ASP    28      36.380  45.010  20.290  1.00  0.00           C  
ATOM    320  C   ASP    28      35.980  46.440  20.730  1.00  0.00           C  
ATOM    321  O   ASP    28      34.920  46.700  21.360  1.00  0.00           O  
ATOM    322  CB  ASP    28      36.980  44.170  21.410  1.00  0.00           C  
ATOM    323  CG  ASP    28      36.620  42.660  21.340  1.00  0.00           C  
ATOM    324  OD1 ASP    28      35.590  42.200  20.810  1.00  0.00           O  
ATOM    325  OD2 ASP    28      37.430  41.910  21.950  1.00  0.00           O1-
ATOM    326  HN  ASP    28      38.220  44.780  19.340  1.00  0.00           H  
ATOM    327  HA  ASP    28      35.410  44.650  19.980  1.00  0.00           H  
ATOM    328  HB1 ASP    28      36.700  44.450  22.450  1.00  0.00           H  
ATOM    329  HB2 ASP    28      38.080  44.320  21.440  1.00  0.00           H  
ATOM    330  N   CYS    29      36.760  47.500  20.400  1.00  0.00           N  
ATOM    331  CA  CYS    29      36.380  48.930  20.590  1.00  0.00           C  
ATOM    332  C   CYS    29      35.540  49.340  19.400  1.00  0.00           C  
ATOM    333  O   CYS    29      34.520  50.020  19.620  1.00  0.00           O  
ATOM    334  CB  CYS    29      37.600  49.830  20.830  1.00  0.00           C  
ATOM    335  SG  CYS    29      37.180  51.600  20.880  1.00  0.00           S  
ATOM    336  HN  CYS    29      37.640  47.430  19.940  1.00  0.00           H  
ATOM    337  HA  CYS    29      35.730  48.930  21.450  1.00  0.00           H  
ATOM    338  HB1 CYS    29      38.330  49.800  20.000  1.00  0.00           H  
ATOM    339  HB2 CYS    29      38.180  49.640  21.760  1.00  0.00           H  
ATOM    340  HG1 CYS    29      36.960  51.850  22.160  1.00  0.00           H  
ATOM    341  N   LEU    30      35.860  49.020  18.090  1.00  0.00           N  
ATOM    342  CA  LEU    30      34.850  49.150  17.040  1.00  0.00           C  
ATOM    343  C   LEU    30      33.500  48.480  17.220  1.00  0.00           C  
ATOM    344  O   LEU    30      32.430  49.090  17.100  1.00  0.00           O  
ATOM    345  CB  LEU    30      35.320  48.610  15.650  1.00  0.00           C  
ATOM    346  CG  LEU    30      36.500  49.320  15.140  1.00  0.00           C  
ATOM    347  CD1 LEU    30      36.890  48.710  13.830  1.00  0.00           C  
ATOM    348  CD2 LEU    30      36.390  50.850  14.900  1.00  0.00           C  
ATOM    349  HN  LEU    30      36.730  48.580  17.880  1.00  0.00           H  
ATOM    350  HA  LEU    30      34.550  50.190  16.970  1.00  0.00           H  
ATOM    351  HB1 LEU    30      34.490  48.620  14.900  1.00  0.00           H  
ATOM    352  HB2 LEU    30      35.650  47.580  15.870  1.00  0.00           H  
ATOM    353  HG  LEU    30      37.360  49.170  15.830  1.00  0.00           H  
ATOM    354 1HD1 LEU    30      36.090  48.590  13.060  1.00  0.00           H  
ATOM    355 2HD1 LEU    30      37.290  47.710  14.100  1.00  0.00           H  
ATOM    356 3HD1 LEU    30      37.640  49.290  13.270  1.00  0.00           H  
ATOM    357 1HD2 LEU    30      35.690  50.960  14.050  1.00  0.00           H  
ATOM    358 2HD2 LEU    30      37.370  51.290  14.610  1.00  0.00           H  
ATOM    359 3HD2 LEU    30      35.890  51.310  15.780  1.00  0.00           H  
ATOM    360  N   LEU    31      33.470  47.160  17.580  1.00  0.00           N  
ATOM    361  CA  LEU    31      32.270  46.490  17.980  1.00  0.00           C  
ATOM    362  C   LEU    31      31.540  47.050  19.190  1.00  0.00           C  
ATOM    363  O   LEU    31      30.340  47.090  19.240  1.00  0.00           O  
ATOM    364  CB  LEU    31      32.500  44.960  18.140  1.00  0.00           C  
ATOM    365  CG  LEU    31      32.890  44.180  16.840  1.00  0.00           C  
ATOM    366  CD1 LEU    31      32.780  42.670  17.150  1.00  0.00           C  
ATOM    367  CD2 LEU    31      31.850  44.450  15.650  1.00  0.00           C  
ATOM    368  HN  LEU    31      34.330  46.680  17.760  1.00  0.00           H  
ATOM    369  HA  LEU    31      31.610  46.630  17.130  1.00  0.00           H  
ATOM    370  HB1 LEU    31      31.600  44.510  18.590  1.00  0.00           H  
ATOM    371  HB2 LEU    31      33.370  44.860  18.830  1.00  0.00           H  
ATOM    372  HG  LEU    31      33.940  44.360  16.540  1.00  0.00           H  
ATOM    373 1HD1 LEU    31      33.370  42.420  18.060  1.00  0.00           H  
ATOM    374 2HD1 LEU    31      33.310  42.060  16.390  1.00  0.00           H  
ATOM    375 3HD1 LEU    31      31.750  42.330  17.380  1.00  0.00           H  
ATOM    376 1HD2 LEU    31      32.170  43.980  14.700  1.00  0.00           H  
ATOM    377 2HD2 LEU    31      31.670  45.530  15.480  1.00  0.00           H  
ATOM    378 3HD2 LEU    31      30.900  43.920  15.890  1.00  0.00           H  
ATOM    379  N   ASP    32      32.240  47.500  20.300  1.00  0.00           N  
ATOM    380  CA  ASP    32      31.570  48.200  21.420  1.00  0.00           C  
ATOM    381  C   ASP    32      30.690  49.350  20.950  1.00  0.00           C  
ATOM    382  O   ASP    32      29.520  49.500  21.260  1.00  0.00           O  
ATOM    383  CB  ASP    32      32.660  48.760  22.520  1.00  0.00           C  
ATOM    384  CG  ASP    32      33.110  47.700  23.460  1.00  0.00           C  
ATOM    385  OD1 ASP    32      32.460  46.660  23.610  1.00  0.00           O  
ATOM    386  OD2 ASP    32      34.030  47.960  24.280  1.00  0.00           O1-
ATOM    387  HN  ASP    32      33.230  47.440  20.250  1.00  0.00           H  
ATOM    388  HA  ASP    32      30.830  47.570  21.880  1.00  0.00           H  
ATOM    389  HB1 ASP    32      32.110  49.530  23.100  1.00  0.00           H  
ATOM    390  HB2 ASP    32      33.570  49.120  22.000  1.00  0.00           H  
ATOM    391  N   GLY    33      31.290  50.140  20.060  1.00  0.00           N  
ATOM    392  CA  GLY    33      30.610  51.220  19.320  1.00  0.00           C  
ATOM    393  C   GLY    33      29.310  50.890  18.560  1.00  0.00           C  
ATOM    394  O   GLY    33      28.340  51.650  18.640  1.00  0.00           O  
ATOM    395  HN  GLY    33      32.270  50.060  19.880  1.00  0.00           H  
ATOM    396  HA1 GLY    33      31.320  51.590  18.600  1.00  0.00           H  
ATOM    397  HA2 GLY    33      30.220  51.860  20.100  1.00  0.00           H  
ATOM    398  N   LEU    34      29.300  49.760  17.810  1.00  0.00           N  
ATOM    399  CA  LEU    34      28.120  49.300  17.120  1.00  0.00           C  
ATOM    400  C   LEU    34      27.040  48.850  18.100  1.00  0.00           C  
ATOM    401  O   LEU    34      25.960  49.320  18.020  1.00  0.00           O  
ATOM    402  CB  LEU    34      28.420  48.170  16.150  1.00  0.00           C  
ATOM    403  CG  LEU    34      27.230  47.590  15.430  1.00  0.00           C  
ATOM    404  CD1 LEU    34      26.410  48.650  14.560  1.00  0.00           C  
ATOM    405  CD2 LEU    34      27.770  46.430  14.520  1.00  0.00           C  
ATOM    406  HN  LEU    34      30.170  49.290  17.830  1.00  0.00           H  
ATOM    407  HA  LEU    34      27.670  50.140  16.610  1.00  0.00           H  
ATOM    408  HB1 LEU    34      29.010  47.380  16.650  1.00  0.00           H  
ATOM    409  HB2 LEU    34      29.150  48.510  15.390  1.00  0.00           H  
ATOM    410  HG  LEU    34      26.460  47.130  16.090  1.00  0.00           H  
ATOM    411 1HD1 LEU    34      27.090  49.300  13.970  1.00  0.00           H  
ATOM    412 2HD1 LEU    34      25.860  49.370  15.210  1.00  0.00           H  
ATOM    413 3HD1 LEU    34      25.630  48.320  13.840  1.00  0.00           H  
ATOM    414 1HD2 LEU    34      27.990  45.460  15.010  1.00  0.00           H  
ATOM    415 2HD2 LEU    34      28.600  46.850  13.910  1.00  0.00           H  
ATOM    416 3HD2 LEU    34      26.950  46.260  13.790  1.00  0.00           H  
ATOM    417  N   ASP    35      27.390  48.030  19.090  1.00  0.00           N  
ATOM    418  CA  ASP    35      26.540  47.670  20.180  1.00  0.00           C  
ATOM    419  C   ASP    35      25.920  48.840  20.910  1.00  0.00           C  
ATOM    420  O   ASP    35      24.760  48.860  21.230  1.00  0.00           O  
ATOM    421  CB  ASP    35      27.460  46.820  20.990  1.00  0.00           C  
ATOM    422  CG  ASP    35      27.010  46.270  22.270  1.00  0.00           C  
ATOM    423  OD1 ASP    35      25.770  46.300  22.570  1.00  0.00           O  
ATOM    424  OD2 ASP    35      27.820  45.880  23.180  1.00  0.00           O1-
ATOM    425  HN  ASP    35      28.330  47.750  19.240  1.00  0.00           H  
ATOM    426  HA  ASP    35      25.850  46.990  19.710  1.00  0.00           H  
ATOM    427  HB1 ASP    35      28.320  47.430  21.320  1.00  0.00           H  
ATOM    428  HB2 ASP    35      27.990  46.060  20.370  1.00  0.00           H  
ATOM    429  N   ALA    36      26.650  49.900  21.270  1.00  0.00           N  
ATOM    430  CA  ALA    36      26.170  51.130  21.860  1.00  0.00           C  
ATOM    431  C   ALA    36      25.160  51.890  21.050  1.00  0.00           C  
ATOM    432  O   ALA    36      24.150  52.320  21.520  1.00  0.00           O  
ATOM    433  CB  ALA    36      27.400  52.000  22.190  1.00  0.00           C  
ATOM    434  HN  ALA    36      27.610  49.910  21.010  1.00  0.00           H  
ATOM    435  HA  ALA    36      25.670  50.840  22.770  1.00  0.00           H  
ATOM    436  HB1 ALA    36      28.230  51.550  22.780  1.00  0.00           H  
ATOM    437  HB2 ALA    36      27.100  53.020  22.530  1.00  0.00           H  
ATOM    438  HB3 ALA    36      27.800  52.320  21.210  1.00  0.00           H  
ATOM    439  N   LEU    37      25.390  51.960  19.720  1.00  0.00           N  
ATOM    440  CA  LEU    37      24.530  52.590  18.730  1.00  0.00           C  
ATOM    441  C   LEU    37      23.220  51.800  18.460  1.00  0.00           C  
ATOM    442  O   LEU    37      22.130  52.420  18.500  1.00  0.00           O  
ATOM    443  CB  LEU    37      25.330  52.910  17.470  1.00  0.00           C  
ATOM    444  CG  LEU    37      24.360  53.540  16.310  1.00  0.00           C  
ATOM    445  CD1 LEU    37      23.780  54.860  16.840  1.00  0.00           C  
ATOM    446  CD2 LEU    37      25.210  53.720  15.090  1.00  0.00           C  
ATOM    447  HN  LEU    37      26.210  51.520  19.350  1.00  0.00           H  
ATOM    448  HA  LEU    37      24.160  53.540  19.100  1.00  0.00           H  
ATOM    449  HB1 LEU    37      25.890  52.030  17.100  1.00  0.00           H  
ATOM    450  HB2 LEU    37      26.120  53.680  17.660  1.00  0.00           H  
ATOM    451  HG  LEU    37      23.490  52.910  16.010  1.00  0.00           H  
ATOM    452 1HD1 LEU    37      23.400  55.520  16.030  1.00  0.00           H  
ATOM    453 2HD1 LEU    37      24.650  55.390  17.280  1.00  0.00           H  
ATOM    454 3HD1 LEU    37      23.020  54.850  17.660  1.00  0.00           H  
ATOM    455 1HD2 LEU    37      26.150  54.150  15.490  1.00  0.00           H  
ATOM    456 2HD2 LEU    37      24.860  54.460  14.350  1.00  0.00           H  
ATOM    457 3HD2 LEU    37      25.350  52.760  14.560  1.00  0.00           H  
ATOM    458  N   VAL    38      23.230  50.450  18.320  1.00  0.00           N  
ATOM    459  CA  VAL    38      21.990  49.640  18.190  1.00  0.00           C  
ATOM    460  C   VAL    38      21.150  49.570  19.330  1.00  0.00           C  
ATOM    461  O   VAL    38      19.930  49.370  19.310  1.00  0.00           O  
ATOM    462  CB  VAL    38      22.320  48.310  17.500  1.00  0.00           C  
ATOM    463  CG1 VAL    38      23.120  48.600  16.200  1.00  0.00           C  
ATOM    464  CG2 VAL    38      22.980  47.320  18.430  1.00  0.00           C  
ATOM    465  HN  VAL    38      24.100  50.000  18.150  1.00  0.00           H  
ATOM    466  HA  VAL    38      21.370  50.140  17.460  1.00  0.00           H  
ATOM    467  HB  VAL    38      21.370  47.850  17.140  1.00  0.00           H  
ATOM    468 1HG1 VAL    38      23.010  47.740  15.500  1.00  0.00           H  
ATOM    469 2HG1 VAL    38      24.180  48.860  16.390  1.00  0.00           H  
ATOM    470 3HG1 VAL    38      22.560  49.460  15.780  1.00  0.00           H  
ATOM    471 1HG2 VAL    38      23.300  46.390  17.920  1.00  0.00           H  
ATOM    472 2HG2 VAL    38      22.280  47.020  19.240  1.00  0.00           H  
ATOM    473 3HG2 VAL    38      23.910  47.810  18.790  1.00  0.00           H  
ATOM    474  N   TYR    39      21.760  49.670  20.530  1.00  0.00           N  
ATOM    475  CA  TYR    39      21.070  49.810  21.870  1.00  0.00           C  
ATOM    476  C   TYR    39      20.190  51.130  22.000  1.00  0.00           C  
ATOM    477  O   TYR    39      19.030  51.060  22.440  1.00  0.00           O  
ATOM    478  CB  TYR    39      22.130  49.790  23.040  1.00  0.00           C  
ATOM    479  CG  TYR    39      21.550  50.270  24.350  1.00  0.00           C  
ATOM    480  CD1 TYR    39      21.630  51.650  24.700  1.00  0.00           C  
ATOM    481  CD2 TYR    39      20.810  49.400  25.160  1.00  0.00           C  
ATOM    482  CE1 TYR    39      20.960  52.130  25.880  1.00  0.00           C  
ATOM    483  CE2 TYR    39      20.220  49.830  26.320  1.00  0.00           C  
ATOM    484  CZ  TYR    39      20.360  51.220  26.670  1.00  0.00           C  
ATOM    485  OH  TYR    39      19.580  51.640  27.820  1.00  0.00           O  
ATOM    486  HN  TYR    39      22.740  49.820  20.490  1.00  0.00           H  
ATOM    487  HA  TYR    39      20.460  48.930  22.020  1.00  0.00           H  
ATOM    488  HB1 TYR    39      22.990  50.460  22.820  1.00  0.00           H  
ATOM    489  HB2 TYR    39      22.640  48.820  23.210  1.00  0.00           H  
ATOM    490  HD1 TYR    39      22.220  52.370  24.150  1.00  0.00           H  
ATOM    491  HD2 TYR    39      20.640  48.370  24.880  1.00  0.00           H  
ATOM    492  HE1 TYR    39      20.920  53.210  25.870  1.00  0.00           H  
ATOM    493  HE2 TYR    39      19.750  49.170  27.030  1.00  0.00           H  
ATOM    494  HH  TYR    39      19.470  50.910  28.440  1.00  0.00           H  
ATOM    495  N   ASP    40      20.690  52.290  21.480  1.00  0.00           N  
ATOM    496  CA  ASP    40      19.800  53.520  21.490  1.00  0.00           C  
ATOM    497  C   ASP    40      18.670  53.430  20.390  1.00  0.00           C  
ATOM    498  O   ASP    40      17.490  53.760  20.660  1.00  0.00           O  
ATOM    499  CB  ASP    40      20.550  54.920  21.320  1.00  0.00           C  
ATOM    500  CG  ASP    40      20.910  55.710  22.540  1.00  0.00           C  
ATOM    501  OD1 ASP    40      20.900  56.970  22.520  1.00  0.00           O  
ATOM    502  OD2 ASP    40      21.360  55.110  23.550  1.00  0.00           O1-
ATOM    503  HN  ASP    40      21.580  52.320  21.020  1.00  0.00           H  
ATOM    504  HA  ASP    40      19.200  53.630  22.390  1.00  0.00           H  
ATOM    505  HB1 ASP    40      19.790  55.490  20.740  1.00  0.00           H  
ATOM    506  HB2 ASP    40      21.390  54.690  20.630  1.00  0.00           H  
ATOM    507  N   LEU    41      19.060  52.910  19.250  1.00  0.00           N  
ATOM    508  CA  LEU    41      18.110  52.820  18.150  1.00  0.00           C  
ATOM    509  C   LEU    41      16.940  51.810  18.270  1.00  0.00           C  
ATOM    510  O   LEU    41      15.970  51.730  17.500  1.00  0.00           O  
ATOM    511  CB  LEU    41      18.800  52.650  16.810  1.00  0.00           C  
ATOM    512  CG  LEU    41      19.840  53.750  16.380  1.00  0.00           C  
ATOM    513  CD1 LEU    41      20.440  53.570  14.980  1.00  0.00           C  
ATOM    514  CD2 LEU    41      19.360  55.190  16.560  1.00  0.00           C  
ATOM    515  HN  LEU    41      20.000  52.650  19.030  1.00  0.00           H  
ATOM    516  HA  LEU    41      17.670  53.800  18.090  1.00  0.00           H  
ATOM    517  HB1 LEU    41      18.010  52.500  16.040  1.00  0.00           H  
ATOM    518  HB2 LEU    41      19.490  51.780  16.880  1.00  0.00           H  
ATOM    519  HG  LEU    41      20.690  53.670  17.090  1.00  0.00           H  
ATOM    520 1HD1 LEU    41      20.940  52.590  14.810  1.00  0.00           H  
ATOM    521 2HD1 LEU    41      21.260  54.320  14.900  1.00  0.00           H  
ATOM    522 3HD1 LEU    41      19.670  53.710  14.200  1.00  0.00           H  
ATOM    523 1HD2 LEU    41      20.190  55.890  16.320  1.00  0.00           H  
ATOM    524 2HD2 LEU    41      18.980  55.340  17.590  1.00  0.00           H  
ATOM    525 3HD2 LEU    41      18.470  55.290  15.900  1.00  0.00           H  
ATOM    526  N   ASP    42      17.070  50.930  19.350  1.00  0.00           N  
ATOM    527  CA  ASP    42      16.150  49.910  19.560  1.00  0.00           C  
ATOM    528  C   ASP    42      14.850  50.410  20.240  1.00  0.00           C  
ATOM    529  O   ASP    42      13.760  49.880  20.070  1.00  0.00           O  
ATOM    530  CB  ASP    42      16.830  48.810  20.330  1.00  0.00           C  
ATOM    531  CG  ASP    42      15.980  47.610  20.740  1.00  0.00           C  
ATOM    532  OD1 ASP    42      15.830  46.650  19.910  1.00  0.00           O  
ATOM    533  OD2 ASP    42      15.260  47.660  21.730  1.00  0.00           O1-
ATOM    534  HN  ASP    42      17.830  51.000  19.990  1.00  0.00           H  
ATOM    535  HA  ASP    42      15.780  49.440  18.670  1.00  0.00           H  
ATOM    536  HB1 ASP    42      17.440  49.150  21.190  1.00  0.00           H  
ATOM    537  HB2 ASP    42      17.580  48.470  19.580  1.00  0.00           H  
ATOM    538  N   PHE    43      14.850  51.460  21.060  1.00  0.00           N  
ATOM    539  CA  PHE    43      13.630  51.920  21.720  1.00  0.00           C  
ATOM    540  C   PHE    43      12.510  52.400  20.690  1.00  0.00           C  
ATOM    541  O   PHE    43      12.940  53.070  19.820  1.00  0.00           O  
ATOM    542  CB  PHE    43      13.960  53.080  22.760  1.00  0.00           C  
ATOM    543  CG  PHE    43      14.800  52.530  23.950  1.00  0.00           C  
ATOM    544  CD1 PHE    43      14.200  51.960  25.050  1.00  0.00           C  
ATOM    545  CD2 PHE    43      16.210  52.640  23.940  1.00  0.00           C  
ATOM    546  CE1 PHE    43      14.980  51.470  26.100  1.00  0.00           C  
ATOM    547  CE2 PHE    43      16.980  52.250  25.050  1.00  0.00           C  
ATOM    548  CZ  PHE    43      16.330  51.650  26.130  1.00  0.00           C  
ATOM    549  HN  PHE    43      15.670  52.020  21.160  1.00  0.00           H  
ATOM    550  HA  PHE    43      13.300  51.030  22.240  1.00  0.00           H  
ATOM    551  HB1 PHE    43      13.040  53.530  23.210  1.00  0.00           H  
ATOM    552  HB2 PHE    43      14.480  53.950  22.300  1.00  0.00           H  
ATOM    553  HD1 PHE    43      13.140  51.850  25.190  1.00  0.00           H  
ATOM    554  HD2 PHE    43      16.620  53.080  23.050  1.00  0.00           H  
ATOM    555  HE1 PHE    43      14.420  51.050  26.920  1.00  0.00           H  
ATOM    556  HE2 PHE    43      18.040  52.440  25.120  1.00  0.00           H  
ATOM    557  HZ  PHE    43      16.840  51.510  27.070  1.00  0.00           H  
ATOM    558  N   PRO    44      11.210  52.080  20.840  1.00  0.00           N  
ATOM    559  CA  PRO    44      10.270  51.940  19.760  1.00  0.00           C  
ATOM    560  C   PRO    44       9.960  53.280  19.140  1.00  0.00           C  
ATOM    561  O   PRO    44       9.520  53.340  17.960  1.00  0.00           O  
ATOM    562  CB  PRO    44       9.030  51.310  20.400  1.00  0.00           C  
ATOM    563  CG  PRO    44       9.280  51.630  21.910  1.00  0.00           C  
ATOM    564  CD  PRO    44      10.710  51.510  22.140  1.00  0.00           C  
ATOM    565  HA  PRO    44      10.800  51.390  19.000  1.00  0.00           H  
ATOM    566  HB1 PRO    44       9.040  50.250  20.090  1.00  0.00           H  
ATOM    567  HB2 PRO    44       7.990  51.600  20.150  1.00  0.00           H  
ATOM    568  HG1 PRO    44       8.970  52.660  22.170  1.00  0.00           H  
ATOM    569  HG2 PRO    44       8.630  50.910  22.450  1.00  0.00           H  
ATOM    570  HD1 PRO    44      11.070  52.080  23.020  1.00  0.00           H  
ATOM    571  HD2 PRO    44      10.940  50.420  22.180  1.00  0.00           H  
ATOM    572  N   ALA    45      10.070  54.460  19.860  1.00  0.00           N  
ATOM    573  CA  ALA    45       9.880  55.820  19.420  1.00  0.00           C  
ATOM    574  C   ALA    45      10.860  56.230  18.340  1.00  0.00           C  
ATOM    575  O   ALA    45      10.530  56.910  17.340  1.00  0.00           O  
ATOM    576  CB  ALA    45      10.010  56.770  20.700  1.00  0.00           C  
ATOM    577  HN  ALA    45      10.200  54.260  20.820  1.00  0.00           H  
ATOM    578  HA  ALA    45       8.870  55.870  19.050  1.00  0.00           H  
ATOM    579  HB1 ALA    45       9.400  56.330  21.510  1.00  0.00           H  
ATOM    580  HB2 ALA    45       9.770  57.800  20.350  1.00  0.00           H  
ATOM    581  HB3 ALA    45      11.080  56.780  21.030  1.00  0.00           H  
ATOM    582  N   LEU    46      12.140  55.840  18.540  1.00  0.00           N  
ATOM    583  CA  LEU    46      13.170  55.920  17.560  1.00  0.00           C  
ATOM    584  C   LEU    46      12.870  55.210  16.290  1.00  0.00           C  
ATOM    585  O   LEU    46      13.160  55.780  15.200  1.00  0.00           O  
ATOM    586  CB  LEU    46      14.500  55.570  18.210  1.00  0.00           C  
ATOM    587  CG  LEU    46      15.080  56.590  19.210  1.00  0.00           C  
ATOM    588  CD1 LEU    46      14.710  56.310  20.620  1.00  0.00           C  
ATOM    589  CD2 LEU    46      16.640  56.590  19.230  1.00  0.00           C  
ATOM    590  HN  LEU    46      12.390  55.240  19.300  1.00  0.00           H  
ATOM    591  HA  LEU    46      13.230  56.960  17.270  1.00  0.00           H  
ATOM    592  HB1 LEU    46      15.250  55.530  17.400  1.00  0.00           H  
ATOM    593  HB2 LEU    46      14.510  54.540  18.640  1.00  0.00           H  
ATOM    594  HG  LEU    46      14.780  57.640  19.010  1.00  0.00           H  
ATOM    595 1HD1 LEU    46      15.100  55.330  20.970  1.00  0.00           H  
ATOM    596 2HD1 LEU    46      13.650  56.390  20.940  1.00  0.00           H  
ATOM    597 3HD1 LEU    46      15.210  57.140  21.170  1.00  0.00           H  
ATOM    598 1HD2 LEU    46      17.000  57.570  19.600  1.00  0.00           H  
ATOM    599 2HD2 LEU    46      17.130  56.580  18.240  1.00  0.00           H  
ATOM    600 3HD2 LEU    46      17.080  55.920  20.000  1.00  0.00           H  
ATOM    601  N   ARG    47      12.220  54.010  16.360  1.00  0.00           N  
ATOM    602  CA  ARG    47      11.840  53.170  15.230  1.00  0.00           C  
ATOM    603  C   ARG    47      10.440  53.480  14.690  1.00  0.00           C  
ATOM    604  O   ARG    47      10.000  52.750  13.830  1.00  0.00           O  
ATOM    605  CB  ARG    47      11.880  51.650  15.660  1.00  0.00           C  
ATOM    606  CG  ARG    47      13.300  51.080  15.950  1.00  0.00           C  
ATOM    607  CD  ARG    47      13.450  49.580  16.120  1.00  0.00           C  
ATOM    608  NE  ARG    47      13.480  48.830  14.870  1.00  0.00           N  
ATOM    609  CZ  ARG    47      13.860  47.580  14.590  1.00  0.00           C  
ATOM    610  NH1 ARG    47      14.240  46.780  15.560  1.00  0.00           N1+
ATOM    611  NH2 ARG    47      13.740  47.090  13.380  1.00  0.00           N  
ATOM    612  HN  ARG    47      12.100  53.760  17.320  1.00  0.00           H  
ATOM    613  HA  ARG    47      12.540  53.220  14.410  1.00  0.00           H  
ATOM    614  HB1 ARG    47      11.490  51.010  14.840  1.00  0.00           H  
ATOM    615  HB2 ARG    47      11.140  51.550  16.480  1.00  0.00           H  
ATOM    616  HG1 ARG    47      13.550  51.550  16.930  1.00  0.00           H  
ATOM    617  HG2 ARG    47      14.010  51.420  15.170  1.00  0.00           H  
ATOM    618  HD1 ARG    47      12.560  49.200  16.660  1.00  0.00           H  
ATOM    619  HD2 ARG    47      14.360  49.420  16.750  1.00  0.00           H  
ATOM    620  HE  ARG    47      13.030  49.270  14.100  1.00  0.00           H  
ATOM    621 1HH1 ARG    47      14.060  47.150  16.480  1.00  0.00           H  
ATOM    622 2HH1 ARG    47      14.120  45.810  15.380  1.00  0.00           H  
ATOM    623 1HH2 ARG    47      13.180  47.660  12.780  1.00  0.00           H  
ATOM    624 2HH2 ARG    47      13.930  46.130  13.210  1.00  0.00           H  
ATOM    625  N   LYS    48       9.750  54.600  15.120  1.00  0.00           N  
ATOM    626  CA  LYS    48       8.700  55.130  14.240  1.00  0.00           C  
ATOM    627  C   LYS    48       9.280  55.910  13.060  1.00  0.00           C  
ATOM    628  O   LYS    48       8.690  56.110  12.020  1.00  0.00           O  
ATOM    629  CB  LYS    48       7.810  56.100  15.080  1.00  0.00           C  
ATOM    630  CG  LYS    48       7.180  55.440  16.300  1.00  0.00           C  
ATOM    631  CD  LYS    48       6.060  56.270  16.960  1.00  0.00           C  
ATOM    632  CE  LYS    48       6.480  57.740  17.220  1.00  0.00           C  
ATOM    633  NZ  LYS    48       5.400  58.560  17.880  1.00  0.00           N1+
ATOM    634  HN  LYS    48      10.010  55.140  15.920  1.00  0.00           H  
ATOM    635  HA  LYS    48       8.080  54.310  13.910  1.00  0.00           H  
ATOM    636  HB1 LYS    48       6.990  56.560  14.480  1.00  0.00           H  
ATOM    637  HB2 LYS    48       8.510  56.860  15.470  1.00  0.00           H  
ATOM    638  HG1 LYS    48       8.040  55.340  16.980  1.00  0.00           H  
ATOM    639  HG2 LYS    48       6.700  54.470  16.040  1.00  0.00           H  
ATOM    640  HD1 LYS    48       5.850  55.840  17.970  1.00  0.00           H  
ATOM    641  HD2 LYS    48       5.070  56.250  16.430  1.00  0.00           H  
ATOM    642  HE1 LYS    48       6.550  58.120  16.180  1.00  0.00           H  
ATOM    643  HE2 LYS    48       7.440  57.850  17.760  1.00  0.00           H  
ATOM    644  HZ1 LYS    48       5.730  59.540  17.880  1.00  0.00           H  
ATOM    645  HZ2 LYS    48       5.280  58.230  18.860  1.00  0.00           H  
ATOM    646  HZ3 LYS    48       4.530  58.440  17.340  1.00  0.00           H  
ATOM    647  N   ASN    49      10.550  56.400  13.200  1.00  0.00           N  
ATOM    648  CA  ASN    49      11.290  56.870  11.990  1.00  0.00           C  
ATOM    649  C   ASN    49      11.760  55.630  11.190  1.00  0.00           C  
ATOM    650  O   ASN    49      12.600  54.790  11.660  1.00  0.00           O  
ATOM    651  CB  ASN    49      12.510  57.780  12.320  1.00  0.00           C  
ATOM    652  CG  ASN    49      13.470  58.180  11.160  1.00  0.00           C  
ATOM    653  ND2 ASN    49      14.390  59.070  11.590  1.00  0.00           N  
ATOM    654  OD1 ASN    49      13.320  57.930   9.950  1.00  0.00           O  
ATOM    655  HN  ASN    49      11.100  56.180  14.000  1.00  0.00           H  
ATOM    656  HA  ASN    49      10.660  57.450  11.320  1.00  0.00           H  
ATOM    657  HB1 ASN    49      13.150  57.230  13.040  1.00  0.00           H  
ATOM    658  HB2 ASN    49      12.050  58.710  12.710  1.00  0.00           H  
ATOM    659 1HD2 ASN    49      14.300  59.410  12.520  1.00  0.00           H  
ATOM    660 2HD2 ASN    49      14.980  59.550  10.930  1.00  0.00           H  
ATOM    661  N   LYS    50      11.110  55.400  10.050  1.00  0.00           N  
ATOM    662  CA  LYS    50      11.340  54.260   9.160  1.00  0.00           C  
ATOM    663  C   LYS    50      12.790  54.110   8.650  1.00  0.00           C  
ATOM    664  O   LYS    50      13.280  52.970   8.740  1.00  0.00           O  
ATOM    665  CB  LYS    50      10.320  54.210   7.970  1.00  0.00           C  
ATOM    666  CG  LYS    50       8.850  54.050   8.380  1.00  0.00           C  
ATOM    667  CD  LYS    50       8.020  53.620   7.100  1.00  0.00           C  
ATOM    668  CE  LYS    50       6.560  53.070   7.340  1.00  0.00           C  
ATOM    669  NZ  LYS    50       6.560  51.950   8.270  1.00  0.00           N1+
ATOM    670  HN  LYS    50      10.470  56.080   9.680  1.00  0.00           H  
ATOM    671  HA  LYS    50      11.100  53.390   9.750  1.00  0.00           H  
ATOM    672  HB1 LYS    50      10.550  53.290   7.390  1.00  0.00           H  
ATOM    673  HB2 LYS    50      10.340  55.030   7.230  1.00  0.00           H  
ATOM    674  HG1 LYS    50       8.510  55.000   8.850  1.00  0.00           H  
ATOM    675  HG2 LYS    50       8.810  53.240   9.140  1.00  0.00           H  
ATOM    676  HD1 LYS    50       8.620  52.830   6.610  1.00  0.00           H  
ATOM    677  HD2 LYS    50       7.980  54.420   6.330  1.00  0.00           H  
ATOM    678  HE1 LYS    50       6.040  52.780   6.400  1.00  0.00           H  
ATOM    679  HE2 LYS    50       5.990  53.950   7.730  1.00  0.00           H  
ATOM    680  HZ1 LYS    50       6.580  52.190   9.280  1.00  0.00           H  
ATOM    681  HZ2 LYS    50       7.350  51.290   8.140  1.00  0.00           H  
ATOM    682  HZ3 LYS    50       5.730  51.360   7.990  1.00  0.00           H  
ATOM    683  N   ASN    51      13.430  55.290   8.370  1.00  0.00           N  
ATOM    684  CA  ASN    51      14.830  55.250   7.900  1.00  0.00           C  
ATOM    685  C   ASN    51      15.720  54.600   8.990  1.00  0.00           C  
ATOM    686  O   ASN    51      16.550  53.730   8.740  1.00  0.00           O  
ATOM    687  CB  ASN    51      15.200  56.690   7.620  1.00  0.00           C  
ATOM    688  CG  ASN    51      16.620  56.970   7.020  1.00  0.00           C  
ATOM    689  ND2 ASN    51      17.070  58.230   7.230  1.00  0.00           N  
ATOM    690  OD1 ASN    51      17.320  56.170   6.440  1.00  0.00           O  
ATOM    691  HN  ASN    51      12.980  56.180   8.350  1.00  0.00           H  
ATOM    692  HA  ASN    51      14.870  54.630   7.010  1.00  0.00           H  
ATOM    693  HB1 ASN    51      14.990  57.410   8.440  1.00  0.00           H  
ATOM    694  HB2 ASN    51      14.530  56.980   6.790  1.00  0.00           H  
ATOM    695 1HD2 ASN    51      18.040  58.420   7.050  1.00  0.00           H  
ATOM    696 2HD2 ASN    51      16.470  58.840   7.740  1.00  0.00           H  
ATOM    697  N   ILE    52      15.470  54.940  10.320  1.00  0.00           N  
ATOM    698  CA  ILE    52      16.080  54.260  11.500  1.00  0.00           C  
ATOM    699  C   ILE    52      15.640  52.860  11.780  1.00  0.00           C  
ATOM    700  O   ILE    52      16.420  51.950  12.030  1.00  0.00           O  
ATOM    701  CB  ILE    52      15.830  55.100  12.730  1.00  0.00           C  
ATOM    702  CG1 ILE    52      16.640  56.390  12.560  1.00  0.00           C  
ATOM    703  CG2 ILE    52      16.080  54.330  14.010  1.00  0.00           C  
ATOM    704  CD  ILE    52      18.160  56.400  12.700  1.00  0.00           C  
ATOM    705  HN  ILE    52      14.880  55.730  10.410  1.00  0.00           H  
ATOM    706  HA  ILE    52      17.130  54.100  11.310  1.00  0.00           H  
ATOM    707  HB  ILE    52      14.740  55.340  12.700  1.00  0.00           H  
ATOM    708 1HG1 ILE    52      16.240  57.220  13.180  1.00  0.00           H  
ATOM    709 2HG1 ILE    52      16.420  56.810  11.560  1.00  0.00           H  
ATOM    710 1HG2 ILE    52      16.010  55.070  14.840  1.00  0.00           H  
ATOM    711 2HG2 ILE    52      17.070  53.840  14.020  1.00  0.00           H  
ATOM    712 3HG2 ILE    52      15.310  53.560  14.210  1.00  0.00           H  
ATOM    713  HD1 ILE    52      18.470  56.340  13.770  1.00  0.00           H  
ATOM    714  HD2 ILE    52      18.640  57.330  12.330  1.00  0.00           H  
ATOM    715  HD3 ILE    52      18.600  55.530  12.180  1.00  0.00           H  
ATOM    716  N   ASP    53      14.340  52.600  11.500  1.00  0.00           N  
ATOM    717  CA  ASP    53      13.720  51.220  11.590  1.00  0.00           C  
ATOM    718  C   ASP    53      14.450  50.300  10.660  1.00  0.00           C  
ATOM    719  O   ASP    53      14.820  49.180  10.960  1.00  0.00           O  
ATOM    720  CB  ASP    53      12.170  51.180  11.270  1.00  0.00           C  
ATOM    721  CG  ASP    53      11.520  49.800  11.470  1.00  0.00           C  
ATOM    722  OD1 ASP    53      12.010  49.020  12.280  1.00  0.00           O  
ATOM    723  OD2 ASP    53      10.420  49.550  10.850  1.00  0.00           O1-
ATOM    724  HN  ASP    53      13.750  53.370  11.310  1.00  0.00           H  
ATOM    725  HA  ASP    53      13.780  50.880  12.620  1.00  0.00           H  
ATOM    726  HB1 ASP    53      11.950  51.410  10.200  1.00  0.00           H  
ATOM    727  HB2 ASP    53      11.690  51.900  11.970  1.00  0.00           H  
ATOM    728  N   ASN    54      14.660  50.720   9.390  1.00  0.00           N  
ATOM    729  CA  ASN    54      15.300  50.050   8.290  1.00  0.00           C  
ATOM    730  C   ASN    54      16.780  49.940   8.700  1.00  0.00           C  
ATOM    731  O   ASN    54      17.400  48.860   8.610  1.00  0.00           O  
ATOM    732  CB  ASN    54      15.110  50.920   6.940  1.00  0.00           C  
ATOM    733  CG  ASN    54      13.700  50.940   6.450  1.00  0.00           C  
ATOM    734  ND2 ASN    54      13.260  52.070   5.850  1.00  0.00           N  
ATOM    735  OD1 ASN    54      12.940  49.980   6.580  1.00  0.00           O  
ATOM    736  HN  ASN    54      14.200  51.580   9.170  1.00  0.00           H  
ATOM    737  HA  ASN    54      15.030  49.010   8.270  1.00  0.00           H  
ATOM    738  HB1 ASN    54      15.740  50.400   6.190  1.00  0.00           H  
ATOM    739  HB2 ASN    54      15.470  51.950   7.160  1.00  0.00           H  
ATOM    740 1HD2 ASN    54      12.320  52.120   5.500  1.00  0.00           H  
ATOM    741 2HD2 ASN    54      13.810  52.890   5.780  1.00  0.00           H  
ATOM    742  N   PHE    55      17.360  51.010   9.260  1.00  0.00           N  
ATOM    743  CA  PHE    55      18.770  50.980   9.650  1.00  0.00           C  
ATOM    744  C   PHE    55      19.100  49.920  10.770  1.00  0.00           C  
ATOM    745  O   PHE    55      20.100  49.190  10.660  1.00  0.00           O  
ATOM    746  CB  PHE    55      19.300  52.380  10.140  1.00  0.00           C  
ATOM    747  CG  PHE    55      20.720  52.570  10.620  1.00  0.00           C  
ATOM    748  CD1 PHE    55      21.670  53.220   9.780  1.00  0.00           C  
ATOM    749  CD2 PHE    55      21.140  52.030  11.870  1.00  0.00           C  
ATOM    750  CE1 PHE    55      23.030  53.260  10.190  1.00  0.00           C  
ATOM    751  CE2 PHE    55      22.460  52.060  12.260  1.00  0.00           C  
ATOM    752  CZ  PHE    55      23.420  52.570  11.370  1.00  0.00           C  
ATOM    753  HN  PHE    55      16.840  51.850   9.410  1.00  0.00           H  
ATOM    754  HA  PHE    55      19.410  50.740   8.820  1.00  0.00           H  
ATOM    755  HB1 PHE    55      18.700  52.830  10.960  1.00  0.00           H  
ATOM    756  HB2 PHE    55      19.180  53.020   9.230  1.00  0.00           H  
ATOM    757  HD1 PHE    55      21.370  53.570   8.810  1.00  0.00           H  
ATOM    758  HD2 PHE    55      20.370  51.590  12.490  1.00  0.00           H  
ATOM    759  HE1 PHE    55      23.750  53.760   9.560  1.00  0.00           H  
ATOM    760  HE2 PHE    55      22.820  51.550  13.140  1.00  0.00           H  
ATOM    761  HZ  PHE    55      24.490  52.410  11.440  1.00  0.00           H  
ATOM    762  N   LEU    56      18.230  49.690  11.800  1.00  0.00           N  
ATOM    763  CA  LEU    56      18.440  48.600  12.770  1.00  0.00           C  
ATOM    764  C   LEU    56      18.180  47.170  12.220  1.00  0.00           C  
ATOM    765  O   LEU    56      18.910  46.280  12.580  1.00  0.00           O  
ATOM    766  CB  LEU    56      17.530  48.900  13.960  1.00  0.00           C  
ATOM    767  CG  LEU    56      17.850  48.090  15.240  1.00  0.00           C  
ATOM    768  CD1 LEU    56      19.340  47.860  15.500  1.00  0.00           C  
ATOM    769  CD2 LEU    56      17.290  48.830  16.530  1.00  0.00           C  
ATOM    770  HN  LEU    56      17.480  50.340  11.790  1.00  0.00           H  
ATOM    771  HA  LEU    56      19.490  48.600  13.040  1.00  0.00           H  
ATOM    772  HB1 LEU    56      16.470  48.890  13.630  1.00  0.00           H  
ATOM    773  HB2 LEU    56      17.690  49.980  14.190  1.00  0.00           H  
ATOM    774  HG  LEU    56      17.310  47.130  15.170  1.00  0.00           H  
ATOM    775 1HD1 LEU    56      19.730  48.870  15.770  1.00  0.00           H  
ATOM    776 2HD1 LEU    56      19.940  47.310  14.750  1.00  0.00           H  
ATOM    777 3HD1 LEU    56      19.460  47.230  16.410  1.00  0.00           H  
ATOM    778 1HD2 LEU    56      17.620  49.890  16.510  1.00  0.00           H  
ATOM    779 2HD2 LEU    56      17.670  48.410  17.480  1.00  0.00           H  
ATOM    780 3HD2 LEU    56      16.180  48.890  16.510  1.00  0.00           H  
ATOM    781  N   SER    57      17.260  47.000  11.230  1.00  0.00           N  
ATOM    782  CA  SER    57      17.020  45.810  10.370  1.00  0.00           C  
ATOM    783  C   SER    57      18.250  45.320   9.660  1.00  0.00           C  
ATOM    784  O   SER    57      18.480  44.130   9.570  1.00  0.00           O  
ATOM    785  CB  SER    57      15.890  46.080   9.390  1.00  0.00           C  
ATOM    786  OG  SER    57      14.790  46.730  10.000  1.00  0.00           O  
ATOM    787  HN  SER    57      16.650  47.780  11.140  1.00  0.00           H  
ATOM    788  HA  SER    57      16.780  45.030  11.090  1.00  0.00           H  
ATOM    789  HB1 SER    57      15.450  45.260   8.780  1.00  0.00           H  
ATOM    790  HB2 SER    57      16.280  46.750   8.600  1.00  0.00           H  
ATOM    791  HG1 SER    57      15.100  47.530  10.430  1.00  0.00           H  
ATOM    792  N   ARG    58      19.160  46.240   9.180  1.00  0.00           N  
ATOM    793  CA  ARG    58      20.460  45.870   8.600  1.00  0.00           C  
ATOM    794  C   ARG    58      21.410  45.200   9.620  1.00  0.00           C  
ATOM    795  O   ARG    58      22.270  44.370   9.290  1.00  0.00           O  
ATOM    796  CB  ARG    58      21.310  47.120   8.110  1.00  0.00           C  
ATOM    797  CG  ARG    58      20.590  47.780   6.910  1.00  0.00           C  
ATOM    798  CD  ARG    58      21.290  48.670   5.870  1.00  0.00           C  
ATOM    799  NE  ARG    58      22.460  47.950   5.310  1.00  0.00           N  
ATOM    800  CZ  ARG    58      23.460  48.440   4.610  1.00  0.00           C  
ATOM    801  NH1 ARG    58      23.550  49.670   4.290  1.00  0.00           N1+
ATOM    802  NH2 ARG    58      24.350  47.680   4.070  1.00  0.00           N  
ATOM    803  HN  ARG    58      18.840  47.170   9.310  1.00  0.00           H  
ATOM    804  HA  ARG    58      20.310  45.150   7.810  1.00  0.00           H  
ATOM    805  HB1 ARG    58      22.300  46.780   7.740  1.00  0.00           H  
ATOM    806  HB2 ARG    58      21.320  47.870   8.930  1.00  0.00           H  
ATOM    807  HG1 ARG    58      19.680  48.310   7.260  1.00  0.00           H  
ATOM    808  HG2 ARG    58      20.140  46.970   6.300  1.00  0.00           H  
ATOM    809  HD1 ARG    58      21.680  49.550   6.430  1.00  0.00           H  
ATOM    810  HD2 ARG    58      20.680  48.980   4.990  1.00  0.00           H  
ATOM    811  HE  ARG    58      22.330  46.960   5.240  1.00  0.00           H  
ATOM    812 1HH1 ARG    58      22.970  50.290   4.820  1.00  0.00           H  
ATOM    813 2HH1 ARG    58      24.310  50.000   3.740  1.00  0.00           H  
ATOM    814 1HH2 ARG    58      24.280  46.730   4.380  1.00  0.00           H  
ATOM    815 2HH2 ARG    58      24.990  47.980   3.360  1.00  0.00           H  
ATOM    816  N   TYR    59      21.280  45.530  10.910  1.00  0.00           N  
ATOM    817  CA  TYR    59      22.300  45.080  11.890  1.00  0.00           C  
ATOM    818  C   TYR    59      21.790  44.090  12.960  1.00  0.00           C  
ATOM    819  O   TYR    59      22.590  43.530  13.630  1.00  0.00           O  
ATOM    820  CB  TYR    59      22.980  46.380  12.440  1.00  0.00           C  
ATOM    821  CG  TYR    59      23.680  47.050  11.250  1.00  0.00           C  
ATOM    822  CD1 TYR    59      23.330  48.400  10.980  1.00  0.00           C  
ATOM    823  CD2 TYR    59      24.670  46.440  10.460  1.00  0.00           C  
ATOM    824  CE1 TYR    59      23.910  49.020   9.850  1.00  0.00           C  
ATOM    825  CE2 TYR    59      25.240  47.070   9.400  1.00  0.00           C  
ATOM    826  CZ  TYR    59      24.800  48.350   9.010  1.00  0.00           C  
ATOM    827  OH  TYR    59      25.420  48.860   7.840  1.00  0.00           O  
ATOM    828  HN  TYR    59      20.500  46.070  11.220  1.00  0.00           H  
ATOM    829  HA  TYR    59      23.120  44.560  11.420  1.00  0.00           H  
ATOM    830  HB1 TYR    59      23.670  46.130  13.270  1.00  0.00           H  
ATOM    831  HB2 TYR    59      22.150  47.070  12.710  1.00  0.00           H  
ATOM    832  HD1 TYR    59      22.460  48.860  11.420  1.00  0.00           H  
ATOM    833  HD2 TYR    59      24.930  45.410  10.650  1.00  0.00           H  
ATOM    834  HE1 TYR    59      23.450  49.950   9.550  1.00  0.00           H  
ATOM    835  HE2 TYR    59      26.010  46.600   8.810  1.00  0.00           H  
ATOM    836  HH  TYR    59      25.010  49.690   7.590  1.00  0.00           H  
ATOM    837  N   LYS    60      20.530  43.860  13.180  1.00  0.00           N  
ATOM    838  CA  LYS    60      19.950  43.010  14.250  1.00  0.00           C  
ATOM    839  C   LYS    60      20.610  41.660  14.480  1.00  0.00           C  
ATOM    840  O   LYS    60      20.970  41.290  15.630  1.00  0.00           O  
ATOM    841  CB  LYS    60      18.430  42.920  14.260  1.00  0.00           C  
ATOM    842  CG  LYS    60      17.690  44.050  14.940  1.00  0.00           C  
ATOM    843  CD  LYS    60      18.000  44.040  16.480  1.00  0.00           C  
ATOM    844  CE  LYS    60      17.000  44.890  17.300  1.00  0.00           C  
ATOM    845  NZ  LYS    60      17.320  44.970  18.730  1.00  0.00           N1+
ATOM    846  HN  LYS    60      19.850  44.300  12.600  1.00  0.00           H  
ATOM    847  HA  LYS    60      20.140  43.510  15.190  1.00  0.00           H  
ATOM    848  HB1 LYS    60      18.170  41.930  14.690  1.00  0.00           H  
ATOM    849  HB2 LYS    60      18.100  42.860  13.200  1.00  0.00           H  
ATOM    850  HG1 LYS    60      16.600  43.890  14.750  1.00  0.00           H  
ATOM    851  HG2 LYS    60      18.070  44.980  14.480  1.00  0.00           H  
ATOM    852  HD1 LYS    60      18.970  44.550  16.640  1.00  0.00           H  
ATOM    853  HD2 LYS    60      18.020  43.050  16.990  1.00  0.00           H  
ATOM    854  HE1 LYS    60      15.970  44.470  17.210  1.00  0.00           H  
ATOM    855  HE2 LYS    60      16.990  45.930  16.920  1.00  0.00           H  
ATOM    856  HZ1 LYS    60      16.580  45.500  19.220  1.00  0.00           H  
ATOM    857  HZ2 LYS    60      18.180  45.530  18.940  1.00  0.00           H  
ATOM    858  HZ3 LYS    60      17.460  44.040  19.170  1.00  0.00           H  
ATOM    859  N   ASP    61      20.600  40.800  13.420  1.00  0.00           N  
ATOM    860  CA  ASP    61      21.160  39.560  13.420  1.00  0.00           C  
ATOM    861  C   ASP    61      22.640  39.510  13.720  1.00  0.00           C  
ATOM    862  O   ASP    61      23.130  38.700  14.520  1.00  0.00           O  
ATOM    863  CB  ASP    61      20.870  38.830  12.080  1.00  0.00           C  
ATOM    864  CG  ASP    61      19.410  38.720  11.720  1.00  0.00           C  
ATOM    865  OD1 ASP    61      19.010  38.920  10.540  1.00  0.00           O  
ATOM    866  OD2 ASP    61      18.610  38.290  12.610  1.00  0.00           O1-
ATOM    867  HN  ASP    61      20.240  41.060  12.530  1.00  0.00           H  
ATOM    868  HA  ASP    61      20.770  39.010  14.260  1.00  0.00           H  
ATOM    869  HB1 ASP    61      21.250  37.790  12.100  1.00  0.00           H  
ATOM    870  HB2 ASP    61      21.320  39.300  11.180  1.00  0.00           H  
ATOM    871  N   THR    62      23.380  40.400  13.100  1.00  0.00           N  
ATOM    872  CA  THR    62      24.810  40.650  13.310  1.00  0.00           C  
ATOM    873  C   THR    62      25.170  40.920  14.790  1.00  0.00           C  
ATOM    874  O   THR    62      26.090  40.240  15.360  1.00  0.00           O  
ATOM    875  CB  THR    62      25.200  41.780  12.420  1.00  0.00           C  
ATOM    876  CG2 THR    62      26.590  42.260  12.810  1.00  0.00           C  
ATOM    877  OG1 THR    62      25.240  41.450  11.080  1.00  0.00           O  
ATOM    878  HN  THR    62      22.960  40.930  12.360  1.00  0.00           H  
ATOM    879  HA  THR    62      25.370  39.750  13.100  1.00  0.00           H  
ATOM    880  HB  THR    62      24.530  42.650  12.600  1.00  0.00           H  
ATOM    881  HG1 THR    62      24.340  41.370  10.750  1.00  0.00           H  
ATOM    882 1HG2 THR    62      26.470  42.840  13.750  1.00  0.00           H  
ATOM    883 2HG2 THR    62      27.020  42.950  12.050  1.00  0.00           H  
ATOM    884 3HG2 THR    62      27.330  41.460  12.970  1.00  0.00           H  
ATOM    885  N   ILE    63      24.420  41.880  15.470  1.00  0.00           N  
ATOM    886  CA  ILE    63      24.640  42.140  16.940  1.00  0.00           C  
ATOM    887  C   ILE    63      24.170  41.020  17.900  1.00  0.00           C  
ATOM    888  O   ILE    63      24.880  40.770  18.820  1.00  0.00           O  
ATOM    889  CB  ILE    63      24.150  43.500  17.360  1.00  0.00           C  
ATOM    890  CG1 ILE    63      24.710  43.920  18.770  1.00  0.00           C  
ATOM    891  CG2 ILE    63      22.560  43.550  17.350  1.00  0.00           C  
ATOM    892  CD  ILE    63      26.180  43.710  19.100  1.00  0.00           C  
ATOM    893  HN  ILE    63      23.830  42.500  14.960  1.00  0.00           H  
ATOM    894  HA  ILE    63      25.720  42.140  17.010  1.00  0.00           H  
ATOM    895  HB  ILE    63      24.430  44.250  16.590  1.00  0.00           H  
ATOM    896 1HG1 ILE    63      24.140  43.350  19.540  1.00  0.00           H  
ATOM    897 2HG1 ILE    63      24.570  45.010  18.900  1.00  0.00           H  
ATOM    898 1HG2 ILE    63      22.130  43.410  16.340  1.00  0.00           H  
ATOM    899 2HG2 ILE    63      22.260  44.540  17.760  1.00  0.00           H  
ATOM    900 3HG2 ILE    63      22.250  42.800  18.120  1.00  0.00           H  
ATOM    901  HD1 ILE    63      26.860  44.210  18.370  1.00  0.00           H  
ATOM    902  HD2 ILE    63      26.430  42.630  19.060  1.00  0.00           H  
ATOM    903  HD3 ILE    63      26.410  43.930  20.160  1.00  0.00           H  
ATOM    904  N   ASN    64      23.090  40.260  17.560  1.00  0.00           N  
ATOM    905  CA  ASN    64      22.760  39.060  18.260  1.00  0.00           C  
ATOM    906  C   ASN    64      23.870  38.000  18.200  1.00  0.00           C  
ATOM    907  O   ASN    64      24.210  37.380  19.230  1.00  0.00           O  
ATOM    908  CB  ASN    64      21.400  38.580  17.660  1.00  0.00           C  
ATOM    909  CG  ASN    64      20.220  39.550  18.140  1.00  0.00           C  
ATOM    910  ND2 ASN    64      19.070  39.520  17.460  1.00  0.00           N  
ATOM    911  OD1 ASN    64      20.300  40.270  19.180  1.00  0.00           O  
ATOM    912  HN  ASN    64      22.560  40.490  16.740  1.00  0.00           H  
ATOM    913  HA  ASN    64      22.530  39.230  19.300  1.00  0.00           H  
ATOM    914  HB1 ASN    64      21.150  37.620  18.170  1.00  0.00           H  
ATOM    915  HB2 ASN    64      21.400  38.430  16.560  1.00  0.00           H  
ATOM    916 1HD2 ASN    64      19.110  39.150  16.530  1.00  0.00           H  
ATOM    917 2HD2 ASN    64      18.320  40.100  17.750  1.00  0.00           H  
ATOM    918  N   LYS    65      24.460  37.750  17.030  1.00  0.00           N  
ATOM    919  CA  LYS    65      25.530  36.770  16.930  1.00  0.00           C  
ATOM    920  C   LYS    65      26.880  37.180  17.430  1.00  0.00           C  
ATOM    921  O   LYS    65      27.660  36.280  17.680  1.00  0.00           O  
ATOM    922  CB  LYS    65      25.580  36.330  15.480  1.00  0.00           C  
ATOM    923  CG  LYS    65      24.350  35.440  15.010  1.00  0.00           C  
ATOM    924  CD  LYS    65      24.580  34.820  13.550  1.00  0.00           C  
ATOM    925  CE  LYS    65      24.720  35.970  12.400  1.00  0.00           C  
ATOM    926  NZ  LYS    65      24.560  35.450  11.060  1.00  0.00           N1+
ATOM    927  HN  LYS    65      24.060  38.270  16.280  1.00  0.00           H  
ATOM    928  HA  LYS    65      25.260  35.910  17.530  1.00  0.00           H  
ATOM    929  HB1 LYS    65      26.440  35.720  15.120  1.00  0.00           H  
ATOM    930  HB2 LYS    65      25.600  37.260  14.860  1.00  0.00           H  
ATOM    931  HG1 LYS    65      23.360  35.950  15.050  1.00  0.00           H  
ATOM    932  HG2 LYS    65      24.180  34.560  15.660  1.00  0.00           H  
ATOM    933  HD1 LYS    65      23.680  34.240  13.270  1.00  0.00           H  
ATOM    934  HD2 LYS    65      25.340  34.020  13.650  1.00  0.00           H  
ATOM    935  HE1 LYS    65      25.760  36.360  12.510  1.00  0.00           H  
ATOM    936  HE2 LYS    65      23.950  36.710  12.710  1.00  0.00           H  
ATOM    937  HZ1 LYS    65      24.400  34.430  11.020  1.00  0.00           H  
ATOM    938  HZ2 LYS    65      25.270  35.750  10.360  1.00  0.00           H  
ATOM    939  HZ3 LYS    65      23.660  35.790  10.660  1.00  0.00           H  
ATOM    940  N   ILE    66      27.180  38.480  17.520  1.00  0.00           N  
ATOM    941  CA  ILE    66      28.310  39.010  18.340  1.00  0.00           C  
ATOM    942  C   ILE    66      28.040  38.810  19.830  1.00  0.00           C  
ATOM    943  O   ILE    66      28.870  38.390  20.590  1.00  0.00           O  
ATOM    944  CB  ILE    66      28.550  40.490  18.030  1.00  0.00           C  
ATOM    945  CG1 ILE    66      29.150  40.730  16.640  1.00  0.00           C  
ATOM    946  CG2 ILE    66      29.450  41.170  19.130  1.00  0.00           C  
ATOM    947  CD  ILE    66      28.670  41.980  15.910  1.00  0.00           C  
ATOM    948  HN  ILE    66      26.640  39.150  17.010  1.00  0.00           H  
ATOM    949  HA  ILE    66      29.230  38.460  18.200  1.00  0.00           H  
ATOM    950  HB  ILE    66      27.610  41.060  18.150  1.00  0.00           H  
ATOM    951 1HG1 ILE    66      29.080  39.890  15.920  1.00  0.00           H  
ATOM    952 2HG1 ILE    66      30.210  40.930  16.930  1.00  0.00           H  
ATOM    953 1HG2 ILE    66      29.220  40.950  20.190  1.00  0.00           H  
ATOM    954 2HG2 ILE    66      29.410  42.280  19.070  1.00  0.00           H  
ATOM    955 3HG2 ILE    66      30.530  40.880  19.120  1.00  0.00           H  
ATOM    956  HD1 ILE    66      28.760  42.850  16.600  1.00  0.00           H  
ATOM    957  HD2 ILE    66      27.580  41.880  15.750  1.00  0.00           H  
ATOM    958  HD3 ILE    66      29.200  42.060  14.940  1.00  0.00           H  
ATOM    959  N   ARG    67      26.760  39.040  20.210  1.00  0.00           N  
ATOM    960  CA  ARG    67      26.210  38.820  21.620  1.00  0.00           C  
ATOM    961  C   ARG    67      26.210  37.400  22.040  1.00  0.00           C  
ATOM    962  O   ARG    67      26.440  37.040  23.190  1.00  0.00           O  
ATOM    963  CB  ARG    67      24.750  39.370  21.840  1.00  0.00           C  
ATOM    964  CG  ARG    67      24.690  40.920  21.990  1.00  0.00           C  
ATOM    965  CD  ARG    67      23.330  41.580  21.800  1.00  0.00           C  
ATOM    966  NE  ARG    67      22.280  40.990  22.670  1.00  0.00           N  
ATOM    967  CZ  ARG    67      22.070  41.150  23.980  1.00  0.00           C  
ATOM    968  NH1 ARG    67      22.690  42.150  24.650  1.00  0.00           N1+
ATOM    969  NH2 ARG    67      21.290  40.360  24.670  1.00  0.00           N  
ATOM    970  HN  ARG    67      26.180  39.370  19.470  1.00  0.00           H  
ATOM    971  HA  ARG    67      26.820  39.340  22.340  1.00  0.00           H  
ATOM    972  HB1 ARG    67      24.390  38.940  22.800  1.00  0.00           H  
ATOM    973  HB2 ARG    67      24.050  39.020  21.050  1.00  0.00           H  
ATOM    974  HG1 ARG    67      25.300  41.350  21.170  1.00  0.00           H  
ATOM    975  HG2 ARG    67      25.130  41.390  22.900  1.00  0.00           H  
ATOM    976  HD1 ARG    67      22.970  41.420  20.760  1.00  0.00           H  
ATOM    977  HD2 ARG    67      23.450  42.680  21.950  1.00  0.00           H  
ATOM    978  HE  ARG    67      21.700  40.340  22.180  1.00  0.00           H  
ATOM    979 1HH1 ARG    67      23.380  42.740  24.220  1.00  0.00           H  
ATOM    980 2HH1 ARG    67      22.400  42.150  25.600  1.00  0.00           H  
ATOM    981 1HH2 ARG    67      20.930  39.500  24.310  1.00  0.00           H  
ATOM    982 2HH2 ARG    67      21.330  40.500  25.660  1.00  0.00           H  
ATOM    983  N   ASP    68      25.920  36.460  21.160  1.00  0.00           N  
ATOM    984  CA  ASP    68      26.220  35.040  21.390  1.00  0.00           C  
ATOM    985  C   ASP    68      27.660  34.700  21.550  1.00  0.00           C  
ATOM    986  O   ASP    68      28.040  33.980  22.430  1.00  0.00           O  
ATOM    987  CB  ASP    68      25.620  34.270  20.230  1.00  0.00           C  
ATOM    988  CG  ASP    68      24.110  34.240  20.260  1.00  0.00           C  
ATOM    989  OD1 ASP    68      23.350  34.660  21.170  1.00  0.00           O  
ATOM    990  OD2 ASP    68      23.670  33.590  19.250  1.00  0.00           O1-
ATOM    991  HN  ASP    68      25.680  36.790  20.250  1.00  0.00           H  
ATOM    992  HA  ASP    68      25.750  34.780  22.330  1.00  0.00           H  
ATOM    993  HB1 ASP    68      25.990  33.220  20.250  1.00  0.00           H  
ATOM    994  HB2 ASP    68      25.950  34.770  19.300  1.00  0.00           H  
ATOM    995  N   LEU    69      28.520  35.240  20.740  1.00  0.00           N  
ATOM    996  CA  LEU    69      29.950  35.140  20.840  1.00  0.00           C  
ATOM    997  C   LEU    69      30.530  35.690  22.180  1.00  0.00           C  
ATOM    998  O   LEU    69      31.290  34.960  22.800  1.00  0.00           O  
ATOM    999  CB  LEU    69      30.730  35.840  19.660  1.00  0.00           C  
ATOM   1000  CG  LEU    69      32.250  35.660  19.610  1.00  0.00           C  
ATOM   1001  CD1 LEU    69      32.670  34.230  19.600  1.00  0.00           C  
ATOM   1002  CD2 LEU    69      32.740  36.270  18.340  1.00  0.00           C  
ATOM   1003  HN  LEU    69      28.350  35.850  19.970  1.00  0.00           H  
ATOM   1004  HA  LEU    69      30.190  34.090  20.740  1.00  0.00           H  
ATOM   1005  HB1 LEU    69      30.380  36.890  19.730  1.00  0.00           H  
ATOM   1006  HB2 LEU    69      30.310  35.510  18.690  1.00  0.00           H  
ATOM   1007  HG  LEU    69      32.660  36.120  20.540  1.00  0.00           H  
ATOM   1008 1HD1 LEU    69      33.770  34.090  19.650  1.00  0.00           H  
ATOM   1009 2HD1 LEU    69      32.440  33.770  18.610  1.00  0.00           H  
ATOM   1010 3HD1 LEU    69      32.160  33.660  20.400  1.00  0.00           H  
ATOM   1011 1HD2 LEU    69      32.410  37.330  18.220  1.00  0.00           H  
ATOM   1012 2HD2 LEU    69      32.260  35.830  17.430  1.00  0.00           H  
ATOM   1013 3HD2 LEU    69      33.840  36.240  18.260  1.00  0.00           H  
ATOM   1014  N   ARG    70      30.110  36.840  22.620  1.00  0.00           N  
ATOM   1015  CA  ARG    70      30.710  37.470  23.770  1.00  0.00           C  
ATOM   1016  C   ARG    70      30.570  36.910  25.160  1.00  0.00           C  
ATOM   1017  O   ARG    70      29.660  36.140  25.490  1.00  0.00           O  
ATOM   1018  CB  ARG    70      30.520  39.050  23.780  1.00  0.00           C  
ATOM   1019  CG  ARG    70      31.520  39.830  22.870  1.00  0.00           C  
ATOM   1020  CD  ARG    70      31.310  41.320  22.920  1.00  0.00           C  
ATOM   1021  NE  ARG    70      32.310  42.060  22.180  1.00  0.00           N  
ATOM   1022  CZ  ARG    70      32.610  43.290  22.470  1.00  0.00           C  
ATOM   1023  NH1 ARG    70      31.870  44.070  23.250  1.00  0.00           N1+
ATOM   1024  NH2 ARG    70      33.580  43.810  21.750  1.00  0.00           N  
ATOM   1025  HN  ARG    70      29.580  37.410  22.000  1.00  0.00           H  
ATOM   1026  HA  ARG    70      31.780  37.400  23.700  1.00  0.00           H  
ATOM   1027  HB1 ARG    70      30.580  39.420  24.830  1.00  0.00           H  
ATOM   1028  HB2 ARG    70      29.520  39.270  23.350  1.00  0.00           H  
ATOM   1029  HG1 ARG    70      31.430  39.470  21.830  1.00  0.00           H  
ATOM   1030  HG2 ARG    70      32.560  39.690  23.210  1.00  0.00           H  
ATOM   1031  HD1 ARG    70      31.290  41.690  23.970  1.00  0.00           H  
ATOM   1032  HD2 ARG    70      30.350  41.570  22.410  1.00  0.00           H  
ATOM   1033  HE  ARG    70      32.780  41.570  21.440  1.00  0.00           H  
ATOM   1034 1HH1 ARG    70      31.000  43.730  23.630  1.00  0.00           H  
ATOM   1035 2HH1 ARG    70      32.130  45.030  23.270  1.00  0.00           H  
ATOM   1036 1HH2 ARG    70      34.200  43.200  21.250  1.00  0.00           H  
ATOM   1037 2HH2 ARG    70      33.800  44.780  21.880  1.00  0.00           H  
ATOM   1038  N   MET    71      31.440  37.210  26.110  1.00  0.00           N  
ATOM   1039  CA  MET    71      31.310  36.960  27.490  1.00  0.00           C  
ATOM   1040  C   MET    71      30.020  37.710  27.940  1.00  0.00           C  
ATOM   1041  O   MET    71      29.690  38.720  27.350  1.00  0.00           O  
ATOM   1042  CB  MET    71      32.610  37.440  28.230  1.00  0.00           C  
ATOM   1043  CG  MET    71      32.590  36.940  29.660  1.00  0.00           C  
ATOM   1044  SD  MET    71      32.390  35.120  29.630  1.00  0.00           S  
ATOM   1045  CE  MET    71      34.150  34.740  29.390  1.00  0.00           C  
ATOM   1046  HN  MET    71      32.270  37.740  25.930  1.00  0.00           H  
ATOM   1047  HA  MET    71      31.090  35.900  27.540  1.00  0.00           H  
ATOM   1048  HB1 MET    71      32.660  38.540  28.080  1.00  0.00           H  
ATOM   1049  HB2 MET    71      33.460  37.000  27.660  1.00  0.00           H  
ATOM   1050  HG1 MET    71      31.770  37.470  30.190  1.00  0.00           H  
ATOM   1051  HG2 MET    71      33.560  37.240  30.120  1.00  0.00           H  
ATOM   1052  HE1 MET    71      34.470  34.750  28.320  1.00  0.00           H  
ATOM   1053  HE2 MET    71      34.430  33.730  29.730  1.00  0.00           H  
ATOM   1054  HE3 MET    71      34.930  35.290  29.950  1.00  0.00           H  
ATOM   1055  N   LYS    72      29.330  37.110  28.910  1.00  0.00           N  
ATOM   1056  CA  LYS    72      28.090  37.740  29.550  1.00  0.00           C  
ATOM   1057  C   LYS    72      28.230  37.390  30.990  1.00  0.00           C  
ATOM   1058  O   LYS    72      29.040  36.590  31.400  1.00  0.00           O  
ATOM   1059  CB  LYS    72      26.730  37.240  28.850  1.00  0.00           C  
ATOM   1060  CG  LYS    72      26.640  35.730  28.760  1.00  0.00           C  
ATOM   1061  CD  LYS    72      25.330  35.410  28.070  1.00  0.00           C  
ATOM   1062  CE  LYS    72      24.900  33.900  28.050  1.00  0.00           C  
ATOM   1063  NZ  LYS    72      26.040  33.090  27.670  1.00  0.00           N1+
ATOM   1064  HN  LYS    72      29.590  36.290  29.400  1.00  0.00           H  
ATOM   1065  HA  LYS    72      28.220  38.810  29.480  1.00  0.00           H  
ATOM   1066  HB1 LYS    72      26.650  37.650  27.820  1.00  0.00           H  
ATOM   1067  HB2 LYS    72      25.890  37.720  29.400  1.00  0.00           H  
ATOM   1068  HG1 LYS    72      26.600  35.370  29.810  1.00  0.00           H  
ATOM   1069  HG2 LYS    72      27.450  35.280  28.140  1.00  0.00           H  
ATOM   1070  HD1 LYS    72      25.310  35.740  27.010  1.00  0.00           H  
ATOM   1071  HD2 LYS    72      24.540  35.970  28.620  1.00  0.00           H  
ATOM   1072  HE1 LYS    72      24.180  33.770  27.210  1.00  0.00           H  
ATOM   1073  HE2 LYS    72      24.580  33.600  29.070  1.00  0.00           H  
ATOM   1074  HZ1 LYS    72      25.770  32.140  27.340  1.00  0.00           H  
ATOM   1075  HZ2 LYS    72      26.650  32.930  28.500  1.00  0.00           H  
ATOM   1076  HZ3 LYS    72      26.580  33.550  26.910  1.00  0.00           H  
ATOM   1077  N   ALA    73      27.420  38.090  31.850  1.00  0.00           N  
ATOM   1078  CA  ALA    73      27.610  37.960  33.300  1.00  0.00           C  
ATOM   1079  C   ALA    73      27.120  36.620  33.910  1.00  0.00           C  
ATOM   1080  O   ALA    73      27.540  36.280  34.990  1.00  0.00           O  
ATOM   1081  CB  ALA    73      26.750  39.040  34.030  1.00  0.00           C  
ATOM   1082  HN  ALA    73      26.740  38.790  31.620  1.00  0.00           H  
ATOM   1083  HA  ALA    73      28.640  38.010  33.610  1.00  0.00           H  
ATOM   1084  HB1 ALA    73      26.920  39.150  35.120  1.00  0.00           H  
ATOM   1085  HB2 ALA    73      25.650  38.920  33.910  1.00  0.00           H  
ATOM   1086  HB3 ALA    73      27.160  40.020  33.700  1.00  0.00           H  
ATOM   1087  N   GLU    74      26.260  35.910  33.170  1.00  0.00           N  
ATOM   1088  CA  GLU    74      25.610  34.660  33.580  1.00  0.00           C  
ATOM   1089  C   GLU    74      26.480  33.530  33.010  1.00  0.00           C  
ATOM   1090  O   GLU    74      26.030  32.370  33.090  1.00  0.00           O  
ATOM   1091  CB  GLU    74      24.040  34.590  33.250  1.00  0.00           C  
ATOM   1092  CG  GLU    74      23.140  35.640  33.850  1.00  0.00           C  
ATOM   1093  CD  GLU    74      21.790  35.560  33.050  1.00  0.00           C  
ATOM   1094  OE1 GLU    74      20.760  35.220  33.660  1.00  0.00           O  
ATOM   1095  OE2 GLU    74      21.830  36.030  31.860  1.00  0.00           O1-
ATOM   1096  HN  GLU    74      25.950  36.300  32.310  1.00  0.00           H  
ATOM   1097  HA  GLU    74      25.660  34.600  34.660  1.00  0.00           H  
ATOM   1098  HB1 GLU    74      23.660  33.650  33.710  1.00  0.00           H  
ATOM   1099  HB2 GLU    74      24.010  34.600  32.140  1.00  0.00           H  
ATOM   1100  HG1 GLU    74      23.530  36.660  33.640  1.00  0.00           H  
ATOM   1101  HG2 GLU    74      22.900  35.610  34.930  1.00  0.00           H  
ATOM   1102  N   ASP    75      27.670  33.820  32.520  1.00  0.00           N  
ATOM   1103  CA  ASP    75      28.770  32.820  32.340  1.00  0.00           C  
ATOM   1104  C   ASP    75      29.740  32.710  33.570  1.00  0.00           C  
ATOM   1105  O   ASP    75      30.650  31.890  33.540  1.00  0.00           O  
ATOM   1106  CB  ASP    75      29.670  33.170  31.140  1.00  0.00           C  
ATOM   1107  CG  ASP    75      28.880  33.130  29.900  1.00  0.00           C  
ATOM   1108  OD1 ASP    75      29.580  33.420  28.900  1.00  0.00           O  
ATOM   1109  OD2 ASP    75      27.710  32.730  29.770  1.00  0.00           O1-
ATOM   1110  HN  ASP    75      27.870  34.800  32.470  1.00  0.00           H  
ATOM   1111  HA  ASP    75      28.310  31.860  32.150  1.00  0.00           H  
ATOM   1112  HB1 ASP    75      30.530  32.470  31.100  1.00  0.00           H  
ATOM   1113  HB2 ASP    75      29.940  34.250  31.220  1.00  0.00           H  
ATOM   1114  N   TYR    76      29.420  33.360  34.630  1.00  0.00           N  
ATOM   1115  CA  TYR    76      30.130  33.280  35.840  1.00  0.00           C  
ATOM   1116  C   TYR    76      29.070  33.220  36.950  1.00  0.00           C  
ATOM   1117  O   TYR    76      28.030  33.930  36.950  1.00  0.00           O  
ATOM   1118  CB  TYR    76      30.800  34.620  36.130  1.00  0.00           C  
ATOM   1119  CG  TYR    76      32.020  34.790  35.240  1.00  0.00           C  
ATOM   1120  CD1 TYR    76      33.280  34.390  35.760  1.00  0.00           C  
ATOM   1121  CD2 TYR    76      31.870  35.370  33.980  1.00  0.00           C  
ATOM   1122  CE1 TYR    76      34.420  34.680  35.000  1.00  0.00           C  
ATOM   1123  CE2 TYR    76      33.020  35.650  33.240  1.00  0.00           C  
ATOM   1124  CZ  TYR    76      34.260  35.340  33.720  1.00  0.00           C  
ATOM   1125  OH  TYR    76      35.370  35.550  32.890  1.00  0.00           O  
ATOM   1126  HN  TYR    76      28.520  33.790  34.630  1.00  0.00           H  
ATOM   1127  HA  TYR    76      30.750  32.390  35.830  1.00  0.00           H  
ATOM   1128  HB1 TYR    76      31.130  34.810  37.180  1.00  0.00           H  
ATOM   1129  HB2 TYR    76      30.160  35.490  35.890  1.00  0.00           H  
ATOM   1130  HD1 TYR    76      33.420  33.850  36.680  1.00  0.00           H  
ATOM   1131  HD2 TYR    76      30.900  35.680  33.630  1.00  0.00           H  
ATOM   1132  HE1 TYR    76      35.450  34.480  35.260  1.00  0.00           H  
ATOM   1133  HE2 TYR    76      32.980  36.200  32.320  1.00  0.00           H  
ATOM   1134  HH  TYR    76      36.080  35.090  33.350  1.00  0.00           H  
ATOM   1135  N   GLU    77      29.280  32.330  37.890  1.00  0.00           N  
ATOM   1136  CA  GLU    77      28.300  32.010  38.860  1.00  0.00           C  
ATOM   1137  C   GLU    77      28.700  32.760  40.110  1.00  0.00           C  
ATOM   1138  O   GLU    77      29.830  32.690  40.580  1.00  0.00           O  
ATOM   1139  CB  GLU    77      28.290  30.480  39.160  1.00  0.00           C  
ATOM   1140  CG  GLU    77      27.810  30.030  40.560  1.00  0.00           C  
ATOM   1141  CD  GLU    77      28.030  28.540  40.840  1.00  0.00           C  
ATOM   1142  OE1 GLU    77      27.500  28.030  41.870  1.00  0.00           O  
ATOM   1143  OE2 GLU    77      28.800  27.880  40.100  1.00  0.00           O1-
ATOM   1144  HN  GLU    77      30.050  31.700  37.870  1.00  0.00           H  
ATOM   1145  HA  GLU    77      27.280  32.140  38.530  1.00  0.00           H  
ATOM   1146  HB1 GLU    77      29.360  30.190  39.190  1.00  0.00           H  
ATOM   1147  HB2 GLU    77      27.900  29.880  38.310  1.00  0.00           H  
ATOM   1148  HG1 GLU    77      26.720  30.180  40.710  1.00  0.00           H  
ATOM   1149  HG2 GLU    77      28.410  30.580  41.320  1.00  0.00           H  
ATOM   1150  N   VAL    78      27.730  33.450  40.780  1.00  0.00           N  
ATOM   1151  CA  VAL    78      28.090  34.120  42.060  1.00  0.00           C  
ATOM   1152  C   VAL    78      27.870  33.200  43.290  1.00  0.00           C  
ATOM   1153  O   VAL    78      26.790  32.670  43.460  1.00  0.00           O  
ATOM   1154  CB  VAL    78      27.170  35.350  42.290  1.00  0.00           C  
ATOM   1155  CG1 VAL    78      27.770  36.170  43.480  1.00  0.00           C  
ATOM   1156  CG2 VAL    78      27.170  36.250  41.000  1.00  0.00           C  
ATOM   1157  HN  VAL    78      26.810  33.310  40.440  1.00  0.00           H  
ATOM   1158  HA  VAL    78      29.150  34.300  42.020  1.00  0.00           H  
ATOM   1159  HB  VAL    78      26.100  35.080  42.410  1.00  0.00           H  
ATOM   1160 1HG1 VAL    78      27.410  37.220  43.380  1.00  0.00           H  
ATOM   1161 2HG1 VAL    78      28.870  36.060  43.490  1.00  0.00           H  
ATOM   1162 3HG1 VAL    78      27.450  35.720  44.450  1.00  0.00           H  
ATOM   1163 1HG2 VAL    78      26.560  35.820  40.170  1.00  0.00           H  
ATOM   1164 2HG2 VAL    78      28.220  36.450  40.690  1.00  0.00           H  
ATOM   1165 3HG2 VAL    78      26.810  37.280  41.160  1.00  0.00           H  
ATOM   1166  N   VAL    79      28.940  33.040  44.120  1.00  0.00           N  
ATOM   1167  CA  VAL    79      28.780  32.290  45.330  1.00  0.00           C  
ATOM   1168  C   VAL    79      28.370  33.230  46.480  1.00  0.00           C  
ATOM   1169  O   VAL    79      27.460  32.950  47.250  1.00  0.00           O  
ATOM   1170  CB  VAL    79      30.010  31.560  45.630  1.00  0.00           C  
ATOM   1171  CG1 VAL    79      29.750  30.710  46.920  1.00  0.00           C  
ATOM   1172  CG2 VAL    79      30.360  30.670  44.410  1.00  0.00           C  
ATOM   1173  HN  VAL    79      29.870  33.370  43.950  1.00  0.00           H  
ATOM   1174  HA  VAL    79      28.030  31.520  45.200  1.00  0.00           H  
ATOM   1175  HB  VAL    79      30.870  32.250  45.770  1.00  0.00           H  
ATOM   1176 1HG1 VAL    79      30.710  30.260  47.250  1.00  0.00           H  
ATOM   1177 2HG1 VAL    79      29.110  29.860  46.630  1.00  0.00           H  
ATOM   1178 3HG1 VAL    79      29.340  31.210  47.820  1.00  0.00           H  
ATOM   1179 1HG2 VAL    79      31.030  31.210  43.710  1.00  0.00           H  
ATOM   1180 2HG2 VAL    79      29.390  30.450  43.910  1.00  0.00           H  
ATOM   1181 3HG2 VAL    79      30.660  29.680  44.810  1.00  0.00           H  
ATOM   1182  N   LYS    80      29.010  34.410  46.580  1.00  0.00           N  
ATOM   1183  CA  LYS    80      28.630  35.360  47.630  1.00  0.00           C  
ATOM   1184  C   LYS    80      29.020  36.810  47.250  1.00  0.00           C  
ATOM   1185  O   LYS    80      30.080  37.010  46.650  1.00  0.00           O  
ATOM   1186  CB  LYS    80      29.400  35.000  48.960  1.00  0.00           C  
ATOM   1187  CG  LYS    80      30.550  35.880  49.460  1.00  0.00           C  
ATOM   1188  CD  LYS    80      31.410  35.280  50.610  1.00  0.00           C  
ATOM   1189  CE  LYS    80      30.670  35.240  51.980  1.00  0.00           C  
ATOM   1190  NZ  LYS    80      31.250  34.390  53.050  1.00  0.00           N1+
ATOM   1191  HN  LYS    80      29.640  34.690  45.850  1.00  0.00           H  
ATOM   1192  HA  LYS    80      27.580  35.320  47.840  1.00  0.00           H  
ATOM   1193  HB1 LYS    80      29.680  33.930  48.870  1.00  0.00           H  
ATOM   1194  HB2 LYS    80      28.600  34.950  49.740  1.00  0.00           H  
ATOM   1195  HG1 LYS    80      30.280  36.920  49.710  1.00  0.00           H  
ATOM   1196  HG2 LYS    80      31.290  35.930  48.630  1.00  0.00           H  
ATOM   1197  HD1 LYS    80      32.290  35.950  50.700  1.00  0.00           H  
ATOM   1198  HD2 LYS    80      31.710  34.290  50.210  1.00  0.00           H  
ATOM   1199  HE1 LYS    80      29.640  34.840  51.850  1.00  0.00           H  
ATOM   1200  HE2 LYS    80      30.630  36.260  52.410  1.00  0.00           H  
ATOM   1201  HZ1 LYS    80      30.580  34.540  53.830  1.00  0.00           H  
ATOM   1202  HZ2 LYS    80      32.230  34.660  53.270  1.00  0.00           H  
ATOM   1203  HZ3 LYS    80      31.160  33.390  52.780  1.00  0.00           H  
ATOM   1204  N   VAL    81      28.220  37.840  47.660  1.00  0.00           N  
ATOM   1205  CA  VAL    81      28.460  39.260  47.510  1.00  0.00           C  
ATOM   1206  C   VAL    81      29.380  39.640  48.680  1.00  0.00           C  
ATOM   1207  O   VAL    81      29.020  39.340  49.830  1.00  0.00           O  
ATOM   1208  CB  VAL    81      27.150  40.010  47.630  1.00  0.00           C  
ATOM   1209  CG1 VAL    81      27.410  41.530  47.940  1.00  0.00           C  
ATOM   1210  CG2 VAL    81      26.260  39.790  46.360  1.00  0.00           C  
ATOM   1211  HN  VAL    81      27.340  37.640  48.080  1.00  0.00           H  
ATOM   1212  HA  VAL    81      28.930  39.390  46.550  1.00  0.00           H  
ATOM   1213  HB  VAL    81      26.500  39.790  48.510  1.00  0.00           H  
ATOM   1214 1HG1 VAL    81      27.820  41.660  48.970  1.00  0.00           H  
ATOM   1215 2HG1 VAL    81      26.450  42.080  47.860  1.00  0.00           H  
ATOM   1216 3HG1 VAL    81      28.030  41.910  47.100  1.00  0.00           H  
ATOM   1217 1HG2 VAL    81      26.570  38.760  46.080  1.00  0.00           H  
ATOM   1218 2HG2 VAL    81      26.540  40.510  45.560  1.00  0.00           H  
ATOM   1219 3HG2 VAL    81      25.170  39.920  46.530  1.00  0.00           H  
ATOM   1220  N   ILE    82      30.470  40.350  48.460  1.00  0.00           N  
ATOM   1221  CA  ILE    82      31.490  40.690  49.440  1.00  0.00           C  
ATOM   1222  C   ILE    82      31.390  42.190  49.780  1.00  0.00           C  
ATOM   1223  O   ILE    82      31.950  42.690  50.800  1.00  0.00           O  
ATOM   1224  CB  ILE    82      32.870  40.350  48.930  1.00  0.00           C  
ATOM   1225  CG1 ILE    82      32.900  38.850  48.690  1.00  0.00           C  
ATOM   1226  CG2 ILE    82      34.040  40.940  49.790  1.00  0.00           C  
ATOM   1227  CD  ILE    82      34.230  38.260  48.260  1.00  0.00           C  
ATOM   1228  HN  ILE    82      30.580  40.750  47.560  1.00  0.00           H  
ATOM   1229  HA  ILE    82      31.300  40.070  50.300  1.00  0.00           H  
ATOM   1230  HB  ILE    82      32.920  40.820  47.920  1.00  0.00           H  
ATOM   1231 1HG1 ILE    82      32.190  38.630  47.870  1.00  0.00           H  
ATOM   1232 2HG1 ILE    82      32.560  38.310  49.600  1.00  0.00           H  
ATOM   1233 1HG2 ILE    82      35.030  40.510  49.520  1.00  0.00           H  
ATOM   1234 2HG2 ILE    82      33.880  40.660  50.850  1.00  0.00           H  
ATOM   1235 3HG2 ILE    82      34.120  42.040  49.730  1.00  0.00           H  
ATOM   1236  HD1 ILE    82      34.060  37.210  47.940  1.00  0.00           H  
ATOM   1237  HD2 ILE    82      34.930  38.290  49.130  1.00  0.00           H  
ATOM   1238  HD3 ILE    82      34.600  38.740  47.330  1.00  0.00           H  
ATOM   1239  N   GLY    83      30.680  43.040  48.970  1.00  0.00           N  
ATOM   1240  CA  GLY    83      30.440  44.450  49.340  1.00  0.00           C  
ATOM   1241  C   GLY    83      29.620  45.230  48.370  1.00  0.00           C  
ATOM   1242  O   GLY    83      29.660  44.930  47.190  1.00  0.00           O  
ATOM   1243  HN  GLY    83      30.410  42.670  48.080  1.00  0.00           H  
ATOM   1244  HA1 GLY    83      31.420  44.910  49.340  1.00  0.00           H  
ATOM   1245  HA2 GLY    83      30.020  44.450  50.330  1.00  0.00           H  
ATOM   1246  N   ARG    84      28.930  46.300  48.740  1.00  0.00           N  
ATOM   1247  CA  ARG    84      28.040  47.190  47.880  1.00  0.00           C  
ATOM   1248  C   ARG    84      28.510  48.680  48.200  1.00  0.00           C  
ATOM   1249  O   ARG    84      28.480  49.150  49.290  1.00  0.00           O  
ATOM   1250  CB  ARG    84      26.510  46.990  48.110  1.00  0.00           C  
ATOM   1251  CG  ARG    84      26.110  45.520  48.260  1.00  0.00           C  
ATOM   1252  CD  ARG    84      24.640  45.280  47.720  1.00  0.00           C  
ATOM   1253  NE  ARG    84      24.400  43.790  47.760  1.00  0.00           N  
ATOM   1254  CZ  ARG    84      24.170  43.040  48.810  1.00  0.00           C  
ATOM   1255  NH1 ARG    84      23.850  43.540  50.020  1.00  0.00           N1+
ATOM   1256  NH2 ARG    84      23.880  41.800  48.610  1.00  0.00           N  
ATOM   1257  HN  ARG    84      29.070  46.660  49.650  1.00  0.00           H  
ATOM   1258  HA  ARG    84      28.220  46.990  46.840  1.00  0.00           H  
ATOM   1259  HB1 ARG    84      25.870  47.320  47.270  1.00  0.00           H  
ATOM   1260  HB2 ARG    84      26.200  47.610  48.990  1.00  0.00           H  
ATOM   1261  HG1 ARG    84      26.280  45.270  49.330  1.00  0.00           H  
ATOM   1262  HG2 ARG    84      26.740  44.940  47.540  1.00  0.00           H  
ATOM   1263  HD1 ARG    84      24.530  45.680  46.690  1.00  0.00           H  
ATOM   1264  HD2 ARG    84      23.840  45.870  48.210  1.00  0.00           H  
ATOM   1265  HE  ARG    84      24.270  43.310  46.890  1.00  0.00           H  
ATOM   1266 1HH1 ARG    84      23.770  44.540  50.080  1.00  0.00           H  
ATOM   1267 2HH1 ARG    84      23.530  42.950  50.760  1.00  0.00           H  
ATOM   1268 1HH2 ARG    84      23.990  41.360  47.710  1.00  0.00           H  
ATOM   1269 2HH2 ARG    84      23.320  41.250  49.230  1.00  0.00           H  
ATOM   1270  N   GLY    85      28.980  49.300  47.120  1.00  0.00           N  
ATOM   1271  CA  GLY    85      29.530  50.580  47.130  1.00  0.00           C  
ATOM   1272  C   GLY    85      28.550  51.540  46.480  1.00  0.00           C  
ATOM   1273  O   GLY    85      27.380  51.240  46.230  1.00  0.00           O  
ATOM   1274  HN  GLY    85      29.010  48.730  46.300  1.00  0.00           H  
ATOM   1275  HA1 GLY    85      30.450  50.470  46.560  1.00  0.00           H  
ATOM   1276  HA2 GLY    85      29.630  50.950  48.140  1.00  0.00           H  
ATOM   1277  N   ALA    86      29.020  52.750  46.270  1.00  0.00           N  
ATOM   1278  CA  ALA    86      28.340  53.890  45.700  1.00  0.00           C  
ATOM   1279  C   ALA    86      27.830  53.560  44.250  1.00  0.00           C  
ATOM   1280  O   ALA    86      26.640  53.630  43.880  1.00  0.00           O  
ATOM   1281  CB  ALA    86      29.260  55.100  45.760  1.00  0.00           C  
ATOM   1282  HN  ALA    86      29.980  52.950  46.490  1.00  0.00           H  
ATOM   1283  HA  ALA    86      27.480  53.940  46.350  1.00  0.00           H  
ATOM   1284  HB1 ALA    86      29.540  55.380  46.800  1.00  0.00           H  
ATOM   1285  HB2 ALA    86      28.750  55.980  45.310  1.00  0.00           H  
ATOM   1286  HB3 ALA    86      30.210  54.900  45.220  1.00  0.00           H  
ATOM   1287  N   PHE    87      28.740  52.920  43.390  1.00  0.00           N  
ATOM   1288  CA  PHE    87      28.490  52.810  41.930  1.00  0.00           C  
ATOM   1289  C   PHE    87      28.410  51.340  41.620  1.00  0.00           C  
ATOM   1290  O   PHE    87      27.940  50.890  40.570  1.00  0.00           O  
ATOM   1291  CB  PHE    87      29.590  53.560  41.110  1.00  0.00           C  
ATOM   1292  CG  PHE    87      29.870  54.910  41.760  1.00  0.00           C  
ATOM   1293  CD1 PHE    87      28.960  55.990  41.620  1.00  0.00           C  
ATOM   1294  CD2 PHE    87      31.110  55.170  42.320  1.00  0.00           C  
ATOM   1295  CE1 PHE    87      29.260  57.320  42.050  1.00  0.00           C  
ATOM   1296  CE2 PHE    87      31.410  56.520  42.860  1.00  0.00           C  
ATOM   1297  CZ  PHE    87      30.460  57.490  42.660  1.00  0.00           C  
ATOM   1298  HN  PHE    87      29.620  52.670  43.780  1.00  0.00           H  
ATOM   1299  HA  PHE    87      27.500  53.190  41.720  1.00  0.00           H  
ATOM   1300  HB1 PHE    87      29.430  53.660  40.020  1.00  0.00           H  
ATOM   1301  HB2 PHE    87      30.540  52.990  41.170  1.00  0.00           H  
ATOM   1302  HD1 PHE    87      28.020  55.750  41.160  1.00  0.00           H  
ATOM   1303  HD2 PHE    87      31.800  54.370  42.520  1.00  0.00           H  
ATOM   1304  HE1 PHE    87      28.510  58.030  41.750  1.00  0.00           H  
ATOM   1305  HE2 PHE    87      32.400  56.810  43.170  1.00  0.00           H  
ATOM   1306  HZ  PHE    87      30.660  58.540  42.800  1.00  0.00           H  
ATOM   1307  N   GLY    88      28.870  50.470  42.540  1.00  0.00           N  
ATOM   1308  CA  GLY    88      29.120  49.080  42.160  1.00  0.00           C  
ATOM   1309  C   GLY    88      29.000  48.060  43.310  1.00  0.00           C  
ATOM   1310  O   GLY    88      28.720  48.440  44.450  1.00  0.00           O  
ATOM   1311  HN  GLY    88      28.960  50.700  43.510  1.00  0.00           H  
ATOM   1312  HA1 GLY    88      30.090  48.990  41.710  1.00  0.00           H  
ATOM   1313  HA2 GLY    88      28.390  48.820  41.410  1.00  0.00           H  
ATOM   1314  N   GLU    89      29.340  46.790  43.040  1.00  0.00           N  
ATOM   1315  CA  GLU    89      29.190  45.700  44.000  1.00  0.00           C  
ATOM   1316  C   GLU    89      30.410  44.900  43.680  1.00  0.00           C  
ATOM   1317  O   GLU    89      30.760  44.850  42.500  1.00  0.00           O  
ATOM   1318  CB  GLU    89      27.920  44.850  43.800  1.00  0.00           C  
ATOM   1319  CG  GLU    89      26.650  45.480  44.430  1.00  0.00           C  
ATOM   1320  CD  GLU    89      25.330  44.980  43.830  1.00  0.00           C  
ATOM   1321  OE1 GLU    89      24.490  44.260  44.440  1.00  0.00           O  
ATOM   1322  OE2 GLU    89      25.090  45.370  42.660  1.00  0.00           O1-
ATOM   1323  HN  GLU    89      29.780  46.630  42.160  1.00  0.00           H  
ATOM   1324  HA  GLU    89      29.320  45.920  45.050  1.00  0.00           H  
ATOM   1325  HB1 GLU    89      28.110  43.810  44.140  1.00  0.00           H  
ATOM   1326  HB2 GLU    89      27.710  44.840  42.710  1.00  0.00           H  
ATOM   1327  HG1 GLU    89      26.720  46.590  44.480  1.00  0.00           H  
ATOM   1328  HG2 GLU    89      26.620  45.070  45.460  1.00  0.00           H  
ATOM   1329  N   VAL    90      30.980  44.180  44.660  1.00  0.00           N  
ATOM   1330  CA  VAL    90      31.920  43.150  44.410  1.00  0.00           C  
ATOM   1331  C   VAL    90      31.450  41.830  45.040  1.00  0.00           C  
ATOM   1332  O   VAL    90      30.660  41.720  46.000  1.00  0.00           O  
ATOM   1333  CB  VAL    90      33.360  43.470  45.030  1.00  0.00           C  
ATOM   1334  CG1 VAL    90      33.250  43.810  46.560  1.00  0.00           C  
ATOM   1335  CG2 VAL    90      34.400  42.300  44.860  1.00  0.00           C  
ATOM   1336  HN  VAL    90      30.670  44.260  45.610  1.00  0.00           H  
ATOM   1337  HA  VAL    90      31.990  42.960  43.340  1.00  0.00           H  
ATOM   1338  HB  VAL    90      33.720  44.340  44.440  1.00  0.00           H  
ATOM   1339 1HG1 VAL    90      32.760  44.800  46.700  1.00  0.00           H  
ATOM   1340 2HG1 VAL    90      34.340  43.820  46.780  1.00  0.00           H  
ATOM   1341 3HG1 VAL    90      32.710  43.030  47.150  1.00  0.00           H  
ATOM   1342 1HG2 VAL    90      34.090  41.370  45.370  1.00  0.00           H  
ATOM   1343 2HG2 VAL    90      35.380  42.580  45.320  1.00  0.00           H  
ATOM   1344 3HG2 VAL    90      34.420  42.120  43.770  1.00  0.00           H  
ATOM   1345  N   GLN    91      31.660  40.720  44.380  1.00  0.00           N  
ATOM   1346  CA  GLN    91      31.200  39.410  44.620  1.00  0.00           C  
ATOM   1347  C   GLN    91      32.190  38.290  44.190  1.00  0.00           C  
ATOM   1348  O   GLN    91      33.160  38.540  43.440  1.00  0.00           O  
ATOM   1349  CB  GLN    91      29.810  39.070  43.940  1.00  0.00           C  
ATOM   1350  CG  GLN    91      29.730  39.180  42.420  1.00  0.00           C  
ATOM   1351  CD  GLN    91      29.210  40.540  41.970  1.00  0.00           C  
ATOM   1352  NE2 GLN    91      30.070  41.560  41.810  1.00  0.00           N  
ATOM   1353  OE1 GLN    91      27.980  40.660  41.850  1.00  0.00           O  
ATOM   1354  HN  GLN    91      32.250  40.730  43.570  1.00  0.00           H  
ATOM   1355  HA  GLN    91      31.010  39.270  45.670  1.00  0.00           H  
ATOM   1356  HB1 GLN    91      28.980  39.710  44.340  1.00  0.00           H  
ATOM   1357  HB2 GLN    91      29.540  38.020  44.180  1.00  0.00           H  
ATOM   1358  HG1 GLN    91      29.070  38.410  41.970  1.00  0.00           H  
ATOM   1359  HG2 GLN    91      30.700  39.050  41.890  1.00  0.00           H  
ATOM   1360 1HE2 GLN    91      31.060  41.400  41.900  1.00  0.00           H  
ATOM   1361 2HE2 GLN    91      29.700  42.420  41.460  1.00  0.00           H  
ATOM   1362  N   LEU    92      31.950  37.150  44.760  1.00  0.00           N  
ATOM   1363  CA  LEU    92      32.850  36.010  44.560  1.00  0.00           C  
ATOM   1364  C   LEU    92      32.250  35.150  43.570  1.00  0.00           C  
ATOM   1365  O   LEU    92      31.280  34.480  43.840  1.00  0.00           O  
ATOM   1366  CB  LEU    92      32.940  35.210  45.930  1.00  0.00           C  
ATOM   1367  CG  LEU    92      33.650  33.800  45.980  1.00  0.00           C  
ATOM   1368  CD1 LEU    92      35.130  33.880  45.550  1.00  0.00           C  
ATOM   1369  CD2 LEU    92      33.720  33.400  47.490  1.00  0.00           C  
ATOM   1370  HN  LEU    92      31.160  37.140  45.360  1.00  0.00           H  
ATOM   1371  HA  LEU    92      33.850  36.270  44.240  1.00  0.00           H  
ATOM   1372  HB1 LEU    92      31.900  34.940  46.220  1.00  0.00           H  
ATOM   1373  HB2 LEU    92      33.380  35.830  46.740  1.00  0.00           H  
ATOM   1374  HG  LEU    92      33.090  33.050  45.380  1.00  0.00           H  
ATOM   1375 1HD1 LEU    92      35.280  33.930  44.450  1.00  0.00           H  
ATOM   1376 2HD1 LEU    92      35.570  32.920  45.870  1.00  0.00           H  
ATOM   1377 3HD1 LEU    92      35.620  34.720  46.100  1.00  0.00           H  
ATOM   1378 1HD2 LEU    92      34.390  32.510  47.500  1.00  0.00           H  
ATOM   1379 2HD2 LEU    92      32.770  33.020  47.930  1.00  0.00           H  
ATOM   1380 3HD2 LEU    92      34.150  34.230  48.090  1.00  0.00           H  
ATOM   1381  N   VAL    93      32.870  35.050  42.340  1.00  0.00           N  
ATOM   1382  CA  VAL    93      32.290  34.330  41.300  1.00  0.00           C  
ATOM   1383  C   VAL    93      33.070  33.070  40.880  1.00  0.00           C  
ATOM   1384  O   VAL    93      34.120  32.740  41.430  1.00  0.00           O  
ATOM   1385  CB  VAL    93      32.080  35.130  39.950  1.00  0.00           C  
ATOM   1386  CG1 VAL    93      31.370  36.410  40.310  1.00  0.00           C  
ATOM   1387  CG2 VAL    93      33.380  35.400  39.170  1.00  0.00           C  
ATOM   1388  HN  VAL    93      33.840  35.250  42.210  1.00  0.00           H  
ATOM   1389  HA  VAL    93      31.390  33.920  41.740  1.00  0.00           H  
ATOM   1390  HB  VAL    93      31.350  34.520  39.360  1.00  0.00           H  
ATOM   1391 1HG1 VAL    93      30.440  36.150  40.860  1.00  0.00           H  
ATOM   1392 2HG1 VAL    93      31.160  37.010  39.390  1.00  0.00           H  
ATOM   1393 3HG1 VAL    93      32.010  36.990  40.990  1.00  0.00           H  
ATOM   1394 1HG2 VAL    93      33.190  36.040  38.290  1.00  0.00           H  
ATOM   1395 2HG2 VAL    93      33.880  34.490  38.780  1.00  0.00           H  
ATOM   1396 3HG2 VAL    93      34.120  35.910  39.830  1.00  0.00           H  
ATOM   1397  N   ARG    94      32.550  32.220  39.970  1.00  0.00           N  
ATOM   1398  CA  ARG    94      33.220  31.130  39.320  1.00  0.00           C  
ATOM   1399  C   ARG    94      32.790  30.870  37.960  1.00  0.00           C  
ATOM   1400  O   ARG    94      31.570  30.860  37.660  1.00  0.00           O  
ATOM   1401  CB  ARG    94      33.260  29.850  40.150  1.00  0.00           C  
ATOM   1402  CG  ARG    94      31.940  29.330  40.690  1.00  0.00           C  
ATOM   1403  CD  ARG    94      32.130  28.170  41.660  1.00  0.00           C  
ATOM   1404  NE  ARG    94      30.780  27.800  42.220  1.00  0.00           N  
ATOM   1405  CZ  ARG    94      30.530  27.280  43.400  1.00  0.00           C  
ATOM   1406  NH1 ARG    94      31.460  26.990  44.270  1.00  0.00           N1+
ATOM   1407  NH2 ARG    94      29.280  26.900  43.670  1.00  0.00           N  
ATOM   1408  HN  ARG    94      31.570  32.360  39.910  1.00  0.00           H  
ATOM   1409  HA  ARG    94      34.260  31.440  39.310  1.00  0.00           H  
ATOM   1410  HB1 ARG    94      33.760  30.160  41.090  1.00  0.00           H  
ATOM   1411  HB2 ARG    94      33.650  29.000  39.560  1.00  0.00           H  
ATOM   1412  HG1 ARG    94      31.230  29.080  39.870  1.00  0.00           H  
ATOM   1413  HG2 ARG    94      31.380  30.100  41.260  1.00  0.00           H  
ATOM   1414  HD1 ARG    94      32.830  28.560  42.420  1.00  0.00           H  
ATOM   1415  HD2 ARG    94      32.560  27.280  41.160  1.00  0.00           H  
ATOM   1416  HE  ARG    94      30.040  27.700  41.550  1.00  0.00           H  
ATOM   1417 1HH1 ARG    94      31.270  26.640  45.190  1.00  0.00           H  
ATOM   1418 2HH1 ARG    94      32.370  26.850  43.900  1.00  0.00           H  
ATOM   1419 1HH2 ARG    94      28.610  27.300  43.040  1.00  0.00           H  
ATOM   1420 2HH2 ARG    94      29.050  26.910  44.650  1.00  0.00           H  
ATOM   1421  N   HSD    95      33.710  30.690  37.010  1.00  0.00           N  
ATOM   1422  CA  HSD    95      33.320  30.520  35.610  1.00  0.00           C  
ATOM   1423  C   HSD    95      32.830  29.150  35.390  1.00  0.00           C  
ATOM   1424  O   HSD    95      33.540  28.160  35.620  1.00  0.00           O  
ATOM   1425  CB  HSD    95      34.490  30.790  34.640  1.00  0.00           C  
ATOM   1426  CG  HSD    95      34.250  30.990  33.200  1.00  0.00           C  
ATOM   1427  CD2 HSD    95      34.750  30.370  32.100  1.00  0.00           C  
ATOM   1428  ND1 HSD    95      33.480  32.020  32.730  1.00  0.00           N  
ATOM   1429  CE1 HSD    95      33.560  32.010  31.390  1.00  0.00           C  
ATOM   1430  NE2 HSD    95      34.320  31.020  30.960  1.00  0.00           N  
ATOM   1431  HN  HSD    95      34.640  30.490  37.310  1.00  0.00           H  
ATOM   1432  HA  HSD    95      32.550  31.270  35.510  1.00  0.00           H  
ATOM   1433  HB1 HSD    95      35.260  29.990  34.750  1.00  0.00           H  
ATOM   1434  HB2 HSD    95      34.880  31.730  35.080  1.00  0.00           H  
ATOM   1435  HD1 HSD    95      33.010  32.700  33.290  1.00  0.00           H  
ATOM   1436  HD2 HSD    95      35.340  29.460  32.140  1.00  0.00           H  
ATOM   1437  HE1 HSD    95      32.980  32.630  30.710  1.00  0.00           H  
ATOM   1438  N   LYS    96      31.560  29.140  35.010  1.00  0.00           N  
ATOM   1439  CA  LYS    96      30.680  27.920  35.070  1.00  0.00           C  
ATOM   1440  C   LYS    96      31.210  26.700  34.350  1.00  0.00           C  
ATOM   1441  O   LYS    96      30.950  25.540  34.760  1.00  0.00           O  
ATOM   1442  CB  LYS    96      29.210  28.170  34.450  1.00  0.00           C  
ATOM   1443  CG  LYS    96      28.470  29.330  35.070  1.00  0.00           C  
ATOM   1444  CD  LYS    96      26.970  29.480  34.570  1.00  0.00           C  
ATOM   1445  CE  LYS    96      26.000  28.290  34.750  1.00  0.00           C  
ATOM   1446  NZ  LYS    96      25.520  27.960  36.080  1.00  0.00           N1+
ATOM   1447  HN  LYS    96      31.050  29.990  34.860  1.00  0.00           H  
ATOM   1448  HA  LYS    96      30.550  27.570  36.080  1.00  0.00           H  
ATOM   1449  HB1 LYS    96      28.650  27.220  34.580  1.00  0.00           H  
ATOM   1450  HB2 LYS    96      29.310  28.380  33.360  1.00  0.00           H  
ATOM   1451  HG1 LYS    96      29.010  30.290  34.920  1.00  0.00           H  
ATOM   1452  HG2 LYS    96      28.410  29.130  36.160  1.00  0.00           H  
ATOM   1453  HD1 LYS    96      26.950  29.680  33.480  1.00  0.00           H  
ATOM   1454  HD2 LYS    96      26.560  30.400  35.050  1.00  0.00           H  
ATOM   1455  HE1 LYS    96      26.490  27.370  34.380  1.00  0.00           H  
ATOM   1456  HE2 LYS    96      25.050  28.400  34.180  1.00  0.00           H  
ATOM   1457  HZ1 LYS    96      24.630  27.420  36.020  1.00  0.00           H  
ATOM   1458  HZ2 LYS    96      25.430  28.780  36.710  1.00  0.00           H  
ATOM   1459  HZ3 LYS    96      26.240  27.360  36.550  1.00  0.00           H  
ATOM   1460  N   SER    97      31.930  26.830  33.240  1.00  0.00           N  
ATOM   1461  CA  SER    97      32.260  25.750  32.390  1.00  0.00           C  
ATOM   1462  C   SER    97      33.700  25.300  32.580  1.00  0.00           C  
ATOM   1463  O   SER    97      34.190  24.530  31.760  1.00  0.00           O  
ATOM   1464  CB  SER    97      32.040  26.030  30.890  1.00  0.00           C  
ATOM   1465  OG  SER    97      32.530  27.300  30.560  1.00  0.00           O  
ATOM   1466  HN  SER    97      32.070  27.770  32.920  1.00  0.00           H  
ATOM   1467  HA  SER    97      31.620  24.900  32.600  1.00  0.00           H  
ATOM   1468  HB1 SER    97      30.970  25.920  30.630  1.00  0.00           H  
ATOM   1469  HB2 SER    97      32.640  25.340  30.260  1.00  0.00           H  
ATOM   1470  HG1 SER    97      32.190  27.930  31.200  1.00  0.00           H  
ATOM   1471  N   THR    98      34.400  25.880  33.610  1.00  0.00           N  
ATOM   1472  CA  THR    98      35.740  25.350  33.980  1.00  0.00           C  
ATOM   1473  C   THR    98      35.770  25.060  35.530  1.00  0.00           C  
ATOM   1474  O   THR    98      36.530  24.290  36.040  1.00  0.00           O  
ATOM   1475  CB  THR    98      36.930  26.340  33.730  1.00  0.00           C  
ATOM   1476  CG2 THR    98      37.090  26.560  32.230  1.00  0.00           C  
ATOM   1477  OG1 THR    98      36.820  27.650  34.370  1.00  0.00           O  
ATOM   1478  HN  THR    98      34.010  26.680  34.060  1.00  0.00           H  
ATOM   1479  HA  THR    98      35.960  24.380  33.550  1.00  0.00           H  
ATOM   1480  HB  THR    98      37.820  25.840  34.160  1.00  0.00           H  
ATOM   1481  HG1 THR    98      37.350  28.270  33.860  1.00  0.00           H  
ATOM   1482 1HG2 THR    98      36.900  25.630  31.670  1.00  0.00           H  
ATOM   1483 2HG2 THR    98      38.030  27.100  32.000  1.00  0.00           H  
ATOM   1484 3HG2 THR    98      36.320  27.300  31.920  1.00  0.00           H  
ATOM   1485  N   ARG    99      34.950  25.830  36.280  1.00  0.00           N  
ATOM   1486  CA  ARG    99      34.820  25.770  37.800  1.00  0.00           C  
ATOM   1487  C   ARG    99      35.900  26.480  38.590  1.00  0.00           C  
ATOM   1488  O   ARG    99      35.930  26.470  39.840  1.00  0.00           O  
ATOM   1489  CB  ARG    99      34.520  24.380  38.480  1.00  0.00           C  
ATOM   1490  CG  ARG    99      33.090  23.870  38.130  1.00  0.00           C  
ATOM   1491  CD  ARG    99      32.930  23.210  36.780  1.00  0.00           C  
ATOM   1492  NE  ARG    99      33.980  22.120  36.780  1.00  0.00           N  
ATOM   1493  CZ  ARG    99      34.330  21.440  35.740  1.00  0.00           C  
ATOM   1494  NH1 ARG    99      33.560  21.350  34.710  1.00  0.00           N1+
ATOM   1495  NH2 ARG    99      35.440  20.700  35.830  1.00  0.00           N  
ATOM   1496  HN  ARG    99      34.310  26.450  35.820  1.00  0.00           H  
ATOM   1497  HA  ARG    99      33.940  26.360  38.020  1.00  0.00           H  
ATOM   1498  HB1 ARG    99      34.540  24.470  39.590  1.00  0.00           H  
ATOM   1499  HB2 ARG    99      35.330  23.650  38.280  1.00  0.00           H  
ATOM   1500  HG1 ARG    99      32.410  24.750  38.130  1.00  0.00           H  
ATOM   1501  HG2 ARG    99      32.900  23.270  39.050  1.00  0.00           H  
ATOM   1502  HD1 ARG    99      32.940  23.840  35.870  1.00  0.00           H  
ATOM   1503  HD2 ARG    99      31.950  22.680  36.780  1.00  0.00           H  
ATOM   1504  HE  ARG    99      34.620  22.190  37.550  1.00  0.00           H  
ATOM   1505 1HH1 ARG    99      32.680  21.830  34.650  1.00  0.00           H  
ATOM   1506 2HH1 ARG    99      33.780  20.820  33.890  1.00  0.00           H  
ATOM   1507 1HH2 ARG    99      36.100  21.000  36.530  1.00  0.00           H  
ATOM   1508 2HH2 ARG    99      35.720  20.230  35.000  1.00  0.00           H  
ATOM   1509  N   LYS   100      36.720  27.240  37.850  1.00  0.00           N  
ATOM   1510  CA  LYS   100      37.670  28.200  38.320  1.00  0.00           C  
ATOM   1511  C   LYS   100      36.900  29.350  39.020  1.00  0.00           C  
ATOM   1512  O   LYS   100      36.060  30.080  38.470  1.00  0.00           O  
ATOM   1513  CB  LYS   100      38.820  28.690  37.380  1.00  0.00           C  
ATOM   1514  CG  LYS   100      39.740  27.580  36.710  1.00  0.00           C  
ATOM   1515  CD  LYS   100      40.410  26.610  37.750  1.00  0.00           C  
ATOM   1516  CE  LYS   100      41.540  25.770  37.170  1.00  0.00           C  
ATOM   1517  NZ  LYS   100      42.200  24.850  38.140  1.00  0.00           N1+
ATOM   1518  HN  LYS   100      36.680  27.130  36.860  1.00  0.00           H  
ATOM   1519  HA  LYS   100      38.260  27.730  39.100  1.00  0.00           H  
ATOM   1520  HB1 LYS   100      39.450  29.280  38.080  1.00  0.00           H  
ATOM   1521  HB2 LYS   100      38.310  29.240  36.550  1.00  0.00           H  
ATOM   1522  HG1 LYS   100      40.520  28.210  36.220  1.00  0.00           H  
ATOM   1523  HG2 LYS   100      39.240  27.020  35.890  1.00  0.00           H  
ATOM   1524  HD1 LYS   100      39.620  26.000  38.260  1.00  0.00           H  
ATOM   1525  HD2 LYS   100      40.820  27.280  38.540  1.00  0.00           H  
ATOM   1526  HE1 LYS   100      42.350  26.430  36.790  1.00  0.00           H  
ATOM   1527  HE2 LYS   100      41.070  25.170  36.360  1.00  0.00           H  
ATOM   1528  HZ1 LYS   100      42.880  24.240  37.630  1.00  0.00           H  
ATOM   1529  HZ2 LYS   100      41.560  24.290  38.730  1.00  0.00           H  
ATOM   1530  HZ3 LYS   100      42.850  25.410  38.730  1.00  0.00           H  
ATOM   1531  N   VAL   101      37.270  29.620  40.310  1.00  0.00           N  
ATOM   1532  CA  VAL   101      36.840  30.800  41.170  1.00  0.00           C  
ATOM   1533  C   VAL   101      37.610  32.050  40.640  1.00  0.00           C  
ATOM   1534  O   VAL   101      38.810  32.080  40.260  1.00  0.00           O  
ATOM   1535  CB  VAL   101      37.120  30.520  42.600  1.00  0.00           C  
ATOM   1536  CG1 VAL   101      36.790  31.710  43.590  1.00  0.00           C  
ATOM   1537  CG2 VAL   101      36.250  29.330  43.110  1.00  0.00           C  
ATOM   1538  HN  VAL   101      37.840  28.930  40.770  1.00  0.00           H  
ATOM   1539  HA  VAL   101      35.790  31.000  41.030  1.00  0.00           H  
ATOM   1540  HB  VAL   101      38.200  30.340  42.790  1.00  0.00           H  
ATOM   1541 1HG1 VAL   101      37.290  31.510  44.560  1.00  0.00           H  
ATOM   1542 2HG1 VAL   101      35.690  31.720  43.770  1.00  0.00           H  
ATOM   1543 3HG1 VAL   101      37.060  32.760  43.360  1.00  0.00           H  
ATOM   1544 1HG2 VAL   101      36.250  29.360  44.220  1.00  0.00           H  
ATOM   1545 2HG2 VAL   101      36.530  28.340  42.690  1.00  0.00           H  
ATOM   1546 3HG2 VAL   101      35.200  29.600  42.880  1.00  0.00           H  
ATOM   1547  N   TYR   102      36.900  33.250  40.640  1.00  0.00           N  
ATOM   1548  CA  TYR   102      37.470  34.530  40.280  1.00  0.00           C  
ATOM   1549  C   TYR   102      36.670  35.580  41.110  1.00  0.00           C  
ATOM   1550  O   TYR   102      35.590  35.340  41.630  1.00  0.00           O  
ATOM   1551  CB  TYR   102      37.320  34.900  38.750  1.00  0.00           C  
ATOM   1552  CG  TYR   102      38.030  33.880  37.920  1.00  0.00           C  
ATOM   1553  CD1 TYR   102      39.440  33.880  37.750  1.00  0.00           C  
ATOM   1554  CD2 TYR   102      37.220  33.140  37.060  1.00  0.00           C  
ATOM   1555  CE1 TYR   102      40.010  33.100  36.750  1.00  0.00           C  
ATOM   1556  CE2 TYR   102      37.810  32.300  36.040  1.00  0.00           C  
ATOM   1557  CZ  TYR   102      39.220  32.210  36.030  1.00  0.00           C  
ATOM   1558  OH  TYR   102      39.850  31.470  35.060  1.00  0.00           O  
ATOM   1559  HN  TYR   102      36.010  33.330  41.080  1.00  0.00           H  
ATOM   1560  HA  TYR   102      38.500  34.420  40.590  1.00  0.00           H  
ATOM   1561  HB1 TYR   102      37.820  35.870  38.550  1.00  0.00           H  
ATOM   1562  HB2 TYR   102      36.240  34.900  38.480  1.00  0.00           H  
ATOM   1563  HD1 TYR   102      40.010  34.650  38.260  1.00  0.00           H  
ATOM   1564  HD2 TYR   102      36.160  33.070  37.250  1.00  0.00           H  
ATOM   1565  HE1 TYR   102      41.090  33.110  36.650  1.00  0.00           H  
ATOM   1566  HE2 TYR   102      37.240  31.670  35.380  1.00  0.00           H  
ATOM   1567  HH  TYR   102      40.790  31.690  35.110  1.00  0.00           H  
ATOM   1568  N   ALA   103      37.420  36.650  41.380  1.00  0.00           N  
ATOM   1569  CA  ALA   103      36.820  37.800  41.990  1.00  0.00           C  
ATOM   1570  C   ALA   103      36.210  38.750  40.960  1.00  0.00           C  
ATOM   1571  O   ALA   103      36.940  39.140  40.090  1.00  0.00           O  
ATOM   1572  CB  ALA   103      37.920  38.720  42.540  1.00  0.00           C  
ATOM   1573  HN  ALA   103      38.360  36.790  41.080  1.00  0.00           H  
ATOM   1574  HA  ALA   103      36.060  37.610  42.740  1.00  0.00           H  
ATOM   1575  HB1 ALA   103      38.850  38.880  41.960  1.00  0.00           H  
ATOM   1576  HB2 ALA   103      38.330  38.070  43.350  1.00  0.00           H  
ATOM   1577  HB3 ALA   103      37.490  39.600  43.050  1.00  0.00           H  
ATOM   1578  N   MET   104      34.970  39.190  41.160  1.00  0.00           N  
ATOM   1579  CA  MET   104      34.290  40.120  40.240  1.00  0.00           C  
ATOM   1580  C   MET   104      33.820  41.430  40.920  1.00  0.00           C  
ATOM   1581  O   MET   104      33.130  41.500  41.920  1.00  0.00           O  
ATOM   1582  CB  MET   104      33.030  39.520  39.500  1.00  0.00           C  
ATOM   1583  CG  MET   104      32.160  40.500  38.710  1.00  0.00           C  
ATOM   1584  SD  MET   104      30.540  39.810  38.140  1.00  0.00           S  
ATOM   1585  CE  MET   104      31.200  38.830  36.830  1.00  0.00           C  
ATOM   1586  HN  MET   104      34.500  38.900  41.990  1.00  0.00           H  
ATOM   1587  HA  MET   104      35.090  40.450  39.590  1.00  0.00           H  
ATOM   1588  HB1 MET   104      32.380  39.050  40.270  1.00  0.00           H  
ATOM   1589  HB2 MET   104      33.430  38.750  38.820  1.00  0.00           H  
ATOM   1590  HG1 MET   104      32.760  40.910  37.860  1.00  0.00           H  
ATOM   1591  HG2 MET   104      32.000  41.440  39.270  1.00  0.00           H  
ATOM   1592  HE1 MET   104      31.810  37.950  37.100  1.00  0.00           H  
ATOM   1593  HE2 MET   104      31.760  39.470  36.120  1.00  0.00           H  
ATOM   1594  HE3 MET   104      30.300  38.460  36.300  1.00  0.00           H  
ATOM   1595  N   LYS   105      34.120  42.550  40.250  1.00  0.00           N  
ATOM   1596  CA  LYS   105      33.560  43.840  40.480  1.00  0.00           C  
ATOM   1597  C   LYS   105      32.680  44.200  39.370  1.00  0.00           C  
ATOM   1598  O   LYS   105      32.940  43.950  38.220  1.00  0.00           O  
ATOM   1599  CB  LYS   105      34.610  45.010  40.640  1.00  0.00           C  
ATOM   1600  CG  LYS   105      35.590  44.690  41.870  1.00  0.00           C  
ATOM   1601  CD  LYS   105      36.290  45.860  42.570  1.00  0.00           C  
ATOM   1602  CE  LYS   105      37.020  46.890  41.640  1.00  0.00           C  
ATOM   1603  NZ  LYS   105      37.800  47.840  42.310  1.00  0.00           N1+
ATOM   1604  HN  LYS   105      34.580  42.450  39.360  1.00  0.00           H  
ATOM   1605  HA  LYS   105      33.030  43.780  41.420  1.00  0.00           H  
ATOM   1606  HB1 LYS   105      34.160  46.000  40.860  1.00  0.00           H  
ATOM   1607  HB2 LYS   105      35.220  45.050  39.710  1.00  0.00           H  
ATOM   1608  HG1 LYS   105      36.440  44.000  41.660  1.00  0.00           H  
ATOM   1609  HG2 LYS   105      34.980  44.130  42.600  1.00  0.00           H  
ATOM   1610  HD1 LYS   105      37.000  45.460  43.330  1.00  0.00           H  
ATOM   1611  HD2 LYS   105      35.500  46.570  42.910  1.00  0.00           H  
ATOM   1612  HE1 LYS   105      36.340  47.390  40.910  1.00  0.00           H  
ATOM   1613  HE2 LYS   105      37.790  46.360  41.040  1.00  0.00           H  
ATOM   1614  HZ1 LYS   105      38.130  48.600  41.680  1.00  0.00           H  
ATOM   1615  HZ2 LYS   105      38.640  47.440  42.770  1.00  0.00           H  
ATOM   1616  HZ3 LYS   105      37.360  48.340  43.110  1.00  0.00           H  
ATOM   1617  N   LEU   106      31.580  44.890  39.670  1.00  0.00           N  
ATOM   1618  CA  LEU   106      30.770  45.490  38.700  1.00  0.00           C  
ATOM   1619  C   LEU   106      30.380  46.880  39.070  1.00  0.00           C  
ATOM   1620  O   LEU   106      30.420  47.200  40.260  1.00  0.00           O  
ATOM   1621  CB  LEU   106      29.500  44.640  38.370  1.00  0.00           C  
ATOM   1622  CG  LEU   106      28.570  44.210  39.510  1.00  0.00           C  
ATOM   1623  CD1 LEU   106      27.500  45.310  39.950  1.00  0.00           C  
ATOM   1624  CD2 LEU   106      27.800  42.980  39.120  1.00  0.00           C  
ATOM   1625  HN  LEU   106      31.390  45.020  40.640  1.00  0.00           H  
ATOM   1626  HA  LEU   106      31.270  45.630  37.760  1.00  0.00           H  
ATOM   1627  HB1 LEU   106      29.970  43.710  37.970  1.00  0.00           H  
ATOM   1628  HB2 LEU   106      28.910  45.060  37.530  1.00  0.00           H  
ATOM   1629  HG  LEU   106      29.110  44.070  40.470  1.00  0.00           H  
ATOM   1630 1HD1 LEU   106      26.990  45.720  39.050  1.00  0.00           H  
ATOM   1631 2HD1 LEU   106      28.000  46.190  40.400  1.00  0.00           H  
ATOM   1632 3HD1 LEU   106      26.730  44.820  40.590  1.00  0.00           H  
ATOM   1633 1HD2 LEU   106      27.180  42.670  39.990  1.00  0.00           H  
ATOM   1634 2HD2 LEU   106      28.490  42.140  38.870  1.00  0.00           H  
ATOM   1635 3HD2 LEU   106      27.130  43.180  38.250  1.00  0.00           H  
ATOM   1636  N   LEU   107      30.070  47.700  38.110  1.00  0.00           N  
ATOM   1637  CA  LEU   107      29.710  49.030  38.340  1.00  0.00           C  
ATOM   1638  C   LEU   107      28.530  49.370  37.420  1.00  0.00           C  
ATOM   1639  O   LEU   107      28.440  48.930  36.290  1.00  0.00           O  
ATOM   1640  CB  LEU   107      30.950  49.980  37.780  1.00  0.00           C  
ATOM   1641  CG  LEU   107      32.410  49.480  37.930  1.00  0.00           C  
ATOM   1642  CD1 LEU   107      33.390  50.450  37.220  1.00  0.00           C  
ATOM   1643  CD2 LEU   107      32.760  49.390  39.420  1.00  0.00           C  
ATOM   1644  HN  LEU   107      30.190  47.320  37.200  1.00  0.00           H  
ATOM   1645  HA  LEU   107      29.540  49.220  39.390  1.00  0.00           H  
ATOM   1646  HB1 LEU   107      30.810  50.930  38.350  1.00  0.00           H  
ATOM   1647  HB2 LEU   107      30.840  50.220  36.700  1.00  0.00           H  
ATOM   1648  HG  LEU   107      32.530  48.470  37.490  1.00  0.00           H  
ATOM   1649 1HD1 LEU   107      33.260  51.410  37.760  1.00  0.00           H  
ATOM   1650 2HD1 LEU   107      33.200  50.470  36.120  1.00  0.00           H  
ATOM   1651 3HD1 LEU   107      34.420  50.060  37.350  1.00  0.00           H  
ATOM   1652 1HD2 LEU   107      32.380  48.480  39.930  1.00  0.00           H  
ATOM   1653 2HD2 LEU   107      32.510  50.320  39.980  1.00  0.00           H  
ATOM   1654 3HD2 LEU   107      33.870  49.410  39.340  1.00  0.00           H  
ATOM   1655  N   SER   108      27.630  50.330  37.860  1.00  0.00           N  
ATOM   1656  CA  SER   108      26.420  50.630  37.220  1.00  0.00           C  
ATOM   1657  C   SER   108      26.410  52.010  36.560  1.00  0.00           C  
ATOM   1658  O   SER   108      26.570  53.020  37.200  1.00  0.00           O  
ATOM   1659  CB  SER   108      25.300  50.650  38.230  1.00  0.00           C  
ATOM   1660  OG  SER   108      24.020  50.740  37.660  1.00  0.00           O  
ATOM   1661  HN  SER   108      27.660  50.710  38.790  1.00  0.00           H  
ATOM   1662  HA  SER   108      26.210  49.910  36.450  1.00  0.00           H  
ATOM   1663  HB1 SER   108      25.340  51.590  38.830  1.00  0.00           H  
ATOM   1664  HB2 SER   108      25.290  49.730  38.850  1.00  0.00           H  
ATOM   1665  HG1 SER   108      23.410  50.690  38.400  1.00  0.00           H  
ATOM   1666  N   LYS   109      26.260  52.050  35.250  1.00  0.00           N  
ATOM   1667  CA  LYS   109      26.630  53.170  34.450  1.00  0.00           C  
ATOM   1668  C   LYS   109      25.810  54.490  34.680  1.00  0.00           C  
ATOM   1669  O   LYS   109      26.200  55.660  34.380  1.00  0.00           O  
ATOM   1670  CB  LYS   109      26.470  52.730  32.990  1.00  0.00           C  
ATOM   1671  CG  LYS   109      27.410  51.690  32.580  1.00  0.00           C  
ATOM   1672  CD  LYS   109      27.030  51.240  31.170  1.00  0.00           C  
ATOM   1673  CE  LYS   109      27.650  49.950  30.510  1.00  0.00           C  
ATOM   1674  NZ  LYS   109      27.090  49.650  29.120  1.00  0.00           N1+
ATOM   1675  HN  LYS   109      25.990  51.230  34.740  1.00  0.00           H  
ATOM   1676  HA  LYS   109      27.670  53.390  34.610  1.00  0.00           H  
ATOM   1677  HB1 LYS   109      26.610  53.570  32.270  1.00  0.00           H  
ATOM   1678  HB2 LYS   109      25.500  52.220  32.800  1.00  0.00           H  
ATOM   1679  HG1 LYS   109      27.530  50.900  33.350  1.00  0.00           H  
ATOM   1680  HG2 LYS   109      28.390  52.190  32.450  1.00  0.00           H  
ATOM   1681  HD1 LYS   109      27.160  52.090  30.480  1.00  0.00           H  
ATOM   1682  HD2 LYS   109      25.930  51.140  31.070  1.00  0.00           H  
ATOM   1683  HE1 LYS   109      27.490  49.080  31.180  1.00  0.00           H  
ATOM   1684  HE2 LYS   109      28.750  49.910  30.350  1.00  0.00           H  
ATOM   1685  HZ1 LYS   109      26.340  50.370  29.040  1.00  0.00           H  
ATOM   1686  HZ2 LYS   109      26.650  48.730  28.940  1.00  0.00           H  
ATOM   1687  HZ3 LYS   109      27.730  49.830  28.320  1.00  0.00           H  
ATOM   1688  N   PHE   110      24.510  54.320  35.170  1.00  0.00           N  
ATOM   1689  CA  PHE   110      23.600  55.460  35.330  1.00  0.00           C  
ATOM   1690  C   PHE   110      24.040  56.290  36.580  1.00  0.00           C  
ATOM   1691  O   PHE   110      23.900  57.500  36.610  1.00  0.00           O  
ATOM   1692  CB  PHE   110      22.210  54.970  35.740  1.00  0.00           C  
ATOM   1693  CG  PHE   110      21.040  55.990  35.870  1.00  0.00           C  
ATOM   1694  CD1 PHE   110      19.960  55.690  36.680  1.00  0.00           C  
ATOM   1695  CD2 PHE   110      21.020  57.250  35.270  1.00  0.00           C  
ATOM   1696  CE1 PHE   110      18.900  56.590  36.850  1.00  0.00           C  
ATOM   1697  CE2 PHE   110      20.080  58.260  35.480  1.00  0.00           C  
ATOM   1698  CZ  PHE   110      19.020  57.860  36.300  1.00  0.00           C  
ATOM   1699  HN  PHE   110      24.090  53.430  35.350  1.00  0.00           H  
ATOM   1700  HA  PHE   110      23.630  56.050  34.430  1.00  0.00           H  
ATOM   1701  HB1 PHE   110      22.300  54.450  36.720  1.00  0.00           H  
ATOM   1702  HB2 PHE   110      21.810  54.190  35.060  1.00  0.00           H  
ATOM   1703  HD1 PHE   110      19.830  54.750  37.200  1.00  0.00           H  
ATOM   1704  HD2 PHE   110      21.790  57.520  34.560  1.00  0.00           H  
ATOM   1705  HE1 PHE   110      18.030  56.350  37.450  1.00  0.00           H  
ATOM   1706  HE2 PHE   110      20.050  59.220  34.980  1.00  0.00           H  
ATOM   1707  HZ  PHE   110      18.200  58.530  36.480  1.00  0.00           H  
ATOM   1708  N   GLU   111      24.650  55.640  37.560  1.00  0.00           N  
ATOM   1709  CA  GLU   111      25.160  56.390  38.680  1.00  0.00           C  
ATOM   1710  C   GLU   111      26.380  57.270  38.170  1.00  0.00           C  
ATOM   1711  O   GLU   111      26.590  58.410  38.700  1.00  0.00           O  
ATOM   1712  CB  GLU   111      25.550  55.420  39.770  1.00  0.00           C  
ATOM   1713  CG  GLU   111      24.490  54.510  40.310  1.00  0.00           C  
ATOM   1714  CD  GLU   111      23.310  55.150  41.050  1.00  0.00           C  
ATOM   1715  OE1 GLU   111      23.470  56.050  41.940  1.00  0.00           O  
ATOM   1716  OE2 GLU   111      22.150  54.710  40.820  1.00  0.00           O1-
ATOM   1717  HN  GLU   111      24.900  54.670  37.530  1.00  0.00           H  
ATOM   1718  HA  GLU   111      24.380  57.020  39.070  1.00  0.00           H  
ATOM   1719  HB1 GLU   111      25.840  56.140  40.580  1.00  0.00           H  
ATOM   1720  HB2 GLU   111      26.490  54.940  39.450  1.00  0.00           H  
ATOM   1721  HG1 GLU   111      24.960  53.840  41.070  1.00  0.00           H  
ATOM   1722  HG2 GLU   111      24.070  53.860  39.520  1.00  0.00           H  
ATOM   1723  N   MET   112      27.140  56.840  37.170  1.00  0.00           N  
ATOM   1724  CA  MET   112      28.240  57.700  36.720  1.00  0.00           C  
ATOM   1725  C   MET   112      27.780  58.930  36.050  1.00  0.00           C  
ATOM   1726  O   MET   112      28.270  60.050  36.210  1.00  0.00           O  
ATOM   1727  CB  MET   112      29.260  57.010  35.740  1.00  0.00           C  
ATOM   1728  CG  MET   112      30.320  55.930  36.220  1.00  0.00           C  
ATOM   1729  SD  MET   112      29.490  54.400  36.830  1.00  0.00           S  
ATOM   1730  CE  MET   112      31.090  53.580  36.450  1.00  0.00           C  
ATOM   1731  HN  MET   112      26.970  55.930  36.810  1.00  0.00           H  
ATOM   1732  HA  MET   112      28.770  57.980  37.620  1.00  0.00           H  
ATOM   1733  HB1 MET   112      29.870  57.830  35.300  1.00  0.00           H  
ATOM   1734  HB2 MET   112      28.660  56.600  34.900  1.00  0.00           H  
ATOM   1735  HG1 MET   112      30.830  56.410  37.080  1.00  0.00           H  
ATOM   1736  HG2 MET   112      30.980  55.670  35.360  1.00  0.00           H  
ATOM   1737  HE1 MET   112      31.130  52.560  36.880  1.00  0.00           H  
ATOM   1738  HE2 MET   112      31.940  54.130  36.920  1.00  0.00           H  
ATOM   1739  HE3 MET   112      31.360  53.550  35.370  1.00  0.00           H  
ATOM   1740  N   ILE   113      26.680  58.740  35.230  1.00  0.00           N  
ATOM   1741  CA  ILE   113      26.090  59.930  34.540  1.00  0.00           C  
ATOM   1742  C   ILE   113      25.320  60.800  35.460  1.00  0.00           C  
ATOM   1743  O   ILE   113      25.300  62.000  35.180  1.00  0.00           O  
ATOM   1744  CB  ILE   113      25.260  59.660  33.330  1.00  0.00           C  
ATOM   1745  CG1 ILE   113      23.960  58.830  33.550  1.00  0.00           C  
ATOM   1746  CG2 ILE   113      26.180  58.740  32.440  1.00  0.00           C  
ATOM   1747  CD  ILE   113      22.980  58.800  32.420  1.00  0.00           C  
ATOM   1748  HN  ILE   113      26.390  57.810  35.020  1.00  0.00           H  
ATOM   1749  HA  ILE   113      26.930  60.530  34.220  1.00  0.00           H  
ATOM   1750  HB  ILE   113      25.060  60.630  32.840  1.00  0.00           H  
ATOM   1751 1HG1 ILE   113      23.400  59.220  34.430  1.00  0.00           H  
ATOM   1752 2HG1 ILE   113      24.280  57.820  33.880  1.00  0.00           H  
ATOM   1753 1HG2 ILE   113      25.630  58.480  31.510  1.00  0.00           H  
ATOM   1754 2HG2 ILE   113      26.300  57.740  32.900  1.00  0.00           H  
ATOM   1755 3HG2 ILE   113      27.150  59.260  32.280  1.00  0.00           H  
ATOM   1756  HD1 ILE   113      22.510  59.800  32.340  1.00  0.00           H  
ATOM   1757  HD2 ILE   113      22.090  58.160  32.580  1.00  0.00           H  
ATOM   1758  HD3 ILE   113      23.360  58.520  31.410  1.00  0.00           H  
ATOM   1759  N   LYS   114      24.690  60.260  36.550  1.00  0.00           N  
ATOM   1760  CA  LYS   114      24.010  61.060  37.540  1.00  0.00           C  
ATOM   1761  C   LYS   114      24.870  62.040  38.300  1.00  0.00           C  
ATOM   1762  O   LYS   114      24.500  63.190  38.510  1.00  0.00           O  
ATOM   1763  CB  LYS   114      23.270  60.240  38.660  1.00  0.00           C  
ATOM   1764  CG  LYS   114      21.880  59.710  38.150  1.00  0.00           C  
ATOM   1765  CD  LYS   114      21.140  58.940  39.280  1.00  0.00           C  
ATOM   1766  CE  LYS   114      21.720  57.620  39.630  1.00  0.00           C  
ATOM   1767  NZ  LYS   114      20.890  57.030  40.690  1.00  0.00           N1+
ATOM   1768  HN  LYS   114      24.840  59.280  36.560  1.00  0.00           H  
ATOM   1769  HA  LYS   114      23.320  61.640  36.940  1.00  0.00           H  
ATOM   1770  HB1 LYS   114      23.180  60.870  39.570  1.00  0.00           H  
ATOM   1771  HB2 LYS   114      24.020  59.440  38.860  1.00  0.00           H  
ATOM   1772  HG1 LYS   114      21.900  58.950  37.330  1.00  0.00           H  
ATOM   1773  HG2 LYS   114      21.210  60.560  37.890  1.00  0.00           H  
ATOM   1774  HD1 LYS   114      20.050  58.840  39.060  1.00  0.00           H  
ATOM   1775  HD2 LYS   114      21.140  59.640  40.140  1.00  0.00           H  
ATOM   1776  HE1 LYS   114      22.730  57.750  40.080  1.00  0.00           H  
ATOM   1777  HE2 LYS   114      21.840  56.970  38.740  1.00  0.00           H  
ATOM   1778  HZ1 LYS   114      20.880  57.700  41.490  1.00  0.00           H  
ATOM   1779  HZ2 LYS   114      21.300  56.120  41.010  1.00  0.00           H  
ATOM   1780  HZ3 LYS   114      19.910  56.900  40.370  1.00  0.00           H  
ATOM   1781  N   ARG   115      26.080  61.590  38.770  1.00  0.00           N  
ATOM   1782  CA  ARG   115      26.880  62.460  39.670  1.00  0.00           C  
ATOM   1783  C   ARG   115      27.830  63.430  39.050  1.00  0.00           C  
ATOM   1784  O   ARG   115      28.000  64.540  39.590  1.00  0.00           O  
ATOM   1785  CB  ARG   115      27.790  61.650  40.680  1.00  0.00           C  
ATOM   1786  CG  ARG   115      26.980  60.880  41.730  1.00  0.00           C  
ATOM   1787  CD  ARG   115      27.730  60.540  43.000  1.00  0.00           C  
ATOM   1788  NE  ARG   115      27.030  59.440  43.590  1.00  0.00           N  
ATOM   1789  CZ  ARG   115      27.200  59.010  44.840  1.00  0.00           C  
ATOM   1790  NH1 ARG   115      28.170  59.400  45.680  1.00  0.00           N1+
ATOM   1791  NH2 ARG   115      26.410  58.040  45.220  1.00  0.00           N  
ATOM   1792  HN  ARG   115      26.480  60.680  38.710  1.00  0.00           H  
ATOM   1793  HA  ARG   115      26.240  63.110  40.240  1.00  0.00           H  
ATOM   1794  HB1 ARG   115      28.420  62.250  41.380  1.00  0.00           H  
ATOM   1795  HB2 ARG   115      28.480  60.920  40.200  1.00  0.00           H  
ATOM   1796  HG1 ARG   115      26.650  59.990  41.150  1.00  0.00           H  
ATOM   1797  HG2 ARG   115      26.160  61.550  42.040  1.00  0.00           H  
ATOM   1798  HD1 ARG   115      27.560  61.430  43.640  1.00  0.00           H  
ATOM   1799  HD2 ARG   115      28.800  60.380  42.740  1.00  0.00           H  
ATOM   1800  HE  ARG   115      26.210  59.130  43.100  1.00  0.00           H  
ATOM   1801 1HH1 ARG   115      28.840  60.040  45.310  1.00  0.00           H  
ATOM   1802 2HH1 ARG   115      28.240  59.100  46.630  1.00  0.00           H  
ATOM   1803 1HH2 ARG   115      26.200  57.440  44.450  1.00  0.00           H  
ATOM   1804 2HH2 ARG   115      26.590  57.570  46.080  1.00  0.00           H  
ATOM   1805  N   SER   116      28.420  63.140  37.880  1.00  0.00           N  
ATOM   1806  CA  SER   116      29.150  64.120  37.080  1.00  0.00           C  
ATOM   1807  C   SER   116      29.420  63.660  35.680  1.00  0.00           C  
ATOM   1808  O   SER   116      29.340  62.510  35.370  1.00  0.00           O  
ATOM   1809  CB  SER   116      30.560  64.380  37.760  1.00  0.00           C  
ATOM   1810  OG  SER   116      31.390  63.130  37.910  1.00  0.00           O  
ATOM   1811  HN  SER   116      28.280  62.240  37.490  1.00  0.00           H  
ATOM   1812  HA  SER   116      28.590  65.040  37.030  1.00  0.00           H  
ATOM   1813  HB1 SER   116      30.340  64.740  38.790  1.00  0.00           H  
ATOM   1814  HB2 SER   116      31.110  65.070  37.090  1.00  0.00           H  
ATOM   1815  HG1 SER   116      31.760  62.840  37.070  1.00  0.00           H  
ATOM   1816  N   ASP   117      29.550  64.600  34.660  1.00  0.00           N  
ATOM   1817  CA  ASP   117      29.910  64.210  33.300  1.00  0.00           C  
ATOM   1818  C   ASP   117      31.340  63.640  33.340  1.00  0.00           C  
ATOM   1819  O   ASP   117      31.650  62.660  32.760  1.00  0.00           O  
ATOM   1820  CB  ASP   117      29.780  65.420  32.310  1.00  0.00           C  
ATOM   1821  CG  ASP   117      28.400  65.940  32.220  1.00  0.00           C  
ATOM   1822  OD1 ASP   117      27.350  65.270  32.640  1.00  0.00           O  
ATOM   1823  OD2 ASP   117      28.280  67.030  31.610  1.00  0.00           O1-
ATOM   1824  HN  ASP   117      29.420  65.580  34.750  1.00  0.00           H  
ATOM   1825  HA  ASP   117      29.310  63.360  33.020  1.00  0.00           H  
ATOM   1826  HB1 ASP   117      29.900  65.040  31.280  1.00  0.00           H  
ATOM   1827  HB2 ASP   117      30.460  66.230  32.650  1.00  0.00           H  
ATOM   1828  N   SER   118      32.210  64.280  34.100  1.00  0.00           N  
ATOM   1829  CA  SER   118      33.600  63.920  34.130  1.00  0.00           C  
ATOM   1830  C   SER   118      33.870  62.560  34.740  1.00  0.00           C  
ATOM   1831  O   SER   118      33.150  62.080  35.660  1.00  0.00           O  
ATOM   1832  CB  SER   118      34.510  65.020  34.680  1.00  0.00           C  
ATOM   1833  OG  SER   118      34.660  66.090  33.760  1.00  0.00           O  
ATOM   1834  HN  SER   118      32.080  65.090  34.680  1.00  0.00           H  
ATOM   1835  HA  SER   118      33.880  63.730  33.110  1.00  0.00           H  
ATOM   1836  HB1 SER   118      35.540  64.610  34.720  1.00  0.00           H  
ATOM   1837  HB2 SER   118      34.240  65.350  35.710  1.00  0.00           H  
ATOM   1838  HG1 SER   118      35.530  66.450  33.950  1.00  0.00           H  
ATOM   1839  N   ALA   119      34.840  61.820  34.150  1.00  0.00           N  
ATOM   1840  CA  ALA   119      35.040  60.410  34.330  1.00  0.00           C  
ATOM   1841  C   ALA   119      36.190  60.010  35.320  1.00  0.00           C  
ATOM   1842  O   ALA   119      37.400  60.370  35.210  1.00  0.00           O  
ATOM   1843  CB  ALA   119      35.300  59.640  33.020  1.00  0.00           C  
ATOM   1844  HN  ALA   119      35.390  62.330  33.490  1.00  0.00           H  
ATOM   1845  HA  ALA   119      34.150  60.010  34.800  1.00  0.00           H  
ATOM   1846  HB1 ALA   119      36.190  59.990  32.450  1.00  0.00           H  
ATOM   1847  HB2 ALA   119      34.390  59.610  32.380  1.00  0.00           H  
ATOM   1848  HB3 ALA   119      35.550  58.570  33.200  1.00  0.00           H  
ATOM   1849  N   PHE   120      35.800  59.150  36.270  1.00  0.00           N  
ATOM   1850  CA  PHE   120      36.480  58.630  37.430  1.00  0.00           C  
ATOM   1851  C   PHE   120      36.520  57.100  37.480  1.00  0.00           C  
ATOM   1852  O   PHE   120      36.560  56.550  38.570  1.00  0.00           O  
ATOM   1853  CB  PHE   120      35.740  59.170  38.750  1.00  0.00           C  
ATOM   1854  CG  PHE   120      35.580  60.670  38.690  1.00  0.00           C  
ATOM   1855  CD1 PHE   120      34.380  61.380  38.710  1.00  0.00           C  
ATOM   1856  CD2 PHE   120      36.790  61.440  38.810  1.00  0.00           C  
ATOM   1857  CE1 PHE   120      34.340  62.770  38.850  1.00  0.00           C  
ATOM   1858  CE2 PHE   120      36.770  62.820  38.840  1.00  0.00           C  
ATOM   1859  CZ  PHE   120      35.530  63.480  38.900  1.00  0.00           C  
ATOM   1860  HN  PHE   120      34.850  58.840  36.280  1.00  0.00           H  
ATOM   1861  HA  PHE   120      37.460  59.080  37.350  1.00  0.00           H  
ATOM   1862  HB1 PHE   120      36.380  58.990  39.640  1.00  0.00           H  
ATOM   1863  HB2 PHE   120      34.750  58.670  38.830  1.00  0.00           H  
ATOM   1864  HD1 PHE   120      33.480  60.790  38.760  1.00  0.00           H  
ATOM   1865  HD2 PHE   120      37.740  60.930  38.900  1.00  0.00           H  
ATOM   1866  HE1 PHE   120      33.400  63.300  38.920  1.00  0.00           H  
ATOM   1867  HE2 PHE   120      37.720  63.320  38.760  1.00  0.00           H  
ATOM   1868  HZ  PHE   120      35.550  64.540  38.700  1.00  0.00           H  
ATOM   1869  N   PHE   121      36.510  56.350  36.350  1.00  0.00           N  
ATOM   1870  CA  PHE   121      36.440  54.860  36.340  1.00  0.00           C  
ATOM   1871  C   PHE   121      37.430  54.190  35.410  1.00  0.00           C  
ATOM   1872  O   PHE   121      37.490  52.950  35.450  1.00  0.00           O  
ATOM   1873  CB  PHE   121      34.990  54.340  36.010  1.00  0.00           C  
ATOM   1874  CG  PHE   121      34.510  54.610  34.600  1.00  0.00           C  
ATOM   1875  CD1 PHE   121      33.530  55.530  34.270  1.00  0.00           C  
ATOM   1876  CD2 PHE   121      34.750  53.620  33.630  1.00  0.00           C  
ATOM   1877  CE1 PHE   121      32.980  55.620  32.940  1.00  0.00           C  
ATOM   1878  CE2 PHE   121      34.270  53.620  32.360  1.00  0.00           C  
ATOM   1879  CZ  PHE   121      33.430  54.650  31.960  1.00  0.00           C  
ATOM   1880  HN  PHE   121      36.560  56.770  35.440  1.00  0.00           H  
ATOM   1881  HA  PHE   121      36.790  54.520  37.310  1.00  0.00           H  
ATOM   1882  HB1 PHE   121      34.350  54.900  36.730  1.00  0.00           H  
ATOM   1883  HB2 PHE   121      35.040  53.250  36.190  1.00  0.00           H  
ATOM   1884  HD1 PHE   121      33.260  56.250  35.030  1.00  0.00           H  
ATOM   1885  HD2 PHE   121      35.490  52.860  33.860  1.00  0.00           H  
ATOM   1886  HE1 PHE   121      32.280  56.420  32.730  1.00  0.00           H  
ATOM   1887  HE2 PHE   121      34.690  52.850  31.720  1.00  0.00           H  
ATOM   1888  HZ  PHE   121      33.020  54.660  30.960  1.00  0.00           H  
ATOM   1889  N   TRP   122      38.260  54.870  34.640  1.00  0.00           N  
ATOM   1890  CA  TRP   122      39.080  54.200  33.610  1.00  0.00           C  
ATOM   1891  C   TRP   122      40.360  53.550  34.100  1.00  0.00           C  
ATOM   1892  O   TRP   122      40.620  52.380  33.780  1.00  0.00           O  
ATOM   1893  CB  TRP   122      39.380  55.240  32.530  1.00  0.00           C  
ATOM   1894  CG  TRP   122      38.080  55.540  31.760  1.00  0.00           C  
ATOM   1895  CD1 TRP   122      37.400  56.750  31.750  1.00  0.00           C  
ATOM   1896  CD2 TRP   122      37.530  54.770  30.790  1.00  0.00           C  
ATOM   1897  CE2 TRP   122      36.390  55.450  30.250  1.00  0.00           C  
ATOM   1898  CE3 TRP   122      37.870  53.530  30.260  1.00  0.00           C  
ATOM   1899  NE1 TRP   122      36.320  56.680  30.940  1.00  0.00           N  
ATOM   1900  CZ2 TRP   122      35.620  54.860  29.240  1.00  0.00           C  
ATOM   1901  CZ3 TRP   122      37.140  52.930  29.250  1.00  0.00           C  
ATOM   1902  CH2 TRP   122      36.020  53.600  28.760  1.00  0.00           C  
ATOM   1903  HN  TRP   122      38.450  55.830  34.820  1.00  0.00           H  
ATOM   1904  HA  TRP   122      38.550  53.350  33.210  1.00  0.00           H  
ATOM   1905  HB1 TRP   122      40.150  54.900  31.800  1.00  0.00           H  
ATOM   1906  HB2 TRP   122      39.900  56.130  32.930  1.00  0.00           H  
ATOM   1907  HD1 TRP   122      37.680  57.400  32.560  1.00  0.00           H  
ATOM   1908  HE1 TRP   122      35.530  57.180  31.220  1.00  0.00           H  
ATOM   1909  HE3 TRP   122      38.730  52.970  30.600  1.00  0.00           H  
ATOM   1910  HZ2 TRP   122      34.750  55.340  28.810  1.00  0.00           H  
ATOM   1911  HZ3 TRP   122      37.520  52.060  28.740  1.00  0.00           H  
ATOM   1912  HH2 TRP   122      35.450  53.100  27.990  1.00  0.00           H  
ATOM   1913  N   GLU   123      41.230  54.220  34.850  1.00  0.00           N  
ATOM   1914  CA  GLU   123      42.650  53.870  35.060  1.00  0.00           C  
ATOM   1915  C   GLU   123      42.940  52.510  35.680  1.00  0.00           C  
ATOM   1916  O   GLU   123      43.910  51.870  35.260  1.00  0.00           O  
ATOM   1917  CB  GLU   123      43.370  54.940  36.000  1.00  0.00           C  
ATOM   1918  CG  GLU   123      43.480  56.360  35.350  1.00  0.00           C  
ATOM   1919  CD  GLU   123      42.240  57.330  35.390  1.00  0.00           C  
ATOM   1920  OE1 GLU   123      42.230  58.470  34.880  1.00  0.00           O  
ATOM   1921  OE2 GLU   123      41.120  56.920  35.890  1.00  0.00           O1-
ATOM   1922  HN  GLU   123      40.980  55.150  35.110  1.00  0.00           H  
ATOM   1923  HA  GLU   123      43.090  53.760  34.090  1.00  0.00           H  
ATOM   1924  HB1 GLU   123      44.440  54.650  36.130  1.00  0.00           H  
ATOM   1925  HB2 GLU   123      42.890  54.950  37.000  1.00  0.00           H  
ATOM   1926  HG1 GLU   123      43.710  56.270  34.270  1.00  0.00           H  
ATOM   1927  HG2 GLU   123      44.260  57.000  35.820  1.00  0.00           H  
ATOM   1928  N   GLU   124      42.130  52.140  36.640  1.00  0.00           N  
ATOM   1929  CA  GLU   124      42.270  50.970  37.360  1.00  0.00           C  
ATOM   1930  C   GLU   124      42.100  49.700  36.520  1.00  0.00           C  
ATOM   1931  O   GLU   124      42.850  48.770  36.680  1.00  0.00           O  
ATOM   1932  CB  GLU   124      41.150  51.010  38.520  1.00  0.00           C  
ATOM   1933  CG  GLU   124      40.760  49.630  39.100  1.00  0.00           C  
ATOM   1934  CD  GLU   124      39.780  49.700  40.260  1.00  0.00           C  
ATOM   1935  OE1 GLU   124      40.230  50.190  41.350  1.00  0.00           O  
ATOM   1936  OE2 GLU   124      38.590  49.380  40.180  1.00  0.00           O1-
ATOM   1937  HN  GLU   124      41.410  52.750  36.950  1.00  0.00           H  
ATOM   1938  HA  GLU   124      43.240  51.030  37.830  1.00  0.00           H  
ATOM   1939  HB1 GLU   124      40.220  51.450  38.100  1.00  0.00           H  
ATOM   1940  HB2 GLU   124      41.620  51.520  39.390  1.00  0.00           H  
ATOM   1941  HG1 GLU   124      41.660  49.050  39.370  1.00  0.00           H  
ATOM   1942  HG2 GLU   124      40.280  48.970  38.350  1.00  0.00           H  
ATOM   1943  N   ARG   125      41.130  49.690  35.560  1.00  0.00           N  
ATOM   1944  CA  ARG   125      40.990  48.680  34.540  1.00  0.00           C  
ATOM   1945  C   ARG   125      42.250  48.450  33.760  1.00  0.00           C  
ATOM   1946  O   ARG   125      42.690  47.330  33.490  1.00  0.00           O  
ATOM   1947  CB  ARG   125      39.830  48.980  33.650  1.00  0.00           C  
ATOM   1948  CG  ARG   125      39.390  47.890  32.710  1.00  0.00           C  
ATOM   1949  CD  ARG   125      39.140  48.440  31.260  1.00  0.00           C  
ATOM   1950  NE  ARG   125      40.440  48.570  30.610  1.00  0.00           N  
ATOM   1951  CZ  ARG   125      40.640  48.290  29.320  1.00  0.00           C  
ATOM   1952  NH1 ARG   125      39.810  47.730  28.500  1.00  0.00           N1+
ATOM   1953  NH2 ARG   125      41.800  48.690  28.810  1.00  0.00           N  
ATOM   1954  HN  ARG   125      40.530  50.480  35.450  1.00  0.00           H  
ATOM   1955  HA  ARG   125      40.760  47.820  35.150  1.00  0.00           H  
ATOM   1956  HB1 ARG   125      40.140  49.860  33.050  1.00  0.00           H  
ATOM   1957  HB2 ARG   125      38.970  49.310  34.270  1.00  0.00           H  
ATOM   1958  HG1 ARG   125      38.380  47.570  33.070  1.00  0.00           H  
ATOM   1959  HG2 ARG   125      40.060  47.000  32.710  1.00  0.00           H  
ATOM   1960  HD1 ARG   125      38.590  49.400  31.260  1.00  0.00           H  
ATOM   1961  HD2 ARG   125      38.540  47.610  30.830  1.00  0.00           H  
ATOM   1962  HE  ARG   125      41.120  49.140  31.080  1.00  0.00           H  
ATOM   1963 1HH1 ARG   125      38.890  47.430  28.760  1.00  0.00           H  
ATOM   1964 2HH1 ARG   125      40.210  47.650  27.590  1.00  0.00           H  
ATOM   1965 1HH2 ARG   125      42.210  49.440  29.330  1.00  0.00           H  
ATOM   1966 2HH2 ARG   125      41.960  48.680  27.830  1.00  0.00           H  
ATOM   1967  N   ASP   126      42.880  49.560  33.390  1.00  0.00           N  
ATOM   1968  CA  ASP   126      44.140  49.450  32.610  1.00  0.00           C  
ATOM   1969  C   ASP   126      45.290  48.850  33.420  1.00  0.00           C  
ATOM   1970  O   ASP   126      46.030  47.910  32.990  1.00  0.00           O  
ATOM   1971  CB  ASP   126      44.420  50.860  32.110  1.00  0.00           C  
ATOM   1972  CG  ASP   126      43.510  51.310  30.980  1.00  0.00           C  
ATOM   1973  OD1 ASP   126      42.600  50.570  30.490  1.00  0.00           O  
ATOM   1974  OD2 ASP   126      43.600  52.510  30.700  1.00  0.00           O1-
ATOM   1975  HN  ASP   126      42.550  50.420  33.780  1.00  0.00           H  
ATOM   1976  HA  ASP   126      43.970  48.780  31.780  1.00  0.00           H  
ATOM   1977  HB1 ASP   126      45.450  51.000  31.710  1.00  0.00           H  
ATOM   1978  HB2 ASP   126      44.250  51.590  32.930  1.00  0.00           H  
ATOM   1979  N   ILE   127      45.510  49.320  34.660  1.00  0.00           N  
ATOM   1980  CA  ILE   127      46.470  48.900  35.650  1.00  0.00           C  
ATOM   1981  C   ILE   127      46.390  47.410  35.950  1.00  0.00           C  
ATOM   1982  O   ILE   127      47.360  46.600  36.060  1.00  0.00           O  
ATOM   1983  CB  ILE   127      46.390  49.830  36.870  1.00  0.00           C  
ATOM   1984  CG1 ILE   127      46.940  51.190  36.560  1.00  0.00           C  
ATOM   1985  CG2 ILE   127      47.030  49.230  38.190  1.00  0.00           C  
ATOM   1986  CD  ILE   127      46.750  52.260  37.680  1.00  0.00           C  
ATOM   1987  HN  ILE   127      44.930  50.020  35.060  1.00  0.00           H  
ATOM   1988  HA  ILE   127      47.480  48.980  35.280  1.00  0.00           H  
ATOM   1989  HB  ILE   127      45.340  49.980  37.200  1.00  0.00           H  
ATOM   1990 1HG1 ILE   127      46.490  51.600  35.630  1.00  0.00           H  
ATOM   1991 2HG1 ILE   127      47.990  51.030  36.250  1.00  0.00           H  
ATOM   1992 1HG2 ILE   127      46.620  48.300  38.650  1.00  0.00           H  
ATOM   1993 2HG2 ILE   127      47.060  50.030  38.960  1.00  0.00           H  
ATOM   1994 3HG2 ILE   127      48.080  48.900  38.040  1.00  0.00           H  
ATOM   1995  HD1 ILE   127      45.720  52.340  38.080  1.00  0.00           H  
ATOM   1996  HD2 ILE   127      46.940  53.240  37.190  1.00  0.00           H  
ATOM   1997  HD3 ILE   127      47.510  52.150  38.480  1.00  0.00           H  
ATOM   1998  N   MET   128      45.130  47.010  36.150  1.00  0.00           N  
ATOM   1999  CA  MET   128      44.750  45.650  36.350  1.00  0.00           C  
ATOM   2000  C   MET   128      45.120  44.690  35.210  1.00  0.00           C  
ATOM   2001  O   MET   128      45.550  43.540  35.430  1.00  0.00           O  
ATOM   2002  CB  MET   128      43.220  45.600  36.560  1.00  0.00           C  
ATOM   2003  CG  MET   128      42.740  45.980  38.020  1.00  0.00           C  
ATOM   2004  SD  MET   128      40.970  46.160  38.150  1.00  0.00           S  
ATOM   2005  CE  MET   128      40.990  46.230  39.970  1.00  0.00           C  
ATOM   2006  HN  MET   128      44.350  47.630  36.160  1.00  0.00           H  
ATOM   2007  HA  MET   128      45.290  45.260  37.200  1.00  0.00           H  
ATOM   2008  HB1 MET   128      42.800  44.600  36.310  1.00  0.00           H  
ATOM   2009  HB2 MET   128      42.730  46.280  35.820  1.00  0.00           H  
ATOM   2010  HG1 MET   128      43.160  46.920  38.430  1.00  0.00           H  
ATOM   2011  HG2 MET   128      43.010  45.100  38.650  1.00  0.00           H  
ATOM   2012  HE1 MET   128      40.010  46.570  40.370  1.00  0.00           H  
ATOM   2013  HE2 MET   128      41.760  46.990  40.250  1.00  0.00           H  
ATOM   2014  HE3 MET   128      41.320  45.270  40.420  1.00  0.00           H  
ATOM   2015  N   ALA   129      44.880  45.110  33.950  1.00  0.00           N  
ATOM   2016  CA  ALA   129      45.060  44.360  32.790  1.00  0.00           C  
ATOM   2017  C   ALA   129      46.380  44.390  32.140  1.00  0.00           C  
ATOM   2018  O   ALA   129      46.620  43.420  31.380  1.00  0.00           O  
ATOM   2019  CB  ALA   129      44.110  44.900  31.680  1.00  0.00           C  
ATOM   2020  HN  ALA   129      44.480  46.000  33.710  1.00  0.00           H  
ATOM   2021  HA  ALA   129      44.810  43.330  33.010  1.00  0.00           H  
ATOM   2022  HB1 ALA   129      44.090  44.340  30.730  1.00  0.00           H  
ATOM   2023  HB2 ALA   129      44.370  45.960  31.460  1.00  0.00           H  
ATOM   2024  HB3 ALA   129      43.050  44.760  31.990  1.00  0.00           H  
ATOM   2025  N   PHE   130      47.240  45.350  32.350  1.00  0.00           N  
ATOM   2026  CA  PHE   130      48.520  45.490  31.590  1.00  0.00           C  
ATOM   2027  C   PHE   130      49.760  45.500  32.370  1.00  0.00           C  
ATOM   2028  O   PHE   130      50.850  45.600  31.760  1.00  0.00           O  
ATOM   2029  CB  PHE   130      48.490  46.900  30.910  1.00  0.00           C  
ATOM   2030  CG  PHE   130      47.400  47.020  29.820  1.00  0.00           C  
ATOM   2031  CD1 PHE   130      47.240  46.030  28.870  1.00  0.00           C  
ATOM   2032  CD2 PHE   130      46.520  48.050  29.830  1.00  0.00           C  
ATOM   2033  CE1 PHE   130      46.220  46.120  27.860  1.00  0.00           C  
ATOM   2034  CE2 PHE   130      45.490  48.130  28.860  1.00  0.00           C  
ATOM   2035  CZ  PHE   130      45.320  47.120  27.900  1.00  0.00           C  
ATOM   2036  HN  PHE   130      46.910  46.130  32.880  1.00  0.00           H  
ATOM   2037  HA  PHE   130      48.560  44.770  30.780  1.00  0.00           H  
ATOM   2038  HB1 PHE   130      49.440  47.060  30.360  1.00  0.00           H  
ATOM   2039  HB2 PHE   130      48.350  47.770  31.590  1.00  0.00           H  
ATOM   2040  HD1 PHE   130      47.770  45.090  28.940  1.00  0.00           H  
ATOM   2041  HD2 PHE   130      46.640  48.940  30.440  1.00  0.00           H  
ATOM   2042  HE1 PHE   130      46.170  45.340  27.110  1.00  0.00           H  
ATOM   2043  HE2 PHE   130      44.750  48.910  28.860  1.00  0.00           H  
ATOM   2044  HZ  PHE   130      44.480  47.060  27.220  1.00  0.00           H  
ATOM   2045  N   ALA   131      49.710  45.420  33.710  1.00  0.00           N  
ATOM   2046  CA  ALA   131      50.950  45.150  34.520  1.00  0.00           C  
ATOM   2047  C   ALA   131      51.580  43.730  34.280  1.00  0.00           C  
ATOM   2048  O   ALA   131      52.780  43.520  34.100  1.00  0.00           O  
ATOM   2049  CB  ALA   131      50.720  45.410  36.040  1.00  0.00           C  
ATOM   2050  HN  ALA   131      48.860  45.430  34.220  1.00  0.00           H  
ATOM   2051  HA  ALA   131      51.750  45.820  34.260  1.00  0.00           H  
ATOM   2052  HB1 ALA   131      50.200  46.370  36.230  1.00  0.00           H  
ATOM   2053  HB2 ALA   131      51.700  45.480  36.560  1.00  0.00           H  
ATOM   2054  HB3 ALA   131      50.060  44.660  36.510  1.00  0.00           H  
ATOM   2055  N   ASN   132      50.670  42.750  34.290  1.00  0.00           N  
ATOM   2056  CA  ASN   132      50.960  41.310  34.060  1.00  0.00           C  
ATOM   2057  C   ASN   132      52.090  40.680  34.790  1.00  0.00           C  
ATOM   2058  O   ASN   132      52.880  39.980  34.220  1.00  0.00           O  
ATOM   2059  CB  ASN   132      51.210  41.150  32.510  1.00  0.00           C  
ATOM   2060  CG  ASN   132      50.240  41.940  31.640  1.00  0.00           C  
ATOM   2061  ND2 ASN   132      48.900  41.770  31.850  1.00  0.00           N  
ATOM   2062  OD1 ASN   132      50.690  42.530  30.680  1.00  0.00           O  
ATOM   2063  HN  ASN   132      49.760  43.000  34.600  1.00  0.00           H  
ATOM   2064  HA  ASN   132      50.050  40.810  34.360  1.00  0.00           H  
ATOM   2065  HB1 ASN   132      51.150  40.050  32.350  1.00  0.00           H  
ATOM   2066  HB2 ASN   132      52.230  41.510  32.230  1.00  0.00           H  
ATOM   2067 1HD2 ASN   132      48.300  42.280  31.240  1.00  0.00           H  
ATOM   2068 2HD2 ASN   132      48.470  41.430  32.690  1.00  0.00           H  
ATOM   2069  N   SER   133      52.160  40.980  36.110  1.00  0.00           N  
ATOM   2070  CA  SER   133      53.130  40.320  37.010  1.00  0.00           C  
ATOM   2071  C   SER   133      52.500  40.090  38.330  1.00  0.00           C  
ATOM   2072  O   SER   133      51.540  40.820  38.660  1.00  0.00           O  
ATOM   2073  CB  SER   133      54.470  41.030  37.140  1.00  0.00           C  
ATOM   2074  OG  SER   133      54.860  41.640  35.930  1.00  0.00           O  
ATOM   2075  HN  SER   133      51.330  41.430  36.430  1.00  0.00           H  
ATOM   2076  HA  SER   133      53.340  39.340  36.620  1.00  0.00           H  
ATOM   2077  HB1 SER   133      55.340  40.410  37.450  1.00  0.00           H  
ATOM   2078  HB2 SER   133      54.330  41.770  37.960  1.00  0.00           H  
ATOM   2079  HG1 SER   133      54.400  42.480  35.910  1.00  0.00           H  
ATOM   2080  N   PRO   134      52.940  39.100  39.100  1.00  0.00           N  
ATOM   2081  CA  PRO   134      52.260  38.680  40.350  1.00  0.00           C  
ATOM   2082  C   PRO   134      51.760  39.720  41.380  1.00  0.00           C  
ATOM   2083  O   PRO   134      50.740  39.500  41.970  1.00  0.00           O  
ATOM   2084  CB  PRO   134      53.150  37.600  40.980  1.00  0.00           C  
ATOM   2085  CG  PRO   134      53.830  37.010  39.760  1.00  0.00           C  
ATOM   2086  CD  PRO   134      54.090  38.240  38.830  1.00  0.00           C  
ATOM   2087  HA  PRO   134      51.330  38.360  39.920  1.00  0.00           H  
ATOM   2088  HB1 PRO   134      52.640  36.900  41.680  1.00  0.00           H  
ATOM   2089  HB2 PRO   134      53.970  38.130  41.520  1.00  0.00           H  
ATOM   2090  HG1 PRO   134      54.670  36.310  39.920  1.00  0.00           H  
ATOM   2091  HG2 PRO   134      53.050  36.470  39.170  1.00  0.00           H  
ATOM   2092  HD1 PRO   134      55.020  38.800  39.050  1.00  0.00           H  
ATOM   2093  HD2 PRO   134      54.040  37.780  37.820  1.00  0.00           H  
ATOM   2094  N   TRP   135      52.450  40.820  41.570  1.00  0.00           N  
ATOM   2095  CA  TRP   135      52.310  41.750  42.650  1.00  0.00           C  
ATOM   2096  C   TRP   135      51.390  42.930  42.250  1.00  0.00           C  
ATOM   2097  O   TRP   135      50.960  43.670  43.100  1.00  0.00           O  
ATOM   2098  CB  TRP   135      53.690  42.380  42.950  1.00  0.00           C  
ATOM   2099  CG  TRP   135      54.580  42.660  41.760  1.00  0.00           C  
ATOM   2100  CD1 TRP   135      54.480  43.790  41.110  1.00  0.00           C  
ATOM   2101  CD2 TRP   135      55.510  41.740  41.100  1.00  0.00           C  
ATOM   2102  CE2 TRP   135      55.970  42.470  40.000  1.00  0.00           C  
ATOM   2103  CE3 TRP   135      55.940  40.430  41.390  1.00  0.00           C  
ATOM   2104  NE1 TRP   135      55.340  43.660  39.950  1.00  0.00           N  
ATOM   2105  CZ2 TRP   135      56.910  41.850  39.110  1.00  0.00           C  
ATOM   2106  CZ3 TRP   135      56.940  39.860  40.550  1.00  0.00           C  
ATOM   2107  CH2 TRP   135      57.380  40.590  39.480  1.00  0.00           C  
ATOM   2108  HN  TRP   135      53.300  40.970  41.070  1.00  0.00           H  
ATOM   2109  HA  TRP   135      51.930  41.350  43.580  1.00  0.00           H  
ATOM   2110  HB1 TRP   135      54.230  41.640  43.580  1.00  0.00           H  
ATOM   2111  HB2 TRP   135      53.690  43.310  43.550  1.00  0.00           H  
ATOM   2112  HD1 TRP   135      53.680  44.510  41.250  1.00  0.00           H  
ATOM   2113  HE1 TRP   135      55.710  44.400  39.430  1.00  0.00           H  
ATOM   2114  HE3 TRP   135      55.380  39.850  42.110  1.00  0.00           H  
ATOM   2115  HZ2 TRP   135      57.230  42.340  38.200  1.00  0.00           H  
ATOM   2116  HZ3 TRP   135      57.260  38.850  40.710  1.00  0.00           H  
ATOM   2117  HH2 TRP   135      58.220  40.190  38.920  1.00  0.00           H  
ATOM   2118  N   VAL   136      50.990  43.040  40.950  1.00  0.00           N  
ATOM   2119  CA  VAL   136      49.740  43.860  40.640  1.00  0.00           C  
ATOM   2120  C   VAL   136      48.650  42.860  40.310  1.00  0.00           C  
ATOM   2121  O   VAL   136      48.860  41.850  39.610  1.00  0.00           O  
ATOM   2122  CB  VAL   136      49.890  44.950  39.500  1.00  0.00           C  
ATOM   2123  CG1 VAL   136      48.540  45.420  38.920  1.00  0.00           C  
ATOM   2124  CG2 VAL   136      50.800  46.110  40.010  1.00  0.00           C  
ATOM   2125  HN  VAL   136      51.320  42.380  40.280  1.00  0.00           H  
ATOM   2126  HA  VAL   136      49.370  44.350  41.520  1.00  0.00           H  
ATOM   2127  HB  VAL   136      50.430  44.510  38.640  1.00  0.00           H  
ATOM   2128 1HG1 VAL   136      48.050  44.550  38.430  1.00  0.00           H  
ATOM   2129 2HG1 VAL   136      48.750  46.150  38.110  1.00  0.00           H  
ATOM   2130 3HG1 VAL   136      47.980  45.850  39.770  1.00  0.00           H  
ATOM   2131 1HG2 VAL   136      50.430  46.460  40.990  1.00  0.00           H  
ATOM   2132 2HG2 VAL   136      50.880  47.010  39.360  1.00  0.00           H  
ATOM   2133 3HG2 VAL   136      51.780  45.640  40.270  1.00  0.00           H  
ATOM   2134  N   VAL   137      47.360  43.010  40.740  1.00  0.00           N  
ATOM   2135  CA  VAL   137      46.260  42.100  40.600  1.00  0.00           C  
ATOM   2136  C   VAL   137      45.890  41.960  39.130  1.00  0.00           C  
ATOM   2137  O   VAL   137      46.040  42.940  38.360  1.00  0.00           O  
ATOM   2138  CB  VAL   137      44.970  42.360  41.480  1.00  0.00           C  
ATOM   2139  CG1 VAL   137      44.010  43.390  40.920  1.00  0.00           C  
ATOM   2140  CG2 VAL   137      44.040  41.070  41.560  1.00  0.00           C  
ATOM   2141  HN  VAL   137      47.120  43.840  41.240  1.00  0.00           H  
ATOM   2142  HA  VAL   137      46.710  41.200  40.980  1.00  0.00           H  
ATOM   2143  HB  VAL   137      45.450  42.680  42.430  1.00  0.00           H  
ATOM   2144 1HG1 VAL   137      44.540  44.320  40.630  1.00  0.00           H  
ATOM   2145 2HG1 VAL   137      43.380  43.760  41.760  1.00  0.00           H  
ATOM   2146 3HG1 VAL   137      43.370  43.120  40.050  1.00  0.00           H  
ATOM   2147 1HG2 VAL   137      44.700  40.280  41.980  1.00  0.00           H  
ATOM   2148 2HG2 VAL   137      43.610  40.750  40.590  1.00  0.00           H  
ATOM   2149 3HG2 VAL   137      43.180  41.250  42.250  1.00  0.00           H  
ATOM   2150  N   GLN   138      45.550  40.770  38.620  1.00  0.00           N  
ATOM   2151  CA  GLN   138      45.350  40.590  37.140  1.00  0.00           C  
ATOM   2152  C   GLN   138      43.830  40.570  36.830  1.00  0.00           C  
ATOM   2153  O   GLN   138      43.060  39.800  37.420  1.00  0.00           O  
ATOM   2154  CB  GLN   138      45.960  39.240  36.670  1.00  0.00           C  
ATOM   2155  CG  GLN   138      45.930  38.880  35.150  1.00  0.00           C  
ATOM   2156  CD  GLN   138      46.620  39.880  34.180  1.00  0.00           C  
ATOM   2157  NE2 GLN   138      45.820  40.660  33.520  1.00  0.00           N  
ATOM   2158  OE1 GLN   138      47.850  40.050  34.130  1.00  0.00           O  
ATOM   2159  HN  GLN   138      45.620  39.930  39.160  1.00  0.00           H  
ATOM   2160  HA  GLN   138      45.660  41.440  36.550  1.00  0.00           H  
ATOM   2161  HB1 GLN   138      45.590  38.330  37.190  1.00  0.00           H  
ATOM   2162  HB2 GLN   138      47.010  39.290  37.020  1.00  0.00           H  
ATOM   2163  HG1 GLN   138      44.900  38.670  34.780  1.00  0.00           H  
ATOM   2164  HG2 GLN   138      46.390  37.870  35.110  1.00  0.00           H  
ATOM   2165 1HE2 GLN   138      46.210  41.330  32.890  1.00  0.00           H  
ATOM   2166 2HE2 GLN   138      44.830  40.640  33.660  1.00  0.00           H  
ATOM   2167  N   LEU   139      43.360  41.440  35.920  1.00  0.00           N  
ATOM   2168  CA  LEU   139      42.060  41.340  35.340  1.00  0.00           C  
ATOM   2169  C   LEU   139      42.090  40.400  34.170  1.00  0.00           C  
ATOM   2170  O   LEU   139      42.970  40.410  33.330  1.00  0.00           O  
ATOM   2171  CB  LEU   139      41.560  42.780  34.980  1.00  0.00           C  
ATOM   2172  CG  LEU   139      40.180  42.870  34.180  1.00  0.00           C  
ATOM   2173  CD1 LEU   139      39.740  44.320  34.470  1.00  0.00           C  
ATOM   2174  CD2 LEU   139      40.300  42.690  32.660  1.00  0.00           C  
ATOM   2175  HN  LEU   139      43.980  42.100  35.500  1.00  0.00           H  
ATOM   2176  HA  LEU   139      41.410  40.870  36.070  1.00  0.00           H  
ATOM   2177  HB1 LEU   139      42.340  43.440  34.550  1.00  0.00           H  
ATOM   2178  HB2 LEU   139      41.260  43.230  35.950  1.00  0.00           H  
ATOM   2179  HG  LEU   139      39.420  42.190  34.640  1.00  0.00           H  
ATOM   2180 1HD1 LEU   139      40.410  45.080  34.000  1.00  0.00           H  
ATOM   2181 2HD1 LEU   139      39.570  44.660  35.510  1.00  0.00           H  
ATOM   2182 3HD1 LEU   139      38.750  44.550  34.020  1.00  0.00           H  
ATOM   2183 1HD2 LEU   139      41.190  43.110  32.150  1.00  0.00           H  
ATOM   2184 2HD2 LEU   139      39.350  42.940  32.150  1.00  0.00           H  
ATOM   2185 3HD2 LEU   139      40.310  41.600  32.450  1.00  0.00           H  
ATOM   2186  N   PHE   140      41.240  39.310  34.200  1.00  0.00           N  
ATOM   2187  CA  PHE   140      41.230  38.270  33.200  1.00  0.00           C  
ATOM   2188  C   PHE   140      40.340  38.640  32.020  1.00  0.00           C  
ATOM   2189  O   PHE   140      40.650  38.310  30.850  1.00  0.00           O  
ATOM   2190  CB  PHE   140      40.830  37.010  33.900  1.00  0.00           C  
ATOM   2191  CG  PHE   140      41.950  36.390  34.700  1.00  0.00           C  
ATOM   2192  CD1 PHE   140      43.100  35.920  34.160  1.00  0.00           C  
ATOM   2193  CD2 PHE   140      41.780  36.410  36.120  1.00  0.00           C  
ATOM   2194  CE1 PHE   140      44.080  35.460  34.950  1.00  0.00           C  
ATOM   2195  CE2 PHE   140      42.700  35.810  36.910  1.00  0.00           C  
ATOM   2196  CZ  PHE   140      43.850  35.290  36.330  1.00  0.00           C  
ATOM   2197  HN  PHE   140      40.670  39.150  35.010  1.00  0.00           H  
ATOM   2198  HA  PHE   140      42.240  38.160  32.820  1.00  0.00           H  
ATOM   2199  HB1 PHE   140      40.450  36.380  33.060  1.00  0.00           H  
ATOM   2200  HB2 PHE   140      39.920  37.160  34.510  1.00  0.00           H  
ATOM   2201  HD1 PHE   140      43.130  35.990  33.080  1.00  0.00           H  
ATOM   2202  HD2 PHE   140      40.860  36.790  36.540  1.00  0.00           H  
ATOM   2203  HE1 PHE   140      45.000  35.090  34.520  1.00  0.00           H  
ATOM   2204  HE2 PHE   140      42.620  35.870  37.990  1.00  0.00           H  
ATOM   2205  HZ  PHE   140      44.580  34.870  37.010  1.00  0.00           H  
ATOM   2206  N   TYR   141      39.230  39.230  32.320  1.00  0.00           N  
ATOM   2207  CA  TYR   141      38.140  39.580  31.400  1.00  0.00           C  
ATOM   2208  C   TYR   141      37.510  40.850  31.910  1.00  0.00           C  
ATOM   2209  O   TYR   141      37.310  41.080  33.100  1.00  0.00           O  
ATOM   2210  CB  TYR   141      37.070  38.460  31.100  1.00  0.00           C  
ATOM   2211  CG  TYR   141      37.570  37.320  30.260  1.00  0.00           C  
ATOM   2212  CD1 TYR   141      37.650  37.550  28.880  1.00  0.00           C  
ATOM   2213  CD2 TYR   141      37.850  36.060  30.770  1.00  0.00           C  
ATOM   2214  CE1 TYR   141      38.110  36.520  28.050  1.00  0.00           C  
ATOM   2215  CE2 TYR   141      38.290  35.010  29.940  1.00  0.00           C  
ATOM   2216  CZ  TYR   141      38.400  35.250  28.530  1.00  0.00           C  
ATOM   2217  OH  TYR   141      38.720  34.090  27.680  1.00  0.00           O  
ATOM   2218  HN  TYR   141      39.040  39.360  33.290  1.00  0.00           H  
ATOM   2219  HA  TYR   141      38.570  39.910  30.470  1.00  0.00           H  
ATOM   2220  HB1 TYR   141      36.050  38.790  30.790  1.00  0.00           H  
ATOM   2221  HB2 TYR   141      36.780  37.910  32.020  1.00  0.00           H  
ATOM   2222  HD1 TYR   141      37.260  38.460  28.450  1.00  0.00           H  
ATOM   2223  HD2 TYR   141      37.790  35.970  31.840  1.00  0.00           H  
ATOM   2224  HE1 TYR   141      38.160  36.640  26.970  1.00  0.00           H  
ATOM   2225  HE2 TYR   141      38.690  34.120  30.410  1.00  0.00           H  
ATOM   2226  HH  TYR   141      38.950  33.320  28.200  1.00  0.00           H  
ATOM   2227  N   ALA   142      37.210  41.850  31.020  1.00  0.00           N  
ATOM   2228  CA  ALA   142      36.400  43.020  31.410  1.00  0.00           C  
ATOM   2229  C   ALA   142      35.330  43.180  30.250  1.00  0.00           C  
ATOM   2230  O   ALA   142      35.730  43.170  29.040  1.00  0.00           O  
ATOM   2231  CB  ALA   142      37.110  44.360  31.410  1.00  0.00           C  
ATOM   2232  HN  ALA   142      37.660  41.910  30.140  1.00  0.00           H  
ATOM   2233  HA  ALA   142      35.900  42.860  32.350  1.00  0.00           H  
ATOM   2234  HB1 ALA   142      36.290  45.030  31.760  1.00  0.00           H  
ATOM   2235  HB2 ALA   142      37.510  44.730  30.440  1.00  0.00           H  
ATOM   2236  HB3 ALA   142      37.990  44.450  32.080  1.00  0.00           H  
ATOM   2237  N   PHE   143      34.110  43.390  30.650  1.00  0.00           N  
ATOM   2238  CA  PHE   143      32.950  43.250  29.710  1.00  0.00           C  
ATOM   2239  C   PHE   143      31.830  44.180  30.260  1.00  0.00           C  
ATOM   2240  O   PHE   143      31.910  44.840  31.310  1.00  0.00           O  
ATOM   2241  CB  PHE   143      32.670  41.760  29.260  1.00  0.00           C  
ATOM   2242  CG  PHE   143      32.330  40.930  30.470  1.00  0.00           C  
ATOM   2243  CD1 PHE   143      33.430  40.180  31.030  1.00  0.00           C  
ATOM   2244  CD2 PHE   143      31.010  40.710  30.990  1.00  0.00           C  
ATOM   2245  CE1 PHE   143      33.250  39.300  32.120  1.00  0.00           C  
ATOM   2246  CE2 PHE   143      30.870  39.890  32.140  1.00  0.00           C  
ATOM   2247  CZ  PHE   143      31.970  39.220  32.720  1.00  0.00           C  
ATOM   2248  HN  PHE   143      33.820  43.510  31.600  1.00  0.00           H  
ATOM   2249  HA  PHE   143      33.240  43.690  28.780  1.00  0.00           H  
ATOM   2250  HB1 PHE   143      33.640  41.440  28.820  1.00  0.00           H  
ATOM   2251  HB2 PHE   143      31.810  41.700  28.560  1.00  0.00           H  
ATOM   2252  HD1 PHE   143      34.460  40.400  30.770  1.00  0.00           H  
ATOM   2253  HD2 PHE   143      30.210  41.150  30.430  1.00  0.00           H  
ATOM   2254  HE1 PHE   143      34.020  38.820  32.700  1.00  0.00           H  
ATOM   2255  HE2 PHE   143      29.890  39.750  32.560  1.00  0.00           H  
ATOM   2256  HZ  PHE   143      31.840  38.560  33.560  1.00  0.00           H  
ATOM   2257  N   GLN   144      30.780  44.330  29.430  1.00  0.00           N  
ATOM   2258  CA  GLN   144      29.750  45.180  29.830  1.00  0.00           C  
ATOM   2259  C   GLN   144      28.460  44.750  29.160  1.00  0.00           C  
ATOM   2260  O   GLN   144      28.540  44.060  28.080  1.00  0.00           O  
ATOM   2261  CB  GLN   144      30.000  46.690  29.330  1.00  0.00           C  
ATOM   2262  CG  GLN   144      30.130  47.090  27.780  1.00  0.00           C  
ATOM   2263  CD  GLN   144      30.400  48.570  27.490  1.00  0.00           C  
ATOM   2264  NE2 GLN   144      31.400  48.900  26.620  1.00  0.00           N  
ATOM   2265  OE1 GLN   144      29.750  49.350  28.170  1.00  0.00           O  
ATOM   2266  HN  GLN   144      30.770  43.950  28.510  1.00  0.00           H  
ATOM   2267  HA  GLN   144      29.610  45.200  30.900  1.00  0.00           H  
ATOM   2268  HB1 GLN   144      30.870  47.080  29.900  1.00  0.00           H  
ATOM   2269  HB2 GLN   144      29.170  47.290  29.760  1.00  0.00           H  
ATOM   2270  HG1 GLN   144      29.220  46.780  27.230  1.00  0.00           H  
ATOM   2271  HG2 GLN   144      30.990  46.510  27.360  1.00  0.00           H  
ATOM   2272 1HE2 GLN   144      31.600  49.880  26.640  1.00  0.00           H  
ATOM   2273 2HE2 GLN   144      31.860  48.200  26.070  1.00  0.00           H  
ATOM   2274  N   ASP   145      27.330  45.100  29.740  1.00  0.00           N  
ATOM   2275  CA  ASP   145      25.970  44.930  29.320  1.00  0.00           C  
ATOM   2276  C   ASP   145      25.300  46.220  29.540  1.00  0.00           C  
ATOM   2277  O   ASP   145      25.960  47.100  30.160  1.00  0.00           O  
ATOM   2278  CB  ASP   145      25.370  43.750  30.210  1.00  0.00           C  
ATOM   2279  CG  ASP   145      23.940  43.360  29.700  1.00  0.00           C  
ATOM   2280  OD1 ASP   145      23.150  42.890  30.550  1.00  0.00           O  
ATOM   2281  OD2 ASP   145      23.670  43.490  28.540  1.00  0.00           O1-
ATOM   2282  HN  ASP   145      27.330  45.460  30.670  1.00  0.00           H  
ATOM   2283  HA  ASP   145      25.910  44.610  28.290  1.00  0.00           H  
ATOM   2284  HB1 ASP   145      25.260  44.170  31.230  1.00  0.00           H  
ATOM   2285  HB2 ASP   145      26.110  42.920  30.260  1.00  0.00           H  
ATOM   2286  N   ASP   146      24.090  46.480  29.080  1.00  0.00           N  
ATOM   2287  CA  ASP   146      23.470  47.800  28.990  1.00  0.00           C  
ATOM   2288  C   ASP   146      23.550  48.690  30.250  1.00  0.00           C  
ATOM   2289  O   ASP   146      24.050  49.800  30.190  1.00  0.00           O  
ATOM   2290  CB  ASP   146      22.050  47.800  28.370  1.00  0.00           C  
ATOM   2291  CG  ASP   146      20.980  46.980  29.150  1.00  0.00           C  
ATOM   2292  OD1 ASP   146      21.320  46.200  30.120  1.00  0.00           O  
ATOM   2293  OD2 ASP   146      19.760  47.170  28.850  1.00  0.00           O1-
ATOM   2294  HN  ASP   146      23.550  45.690  28.800  1.00  0.00           H  
ATOM   2295  HA  ASP   146      24.140  48.300  28.310  1.00  0.00           H  
ATOM   2296  HB1 ASP   146      22.130  47.430  27.320  1.00  0.00           H  
ATOM   2297  HB2 ASP   146      21.670  48.840  28.240  1.00  0.00           H  
ATOM   2298  N   ARG   147      23.200  48.070  31.450  1.00  0.00           N  
ATOM   2299  CA  ARG   147      23.340  48.830  32.740  1.00  0.00           C  
ATOM   2300  C   ARG   147      24.660  48.780  33.420  1.00  0.00           C  
ATOM   2301  O   ARG   147      24.970  49.650  34.250  1.00  0.00           O  
ATOM   2302  CB  ARG   147      22.260  48.280  33.660  1.00  0.00           C  
ATOM   2303  CG  ARG   147      20.810  48.550  33.080  1.00  0.00           C  
ATOM   2304  CD  ARG   147      19.630  47.870  33.790  1.00  0.00           C  
ATOM   2305  NE  ARG   147      19.640  48.370  35.140  1.00  0.00           N  
ATOM   2306  CZ  ARG   147      19.080  47.780  36.150  1.00  0.00           C  
ATOM   2307  NH1 ARG   147      18.700  46.500  36.150  1.00  0.00           N1+
ATOM   2308  NH2 ARG   147      18.990  48.450  37.250  1.00  0.00           N  
ATOM   2309  HN  ARG   147      22.820  47.160  31.550  1.00  0.00           H  
ATOM   2310  HA  ARG   147      23.040  49.860  32.590  1.00  0.00           H  
ATOM   2311  HB1 ARG   147      22.380  48.700  34.680  1.00  0.00           H  
ATOM   2312  HB2 ARG   147      22.490  47.200  33.780  1.00  0.00           H  
ATOM   2313  HG1 ARG   147      20.820  48.240  32.010  1.00  0.00           H  
ATOM   2314  HG2 ARG   147      20.620  49.640  33.080  1.00  0.00           H  
ATOM   2315  HD1 ARG   147      19.860  46.780  33.750  1.00  0.00           H  
ATOM   2316  HD2 ARG   147      18.630  47.890  33.300  1.00  0.00           H  
ATOM   2317  HE  ARG   147      20.120  49.230  35.310  1.00  0.00           H  
ATOM   2318 1HH1 ARG   147      18.690  46.090  35.230  1.00  0.00           H  
ATOM   2319 2HH1 ARG   147      18.500  46.040  37.010  1.00  0.00           H  
ATOM   2320 1HH2 ARG   147      19.380  49.370  37.330  1.00  0.00           H  
ATOM   2321 2HH2 ARG   147      18.350  48.120  37.950  1.00  0.00           H  
ATOM   2322  N   TYR   148      25.550  47.840  33.030  1.00  0.00           N  
ATOM   2323  CA  TYR   148      26.680  47.400  33.890  1.00  0.00           C  
ATOM   2324  C   TYR   148      28.040  47.190  33.120  1.00  0.00           C  
ATOM   2325  O   TYR   148      28.100  46.660  32.020  1.00  0.00           O  
ATOM   2326  CB  TYR   148      26.390  46.030  34.530  1.00  0.00           C  
ATOM   2327  CG  TYR   148      25.260  46.220  35.430  1.00  0.00           C  
ATOM   2328  CD1 TYR   148      25.350  47.130  36.590  1.00  0.00           C  
ATOM   2329  CD2 TYR   148      24.110  45.350  35.290  1.00  0.00           C  
ATOM   2330  CE1 TYR   148      24.310  47.180  37.570  1.00  0.00           C  
ATOM   2331  CE2 TYR   148      23.020  45.490  36.220  1.00  0.00           C  
ATOM   2332  CZ  TYR   148      23.180  46.350  37.310  1.00  0.00           C  
ATOM   2333  OH  TYR   148      22.120  46.400  38.210  1.00  0.00           O  
ATOM   2334  HN  TYR   148      25.270  47.220  32.300  1.00  0.00           H  
ATOM   2335  HA  TYR   148      26.850  48.170  34.630  1.00  0.00           H  
ATOM   2336  HB1 TYR   148      27.240  45.590  35.090  1.00  0.00           H  
ATOM   2337  HB2 TYR   148      26.120  45.270  33.770  1.00  0.00           H  
ATOM   2338  HD1 TYR   148      26.160  47.820  36.770  1.00  0.00           H  
ATOM   2339  HD2 TYR   148      23.880  44.630  34.520  1.00  0.00           H  
ATOM   2340  HE1 TYR   148      24.430  47.830  38.430  1.00  0.00           H  
ATOM   2341  HE2 TYR   148      22.180  44.820  36.170  1.00  0.00           H  
ATOM   2342  HH  TYR   148      22.350  46.910  38.990  1.00  0.00           H  
ATOM   2343  N   LEU   149      29.060  47.610  33.820  1.00  0.00           N  
ATOM   2344  CA  LEU   149      30.470  47.400  33.540  1.00  0.00           C  
ATOM   2345  C   LEU   149      30.990  46.290  34.430  1.00  0.00           C  
ATOM   2346  O   LEU   149      30.780  46.380  35.630  1.00  0.00           O  
ATOM   2347  CB  LEU   149      31.310  48.630  33.760  1.00  0.00           C  
ATOM   2348  CG  LEU   149      30.850  49.890  32.970  1.00  0.00           C  
ATOM   2349  CD1 LEU   149      31.530  51.130  33.650  1.00  0.00           C  
ATOM   2350  CD2 LEU   149      31.370  49.800  31.540  1.00  0.00           C  
ATOM   2351  HN  LEU   149      28.970  47.990  34.740  1.00  0.00           H  
ATOM   2352  HA  LEU   149      30.500  46.960  32.550  1.00  0.00           H  
ATOM   2353  HB1 LEU   149      32.370  48.380  33.520  1.00  0.00           H  
ATOM   2354  HB2 LEU   149      31.360  48.840  34.850  1.00  0.00           H  
ATOM   2355  HG  LEU   149      29.740  49.930  32.870  1.00  0.00           H  
ATOM   2356 1HD1 LEU   149      32.620  50.970  33.620  1.00  0.00           H  
ATOM   2357 2HD1 LEU   149      31.250  51.260  34.720  1.00  0.00           H  
ATOM   2358 3HD1 LEU   149      31.230  52.100  33.200  1.00  0.00           H  
ATOM   2359 1HD2 LEU   149      30.730  49.100  30.960  1.00  0.00           H  
ATOM   2360 2HD2 LEU   149      32.460  49.580  31.510  1.00  0.00           H  
ATOM   2361 3HD2 LEU   149      31.190  50.780  31.050  1.00  0.00           H  
ATOM   2362  N   TYR   150      31.680  45.290  33.910  1.00  0.00           N  
ATOM   2363  CA  TYR   150      32.090  44.070  34.560  1.00  0.00           C  
ATOM   2364  C   TYR   150      33.590  44.020  34.450  1.00  0.00           C  
ATOM   2365  O   TYR   150      34.220  44.160  33.350  1.00  0.00           O  
ATOM   2366  CB  TYR   150      31.590  42.770  33.900  1.00  0.00           C  
ATOM   2367  CG  TYR   150      30.100  42.750  34.080  1.00  0.00           C  
ATOM   2368  CD1 TYR   150      29.220  43.170  33.100  1.00  0.00           C  
ATOM   2369  CD2 TYR   150      29.480  42.260  35.300  1.00  0.00           C  
ATOM   2370  CE1 TYR   150      27.870  42.990  33.190  1.00  0.00           C  
ATOM   2371  CE2 TYR   150      28.060  42.150  35.510  1.00  0.00           C  
ATOM   2372  CZ  TYR   150      27.280  42.640  34.500  1.00  0.00           C  
ATOM   2373  OH  TYR   150      25.900  42.660  34.680  1.00  0.00           O  
ATOM   2374  HN  TYR   150      31.910  45.250  32.940  1.00  0.00           H  
ATOM   2375  HA  TYR   150      31.850  44.140  35.610  1.00  0.00           H  
ATOM   2376  HB1 TYR   150      31.930  41.820  34.360  1.00  0.00           H  
ATOM   2377  HB2 TYR   150      31.740  42.800  32.800  1.00  0.00           H  
ATOM   2378  HD1 TYR   150      29.660  43.460  32.160  1.00  0.00           H  
ATOM   2379  HD2 TYR   150      30.180  42.000  36.080  1.00  0.00           H  
ATOM   2380  HE1 TYR   150      27.270  43.330  32.360  1.00  0.00           H  
ATOM   2381  HE2 TYR   150      27.630  41.880  36.460  1.00  0.00           H  
ATOM   2382  HH  TYR   150      25.800  42.460  35.620  1.00  0.00           H  
ATOM   2383  N   MET   151      34.180  43.650  35.550  1.00  0.00           N  
ATOM   2384  CA  MET   151      35.640  43.480  35.730  1.00  0.00           C  
ATOM   2385  C   MET   151      35.810  42.210  36.430  1.00  0.00           C  
ATOM   2386  O   MET   151      35.280  42.090  37.510  1.00  0.00           O  
ATOM   2387  CB  MET   151      36.340  44.620  36.500  1.00  0.00           C  
ATOM   2388  CG  MET   151      36.410  45.830  35.610  1.00  0.00           C  
ATOM   2389  SD  MET   151      37.340  47.230  36.360  1.00  0.00           S  
ATOM   2390  CE  MET   151      36.400  47.580  37.850  1.00  0.00           C  
ATOM   2391  HN  MET   151      33.630  43.590  36.370  1.00  0.00           H  
ATOM   2392  HA  MET   151      36.000  43.340  34.730  1.00  0.00           H  
ATOM   2393  HB1 MET   151      37.410  44.390  36.700  1.00  0.00           H  
ATOM   2394  HB2 MET   151      35.810  44.880  37.440  1.00  0.00           H  
ATOM   2395  HG1 MET   151      35.390  46.240  35.440  1.00  0.00           H  
ATOM   2396  HG2 MET   151      36.790  45.520  34.610  1.00  0.00           H  
ATOM   2397  HE1 MET   151      36.770  48.420  38.470  1.00  0.00           H  
ATOM   2398  HE2 MET   151      36.290  46.750  38.600  1.00  0.00           H  
ATOM   2399  HE3 MET   151      35.360  47.830  37.540  1.00  0.00           H  
ATOM   2400  N   VAL   152      36.540  41.200  35.870  1.00  0.00           N  
ATOM   2401  CA  VAL   152      36.800  39.900  36.510  1.00  0.00           C  
ATOM   2402  C   VAL   152      38.260  39.760  36.730  1.00  0.00           C  
ATOM   2403  O   VAL   152      39.090  39.890  35.820  1.00  0.00           O  
ATOM   2404  CB  VAL   152      36.280  38.760  35.640  1.00  0.00           C  
ATOM   2405  CG1 VAL   152      36.450  37.370  36.260  1.00  0.00           C  
ATOM   2406  CG2 VAL   152      34.760  38.970  35.400  1.00  0.00           C  
ATOM   2407  HN  VAL   152      36.980  41.260  34.980  1.00  0.00           H  
ATOM   2408  HA  VAL   152      36.340  39.950  37.490  1.00  0.00           H  
ATOM   2409  HB  VAL   152      36.770  38.830  34.640  1.00  0.00           H  
ATOM   2410 1HG1 VAL   152      36.320  36.550  35.520  1.00  0.00           H  
ATOM   2411 2HG1 VAL   152      35.670  37.340  37.040  1.00  0.00           H  
ATOM   2412 3HG1 VAL   152      37.530  37.250  36.500  1.00  0.00           H  
ATOM   2413 1HG2 VAL   152      34.230  39.210  36.340  1.00  0.00           H  
ATOM   2414 2HG2 VAL   152      34.180  38.060  35.130  1.00  0.00           H  
ATOM   2415 3HG2 VAL   152      34.620  39.820  34.700  1.00  0.00           H  
ATOM   2416  N   MET   153      38.640  39.400  37.960  1.00  0.00           N  
ATOM   2417  CA  MET   153      40.020  39.470  38.350  1.00  0.00           C  
ATOM   2418  C   MET   153      40.360  38.270  39.240  1.00  0.00           C  
ATOM   2419  O   MET   153      39.530  37.410  39.620  1.00  0.00           O  
ATOM   2420  CB  MET   153      40.390  40.820  39.040  1.00  0.00           C  
ATOM   2421  CG  MET   153      39.750  41.100  40.420  1.00  0.00           C  
ATOM   2422  SD  MET   153      39.480  42.810  40.880  1.00  0.00           S  
ATOM   2423  CE  MET   153      38.310  43.310  39.480  1.00  0.00           C  
ATOM   2424  HN  MET   153      37.890  39.320  38.610  1.00  0.00           H  
ATOM   2425  HA  MET   153      40.690  39.360  37.510  1.00  0.00           H  
ATOM   2426  HB1 MET   153      40.200  41.620  38.290  1.00  0.00           H  
ATOM   2427  HB2 MET   153      41.500  40.800  39.140  1.00  0.00           H  
ATOM   2428  HG1 MET   153      40.360  40.550  41.160  1.00  0.00           H  
ATOM   2429  HG2 MET   153      38.800  40.520  40.380  1.00  0.00           H  
ATOM   2430  HE1 MET   153      37.970  44.360  39.600  1.00  0.00           H  
ATOM   2431  HE2 MET   153      37.380  42.700  39.490  1.00  0.00           H  
ATOM   2432  HE3 MET   153      38.730  43.310  38.450  1.00  0.00           H  
ATOM   2433  N   GLU   154      41.650  38.100  39.620  1.00  0.00           N  
ATOM   2434  CA  GLU   154      42.160  37.170  40.610  1.00  0.00           C  
ATOM   2435  C   GLU   154      41.480  37.270  42.000  1.00  0.00           C  
ATOM   2436  O   GLU   154      41.260  38.420  42.480  1.00  0.00           O  
ATOM   2437  CB  GLU   154      43.660  37.400  40.820  1.00  0.00           C  
ATOM   2438  CG  GLU   154      44.480  37.280  39.470  1.00  0.00           C  
ATOM   2439  CD  GLU   154      45.990  37.370  39.520  1.00  0.00           C  
ATOM   2440  OE1 GLU   154      46.640  36.330  39.240  1.00  0.00           O  
ATOM   2441  OE2 GLU   154      46.560  38.430  39.890  1.00  0.00           O1-
ATOM   2442  HN  GLU   154      42.350  38.670  39.190  1.00  0.00           H  
ATOM   2443  HA  GLU   154      41.910  36.160  40.310  1.00  0.00           H  
ATOM   2444  HB1 GLU   154      43.970  36.710  41.640  1.00  0.00           H  
ATOM   2445  HB2 GLU   154      43.840  38.420  41.220  1.00  0.00           H  
ATOM   2446  HG1 GLU   154      44.190  38.130  38.820  1.00  0.00           H  
ATOM   2447  HG2 GLU   154      44.160  36.270  39.130  1.00  0.00           H  
ATOM   2448  N   TYR   155      41.270  36.140  42.620  1.00  0.00           N  
ATOM   2449  CA  TYR   155      40.770  36.060  43.990  1.00  0.00           C  
ATOM   2450  C   TYR   155      41.830  35.570  44.900  1.00  0.00           C  
ATOM   2451  O   TYR   155      42.320  34.460  44.780  1.00  0.00           O  
ATOM   2452  CB  TYR   155      39.440  35.120  43.940  1.00  0.00           C  
ATOM   2453  CG  TYR   155      38.880  34.640  45.280  1.00  0.00           C  
ATOM   2454  CD1 TYR   155      38.170  35.520  46.080  1.00  0.00           C  
ATOM   2455  CD2 TYR   155      38.940  33.310  45.650  1.00  0.00           C  
ATOM   2456  CE1 TYR   155      37.760  35.150  47.290  1.00  0.00           C  
ATOM   2457  CE2 TYR   155      38.350  32.870  46.890  1.00  0.00           C  
ATOM   2458  CZ  TYR   155      37.780  33.840  47.730  1.00  0.00           C  
ATOM   2459  OH  TYR   155      37.100  33.570  48.970  1.00  0.00           O  
ATOM   2460  HN  TYR   155      41.610  35.280  42.250  1.00  0.00           H  
ATOM   2461  HA  TYR   155      40.450  37.020  44.390  1.00  0.00           H  
ATOM   2462  HB1 TYR   155      39.830  34.280  43.320  1.00  0.00           H  
ATOM   2463  HB2 TYR   155      38.660  35.620  43.330  1.00  0.00           H  
ATOM   2464  HD1 TYR   155      38.090  36.580  45.900  1.00  0.00           H  
ATOM   2465  HD2 TYR   155      39.340  32.570  44.970  1.00  0.00           H  
ATOM   2466  HE1 TYR   155      37.310  35.990  47.820  1.00  0.00           H  
ATOM   2467  HE2 TYR   155      38.320  31.820  47.140  1.00  0.00           H  
ATOM   2468  HH  TYR   155      37.120  32.610  49.030  1.00  0.00           H  
ATOM   2469  N   MET   156      42.080  36.300  45.960  1.00  0.00           N  
ATOM   2470  CA  MET   156      43.110  36.010  46.980  1.00  0.00           C  
ATOM   2471  C   MET   156      42.460  35.410  48.210  1.00  0.00           C  
ATOM   2472  O   MET   156      41.760  36.070  48.950  1.00  0.00           O  
ATOM   2473  CB  MET   156      43.880  37.270  47.310  1.00  0.00           C  
ATOM   2474  CG  MET   156      44.910  37.690  46.320  1.00  0.00           C  
ATOM   2475  SD  MET   156      44.290  38.490  44.770  1.00  0.00           S  
ATOM   2476  CE  MET   156      43.390  40.050  45.300  1.00  0.00           C  
ATOM   2477  HN  MET   156      41.540  37.130  46.050  1.00  0.00           H  
ATOM   2478  HA  MET   156      43.900  35.370  46.620  1.00  0.00           H  
ATOM   2479  HB1 MET   156      44.330  37.090  48.320  1.00  0.00           H  
ATOM   2480  HB2 MET   156      43.200  38.120  47.510  1.00  0.00           H  
ATOM   2481  HG1 MET   156      45.460  36.770  46.020  1.00  0.00           H  
ATOM   2482  HG2 MET   156      45.680  38.360  46.760  1.00  0.00           H  
ATOM   2483  HE1 MET   156      42.690  40.490  44.550  1.00  0.00           H  
ATOM   2484  HE2 MET   156      44.040  40.810  45.780  1.00  0.00           H  
ATOM   2485  HE3 MET   156      42.690  39.810  46.120  1.00  0.00           H  
ATOM   2486  N   PRO   157      42.660  34.100  48.460  1.00  0.00           N  
ATOM   2487  CA  PRO   157      42.030  33.410  49.590  1.00  0.00           C  
ATOM   2488  C   PRO   157      42.670  33.740  51.010  1.00  0.00           C  
ATOM   2489  O   PRO   157      42.220  33.080  51.990  1.00  0.00           O  
ATOM   2490  CB  PRO   157      42.010  31.910  49.260  1.00  0.00           C  
ATOM   2491  CG  PRO   157      42.300  31.810  47.830  1.00  0.00           C  
ATOM   2492  CD  PRO   157      43.070  33.050  47.470  1.00  0.00           C  
ATOM   2493  HA  PRO   157      41.000  33.750  49.560  1.00  0.00           H  
ATOM   2494  HB1 PRO   157      40.980  31.510  49.350  1.00  0.00           H  
ATOM   2495  HB2 PRO   157      42.780  31.490  49.940  1.00  0.00           H  
ATOM   2496  HG1 PRO   157      42.860  30.870  47.620  1.00  0.00           H  
ATOM   2497  HG2 PRO   157      41.330  31.900  47.290  1.00  0.00           H  
ATOM   2498  HD1 PRO   157      44.140  32.900  47.720  1.00  0.00           H  
ATOM   2499  HD2 PRO   157      42.980  33.280  46.390  1.00  0.00           H  
ATOM   2500  N   GLY   158      43.580  34.710  51.130  1.00  0.00           N  
ATOM   2501  CA  GLY   158      44.390  34.960  52.330  1.00  0.00           C  
ATOM   2502  C   GLY   158      44.100  36.280  53.010  1.00  0.00           C  
ATOM   2503  O   GLY   158      44.650  36.620  54.070  1.00  0.00           O  
ATOM   2504  HN  GLY   158      43.810  35.230  50.320  1.00  0.00           H  
ATOM   2505  HA1 GLY   158      45.420  34.960  51.990  1.00  0.00           H  
ATOM   2506  HA2 GLY   158      44.170  34.200  53.060  1.00  0.00           H  
ATOM   2507  N   GLY   159      43.180  37.100  52.440  1.00  0.00           N  
ATOM   2508  CA  GLY   159      42.860  38.400  53.100  1.00  0.00           C  
ATOM   2509  C   GLY   159      43.860  39.550  53.090  1.00  0.00           C  
ATOM   2510  O   GLY   159      45.020  39.410  52.640  1.00  0.00           O  
ATOM   2511  HN  GLY   159      42.560  36.800  51.720  1.00  0.00           H  
ATOM   2512  HA1 GLY   159      42.680  38.240  54.150  1.00  0.00           H  
ATOM   2513  HA2 GLY   159      41.990  38.840  52.650  1.00  0.00           H  
ATOM   2514  N   ASP   160      43.460  40.720  53.610  1.00  0.00           N  
ATOM   2515  CA  ASP   160      44.200  41.920  53.560  1.00  0.00           C  
ATOM   2516  C   ASP   160      45.580  41.940  54.270  1.00  0.00           C  
ATOM   2517  O   ASP   160      45.880  41.190  55.170  1.00  0.00           O  
ATOM   2518  CB  ASP   160      43.380  43.170  53.680  1.00  0.00           C  
ATOM   2519  CG  ASP   160      42.500  43.250  54.880  1.00  0.00           C  
ATOM   2520  OD1 ASP   160      41.480  44.020  54.800  1.00  0.00           O  
ATOM   2521  OD2 ASP   160      42.810  42.660  55.960  1.00  0.00           O1-
ATOM   2522  HN  ASP   160      42.680  40.700  54.230  1.00  0.00           H  
ATOM   2523  HA  ASP   160      44.530  42.020  52.530  1.00  0.00           H  
ATOM   2524  HB1 ASP   160      42.720  43.190  52.790  1.00  0.00           H  
ATOM   2525  HB2 ASP   160      43.980  44.100  53.670  1.00  0.00           H  
ATOM   2526  N   LEU   161      46.470  42.880  53.950  1.00  0.00           N  
ATOM   2527  CA  LEU   161      47.700  43.060  54.790  1.00  0.00           C  
ATOM   2528  C   LEU   161      47.380  43.580  56.170  1.00  0.00           C  
ATOM   2529  O   LEU   161      48.120  43.320  57.130  1.00  0.00           O  
ATOM   2530  CB  LEU   161      48.630  43.980  53.940  1.00  0.00           C  
ATOM   2531  CG  LEU   161      50.050  44.350  54.410  1.00  0.00           C  
ATOM   2532  CD1 LEU   161      50.940  43.120  54.660  1.00  0.00           C  
ATOM   2533  CD2 LEU   161      50.880  45.060  53.310  1.00  0.00           C  
ATOM   2534  HN  LEU   161      46.250  43.500  53.210  1.00  0.00           H  
ATOM   2535  HA  LEU   161      48.170  42.090  54.880  1.00  0.00           H  
ATOM   2536  HB1 LEU   161      48.100  44.910  53.640  1.00  0.00           H  
ATOM   2537  HB2 LEU   161      48.810  43.330  53.060  1.00  0.00           H  
ATOM   2538  HG  LEU   161      50.060  45.010  55.310  1.00  0.00           H  
ATOM   2539 1HD1 LEU   161      50.440  42.480  55.420  1.00  0.00           H  
ATOM   2540 2HD1 LEU   161      51.900  43.560  55.010  1.00  0.00           H  
ATOM   2541 3HD1 LEU   161      51.180  42.440  53.810  1.00  0.00           H  
ATOM   2542 1HD2 LEU   161      50.400  45.970  52.880  1.00  0.00           H  
ATOM   2543 2HD2 LEU   161      51.020  44.430  52.410  1.00  0.00           H  
ATOM   2544 3HD2 LEU   161      51.850  45.390  53.740  1.00  0.00           H  
ATOM   2545  N   VAL   162      46.210  44.280  56.290  1.00  0.00           N  
ATOM   2546  CA  VAL   162      45.740  44.800  57.550  1.00  0.00           C  
ATOM   2547  C   VAL   162      45.590  43.590  58.480  1.00  0.00           C  
ATOM   2548  O   VAL   162      46.070  43.440  59.620  1.00  0.00           O  
ATOM   2549  CB  VAL   162      44.490  45.570  57.480  1.00  0.00           C  
ATOM   2550  CG1 VAL   162      44.180  46.120  58.880  1.00  0.00           C  
ATOM   2551  CG2 VAL   162      44.620  46.660  56.390  1.00  0.00           C  
ATOM   2552  HN  VAL   162      45.610  44.420  55.500  1.00  0.00           H  
ATOM   2553  HA  VAL   162      46.570  45.390  57.920  1.00  0.00           H  
ATOM   2554  HB  VAL   162      43.600  44.970  57.200  1.00  0.00           H  
ATOM   2555 1HG1 VAL   162      44.890  46.950  59.120  1.00  0.00           H  
ATOM   2556 2HG1 VAL   162      44.140  45.380  59.710  1.00  0.00           H  
ATOM   2557 3HG1 VAL   162      43.150  46.510  59.010  1.00  0.00           H  
ATOM   2558 1HG2 VAL   162      43.810  47.410  56.500  1.00  0.00           H  
ATOM   2559 2HG2 VAL   162      44.590  46.170  55.390  1.00  0.00           H  
ATOM   2560 3HG2 VAL   162      45.520  47.310  56.510  1.00  0.00           H  
ATOM   2561  N   ASN   163      44.850  42.530  58.090  1.00  0.00           N  
ATOM   2562  CA  ASN   163      44.760  41.320  58.880  1.00  0.00           C  
ATOM   2563  C   ASN   163      46.070  40.650  59.270  1.00  0.00           C  
ATOM   2564  O   ASN   163      46.160  40.150  60.420  1.00  0.00           O  
ATOM   2565  CB  ASN   163      43.820  40.320  58.260  1.00  0.00           C  
ATOM   2566  CG  ASN   163      43.630  39.030  59.070  1.00  0.00           C  
ATOM   2567  ND2 ASN   163      42.710  38.920  60.050  1.00  0.00           N  
ATOM   2568  OD1 ASN   163      44.280  38.040  58.820  1.00  0.00           O  
ATOM   2569  HN  ASN   163      44.290  42.560  57.260  1.00  0.00           H  
ATOM   2570  HA  ASN   163      44.340  41.660  59.820  1.00  0.00           H  
ATOM   2571  HB1 ASN   163      44.090  40.050  57.220  1.00  0.00           H  
ATOM   2572  HB2 ASN   163      42.840  40.840  58.270  1.00  0.00           H  
ATOM   2573 1HD2 ASN   163      42.340  39.770  60.420  1.00  0.00           H  
ATOM   2574 2HD2 ASN   163      42.670  38.060  60.560  1.00  0.00           H  
ATOM   2575  N   LEU   164      47.120  40.660  58.450  1.00  0.00           N  
ATOM   2576  CA  LEU   164      48.410  40.140  58.830  1.00  0.00           C  
ATOM   2577  C   LEU   164      48.940  40.980  60.060  1.00  0.00           C  
ATOM   2578  O   LEU   164      49.380  40.350  61.040  1.00  0.00           O  
ATOM   2579  CB  LEU   164      49.350  40.170  57.630  1.00  0.00           C  
ATOM   2580  CG  LEU   164      50.770  39.610  57.860  1.00  0.00           C  
ATOM   2581  CD1 LEU   164      51.110  38.300  57.130  1.00  0.00           C  
ATOM   2582  CD2 LEU   164      51.890  40.730  57.750  1.00  0.00           C  
ATOM   2583  HN  LEU   164      47.070  41.220  57.620  1.00  0.00           H  
ATOM   2584  HA  LEU   164      48.350  39.110  59.150  1.00  0.00           H  
ATOM   2585  HB1 LEU   164      49.460  41.210  57.270  1.00  0.00           H  
ATOM   2586  HB2 LEU   164      48.860  39.740  56.730  1.00  0.00           H  
ATOM   2587  HG  LEU   164      50.880  39.300  58.920  1.00  0.00           H  
ATOM   2588 1HD1 LEU   164      52.170  38.110  57.430  1.00  0.00           H  
ATOM   2589 2HD1 LEU   164      50.870  38.480  56.060  1.00  0.00           H  
ATOM   2590 3HD1 LEU   164      50.420  37.580  57.610  1.00  0.00           H  
ATOM   2591 1HD2 LEU   164      52.880  40.250  57.910  1.00  0.00           H  
ATOM   2592 2HD2 LEU   164      51.660  41.520  58.490  1.00  0.00           H  
ATOM   2593 3HD2 LEU   164      51.780  41.070  56.700  1.00  0.00           H  
ATOM   2594  N   MET   165      48.830  42.290  60.060  1.00  0.00           N  
ATOM   2595  CA  MET   165      49.260  43.130  61.130  1.00  0.00           C  
ATOM   2596  C   MET   165      48.420  42.990  62.350  1.00  0.00           C  
ATOM   2597  O   MET   165      48.960  43.320  63.420  1.00  0.00           O  
ATOM   2598  CB  MET   165      49.200  44.610  60.750  1.00  0.00           C  
ATOM   2599  CG  MET   165      50.400  44.960  59.790  1.00  0.00           C  
ATOM   2600  SD  MET   165      50.690  46.690  59.420  1.00  0.00           S  
ATOM   2601  CE  MET   165      49.260  47.010  58.470  1.00  0.00           C  
ATOM   2602  HN  MET   165      48.480  42.750  59.250  1.00  0.00           H  
ATOM   2603  HA  MET   165      50.280  42.870  61.350  1.00  0.00           H  
ATOM   2604  HB1 MET   165      49.350  45.280  61.620  1.00  0.00           H  
ATOM   2605  HB2 MET   165      48.270  44.910  60.230  1.00  0.00           H  
ATOM   2606  HG1 MET   165      50.180  44.350  58.880  1.00  0.00           H  
ATOM   2607  HG2 MET   165      51.280  44.520  60.290  1.00  0.00           H  
ATOM   2608  HE1 MET   165      48.910  46.120  57.900  1.00  0.00           H  
ATOM   2609  HE2 MET   165      49.470  47.840  57.750  1.00  0.00           H  
ATOM   2610  HE3 MET   165      48.460  47.590  58.980  1.00  0.00           H  
ATOM   2611  N   SER   166      47.140  42.600  62.190  1.00  0.00           N  
ATOM   2612  CA  SER   166      46.230  42.410  63.330  1.00  0.00           C  
ATOM   2613  C   SER   166      46.600  41.140  64.080  1.00  0.00           C  
ATOM   2614  O   SER   166      46.400  41.000  65.300  1.00  0.00           O  
ATOM   2615  CB  SER   166      44.730  42.170  62.880  1.00  0.00           C  
ATOM   2616  OG  SER   166      44.260  43.160  62.090  1.00  0.00           O  
ATOM   2617  HN  SER   166      46.870  42.440  61.250  1.00  0.00           H  
ATOM   2618  HA  SER   166      46.290  43.250  64.000  1.00  0.00           H  
ATOM   2619  HB1 SER   166      44.080  42.140  63.780  1.00  0.00           H  
ATOM   2620  HB2 SER   166      44.590  41.210  62.350  1.00  0.00           H  
ATOM   2621  HG1 SER   166      44.660  43.240  61.220  1.00  0.00           H  
ATOM   2622  N   ASN   167      47.220  40.110  63.410  1.00  0.00           N  
ATOM   2623  CA  ASN   167      47.290  38.740  63.850  1.00  0.00           C  
ATOM   2624  C   ASN   167      48.670  38.390  64.250  1.00  0.00           C  
ATOM   2625  O   ASN   167      48.900  37.610  65.150  1.00  0.00           O  
ATOM   2626  CB  ASN   167      47.040  37.680  62.730  1.00  0.00           C  
ATOM   2627  CG  ASN   167      45.530  37.710  62.270  1.00  0.00           C  
ATOM   2628  ND2 ASN   167      45.220  36.820  61.370  1.00  0.00           N  
ATOM   2629  OD1 ASN   167      44.780  38.520  62.780  1.00  0.00           O  
ATOM   2630  HN  ASN   167      47.480  40.190  62.450  1.00  0.00           H  
ATOM   2631  HA  ASN   167      46.570  38.720  64.650  1.00  0.00           H  
ATOM   2632  HB1 ASN   167      47.140  36.700  63.240  1.00  0.00           H  
ATOM   2633  HB2 ASN   167      47.760  37.750  61.880  1.00  0.00           H  
ATOM   2634 1HD2 ASN   167      44.390  37.000  60.840  1.00  0.00           H  
ATOM   2635 2HD2 ASN   167      45.900  36.190  60.990  1.00  0.00           H  
ATOM   2636  N   TYR   168      49.630  38.970  63.620  1.00  0.00           N  
ATOM   2637  CA  TYR   168      51.030  38.570  63.800  1.00  0.00           C  
ATOM   2638  C   TYR   168      51.980  39.650  64.340  1.00  0.00           C  
ATOM   2639  O   TYR   168      51.740  40.910  64.310  1.00  0.00           O  
ATOM   2640  CB  TYR   168      51.650  38.030  62.420  1.00  0.00           C  
ATOM   2641  CG  TYR   168      50.920  36.890  61.940  1.00  0.00           C  
ATOM   2642  CD1 TYR   168      50.860  35.760  62.800  1.00  0.00           C  
ATOM   2643  CD2 TYR   168      49.990  36.990  60.870  1.00  0.00           C  
ATOM   2644  CE1 TYR   168      49.940  34.730  62.580  1.00  0.00           C  
ATOM   2645  CE2 TYR   168      49.300  35.830  60.580  1.00  0.00           C  
ATOM   2646  CZ  TYR   168      49.190  34.700  61.400  1.00  0.00           C  
ATOM   2647  OH  TYR   168      48.220  33.730  61.150  1.00  0.00           O  
ATOM   2648  HN  TYR   168      49.450  39.610  62.880  1.00  0.00           H  
ATOM   2649  HA  TYR   168      51.060  37.800  64.550  1.00  0.00           H  
ATOM   2650  HB1 TYR   168      52.720  37.760  62.440  1.00  0.00           H  
ATOM   2651  HB2 TYR   168      51.650  38.800  61.610  1.00  0.00           H  
ATOM   2652  HD1 TYR   168      51.480  35.670  63.670  1.00  0.00           H  
ATOM   2653  HD2 TYR   168      49.970  37.860  60.230  1.00  0.00           H  
ATOM   2654  HE1 TYR   168      49.830  33.960  63.330  1.00  0.00           H  
ATOM   2655  HE2 TYR   168      48.720  35.740  59.670  1.00  0.00           H  
ATOM   2656  HH  TYR   168      47.540  34.120  60.610  1.00  0.00           H  
ATOM   2657  N   ASP   169      53.160  39.230  64.900  1.00  0.00           N  
ATOM   2658  CA  ASP   169      54.030  40.210  65.630  1.00  0.00           C  
ATOM   2659  C   ASP   169      54.970  40.840  64.630  1.00  0.00           C  
ATOM   2660  O   ASP   169      55.820  41.570  65.150  1.00  0.00           O  
ATOM   2661  CB  ASP   169      54.670  39.530  66.850  1.00  0.00           C  
ATOM   2662  CG  ASP   169      53.960  38.630  67.850  1.00  0.00           C  
ATOM   2663  OD1 ASP   169      54.660  38.170  68.730  1.00  0.00           O  
ATOM   2664  OD2 ASP   169      52.680  38.500  67.840  1.00  0.00           O1-
ATOM   2665  HN  ASP   169      53.340  38.300  65.180  1.00  0.00           H  
ATOM   2666  HA  ASP   169      53.440  41.080  65.870  1.00  0.00           H  
ATOM   2667  HB1 ASP   169      55.160  40.340  67.430  1.00  0.00           H  
ATOM   2668  HB2 ASP   169      55.400  38.810  66.410  1.00  0.00           H  
ATOM   2669  N   VAL   170      55.000  40.560  63.300  1.00  0.00           N  
ATOM   2670  CA  VAL   170      55.720  41.300  62.220  1.00  0.00           C  
ATOM   2671  C   VAL   170      57.190  41.640  62.470  1.00  0.00           C  
ATOM   2672  O   VAL   170      57.570  42.750  62.750  1.00  0.00           O  
ATOM   2673  CB  VAL   170      54.940  42.490  61.730  1.00  0.00           C  
ATOM   2674  CG1 VAL   170      55.620  43.050  60.470  1.00  0.00           C  
ATOM   2675  CG2 VAL   170      53.510  42.050  61.440  1.00  0.00           C  
ATOM   2676  HN  VAL   170      54.400  39.810  63.030  1.00  0.00           H  
ATOM   2677  HA  VAL   170      55.900  40.630  61.400  1.00  0.00           H  
ATOM   2678  HB  VAL   170      55.060  43.280  62.500  1.00  0.00           H  
ATOM   2679 1HG1 VAL   170      55.190  44.020  60.140  1.00  0.00           H  
ATOM   2680 2HG1 VAL   170      55.660  42.260  59.680  1.00  0.00           H  
ATOM   2681 3HG1 VAL   170      56.650  43.350  60.750  1.00  0.00           H  
ATOM   2682 1HG2 VAL   170      52.910  41.710  62.320  1.00  0.00           H  
ATOM   2683 2HG2 VAL   170      53.420  41.180  60.750  1.00  0.00           H  
ATOM   2684 3HG2 VAL   170      52.970  42.910  60.990  1.00  0.00           H  
ATOM   2685  N   PRO   171      58.100  40.650  62.430  1.00  0.00           N  
ATOM   2686  CA  PRO   171      59.570  40.800  62.250  1.00  0.00           C  
ATOM   2687  C   PRO   171      59.940  41.700  61.060  1.00  0.00           C  
ATOM   2688  O   PRO   171      59.300  41.670  60.020  1.00  0.00           O  
ATOM   2689  CB  PRO   171      60.150  39.400  61.990  1.00  0.00           C  
ATOM   2690  CG  PRO   171      59.170  38.480  62.690  1.00  0.00           C  
ATOM   2691  CD  PRO   171      57.780  39.210  62.650  1.00  0.00           C  
ATOM   2692  HA  PRO   171      59.980  41.260  63.140  1.00  0.00           H  
ATOM   2693  HB1 PRO   171      61.190  39.170  62.300  1.00  0.00           H  
ATOM   2694  HB2 PRO   171      60.160  39.280  60.890  1.00  0.00           H  
ATOM   2695  HG1 PRO   171      58.970  37.540  62.130  1.00  0.00           H  
ATOM   2696  HG2 PRO   171      59.510  38.330  63.740  1.00  0.00           H  
ATOM   2697  HD1 PRO   171      57.140  38.890  61.800  1.00  0.00           H  
ATOM   2698  HD2 PRO   171      57.160  39.020  63.550  1.00  0.00           H  
ATOM   2699  N   GLU   172      61.050  42.440  61.260  1.00  0.00           N  
ATOM   2700  CA  GLU   172      61.550  43.470  60.330  1.00  0.00           C  
ATOM   2701  C   GLU   172      61.850  42.940  58.940  1.00  0.00           C  
ATOM   2702  O   GLU   172      61.550  43.610  57.940  1.00  0.00           O  
ATOM   2703  CB  GLU   172      62.800  44.260  60.830  1.00  0.00           C  
ATOM   2704  CG  GLU   172      63.310  45.350  59.900  1.00  0.00           C  
ATOM   2705  CD  GLU   172      64.680  45.820  60.410  1.00  0.00           C  
ATOM   2706  OE1 GLU   172      64.720  46.590  61.400  1.00  0.00           O  
ATOM   2707  OE2 GLU   172      65.740  45.500  59.860  1.00  0.00           O1-
ATOM   2708  HN  GLU   172      61.470  42.430  62.160  1.00  0.00           H  
ATOM   2709  HA  GLU   172      60.780  44.230  60.370  1.00  0.00           H  
ATOM   2710  HB1 GLU   172      63.550  43.460  61.040  1.00  0.00           H  
ATOM   2711  HB2 GLU   172      62.650  44.800  61.800  1.00  0.00           H  
ATOM   2712  HG1 GLU   172      62.610  46.210  59.810  1.00  0.00           H  
ATOM   2713  HG2 GLU   172      63.400  45.120  58.820  1.00  0.00           H  
ATOM   2714  N   LYS   173      62.320  41.700  58.930  1.00  0.00           N  
ATOM   2715  CA  LYS   173      62.510  40.970  57.700  1.00  0.00           C  
ATOM   2716  C   LYS   173      61.250  40.870  56.810  1.00  0.00           C  
ATOM   2717  O   LYS   173      61.340  40.920  55.580  1.00  0.00           O  
ATOM   2718  CB  LYS   173      63.180  39.570  57.900  1.00  0.00           C  
ATOM   2719  CG  LYS   173      64.710  39.770  58.100  1.00  0.00           C  
ATOM   2720  CD  LYS   173      65.390  38.630  58.820  1.00  0.00           C  
ATOM   2721  CE  LYS   173      66.860  38.670  59.000  1.00  0.00           C  
ATOM   2722  NZ  LYS   173      67.400  37.660  60.000  1.00  0.00           N1+
ATOM   2723  HN  LYS   173      62.490  41.200  59.770  1.00  0.00           H  
ATOM   2724  HA  LYS   173      63.230  41.560  57.150  1.00  0.00           H  
ATOM   2725  HB1 LYS   173      63.040  38.980  56.970  1.00  0.00           H  
ATOM   2726  HB2 LYS   173      62.750  39.070  58.800  1.00  0.00           H  
ATOM   2727  HG1 LYS   173      64.920  40.750  58.570  1.00  0.00           H  
ATOM   2728  HG2 LYS   173      65.140  39.850  57.070  1.00  0.00           H  
ATOM   2729  HD1 LYS   173      65.190  37.720  58.210  1.00  0.00           H  
ATOM   2730  HD2 LYS   173      64.930  38.560  59.830  1.00  0.00           H  
ATOM   2731  HE1 LYS   173      67.220  39.660  59.340  1.00  0.00           H  
ATOM   2732  HE2 LYS   173      67.340  38.480  58.010  1.00  0.00           H  
ATOM   2733  HZ1 LYS   173      67.380  36.690  59.640  1.00  0.00           H  
ATOM   2734  HZ2 LYS   173      66.870  37.640  60.890  1.00  0.00           H  
ATOM   2735  HZ3 LYS   173      68.380  37.960  60.180  1.00  0.00           H  
ATOM   2736  N   TRP   174      60.100  40.650  57.390  1.00  0.00           N  
ATOM   2737  CA  TRP   174      58.820  40.480  56.700  1.00  0.00           C  
ATOM   2738  C   TRP   174      58.370  41.770  56.070  1.00  0.00           C  
ATOM   2739  O   TRP   174      58.030  41.870  54.890  1.00  0.00           O  
ATOM   2740  CB  TRP   174      57.740  40.040  57.820  1.00  0.00           C  
ATOM   2741  CG  TRP   174      57.890  38.720  58.560  1.00  0.00           C  
ATOM   2742  CD1 TRP   174      58.890  37.790  58.460  1.00  0.00           C  
ATOM   2743  CD2 TRP   174      56.860  38.070  59.270  1.00  0.00           C  
ATOM   2744  CE2 TRP   174      57.320  36.820  59.690  1.00  0.00           C  
ATOM   2745  CE3 TRP   174      55.480  38.370  59.440  1.00  0.00           C  
ATOM   2746  NE1 TRP   174      58.570  36.710  59.200  1.00  0.00           N  
ATOM   2747  CZ2 TRP   174      56.560  35.890  60.330  1.00  0.00           C  
ATOM   2748  CZ3 TRP   174      54.730  37.450  60.180  1.00  0.00           C  
ATOM   2749  CH2 TRP   174      55.260  36.270  60.620  1.00  0.00           C  
ATOM   2750  HN  TRP   174      60.060  40.740  58.380  1.00  0.00           H  
ATOM   2751  HA  TRP   174      58.870  39.700  55.950  1.00  0.00           H  
ATOM   2752  HB1 TRP   174      56.770  39.980  57.300  1.00  0.00           H  
ATOM   2753  HB2 TRP   174      57.630  40.810  58.620  1.00  0.00           H  
ATOM   2754  HD1 TRP   174      59.870  37.990  58.060  1.00  0.00           H  
ATOM   2755  HE1 TRP   174      59.230  36.070  59.520  1.00  0.00           H  
ATOM   2756  HE3 TRP   174      55.060  39.210  58.910  1.00  0.00           H  
ATOM   2757  HZ2 TRP   174      56.930  34.900  60.540  1.00  0.00           H  
ATOM   2758  HZ3 TRP   174      53.690  37.640  60.390  1.00  0.00           H  
ATOM   2759  HH2 TRP   174      54.660  35.530  61.130  1.00  0.00           H  
ATOM   2760  N   ALA   175      58.570  42.870  56.860  1.00  0.00           N  
ATOM   2761  CA  ALA   175      58.220  44.210  56.380  1.00  0.00           C  
ATOM   2762  C   ALA   175      59.120  44.720  55.270  1.00  0.00           C  
ATOM   2763  O   ALA   175      58.690  45.510  54.410  1.00  0.00           O  
ATOM   2764  CB  ALA   175      58.460  45.140  57.560  1.00  0.00           C  
ATOM   2765  HN  ALA   175      58.910  42.690  57.780  1.00  0.00           H  
ATOM   2766  HA  ALA   175      57.240  44.220  55.920  1.00  0.00           H  
ATOM   2767  HB1 ALA   175      59.490  44.990  57.940  1.00  0.00           H  
ATOM   2768  HB2 ALA   175      57.890  44.840  58.460  1.00  0.00           H  
ATOM   2769  HB3 ALA   175      58.270  46.200  57.320  1.00  0.00           H  
ATOM   2770  N   ARG   176      60.430  44.310  55.290  1.00  0.00           N  
ATOM   2771  CA  ARG   176      61.300  44.550  54.190  1.00  0.00           C  
ATOM   2772  C   ARG   176      60.840  43.910  52.920  1.00  0.00           C  
ATOM   2773  O   ARG   176      60.820  44.500  51.860  1.00  0.00           O  
ATOM   2774  CB  ARG   176      62.720  44.030  54.670  1.00  0.00           C  
ATOM   2775  CG  ARG   176      63.550  45.040  55.500  1.00  0.00           C  
ATOM   2776  CD  ARG   176      64.780  44.440  56.160  1.00  0.00           C  
ATOM   2777  NE  ARG   176      65.560  45.450  56.890  1.00  0.00           N  
ATOM   2778  CZ  ARG   176      66.900  45.680  56.860  1.00  0.00           C  
ATOM   2779  NH1 ARG   176      67.710  45.150  55.940  1.00  0.00           N1+
ATOM   2780  NH2 ARG   176      67.380  46.490  57.830  1.00  0.00           N  
ATOM   2781  HN  ARG   176      60.690  43.900  56.160  1.00  0.00           H  
ATOM   2782  HA  ARG   176      61.310  45.620  54.120  1.00  0.00           H  
ATOM   2783  HB1 ARG   176      63.360  43.890  53.770  1.00  0.00           H  
ATOM   2784  HB2 ARG   176      62.670  43.020  55.120  1.00  0.00           H  
ATOM   2785  HG1 ARG   176      62.800  45.430  56.230  1.00  0.00           H  
ATOM   2786  HG2 ARG   176      63.820  45.880  54.820  1.00  0.00           H  
ATOM   2787  HD1 ARG   176      65.310  43.820  55.410  1.00  0.00           H  
ATOM   2788  HD2 ARG   176      64.380  43.750  56.940  1.00  0.00           H  
ATOM   2789  HE  ARG   176      65.040  46.060  57.490  1.00  0.00           H  
ATOM   2790 1HH1 ARG   176      67.190  44.760  55.180  1.00  0.00           H  
ATOM   2791 2HH1 ARG   176      68.630  45.520  55.840  1.00  0.00           H  
ATOM   2792 1HH2 ARG   176      66.820  46.640  58.640  1.00  0.00           H  
ATOM   2793 2HH2 ARG   176      68.340  46.420  58.080  1.00  0.00           H  
ATOM   2794  N   PHE   177      60.470  42.630  53.010  1.00  0.00           N  
ATOM   2795  CA  PHE   177      60.040  41.870  51.910  1.00  0.00           C  
ATOM   2796  C   PHE   177      58.650  42.310  51.300  1.00  0.00           C  
ATOM   2797  O   PHE   177      58.360  42.510  50.120  1.00  0.00           O  
ATOM   2798  CB  PHE   177      60.160  40.410  52.400  1.00  0.00           C  
ATOM   2799  CG  PHE   177      59.320  39.390  51.530  1.00  0.00           C  
ATOM   2800  CD1 PHE   177      57.940  39.120  51.860  1.00  0.00           C  
ATOM   2801  CD2 PHE   177      59.970  38.650  50.550  1.00  0.00           C  
ATOM   2802  CE1 PHE   177      57.330  38.130  51.100  1.00  0.00           C  
ATOM   2803  CE2 PHE   177      59.280  37.730  49.740  1.00  0.00           C  
ATOM   2804  CZ  PHE   177      57.930  37.510  50.000  1.00  0.00           C  
ATOM   2805  HN  PHE   177      60.790  42.140  53.820  1.00  0.00           H  
ATOM   2806  HA  PHE   177      60.880  41.980  51.250  1.00  0.00           H  
ATOM   2807  HB1 PHE   177      59.630  40.300  53.360  1.00  0.00           H  
ATOM   2808  HB2 PHE   177      61.220  40.110  52.550  1.00  0.00           H  
ATOM   2809  HD1 PHE   177      57.480  39.570  52.730  1.00  0.00           H  
ATOM   2810  HD2 PHE   177      61.000  38.890  50.320  1.00  0.00           H  
ATOM   2811  HE1 PHE   177      56.300  37.840  51.280  1.00  0.00           H  
ATOM   2812  HE2 PHE   177      59.750  37.260  48.880  1.00  0.00           H  
ATOM   2813  HZ  PHE   177      57.380  36.780  49.420  1.00  0.00           H  
ATOM   2814  N   TYR   178      57.630  42.660  52.100  1.00  0.00           N  
ATOM   2815  CA  TYR   178      56.430  43.260  51.600  1.00  0.00           C  
ATOM   2816  C   TYR   178      56.690  44.690  51.100  1.00  0.00           C  
ATOM   2817  O   TYR   178      56.160  45.120  50.090  1.00  0.00           O  
ATOM   2818  CB  TYR   178      55.430  43.370  52.800  1.00  0.00           C  
ATOM   2819  CG  TYR   178      55.100  41.920  53.400  1.00  0.00           C  
ATOM   2820  CD1 TYR   178      54.750  40.880  52.530  1.00  0.00           C  
ATOM   2821  CD2 TYR   178      55.020  41.770  54.810  1.00  0.00           C  
ATOM   2822  CE1 TYR   178      54.290  39.650  53.100  1.00  0.00           C  
ATOM   2823  CE2 TYR   178      54.560  40.610  55.290  1.00  0.00           C  
ATOM   2824  CZ  TYR   178      54.280  39.500  54.460  1.00  0.00           C  
ATOM   2825  OH  TYR   178      53.810  38.350  55.030  1.00  0.00           O  
ATOM   2826  HN  TYR   178      57.580  42.380  53.050  1.00  0.00           H  
ATOM   2827  HA  TYR   178      56.010  42.700  50.770  1.00  0.00           H  
ATOM   2828  HB1 TYR   178      54.470  43.840  52.490  1.00  0.00           H  
ATOM   2829  HB2 TYR   178      55.900  44.010  53.580  1.00  0.00           H  
ATOM   2830  HD1 TYR   178      54.780  40.980  51.460  1.00  0.00           H  
ATOM   2831  HD2 TYR   178      55.370  42.570  55.440  1.00  0.00           H  
ATOM   2832  HE1 TYR   178      53.960  38.930  52.360  1.00  0.00           H  
ATOM   2833  HE2 TYR   178      54.500  40.560  56.370  1.00  0.00           H  
ATOM   2834  HH  TYR   178      53.620  37.770  54.290  1.00  0.00           H  
ATOM   2835  N   THR   179      57.600  45.460  51.740  1.00  0.00           N  
ATOM   2836  CA  THR   179      57.990  46.780  51.190  1.00  0.00           C  
ATOM   2837  C   THR   179      58.740  46.680  49.840  1.00  0.00           C  
ATOM   2838  O   THR   179      58.390  47.470  48.970  1.00  0.00           O  
ATOM   2839  CB  THR   179      58.790  47.770  52.070  1.00  0.00           C  
ATOM   2840  CG2 THR   179      58.810  49.250  51.550  1.00  0.00           C  
ATOM   2841  OG1 THR   179      58.220  47.970  53.380  1.00  0.00           O  
ATOM   2842  HN  THR   179      57.930  45.100  52.610  1.00  0.00           H  
ATOM   2843  HA  THR   179      57.040  47.270  51.040  1.00  0.00           H  
ATOM   2844  HB  THR   179      59.790  47.360  52.310  1.00  0.00           H  
ATOM   2845  HG1 THR   179      58.450  47.160  53.850  1.00  0.00           H  
ATOM   2846 1HG2 THR   179      59.240  49.410  50.540  1.00  0.00           H  
ATOM   2847 2HG2 THR   179      59.410  49.900  52.210  1.00  0.00           H  
ATOM   2848 3HG2 THR   179      57.750  49.610  51.570  1.00  0.00           H  
ATOM   2849  N   ALA   180      59.610  45.670  49.590  1.00  0.00           N  
ATOM   2850  CA  ALA   180      60.210  45.450  48.280  1.00  0.00           C  
ATOM   2851  C   ALA   180      59.160  45.250  47.130  1.00  0.00           C  
ATOM   2852  O   ALA   180      59.340  45.730  46.020  1.00  0.00           O  
ATOM   2853  CB  ALA   180      60.970  44.060  48.450  1.00  0.00           C  
ATOM   2854  HN  ALA   180      59.820  44.990  50.290  1.00  0.00           H  
ATOM   2855  HA  ALA   180      60.720  46.360  48.010  1.00  0.00           H  
ATOM   2856  HB1 ALA   180      60.360  43.210  48.820  1.00  0.00           H  
ATOM   2857  HB2 ALA   180      61.780  44.180  49.210  1.00  0.00           H  
ATOM   2858  HB3 ALA   180      61.480  43.890  47.480  1.00  0.00           H  
ATOM   2859  N   GLU   181      58.080  44.500  47.300  1.00  0.00           N  
ATOM   2860  CA  GLU   181      57.070  44.240  46.340  1.00  0.00           C  
ATOM   2861  C   GLU   181      56.210  45.410  46.100  1.00  0.00           C  
ATOM   2862  O   GLU   181      55.680  45.700  45.000  1.00  0.00           O  
ATOM   2863  CB  GLU   181      56.310  42.920  46.590  1.00  0.00           C  
ATOM   2864  CG  GLU   181      57.260  41.770  46.280  1.00  0.00           C  
ATOM   2865  CD  GLU   181      56.570  40.440  45.950  1.00  0.00           C  
ATOM   2866  OE1 GLU   181      56.630  40.010  44.740  1.00  0.00           O  
ATOM   2867  OE2 GLU   181      55.960  39.830  46.870  1.00  0.00           O1-
ATOM   2868  HN  GLU   181      57.850  44.080  48.180  1.00  0.00           H  
ATOM   2869  HA  GLU   181      57.540  44.040  45.390  1.00  0.00           H  
ATOM   2870  HB1 GLU   181      55.380  42.920  45.980  1.00  0.00           H  
ATOM   2871  HB2 GLU   181      55.970  43.040  47.650  1.00  0.00           H  
ATOM   2872  HG1 GLU   181      57.880  41.490  47.150  1.00  0.00           H  
ATOM   2873  HG2 GLU   181      57.980  41.960  45.450  1.00  0.00           H  
ATOM   2874  N   VAL   182      55.980  46.260  47.150  1.00  0.00           N  
ATOM   2875  CA  VAL   182      55.310  47.580  47.000  1.00  0.00           C  
ATOM   2876  C   VAL   182      55.990  48.580  46.150  1.00  0.00           C  
ATOM   2877  O   VAL   182      55.410  49.150  45.230  1.00  0.00           O  
ATOM   2878  CB  VAL   182      54.990  48.160  48.350  1.00  0.00           C  
ATOM   2879  CG1 VAL   182      54.300  49.550  48.200  1.00  0.00           C  
ATOM   2880  CG2 VAL   182      53.870  47.280  48.980  1.00  0.00           C  
ATOM   2881  HN  VAL   182      56.300  46.060  48.070  1.00  0.00           H  
ATOM   2882  HA  VAL   182      54.390  47.370  46.470  1.00  0.00           H  
ATOM   2883  HB  VAL   182      55.910  48.240  48.960  1.00  0.00           H  
ATOM   2884 1HG1 VAL   182      53.850  49.760  49.190  1.00  0.00           H  
ATOM   2885 2HG1 VAL   182      53.480  49.560  47.460  1.00  0.00           H  
ATOM   2886 3HG1 VAL   182      54.930  50.460  48.170  1.00  0.00           H  
ATOM   2887 1HG2 VAL   182      53.850  47.470  50.070  1.00  0.00           H  
ATOM   2888 2HG2 VAL   182      53.940  46.180  48.890  1.00  0.00           H  
ATOM   2889 3HG2 VAL   182      52.910  47.600  48.510  1.00  0.00           H  
ATOM   2890  N   VAL   183      57.300  48.640  46.280  1.00  0.00           N  
ATOM   2891  CA  VAL   183      58.220  49.330  45.340  1.00  0.00           C  
ATOM   2892  C   VAL   183      58.100  48.750  43.940  1.00  0.00           C  
ATOM   2893  O   VAL   183      57.890  49.500  43.030  1.00  0.00           O  
ATOM   2894  CB  VAL   183      59.630  49.170  45.840  1.00  0.00           C  
ATOM   2895  CG1 VAL   183      60.680  49.690  44.830  1.00  0.00           C  
ATOM   2896  CG2 VAL   183      59.790  49.890  47.160  1.00  0.00           C  
ATOM   2897  HN  VAL   183      57.760  48.160  47.020  1.00  0.00           H  
ATOM   2898  HA  VAL   183      58.010  50.390  45.300  1.00  0.00           H  
ATOM   2899  HB  VAL   183      59.770  48.080  46.030  1.00  0.00           H  
ATOM   2900 1HG1 VAL   183      60.640  49.170  43.850  1.00  0.00           H  
ATOM   2901 2HG1 VAL   183      61.720  49.570  45.200  1.00  0.00           H  
ATOM   2902 3HG1 VAL   183      60.650  50.800  44.790  1.00  0.00           H  
ATOM   2903 1HG2 VAL   183      58.970  49.560  47.830  1.00  0.00           H  
ATOM   2904 2HG2 VAL   183      59.750  50.980  46.960  1.00  0.00           H  
ATOM   2905 3HG2 VAL   183      60.770  49.640  47.620  1.00  0.00           H  
ATOM   2906  N   LEU   184      58.250  47.410  43.790  1.00  0.00           N  
ATOM   2907  CA  LEU   184      58.110  46.860  42.430  1.00  0.00           C  
ATOM   2908  C   LEU   184      56.810  47.070  41.720  1.00  0.00           C  
ATOM   2909  O   LEU   184      56.730  47.300  40.470  1.00  0.00           O  
ATOM   2910  CB  LEU   184      58.490  45.320  42.280  1.00  0.00           C  
ATOM   2911  CG  LEU   184      59.940  44.990  42.610  1.00  0.00           C  
ATOM   2912  CD1 LEU   184      60.070  43.550  42.230  1.00  0.00           C  
ATOM   2913  CD2 LEU   184      60.880  45.930  41.790  1.00  0.00           C  
ATOM   2914  HN  LEU   184      58.370  46.750  44.530  1.00  0.00           H  
ATOM   2915  HA  LEU   184      58.710  47.540  41.840  1.00  0.00           H  
ATOM   2916  HB1 LEU   184      58.280  44.980  41.250  1.00  0.00           H  
ATOM   2917  HB2 LEU   184      57.830  44.740  42.970  1.00  0.00           H  
ATOM   2918  HG  LEU   184      60.200  45.100  43.690  1.00  0.00           H  
ATOM   2919 1HD1 LEU   184      59.510  42.940  42.970  1.00  0.00           H  
ATOM   2920 2HD1 LEU   184      61.140  43.270  42.370  1.00  0.00           H  
ATOM   2921 3HD1 LEU   184      59.670  43.420  41.200  1.00  0.00           H  
ATOM   2922 1HD2 LEU   184      60.500  45.840  40.750  1.00  0.00           H  
ATOM   2923 2HD2 LEU   184      61.950  45.690  41.970  1.00  0.00           H  
ATOM   2924 3HD2 LEU   184      60.830  47.010  42.050  1.00  0.00           H  
ATOM   2925  N   ALA   185      55.700  46.950  42.430  1.00  0.00           N  
ATOM   2926  CA  ALA   185      54.330  47.330  42.010  1.00  0.00           C  
ATOM   2927  C   ALA   185      54.180  48.820  41.650  1.00  0.00           C  
ATOM   2928  O   ALA   185      53.590  49.120  40.600  1.00  0.00           O  
ATOM   2929  CB  ALA   185      53.340  46.990  43.220  1.00  0.00           C  
ATOM   2930  HN  ALA   185      55.730  46.620  43.370  1.00  0.00           H  
ATOM   2931  HA  ALA   185      54.080  46.780  41.120  1.00  0.00           H  
ATOM   2932  HB1 ALA   185      52.320  47.000  42.780  1.00  0.00           H  
ATOM   2933  HB2 ALA   185      53.440  47.780  44.000  1.00  0.00           H  
ATOM   2934  HB3 ALA   185      53.590  45.950  43.520  1.00  0.00           H  
ATOM   2935  N   LEU   186      54.670  49.830  42.490  1.00  0.00           N  
ATOM   2936  CA  LEU   186      54.560  51.240  42.190  1.00  0.00           C  
ATOM   2937  C   LEU   186      55.300  51.560  40.900  1.00  0.00           C  
ATOM   2938  O   LEU   186      54.810  52.250  40.010  1.00  0.00           O  
ATOM   2939  CB  LEU   186      54.810  52.240  43.430  1.00  0.00           C  
ATOM   2940  CG  LEU   186      53.810  52.300  44.570  1.00  0.00           C  
ATOM   2941  CD1 LEU   186      54.390  53.150  45.740  1.00  0.00           C  
ATOM   2942  CD2 LEU   186      52.450  52.870  44.090  1.00  0.00           C  
ATOM   2943  HN  LEU   186      55.090  49.800  43.400  1.00  0.00           H  
ATOM   2944  HA  LEU   186      53.530  51.500  41.960  1.00  0.00           H  
ATOM   2945  HB1 LEU   186      54.950  53.300  43.120  1.00  0.00           H  
ATOM   2946  HB2 LEU   186      55.820  51.880  43.740  1.00  0.00           H  
ATOM   2947  HG  LEU   186      53.650  51.300  45.030  1.00  0.00           H  
ATOM   2948 1HD1 LEU   186      54.820  54.120  45.390  1.00  0.00           H  
ATOM   2949 2HD1 LEU   186      55.260  52.620  46.190  1.00  0.00           H  
ATOM   2950 3HD1 LEU   186      53.650  53.350  46.550  1.00  0.00           H  
ATOM   2951 1HD2 LEU   186      52.640  53.890  43.680  1.00  0.00           H  
ATOM   2952 2HD2 LEU   186      51.800  52.890  44.990  1.00  0.00           H  
ATOM   2953 3HD2 LEU   186      52.090  52.270  43.230  1.00  0.00           H  
ATOM   2954  N   ASP   187      56.500  50.970  40.830  1.00  0.00           N  
ATOM   2955  CA  ASP   187      57.300  51.170  39.720  1.00  0.00           C  
ATOM   2956  C   ASP   187      56.680  50.770  38.290  1.00  0.00           C  
ATOM   2957  O   ASP   187      56.800  51.560  37.410  1.00  0.00           O  
ATOM   2958  CB  ASP   187      58.620  50.350  40.020  1.00  0.00           C  
ATOM   2959  CG  ASP   187      59.670  50.340  38.900  1.00  0.00           C  
ATOM   2960  OD1 ASP   187      60.370  49.270  38.770  1.00  0.00           O  
ATOM   2961  OD2 ASP   187      59.840  51.320  38.140  1.00  0.00           O1-
ATOM   2962  HN  ASP   187      56.810  50.430  41.610  1.00  0.00           H  
ATOM   2963  HA  ASP   187      57.520  52.230  39.620  1.00  0.00           H  
ATOM   2964  HB1 ASP   187      58.290  49.320  40.270  1.00  0.00           H  
ATOM   2965  HB2 ASP   187      59.000  50.790  40.970  1.00  0.00           H  
ATOM   2966  N   ALA   188      55.980  49.630  38.170  1.00  0.00           N  
ATOM   2967  CA  ALA   188      55.100  49.380  37.010  1.00  0.00           C  
ATOM   2968  C   ALA   188      54.020  50.430  36.800  1.00  0.00           C  
ATOM   2969  O   ALA   188      53.830  50.940  35.720  1.00  0.00           O  
ATOM   2970  CB  ALA   188      54.480  48.030  37.040  1.00  0.00           C  
ATOM   2971  HN  ALA   188      55.840  49.140  39.020  1.00  0.00           H  
ATOM   2972  HA  ALA   188      55.810  49.380  36.200  1.00  0.00           H  
ATOM   2973  HB1 ALA   188      55.260  47.240  36.980  1.00  0.00           H  
ATOM   2974  HB2 ALA   188      53.810  47.980  36.160  1.00  0.00           H  
ATOM   2975  HB3 ALA   188      53.960  47.930  38.020  1.00  0.00           H  
ATOM   2976  N   ILE   189      53.290  50.790  37.880  1.00  0.00           N  
ATOM   2977  CA  ILE   189      52.280  51.770  37.830  1.00  0.00           C  
ATOM   2978  C   ILE   189      52.770  53.130  37.340  1.00  0.00           C  
ATOM   2979  O   ILE   189      52.130  53.780  36.470  1.00  0.00           O  
ATOM   2980  CB  ILE   189      51.600  51.930  39.280  1.00  0.00           C  
ATOM   2981  CG1 ILE   189      50.800  50.630  39.620  1.00  0.00           C  
ATOM   2982  CG2 ILE   189      50.660  53.130  39.340  1.00  0.00           C  
ATOM   2983  CD  ILE   189      50.340  50.490  41.070  1.00  0.00           C  
ATOM   2984  HN  ILE   189      53.480  50.380  38.770  1.00  0.00           H  
ATOM   2985  HA  ILE   189      51.410  51.440  37.290  1.00  0.00           H  
ATOM   2986  HB  ILE   189      52.390  52.080  40.050  1.00  0.00           H  
ATOM   2987 1HG1 ILE   189      51.400  49.700  39.490  1.00  0.00           H  
ATOM   2988 2HG1 ILE   189      49.920  50.420  38.970  1.00  0.00           H  
ATOM   2989 1HG2 ILE   189      50.080  53.160  40.290  1.00  0.00           H  
ATOM   2990 2HG2 ILE   189      49.860  53.050  38.580  1.00  0.00           H  
ATOM   2991 3HG2 ILE   189      51.210  54.080  39.190  1.00  0.00           H  
ATOM   2992  HD1 ILE   189      51.220  50.840  41.650  1.00  0.00           H  
ATOM   2993  HD2 ILE   189      50.210  49.390  41.210  1.00  0.00           H  
ATOM   2994  HD3 ILE   189      49.500  51.170  41.310  1.00  0.00           H  
ATOM   2995  N   HSD   190      53.980  53.580  37.780  1.00  0.00           N  
ATOM   2996  CA  HSD   190      54.710  54.720  37.190  1.00  0.00           C  
ATOM   2997  C   HSD   190      55.160  54.510  35.770  1.00  0.00           C  
ATOM   2998  O   HSD   190      55.090  55.440  34.960  1.00  0.00           O  
ATOM   2999  CB  HSD   190      55.840  55.200  38.110  1.00  0.00           C  
ATOM   3000  CG  HSD   190      55.310  55.970  39.320  1.00  0.00           C  
ATOM   3001  CD2 HSD   190      55.970  56.080  40.490  1.00  0.00           C  
ATOM   3002  ND1 HSD   190      54.130  56.640  39.510  1.00  0.00           N  
ATOM   3003  CE1 HSD   190      54.030  57.020  40.830  1.00  0.00           C  
ATOM   3004  NE2 HSD   190      55.230  56.790  41.450  1.00  0.00           N  
ATOM   3005  HN  HSD   190      54.440  53.050  38.490  1.00  0.00           H  
ATOM   3006  HA  HSD   190      54.000  55.520  36.980  1.00  0.00           H  
ATOM   3007  HB1 HSD   190      56.480  55.950  37.590  1.00  0.00           H  
ATOM   3008  HB2 HSD   190      56.460  54.310  38.340  1.00  0.00           H  
ATOM   3009  HD1 HSD   190      53.360  56.640  38.870  1.00  0.00           H  
ATOM   3010  HD2 HSD   190      56.800  55.540  40.910  1.00  0.00           H  
ATOM   3011  HE1 HSD   190      53.190  57.540  41.290  1.00  0.00           H  
ATOM   3012  N   SER   191      55.640  53.290  35.370  1.00  0.00           N  
ATOM   3013  CA  SER   191      55.950  52.970  33.980  1.00  0.00           C  
ATOM   3014  C   SER   191      54.790  53.080  33.000  1.00  0.00           C  
ATOM   3015  O   SER   191      54.920  53.660  31.970  1.00  0.00           O  
ATOM   3016  CB  SER   191      56.640  51.550  33.830  1.00  0.00           C  
ATOM   3017  OG  SER   191      57.790  51.340  34.650  1.00  0.00           O  
ATOM   3018  HN  SER   191      55.710  52.590  36.070  1.00  0.00           H  
ATOM   3019  HA  SER   191      56.670  53.710  33.650  1.00  0.00           H  
ATOM   3020  HB1 SER   191      56.990  51.330  32.800  1.00  0.00           H  
ATOM   3021  HB2 SER   191      55.880  50.840  34.200  1.00  0.00           H  
ATOM   3022  HG1 SER   191      57.390  51.230  35.520  1.00  0.00           H  
ATOM   3023  N   MET   192      53.610  52.580  33.430  1.00  0.00           N  
ATOM   3024  CA  MET   192      52.370  52.710  32.620  1.00  0.00           C  
ATOM   3025  C   MET   192      51.690  54.150  32.660  1.00  0.00           C  
ATOM   3026  O   MET   192      50.580  54.260  32.220  1.00  0.00           O  
ATOM   3027  CB  MET   192      51.280  51.750  33.060  1.00  0.00           C  
ATOM   3028  CG  MET   192      51.570  50.210  33.070  1.00  0.00           C  
ATOM   3029  SD  MET   192      50.230  49.070  33.530  1.00  0.00           S  
ATOM   3030  CE  MET   192      50.550  49.360  35.290  1.00  0.00           C  
ATOM   3031  HN  MET   192      53.580  52.020  34.250  1.00  0.00           H  
ATOM   3032  HA  MET   192      52.570  52.500  31.580  1.00  0.00           H  
ATOM   3033  HB1 MET   192      50.500  51.990  32.310  1.00  0.00           H  
ATOM   3034  HB2 MET   192      50.950  52.040  34.080  1.00  0.00           H  
ATOM   3035  HG1 MET   192      52.530  50.020  33.590  1.00  0.00           H  
ATOM   3036  HG2 MET   192      51.850  50.080  32.000  1.00  0.00           H  
ATOM   3037  HE1 MET   192      49.810  48.810  35.900  1.00  0.00           H  
ATOM   3038  HE2 MET   192      50.610  50.440  35.530  1.00  0.00           H  
ATOM   3039  HE3 MET   192      51.530  48.980  35.650  1.00  0.00           H  
ATOM   3040  N   GLY   193      52.380  55.280  33.170  1.00  0.00           N  
ATOM   3041  CA  GLY   193      51.960  56.650  33.110  1.00  0.00           C  
ATOM   3042  C   GLY   193      51.060  57.090  34.170  1.00  0.00           C  
ATOM   3043  O   GLY   193      50.350  57.990  33.920  1.00  0.00           O  
ATOM   3044  HN  GLY   193      53.270  55.080  33.550  1.00  0.00           H  
ATOM   3045  HA1 GLY   193      51.420  56.870  32.200  1.00  0.00           H  
ATOM   3046  HA2 GLY   193      52.820  57.300  33.150  1.00  0.00           H  
ATOM   3047  N   PHE   194      51.040  56.460  35.360  1.00  0.00           N  
ATOM   3048  CA  PHE   194      50.140  56.740  36.440  1.00  0.00           C  
ATOM   3049  C   PHE   194      50.800  57.180  37.760  1.00  0.00           C  
ATOM   3050  O   PHE   194      51.890  56.770  38.160  1.00  0.00           O  
ATOM   3051  CB  PHE   194      49.240  55.550  36.830  1.00  0.00           C  
ATOM   3052  CG  PHE   194      48.410  54.960  35.690  1.00  0.00           C  
ATOM   3053  CD1 PHE   194      48.850  53.810  34.980  1.00  0.00           C  
ATOM   3054  CD2 PHE   194      47.130  55.580  35.350  1.00  0.00           C  
ATOM   3055  CE1 PHE   194      48.040  53.220  34.010  1.00  0.00           C  
ATOM   3056  CE2 PHE   194      46.380  54.890  34.370  1.00  0.00           C  
ATOM   3057  CZ  PHE   194      46.810  53.730  33.670  1.00  0.00           C  
ATOM   3058  HN  PHE   194      51.760  55.810  35.600  1.00  0.00           H  
ATOM   3059  HA  PHE   194      49.430  57.540  36.270  1.00  0.00           H  
ATOM   3060  HB1 PHE   194      48.490  55.740  37.620  1.00  0.00           H  
ATOM   3061  HB2 PHE   194      49.880  54.730  37.220  1.00  0.00           H  
ATOM   3062  HD1 PHE   194      49.810  53.420  35.270  1.00  0.00           H  
ATOM   3063  HD2 PHE   194      46.690  56.430  35.870  1.00  0.00           H  
ATOM   3064  HE1 PHE   194      48.400  52.340  33.510  1.00  0.00           H  
ATOM   3065  HE2 PHE   194      45.430  55.240  34.010  1.00  0.00           H  
ATOM   3066  HZ  PHE   194      46.050  53.310  33.030  1.00  0.00           H  
ATOM   3067  N   ILE   195      50.120  58.150  38.380  1.00  0.00           N  
ATOM   3068  CA  ILE   195      50.310  58.570  39.790  1.00  0.00           C  
ATOM   3069  C   ILE   195      49.460  57.560  40.520  1.00  0.00           C  
ATOM   3070  O   ILE   195      48.380  57.130  40.040  1.00  0.00           O  
ATOM   3071  CB  ILE   195      49.900  60.050  39.880  1.00  0.00           C  
ATOM   3072  CG1 ILE   195      50.950  60.980  39.190  1.00  0.00           C  
ATOM   3073  CG2 ILE   195      49.670  60.410  41.370  1.00  0.00           C  
ATOM   3074  CD  ILE   195      52.390  60.890  39.620  1.00  0.00           C  
ATOM   3075  HN  ILE   195      49.350  58.560  37.900  1.00  0.00           H  
ATOM   3076  HA  ILE   195      51.290  58.240  40.130  1.00  0.00           H  
ATOM   3077  HB  ILE   195      48.900  60.180  39.420  1.00  0.00           H  
ATOM   3078 1HG1 ILE   195      50.680  62.040  39.340  1.00  0.00           H  
ATOM   3079 2HG1 ILE   195      50.960  60.750  38.100  1.00  0.00           H  
ATOM   3080 1HG2 ILE   195      48.810  59.840  41.780  1.00  0.00           H  
ATOM   3081 2HG2 ILE   195      49.480  61.500  41.430  1.00  0.00           H  
ATOM   3082 3HG2 ILE   195      50.590  60.240  41.970  1.00  0.00           H  
ATOM   3083  HD1 ILE   195      52.790  59.880  39.370  1.00  0.00           H  
ATOM   3084  HD2 ILE   195      52.490  60.990  40.710  1.00  0.00           H  
ATOM   3085  HD3 ILE   195      52.940  61.640  39.020  1.00  0.00           H  
ATOM   3086  N   HSD   196      49.900  57.090  41.710  1.00  0.00           N  
ATOM   3087  CA  HSD   196      49.060  56.190  42.540  1.00  0.00           C  
ATOM   3088  C   HSD   196      48.230  56.980  43.610  1.00  0.00           C  
ATOM   3089  O   HSD   196      47.130  56.550  43.870  1.00  0.00           O  
ATOM   3090  CB  HSD   196      50.010  55.270  43.300  1.00  0.00           C  
ATOM   3091  CG  HSD   196      49.300  54.230  44.140  1.00  0.00           C  
ATOM   3092  CD2 HSD   196      48.710  53.020  43.760  1.00  0.00           C  
ATOM   3093  ND1 HSD   196      49.210  54.310  45.450  1.00  0.00           N  
ATOM   3094  CE1 HSD   196      48.540  53.240  45.870  1.00  0.00           C  
ATOM   3095  NE2 HSD   196      48.180  52.490  44.880  1.00  0.00           N  
ATOM   3096  HN  HSD   196      50.680  57.510  42.180  1.00  0.00           H  
ATOM   3097  HA  HSD   196      48.440  55.570  41.910  1.00  0.00           H  
ATOM   3098  HB1 HSD   196      50.700  55.900  43.910  1.00  0.00           H  
ATOM   3099  HB2 HSD   196      50.520  54.790  42.440  1.00  0.00           H  
ATOM   3100  HD1 HSD   196      49.520  55.100  45.980  1.00  0.00           H  
ATOM   3101  HD2 HSD   196      48.460  52.550  42.820  1.00  0.00           H  
ATOM   3102  HE1 HSD   196      48.290  53.220  46.930  1.00  0.00           H  
ATOM   3103  N   ARG   197      48.840  58.060  44.180  1.00  0.00           N  
ATOM   3104  CA  ARG   197      48.350  58.610  45.440  1.00  0.00           C  
ATOM   3105  C   ARG   197      48.530  57.740  46.720  1.00  0.00           C  
ATOM   3106  O   ARG   197      49.570  57.300  46.960  1.00  0.00           O  
ATOM   3107  CB  ARG   197      46.980  59.250  45.310  1.00  0.00           C  
ATOM   3108  CG  ARG   197      46.920  60.340  44.240  1.00  0.00           C  
ATOM   3109  CD  ARG   197      47.600  61.660  44.590  1.00  0.00           C  
ATOM   3110  NE  ARG   197      47.800  62.470  43.360  1.00  0.00           N  
ATOM   3111  CZ  ARG   197      46.860  62.880  42.560  1.00  0.00           C  
ATOM   3112  NH1 ARG   197      45.580  62.720  42.670  1.00  0.00           N1+
ATOM   3113  NH2 ARG   197      47.170  63.770  41.680  1.00  0.00           N  
ATOM   3114  HN  ARG   197      49.770  58.310  43.920  1.00  0.00           H  
ATOM   3115  HA  ARG   197      49.060  59.400  45.660  1.00  0.00           H  
ATOM   3116  HB1 ARG   197      46.630  59.650  46.290  1.00  0.00           H  
ATOM   3117  HB2 ARG   197      46.210  58.510  45.020  1.00  0.00           H  
ATOM   3118  HG1 ARG   197      45.830  60.530  44.180  1.00  0.00           H  
ATOM   3119  HG2 ARG   197      47.340  59.970  43.270  1.00  0.00           H  
ATOM   3120  HD1 ARG   197      48.620  61.500  45.000  1.00  0.00           H  
ATOM   3121  HD2 ARG   197      46.970  62.250  45.290  1.00  0.00           H  
ATOM   3122  HE  ARG   197      48.720  62.840  43.180  1.00  0.00           H  
ATOM   3123 1HH1 ARG   197      45.160  62.330  43.490  1.00  0.00           H  
ATOM   3124 2HH1 ARG   197      45.090  63.410  42.140  1.00  0.00           H  
ATOM   3125 1HH2 ARG   197      48.130  64.010  41.520  1.00  0.00           H  
ATOM   3126 2HH2 ARG   197      46.400  64.370  41.460  1.00  0.00           H  
ATOM   3127  N   ASP   198      47.410  57.510  47.510  1.00  0.00           N  
ATOM   3128  CA  ASP   198      47.530  57.110  48.880  1.00  0.00           C  
ATOM   3129  C   ASP   198      47.980  55.570  48.830  1.00  0.00           C  
ATOM   3130  O   ASP   198      47.350  54.760  48.110  1.00  0.00           O  
ATOM   3131  CB  ASP   198      46.220  57.220  49.510  1.00  0.00           C  
ATOM   3132  CG  ASP   198      45.800  58.640  49.640  1.00  0.00           C  
ATOM   3133  OD1 ASP   198      44.560  58.780  49.560  1.00  0.00           O  
ATOM   3134  OD2 ASP   198      46.670  59.560  50.060  1.00  0.00           O1-
ATOM   3135  HN  ASP   198      46.480  57.730  47.220  1.00  0.00           H  
ATOM   3136  HA  ASP   198      48.320  57.650  49.380  1.00  0.00           H  
ATOM   3137  HB1 ASP   198      46.170  56.760  50.520  1.00  0.00           H  
ATOM   3138  HB2 ASP   198      45.420  56.790  48.870  1.00  0.00           H  
ATOM   3139  N   VAL   199      48.870  55.140  49.690  1.00  0.00           N  
ATOM   3140  CA  VAL   199      49.320  53.810  49.830  1.00  0.00           C  
ATOM   3141  C   VAL   199      48.830  53.190  51.110  1.00  0.00           C  
ATOM   3142  O   VAL   199      49.270  53.590  52.180  1.00  0.00           O  
ATOM   3143  CB  VAL   199      50.830  53.750  49.730  1.00  0.00           C  
ATOM   3144  CG1 VAL   199      51.220  52.240  49.830  1.00  0.00           C  
ATOM   3145  CG2 VAL   199      51.270  54.310  48.380  1.00  0.00           C  
ATOM   3146  HN  VAL   199      49.310  55.810  50.260  1.00  0.00           H  
ATOM   3147  HA  VAL   199      48.880  53.270  49.000  1.00  0.00           H  
ATOM   3148  HB  VAL   199      51.400  54.260  50.540  1.00  0.00           H  
ATOM   3149 1HG1 VAL   199      50.470  51.580  49.350  1.00  0.00           H  
ATOM   3150 2HG1 VAL   199      51.350  51.910  50.880  1.00  0.00           H  
ATOM   3151 3HG1 VAL   199      52.190  52.090  49.300  1.00  0.00           H  
ATOM   3152 1HG2 VAL   199      50.640  53.950  47.540  1.00  0.00           H  
ATOM   3153 2HG2 VAL   199      52.350  54.150  48.150  1.00  0.00           H  
ATOM   3154 3HG2 VAL   199      51.140  55.410  48.420  1.00  0.00           H  
ATOM   3155  N   LYS   200      47.860  52.320  51.000  1.00  0.00           N  
ATOM   3156  CA  LYS   200      47.010  51.920  52.120  1.00  0.00           C  
ATOM   3157  C   LYS   200      47.020  50.430  52.110  1.00  0.00           C  
ATOM   3158  O   LYS   200      46.830  49.860  51.060  1.00  0.00           O  
ATOM   3159  CB  LYS   200      45.600  52.380  51.810  1.00  0.00           C  
ATOM   3160  CG  LYS   200      45.540  53.880  51.410  1.00  0.00           C  
ATOM   3161  CD  LYS   200      44.200  54.600  51.560  1.00  0.00           C  
ATOM   3162  CE  LYS   200      43.250  54.090  50.480  1.00  0.00           C  
ATOM   3163  NZ  LYS   200      41.880  54.640  50.560  1.00  0.00           N1+
ATOM   3164  HN  LYS   200      47.500  52.120  50.100  1.00  0.00           H  
ATOM   3165  HA  LYS   200      47.230  52.430  53.050  1.00  0.00           H  
ATOM   3166  HB1 LYS   200      45.010  52.080  52.690  1.00  0.00           H  
ATOM   3167  HB2 LYS   200      45.200  51.770  50.970  1.00  0.00           H  
ATOM   3168  HG1 LYS   200      45.950  53.970  50.380  1.00  0.00           H  
ATOM   3169  HG2 LYS   200      46.250  54.350  52.120  1.00  0.00           H  
ATOM   3170  HD1 LYS   200      44.400  55.650  51.280  1.00  0.00           H  
ATOM   3171  HD2 LYS   200      43.820  54.430  52.590  1.00  0.00           H  
ATOM   3172  HE1 LYS   200      43.170  52.990  50.550  1.00  0.00           H  
ATOM   3173  HE2 LYS   200      43.690  54.470  49.540  1.00  0.00           H  
ATOM   3174  HZ1 LYS   200      42.050  55.660  50.430  1.00  0.00           H  
ATOM   3175  HZ2 LYS   200      41.510  54.360  51.490  1.00  0.00           H  
ATOM   3176  HZ3 LYS   200      41.270  54.250  49.810  1.00  0.00           H  
ATOM   3177  N   PRO   201      47.290  49.800  53.310  1.00  0.00           N  
ATOM   3178  CA  PRO   201      47.520  48.350  53.410  1.00  0.00           C  
ATOM   3179  C   PRO   201      46.240  47.660  53.180  1.00  0.00           C  
ATOM   3180  O   PRO   201      46.320  46.520  52.630  1.00  0.00           O  
ATOM   3181  CB  PRO   201      48.040  48.170  54.830  1.00  0.00           C  
ATOM   3182  CG  PRO   201      47.600  49.370  55.640  1.00  0.00           C  
ATOM   3183  CD  PRO   201      47.630  50.470  54.570  1.00  0.00           C  
ATOM   3184  HA  PRO   201      48.140  48.090  52.560  1.00  0.00           H  
ATOM   3185  HB1 PRO   201      49.130  48.340  54.910  1.00  0.00           H  
ATOM   3186  HB2 PRO   201      47.780  47.140  55.180  1.00  0.00           H  
ATOM   3187  HG1 PRO   201      46.600  49.320  56.100  1.00  0.00           H  
ATOM   3188  HG2 PRO   201      48.350  49.680  56.400  1.00  0.00           H  
ATOM   3189  HD1 PRO   201      46.970  51.330  54.800  1.00  0.00           H  
ATOM   3190  HD2 PRO   201      48.680  50.820  54.560  1.00  0.00           H  
ATOM   3191  N   ASP   202      45.090  48.290  53.430  1.00  0.00           N  
ATOM   3192  CA  ASP   202      43.730  47.890  52.970  1.00  0.00           C  
ATOM   3193  C   ASP   202      43.720  47.250  51.540  1.00  0.00           C  
ATOM   3194  O   ASP   202      43.040  46.280  51.310  1.00  0.00           O  
ATOM   3195  CB  ASP   202      42.710  49.130  52.920  1.00  0.00           C  
ATOM   3196  CG  ASP   202      42.740  50.080  54.080  1.00  0.00           C  
ATOM   3197  OD1 ASP   202      43.870  50.560  54.400  1.00  0.00           O  
ATOM   3198  OD2 ASP   202      41.680  50.220  54.720  1.00  0.00           O1-
ATOM   3199  HN  ASP   202      45.020  49.200  53.830  1.00  0.00           H  
ATOM   3200  HA  ASP   202      43.310  47.260  53.730  1.00  0.00           H  
ATOM   3201  HB1 ASP   202      41.680  48.790  52.660  1.00  0.00           H  
ATOM   3202  HB2 ASP   202      43.020  49.810  52.100  1.00  0.00           H  
ATOM   3203  N   ASN   203      44.430  47.950  50.560  1.00  0.00           N  
ATOM   3204  CA  ASN   203      44.380  47.700  49.140  1.00  0.00           C  
ATOM   3205  C   ASN   203      45.410  46.620  48.640  1.00  0.00           C  
ATOM   3206  O   ASN   203      45.680  46.550  47.480  1.00  0.00           O  
ATOM   3207  CB  ASN   203      44.800  49.010  48.290  1.00  0.00           C  
ATOM   3208  CG  ASN   203      43.960  50.330  48.480  1.00  0.00           C  
ATOM   3209  ND2 ASN   203      44.090  51.390  47.580  1.00  0.00           N  
ATOM   3210  OD1 ASN   203      43.280  50.390  49.470  1.00  0.00           O  
ATOM   3211  HN  ASN   203      45.140  48.610  50.820  1.00  0.00           H  
ATOM   3212  HA  ASN   203      43.350  47.460  48.910  1.00  0.00           H  
ATOM   3213  HB1 ASN   203      44.860  48.820  47.190  1.00  0.00           H  
ATOM   3214  HB2 ASN   203      45.780  49.300  48.730  1.00  0.00           H  
ATOM   3215 1HD2 ASN   203      43.520  52.210  47.680  1.00  0.00           H  
ATOM   3216 2HD2 ASN   203      44.670  51.150  46.800  1.00  0.00           H  
ATOM   3217  N   MET   204      45.900  45.870  49.610  1.00  0.00           N  
ATOM   3218  CA  MET   204      46.910  44.820  49.460  1.00  0.00           C  
ATOM   3219  C   MET   204      46.340  43.540  50.130  1.00  0.00           C  
ATOM   3220  O   MET   204      45.850  43.590  51.270  1.00  0.00           O  
ATOM   3221  CB  MET   204      48.260  45.200  50.090  1.00  0.00           C  
ATOM   3222  CG  MET   204      48.610  46.730  49.880  1.00  0.00           C  
ATOM   3223  SD  MET   204      50.240  47.120  50.180  1.00  0.00           S  
ATOM   3224  CE  MET   204      50.190  48.920  49.740  1.00  0.00           C  
ATOM   3225  HN  MET   204      45.720  46.100  50.560  1.00  0.00           H  
ATOM   3226  HA  MET   204      46.980  44.550  48.420  1.00  0.00           H  
ATOM   3227  HB1 MET   204      48.970  44.490  49.630  1.00  0.00           H  
ATOM   3228  HB2 MET   204      48.220  45.060  51.200  1.00  0.00           H  
ATOM   3229  HG1 MET   204      47.960  47.480  50.380  1.00  0.00           H  
ATOM   3230  HG2 MET   204      48.380  46.940  48.810  1.00  0.00           H  
ATOM   3231  HE1 MET   204      49.520  49.130  48.880  1.00  0.00           H  
ATOM   3232  HE2 MET   204      51.140  49.360  49.370  1.00  0.00           H  
ATOM   3233  HE3 MET   204      49.640  49.510  50.510  1.00  0.00           H  
ATOM   3234  N   LEU   205      46.560  42.430  49.500  1.00  0.00           N  
ATOM   3235  CA  LEU   205      45.940  41.120  49.820  1.00  0.00           C  
ATOM   3236  C   LEU   205      46.980  39.990  49.600  1.00  0.00           C  
ATOM   3237  O   LEU   205      47.810  39.950  48.670  1.00  0.00           O  
ATOM   3238  CB  LEU   205      44.800  40.690  48.890  1.00  0.00           C  
ATOM   3239  CG  LEU   205      43.450  41.240  49.350  1.00  0.00           C  
ATOM   3240  CD1 LEU   205      43.070  42.510  48.530  1.00  0.00           C  
ATOM   3241  CD2 LEU   205      42.300  40.230  49.160  1.00  0.00           C  
ATOM   3242  HN  LEU   205      47.140  42.430  48.700  1.00  0.00           H  
ATOM   3243  HA  LEU   205      45.740  40.990  50.870  1.00  0.00           H  
ATOM   3244  HB1 LEU   205      44.690  39.600  49.010  1.00  0.00           H  
ATOM   3245  HB2 LEU   205      44.990  41.060  47.860  1.00  0.00           H  
ATOM   3246  HG  LEU   205      43.380  41.490  50.430  1.00  0.00           H  
ATOM   3247 1HD1 LEU   205      41.990  42.610  48.750  1.00  0.00           H  
ATOM   3248 2HD1 LEU   205      43.180  42.280  47.450  1.00  0.00           H  
ATOM   3249 3HD1 LEU   205      43.660  43.380  48.900  1.00  0.00           H  
ATOM   3250 1HD2 LEU   205      42.500  39.360  49.820  1.00  0.00           H  
ATOM   3251 2HD2 LEU   205      42.260  39.980  48.080  1.00  0.00           H  
ATOM   3252 3HD2 LEU   205      41.290  40.590  49.470  1.00  0.00           H  
ATOM   3253  N   LEU   206      47.080  39.020  50.600  1.00  0.00           N  
ATOM   3254  CA  LEU   206      47.790  37.750  50.480  1.00  0.00           C  
ATOM   3255  C   LEU   206      47.190  36.650  49.600  1.00  0.00           C  
ATOM   3256  O   LEU   206      46.090  36.240  49.860  1.00  0.00           O  
ATOM   3257  CB  LEU   206      48.210  37.040  51.780  1.00  0.00           C  
ATOM   3258  CG  LEU   206      49.170  37.840  52.810  1.00  0.00           C  
ATOM   3259  CD1 LEU   206      50.450  38.340  52.090  1.00  0.00           C  
ATOM   3260  CD2 LEU   206      48.450  38.980  53.470  1.00  0.00           C  
ATOM   3261  HN  LEU   206      46.670  39.220  51.490  1.00  0.00           H  
ATOM   3262  HA  LEU   206      48.680  37.950  49.900  1.00  0.00           H  
ATOM   3263  HB1 LEU   206      48.780  36.120  51.530  1.00  0.00           H  
ATOM   3264  HB2 LEU   206      47.320  36.760  52.380  1.00  0.00           H  
ATOM   3265  HG  LEU   206      49.550  37.150  53.590  1.00  0.00           H  
ATOM   3266 1HD1 LEU   206      50.120  39.190  51.450  1.00  0.00           H  
ATOM   3267 2HD1 LEU   206      50.800  37.520  51.430  1.00  0.00           H  
ATOM   3268 3HD1 LEU   206      51.270  38.640  52.780  1.00  0.00           H  
ATOM   3269 1HD2 LEU   206      49.090  39.440  54.250  1.00  0.00           H  
ATOM   3270 2HD2 LEU   206      47.570  38.600  54.030  1.00  0.00           H  
ATOM   3271 3HD2 LEU   206      48.000  39.760  52.820  1.00  0.00           H  
ATOM   3272  N   ASP   207      47.950  36.180  48.620  1.00  0.00           N  
ATOM   3273  CA  ASP   207      47.570  35.120  47.670  1.00  0.00           C  
ATOM   3274  C   ASP   207      47.420  33.690  48.180  1.00  0.00           C  
ATOM   3275  O   ASP   207      47.720  33.310  49.320  1.00  0.00           O  
ATOM   3276  CB  ASP   207      48.320  35.360  46.340  1.00  0.00           C  
ATOM   3277  CG  ASP   207      49.770  34.860  46.390  1.00  0.00           C  
ATOM   3278  OD1 ASP   207      50.540  35.330  45.500  1.00  0.00           O  
ATOM   3279  OD2 ASP   207      50.030  33.820  47.020  1.00  0.00           O1-
ATOM   3280  HN  ASP   207      48.870  36.540  48.470  1.00  0.00           H  
ATOM   3281  HA  ASP   207      46.550  35.340  47.410  1.00  0.00           H  
ATOM   3282  HB1 ASP   207      48.390  36.460  46.220  1.00  0.00           H  
ATOM   3283  HB2 ASP   207      47.730  34.890  45.520  1.00  0.00           H  
ATOM   3284  N   LYS   208      46.900  32.740  47.340  1.00  0.00           N  
ATOM   3285  CA  LYS   208      46.790  31.280  47.710  1.00  0.00           C  
ATOM   3286  C   LYS   208      48.150  30.610  48.140  1.00  0.00           C  
ATOM   3287  O   LYS   208      48.070  29.600  48.910  1.00  0.00           O  
ATOM   3288  CB  LYS   208      46.190  30.450  46.500  1.00  0.00           C  
ATOM   3289  CG  LYS   208      45.870  28.940  46.790  1.00  0.00           C  
ATOM   3290  CD  LYS   208      44.750  28.290  45.870  1.00  0.00           C  
ATOM   3291  CE  LYS   208      44.500  26.810  46.340  1.00  0.00           C  
ATOM   3292  NZ  LYS   208      44.010  26.710  47.660  1.00  0.00           N1+
ATOM   3293  HN  LYS   208      46.540  32.930  46.420  1.00  0.00           H  
ATOM   3294  HA  LYS   208      46.130  31.290  48.560  1.00  0.00           H  
ATOM   3295  HB1 LYS   208      46.770  30.580  45.560  1.00  0.00           H  
ATOM   3296  HB2 LYS   208      45.170  30.880  46.400  1.00  0.00           H  
ATOM   3297  HG1 LYS   208      45.530  28.860  47.840  1.00  0.00           H  
ATOM   3298  HG2 LYS   208      46.810  28.350  46.750  1.00  0.00           H  
ATOM   3299  HD1 LYS   208      45.090  28.370  44.820  1.00  0.00           H  
ATOM   3300  HD2 LYS   208      43.850  28.940  45.980  1.00  0.00           H  
ATOM   3301  HE1 LYS   208      45.420  26.190  46.200  1.00  0.00           H  
ATOM   3302  HE2 LYS   208      43.720  26.390  45.670  1.00  0.00           H  
ATOM   3303  HZ1 LYS   208      43.900  25.710  47.950  1.00  0.00           H  
ATOM   3304  HZ2 LYS   208      43.090  27.200  47.720  1.00  0.00           H  
ATOM   3305  HZ3 LYS   208      44.680  27.140  48.330  1.00  0.00           H  
ATOM   3306  N   SER   209      49.270  31.110  47.680  1.00  0.00           N  
ATOM   3307  CA  SER   209      50.630  30.660  48.050  1.00  0.00           C  
ATOM   3308  C   SER   209      51.250  31.470  49.160  1.00  0.00           C  
ATOM   3309  O   SER   209      52.350  31.300  49.660  1.00  0.00           O  
ATOM   3310  CB  SER   209      51.670  30.780  46.880  1.00  0.00           C  
ATOM   3311  OG  SER   209      51.320  31.840  45.990  1.00  0.00           O  
ATOM   3312  HN  SER   209      49.200  31.930  47.120  1.00  0.00           H  
ATOM   3313  HA  SER   209      50.490  29.630  48.340  1.00  0.00           H  
ATOM   3314  HB1 SER   209      51.590  29.830  46.310  1.00  0.00           H  
ATOM   3315  HB2 SER   209      52.740  30.810  47.160  1.00  0.00           H  
ATOM   3316  HG1 SER   209      51.130  32.560  46.590  1.00  0.00           H  
ATOM   3317  N   GLY   210      50.480  32.410  49.790  1.00  0.00           N  
ATOM   3318  CA  GLY   210      50.930  33.250  50.860  1.00  0.00           C  
ATOM   3319  C   GLY   210      51.560  34.570  50.530  1.00  0.00           C  
ATOM   3320  O   GLY   210      52.080  35.150  51.480  1.00  0.00           O  
ATOM   3321  HN  GLY   210      49.530  32.580  49.550  1.00  0.00           H  
ATOM   3322  HA1 GLY   210      51.620  32.660  51.450  1.00  0.00           H  
ATOM   3323  HA2 GLY   210      50.010  33.580  51.320  1.00  0.00           H  
ATOM   3324  N   HSD   211      51.620  35.080  49.240  1.00  0.00           N  
ATOM   3325  CA  HSD   211      52.540  36.240  48.900  1.00  0.00           C  
ATOM   3326  C   HSD   211      51.670  37.480  48.620  1.00  0.00           C  
ATOM   3327  O   HSD   211      50.510  37.450  48.260  1.00  0.00           O  
ATOM   3328  CB  HSD   211      53.460  36.000  47.660  1.00  0.00           C  
ATOM   3329  CG  HSD   211      54.430  34.880  47.670  1.00  0.00           C  
ATOM   3330  CD2 HSD   211      54.210  33.640  48.030  1.00  0.00           C  
ATOM   3331  ND1 HSD   211      55.700  34.860  47.150  1.00  0.00           N  
ATOM   3332  CE1 HSD   211      56.200  33.610  47.280  1.00  0.00           C  
ATOM   3333  NE2 HSD   211      55.370  32.850  47.860  1.00  0.00           N  
ATOM   3334  HN  HSD   211      51.260  34.550  48.480  1.00  0.00           H  
ATOM   3335  HA  HSD   211      53.080  36.440  49.810  1.00  0.00           H  
ATOM   3336  HB1 HSD   211      53.990  36.940  47.410  1.00  0.00           H  
ATOM   3337  HB2 HSD   211      52.850  35.750  46.760  1.00  0.00           H  
ATOM   3338  HD1 HSD   211      56.340  35.640  47.080  1.00  0.00           H  
ATOM   3339  HD2 HSD   211      53.360  33.150  48.490  1.00  0.00           H  
ATOM   3340  HE1 HSD   211      57.190  33.330  46.930  1.00  0.00           H  
ATOM   3341  N   LEU   212      52.290  38.610  48.880  1.00  0.00           N  
ATOM   3342  CA  LEU   212      51.610  39.930  48.810  1.00  0.00           C  
ATOM   3343  C   LEU   212      51.280  40.260  47.340  1.00  0.00           C  
ATOM   3344  O   LEU   212      52.130  40.120  46.470  1.00  0.00           O  
ATOM   3345  CB  LEU   212      52.380  41.050  49.530  1.00  0.00           C  
ATOM   3346  CG  LEU   212      51.660  42.450  49.640  1.00  0.00           C  
ATOM   3347  CD1 LEU   212      50.380  42.330  50.610  1.00  0.00           C  
ATOM   3348  CD2 LEU   212      52.680  43.500  50.070  1.00  0.00           C  
ATOM   3349  HN  LEU   212      53.260  38.570  49.120  1.00  0.00           H  
ATOM   3350  HA  LEU   212      50.690  39.790  49.360  1.00  0.00           H  
ATOM   3351  HB1 LEU   212      53.280  41.240  48.910  1.00  0.00           H  
ATOM   3352  HB2 LEU   212      52.780  40.740  50.520  1.00  0.00           H  
ATOM   3353  HG  LEU   212      51.360  42.620  48.580  1.00  0.00           H  
ATOM   3354 1HD1 LEU   212      50.700  41.640  51.420  1.00  0.00           H  
ATOM   3355 2HD1 LEU   212      49.600  41.730  50.100  1.00  0.00           H  
ATOM   3356 3HD1 LEU   212      49.900  43.280  50.910  1.00  0.00           H  
ATOM   3357 1HD2 LEU   212      53.630  43.410  49.500  1.00  0.00           H  
ATOM   3358 2HD2 LEU   212      52.990  43.440  51.130  1.00  0.00           H  
ATOM   3359 3HD2 LEU   212      52.230  44.520  50.070  1.00  0.00           H  
ATOM   3360  N   LYS   213      50.130  40.920  47.120  1.00  0.00           N  
ATOM   3361  CA  LYS   213      49.900  41.680  45.900  1.00  0.00           C  
ATOM   3362  C   LYS   213      48.900  42.820  46.120  1.00  0.00           C  
ATOM   3363  O   LYS   213      47.990  42.750  46.950  1.00  0.00           O  
ATOM   3364  CB  LYS   213      49.360  40.780  44.690  1.00  0.00           C  
ATOM   3365  CG  LYS   213      48.170  39.940  45.160  1.00  0.00           C  
ATOM   3366  CD  LYS   213      48.000  38.680  44.340  1.00  0.00           C  
ATOM   3367  CE  LYS   213      47.460  38.880  42.880  1.00  0.00           C  
ATOM   3368  NZ  LYS   213      47.650  37.520  42.250  1.00  0.00           N1+
ATOM   3369  HN  LYS   213      49.330  40.820  47.700  1.00  0.00           H  
ATOM   3370  HA  LYS   213      50.830  42.170  45.670  1.00  0.00           H  
ATOM   3371  HB1 LYS   213      50.210  40.130  44.380  1.00  0.00           H  
ATOM   3372  HB2 LYS   213      49.210  41.360  43.750  1.00  0.00           H  
ATOM   3373  HG1 LYS   213      47.240  40.540  45.240  1.00  0.00           H  
ATOM   3374  HG2 LYS   213      48.330  39.580  46.200  1.00  0.00           H  
ATOM   3375  HD1 LYS   213      47.320  38.010  44.900  1.00  0.00           H  
ATOM   3376  HD2 LYS   213      49.010  38.210  44.270  1.00  0.00           H  
ATOM   3377  HE1 LYS   213      48.050  39.630  42.320  1.00  0.00           H  
ATOM   3378  HE2 LYS   213      46.370  39.090  42.830  1.00  0.00           H  
ATOM   3379  HZ1 LYS   213      48.600  37.100  42.310  1.00  0.00           H  
ATOM   3380  HZ2 LYS   213      47.450  37.710  41.240  1.00  0.00           H  
ATOM   3381  HZ3 LYS   213      46.900  36.850  42.500  1.00  0.00           H  
ATOM   3382  N   LEU   214      49.040  43.890  45.300  1.00  0.00           N  
ATOM   3383  CA  LEU   214      48.170  45.070  45.390  1.00  0.00           C  
ATOM   3384  C   LEU   214      47.010  44.900  44.520  1.00  0.00           C  
ATOM   3385  O   LEU   214      47.030  44.120  43.560  1.00  0.00           O  
ATOM   3386  CB  LEU   214      49.010  46.400  45.050  1.00  0.00           C  
ATOM   3387  CG  LEU   214      50.080  46.820  46.100  1.00  0.00           C  
ATOM   3388  CD1 LEU   214      51.250  45.850  46.190  1.00  0.00           C  
ATOM   3389  CD2 LEU   214      50.710  48.080  45.680  1.00  0.00           C  
ATOM   3390  HN  LEU   214      49.630  43.720  44.510  1.00  0.00           H  
ATOM   3391  HA  LEU   214      47.810  45.030  46.410  1.00  0.00           H  
ATOM   3392  HB1 LEU   214      48.430  47.330  44.860  1.00  0.00           H  
ATOM   3393  HB2 LEU   214      49.550  46.080  44.140  1.00  0.00           H  
ATOM   3394  HG  LEU   214      49.620  46.830  47.110  1.00  0.00           H  
ATOM   3395 1HD1 LEU   214      52.140  46.440  46.490  1.00  0.00           H  
ATOM   3396 2HD1 LEU   214      51.480  45.380  45.210  1.00  0.00           H  
ATOM   3397 3HD1 LEU   214      51.090  45.050  46.950  1.00  0.00           H  
ATOM   3398 1HD2 LEU   214      51.570  48.390  46.310  1.00  0.00           H  
ATOM   3399 2HD2 LEU   214      50.140  49.040  45.650  1.00  0.00           H  
ATOM   3400 3HD2 LEU   214      51.130  47.910  44.670  1.00  0.00           H  
ATOM   3401  N   ALA   215      45.910  45.640  44.790  1.00  0.00           N  
ATOM   3402  CA  ALA   215      44.580  45.250  44.260  1.00  0.00           C  
ATOM   3403  C   ALA   215      43.420  46.220  44.250  1.00  0.00           C  
ATOM   3404  O   ALA   215      42.310  45.880  43.840  1.00  0.00           O  
ATOM   3405  CB  ALA   215      44.080  44.120  45.130  1.00  0.00           C  
ATOM   3406  HN  ALA   215      45.850  46.070  45.690  1.00  0.00           H  
ATOM   3407  HA  ALA   215      44.650  44.950  43.230  1.00  0.00           H  
ATOM   3408  HB1 ALA   215      44.790  43.270  45.270  1.00  0.00           H  
ATOM   3409  HB2 ALA   215      43.220  43.640  44.620  1.00  0.00           H  
ATOM   3410  HB3 ALA   215      43.740  44.500  46.120  1.00  0.00           H  
ATOM   3411  N   ASP   216      43.600  47.430  44.720  1.00  0.00           N  
ATOM   3412  CA  ASP   216      42.640  48.450  44.560  1.00  0.00           C  
ATOM   3413  C   ASP   216      43.350  49.640  43.950  1.00  0.00           C  
ATOM   3414  O   ASP   216      44.380  50.050  44.590  1.00  0.00           O  
ATOM   3415  CB  ASP   216      41.930  48.720  45.910  1.00  0.00           C  
ATOM   3416  CG  ASP   216      41.140  50.000  46.130  1.00  0.00           C  
ATOM   3417  OD1 ASP   216      40.500  50.080  47.170  1.00  0.00           O  
ATOM   3418  OD2 ASP   216      41.100  50.940  45.250  1.00  0.00           O1-
ATOM   3419  HN  ASP   216      44.490  47.840  44.900  1.00  0.00           H  
ATOM   3420  HA  ASP   216      41.890  48.140  43.850  1.00  0.00           H  
ATOM   3421  HB1 ASP   216      42.810  48.780  46.580  1.00  0.00           H  
ATOM   3422  HB2 ASP   216      41.260  47.870  46.160  1.00  0.00           H  
ATOM   3423  N   PHE   217      42.990  50.230  42.810  1.00  0.00           N  
ATOM   3424  CA  PHE   217      43.800  51.180  42.050  1.00  0.00           C  
ATOM   3425  C   PHE   217      43.030  52.340  41.690  1.00  0.00           C  
ATOM   3426  O   PHE   217      43.320  53.090  40.770  1.00  0.00           O  
ATOM   3427  CB  PHE   217      44.450  50.490  40.810  1.00  0.00           C  
ATOM   3428  CG  PHE   217      45.420  49.400  41.310  1.00  0.00           C  
ATOM   3429  CD1 PHE   217      46.660  49.760  41.900  1.00  0.00           C  
ATOM   3430  CD2 PHE   217      45.060  48.070  41.210  1.00  0.00           C  
ATOM   3431  CE1 PHE   217      47.490  48.780  42.410  1.00  0.00           C  
ATOM   3432  CE2 PHE   217      45.950  47.110  41.580  1.00  0.00           C  
ATOM   3433  CZ  PHE   217      47.180  47.460  42.160  1.00  0.00           C  
ATOM   3434  HN  PHE   217      42.230  49.810  42.320  1.00  0.00           H  
ATOM   3435  HA  PHE   217      44.560  51.590  42.690  1.00  0.00           H  
ATOM   3436  HB1 PHE   217      45.100  51.150  40.190  1.00  0.00           H  
ATOM   3437  HB2 PHE   217      43.740  50.060  40.070  1.00  0.00           H  
ATOM   3438  HD1 PHE   217      46.860  50.790  42.180  1.00  0.00           H  
ATOM   3439  HD2 PHE   217      44.090  47.730  40.870  1.00  0.00           H  
ATOM   3440  HE1 PHE   217      48.330  48.950  43.070  1.00  0.00           H  
ATOM   3441  HE2 PHE   217      45.820  46.070  41.310  1.00  0.00           H  
ATOM   3442  HZ  PHE   217      47.870  46.650  42.370  1.00  0.00           H  
ATOM   3443  N   GLY   218      41.880  52.480  42.500  1.00  0.00           N  
ATOM   3444  CA  GLY   218      40.920  53.550  42.430  1.00  0.00           C  
ATOM   3445  C   GLY   218      41.420  54.980  42.270  1.00  0.00           C  
ATOM   3446  O   GLY   218      40.880  55.770  41.450  1.00  0.00           O  
ATOM   3447  HN  GLY   218      41.570  51.770  43.130  1.00  0.00           H  
ATOM   3448  HA1 GLY   218      40.320  53.580  43.330  1.00  0.00           H  
ATOM   3449  HA2 GLY   218      40.360  53.280  41.550  1.00  0.00           H  
ATOM   3450  N   THR   219      42.480  55.320  43.060  1.00  0.00           N  
ATOM   3451  CA  THR   219      42.940  56.670  43.200  1.00  0.00           C  
ATOM   3452  C   THR   219      43.990  57.050  42.200  1.00  0.00           C  
ATOM   3453  O   THR   219      44.550  58.190  42.190  1.00  0.00           O  
ATOM   3454  CB  THR   219      43.360  56.900  44.670  1.00  0.00           C  
ATOM   3455  CG2 THR   219      42.390  56.420  45.720  1.00  0.00           C  
ATOM   3456  OG1 THR   219      44.570  56.190  44.950  1.00  0.00           O  
ATOM   3457  HN  THR   219      42.790  54.620  43.700  1.00  0.00           H  
ATOM   3458  HA  THR   219      42.160  57.400  43.040  1.00  0.00           H  
ATOM   3459  HB  THR   219      43.550  57.970  44.880  1.00  0.00           H  
ATOM   3460  HG1 THR   219      45.280  56.440  44.360  1.00  0.00           H  
ATOM   3461 1HG2 THR   219      42.100  55.350  45.730  1.00  0.00           H  
ATOM   3462 2HG2 THR   219      41.420  56.930  45.550  1.00  0.00           H  
ATOM   3463 3HG2 THR   219      42.820  56.610  46.720  1.00  0.00           H  
ATOM   3464  N   CYS   220      44.200  56.160  41.130  1.00  0.00           N  
ATOM   3465  CA  CYS   220      45.220  56.330  40.170  1.00  0.00           C  
ATOM   3466  C   CYS   220      44.890  57.370  39.000  1.00  0.00           C  
ATOM   3467  O   CYS   220      43.820  57.300  38.390  1.00  0.00           O  
ATOM   3468  CB  CYS   220      45.530  55.000  39.550  1.00  0.00           C  
ATOM   3469  SG  CYS   220      46.470  53.940  40.600  1.00  0.00           S  
ATOM   3470  HN  CYS   220      43.730  55.280  41.060  1.00  0.00           H  
ATOM   3471  HA  CYS   220      46.060  56.810  40.640  1.00  0.00           H  
ATOM   3472  HB1 CYS   220      46.120  55.050  38.610  1.00  0.00           H  
ATOM   3473  HB2 CYS   220      44.540  54.520  39.390  1.00  0.00           H  
ATOM   3474  HG1 CYS   220      45.710  53.870  41.680  1.00  0.00           H  
ATOM   3475  N   MET   221      45.820  58.260  38.620  1.00  0.00           N  
ATOM   3476  CA  MET   221      45.540  59.380  37.730  1.00  0.00           C  
ATOM   3477  C   MET   221      46.610  59.410  36.620  1.00  0.00           C  
ATOM   3478  O   MET   221      47.790  59.130  36.860  1.00  0.00           O  
ATOM   3479  CB  MET   221      45.420  60.670  38.510  1.00  0.00           C  
ATOM   3480  CG  MET   221      44.180  60.950  39.440  1.00  0.00           C  
ATOM   3481  SD  MET   221      42.720  61.550  38.440  1.00  0.00           S  
ATOM   3482  CE  MET   221      41.550  62.040  39.820  1.00  0.00           C  
ATOM   3483  HN  MET   221      46.780  58.160  38.890  1.00  0.00           H  
ATOM   3484  HA  MET   221      44.640  59.250  37.150  1.00  0.00           H  
ATOM   3485  HB1 MET   221      45.480  61.560  37.850  1.00  0.00           H  
ATOM   3486  HB2 MET   221      46.330  60.650  39.150  1.00  0.00           H  
ATOM   3487  HG1 MET   221      44.470  61.770  40.130  1.00  0.00           H  
ATOM   3488  HG2 MET   221      43.950  60.000  39.970  1.00  0.00           H  
ATOM   3489  HE1 MET   221      40.690  62.700  39.570  1.00  0.00           H  
ATOM   3490  HE2 MET   221      42.190  62.500  40.610  1.00  0.00           H  
ATOM   3491  HE3 MET   221      41.170  61.170  40.400  1.00  0.00           H  
ATOM   3492  N   LYS   222      46.180  59.770  35.380  1.00  0.00           N  
ATOM   3493  CA  LYS   222      47.070  59.640  34.200  1.00  0.00           C  
ATOM   3494  C   LYS   222      48.040  60.900  34.120  1.00  0.00           C  
ATOM   3495  O   LYS   222      47.630  62.030  33.910  1.00  0.00           O  
ATOM   3496  CB  LYS   222      46.280  59.510  32.820  1.00  0.00           C  
ATOM   3497  CG  LYS   222      45.300  58.400  32.690  1.00  0.00           C  
ATOM   3498  CD  LYS   222      44.820  58.120  31.280  1.00  0.00           C  
ATOM   3499  CE  LYS   222      44.060  59.360  30.740  1.00  0.00           C  
ATOM   3500  NZ  LYS   222      43.760  59.090  29.340  1.00  0.00           N1+
ATOM   3501  HN  LYS   222      45.230  60.060  35.270  1.00  0.00           H  
ATOM   3502  HA  LYS   222      47.670  58.750  34.320  1.00  0.00           H  
ATOM   3503  HB1 LYS   222      47.090  59.450  32.060  1.00  0.00           H  
ATOM   3504  HB2 LYS   222      45.750  60.460  32.620  1.00  0.00           H  
ATOM   3505  HG1 LYS   222      44.460  58.770  33.310  1.00  0.00           H  
ATOM   3506  HG2 LYS   222      45.610  57.400  33.060  1.00  0.00           H  
ATOM   3507  HD1 LYS   222      44.280  57.150  31.250  1.00  0.00           H  
ATOM   3508  HD2 LYS   222      45.720  57.970  30.650  1.00  0.00           H  
ATOM   3509  HE1 LYS   222      44.700  60.270  30.710  1.00  0.00           H  
ATOM   3510  HE2 LYS   222      43.150  59.600  31.330  1.00  0.00           H  
ATOM   3511  HZ1 LYS   222      43.730  59.980  28.800  1.00  0.00           H  
ATOM   3512  HZ2 LYS   222      42.780  58.740  29.260  1.00  0.00           H  
ATOM   3513  HZ3 LYS   222      44.430  58.490  28.830  1.00  0.00           H  
ATOM   3514  N   MET   223      49.340  60.600  34.280  1.00  0.00           N  
ATOM   3515  CA  MET   223      50.400  61.570  34.010  1.00  0.00           C  
ATOM   3516  C   MET   223      50.440  62.110  32.590  1.00  0.00           C  
ATOM   3517  O   MET   223      50.100  61.410  31.640  1.00  0.00           O  
ATOM   3518  CB  MET   223      51.720  61.010  34.330  1.00  0.00           C  
ATOM   3519  CG  MET   223      52.000  60.700  35.840  1.00  0.00           C  
ATOM   3520  SD  MET   223      53.740  60.550  36.250  1.00  0.00           S  
ATOM   3521  CE  MET   223      53.840  58.740  36.150  1.00  0.00           C  
ATOM   3522  HN  MET   223      49.660  59.650  34.360  1.00  0.00           H  
ATOM   3523  HA  MET   223      50.210  62.390  34.680  1.00  0.00           H  
ATOM   3524  HB1 MET   223      52.580  61.610  33.960  1.00  0.00           H  
ATOM   3525  HB2 MET   223      51.890  60.050  33.810  1.00  0.00           H  
ATOM   3526  HG1 MET   223      51.380  59.800  36.040  1.00  0.00           H  
ATOM   3527  HG2 MET   223      51.650  61.540  36.470  1.00  0.00           H  
ATOM   3528  HE1 MET   223      54.320  58.540  35.160  1.00  0.00           H  
ATOM   3529  HE2 MET   223      52.850  58.250  36.260  1.00  0.00           H  
ATOM   3530  HE3 MET   223      54.490  58.310  36.940  1.00  0.00           H  
ATOM   3531  N   ASN   224      50.840  63.370  32.480  1.00  0.00           N  
ATOM   3532  CA  ASN   224      51.070  63.930  31.120  1.00  0.00           C  
ATOM   3533  C   ASN   224      52.580  63.790  30.650  1.00  0.00           C  
ATOM   3534  O   ASN   224      53.380  63.130  31.300  1.00  0.00           O  
ATOM   3535  CB  ASN   224      50.560  65.360  31.150  1.00  0.00           C  
ATOM   3536  CG  ASN   224      51.390  66.270  32.140  1.00  0.00           C  
ATOM   3537  ND2 ASN   224      50.740  67.490  32.470  1.00  0.00           N  
ATOM   3538  OD1 ASN   224      52.370  65.850  32.750  1.00  0.00           O  
ATOM   3539  HN  ASN   224      50.840  64.050  33.200  1.00  0.00           H  
ATOM   3540  HA  ASN   224      50.480  63.450  30.350  1.00  0.00           H  
ATOM   3541  HB1 ASN   224      49.490  65.370  31.420  1.00  0.00           H  
ATOM   3542  HB2 ASN   224      50.630  65.740  30.110  1.00  0.00           H  
ATOM   3543 1HD2 ASN   224      51.220  68.110  33.090  1.00  0.00           H  
ATOM   3544 2HD2 ASN   224      49.800  67.580  32.130  1.00  0.00           H  
ATOM   3545  N   LYS   225      52.920  64.480  29.560  1.00  0.00           N  
ATOM   3546  CA  LYS   225      54.330  64.580  28.970  1.00  0.00           C  
ATOM   3547  C   LYS   225      55.450  65.000  29.990  1.00  0.00           C  
ATOM   3548  O   LYS   225      56.650  64.590  29.920  1.00  0.00           O  
ATOM   3549  CB  LYS   225      54.260  65.660  27.840  1.00  0.00           C  
ATOM   3550  CG  LYS   225      55.570  65.980  27.150  1.00  0.00           C  
ATOM   3551  CD  LYS   225      56.380  67.150  27.760  1.00  0.00           C  
ATOM   3552  CE  LYS   225      57.420  67.860  26.950  1.00  0.00           C  
ATOM   3553  NZ  LYS   225      58.020  68.940  27.690  1.00  0.00           N1+
ATOM   3554  HN  LYS   225      52.230  64.810  28.920  1.00  0.00           H  
ATOM   3555  HA  LYS   225      54.590  63.590  28.610  1.00  0.00           H  
ATOM   3556  HB1 LYS   225      53.700  66.550  28.220  1.00  0.00           H  
ATOM   3557  HB2 LYS   225      53.600  65.290  27.020  1.00  0.00           H  
ATOM   3558  HG1 LYS   225      55.390  66.250  26.090  1.00  0.00           H  
ATOM   3559  HG2 LYS   225      56.270  65.120  27.090  1.00  0.00           H  
ATOM   3560  HD1 LYS   225      56.880  66.850  28.710  1.00  0.00           H  
ATOM   3561  HD2 LYS   225      55.590  67.850  28.080  1.00  0.00           H  
ATOM   3562  HE1 LYS   225      57.100  68.270  25.970  1.00  0.00           H  
ATOM   3563  HE2 LYS   225      58.190  67.090  26.780  1.00  0.00           H  
ATOM   3564  HZ1 LYS   225      57.390  69.770  27.660  1.00  0.00           H  
ATOM   3565  HZ2 LYS   225      58.920  69.180  27.230  1.00  0.00           H  
ATOM   3566  HZ3 LYS   225      58.260  68.730  28.680  1.00  0.00           H  
ATOM   3567  N   GLU   226      55.040  65.840  30.920  1.00  0.00           N  
ATOM   3568  CA  GLU   226      55.850  66.380  31.950  1.00  0.00           C  
ATOM   3569  C   GLU   226      55.740  65.540  33.270  1.00  0.00           C  
ATOM   3570  O   GLU   226      56.460  65.780  34.250  1.00  0.00           O  
ATOM   3571  CB  GLU   226      55.350  67.790  32.230  1.00  0.00           C  
ATOM   3572  CG  GLU   226      55.400  68.770  31.000  1.00  0.00           C  
ATOM   3573  CD  GLU   226      54.720  70.130  31.250  1.00  0.00           C  
ATOM   3574  OE1 GLU   226      54.270  70.770  30.270  1.00  0.00           O  
ATOM   3575  OE2 GLU   226      54.670  70.640  32.360  1.00  0.00           O1-
ATOM   3576  HN  GLU   226      54.120  66.220  30.840  1.00  0.00           H  
ATOM   3577  HA  GLU   226      56.880  66.350  31.640  1.00  0.00           H  
ATOM   3578  HB1 GLU   226      55.820  68.230  33.140  1.00  0.00           H  
ATOM   3579  HB2 GLU   226      54.240  67.750  32.370  1.00  0.00           H  
ATOM   3580  HG1 GLU   226      54.900  68.380  30.090  1.00  0.00           H  
ATOM   3581  HG2 GLU   226      56.470  69.030  30.860  1.00  0.00           H  
ATOM   3582  N   GLY   227      55.000  64.350  33.240  1.00  0.00           N  
ATOM   3583  CA  GLY   227      54.970  63.390  34.410  1.00  0.00           C  
ATOM   3584  C   GLY   227      54.390  63.990  35.620  1.00  0.00           C  
ATOM   3585  O   GLY   227      54.830  63.840  36.740  1.00  0.00           O  
ATOM   3586  HN  GLY   227      54.410  64.150  32.460  1.00  0.00           H  
ATOM   3587  HA1 GLY   227      55.970  63.060  34.640  1.00  0.00           H  
ATOM   3588  HA2 GLY   227      54.480  62.490  34.070  1.00  0.00           H  
ATOM   3589  N   MET   228      53.330  64.780  35.390  1.00  0.00           N  
ATOM   3590  CA  MET   228      52.690  65.560  36.390  1.00  0.00           C  
ATOM   3591  C   MET   228      51.180  65.430  36.220  1.00  0.00           C  
ATOM   3592  O   MET   228      50.670  65.000  35.160  1.00  0.00           O  
ATOM   3593  CB  MET   228      52.970  67.110  36.210  1.00  0.00           C  
ATOM   3594  CG  MET   228      54.360  67.690  36.090  1.00  0.00           C  
ATOM   3595  SD  MET   228      55.280  67.310  37.650  1.00  0.00           S  
ATOM   3596  CE  MET   228      54.630  68.890  38.270  1.00  0.00           C  
ATOM   3597  HN  MET   228      52.930  64.960  34.490  1.00  0.00           H  
ATOM   3598  HA  MET   228      52.900  65.180  37.380  1.00  0.00           H  
ATOM   3599  HB1 MET   228      52.400  67.700  36.960  1.00  0.00           H  
ATOM   3600  HB2 MET   228      52.560  67.300  35.190  1.00  0.00           H  
ATOM   3601  HG1 MET   228      54.460  68.780  35.900  1.00  0.00           H  
ATOM   3602  HG2 MET   228      54.750  67.140  35.200  1.00  0.00           H  
ATOM   3603  HE1 MET   228      53.550  69.050  38.060  1.00  0.00           H  
ATOM   3604  HE2 MET   228      55.170  69.820  37.990  1.00  0.00           H  
ATOM   3605  HE3 MET   228      54.760  68.890  39.380  1.00  0.00           H  
ATOM   3606  N   VAL   229      50.400  65.760  37.270  1.00  0.00           N  
ATOM   3607  CA  VAL   229      48.960  65.720  37.220  1.00  0.00           C  
ATOM   3608  C   VAL   229      48.550  67.170  37.570  1.00  0.00           C  
ATOM   3609  O   VAL   229      49.040  67.750  38.580  1.00  0.00           O  
ATOM   3610  CB  VAL   229      48.340  64.600  38.030  1.00  0.00           C  
ATOM   3611  CG1 VAL   229      46.870  64.670  37.940  1.00  0.00           C  
ATOM   3612  CG2 VAL   229      48.730  63.220  37.350  1.00  0.00           C  
ATOM   3613  HN  VAL   229      50.970  66.080  38.020  1.00  0.00           H  
ATOM   3614  HA  VAL   229      48.560  65.510  36.240  1.00  0.00           H  
ATOM   3615  HB  VAL   229      48.660  64.650  39.100  1.00  0.00           H  
ATOM   3616 1HG1 VAL   229      46.620  64.450  36.880  1.00  0.00           H  
ATOM   3617 2HG1 VAL   229      46.330  65.600  38.230  1.00  0.00           H  
ATOM   3618 3HG1 VAL   229      46.380  63.870  38.550  1.00  0.00           H  
ATOM   3619 1HG2 VAL   229      48.500  63.380  36.270  1.00  0.00           H  
ATOM   3620 2HG2 VAL   229      48.130  62.360  37.740  1.00  0.00           H  
ATOM   3621 3HG2 VAL   229      49.820  63.030  37.440  1.00  0.00           H  
ATOM   3622  N   ARG   230      47.540  67.670  36.820  1.00  0.00           N  
ATOM   3623  CA  ARG   230      46.690  68.740  37.200  1.00  0.00           C  
ATOM   3624  C   ARG   230      45.430  68.340  37.900  1.00  0.00           C  
ATOM   3625  O   ARG   230      44.730  67.470  37.420  1.00  0.00           O  
ATOM   3626  CB  ARG   230      46.260  69.610  36.030  1.00  0.00           C  
ATOM   3627  CG  ARG   230      47.420  70.390  35.390  1.00  0.00           C  
ATOM   3628  CD  ARG   230      46.960  71.440  34.390  1.00  0.00           C  
ATOM   3629  NE  ARG   230      48.140  72.240  33.910  1.00  0.00           N  
ATOM   3630  CZ  ARG   230      49.270  71.840  33.300  1.00  0.00           C  
ATOM   3631  NH1 ARG   230      49.440  70.700  32.730  1.00  0.00           N1+
ATOM   3632  NH2 ARG   230      50.210  72.720  33.040  1.00  0.00           N  
ATOM   3633  HN  ARG   230      47.250  67.150  36.020  1.00  0.00           H  
ATOM   3634  HA  ARG   230      47.240  69.340  37.910  1.00  0.00           H  
ATOM   3635  HB1 ARG   230      45.550  70.390  36.380  1.00  0.00           H  
ATOM   3636  HB2 ARG   230      45.750  69.040  35.230  1.00  0.00           H  
ATOM   3637  HG1 ARG   230      48.200  69.680  35.030  1.00  0.00           H  
ATOM   3638  HG2 ARG   230      47.980  71.040  36.090  1.00  0.00           H  
ATOM   3639  HD1 ARG   230      46.210  72.090  34.890  1.00  0.00           H  
ATOM   3640  HD2 ARG   230      46.400  71.020  33.530  1.00  0.00           H  
ATOM   3641  HE  ARG   230      48.220  73.160  34.310  1.00  0.00           H  
ATOM   3642 1HH1 ARG   230      48.730  70.000  32.790  1.00  0.00           H  
ATOM   3643 2HH1 ARG   230      50.200  70.690  32.080  1.00  0.00           H  
ATOM   3644 1HH2 ARG   230      50.170  73.570  33.560  1.00  0.00           H  
ATOM   3645 2HH2 ARG   230      51.010  72.400  32.540  1.00  0.00           H  
ATOM   3646  N   CYS   231      45.220  68.980  39.030  1.00  0.00           N  
ATOM   3647  CA  CYS   231      44.250  68.480  39.920  1.00  0.00           C  
ATOM   3648  C   CYS   231      43.240  69.540  40.300  1.00  0.00           C  
ATOM   3649  O   CYS   231      43.550  70.730  40.230  1.00  0.00           O  
ATOM   3650  CB  CYS   231      45.030  67.970  41.140  1.00  0.00           C  
ATOM   3651  SG  CYS   231      46.700  67.200  40.900  1.00  0.00           S  
ATOM   3652  HN  CYS   231      45.760  69.760  39.340  1.00  0.00           H  
ATOM   3653  HA  CYS   231      43.720  67.630  39.510  1.00  0.00           H  
ATOM   3654  HB1 CYS   231      44.370  67.230  41.640  1.00  0.00           H  
ATOM   3655  HB2 CYS   231      45.300  68.880  41.710  1.00  0.00           H  
ATOM   3656  HG1 CYS   231      47.380  68.170  41.500  1.00  0.00           H  
ATOM   3657  N   ASP   232      42.010  69.170  40.580  1.00  0.00           N  
ATOM   3658  CA  ASP   232      41.030  70.190  40.940  1.00  0.00           C  
ATOM   3659  C   ASP   232      40.800  70.210  42.470  1.00  0.00           C  
ATOM   3660  O   ASP   232      40.110  71.140  42.950  1.00  0.00           O  
ATOM   3661  CB  ASP   232      39.700  70.040  40.190  1.00  0.00           C  
ATOM   3662  CG  ASP   232      39.110  68.690  40.430  1.00  0.00           C  
ATOM   3663  OD1 ASP   232      39.570  67.760  41.150  1.00  0.00           O  
ATOM   3664  OD2 ASP   232      38.000  68.520  39.870  1.00  0.00           O1-
ATOM   3665  HN  ASP   232      41.710  68.220  40.550  1.00  0.00           H  
ATOM   3666  HA  ASP   232      41.390  71.200  40.840  1.00  0.00           H  
ATOM   3667  HB1 ASP   232      39.850  70.050  39.080  1.00  0.00           H  
ATOM   3668  HB2 ASP   232      38.860  70.730  40.410  1.00  0.00           H  
ATOM   3669  N   THR   233      41.380  69.290  43.230  1.00  0.00           N  
ATOM   3670  CA  THR   233      41.380  69.250  44.680  1.00  0.00           C  
ATOM   3671  C   THR   233      42.780  68.980  45.050  1.00  0.00           C  
ATOM   3672  O   THR   233      43.600  68.590  44.180  1.00  0.00           O  
ATOM   3673  CB  THR   233      40.430  68.210  45.340  1.00  0.00           C  
ATOM   3674  CG2 THR   233      40.710  66.760  44.800  1.00  0.00           C  
ATOM   3675  OG1 THR   233      40.560  68.100  46.790  1.00  0.00           O  
ATOM   3676  HN  THR   233      41.690  68.480  42.750  1.00  0.00           H  
ATOM   3677  HA  THR   233      41.040  70.220  45.010  1.00  0.00           H  
ATOM   3678  HB  THR   233      39.380  68.370  45.020  1.00  0.00           H  
ATOM   3679  HG1 THR   233      39.780  68.540  47.130  1.00  0.00           H  
ATOM   3680 1HG2 THR   233      40.020  66.120  45.390  1.00  0.00           H  
ATOM   3681 2HG2 THR   233      41.760  66.430  44.980  1.00  0.00           H  
ATOM   3682 3HG2 THR   233      40.420  66.650  43.730  1.00  0.00           H  
ATOM   3683  N   ALA   234      43.100  69.130  46.290  1.00  0.00           N  
ATOM   3684  CA  ALA   234      44.400  68.890  46.980  1.00  0.00           C  
ATOM   3685  C   ALA   234      44.720  67.390  46.870  1.00  0.00           C  
ATOM   3686  O   ALA   234      43.860  66.490  46.930  1.00  0.00           O  
ATOM   3687  CB  ALA   234      44.320  69.520  48.440  1.00  0.00           C  
ATOM   3688  HN  ALA   234      42.300  69.270  46.870  1.00  0.00           H  
ATOM   3689  HA  ALA   234      45.200  69.400  46.470  1.00  0.00           H  
ATOM   3690  HB1 ALA   234      43.310  69.370  48.870  1.00  0.00           H  
ATOM   3691  HB2 ALA   234      44.300  70.630  48.530  1.00  0.00           H  
ATOM   3692  HB3 ALA   234      45.040  69.010  49.110  1.00  0.00           H  
ATOM   3693  N   VAL   235      46.010  67.110  46.570  1.00  0.00           N  
ATOM   3694  CA  VAL   235      46.510  65.730  46.430  1.00  0.00           C  
ATOM   3695  C   VAL   235      46.770  64.960  47.720  1.00  0.00           C  
ATOM   3696  O   VAL   235      47.390  65.460  48.700  1.00  0.00           O  
ATOM   3697  CB  VAL   235      47.650  65.530  45.430  1.00  0.00           C  
ATOM   3698  CG1 VAL   235      47.110  65.970  44.040  1.00  0.00           C  
ATOM   3699  CG2 VAL   235      48.890  66.350  45.920  1.00  0.00           C  
ATOM   3700  HN  VAL   235      46.640  67.870  46.380  1.00  0.00           H  
ATOM   3701  HA  VAL   235      45.710  65.240  45.900  1.00  0.00           H  
ATOM   3702  HB  VAL   235      47.960  64.470  45.360  1.00  0.00           H  
ATOM   3703 1HG1 VAL   235      47.030  67.080  44.060  1.00  0.00           H  
ATOM   3704 2HG1 VAL   235      46.270  65.350  43.680  1.00  0.00           H  
ATOM   3705 3HG1 VAL   235      47.910  65.840  43.270  1.00  0.00           H  
ATOM   3706 1HG2 VAL   235      49.770  66.130  45.280  1.00  0.00           H  
ATOM   3707 2HG2 VAL   235      49.240  65.980  46.910  1.00  0.00           H  
ATOM   3708 3HG2 VAL   235      48.620  67.430  45.920  1.00  0.00           H  
ATOM   3709  N   GLY   236      46.270  63.700  47.720  1.00  0.00           N  
ATOM   3710  CA  GLY   236      46.280  62.640  48.740  1.00  0.00           C  
ATOM   3711  C   GLY   236      45.060  62.640  49.640  1.00  0.00           C  
ATOM   3712  O   GLY   236      44.210  63.520  49.520  1.00  0.00           O  
ATOM   3713  HN  GLY   236      45.590  63.520  47.020  1.00  0.00           H  
ATOM   3714  HA1 GLY   236      47.270  62.710  49.190  1.00  0.00           H  
ATOM   3715  HA2 GLY   236      46.200  61.800  48.070  1.00  0.00           H  
ATOM   3716  N   THR   237      44.930  61.640  50.580  1.00  0.00           N  
ATOM   3717  CA  THR   237      43.830  61.660  51.510  1.00  0.00           C  
ATOM   3718  C   THR   237      43.900  62.870  52.460  1.00  0.00           C  
ATOM   3719  O   THR   237      44.940  63.030  53.030  1.00  0.00           O  
ATOM   3720  CB  THR   237      43.820  60.390  52.430  1.00  0.00           C  
ATOM   3721  CG2 THR   237      42.920  60.450  53.660  1.00  0.00           C  
ATOM   3722  OG1 THR   237      43.330  59.180  51.780  1.00  0.00           O  
ATOM   3723  HN  THR   237      45.490  60.820  50.500  1.00  0.00           H  
ATOM   3724  HA  THR   237      42.970  61.720  50.860  1.00  0.00           H  
ATOM   3725  HB  THR   237      44.820  60.060  52.810  1.00  0.00           H  
ATOM   3726  HG1 THR   237      43.940  58.910  51.100  1.00  0.00           H  
ATOM   3727 1HG2 THR   237      43.220  61.290  54.320  1.00  0.00           H  
ATOM   3728 2HG2 THR   237      42.950  59.480  54.190  1.00  0.00           H  
ATOM   3729 3HG2 THR   237      41.860  60.740  53.500  1.00  0.00           H  
ATOM   3730  N   PRO   238      42.890  63.720  52.680  1.00  0.00           N  
ATOM   3731  CA  PRO   238      43.000  65.000  53.320  1.00  0.00           C  
ATOM   3732  C   PRO   238      43.240  64.850  54.810  1.00  0.00           C  
ATOM   3733  O   PRO   238      43.740  65.790  55.450  1.00  0.00           O  
ATOM   3734  CB  PRO   238      41.650  65.670  53.040  1.00  0.00           C  
ATOM   3735  CG  PRO   238      40.670  64.530  52.830  1.00  0.00           C  
ATOM   3736  CD  PRO   238      41.510  63.480  52.140  1.00  0.00           C  
ATOM   3737  HA  PRO   238      43.900  65.500  52.980  1.00  0.00           H  
ATOM   3738  HB1 PRO   238      41.600  66.190  52.060  1.00  0.00           H  
ATOM   3739  HB2 PRO   238      41.110  66.340  53.740  1.00  0.00           H  
ATOM   3740  HG1 PRO   238      40.260  64.180  53.800  1.00  0.00           H  
ATOM   3741  HG2 PRO   238      39.780  64.810  52.230  1.00  0.00           H  
ATOM   3742  HD1 PRO   238      41.240  62.440  52.420  1.00  0.00           H  
ATOM   3743  HD2 PRO   238      41.500  63.530  51.030  1.00  0.00           H  
ATOM   3744  N   ASP   239      42.840  63.750  55.490  1.00  0.00           N  
ATOM   3745  CA  ASP   239      43.130  63.440  56.850  1.00  0.00           C  
ATOM   3746  C   ASP   239      44.620  63.410  57.030  1.00  0.00           C  
ATOM   3747  O   ASP   239      45.160  63.980  57.970  1.00  0.00           O  
ATOM   3748  CB  ASP   239      42.410  62.140  57.140  1.00  0.00           C  
ATOM   3749  CG  ASP   239      40.870  62.200  56.890  1.00  0.00           C  
ATOM   3750  OD1 ASP   239      40.290  63.340  56.960  1.00  0.00           O  
ATOM   3751  OD2 ASP   239      40.280  61.150  56.580  1.00  0.00           O1-
ATOM   3752  HN  ASP   239      42.140  63.200  55.030  1.00  0.00           H  
ATOM   3753  HA  ASP   239      42.790  64.230  57.500  1.00  0.00           H  
ATOM   3754  HB1 ASP   239      42.540  61.800  58.190  1.00  0.00           H  
ATOM   3755  HB2 ASP   239      42.880  61.330  56.540  1.00  0.00           H  
ATOM   3756  N   TYR   240      45.340  62.730  56.160  1.00  0.00           N  
ATOM   3757  CA  TYR   240      46.760  62.460  56.430  1.00  0.00           C  
ATOM   3758  C   TYR   240      47.610  63.390  55.590  1.00  0.00           C  
ATOM   3759  O   TYR   240      48.730  63.020  55.300  1.00  0.00           O  
ATOM   3760  CB  TYR   240      47.160  60.990  56.000  1.00  0.00           C  
ATOM   3761  CG  TYR   240      46.360  59.980  56.720  1.00  0.00           C  
ATOM   3762  CD1 TYR   240      45.380  59.170  56.100  1.00  0.00           C  
ATOM   3763  CD2 TYR   240      46.330  60.000  58.140  1.00  0.00           C  
ATOM   3764  CE1 TYR   240      44.370  58.470  56.820  1.00  0.00           C  
ATOM   3765  CE2 TYR   240      45.380  59.260  58.930  1.00  0.00           C  
ATOM   3766  CZ  TYR   240      44.390  58.420  58.240  1.00  0.00           C  
ATOM   3767  OH  TYR   240      43.540  57.700  59.090  1.00  0.00           O  
ATOM   3768  HN  TYR   240      44.950  62.430  55.290  1.00  0.00           H  
ATOM   3769  HA  TYR   240      47.030  62.700  57.450  1.00  0.00           H  
ATOM   3770  HB1 TYR   240      48.150  60.720  56.420  1.00  0.00           H  
ATOM   3771  HB2 TYR   240      47.110  60.820  54.910  1.00  0.00           H  
ATOM   3772  HD1 TYR   240      45.360  58.940  55.040  1.00  0.00           H  
ATOM   3773  HD2 TYR   240      47.080  60.610  58.640  1.00  0.00           H  
ATOM   3774  HE1 TYR   240      43.590  57.960  56.280  1.00  0.00           H  
ATOM   3775  HE2 TYR   240      45.380  59.460  60.000  1.00  0.00           H  
ATOM   3776  HH  TYR   240      43.630  57.900  60.020  1.00  0.00           H  
ATOM   3777  N   ILE   241      47.050  64.530  55.290  1.00  0.00           N  
ATOM   3778  CA  ILE   241      47.710  65.560  54.490  1.00  0.00           C  
ATOM   3779  C   ILE   241      49.260  65.780  54.610  1.00  0.00           C  
ATOM   3780  O   ILE   241      49.830  65.840  55.670  1.00  0.00           O  
ATOM   3781  CB  ILE   241      46.910  66.940  54.610  1.00  0.00           C  
ATOM   3782  CG1 ILE   241      47.240  67.900  53.490  1.00  0.00           C  
ATOM   3783  CG2 ILE   241      47.100  67.560  55.990  1.00  0.00           C  
ATOM   3784  CD  ILE   241      46.310  69.100  53.330  1.00  0.00           C  
ATOM   3785  HN  ILE   241      46.110  64.650  55.580  1.00  0.00           H  
ATOM   3786  HA  ILE   241      47.430  65.280  53.480  1.00  0.00           H  
ATOM   3787  HB  ILE   241      45.820  66.720  54.510  1.00  0.00           H  
ATOM   3788 1HG1 ILE   241      47.240  67.410  52.490  1.00  0.00           H  
ATOM   3789 2HG1 ILE   241      48.260  68.220  53.800  1.00  0.00           H  
ATOM   3790 1HG2 ILE   241      46.440  68.450  56.040  1.00  0.00           H  
ATOM   3791 2HG2 ILE   241      48.140  67.830  56.250  1.00  0.00           H  
ATOM   3792 3HG2 ILE   241      46.750  66.780  56.700  1.00  0.00           H  
ATOM   3793  HD1 ILE   241      46.530  69.720  52.430  1.00  0.00           H  
ATOM   3794  HD2 ILE   241      46.400  69.740  54.230  1.00  0.00           H  
ATOM   3795  HD3 ILE   241      45.250  68.770  53.320  1.00  0.00           H  
ATOM   3796  N   SER   242      49.890  65.930  53.450  1.00  0.00           N  
ATOM   3797  CA  SER   242      51.280  66.180  53.200  1.00  0.00           C  
ATOM   3798  C   SER   242      51.530  67.740  53.200  1.00  0.00           C  
ATOM   3799  O   SER   242      50.740  68.530  52.730  1.00  0.00           O  
ATOM   3800  CB  SER   242      51.800  65.520  51.990  1.00  0.00           C  
ATOM   3801  OG  SER   242      51.410  66.150  50.820  1.00  0.00           O  
ATOM   3802  HN  SER   242      49.400  65.720  52.610  1.00  0.00           H  
ATOM   3803  HA  SER   242      51.860  65.680  53.960  1.00  0.00           H  
ATOM   3804  HB1 SER   242      51.570  64.430  51.920  1.00  0.00           H  
ATOM   3805  HB2 SER   242      52.910  65.540  51.940  1.00  0.00           H  
ATOM   3806  HG1 SER   242      50.500  65.850  50.800  1.00  0.00           H  
ATOM   3807  N   PRO   243      52.700  68.190  53.780  1.00  0.00           N  
ATOM   3808  CA  PRO   243      52.920  69.570  54.190  1.00  0.00           C  
ATOM   3809  C   PRO   243      53.040  70.550  53.030  1.00  0.00           C  
ATOM   3810  O   PRO   243      52.710  71.720  53.160  1.00  0.00           O  
ATOM   3811  CB  PRO   243      54.080  69.550  55.140  1.00  0.00           C  
ATOM   3812  CG  PRO   243      54.860  68.330  54.700  1.00  0.00           C  
ATOM   3813  CD  PRO   243      53.760  67.300  54.240  1.00  0.00           C  
ATOM   3814  HA  PRO   243      51.960  69.790  54.650  1.00  0.00           H  
ATOM   3815  HB1 PRO   243      53.720  69.420  56.190  1.00  0.00           H  
ATOM   3816  HB2 PRO   243      54.670  70.490  55.150  1.00  0.00           H  
ATOM   3817  HG1 PRO   243      55.500  68.610  53.840  1.00  0.00           H  
ATOM   3818  HG2 PRO   243      55.480  67.700  55.380  1.00  0.00           H  
ATOM   3819  HD1 PRO   243      54.110  66.580  53.470  1.00  0.00           H  
ATOM   3820  HD2 PRO   243      53.340  66.810  55.140  1.00  0.00           H  
ATOM   3821  N   GLU   244      53.520  70.120  51.850  1.00  0.00           N  
ATOM   3822  CA  GLU   244      53.440  70.900  50.650  1.00  0.00           C  
ATOM   3823  C   GLU   244      52.120  70.860  49.920  1.00  0.00           C  
ATOM   3824  O   GLU   244      51.840  71.720  49.060  1.00  0.00           O  
ATOM   3825  CB  GLU   244      54.600  70.520  49.770  1.00  0.00           C  
ATOM   3826  CG  GLU   244      55.950  70.660  50.440  1.00  0.00           C  
ATOM   3827  CD  GLU   244      56.360  69.300  51.030  1.00  0.00           C  
ATOM   3828  OE1 GLU   244      57.560  69.260  51.440  1.00  0.00           O  
ATOM   3829  OE2 GLU   244      55.620  68.250  51.000  1.00  0.00           O1-
ATOM   3830  HN  GLU   244      53.970  69.240  51.770  1.00  0.00           H  
ATOM   3831  HA  GLU   244      53.730  71.890  50.980  1.00  0.00           H  
ATOM   3832  HB1 GLU   244      54.450  71.190  48.900  1.00  0.00           H  
ATOM   3833  HB2 GLU   244      54.510  69.510  49.310  1.00  0.00           H  
ATOM   3834  HG1 GLU   244      55.850  71.380  51.280  1.00  0.00           H  
ATOM   3835  HG2 GLU   244      56.760  71.030  49.780  1.00  0.00           H  
ATOM   3836  N   VAL   245      51.160  69.980  50.310  1.00  0.00           N  
ATOM   3837  CA  VAL   245      49.800  70.140  49.810  1.00  0.00           C  
ATOM   3838  C   VAL   245      49.090  71.210  50.670  1.00  0.00           C  
ATOM   3839  O   VAL   245      48.440  72.140  50.130  1.00  0.00           O  
ATOM   3840  CB  VAL   245      49.070  68.820  49.790  1.00  0.00           C  
ATOM   3841  CG1 VAL   245      47.660  69.010  49.160  1.00  0.00           C  
ATOM   3842  CG2 VAL   245      49.810  67.910  48.720  1.00  0.00           C  
ATOM   3843  HN  VAL   245      51.350  69.350  51.060  1.00  0.00           H  
ATOM   3844  HA  VAL   245      49.790  70.630  48.840  1.00  0.00           H  
ATOM   3845  HB  VAL   245      48.910  68.420  50.810  1.00  0.00           H  
ATOM   3846 1HG1 VAL   245      47.720  69.580  48.210  1.00  0.00           H  
ATOM   3847 2HG1 VAL   245      46.980  69.570  49.830  1.00  0.00           H  
ATOM   3848 3HG1 VAL   245      47.230  68.020  48.900  1.00  0.00           H  
ATOM   3849 1HG2 VAL   245      49.600  68.220  47.670  1.00  0.00           H  
ATOM   3850 2HG2 VAL   245      49.400  66.890  48.830  1.00  0.00           H  
ATOM   3851 3HG2 VAL   245      50.920  67.910  48.730  1.00  0.00           H  
ATOM   3852  N   LEU   246      49.280  71.080  52.010  1.00  0.00           N  
ATOM   3853  CA  LEU   246      48.640  71.880  53.020  1.00  0.00           C  
ATOM   3854  C   LEU   246      48.810  73.360  52.780  1.00  0.00           C  
ATOM   3855  O   LEU   246      47.870  74.180  52.880  1.00  0.00           O  
ATOM   3856  CB  LEU   246      49.310  71.520  54.450  1.00  0.00           C  
ATOM   3857  CG  LEU   246      48.780  72.210  55.770  1.00  0.00           C  
ATOM   3858  CD1 LEU   246      47.270  72.060  55.770  1.00  0.00           C  
ATOM   3859  CD2 LEU   246      49.440  71.700  57.030  1.00  0.00           C  
ATOM   3860  HN  LEU   246      49.810  70.290  52.300  1.00  0.00           H  
ATOM   3861  HA  LEU   246      47.580  71.670  53.100  1.00  0.00           H  
ATOM   3862  HB1 LEU   246      50.380  71.820  54.410  1.00  0.00           H  
ATOM   3863  HB2 LEU   246      49.170  70.430  54.580  1.00  0.00           H  
ATOM   3864  HG  LEU   246      48.960  73.300  55.680  1.00  0.00           H  
ATOM   3865 1HD1 LEU   246      46.790  72.360  54.810  1.00  0.00           H  
ATOM   3866 2HD1 LEU   246      46.750  72.460  56.660  1.00  0.00           H  
ATOM   3867 3HD1 LEU   246      47.250  70.960  55.940  1.00  0.00           H  
ATOM   3868 1HD2 LEU   246      50.540  71.890  57.030  1.00  0.00           H  
ATOM   3869 2HD2 LEU   246      49.100  70.650  57.160  1.00  0.00           H  
ATOM   3870 3HD2 LEU   246      48.930  72.190  57.890  1.00  0.00           H  
ATOM   3871  N   LYS   247      50.040  73.870  52.390  1.00  0.00           N  
ATOM   3872  CA  LYS   247      50.360  75.280  52.110  1.00  0.00           C  
ATOM   3873  C   LYS   247      50.300  75.700  50.650  1.00  0.00           C  
ATOM   3874  O   LYS   247      50.270  76.880  50.320  1.00  0.00           O  
ATOM   3875  CB  LYS   247      51.800  75.550  52.710  1.00  0.00           C  
ATOM   3876  CG  LYS   247      51.820  75.340  54.190  1.00  0.00           C  
ATOM   3877  CD  LYS   247      50.620  75.990  54.960  1.00  0.00           C  
ATOM   3878  CE  LYS   247      50.890  75.930  56.450  1.00  0.00           C  
ATOM   3879  NZ  LYS   247      49.740  76.330  57.250  1.00  0.00           N1+
ATOM   3880  HN  LYS   247      50.830  73.260  52.480  1.00  0.00           H  
ATOM   3881  HA  LYS   247      49.620  75.890  52.620  1.00  0.00           H  
ATOM   3882  HB1 LYS   247      52.030  76.610  52.450  1.00  0.00           H  
ATOM   3883  HB2 LYS   247      52.590  74.870  52.330  1.00  0.00           H  
ATOM   3884  HG1 LYS   247      52.740  75.870  54.510  1.00  0.00           H  
ATOM   3885  HG2 LYS   247      51.940  74.280  54.510  1.00  0.00           H  
ATOM   3886  HD1 LYS   247      49.730  75.430  54.600  1.00  0.00           H  
ATOM   3887  HD2 LYS   247      50.680  77.080  54.710  1.00  0.00           H  
ATOM   3888  HE1 LYS   247      51.770  76.550  56.690  1.00  0.00           H  
ATOM   3889  HE2 LYS   247      51.150  74.880  56.720  1.00  0.00           H  
ATOM   3890  HZ1 LYS   247      49.900  76.030  58.240  1.00  0.00           H  
ATOM   3891  HZ2 LYS   247      48.800  76.020  56.930  1.00  0.00           H  
ATOM   3892  HZ3 LYS   247      49.740  77.370  57.200  1.00  0.00           H  
ATOM   3893  N   SER   248      50.120  74.750  49.700  1.00  0.00           N  
ATOM   3894  CA  SER   248      50.110  75.190  48.290  1.00  0.00           C  
ATOM   3895  C   SER   248      49.140  76.160  47.690  1.00  0.00           C  
ATOM   3896  O   SER   248      49.600  76.930  46.820  1.00  0.00           O  
ATOM   3897  CB  SER   248      50.070  74.050  47.230  1.00  0.00           C  
ATOM   3898  OG  SER   248      51.300  73.360  46.980  1.00  0.00           O  
ATOM   3899  HN  SER   248      49.910  73.790  49.890  1.00  0.00           H  
ATOM   3900  HA  SER   248      51.080  75.620  48.060  1.00  0.00           H  
ATOM   3901  HB1 SER   248      49.690  74.370  46.240  1.00  0.00           H  
ATOM   3902  HB2 SER   248      49.330  73.290  47.570  1.00  0.00           H  
ATOM   3903  HG1 SER   248      51.390  72.810  47.760  1.00  0.00           H  
ATOM   3904  N   GLN   249      47.800  76.160  47.980  1.00  0.00           N  
ATOM   3905  CA  GLN   249      47.060  75.270  48.900  1.00  0.00           C  
ATOM   3906  C   GLN   249      45.740  75.130  48.250  1.00  0.00           C  
ATOM   3907  O   GLN   249      45.320  76.080  47.570  1.00  0.00           O  
ATOM   3908  CB  GLN   249      46.790  75.920  50.270  1.00  0.00           C  
ATOM   3909  CG  GLN   249      45.870  77.110  50.460  1.00  0.00           C  
ATOM   3910  CD  GLN   249      45.880  77.440  51.950  1.00  0.00           C  
ATOM   3911  NE2 GLN   249      46.720  78.390  52.350  1.00  0.00           N  
ATOM   3912  OE1 GLN   249      45.030  76.990  52.740  1.00  0.00           O  
ATOM   3913  HN  GLN   249      47.200  76.790  47.500  1.00  0.00           H  
ATOM   3914  HA  GLN   249      47.560  74.320  49.030  1.00  0.00           H  
ATOM   3915  HB1 GLN   249      47.800  75.980  50.710  1.00  0.00           H  
ATOM   3916  HB2 GLN   249      46.380  75.200  51.020  1.00  0.00           H  
ATOM   3917  HG1 GLN   249      44.820  76.850  50.220  1.00  0.00           H  
ATOM   3918  HG2 GLN   249      46.110  78.060  49.930  1.00  0.00           H  
ATOM   3919 1HE2 GLN   249      46.550  78.870  53.210  1.00  0.00           H  
ATOM   3920 2HE2 GLN   249      47.300  78.770  51.630  1.00  0.00           H  
ATOM   3921  N   GLY   250      45.030  73.980  48.410  1.00  0.00           N  
ATOM   3922  CA  GLY   250      43.830  73.720  47.690  1.00  0.00           C  
ATOM   3923  C   GLY   250      43.910  73.400  46.230  1.00  0.00           C  
ATOM   3924  O   GLY   250      44.870  72.900  45.740  1.00  0.00           O  
ATOM   3925  HN  GLY   250      45.400  73.260  48.980  1.00  0.00           H  
ATOM   3926  HA1 GLY   250      43.320  74.650  47.860  1.00  0.00           H  
ATOM   3927  HA2 GLY   250      43.410  72.860  48.190  1.00  0.00           H  
ATOM   3928  N   GLY   251      42.750  73.570  45.480  1.00  0.00           N  
ATOM   3929  CA  GLY   251      42.480  73.200  44.070  1.00  0.00           C  
ATOM   3930  C   GLY   251      43.570  73.640  43.110  1.00  0.00           C  
ATOM   3931  O   GLY   251      44.430  74.460  43.330  1.00  0.00           O  
ATOM   3932  HN  GLY   251      41.950  74.020  45.890  1.00  0.00           H  
ATOM   3933  HA1 GLY   251      41.540  73.690  43.870  1.00  0.00           H  
ATOM   3934  HA2 GLY   251      42.400  72.130  43.970  1.00  0.00           H  
ATOM   3935  N   ASP   252      43.400  73.170  41.840  1.00  0.00           N  
ATOM   3936  CA  ASP   252      44.150  73.690  40.730  1.00  0.00           C  
ATOM   3937  C   ASP   252      45.670  73.510  40.760  1.00  0.00           C  
ATOM   3938  O   ASP   252      46.480  74.170  40.090  1.00  0.00           O  
ATOM   3939  CB  ASP   252      43.690  75.150  40.380  1.00  0.00           C  
ATOM   3940  CG  ASP   252      42.220  75.210  39.920  1.00  0.00           C  
ATOM   3941  OD1 ASP   252      41.810  76.360  39.610  1.00  0.00           O  
ATOM   3942  OD2 ASP   252      41.450  74.240  39.880  1.00  0.00           O1-
ATOM   3943  HN  ASP   252      42.650  72.530  41.720  1.00  0.00           H  
ATOM   3944  HA  ASP   252      43.920  73.080  39.860  1.00  0.00           H  
ATOM   3945  HB1 ASP   252      44.280  75.450  39.490  1.00  0.00           H  
ATOM   3946  HB2 ASP   252      43.920  75.890  41.180  1.00  0.00           H  
ATOM   3947  N   GLY   253      46.190  72.590  41.650  1.00  0.00           N  
ATOM   3948  CA  GLY   253      47.600  72.210  41.690  1.00  0.00           C  
ATOM   3949  C   GLY   253      48.140  71.480  40.540  1.00  0.00           C  
ATOM   3950  O   GLY   253      47.400  70.980  39.700  1.00  0.00           O  
ATOM   3951  HN  GLY   253      45.600  71.960  42.160  1.00  0.00           H  
ATOM   3952  HA1 GLY   253      47.870  71.560  42.510  1.00  0.00           H  
ATOM   3953  HA2 GLY   253      48.070  73.180  41.730  1.00  0.00           H  
ATOM   3954  N   TYR   254      49.470  71.490  40.400  1.00  0.00           N  
ATOM   3955  CA  TYR   254      50.190  70.810  39.400  1.00  0.00           C  
ATOM   3956  C   TYR   254      51.240  70.100  40.220  1.00  0.00           C  
ATOM   3957  O   TYR   254      52.150  70.670  40.870  1.00  0.00           O  
ATOM   3958  CB  TYR   254      50.810  71.820  38.420  1.00  0.00           C  
ATOM   3959  CG  TYR   254      51.380  71.210  37.160  1.00  0.00           C  
ATOM   3960  CD1 TYR   254      50.670  70.210  36.590  1.00  0.00           C  
ATOM   3961  CD2 TYR   254      52.440  71.780  36.510  1.00  0.00           C  
ATOM   3962  CE1 TYR   254      51.060  69.710  35.330  1.00  0.00           C  
ATOM   3963  CE2 TYR   254      52.850  71.200  35.270  1.00  0.00           C  
ATOM   3964  CZ  TYR   254      52.160  70.220  34.650  1.00  0.00           C  
ATOM   3965  OH  TYR   254      52.590  69.600  33.430  1.00  0.00           O  
ATOM   3966  HN  TYR   254      50.030  71.950  41.080  1.00  0.00           H  
ATOM   3967  HA  TYR   254      49.490  70.160  38.900  1.00  0.00           H  
ATOM   3968  HB1 TYR   254      51.590  72.500  38.820  1.00  0.00           H  
ATOM   3969  HB2 TYR   254      49.960  72.440  38.070  1.00  0.00           H  
ATOM   3970  HD1 TYR   254      49.910  69.730  37.200  1.00  0.00           H  
ATOM   3971  HD2 TYR   254      53.020  72.530  37.020  1.00  0.00           H  
ATOM   3972  HE1 TYR   254      50.560  68.790  35.040  1.00  0.00           H  
ATOM   3973  HE2 TYR   254      53.750  71.590  34.810  1.00  0.00           H  
ATOM   3974  HH  TYR   254      53.420  70.000  33.140  1.00  0.00           H  
ATOM   3975  N   TYR   255      51.120  68.780  40.380  1.00  0.00           N  
ATOM   3976  CA  TYR   255      51.950  68.010  41.240  1.00  0.00           C  
ATOM   3977  C   TYR   255      52.640  66.960  40.540  1.00  0.00           C  
ATOM   3978  O   TYR   255      52.140  66.340  39.600  1.00  0.00           O  
ATOM   3979  CB  TYR   255      51.160  67.270  42.430  1.00  0.00           C  
ATOM   3980  CG  TYR   255      50.640  68.250  43.390  1.00  0.00           C  
ATOM   3981  CD1 TYR   255      49.380  68.850  43.160  1.00  0.00           C  
ATOM   3982  CD2 TYR   255      51.360  68.450  44.600  1.00  0.00           C  
ATOM   3983  CE1 TYR   255      48.880  69.690  44.210  1.00  0.00           C  
ATOM   3984  CE2 TYR   255      50.880  69.440  45.530  1.00  0.00           C  
ATOM   3985  CZ  TYR   255      49.620  69.940  45.360  1.00  0.00           C  
ATOM   3986  OH  TYR   255      49.060  70.740  46.310  1.00  0.00           O  
ATOM   3987  HN  TYR   255      50.400  68.310  39.880  1.00  0.00           H  
ATOM   3988  HA  TYR   255      52.690  68.710  41.590  1.00  0.00           H  
ATOM   3989  HB1 TYR   255      51.820  66.520  42.920  1.00  0.00           H  
ATOM   3990  HB2 TYR   255      50.290  66.750  41.970  1.00  0.00           H  
ATOM   3991  HD1 TYR   255      48.780  68.630  42.290  1.00  0.00           H  
ATOM   3992  HD2 TYR   255      52.380  68.180  44.820  1.00  0.00           H  
ATOM   3993  HE1 TYR   255      47.900  70.130  44.080  1.00  0.00           H  
ATOM   3994  HE2 TYR   255      51.400  69.730  46.430  1.00  0.00           H  
ATOM   3995  HH  TYR   255      48.790  71.540  45.850  1.00  0.00           H  
ATOM   3996  N   GLY   256      53.880  66.630  40.930  1.00  0.00           N  
ATOM   3997  CA  GLY   256      54.530  65.350  40.530  1.00  0.00           C  
ATOM   3998  C   GLY   256      54.210  64.200  41.440  1.00  0.00           C  
ATOM   3999  O   GLY   256      53.080  64.080  41.940  1.00  0.00           O  
ATOM   4000  HN  GLY   256      54.260  67.220  41.640  1.00  0.00           H  
ATOM   4001  HA1 GLY   256      55.610  65.390  40.560  1.00  0.00           H  
ATOM   4002  HA2 GLY   256      54.120  65.090  39.570  1.00  0.00           H  
ATOM   4003  N   ARG   257      55.050  63.240  41.710  1.00  0.00           N  
ATOM   4004  CA  ARG   257      54.820  62.000  42.320  1.00  0.00           C  
ATOM   4005  C   ARG   257      55.290  62.050  43.760  1.00  0.00           C  
ATOM   4006  O   ARG   257      54.820  61.190  44.510  1.00  0.00           O  
ATOM   4007  CB  ARG   257      55.320  60.790  41.520  1.00  0.00           C  
ATOM   4008  CG  ARG   257      56.720  60.230  41.890  1.00  0.00           C  
ATOM   4009  CD  ARG   257      58.020  60.950  41.360  1.00  0.00           C  
ATOM   4010  NE  ARG   257      57.960  60.820  39.920  1.00  0.00           N  
ATOM   4011  CZ  ARG   257      58.260  59.770  39.170  1.00  0.00           C  
ATOM   4012  NH1 ARG   257      58.890  58.690  39.590  1.00  0.00           N1+
ATOM   4013  NH2 ARG   257      57.810  59.790  37.900  1.00  0.00           N  
ATOM   4014  HN  ARG   257      56.000  63.330  41.410  1.00  0.00           H  
ATOM   4015  HA  ARG   257      53.760  61.800  42.410  1.00  0.00           H  
ATOM   4016  HB1 ARG   257      55.230  61.010  40.430  1.00  0.00           H  
ATOM   4017  HB2 ARG   257      54.630  59.950  41.760  1.00  0.00           H  
ATOM   4018  HG1 ARG   257      57.000  59.240  41.490  1.00  0.00           H  
ATOM   4019  HG2 ARG   257      56.880  60.120  42.980  1.00  0.00           H  
ATOM   4020  HD1 ARG   257      58.880  60.410  41.820  1.00  0.00           H  
ATOM   4021  HD2 ARG   257      58.100  62.020  41.640  1.00  0.00           H  
ATOM   4022  HE  ARG   257      57.450  61.550  39.460  1.00  0.00           H  
ATOM   4023 1HH1 ARG   257      59.040  58.650  40.580  1.00  0.00           H  
ATOM   4024 2HH1 ARG   257      58.760  57.820  39.120  1.00  0.00           H  
ATOM   4025 1HH2 ARG   257      58.190  59.010  37.410  1.00  0.00           H  
ATOM   4026 2HH2 ARG   257      57.630  60.660  37.450  1.00  0.00           H  
ATOM   4027  N   GLU   258      56.080  63.050  44.240  1.00  0.00           N  
ATOM   4028  CA  GLU   258      56.780  63.070  45.510  1.00  0.00           C  
ATOM   4029  C   GLU   258      55.830  62.950  46.760  1.00  0.00           C  
ATOM   4030  O   GLU   258      56.200  62.510  47.860  1.00  0.00           O  
ATOM   4031  CB  GLU   258      57.610  64.380  45.580  1.00  0.00           C  
ATOM   4032  CG  GLU   258      56.870  65.740  45.660  1.00  0.00           C  
ATOM   4033  CD  GLU   258      56.640  66.280  44.270  1.00  0.00           C  
ATOM   4034  OE1 GLU   258      57.680  66.370  43.540  1.00  0.00           O  
ATOM   4035  OE2 GLU   258      55.510  66.660  43.940  1.00  0.00           O1-
ATOM   4036  HN  GLU   258      56.610  63.630  43.640  1.00  0.00           H  
ATOM   4037  HA  GLU   258      57.360  62.160  45.550  1.00  0.00           H  
ATOM   4038  HB1 GLU   258      58.460  64.360  44.870  1.00  0.00           H  
ATOM   4039  HB2 GLU   258      58.140  64.330  46.560  1.00  0.00           H  
ATOM   4040  HG1 GLU   258      57.500  66.520  46.140  1.00  0.00           H  
ATOM   4041  HG2 GLU   258      55.900  65.530  46.160  1.00  0.00           H  
ATOM   4042  N   CYS   259      54.600  63.450  46.600  1.00  0.00           N  
ATOM   4043  CA  CYS   259      53.530  63.220  47.590  1.00  0.00           C  
ATOM   4044  C   CYS   259      53.190  61.730  47.880  1.00  0.00           C  
ATOM   4045  O   CYS   259      52.910  61.290  49.030  1.00  0.00           O  
ATOM   4046  CB  CYS   259      52.290  64.010  47.230  1.00  0.00           C  
ATOM   4047  SG  CYS   259      50.910  63.830  48.380  1.00  0.00           S  
ATOM   4048  HN  CYS   259      54.230  63.720  45.710  1.00  0.00           H  
ATOM   4049  HA  CYS   259      53.890  63.720  48.470  1.00  0.00           H  
ATOM   4050  HB1 CYS   259      51.950  63.620  46.250  1.00  0.00           H  
ATOM   4051  HB2 CYS   259      52.540  65.090  47.140  1.00  0.00           H  
ATOM   4052  HG1 CYS   259      51.300  64.790  49.210  1.00  0.00           H  
ATOM   4053  N   ASP   260      53.120  60.950  46.760  1.00  0.00           N  
ATOM   4054  CA  ASP   260      52.740  59.540  46.920  1.00  0.00           C  
ATOM   4055  C   ASP   260      53.740  58.780  47.820  1.00  0.00           C  
ATOM   4056  O   ASP   260      53.440  58.050  48.760  1.00  0.00           O  
ATOM   4057  CB  ASP   260      52.720  58.750  45.560  1.00  0.00           C  
ATOM   4058  CG  ASP   260      51.770  59.380  44.520  1.00  0.00           C  
ATOM   4059  OD1 ASP   260      51.220  60.480  44.740  1.00  0.00           O  
ATOM   4060  OD2 ASP   260      51.680  58.760  43.430  1.00  0.00           O1-
ATOM   4061  HN  ASP   260      53.250  61.250  45.820  1.00  0.00           H  
ATOM   4062  HA  ASP   260      51.790  59.510  47.440  1.00  0.00           H  
ATOM   4063  HB1 ASP   260      52.300  57.750  45.800  1.00  0.00           H  
ATOM   4064  HB2 ASP   260      53.750  58.720  45.140  1.00  0.00           H  
ATOM   4065  N   TRP   261      54.940  59.010  47.580  1.00  0.00           N  
ATOM   4066  CA  TRP   261      56.020  58.270  48.340  1.00  0.00           C  
ATOM   4067  C   TRP   261      56.220  58.790  49.800  1.00  0.00           C  
ATOM   4068  O   TRP   261      56.790  58.130  50.660  1.00  0.00           O  
ATOM   4069  CB  TRP   261      57.340  58.290  47.490  1.00  0.00           C  
ATOM   4070  CG  TRP   261      57.210  57.530  46.200  1.00  0.00           C  
ATOM   4071  CD1 TRP   261      56.760  58.040  44.970  1.00  0.00           C  
ATOM   4072  CD2 TRP   261      57.530  56.150  46.020  1.00  0.00           C  
ATOM   4073  CE2 TRP   261      57.290  55.880  44.650  1.00  0.00           C  
ATOM   4074  CE3 TRP   261      58.010  55.140  46.880  1.00  0.00           C  
ATOM   4075  NE1 TRP   261      56.750  57.030  44.070  1.00  0.00           N  
ATOM   4076  CZ2 TRP   261      57.510  54.590  44.160  1.00  0.00           C  
ATOM   4077  CZ3 TRP   261      58.260  53.910  46.340  1.00  0.00           C  
ATOM   4078  CH2 TRP   261      58.250  53.660  44.980  1.00  0.00           C  
ATOM   4079  HN  TRP   261      55.240  59.720  46.940  1.00  0.00           H  
ATOM   4080  HA  TRP   261      55.650  57.260  48.490  1.00  0.00           H  
ATOM   4081  HB1 TRP   261      58.130  57.820  48.110  1.00  0.00           H  
ATOM   4082  HB2 TRP   261      57.650  59.340  47.290  1.00  0.00           H  
ATOM   4083  HD1 TRP   261      56.530  59.080  44.800  1.00  0.00           H  
ATOM   4084  HE1 TRP   261      56.270  57.040  43.220  1.00  0.00           H  
ATOM   4085  HE3 TRP   261      58.120  55.400  47.920  1.00  0.00           H  
ATOM   4086  HZ2 TRP   261      57.340  54.390  43.120  1.00  0.00           H  
ATOM   4087  HZ3 TRP   261      58.710  53.090  46.870  1.00  0.00           H  
ATOM   4088  HH2 TRP   261      58.350  52.640  44.650  1.00  0.00           H  
ATOM   4089  N   TRP   262      55.690  59.950  50.150  1.00  0.00           N  
ATOM   4090  CA  TRP   262      55.430  60.340  51.540  1.00  0.00           C  
ATOM   4091  C   TRP   262      54.410  59.370  52.190  1.00  0.00           C  
ATOM   4092  O   TRP   262      54.460  58.980  53.360  1.00  0.00           O  
ATOM   4093  CB  TRP   262      55.150  61.870  51.520  1.00  0.00           C  
ATOM   4094  CG  TRP   262      54.670  62.280  52.960  1.00  0.00           C  
ATOM   4095  CD1 TRP   262      53.460  61.980  53.540  1.00  0.00           C  
ATOM   4096  CD2 TRP   262      55.230  63.300  53.730  1.00  0.00           C  
ATOM   4097  CE2 TRP   262      54.400  63.450  54.820  1.00  0.00           C  
ATOM   4098  CE3 TRP   262      56.380  64.060  53.570  1.00  0.00           C  
ATOM   4099  NE1 TRP   262      53.330  62.640  54.690  1.00  0.00           N  
ATOM   4100  CZ2 TRP   262      54.840  64.180  55.870  1.00  0.00           C  
ATOM   4101  CZ3 TRP   262      56.810  64.910  54.650  1.00  0.00           C  
ATOM   4102  CH2 TRP   262      56.000  65.010  55.750  1.00  0.00           C  
ATOM   4103  HN  TRP   262      55.310  60.510  49.420  1.00  0.00           H  
ATOM   4104  HA  TRP   262      56.310  60.170  52.140  1.00  0.00           H  
ATOM   4105  HB1 TRP   262      54.470  62.310  50.750  1.00  0.00           H  
ATOM   4106  HB2 TRP   262      56.130  62.360  51.360  1.00  0.00           H  
ATOM   4107  HD1 TRP   262      52.770  61.240  53.160  1.00  0.00           H  
ATOM   4108  HE1 TRP   262      52.620  62.880  55.320  1.00  0.00           H  
ATOM   4109  HE3 TRP   262      57.010  63.870  52.720  1.00  0.00           H  
ATOM   4110  HZ2 TRP   262      54.270  64.290  56.780  1.00  0.00           H  
ATOM   4111  HZ3 TRP   262      57.760  65.390  54.430  1.00  0.00           H  
ATOM   4112  HH2 TRP   262      56.170  65.590  56.640  1.00  0.00           H  
ATOM   4113  N   SER   263      53.340  58.970  51.410  1.00  0.00           N  
ATOM   4114  CA  SER   263      52.320  58.020  51.930  1.00  0.00           C  
ATOM   4115  C   SER   263      52.950  56.660  51.980  1.00  0.00           C  
ATOM   4116  O   SER   263      52.630  55.800  52.800  1.00  0.00           O  
ATOM   4117  CB  SER   263      51.100  58.000  50.920  1.00  0.00           C  
ATOM   4118  OG  SER   263      50.100  57.050  51.280  1.00  0.00           O  
ATOM   4119  HN  SER   263      53.290  59.330  50.490  1.00  0.00           H  
ATOM   4120  HA  SER   263      52.050  58.270  52.950  1.00  0.00           H  
ATOM   4121  HB1 SER   263      51.480  57.760  49.900  1.00  0.00           H  
ATOM   4122  HB2 SER   263      50.710  59.040  50.890  1.00  0.00           H  
ATOM   4123  HG1 SER   263      49.650  57.540  51.970  1.00  0.00           H  
ATOM   4124  N   VAL   264      54.020  56.360  51.160  1.00  0.00           N  
ATOM   4125  CA  VAL   264      54.890  55.160  51.390  1.00  0.00           C  
ATOM   4126  C   VAL   264      55.680  55.240  52.650  1.00  0.00           C  
ATOM   4127  O   VAL   264      55.820  54.410  53.500  1.00  0.00           O  
ATOM   4128  CB  VAL   264      55.780  54.940  50.150  1.00  0.00           C  
ATOM   4129  CG1 VAL   264      56.860  53.880  50.320  1.00  0.00           C  
ATOM   4130  CG2 VAL   264      54.860  54.640  48.940  1.00  0.00           C  
ATOM   4131  HN  VAL   264      54.150  57.000  50.400  1.00  0.00           H  
ATOM   4132  HA  VAL   264      54.210  54.320  51.450  1.00  0.00           H  
ATOM   4133  HB  VAL   264      56.340  55.890  50.000  1.00  0.00           H  
ATOM   4134 1HG1 VAL   264      57.430  53.860  49.370  1.00  0.00           H  
ATOM   4135 2HG1 VAL   264      56.350  52.890  50.390  1.00  0.00           H  
ATOM   4136 3HG1 VAL   264      57.420  53.890  51.280  1.00  0.00           H  
ATOM   4137 1HG2 VAL   264      55.490  54.220  48.120  1.00  0.00           H  
ATOM   4138 2HG2 VAL   264      54.310  55.550  48.630  1.00  0.00           H  
ATOM   4139 3HG2 VAL   264      54.140  53.830  49.180  1.00  0.00           H  
ATOM   4140  N   GLY   265      56.140  56.440  53.010  1.00  0.00           N  
ATOM   4141  CA  GLY   265      56.610  56.760  54.370  1.00  0.00           C  
ATOM   4142  C   GLY   265      55.710  56.590  55.570  1.00  0.00           C  
ATOM   4143  O   GLY   265      56.170  55.980  56.540  1.00  0.00           O  
ATOM   4144  HN  GLY   265      56.240  57.240  52.430  1.00  0.00           H  
ATOM   4145  HA1 GLY   265      57.050  57.740  54.410  1.00  0.00           H  
ATOM   4146  HA2 GLY   265      57.400  56.060  54.630  1.00  0.00           H  
ATOM   4147  N   VAL   266      54.440  56.910  55.440  1.00  0.00           N  
ATOM   4148  CA  VAL   266      53.340  56.520  56.370  1.00  0.00           C  
ATOM   4149  C   VAL   266      53.120  55.040  56.410  1.00  0.00           C  
ATOM   4150  O   VAL   266      53.040  54.420  57.470  1.00  0.00           O  
ATOM   4151  CB  VAL   266      52.060  57.300  56.020  1.00  0.00           C  
ATOM   4152  CG1 VAL   266      50.820  56.920  56.970  1.00  0.00           C  
ATOM   4153  CG2 VAL   266      52.320  58.770  55.980  1.00  0.00           C  
ATOM   4154  HN  VAL   266      54.080  57.430  54.660  1.00  0.00           H  
ATOM   4155  HA  VAL   266      53.590  56.850  57.370  1.00  0.00           H  
ATOM   4156  HB  VAL   266      51.760  56.920  55.020  1.00  0.00           H  
ATOM   4157 1HG1 VAL   266      51.100  57.120  58.030  1.00  0.00           H  
ATOM   4158 2HG1 VAL   266      50.610  55.840  56.910  1.00  0.00           H  
ATOM   4159 3HG1 VAL   266      49.870  57.440  56.710  1.00  0.00           H  
ATOM   4160 1HG2 VAL   266      51.390  59.210  56.390  1.00  0.00           H  
ATOM   4161 2HG2 VAL   266      52.350  59.020  54.900  1.00  0.00           H  
ATOM   4162 3HG2 VAL   266      53.220  59.200  56.470  1.00  0.00           H  
ATOM   4163  N   PHE   267      52.980  54.380  55.210  1.00  0.00           N  
ATOM   4164  CA  PHE   267      52.840  52.910  55.110  1.00  0.00           C  
ATOM   4165  C   PHE   267      53.930  52.090  55.710  1.00  0.00           C  
ATOM   4166  O   PHE   267      53.680  51.150  56.470  1.00  0.00           O  
ATOM   4167  CB  PHE   267      52.690  52.540  53.650  1.00  0.00           C  
ATOM   4168  CG  PHE   267      52.800  51.170  53.260  1.00  0.00           C  
ATOM   4169  CD1 PHE   267      54.000  50.630  52.730  1.00  0.00           C  
ATOM   4170  CD2 PHE   267      51.810  50.230  53.560  1.00  0.00           C  
ATOM   4171  CE1 PHE   267      54.160  49.340  52.260  1.00  0.00           C  
ATOM   4172  CE2 PHE   267      51.930  48.910  53.140  1.00  0.00           C  
ATOM   4173  CZ  PHE   267      53.120  48.480  52.500  1.00  0.00           C  
ATOM   4174  HN  PHE   267      52.940  54.930  54.380  1.00  0.00           H  
ATOM   4175  HA  PHE   267      51.920  52.590  55.570  1.00  0.00           H  
ATOM   4176  HB1 PHE   267      53.360  53.190  53.050  1.00  0.00           H  
ATOM   4177  HB2 PHE   267      51.640  52.800  53.380  1.00  0.00           H  
ATOM   4178  HD1 PHE   267      54.860  51.290  52.710  1.00  0.00           H  
ATOM   4179  HD2 PHE   267      50.880  50.530  54.030  1.00  0.00           H  
ATOM   4180  HE1 PHE   267      55.080  49.100  51.750  1.00  0.00           H  
ATOM   4181  HE2 PHE   267      51.110  48.230  53.280  1.00  0.00           H  
ATOM   4182  HZ  PHE   267      53.120  47.440  52.220  1.00  0.00           H  
ATOM   4183  N   LEU   268      55.180  52.480  55.360  1.00  0.00           N  
ATOM   4184  CA  LEU   268      56.430  51.980  55.920  1.00  0.00           C  
ATOM   4185  C   LEU   268      56.440  52.150  57.490  1.00  0.00           C  
ATOM   4186  O   LEU   268      56.710  51.160  58.240  1.00  0.00           O  
ATOM   4187  CB  LEU   268      57.630  52.690  55.270  1.00  0.00           C  
ATOM   4188  CG  LEU   268      59.050  52.320  55.770  1.00  0.00           C  
ATOM   4189  CD1 LEU   268      59.310  50.830  55.470  1.00  0.00           C  
ATOM   4190  CD2 LEU   268      60.100  53.340  55.200  1.00  0.00           C  
ATOM   4191  HN  LEU   268      55.200  53.250  54.720  1.00  0.00           H  
ATOM   4192  HA  LEU   268      56.590  50.960  55.570  1.00  0.00           H  
ATOM   4193  HB1 LEU   268      57.540  53.800  55.320  1.00  0.00           H  
ATOM   4194  HB2 LEU   268      57.650  52.440  54.190  1.00  0.00           H  
ATOM   4195  HG  LEU   268      59.110  52.490  56.860  1.00  0.00           H  
ATOM   4196 1HD1 LEU   268      58.620  50.150  56.010  1.00  0.00           H  
ATOM   4197 2HD1 LEU   268      60.380  50.590  55.660  1.00  0.00           H  
ATOM   4198 3HD1 LEU   268      59.300  50.610  54.380  1.00  0.00           H  
ATOM   4199 1HD2 LEU   268      61.060  53.270  55.760  1.00  0.00           H  
ATOM   4200 2HD2 LEU   268      59.680  54.370  55.280  1.00  0.00           H  
ATOM   4201 3HD2 LEU   268      60.310  53.070  54.150  1.00  0.00           H  
ATOM   4202  N   TYR   269      56.040  53.300  58.030  1.00  0.00           N  
ATOM   4203  CA  TYR   269      55.940  53.500  59.420  1.00  0.00           C  
ATOM   4204  C   TYR   269      54.860  52.600  59.990  1.00  0.00           C  
ATOM   4205  O   TYR   269      55.030  52.030  61.080  1.00  0.00           O  
ATOM   4206  CB  TYR   269      55.610  55.020  59.610  1.00  0.00           C  
ATOM   4207  CG  TYR   269      55.670  55.530  61.010  1.00  0.00           C  
ATOM   4208  CD1 TYR   269      54.510  55.560  61.790  1.00  0.00           C  
ATOM   4209  CD2 TYR   269      56.920  55.950  61.510  1.00  0.00           C  
ATOM   4210  CE1 TYR   269      54.600  55.900  63.140  1.00  0.00           C  
ATOM   4211  CE2 TYR   269      57.020  56.460  62.840  1.00  0.00           C  
ATOM   4212  CZ  TYR   269      55.830  56.410  63.650  1.00  0.00           C  
ATOM   4213  OH  TYR   269      55.910  56.820  65.050  1.00  0.00           O  
ATOM   4214  HN  TYR   269      56.060  54.130  57.470  1.00  0.00           H  
ATOM   4215  HA  TYR   269      56.860  53.240  59.940  1.00  0.00           H  
ATOM   4216  HB1 TYR   269      54.620  55.280  59.170  1.00  0.00           H  
ATOM   4217  HB2 TYR   269      56.330  55.570  58.970  1.00  0.00           H  
ATOM   4218  HD1 TYR   269      53.620  55.270  61.260  1.00  0.00           H  
ATOM   4219  HD2 TYR   269      57.810  56.000  60.910  1.00  0.00           H  
ATOM   4220  HE1 TYR   269      53.780  55.790  63.840  1.00  0.00           H  
ATOM   4221  HE2 TYR   269      57.940  56.780  63.310  1.00  0.00           H  
ATOM   4222  HH  TYR   269      56.810  57.160  65.110  1.00  0.00           H  
ATOM   4223  N   GLU   270      53.730  52.390  59.310  1.00  0.00           N  
ATOM   4224  CA  GLU   270      52.630  51.560  59.730  1.00  0.00           C  
ATOM   4225  C   GLU   270      53.060  50.050  59.710  1.00  0.00           C  
ATOM   4226  O   GLU   270      52.760  49.270  60.640  1.00  0.00           O  
ATOM   4227  CB  GLU   270      51.340  51.930  58.920  1.00  0.00           C  
ATOM   4228  CG  GLU   270      50.100  51.030  59.110  1.00  0.00           C  
ATOM   4229  CD  GLU   270      49.070  51.360  60.210  1.00  0.00           C  
ATOM   4230  OE1 GLU   270      48.900  50.600  61.180  1.00  0.00           O  
ATOM   4231  OE2 GLU   270      48.400  52.400  60.120  1.00  0.00           O1-
ATOM   4232  HN  GLU   270      53.630  52.790  58.400  1.00  0.00           H  
ATOM   4233  HA  GLU   270      52.300  51.780  60.730  1.00  0.00           H  
ATOM   4234  HB1 GLU   270      51.520  51.780  57.840  1.00  0.00           H  
ATOM   4235  HB2 GLU   270      51.220  53.030  58.900  1.00  0.00           H  
ATOM   4236  HG1 GLU   270      50.490  49.990  59.220  1.00  0.00           H  
ATOM   4237  HG2 GLU   270      49.550  51.060  58.150  1.00  0.00           H  
ATOM   4238  N   MET   271      53.910  49.560  58.810  1.00  0.00           N  
ATOM   4239  CA  MET   271      54.560  48.300  58.880  1.00  0.00           C  
ATOM   4240  C   MET   271      55.520  48.170  60.090  1.00  0.00           C  
ATOM   4241  O   MET   271      55.600  47.080  60.610  1.00  0.00           O  
ATOM   4242  CB  MET   271      55.340  47.880  57.600  1.00  0.00           C  
ATOM   4243  CG  MET   271      54.380  47.620  56.390  1.00  0.00           C  
ATOM   4244  SD  MET   271      53.060  46.350  56.650  1.00  0.00           S  
ATOM   4245  CE  MET   271      54.050  44.910  57.100  1.00  0.00           C  
ATOM   4246  HN  MET   271      54.140  50.090  58.000  1.00  0.00           H  
ATOM   4247  HA  MET   271      53.760  47.620  59.140  1.00  0.00           H  
ATOM   4248  HB1 MET   271      55.820  46.940  57.940  1.00  0.00           H  
ATOM   4249  HB2 MET   271      56.080  48.630  57.260  1.00  0.00           H  
ATOM   4250  HG1 MET   271      55.000  47.270  55.530  1.00  0.00           H  
ATOM   4251  HG2 MET   271      53.910  48.580  56.090  1.00  0.00           H  
ATOM   4252  HE1 MET   271      55.010  44.810  56.560  1.00  0.00           H  
ATOM   4253  HE2 MET   271      53.390  44.030  56.960  1.00  0.00           H  
ATOM   4254  HE3 MET   271      54.340  44.940  58.180  1.00  0.00           H  
ATOM   4255  N   LEU   272      56.310  49.130  60.440  1.00  0.00           N  
ATOM   4256  CA  LEU   272      57.360  48.960  61.430  1.00  0.00           C  
ATOM   4257  C   LEU   272      57.140  49.600  62.800  1.00  0.00           C  
ATOM   4258  O   LEU   272      57.980  49.520  63.720  1.00  0.00           O  
ATOM   4259  CB  LEU   272      58.620  49.590  60.860  1.00  0.00           C  
ATOM   4260  CG  LEU   272      59.090  48.900  59.620  1.00  0.00           C  
ATOM   4261  CD1 LEU   272      59.660  50.070  58.750  1.00  0.00           C  
ATOM   4262  CD2 LEU   272      60.180  47.770  59.850  1.00  0.00           C  
ATOM   4263  HN  LEU   272      56.380  50.000  59.960  1.00  0.00           H  
ATOM   4264  HA  LEU   272      57.590  47.910  61.560  1.00  0.00           H  
ATOM   4265  HB1 LEU   272      59.460  49.780  61.560  1.00  0.00           H  
ATOM   4266  HB2 LEU   272      58.290  50.640  60.700  1.00  0.00           H  
ATOM   4267  HG  LEU   272      58.250  48.400  59.090  1.00  0.00           H  
ATOM   4268 1HD1 LEU   272      58.950  50.900  58.520  1.00  0.00           H  
ATOM   4269 2HD1 LEU   272      59.980  49.690  57.760  1.00  0.00           H  
ATOM   4270 3HD1 LEU   272      60.390  50.670  59.330  1.00  0.00           H  
ATOM   4271 1HD2 LEU   272      60.220  47.240  58.880  1.00  0.00           H  
ATOM   4272 2HD2 LEU   272      59.800  46.990  60.550  1.00  0.00           H  
ATOM   4273 3HD2 LEU   272      61.190  48.170  60.090  1.00  0.00           H  
ATOM   4274  N   VAL   273      55.990  50.280  62.950  1.00  0.00           N  
ATOM   4275  CA  VAL   273      55.530  50.920  64.190  1.00  0.00           C  
ATOM   4276  C   VAL   273      54.050  50.660  64.270  1.00  0.00           C  
ATOM   4277  O   VAL   273      53.580  49.910  65.110  1.00  0.00           O  
ATOM   4278  CB  VAL   273      55.750  52.380  64.350  1.00  0.00           C  
ATOM   4279  CG1 VAL   273      55.080  53.030  65.570  1.00  0.00           C  
ATOM   4280  CG2 VAL   273      57.340  52.570  64.480  1.00  0.00           C  
ATOM   4281  HN  VAL   273      55.360  50.520  62.220  1.00  0.00           H  
ATOM   4282  HA  VAL   273      56.010  50.400  65.000  1.00  0.00           H  
ATOM   4283  HB  VAL   273      55.550  52.950  63.420  1.00  0.00           H  
ATOM   4284 1HG1 VAL   273      54.000  52.750  65.650  1.00  0.00           H  
ATOM   4285 2HG1 VAL   273      55.290  54.120  65.600  1.00  0.00           H  
ATOM   4286 3HG1 VAL   273      55.450  52.620  66.530  1.00  0.00           H  
ATOM   4287 1HG2 VAL   273      57.490  52.030  65.440  1.00  0.00           H  
ATOM   4288 2HG2 VAL   273      57.630  53.640  64.550  1.00  0.00           H  
ATOM   4289 3HG2 VAL   273      57.870  52.020  63.680  1.00  0.00           H  
ATOM   4290  N   GLY   274      53.210  51.230  63.350  1.00  0.00           N  
ATOM   4291  CA  GLY   274      51.820  51.000  63.290  1.00  0.00           C  
ATOM   4292  C   GLY   274      51.110  52.280  63.580  1.00  0.00           C  
ATOM   4293  O   GLY   274      51.620  53.120  64.360  1.00  0.00           O  
ATOM   4294  HN  GLY   274      53.610  51.870  62.700  1.00  0.00           H  
ATOM   4295  HA1 GLY   274      51.450  50.370  64.090  1.00  0.00           H  
ATOM   4296  HA2 GLY   274      51.510  50.720  62.290  1.00  0.00           H  
ATOM   4297  N   ASP   275      50.000  52.500  62.930  1.00  0.00           N  
ATOM   4298  CA  ASP   275      49.260  53.780  62.860  1.00  0.00           C  
ATOM   4299  C   ASP   275      50.050  54.870  62.120  1.00  0.00           C  
ATOM   4300  O   ASP   275      51.000  54.650  61.320  1.00  0.00           O  
ATOM   4301  CB  ASP   275      48.710  54.170  64.270  1.00  0.00           C  
ATOM   4302  CG  ASP   275      47.660  53.260  64.880  1.00  0.00           C  
ATOM   4303  OD1 ASP   275      47.310  53.490  66.020  1.00  0.00           O  
ATOM   4304  OD2 ASP   275      47.080  52.400  64.130  1.00  0.00           O1-
ATOM   4305  HN  ASP   275      49.790  51.800  62.260  1.00  0.00           H  
ATOM   4306  HA  ASP   275      48.390  53.610  62.240  1.00  0.00           H  
ATOM   4307  HB1 ASP   275      48.070  55.080  64.210  1.00  0.00           H  
ATOM   4308  HB2 ASP   275      49.510  54.210  65.050  1.00  0.00           H  
ATOM   4309  N   THR   276      49.520  56.110  62.200  1.00  0.00           N  
ATOM   4310  CA  THR   276      49.980  57.330  61.490  1.00  0.00           C  
ATOM   4311  C   THR   276      51.190  58.040  62.130  1.00  0.00           C  
ATOM   4312  O   THR   276      50.970  58.150  63.350  1.00  0.00           O  
ATOM   4313  CB  THR   276      48.790  58.260  61.140  1.00  0.00           C  
ATOM   4314  CG2 THR   276      48.330  59.220  62.280  1.00  0.00           C  
ATOM   4315  OG1 THR   276      48.990  59.100  60.020  1.00  0.00           O  
ATOM   4316  HN  THR   276      48.710  56.150  62.770  1.00  0.00           H  
ATOM   4317  HA  THR   276      50.360  56.930  60.560  1.00  0.00           H  
ATOM   4318  HB  THR   276      47.970  57.540  60.960  1.00  0.00           H  
ATOM   4319  HG1 THR   276      48.680  58.630  59.250  1.00  0.00           H  
ATOM   4320 1HG2 THR   276      49.050  60.020  62.560  1.00  0.00           H  
ATOM   4321 2HG2 THR   276      48.170  58.610  63.200  1.00  0.00           H  
ATOM   4322 3HG2 THR   276      47.330  59.610  61.990  1.00  0.00           H  
ATOM   4323  N   PRO   277      52.190  58.530  61.500  1.00  0.00           N  
ATOM   4324  CA  PRO   277      53.310  59.200  62.190  1.00  0.00           C  
ATOM   4325  C   PRO   277      52.910  60.560  62.790  1.00  0.00           C  
ATOM   4326  O   PRO   277      53.390  60.790  63.880  1.00  0.00           O  
ATOM   4327  CB  PRO   277      54.420  59.440  61.110  1.00  0.00           C  
ATOM   4328  CG  PRO   277      53.640  59.330  59.780  1.00  0.00           C  
ATOM   4329  CD  PRO   277      52.490  58.380  60.090  1.00  0.00           C  
ATOM   4330  HA  PRO   277      53.720  58.570  62.960  1.00  0.00           H  
ATOM   4331  HB1 PRO   277      55.170  58.630  61.210  1.00  0.00           H  
ATOM   4332  HB2 PRO   277      54.970  60.380  61.370  1.00  0.00           H  
ATOM   4333  HG1 PRO   277      53.250  60.350  59.570  1.00  0.00           H  
ATOM   4334  HG2 PRO   277      54.290  59.220  58.880  1.00  0.00           H  
ATOM   4335  HD1 PRO   277      51.580  58.600  59.500  1.00  0.00           H  
ATOM   4336  HD2 PRO   277      52.710  57.290  60.010  1.00  0.00           H  
ATOM   4337  N   PHE   278      52.040  61.320  62.190  1.00  0.00           N  
ATOM   4338  CA  PHE   278      51.700  62.630  62.650  1.00  0.00           C  
ATOM   4339  C   PHE   278      50.240  62.780  63.100  1.00  0.00           C  
ATOM   4340  O   PHE   278      49.280  62.970  62.310  1.00  0.00           O  
ATOM   4341  CB  PHE   278      52.040  63.820  61.740  1.00  0.00           C  
ATOM   4342  CG  PHE   278      53.460  63.610  61.300  1.00  0.00           C  
ATOM   4343  CD1 PHE   278      54.500  63.570  62.160  1.00  0.00           C  
ATOM   4344  CD2 PHE   278      53.760  63.380  59.960  1.00  0.00           C  
ATOM   4345  CE1 PHE   278      55.860  63.320  61.830  1.00  0.00           C  
ATOM   4346  CE2 PHE   278      55.100  63.130  59.560  1.00  0.00           C  
ATOM   4347  CZ  PHE   278      56.080  63.130  60.460  1.00  0.00           C  
ATOM   4348  HN  PHE   278      51.710  61.070  61.280  1.00  0.00           H  
ATOM   4349  HA  PHE   278      52.270  62.800  63.550  1.00  0.00           H  
ATOM   4350  HB1 PHE   278      51.900  64.790  62.280  1.00  0.00           H  
ATOM   4351  HB2 PHE   278      51.410  63.940  60.830  1.00  0.00           H  
ATOM   4352  HD1 PHE   278      54.340  63.690  63.220  1.00  0.00           H  
ATOM   4353  HD2 PHE   278      52.900  63.420  59.320  1.00  0.00           H  
ATOM   4354  HE1 PHE   278      56.620  63.260  62.590  1.00  0.00           H  
ATOM   4355  HE2 PHE   278      55.340  62.880  58.540  1.00  0.00           H  
ATOM   4356  HZ  PHE   278      57.080  62.980  60.070  1.00  0.00           H  
ATOM   4357  N   TYR   279      49.990  62.800  64.430  1.00  0.00           N  
ATOM   4358  CA  TYR   279      48.770  63.060  65.050  1.00  0.00           C  
ATOM   4359  C   TYR   279      49.100  63.530  66.470  1.00  0.00           C  
ATOM   4360  O   TYR   279      50.130  63.190  67.080  1.00  0.00           O  
ATOM   4361  CB  TYR   279      47.920  61.770  65.050  1.00  0.00           C  
ATOM   4362  CG  TYR   279      46.610  62.050  65.820  1.00  0.00           C  
ATOM   4363  CD1 TYR   279      45.510  62.650  65.070  1.00  0.00           C  
ATOM   4364  CD2 TYR   279      46.410  61.680  67.120  1.00  0.00           C  
ATOM   4365  CE1 TYR   279      44.260  62.870  65.680  1.00  0.00           C  
ATOM   4366  CE2 TYR   279      45.120  61.810  67.660  1.00  0.00           C  
ATOM   4367  CZ  TYR   279      44.050  62.470  66.970  1.00  0.00           C  
ATOM   4368  OH  TYR   279      42.890  62.650  67.630  1.00  0.00           O  
ATOM   4369  HN  TYR   279      50.730  62.690  65.090  1.00  0.00           H  
ATOM   4370  HA  TYR   279      48.250  63.870  64.560  1.00  0.00           H  
ATOM   4371  HB1 TYR   279      48.460  60.980  65.620  1.00  0.00           H  
ATOM   4372  HB2 TYR   279      47.570  61.350  64.090  1.00  0.00           H  
ATOM   4373  HD1 TYR   279      45.610  62.810  64.010  1.00  0.00           H  
ATOM   4374  HD2 TYR   279      47.160  61.190  67.730  1.00  0.00           H  
ATOM   4375  HE1 TYR   279      43.390  63.340  65.230  1.00  0.00           H  
ATOM   4376  HE2 TYR   279      44.930  61.270  68.580  1.00  0.00           H  
ATOM   4377  HH  TYR   279      43.100  62.510  68.560  1.00  0.00           H  
ATOM   4378  N   ALA   280      48.230  64.390  66.980  1.00  0.00           N  
ATOM   4379  CA  ALA   280      48.240  64.910  68.330  1.00  0.00           C  
ATOM   4380  C   ALA   280      46.870  65.150  68.870  1.00  0.00           C  
ATOM   4381  O   ALA   280      46.030  65.400  68.060  1.00  0.00           O  
ATOM   4382  CB  ALA   280      48.810  66.340  68.200  1.00  0.00           C  
ATOM   4383  HN  ALA   280      47.370  64.660  66.570  1.00  0.00           H  
ATOM   4384  HA  ALA   280      48.870  64.340  69.000  1.00  0.00           H  
ATOM   4385  HB1 ALA   280      48.180  67.050  67.620  1.00  0.00           H  
ATOM   4386  HB2 ALA   280      49.890  66.400  67.940  1.00  0.00           H  
ATOM   4387  HB3 ALA   280      48.920  66.720  69.240  1.00  0.00           H  
ATOM   4388  N   ASP   281      46.680  65.380  70.200  1.00  0.00           N  
ATOM   4389  CA  ASP   281      45.380  65.830  70.810  1.00  0.00           C  
ATOM   4390  C   ASP   281      45.130  67.280  70.480  1.00  0.00           C  
ATOM   4391  O   ASP   281      45.230  68.140  71.290  1.00  0.00           O  
ATOM   4392  CB  ASP   281      45.410  65.490  72.370  1.00  0.00           C  
ATOM   4393  CG  ASP   281      45.790  64.030  72.690  1.00  0.00           C  
ATOM   4394  OD1 ASP   281      45.540  63.090  71.860  1.00  0.00           O  
ATOM   4395  OD2 ASP   281      46.120  63.760  73.870  1.00  0.00           O1-
ATOM   4396  HN  ASP   281      47.380  64.980  70.780  1.00  0.00           H  
ATOM   4397  HA  ASP   281      44.540  65.310  70.370  1.00  0.00           H  
ATOM   4398  HB1 ASP   281      44.430  65.650  72.880  1.00  0.00           H  
ATOM   4399  HB2 ASP   281      46.210  66.180  72.700  1.00  0.00           H  
ATOM   4400  N   SER   282      44.780  67.660  69.220  1.00  0.00           N  
ATOM   4401  CA  SER   282      44.610  69.030  68.600  1.00  0.00           C  
ATOM   4402  C   SER   282      44.750  68.870  67.110  1.00  0.00           C  
ATOM   4403  O   SER   282      45.770  68.330  66.590  1.00  0.00           O  
ATOM   4404  CB  SER   282      45.750  70.010  68.930  1.00  0.00           C  
ATOM   4405  OG  SER   282      45.670  71.230  68.230  1.00  0.00           O  
ATOM   4406  HN  SER   282      44.870  66.970  68.520  1.00  0.00           H  
ATOM   4407  HA  SER   282      43.620  69.440  68.730  1.00  0.00           H  
ATOM   4408  HB1 SER   282      46.770  69.560  68.850  1.00  0.00           H  
ATOM   4409  HB2 SER   282      45.400  70.270  69.950  1.00  0.00           H  
ATOM   4410  HG1 SER   282      45.140  71.860  68.730  1.00  0.00           H  
ATOM   4411  N   LEU   283      43.830  69.360  66.290  1.00  0.00           N  
ATOM   4412  CA  LEU   283      44.010  69.400  64.780  1.00  0.00           C  
ATOM   4413  C   LEU   283      45.160  70.420  64.370  1.00  0.00           C  
ATOM   4414  O   LEU   283      45.970  70.140  63.480  1.00  0.00           O  
ATOM   4415  CB  LEU   283      42.670  69.760  64.110  1.00  0.00           C  
ATOM   4416  CG  LEU   283      42.710  69.770  62.590  1.00  0.00           C  
ATOM   4417  CD1 LEU   283      42.980  68.420  61.900  1.00  0.00           C  
ATOM   4418  CD2 LEU   283      41.450  70.360  62.020  1.00  0.00           C  
ATOM   4419  HN  LEU   283      43.070  69.720  66.820  1.00  0.00           H  
ATOM   4420  HA  LEU   283      44.290  68.450  64.350  1.00  0.00           H  
ATOM   4421  HB1 LEU   283      42.220  70.700  64.500  1.00  0.00           H  
ATOM   4422  HB2 LEU   283      41.920  68.960  64.290  1.00  0.00           H  
ATOM   4423  HG  LEU   283      43.540  70.480  62.370  1.00  0.00           H  
ATOM   4424 1HD1 LEU   283      42.040  67.840  61.820  1.00  0.00           H  
ATOM   4425 2HD1 LEU   283      43.840  67.840  62.300  1.00  0.00           H  
ATOM   4426 3HD1 LEU   283      43.120  68.600  60.820  1.00  0.00           H  
ATOM   4427 1HD2 LEU   283      41.270  71.300  62.580  1.00  0.00           H  
ATOM   4428 2HD2 LEU   283      40.570  69.690  62.010  1.00  0.00           H  
ATOM   4429 3HD2 LEU   283      41.620  70.520  60.940  1.00  0.00           H  
ATOM   4430  N   VAL   284      45.250  71.570  65.120  1.00  0.00           N  
ATOM   4431  CA  VAL   284      46.340  72.580  64.940  1.00  0.00           C  
ATOM   4432  C   VAL   284      47.660  71.960  65.260  1.00  0.00           C  
ATOM   4433  O   VAL   284      48.640  72.160  64.500  1.00  0.00           O  
ATOM   4434  CB  VAL   284      46.110  73.850  65.780  1.00  0.00           C  
ATOM   4435  CG1 VAL   284      47.330  74.730  65.650  1.00  0.00           C  
ATOM   4436  CG2 VAL   284      44.830  74.590  65.300  1.00  0.00           C  
ATOM   4437  HN  VAL   284      44.540  71.840  65.770  1.00  0.00           H  
ATOM   4438  HA  VAL   284      46.370  72.980  63.940  1.00  0.00           H  
ATOM   4439  HB  VAL   284      46.020  73.620  66.860  1.00  0.00           H  
ATOM   4440 1HG1 VAL   284      48.110  74.290  66.300  1.00  0.00           H  
ATOM   4441 2HG1 VAL   284      47.060  75.740  66.010  1.00  0.00           H  
ATOM   4442 3HG1 VAL   284      47.680  74.830  64.600  1.00  0.00           H  
ATOM   4443 1HG2 VAL   284      44.610  75.530  65.850  1.00  0.00           H  
ATOM   4444 2HG2 VAL   284      44.000  73.860  65.420  1.00  0.00           H  
ATOM   4445 3HG2 VAL   284      44.840  74.880  64.230  1.00  0.00           H  
ATOM   4446  N   GLY   285      47.820  71.180  66.320  1.00  0.00           N  
ATOM   4447  CA  GLY   285      48.930  70.340  66.740  1.00  0.00           C  
ATOM   4448  C   GLY   285      49.270  69.180  65.790  1.00  0.00           C  
ATOM   4449  O   GLY   285      50.400  68.800  65.560  1.00  0.00           O  
ATOM   4450  HN  GLY   285      47.110  71.100  67.010  1.00  0.00           H  
ATOM   4451  HA1 GLY   285      48.590  69.840  67.630  1.00  0.00           H  
ATOM   4452  HA2 GLY   285      49.820  70.920  66.950  1.00  0.00           H  
ATOM   4453  N   THR   286      48.230  68.570  65.290  1.00  0.00           N  
ATOM   4454  CA  THR   286      48.320  67.550  64.220  1.00  0.00           C  
ATOM   4455  C   THR   286      48.940  68.080  62.990  1.00  0.00           C  
ATOM   4456  O   THR   286      49.910  67.530  62.430  1.00  0.00           O  
ATOM   4457  CB  THR   286      47.040  66.910  63.860  1.00  0.00           C  
ATOM   4458  CG2 THR   286      47.050  66.040  62.590  1.00  0.00           C  
ATOM   4459  OG1 THR   286      46.510  66.150  65.010  1.00  0.00           O  
ATOM   4460  HN  THR   286      47.370  68.910  65.660  1.00  0.00           H  
ATOM   4461  HA  THR   286      49.050  66.820  64.550  1.00  0.00           H  
ATOM   4462  HB  THR   286      46.290  67.720  63.680  1.00  0.00           H  
ATOM   4463  HG1 THR   286      46.240  66.830  65.630  1.00  0.00           H  
ATOM   4464 1HG2 THR   286      47.790  65.240  62.800  1.00  0.00           H  
ATOM   4465 2HG2 THR   286      47.310  66.600  61.660  1.00  0.00           H  
ATOM   4466 3HG2 THR   286      46.030  65.640  62.450  1.00  0.00           H  
ATOM   4467  N   TYR   287      48.380  69.300  62.530  1.00  0.00           N  
ATOM   4468  CA  TYR   287      48.920  70.090  61.410  1.00  0.00           C  
ATOM   4469  C   TYR   287      50.390  70.610  61.670  1.00  0.00           C  
ATOM   4470  O   TYR   287      51.300  70.510  60.880  1.00  0.00           O  
ATOM   4471  CB  TYR   287      48.090  71.300  61.010  1.00  0.00           C  
ATOM   4472  CG  TYR   287      46.810  71.100  60.290  1.00  0.00           C  
ATOM   4473  CD1 TYR   287      46.060  72.160  59.940  1.00  0.00           C  
ATOM   4474  CD2 TYR   287      46.400  69.830  59.810  1.00  0.00           C  
ATOM   4475  CE1 TYR   287      44.790  72.070  59.310  1.00  0.00           C  
ATOM   4476  CE2 TYR   287      45.200  69.770  59.110  1.00  0.00           C  
ATOM   4477  CZ  TYR   287      44.350  70.840  58.890  1.00  0.00           C  
ATOM   4478  OH  TYR   287      43.130  70.630  58.240  1.00  0.00           O  
ATOM   4479  HN  TYR   287      47.470  69.590  62.840  1.00  0.00           H  
ATOM   4480  HA  TYR   287      49.020  69.430  60.560  1.00  0.00           H  
ATOM   4481  HB1 TYR   287      48.650  71.980  60.340  1.00  0.00           H  
ATOM   4482  HB2 TYR   287      47.680  71.860  61.870  1.00  0.00           H  
ATOM   4483  HD1 TYR   287      46.380  73.140  60.260  1.00  0.00           H  
ATOM   4484  HD2 TYR   287      47.010  68.970  60.040  1.00  0.00           H  
ATOM   4485  HE1 TYR   287      44.090  72.900  59.250  1.00  0.00           H  
ATOM   4486  HE2 TYR   287      44.850  68.830  58.710  1.00  0.00           H  
ATOM   4487  HH  TYR   287      43.240  69.740  57.880  1.00  0.00           H  
ATOM   4488  N   SER   288      50.650  71.120  62.920  1.00  0.00           N  
ATOM   4489  CA  SER   288      52.000  71.450  63.550  1.00  0.00           C  
ATOM   4490  C   SER   288      53.010  70.260  63.420  1.00  0.00           C  
ATOM   4491  O   SER   288      54.160  70.330  63.030  1.00  0.00           O  
ATOM   4492  CB  SER   288      51.990  71.820  65.130  1.00  0.00           C  
ATOM   4493  OG  SER   288      51.020  72.820  65.380  1.00  0.00           O  
ATOM   4494  HN  SER   288      49.820  71.330  63.440  1.00  0.00           H  
ATOM   4495  HA  SER   288      52.370  72.290  62.990  1.00  0.00           H  
ATOM   4496  HB1 SER   288      53.030  72.120  65.360  1.00  0.00           H  
ATOM   4497  HB2 SER   288      51.720  70.870  65.650  1.00  0.00           H  
ATOM   4498  HG1 SER   288      50.200  72.520  64.970  1.00  0.00           H  
ATOM   4499  N   LYS   289      52.540  69.100  63.840  1.00  0.00           N  
ATOM   4500  CA  LYS   289      53.280  67.850  63.630  1.00  0.00           C  
ATOM   4501  C   LYS   289      53.570  67.490  62.210  1.00  0.00           C  
ATOM   4502  O   LYS   289      54.740  67.160  61.840  1.00  0.00           O  
ATOM   4503  CB  LYS   289      52.740  66.590  64.350  1.00  0.00           C  
ATOM   4504  CG  LYS   289      52.940  66.740  65.890  1.00  0.00           C  
ATOM   4505  CD  LYS   289      52.190  65.630  66.640  1.00  0.00           C  
ATOM   4506  CE  LYS   289      52.400  65.490  68.210  1.00  0.00           C  
ATOM   4507  NZ  LYS   289      53.880  65.370  68.460  1.00  0.00           N1+
ATOM   4508  HN  LYS   289      51.640  68.970  64.240  1.00  0.00           H  
ATOM   4509  HA  LYS   289      54.220  68.020  64.130  1.00  0.00           H  
ATOM   4510  HB1 LYS   289      53.220  65.620  64.110  1.00  0.00           H  
ATOM   4511  HB2 LYS   289      51.680  66.350  64.110  1.00  0.00           H  
ATOM   4512  HG1 LYS   289      52.660  67.760  66.200  1.00  0.00           H  
ATOM   4513  HG2 LYS   289      54.030  66.610  66.080  1.00  0.00           H  
ATOM   4514  HD1 LYS   289      52.540  64.700  66.150  1.00  0.00           H  
ATOM   4515  HD2 LYS   289      51.110  65.760  66.410  1.00  0.00           H  
ATOM   4516  HE1 LYS   289      51.830  64.660  68.660  1.00  0.00           H  
ATOM   4517  HE2 LYS   289      52.010  66.410  68.690  1.00  0.00           H  
ATOM   4518  HZ1 LYS   289      54.280  64.630  67.850  1.00  0.00           H  
ATOM   4519  HZ2 LYS   289      54.130  65.040  69.420  1.00  0.00           H  
ATOM   4520  HZ3 LYS   289      54.390  66.250  68.250  1.00  0.00           H  
ATOM   4521  N   ILE   290      52.600  67.670  61.330  1.00  0.00           N  
ATOM   4522  CA  ILE   290      52.820  67.670  59.890  1.00  0.00           C  
ATOM   4523  C   ILE   290      53.820  68.650  59.220  1.00  0.00           C  
ATOM   4524  O   ILE   290      54.690  68.250  58.480  1.00  0.00           O  
ATOM   4525  CB  ILE   290      51.470  67.660  59.140  1.00  0.00           C  
ATOM   4526  CG1 ILE   290      50.830  66.320  59.370  1.00  0.00           C  
ATOM   4527  CG2 ILE   290      51.570  68.020  57.550  1.00  0.00           C  
ATOM   4528  CD  ILE   290      49.320  66.320  59.120  1.00  0.00           C  
ATOM   4529  HN  ILE   290      51.690  67.970  61.610  1.00  0.00           H  
ATOM   4530  HA  ILE   290      53.270  66.710  59.670  1.00  0.00           H  
ATOM   4531  HB  ILE   290      50.900  68.520  59.540  1.00  0.00           H  
ATOM   4532 1HG1 ILE   290      51.060  65.990  60.400  1.00  0.00           H  
ATOM   4533 2HG1 ILE   290      51.300  65.550  58.720  1.00  0.00           H  
ATOM   4534 1HG2 ILE   290      52.250  67.310  57.040  1.00  0.00           H  
ATOM   4535 2HG2 ILE   290      51.940  69.060  57.430  1.00  0.00           H  
ATOM   4536 3HG2 ILE   290      50.630  67.970  56.970  1.00  0.00           H  
ATOM   4537  HD1 ILE   290      49.030  66.640  58.100  1.00  0.00           H  
ATOM   4538  HD2 ILE   290      48.850  67.020  59.850  1.00  0.00           H  
ATOM   4539  HD3 ILE   290      48.890  65.300  59.250  1.00  0.00           H  
ATOM   4540  N   MET   291      53.830  69.940  59.560  1.00  0.00           N  
ATOM   4541  CA  MET   291      54.790  70.920  59.100  1.00  0.00           C  
ATOM   4542  C   MET   291      56.230  70.870  59.620  1.00  0.00           C  
ATOM   4543  O   MET   291      57.210  70.820  58.910  1.00  0.00           O  
ATOM   4544  CB  MET   291      54.230  72.340  59.450  1.00  0.00           C  
ATOM   4545  CG  MET   291      53.040  72.920  58.550  1.00  0.00           C  
ATOM   4546  SD  MET   291      53.300  72.860  56.830  1.00  0.00           S  
ATOM   4547  CE  MET   291      54.610  74.110  56.630  1.00  0.00           C  
ATOM   4548  HN  MET   291      53.040  70.300  60.050  1.00  0.00           H  
ATOM   4549  HA  MET   291      54.870  70.870  58.030  1.00  0.00           H  
ATOM   4550  HB1 MET   291      55.130  73.000  59.500  1.00  0.00           H  
ATOM   4551  HB2 MET   291      53.750  72.350  60.450  1.00  0.00           H  
ATOM   4552  HG1 MET   291      52.780  73.910  58.980  1.00  0.00           H  
ATOM   4553  HG2 MET   291      52.170  72.250  58.720  1.00  0.00           H  
ATOM   4554  HE1 MET   291      55.510  73.820  57.200  1.00  0.00           H  
ATOM   4555  HE2 MET   291      54.300  75.110  57.020  1.00  0.00           H  
ATOM   4556  HE3 MET   291      54.810  74.290  55.550  1.00  0.00           H  
ATOM   4557  N   ASN   292      56.300  70.640  60.980  1.00  0.00           N  
ATOM   4558  CA  ASN   292      57.550  70.440  61.740  1.00  0.00           C  
ATOM   4559  C   ASN   292      57.900  68.950  61.870  1.00  0.00           C  
ATOM   4560  O   ASN   292      58.470  68.600  62.890  1.00  0.00           O  
ATOM   4561  CB  ASN   292      57.400  71.100  63.210  1.00  0.00           C  
ATOM   4562  CG  ASN   292      57.110  72.590  63.140  1.00  0.00           C  
ATOM   4563  ND2 ASN   292      56.440  73.110  64.240  1.00  0.00           N  
ATOM   4564  OD1 ASN   292      57.420  73.360  62.230  1.00  0.00           O  
ATOM   4565  HN  ASN   292      55.440  70.540  61.480  1.00  0.00           H  
ATOM   4566  HA  ASN   292      58.310  70.950  61.170  1.00  0.00           H  
ATOM   4567  HB1 ASN   292      58.410  71.030  63.680  1.00  0.00           H  
ATOM   4568  HB2 ASN   292      56.640  70.550  63.790  1.00  0.00           H  
ATOM   4569 1HD2 ASN   292      55.970  73.990  64.170  1.00  0.00           H  
ATOM   4570 2HD2 ASN   292      56.310  72.600  65.090  1.00  0.00           H  
ATOM   4571  N   HSD   293      57.610  68.230  60.770  1.00  0.00           N  
ATOM   4572  CA  HSD   293      57.690  66.770  60.660  1.00  0.00           C  
ATOM   4573  C   HSD   293      59.010  66.130  61.010  1.00  0.00           C  
ATOM   4574  O   HSD   293      59.060  65.070  61.660  1.00  0.00           O  
ATOM   4575  CB  HSD   293      57.210  66.290  59.320  1.00  0.00           C  
ATOM   4576  CG  HSD   293      57.800  66.990  58.050  1.00  0.00           C  
ATOM   4577  CD2 HSD   293      58.940  66.850  57.310  1.00  0.00           C  
ATOM   4578  ND1 HSD   293      57.180  68.090  57.530  1.00  0.00           N  
ATOM   4579  CE1 HSD   293      57.910  68.590  56.540  1.00  0.00           C  
ATOM   4580  NE2 HSD   293      59.010  67.810  56.350  1.00  0.00           N  
ATOM   4581  HN  HSD   293      57.230  68.730  59.990  1.00  0.00           H  
ATOM   4582  HA  HSD   293      56.920  66.370  61.320  1.00  0.00           H  
ATOM   4583  HB1 HSD   293      56.100  66.380  59.340  1.00  0.00           H  
ATOM   4584  HB2 HSD   293      57.400  65.200  59.210  1.00  0.00           H  
ATOM   4585  HD1 HSD   293      56.230  68.340  57.750  1.00  0.00           H  
ATOM   4586  HD2 HSD   293      59.600  65.990  57.270  1.00  0.00           H  
ATOM   4587  HE1 HSD   293      57.540  69.450  55.980  1.00  0.00           H  
ATOM   4588  N   LYS   294      60.080  66.800  60.600  1.00  0.00           N  
ATOM   4589  CA  LYS   294      61.480  66.480  60.820  1.00  0.00           C  
ATOM   4590  C   LYS   294      61.890  66.380  62.260  1.00  0.00           C  
ATOM   4591  O   LYS   294      62.450  65.430  62.770  1.00  0.00           O  
ATOM   4592  CB  LYS   294      62.370  67.560  60.150  1.00  0.00           C  
ATOM   4593  CG  LYS   294      62.110  67.910  58.680  1.00  0.00           C  
ATOM   4594  CD  LYS   294      62.760  69.160  58.190  1.00  0.00           C  
ATOM   4595  CE  LYS   294      62.370  69.590  56.800  1.00  0.00           C  
ATOM   4596  NZ  LYS   294      60.940  69.910  56.610  1.00  0.00           N1+
ATOM   4597  HN  LYS   294      59.860  67.670  60.180  1.00  0.00           H  
ATOM   4598  HA  LYS   294      61.650  65.530  60.350  1.00  0.00           H  
ATOM   4599  HB1 LYS   294      63.460  67.350  60.170  1.00  0.00           H  
ATOM   4600  HB2 LYS   294      62.120  68.450  60.770  1.00  0.00           H  
ATOM   4601  HG1 LYS   294      61.020  67.960  58.460  1.00  0.00           H  
ATOM   4602  HG2 LYS   294      62.550  67.090  58.070  1.00  0.00           H  
ATOM   4603  HD1 LYS   294      63.820  68.840  58.190  1.00  0.00           H  
ATOM   4604  HD2 LYS   294      62.630  69.990  58.920  1.00  0.00           H  
ATOM   4605  HE1 LYS   294      62.520  68.750  56.090  1.00  0.00           H  
ATOM   4606  HE2 LYS   294      62.930  70.510  56.530  1.00  0.00           H  
ATOM   4607  HZ1 LYS   294      60.220  69.230  56.920  1.00  0.00           H  
ATOM   4608  HZ2 LYS   294      60.810  70.050  55.580  1.00  0.00           H  
ATOM   4609  HZ3 LYS   294      60.680  70.810  57.050  1.00  0.00           H  
ATOM   4610  N   ASN   295      61.360  67.460  62.940  1.00  0.00           N  
ATOM   4611  CA  ASN   295      61.510  67.530  64.370  1.00  0.00           C  
ATOM   4612  C   ASN   295      60.500  66.690  65.180  1.00  0.00           C  
ATOM   4613  O   ASN   295      60.630  66.450  66.360  1.00  0.00           O  
ATOM   4614  CB  ASN   295      61.440  69.030  64.760  1.00  0.00           C  
ATOM   4615  CG  ASN   295      62.370  70.030  63.910  1.00  0.00           C  
ATOM   4616  ND2 ASN   295      62.010  71.350  64.110  1.00  0.00           N  
ATOM   4617  OD1 ASN   295      63.250  69.740  63.090  1.00  0.00           O  
ATOM   4618  HN  ASN   295      60.880  68.190  62.470  1.00  0.00           H  
ATOM   4619  HA  ASN   295      62.490  67.160  64.640  1.00  0.00           H  
ATOM   4620  HB1 ASN   295      61.850  69.120  65.790  1.00  0.00           H  
ATOM   4621  HB2 ASN   295      60.390  69.370  64.640  1.00  0.00           H  
ATOM   4622 1HD2 ASN   295      62.420  72.080  63.560  1.00  0.00           H  
ATOM   4623 2HD2 ASN   295      61.200  71.560  64.660  1.00  0.00           H  
ATOM   4624  N   SER   296      59.340  66.370  64.460  1.00  0.00           N  
ATOM   4625  CA  SER   296      58.210  65.700  65.110  1.00  0.00           C  
ATOM   4626  C   SER   296      58.300  64.140  65.170  1.00  0.00           C  
ATOM   4627  O   SER   296      57.730  63.500  66.050  1.00  0.00           O  
ATOM   4628  CB  SER   296      56.800  66.170  64.610  1.00  0.00           C  
ATOM   4629  OG  SER   296      56.740  67.560  64.880  1.00  0.00           O  
ATOM   4630  HN  SER   296      59.210  66.640  63.500  1.00  0.00           H  
ATOM   4631  HA  SER   296      58.170  66.010  66.140  1.00  0.00           H  
ATOM   4632  HB1 SER   296      55.950  65.650  65.100  1.00  0.00           H  
ATOM   4633  HB2 SER   296      56.650  66.050  63.520  1.00  0.00           H  
ATOM   4634  HG1 SER   296      57.310  67.860  64.170  1.00  0.00           H  
ATOM   4635  N   LEU   297      58.900  63.450  64.180  1.00  0.00           N  
ATOM   4636  CA  LEU   297      59.120  62.030  63.940  1.00  0.00           C  
ATOM   4637  C   LEU   297      59.920  61.430  65.100  1.00  0.00           C  
ATOM   4638  O   LEU   297      61.040  61.910  65.260  1.00  0.00           O  
ATOM   4639  CB  LEU   297      59.820  61.830  62.590  1.00  0.00           C  
ATOM   4640  CG  LEU   297      59.970  60.370  62.050  1.00  0.00           C  
ATOM   4641  CD1 LEU   297      58.450  59.880  61.850  1.00  0.00           C  
ATOM   4642  CD2 LEU   297      60.690  60.300  60.770  1.00  0.00           C  
ATOM   4643  HN  LEU   297      59.490  63.990  63.580  1.00  0.00           H  
ATOM   4644  HA  LEU   297      58.110  61.670  64.050  1.00  0.00           H  
ATOM   4645  HB1 LEU   297      60.810  62.330  62.610  1.00  0.00           H  
ATOM   4646  HB2 LEU   297      59.230  62.320  61.790  1.00  0.00           H  
ATOM   4647  HG  LEU   297      60.370  59.700  62.850  1.00  0.00           H  
ATOM   4648 1HD1 LEU   297      58.570  58.840  61.480  1.00  0.00           H  
ATOM   4649 2HD1 LEU   297      57.810  60.550  61.240  1.00  0.00           H  
ATOM   4650 3HD1 LEU   297      57.980  59.680  62.840  1.00  0.00           H  
ATOM   4651 1HD2 LEU   297      60.770  59.250  60.420  1.00  0.00           H  
ATOM   4652 2HD2 LEU   297      61.730  60.690  60.720  1.00  0.00           H  
ATOM   4653 3HD2 LEU   297      60.200  60.860  59.940  1.00  0.00           H  
ATOM   4654  N   THR   298      59.330  60.400  65.730  1.00  0.00           N  
ATOM   4655  CA  THR   298      60.090  59.550  66.630  1.00  0.00           C  
ATOM   4656  C   THR   298      59.630  58.110  66.420  1.00  0.00           C  
ATOM   4657  O   THR   298      58.710  57.750  65.670  1.00  0.00           O  
ATOM   4658  CB  THR   298      59.910  60.050  68.010  1.00  0.00           C  
ATOM   4659  CG2 THR   298      58.470  59.720  68.490  1.00  0.00           C  
ATOM   4660  OG1 THR   298      60.910  59.520  68.900  1.00  0.00           O  
ATOM   4661  HN  THR   298      58.370  60.240  65.530  1.00  0.00           H  
ATOM   4662  HA  THR   298      61.130  59.560  66.370  1.00  0.00           H  
ATOM   4663  HB  THR   298      60.090  61.150  67.970  1.00  0.00           H  
ATOM   4664  HG1 THR   298      61.780  59.780  68.600  1.00  0.00           H  
ATOM   4665 1HG2 THR   298      58.260  58.630  68.610  1.00  0.00           H  
ATOM   4666 2HG2 THR   298      57.720  60.060  67.740  1.00  0.00           H  
ATOM   4667 3HG2 THR   298      58.290  60.240  69.460  1.00  0.00           H  
ATOM   4668  N   PHE   299      60.370  57.230  67.160  1.00  0.00           N  
ATOM   4669  CA  PHE   299      60.080  55.790  67.100  1.00  0.00           C  
ATOM   4670  C   PHE   299      60.080  55.290  68.510  1.00  0.00           C  
ATOM   4671  O   PHE   299      61.080  55.620  69.220  1.00  0.00           O  
ATOM   4672  CB  PHE   299      61.210  55.110  66.330  1.00  0.00           C  
ATOM   4673  CG  PHE   299      61.450  55.810  65.020  1.00  0.00           C  
ATOM   4674  CD1 PHE   299      62.410  56.800  64.810  1.00  0.00           C  
ATOM   4675  CD2 PHE   299      60.790  55.360  63.910  1.00  0.00           C  
ATOM   4676  CE1 PHE   299      62.750  57.370  63.500  1.00  0.00           C  
ATOM   4677  CE2 PHE   299      60.930  56.010  62.650  1.00  0.00           C  
ATOM   4678  CZ  PHE   299      61.950  56.950  62.430  1.00  0.00           C  
ATOM   4679  HN  PHE   299      61.060  57.500  67.840  1.00  0.00           H  
ATOM   4680  HA  PHE   299      59.150  55.640  66.570  1.00  0.00           H  
ATOM   4681  HB1 PHE   299      61.100  54.060  66.000  1.00  0.00           H  
ATOM   4682  HB2 PHE   299      62.130  55.190  66.940  1.00  0.00           H  
ATOM   4683  HD1 PHE   299      62.950  57.070  65.700  1.00  0.00           H  
ATOM   4684  HD2 PHE   299      60.040  54.600  64.070  1.00  0.00           H  
ATOM   4685  HE1 PHE   299      63.510  58.120  63.360  1.00  0.00           H  
ATOM   4686  HE2 PHE   299      60.350  55.730  61.790  1.00  0.00           H  
ATOM   4687  HZ  PHE   299      62.070  57.300  61.420  1.00  0.00           H  
ATOM   4688  N   PRO   300      59.090  54.590  69.020  1.00  0.00           N  
ATOM   4689  CA  PRO   300      59.040  54.080  70.390  1.00  0.00           C  
ATOM   4690  C   PRO   300      60.170  53.150  70.820  1.00  0.00           C  
ATOM   4691  O   PRO   300      60.780  52.420  70.010  1.00  0.00           O  
ATOM   4692  CB  PRO   300      57.580  53.560  70.530  1.00  0.00           C  
ATOM   4693  CG  PRO   300      56.740  54.200  69.450  1.00  0.00           C  
ATOM   4694  CD  PRO   300      57.810  54.380  68.370  1.00  0.00           C  
ATOM   4695  HA  PRO   300      59.110  54.980  70.990  1.00  0.00           H  
ATOM   4696  HB1 PRO   300      57.200  53.770  71.560  1.00  0.00           H  
ATOM   4697  HB2 PRO   300      57.520  52.470  70.320  1.00  0.00           H  
ATOM   4698  HG1 PRO   300      55.900  53.600  69.050  1.00  0.00           H  
ATOM   4699  HG2 PRO   300      56.430  55.190  69.850  1.00  0.00           H  
ATOM   4700  HD1 PRO   300      57.930  53.500  67.710  1.00  0.00           H  
ATOM   4701  HD2 PRO   300      57.520  55.230  67.710  1.00  0.00           H  
ATOM   4702  N   ASP   301      60.410  53.110  72.170  1.00  0.00           N  
ATOM   4703  CA  ASP   301      61.220  52.110  72.860  1.00  0.00           C  
ATOM   4704  C   ASP   301      60.770  50.660  72.560  1.00  0.00           C  
ATOM   4705  O   ASP   301      61.560  49.770  72.280  1.00  0.00           O  
ATOM   4706  CB  ASP   301      61.230  52.460  74.420  1.00  0.00           C  
ATOM   4707  CG  ASP   301      61.860  53.770  74.750  1.00  0.00           C  
ATOM   4708  OD1 ASP   301      62.030  54.710  73.930  1.00  0.00           O  
ATOM   4709  OD2 ASP   301      62.270  53.920  75.920  1.00  0.00           O1-
ATOM   4710  HN  ASP   301      60.060  53.830  72.760  1.00  0.00           H  
ATOM   4711  HA  ASP   301      62.200  52.270  72.440  1.00  0.00           H  
ATOM   4712  HB1 ASP   301      61.910  51.720  74.900  1.00  0.00           H  
ATOM   4713  HB2 ASP   301      60.230  52.300  74.880  1.00  0.00           H  
ATOM   4714  N   ASP   302      59.500  50.390  72.580  1.00  0.00           N  
ATOM   4715  CA  ASP   302      58.870  49.160  72.140  1.00  0.00           C  
ATOM   4716  C   ASP   302      59.220  48.750  70.720  1.00  0.00           C  
ATOM   4717  O   ASP   302      59.300  47.620  70.410  1.00  0.00           O  
ATOM   4718  CB  ASP   302      57.290  49.170  72.330  1.00  0.00           C  
ATOM   4719  CG  ASP   302      56.780  49.190  73.710  1.00  0.00           C  
ATOM   4720  OD1 ASP   302      57.510  48.970  74.710  1.00  0.00           O  
ATOM   4721  OD2 ASP   302      55.530  49.440  73.850  1.00  0.00           O1-
ATOM   4722  HN  ASP   302      58.900  51.060  73.010  1.00  0.00           H  
ATOM   4723  HA  ASP   302      59.060  48.330  72.810  1.00  0.00           H  
ATOM   4724  HB1 ASP   302      56.830  48.310  71.780  1.00  0.00           H  
ATOM   4725  HB2 ASP   302      57.010  50.080  71.750  1.00  0.00           H  
ATOM   4726  N   ASN   303      59.310  49.740  69.760  1.00  0.00           N  
ATOM   4727  CA  ASN   303      59.490  49.500  68.360  1.00  0.00           C  
ATOM   4728  C   ASN   303      61.030  49.580  68.160  1.00  0.00           C  
ATOM   4729  O   ASN   303      61.570  50.510  67.550  1.00  0.00           O  
ATOM   4730  CB  ASN   303      58.790  50.500  67.390  1.00  0.00           C  
ATOM   4731  CG  ASN   303      57.250  50.410  67.620  1.00  0.00           C  
ATOM   4732  ND2 ASN   303      56.620  49.280  67.170  1.00  0.00           N  
ATOM   4733  OD1 ASN   303      56.670  51.330  68.120  1.00  0.00           O  
ATOM   4734  HN  ASN   303      59.190  50.660  70.130  1.00  0.00           H  
ATOM   4735  HA  ASN   303      59.110  48.510  68.130  1.00  0.00           H  
ATOM   4736  HB1 ASN   303      59.070  50.180  66.360  1.00  0.00           H  
ATOM   4737  HB2 ASN   303      59.140  51.510  67.720  1.00  0.00           H  
ATOM   4738 1HD2 ASN   303      57.160  48.750  66.520  1.00  0.00           H  
ATOM   4739 2HD2 ASN   303      55.630  49.240  67.320  1.00  0.00           H  
ATOM   4740  N   ASP   304      61.860  48.610  68.630  1.00  0.00           N  
ATOM   4741  CA  ASP   304      63.250  48.530  68.380  1.00  0.00           C  
ATOM   4742  C   ASP   304      63.560  48.070  66.800  1.00  0.00           C  
ATOM   4743  O   ASP   304      63.330  46.920  66.410  1.00  0.00           O  
ATOM   4744  CB  ASP   304      63.980  47.490  69.390  1.00  0.00           C  
ATOM   4745  CG  ASP   304      65.430  47.490  69.260  1.00  0.00           C  
ATOM   4746  OD1 ASP   304      66.010  48.520  68.770  1.00  0.00           O  
ATOM   4747  OD2 ASP   304      66.100  46.530  69.800  1.00  0.00           O1-
ATOM   4748  HN  ASP   304      61.400  47.950  69.230  1.00  0.00           H  
ATOM   4749  HA  ASP   304      63.690  49.510  68.450  1.00  0.00           H  
ATOM   4750  HB1 ASP   304      63.550  46.470  69.250  1.00  0.00           H  
ATOM   4751  HB2 ASP   304      63.820  47.870  70.420  1.00  0.00           H  
ATOM   4752  N   ILE   305      64.000  49.000  65.960  1.00  0.00           N  
ATOM   4753  CA  ILE   305      64.090  48.760  64.560  1.00  0.00           C  
ATOM   4754  C   ILE   305      65.340  49.290  64.080  1.00  0.00           C  
ATOM   4755  O   ILE   305      65.920  50.140  64.720  1.00  0.00           O  
ATOM   4756  CB  ILE   305      62.950  49.410  63.750  1.00  0.00           C  
ATOM   4757  CG1 ILE   305      62.680  50.840  64.220  1.00  0.00           C  
ATOM   4758  CG2 ILE   305      61.600  48.600  63.810  1.00  0.00           C  
ATOM   4759  CD  ILE   305      61.770  51.610  63.260  1.00  0.00           C  
ATOM   4760  HN  ILE   305      64.380  49.870  66.270  1.00  0.00           H  
ATOM   4761  HA  ILE   305      64.100  47.700  64.390  1.00  0.00           H  
ATOM   4762  HB  ILE   305      63.140  49.450  62.660  1.00  0.00           H  
ATOM   4763 1HG1 ILE   305      63.690  51.300  64.260  1.00  0.00           H  
ATOM   4764 2HG1 ILE   305      62.210  50.860  65.220  1.00  0.00           H  
ATOM   4765 1HG2 ILE   305      61.140  48.820  64.800  1.00  0.00           H  
ATOM   4766 2HG2 ILE   305      61.730  47.490  63.760  1.00  0.00           H  
ATOM   4767 3HG2 ILE   305      60.810  48.880  63.080  1.00  0.00           H  
ATOM   4768  HD1 ILE   305      62.230  51.870  62.280  1.00  0.00           H  
ATOM   4769  HD2 ILE   305      61.290  52.530  63.660  1.00  0.00           H  
ATOM   4770  HD3 ILE   305      60.850  51.010  63.090  1.00  0.00           H  
ATOM   4771  N   SER   306      65.800  48.700  63.010  1.00  0.00           N  
ATOM   4772  CA  SER   306      67.130  49.050  62.470  1.00  0.00           C  
ATOM   4773  C   SER   306      67.270  50.460  62.010  1.00  0.00           C  
ATOM   4774  O   SER   306      66.300  51.090  61.660  1.00  0.00           O  
ATOM   4775  CB  SER   306      67.550  48.150  61.290  1.00  0.00           C  
ATOM   4776  OG  SER   306      66.700  48.380  60.190  1.00  0.00           O  
ATOM   4777  HN  SER   306      65.420  47.820  62.730  1.00  0.00           H  
ATOM   4778  HA  SER   306      67.770  48.920  63.330  1.00  0.00           H  
ATOM   4779  HB1 SER   306      67.440  47.050  61.430  1.00  0.00           H  
ATOM   4780  HB2 SER   306      68.640  48.220  61.090  1.00  0.00           H  
ATOM   4781  HG1 SER   306      65.860  48.010  60.460  1.00  0.00           H  
ATOM   4782  N   LYS   307      68.550  50.980  62.060  1.00  0.00           N  
ATOM   4783  CA  LYS   307      68.850  52.290  61.450  1.00  0.00           C  
ATOM   4784  C   LYS   307      68.490  52.350  60.020  1.00  0.00           C  
ATOM   4785  O   LYS   307      67.990  53.370  59.590  1.00  0.00           O  
ATOM   4786  CB  LYS   307      70.360  52.640  61.700  1.00  0.00           C  
ATOM   4787  CG  LYS   307      71.350  51.850  60.910  1.00  0.00           C  
ATOM   4788  CD  LYS   307      72.790  52.260  61.240  1.00  0.00           C  
ATOM   4789  CE  LYS   307      73.730  51.770  60.200  1.00  0.00           C  
ATOM   4790  NZ  LYS   307      73.800  50.300  60.170  1.00  0.00           N1+
ATOM   4791  HN  LYS   307      69.360  50.450  62.310  1.00  0.00           H  
ATOM   4792  HA  LYS   307      68.380  53.020  62.090  1.00  0.00           H  
ATOM   4793  HB1 LYS   307      70.570  52.440  62.770  1.00  0.00           H  
ATOM   4794  HB2 LYS   307      70.570  53.730  61.650  1.00  0.00           H  
ATOM   4795  HG1 LYS   307      71.180  52.100  59.840  1.00  0.00           H  
ATOM   4796  HG2 LYS   307      71.230  50.760  61.050  1.00  0.00           H  
ATOM   4797  HD1 LYS   307      73.150  51.990  62.260  1.00  0.00           H  
ATOM   4798  HD2 LYS   307      72.920  53.360  61.180  1.00  0.00           H  
ATOM   4799  HE1 LYS   307      74.750  52.050  60.530  1.00  0.00           H  
ATOM   4800  HE2 LYS   307      73.450  52.220  59.230  1.00  0.00           H  
ATOM   4801  HZ1 LYS   307      73.000  49.810  59.720  1.00  0.00           H  
ATOM   4802  HZ2 LYS   307      73.990  49.980  61.140  1.00  0.00           H  
ATOM   4803  HZ3 LYS   307      74.610  50.000  59.590  1.00  0.00           H  
ATOM   4804  N   GLU   308      68.660  51.340  59.120  1.00  0.00           N  
ATOM   4805  CA  GLU   308      68.350  51.290  57.680  1.00  0.00           C  
ATOM   4806  C   GLU   308      66.810  51.560  57.390  1.00  0.00           C  
ATOM   4807  O   GLU   308      66.440  52.320  56.470  1.00  0.00           O  
ATOM   4808  CB  GLU   308      68.810  49.930  57.060  1.00  0.00           C  
ATOM   4809  CG  GLU   308      70.350  49.800  57.070  1.00  0.00           C  
ATOM   4810  CD  GLU   308      70.980  49.160  58.290  1.00  0.00           C  
ATOM   4811  OE1 GLU   308      70.310  48.880  59.300  1.00  0.00           O  
ATOM   4812  OE2 GLU   308      72.230  49.000  58.290  1.00  0.00           O1-
ATOM   4813  HN  GLU   308      69.010  50.470  59.450  1.00  0.00           H  
ATOM   4814  HA  GLU   308      68.980  52.040  57.240  1.00  0.00           H  
ATOM   4815  HB1 GLU   308      68.640  50.060  55.970  1.00  0.00           H  
ATOM   4816  HB2 GLU   308      68.190  49.080  57.410  1.00  0.00           H  
ATOM   4817  HG1 GLU   308      70.790  50.820  57.050  1.00  0.00           H  
ATOM   4818  HG2 GLU   308      70.710  49.210  56.200  1.00  0.00           H  
ATOM   4819  N   ALA   309      65.990  50.920  58.270  1.00  0.00           N  
ATOM   4820  CA  ALA   309      64.550  51.070  58.420  1.00  0.00           C  
ATOM   4821  C   ALA   309      64.210  52.460  58.910  1.00  0.00           C  
ATOM   4822  O   ALA   309      63.280  53.170  58.460  1.00  0.00           O  
ATOM   4823  CB  ALA   309      64.140  50.050  59.450  1.00  0.00           C  
ATOM   4824  HN  ALA   309      66.410  50.340  58.960  1.00  0.00           H  
ATOM   4825  HA  ALA   309      63.970  50.890  57.520  1.00  0.00           H  
ATOM   4826  HB1 ALA   309      64.490  49.020  59.270  1.00  0.00           H  
ATOM   4827  HB2 ALA   309      63.050  49.950  59.660  1.00  0.00           H  
ATOM   4828  HB3 ALA   309      64.560  50.270  60.460  1.00  0.00           H  
ATOM   4829  N   LYS   310      65.000  53.060  59.870  1.00  0.00           N  
ATOM   4830  CA  LYS   310      64.700  54.480  60.290  1.00  0.00           C  
ATOM   4831  C   LYS   310      65.120  55.540  59.390  1.00  0.00           C  
ATOM   4832  O   LYS   310      64.370  56.500  59.270  1.00  0.00           O  
ATOM   4833  CB  LYS   310      65.310  54.750  61.740  1.00  0.00           C  
ATOM   4834  CG  LYS   310      64.390  54.060  62.720  1.00  0.00           C  
ATOM   4835  CD  LYS   310      64.690  54.390  64.170  1.00  0.00           C  
ATOM   4836  CE  LYS   310      66.000  53.670  64.580  1.00  0.00           C  
ATOM   4837  NZ  LYS   310      65.920  53.270  65.970  1.00  0.00           N1+
ATOM   4838  HN  LYS   310      65.660  52.480  60.330  1.00  0.00           H  
ATOM   4839  HA  LYS   310      63.630  54.630  60.350  1.00  0.00           H  
ATOM   4840  HB1 LYS   310      65.530  55.830  61.860  1.00  0.00           H  
ATOM   4841  HB2 LYS   310      66.300  54.250  61.700  1.00  0.00           H  
ATOM   4842  HG1 LYS   310      64.270  52.980  62.490  1.00  0.00           H  
ATOM   4843  HG2 LYS   310      63.360  54.450  62.570  1.00  0.00           H  
ATOM   4844  HD1 LYS   310      63.840  54.050  64.800  1.00  0.00           H  
ATOM   4845  HD2 LYS   310      64.690  55.490  64.320  1.00  0.00           H  
ATOM   4846  HE1 LYS   310      66.880  54.320  64.410  1.00  0.00           H  
ATOM   4847  HE2 LYS   310      66.150  52.730  64.010  1.00  0.00           H  
ATOM   4848  HZ1 LYS   310      65.640  54.020  66.640  1.00  0.00           H  
ATOM   4849  HZ2 LYS   310      66.900  53.010  66.240  1.00  0.00           H  
ATOM   4850  HZ3 LYS   310      65.350  52.420  66.190  1.00  0.00           H  
ATOM   4851  N   ASN   311      66.310  55.350  58.710  1.00  0.00           N  
ATOM   4852  CA  ASN   311      66.820  56.160  57.600  1.00  0.00           C  
ATOM   4853  C   ASN   311      65.880  56.230  56.450  1.00  0.00           C  
ATOM   4854  O   ASN   311      65.590  57.320  55.900  1.00  0.00           O  
ATOM   4855  CB  ASN   311      68.200  55.580  57.080  1.00  0.00           C  
ATOM   4856  CG  ASN   311      69.260  55.770  58.130  1.00  0.00           C  
ATOM   4857  ND2 ASN   311      70.530  55.360  57.750  1.00  0.00           N  
ATOM   4858  OD1 ASN   311      69.140  56.250  59.260  1.00  0.00           O  
ATOM   4859  HN  ASN   311      66.990  54.740  59.130  1.00  0.00           H  
ATOM   4860  HA  ASN   311      66.880  57.180  57.940  1.00  0.00           H  
ATOM   4861  HB1 ASN   311      68.490  56.200  56.200  1.00  0.00           H  
ATOM   4862  HB2 ASN   311      68.110  54.490  56.880  1.00  0.00           H  
ATOM   4863 1HD2 ASN   311      71.220  55.620  58.430  1.00  0.00           H  
ATOM   4864 2HD2 ASN   311      70.700  54.960  56.860  1.00  0.00           H  
ATOM   4865  N   LEU   312      65.260  55.090  56.080  1.00  0.00           N  
ATOM   4866  CA  LEU   312      64.210  55.060  55.120  1.00  0.00           C  
ATOM   4867  C   LEU   312      62.910  55.770  55.380  1.00  0.00           C  
ATOM   4868  O   LEU   312      62.330  56.470  54.560  1.00  0.00           O  
ATOM   4869  CB  LEU   312      63.930  53.550  54.690  1.00  0.00           C  
ATOM   4870  CG  LEU   312      63.120  53.290  53.330  1.00  0.00           C  
ATOM   4871  CD1 LEU   312      64.020  53.690  52.180  1.00  0.00           C  
ATOM   4872  CD2 LEU   312      62.880  51.850  52.970  1.00  0.00           C  
ATOM   4873  HN  LEU   312      65.340  54.280  56.660  1.00  0.00           H  
ATOM   4874  HA  LEU   312      64.640  55.500  54.230  1.00  0.00           H  
ATOM   4875  HB1 LEU   312      63.470  53.090  55.590  1.00  0.00           H  
ATOM   4876  HB2 LEU   312      64.910  53.070  54.520  1.00  0.00           H  
ATOM   4877  HG  LEU   312      62.190  53.900  53.340  1.00  0.00           H  
ATOM   4878 1HD1 LEU   312      63.570  53.900  51.180  1.00  0.00           H  
ATOM   4879 2HD1 LEU   312      64.840  52.960  52.030  1.00  0.00           H  
ATOM   4880 3HD1 LEU   312      64.550  54.640  52.440  1.00  0.00           H  
ATOM   4881 1HD2 LEU   312      62.120  51.840  52.160  1.00  0.00           H  
ATOM   4882 2HD2 LEU   312      62.440  51.260  53.800  1.00  0.00           H  
ATOM   4883 3HD2 LEU   312      63.790  51.270  52.720  1.00  0.00           H  
ATOM   4884  N   ILE   313      62.420  55.700  56.670  1.00  0.00           N  
ATOM   4885  CA  ILE   313      61.240  56.470  57.040  1.00  0.00           C  
ATOM   4886  C   ILE   313      61.600  57.980  57.030  1.00  0.00           C  
ATOM   4887  O   ILE   313      60.850  58.800  56.490  1.00  0.00           O  
ATOM   4888  CB  ILE   313      60.690  55.980  58.390  1.00  0.00           C  
ATOM   4889  CG1 ILE   313      60.350  54.480  58.420  1.00  0.00           C  
ATOM   4890  CG2 ILE   313      59.430  56.790  58.700  1.00  0.00           C  
ATOM   4891  CD  ILE   313      60.250  53.870  59.820  1.00  0.00           C  
ATOM   4892  HN  ILE   313      62.860  55.160  57.390  1.00  0.00           H  
ATOM   4893  HA  ILE   313      60.460  56.380  56.310  1.00  0.00           H  
ATOM   4894  HB  ILE   313      61.470  56.070  59.180  1.00  0.00           H  
ATOM   4895 1HG1 ILE   313      61.200  53.970  57.930  1.00  0.00           H  
ATOM   4896 2HG1 ILE   313      59.410  54.360  57.830  1.00  0.00           H  
ATOM   4897 1HG2 ILE   313      58.600  56.430  58.050  1.00  0.00           H  
ATOM   4898 2HG2 ILE   313      59.590  57.870  58.490  1.00  0.00           H  
ATOM   4899 3HG2 ILE   313      59.270  56.670  59.790  1.00  0.00           H  
ATOM   4900  HD1 ILE   313      59.300  54.300  60.210  1.00  0.00           H  
ATOM   4901  HD2 ILE   313      61.100  54.120  60.490  1.00  0.00           H  
ATOM   4902  HD3 ILE   313      60.110  52.770  59.720  1.00  0.00           H  
ATOM   4903  N   CYS   314      62.760  58.370  57.590  1.00  0.00           N  
ATOM   4904  CA  CYS   314      63.180  59.740  57.730  1.00  0.00           C  
ATOM   4905  C   CYS   314      63.400  60.400  56.300  1.00  0.00           C  
ATOM   4906  O   CYS   314      62.930  61.510  56.080  1.00  0.00           O  
ATOM   4907  CB  CYS   314      64.470  59.900  58.580  1.00  0.00           C  
ATOM   4908  SG  CYS   314      64.200  59.400  60.280  1.00  0.00           S  
ATOM   4909  HN  CYS   314      63.370  57.740  58.060  1.00  0.00           H  
ATOM   4910  HA  CYS   314      62.460  60.300  58.300  1.00  0.00           H  
ATOM   4911  HB1 CYS   314      64.750  60.960  58.470  1.00  0.00           H  
ATOM   4912  HB2 CYS   314      65.220  59.250  58.080  1.00  0.00           H  
ATOM   4913  HG1 CYS   314      64.370  58.120  59.940  1.00  0.00           H  
ATOM   4914  N   ALA   315      64.040  59.700  55.440  1.00  0.00           N  
ATOM   4915  CA  ALA   315      64.270  60.150  54.050  1.00  0.00           C  
ATOM   4916  C   ALA   315      63.000  60.290  53.210  1.00  0.00           C  
ATOM   4917  O   ALA   315      63.020  61.020  52.250  1.00  0.00           O  
ATOM   4918  CB  ALA   315      65.130  59.060  53.420  1.00  0.00           C  
ATOM   4919  HN  ALA   315      64.320  58.750  55.590  1.00  0.00           H  
ATOM   4920  HA  ALA   315      64.930  61.010  53.980  1.00  0.00           H  
ATOM   4921  HB1 ALA   315      66.130  59.090  53.920  1.00  0.00           H  
ATOM   4922  HB2 ALA   315      65.310  59.400  52.380  1.00  0.00           H  
ATOM   4923  HB3 ALA   315      64.620  58.080  53.460  1.00  0.00           H  
ATOM   4924  N   PHE   316      61.970  59.560  53.450  1.00  0.00           N  
ATOM   4925  CA  PHE   316      60.730  59.720  52.660  1.00  0.00           C  
ATOM   4926  C   PHE   316      59.910  60.920  53.260  1.00  0.00           C  
ATOM   4927  O   PHE   316      59.350  61.800  52.550  1.00  0.00           O  
ATOM   4928  CB  PHE   316      59.790  58.450  52.730  1.00  0.00           C  
ATOM   4929  CG  PHE   316      60.100  57.330  51.750  1.00  0.00           C  
ATOM   4930  CD1 PHE   316      59.980  57.600  50.360  1.00  0.00           C  
ATOM   4931  CD2 PHE   316      60.380  56.020  52.170  1.00  0.00           C  
ATOM   4932  CE1 PHE   316      60.070  56.600  49.440  1.00  0.00           C  
ATOM   4933  CE2 PHE   316      60.430  55.000  51.260  1.00  0.00           C  
ATOM   4934  CZ  PHE   316      60.230  55.260  49.890  1.00  0.00           C  
ATOM   4935  HN  PHE   316      61.920  58.810  54.100  1.00  0.00           H  
ATOM   4936  HA  PHE   316      60.980  59.880  51.620  1.00  0.00           H  
ATOM   4937  HB1 PHE   316      58.700  58.660  52.660  1.00  0.00           H  
ATOM   4938  HB2 PHE   316      59.970  58.060  53.750  1.00  0.00           H
[truncated: 121,593 more chars]
