# Supplementary material for: Designing of the N-ethyl-4-(pyridin-4-yl)benzamide based potent ROCK1 inhibitors using docking, molecular dynamics, and 3D-QSAR
Source: PeerJ. 2021 Aug 9;9:e11951. doi: 10.7717/peerj.11951 (PMC8359802; doi:10.7717/peerj.11951)
Supplement: Supplemental Information 2 [file peerj-09-11951-s002.zip › Supplementary_Files/ROCK-Coordinates/MD/ROCK1-Cpd_D32/d32.gro]

GROup of MAchos and Cynical Suckers
   71
    1D32     N1    1  -6.398  -0.509  -4.733
    1D32     N2    2  -6.986  -0.575  -3.985
    1D32     N3    3  -6.721  -0.269  -5.150
    1D32     C1    4  -6.373  -0.533  -4.603
    1D32     C2    5  -6.477  -0.514  -4.496
    1D32     C3    6  -6.595  -0.437  -4.510
    1D32     C4    7  -6.684  -0.431  -4.398
    1D32     C5    8  -6.678  -0.519  -4.287
    1D32     C6    9  -6.559  -0.603  -4.286
    1D32     C7   10  -6.463  -0.595  -4.385
    1D32     C8   11  -6.531  -0.246  -4.678
    1D32     C9   12  -6.590  -0.167  -4.799
    1D32    C10   13  -6.646  -0.262  -4.910
    1D32    C11   14  -6.766  -0.343  -4.852
    1D32    C12   15  -6.723  -0.438  -4.736
    1D32    C13   16  -6.294  -0.537  -4.830
    1D32    C14   17  -6.298  -0.676  -4.896
    1D32    C15   18  -6.205  -0.716  -5.000
    1D32    C16   19  -6.223  -0.850  -5.052
    1D32    C17   20  -6.316  -0.942  -5.012
    1D32    C18   21  -6.406  -0.898  -4.922
    1D32    C19   22  -6.404  -0.769  -4.858
    1D32    C20   23  -6.158  -0.522  -4.759
    1D32    C21   24  -6.785  -0.536  -4.186
    1D32    C22   25  -6.786  -0.645  -4.096
    1D32    C24   26  -6.875  -0.654  -3.983
    1D32    C25   27  -6.889  -0.435  -4.156
    1D32    C26   28  -6.692  -0.185  -5.033
    1D32    C27   29  -6.567  -1.046  -5.003
    1D32     O1   30  -6.266  -0.586  -4.577
    1D32     O2   31  -6.511  -0.988  -4.885
    1D32    N16   32  -6.986  -0.460  -4.051
    1D32    C23   33  -6.625  -0.365  -4.636
    1D32    C56   34  -6.514  -1.190  -5.019
    1D32    C59   35  -6.047  -0.500  -4.864
    1D32     H1   36  -6.487  -0.474  -4.762
    1D32    H15   37  -6.828  -0.271  -5.168
    1D32    H16   38  -6.687  -0.370  -5.131
    1D32     H2   39  -6.761  -0.354  -4.397
    1D32     H3   40  -6.545  -0.673  -4.205
    1D32     H4   41  -6.373  -0.654  -4.375
    1D32     H5   42  -6.437  -0.222  -4.629
    1D32     H6   43  -6.591  -0.059  -4.806
    1D32     H7   44  -6.867  -0.334  -4.888
    1D32     H8   45  -6.756  -0.540  -4.726
    1D32     H9   46  -6.301  -0.461  -4.910
    1D32    H10   47  -6.231  -0.716  -4.818
    1D32    H11   48  -6.103  -0.710  -4.959
    1D32    H12   49  -6.215  -0.646  -5.083
    1D32    H13   50  -6.126  -0.899  -5.038
    1D32    H14   51  -6.242  -0.835  -5.160
    1D32    H17   52  -6.262  -1.027  -4.969
    1D32    H18   53  -6.372  -0.975  -5.101
    1D32    H19   54  -6.467  -0.857  -5.003
    1D32    H20   55  -6.500  -0.721  -4.881
    1D32    H21   56  -6.396  -0.786  -4.750
    1D32    H22   57  -6.136  -0.614  -4.702
    1D32    H23   58  -6.161  -0.436  -4.691
    1D32    H24   59  -6.716  -0.726  -4.113
    1D32    H25   60  -6.854  -0.720  -3.900
    1D32    H26   61  -6.892  -0.343  -4.213
    1D32    H27   62  -6.613  -0.113  -5.061
    1D32    H28   63  -6.784  -0.130  -5.006
    1D32    H29   64  -6.677  -1.048  -4.995
    1D32    H30   65  -6.538  -0.987  -5.091
    1D32    H31   66  -6.571  -1.258  -4.953
    1D32    H32   67  -6.408  -1.194  -4.992
    1D32    H33   68  -6.527  -1.222  -5.124
    1D32    H34   69  -5.999  -0.596  -4.887
    1D32    H35   70  -5.972  -0.430  -4.824
    1D32    H36   71  -6.091  -0.458  -4.955
   0.00000   0.00000   0.00000
