# Supplementary material for: Designing of the N-ethyl-4-(pyridin-4-yl)benzamide based potent ROCK1 inhibitors using docking, molecular dynamics, and 3D-QSAR
Source: PeerJ. 2021 Aug 9;9:e11951. doi: 10.7717/peerj.11951 (PMC8359802; doi:10.7717/peerj.11951)
Supplement: Supplemental Information 2 [file peerj-09-11951-s002.zip › Supplementary_Files/ROCK-Coordinates/MD/ROCK1-Cpd_D32/d32.prm]

[ bondtypes ]
;      i        j  func           b0           kb


[ angletypes ]
;      i        j        k  func       theta0       ktheta          ub0          kub
   CG2O1   CG2R61   CG2R67     5   119.000000   376.560000   0.00000000         0.00
  CG2R67   CG2R61   CG2R67     5   120.000000   334.720000   0.00000000         0.00
  CG2R67   CG2R61   NG2R62     5   124.000000   167.360000   0.00000000         0.00
  CG2R61    CG321    NG321     5   109.000000   610.864000   0.00000000         0.00
   CG311    OG301    CG321     5   109.700000   794.960000   0.00000000         0.00


[ dihedraltypes ]
;      i        j        k        l  func         phi0         kphi  mult
   NG2S1    CG2O1   CG2R61   CG2R67     9   180.000000     4.184000     2
   OG2D1    CG2O1   CG2R61   CG2R67     9   180.000000     4.184000     2
  CG2R61    CG2O1    NG2S1    CG311     9     0.000000     6.694400     1
  CG2R61    CG2O1    NG2S1    CG311     9   180.000000    16.736000     2
  CG2R67   CG2R61   CG2R61   NG2R62     9   180.000000     5.020800     2
  CG2R67   CG2R61   CG2R61    HGR62     9   180.000000    17.572800     2
   CG2O1   CG2R61   CG2R67   CG2R61     9   180.000000    12.970400     2
   CG2O1   CG2R61   CG2R67   CG2R67     9   180.000000    12.970400     2
  CG2R67   CG2R61   CG2R67   CG2R61     9   180.000000    12.970400     2
  CG2R67   CG2R61   CG2R67   CG2R67     9   180.000000    12.970400     2
  NG2R62   CG2R61   CG2R67   CG2R61     9   180.000000     5.020800     2
  NG2R62   CG2R61   CG2R67   CG2R67     9   180.000000     4.184000     2
  CG2R61   CG2R61    CG321    NG321     9   180.000000     4.184000     2
  CG2R67   CG2R61   NG2R62   NG2R62     9   180.000000     3.347200     2
   NG2S1    CG311    CG321    CG331     9     0.000000     0.836800     3
   OG301    CG311    CG321    CG311     9   180.000000     0.669440     1
   OG301    CG311    CG321    CG311     9     0.000000     1.631760     2
   CG321    CG311    OG301    CG321     9     0.000000     1.673600     1
   CG321    CG311    OG301    CG321     9     0.000000     2.050160     3
    HGA1    CG311    OG301    CG321     9     0.000000     1.188256     3
  CG2R61    CG321    NG321   HGPAM2     9     0.000000     1.255200     3
   CG331    CG321    OG301    CG311     9     0.000000     1.673600     1
   CG331    CG321    OG301    CG311     9     0.000000     2.050160     3
    HGA2    CG321    OG301    CG311     9     0.000000     1.188256     3


[ dihedraltypes ]
; 'improper' dihedrals 
;      i        j        k        l  func         phi0         kphi
