# Supplementary material for: Designing of the N-ethyl-4-(pyridin-4-yl)benzamide based potent ROCK1 inhibitors using docking, molecular dynamics, and 3D-QSAR
Source: PeerJ. 2021 Aug 9;9:e11951. doi: 10.7717/peerj.11951 (PMC8359802; doi:10.7717/peerj.11951)
Supplement: Supplemental Information 2 [file peerj-09-11951-s002.zip › Supplementary_Files/ROCK-Coordinates/MD/ROCK1-Cpd_D32/D32DC.mol2]

#	Name:			D32
#	Creating user name:	Swapnil
#	Creation time:		Sat Jan 16 19:15:01 2021

#	Modifying user name:	Swapnil
#	Modification time:	Sat Jan 16 19:17:30 2021

@<TRIPOS>MOLECULE
D32
   71    74     1     0     0
SMALL
USER_CHARGES
INVALID_CHARGES

@<TRIPOS>ATOM
      1 N         -63.9777   -5.0933  -47.3297 N.pl3     1 D32    -0.3050 
      2 N         -69.8603   -5.7533  -39.8492 N.ar      1 D32    -0.2630 
      3 N         -67.2117   -2.6932  -51.4962 N.3       1 D32    -0.3300 
      4 C         -63.7257   -5.3273  -46.0287 C.2       1 D32     0.2460 
      5 C         -64.7729   -5.1433  -44.9565 C.ar      1 D32     0.0580 
      6 C         -65.9529   -4.3683  -45.1005 C.ar      1 D32     0.0420 
      7 C         -66.8439   -4.3083  -43.9755 C.ar      1 D32    -0.0320 
      8 C         -66.7819   -5.1943  -42.8705 C.ar      1 D32    -0.0160 
      9 C         -65.5879   -6.0273  -42.8585 C.ar      1 D32    -0.0530 
     10 C         -64.6289   -5.9483  -43.8495 C.ar      1 D32    -0.0470 
     11 C         -65.3110   -2.4590  -46.7830 C.ar      1 D32     0.0120 
     12 C         -65.8970   -1.6730  -47.9920 C.ar      1 D32    -0.0330 
     13 C         -66.4570   -2.6180  -49.0970 C.ar      1 D32    -0.0260 
     14 C         -67.6560   -3.4290  -48.5170 C.ar      1 D32    -0.0330 
     15 C         -67.2300   -4.3760  -47.3600 C.ar      1 D32     0.0120 
     16 C         -62.9357   -5.3663  -48.3007 C.3       1 D32     0.0460 
     17 C         -62.9791   -6.7593  -48.9558 C.3       1 D32    -0.0250 
     18 C         -62.0481   -7.1633  -49.9988 C.3       1 D32    -0.0570 
     19 C         -62.2311   -8.4963  -50.5248 C.3       1 D32    -0.0590 
     20 C         -63.1621   -9.4193  -50.1228 C.3       1 D32    -0.0320 
     21 C         -64.0581   -8.9843  -49.2148 C.3       1 D32     0.0760 
     22 C         -64.0411   -7.6943  -48.5808 C.3       1 D32    -0.0270 
     23 C         -61.5777   -5.2213  -47.5897 C.3       1 D32    -0.0420 
     24 C         -67.8493   -5.3563  -41.8582 C.ar      1 D32    -0.0150 
     25 C         -67.8573   -6.4523  -40.9612 C.ar      1 D32    -0.0360 
     26 C         -68.7493   -6.5383  -39.8332 C.ar      1 D32     0.0280 
     27 C         -68.8853   -4.3553  -41.5602 C.ar      1 D32    -0.0360 
     28 C         -66.9228   -1.8484  -50.3284 C.3       1 D32    -0.0040 
     29 C         -65.6692  -10.4641  -50.0333 C.3       1 D32     0.0430 
     30 O         -62.6567   -5.8563  -45.7687 O.2       1 D32    -0.2700 
     31 O         -65.1109   -9.8817  -48.8526 O.3       1 D32    -0.3480 
     32 N16       -69.8563   -4.6023  -40.5142 N.ar      1 D32     0.0280 
     33 C23       -66.2540   -3.6500  -46.3590 C.ar      1 D32    -0.3290 
     34 C56       -65.1425  -11.9022  -50.1942 C.3       1 D32     0.0000 
     35 C59       -60.4707   -5.0023  -48.6367 C.3       1 D32     0.0000 
     36 H1        -64.8667   -4.7393  -47.6227 H         1 D32     0.0000 
     37 H15       -68.2767   -2.7072  -51.6752 H         1 D32     0.0000 
     38 H16       -66.8655   -3.6988  -51.3081 H         1 D32     0.0000 
     39 H2        -67.6088   -3.5402  -43.9711 H         1 D32     0.0000 
     40 H3        -65.4471   -6.7315  -42.0465 H         1 D32     0.0000 
     41 H4        -63.7281   -6.5433  -43.7515 H         1 D32     0.0000 
     42 H5        -64.3737   -2.2183  -46.2945 H         1 D32     0.0000 
     43 H6        -65.9136   -0.5911  -48.0577 H         1 D32     0.0000 
     44 H7        -68.6736   -3.3421  -48.8803 H         1 D32     0.0000 
     45 H8        -67.5616   -5.4028  -47.2556 H         1 D32     0.0000 
     46 H9        -63.0134   -4.6146  -49.1000 H         1 D32     0.0000 
     47 H10       -62.3106   -7.1597  -48.1794 H         1 D32     0.0000 
     48 H11       -61.0306   -7.1007  -49.5855 H         1 D32     0.0000 
     49 H12       -62.1489   -6.4545  -50.8340 H         1 D32     0.0000 
     50 H13       -61.2598   -8.9930  -50.3839 H         1 D32     0.0000 
     51 H14       -62.4178   -8.3543  -51.5995 H         1 D32     0.0000 
     52 H17       -62.6248  -10.2739  -49.6857 H         1 D32     0.0000 
     53 H18       -63.7163   -9.7512  -51.0132 H         1 D32     0.0000 
     54 H19       -64.6661   -8.5646  -50.0298 H         1 D32     0.0000 
     55 H20       -65.0011   -7.2066  -48.8056 H         1 D32     0.0000 
     56 H21       -63.9606   -7.8635  -47.4969 H         1 D32     0.0000 
     57 H22       -61.3644   -6.1357  -47.0166 H         1 D32     0.0000 
     58 H23       -61.6117   -4.3599  -46.9065 H         1 D32     0.0000 
     59 H24       -67.1596   -7.2644  -41.1313 H         1 D32     0.0000 
     60 H25       -68.5429   -7.2037  -39.0026 H         1 D32     0.0000 
     61 H26       -68.9220   -3.4307  -42.1247 H         1 D32     0.0000 
     62 H27       -66.1341   -1.1339  -50.6068 H         1 D32     0.0000 
     63 H28       -67.8389   -1.2993  -50.0654 H         1 D32     0.0000 
     64 H29       -66.7659  -10.4823  -49.9498 H         1 D32     0.0000 
     65 H30       -65.3780   -9.8666  -50.9098 H         1 D32     0.0000 
     66 H31       -65.7096  -12.5762  -49.5353 H         1 D32     0.0000 
     67 H32       -64.0770  -11.9350  -49.9228 H         1 D32     0.0000 
     68 H33       -65.2648  -12.2227  -51.2394 H         1 D32     0.0000 
     69 H34       -59.9877   -5.9636  -48.8662 H         1 D32     0.0000 
     70 H35       -59.7222   -4.3019  -48.2378 H         1 D32     0.0000 
     71 H36       -60.9112   -4.5849  -49.5542 H         1 D32     0.0000 
@<TRIPOS>BOND
     1    4    1 1    
     2    1   16 1    
     3    1   36 1    
     4   32    2 ar   
     5    3   37 1    
     6    3   38 1    
     7    5    4 1    
     8    4   30 2    
     9    6    5 ar   
    10    5   10 ar   
    11    6    7 ar   
    12   33    6 1    
    13    7    8 ar   
    14    8    9 ar   
    15    8   24 1    
    16   10    9 ar   
    17   11   12 ar   
    18   12   13 ar   
    19   13   14 ar   
    20   13   28 1    
    21   14   15 ar   
    22   16   17 1    
    23   16   23 1    
    24   17   18 1    
    25   17   22 1    
    26   18   19 1    
    27   19   20 1    
    28   21   20 1    
    29   22   21 1    
    30   21   31 1    
    31   23   35 1    
    32   24   25 ar   
    33   24   27 ar   
    34   25   26 ar   
    35   26    2 ar   
    36   28    3 1    
    37   29   34 1    
    38   31   29 1    
    39   27   32 ar   
    40   11   33 ar   
    41   15   33 ar   
    42    7   39 1    
    43    9   40 1    
    44   10   41 1    
    45   11   42 1    
    46   12   43 1    
    47   14   44 1    
    48   15   45 1    
    49   16   46 1    
    50   17   47 1    
    51   18   48 1    
    52   18   49 1    
    53   19   50 1    
    54   19   51 1    
    55   20   52 1    
    56   20   53 1    
    57   21   54 1    
    58   22   55 1    
    59   22   56 1    
    60   23   57 1    
    61   23   58 1    
    62   25   59 1    
    63   26   60 1    
    64   27   61 1    
    65   28   62 1    
    66   28   63 1    
    67   29   64 1    
    68   29   65 1    
    69   34   66 1    
    70   34   67 1    
    71   34   68 1    
    72   35   69 1    
    73   35   70 1    
    74   35   71 1    
@<TRIPOS>SUBSTRUCTURE
     1 D32     1 GROUP             1 D     ****    0 ROOT 
