# Supplementary material for: Designing of the N-ethyl-4-(pyridin-4-yl)benzamide based potent ROCK1 inhibitors using docking, molecular dynamics, and 3D-QSAR
Source: PeerJ. 2021 Aug 9;9:e11951. doi: 10.7717/peerj.11951 (PMC8359802; doi:10.7717/peerj.11951)
Supplement: Supplemental Information 2 [file peerj-09-11951-s002.zip › Supplementary_Files/ROCK-Coordinates/MD/ROCK1-Cpd_D32/MD_D32_OUT.pdb]

ATOM      1  N   THR     9      57.970  28.330  53.220  1.00  0.00           N  
ATOM      2  CA  THR     9      57.080  27.130  53.260  1.00  0.00           C  
ATOM      3  C   THR     9      55.750  27.450  53.820  1.00  0.00           C  
ATOM      4  O   THR     9      55.370  28.620  53.850  1.00  0.00           O  
ATOM      5  CB  THR     9      57.820  25.910  53.790  1.00  0.00           C  
ATOM      6  CG2 THR     9      59.040  25.570  52.940  1.00  0.00           C  
ATOM      7  OG1 THR     9      58.210  26.060  55.130  1.00  0.00           O  
ATOM      8  HA  THR     9      56.910  26.930  52.220  1.00  0.00           H  
ATOM      9  HB  THR     9      57.180  25.010  53.920  1.00  0.00           H  
ATOM     10  HG1 THR     9      58.790  25.330  55.390  1.00  0.00           H  
ATOM     11 1HG2 THR     9      59.290  24.550  53.300  1.00  0.00           H  
ATOM     12 2HG2 THR     9      59.850  26.310  53.130  1.00  0.00           H  
ATOM     13 3HG2 THR     9      58.730  25.670  51.870  1.00  0.00           H  
ATOM     14  H1  THR     9      58.270  28.520  54.200  1.00  0.00           H  
ATOM     15  H2  THR     9      57.410  29.140  52.910  1.00  0.00           H  
ATOM     16  H3  THR     9      58.830  28.320  52.640  1.00  0.00           H  
ATOM     17  N   ARG    10      54.970  26.440  54.170  1.00  0.00           N  
ATOM     18  CA  ARG    10      53.720  26.660  54.820  1.00  0.00           C  
ATOM     19  C   ARG    10      53.390  25.650  55.930  1.00  0.00           C  
ATOM     20  O   ARG    10      53.970  24.560  56.020  1.00  0.00           O  
ATOM     21  CB  ARG    10      52.550  26.820  53.890  1.00  0.00           C  
ATOM     22  CG  ARG    10      52.370  25.600  52.880  1.00  0.00           C  
ATOM     23  CD  ARG    10      51.050  25.500  52.090  1.00  0.00           C  
ATOM     24  NE  ARG    10      51.030  26.510  51.030  1.00  0.00           N  
ATOM     25  CZ  ARG    10      51.570  26.240  49.850  1.00  0.00           C  
ATOM     26  NH1 ARG    10      52.110  25.080  49.390  1.00  0.00           N1+
ATOM     27  NH2 ARG    10      51.620  27.170  48.950  1.00  0.00           N  
ATOM     28  HN  ARG    10      55.180  25.480  53.990  1.00  0.00           H  
ATOM     29  HA  ARG    10      53.670  27.560  55.410  1.00  0.00           H  
ATOM     30  HB1 ARG    10      52.800  27.660  53.210  1.00  0.00           H  
ATOM     31  HB2 ARG    10      51.600  26.960  54.450  1.00  0.00           H  
ATOM     32  HG1 ARG    10      52.460  24.620  53.380  1.00  0.00           H  
ATOM     33  HG2 ARG    10      53.130  25.620  52.070  1.00  0.00           H  
ATOM     34  HD1 ARG    10      50.150  25.610  52.730  1.00  0.00           H  
ATOM     35  HD2 ARG    10      51.000  24.480  51.650  1.00  0.00           H  
ATOM     36  HE  ARG    10      50.770  27.460  51.220  1.00  0.00           H  
ATOM     37 1HH1 ARG    10      51.960  24.230  49.880  1.00  0.00           H  
ATOM     38 2HH1 ARG    10      52.370  25.080  48.420  1.00  0.00           H  
ATOM     39 1HH2 ARG    10      51.320  28.090  49.230  1.00  0.00           H  
ATOM     40 2HH2 ARG    10      52.260  27.050  48.200  1.00  0.00           H  
ATOM     41  N   PHE    11      52.400  25.960  56.830  1.00  0.00           N  
ATOM     42  CA  PHE    11      51.870  25.090  57.820  1.00  0.00           C  
ATOM     43  C   PHE    11      51.080  23.980  57.020  1.00  0.00           C  
ATOM     44  O   PHE    11      50.620  24.270  55.890  1.00  0.00           O  
ATOM     45  CB  PHE    11      50.970  25.720  58.920  1.00  0.00           C  
ATOM     46  CG  PHE    11      50.620  24.710  59.930  1.00  0.00           C  
ATOM     47  CD1 PHE    11      51.560  24.000  60.700  1.00  0.00           C  
ATOM     48  CD2 PHE    11      49.260  24.580  60.190  1.00  0.00           C  
ATOM     49  CE1 PHE    11      51.100  23.020  61.650  1.00  0.00           C  
ATOM     50  CE2 PHE    11      48.830  23.740  61.240  1.00  0.00           C  
ATOM     51  CZ  PHE    11      49.730  22.940  61.990  1.00  0.00           C  
ATOM     52  HN  PHE    11      51.920  26.830  56.820  1.00  0.00           H  
ATOM     53  HA  PHE    11      52.770  24.620  58.190  1.00  0.00           H  
ATOM     54  HB1 PHE    11      50.120  26.220  58.410  1.00  0.00           H  
ATOM     55  HB2 PHE    11      51.520  26.530  59.460  1.00  0.00           H  
ATOM     56  HD1 PHE    11      52.630  24.090  60.590  1.00  0.00           H  
ATOM     57  HD2 PHE    11      48.490  25.030  59.570  1.00  0.00           H  
ATOM     58  HE1 PHE    11      51.770  22.380  62.200  1.00  0.00           H  
ATOM     59  HE2 PHE    11      47.760  23.640  61.390  1.00  0.00           H  
ATOM     60  HZ  PHE    11      49.390  22.340  62.820  1.00  0.00           H  
ATOM     61  N   GLU    12      51.030  22.760  57.580  1.00  0.00           N  
ATOM     62  CA  GLU    12      50.480  21.590  56.990  1.00  0.00           C  
ATOM     63  C   GLU    12      48.950  21.610  56.680  1.00  0.00           C  
ATOM     64  O   GLU    12      48.500  21.030  55.740  1.00  0.00           O  
ATOM     65  CB  GLU    12      50.870  20.390  57.840  1.00  0.00           C  
ATOM     66  CG  GLU    12      52.390  20.370  57.950  1.00  0.00           C  
ATOM     67  CD  GLU    12      53.020  19.210  58.750  1.00  0.00           C  
ATOM     68  OE1 GLU    12      53.410  18.150  58.150  1.00  0.00           O  
ATOM     69  OE2 GLU    12      53.040  19.210  60.030  1.00  0.00           O1-
ATOM     70  HN  GLU    12      51.300  22.800  58.540  1.00  0.00           H  
ATOM     71  HA  GLU    12      51.010  21.540  56.060  1.00  0.00           H  
ATOM     72  HB1 GLU    12      50.350  19.540  57.340  1.00  0.00           H  
ATOM     73  HB2 GLU    12      50.260  20.550  58.760  1.00  0.00           H  
ATOM     74  HG1 GLU    12      52.730  21.290  58.480  1.00  0.00           H  
ATOM     75  HG2 GLU    12      52.840  20.330  56.930  1.00  0.00           H  
ATOM     76  N   LYS    13      48.130  22.300  57.550  1.00  0.00           N  
ATOM     77  CA  LYS    13      46.700  22.540  57.490  1.00  0.00           C  
ATOM     78  C   LYS    13      46.420  23.880  56.810  1.00  0.00           C  
ATOM     79  O   LYS    13      47.120  24.920  57.080  1.00  0.00           O  
ATOM     80  CB  LYS    13      46.030  22.550  58.890  1.00  0.00           C  
ATOM     81  CG  LYS    13      46.130  21.260  59.750  1.00  0.00           C  
ATOM     82  CD  LYS    13      46.010  19.890  58.960  1.00  0.00           C  
ATOM     83  CE  LYS    13      45.680  18.680  59.780  1.00  0.00           C  
ATOM     84  NZ  LYS    13      46.830  18.410  60.710  1.00  0.00           N1+
ATOM     85  HN  LYS    13      48.690  22.710  58.270  1.00  0.00           H  
ATOM     86  HA  LYS    13      46.280  21.770  56.870  1.00  0.00           H  
ATOM     87  HB1 LYS    13      44.940  22.640  58.670  1.00  0.00           H  
ATOM     88  HB2 LYS    13      46.350  23.470  59.430  1.00  0.00           H  
ATOM     89  HG1 LYS    13      45.300  21.240  60.480  1.00  0.00           H  
ATOM     90  HG2 LYS    13      47.120  21.190  60.260  1.00  0.00           H  
ATOM     91  HD1 LYS    13      46.960  19.680  58.420  1.00  0.00           H  
ATOM     92  HD2 LYS    13      45.230  20.070  58.190  1.00  0.00           H  
ATOM     93  HE1 LYS    13      45.480  17.750  59.220  1.00  0.00           H  
ATOM     94  HE2 LYS    13      44.820  18.970  60.420  1.00  0.00           H  
ATOM     95  HZ1 LYS    13      47.710  18.150  60.220  1.00  0.00           H  
ATOM     96  HZ2 LYS    13      46.480  17.740  61.420  1.00  0.00           H  
ATOM     97  HZ3 LYS    13      47.020  19.350  61.110  1.00  0.00           H  
ATOM     98  N   MET    14      45.410  23.930  55.940  1.00  0.00           N  
ATOM     99  CA  MET    14      45.170  25.000  55.030  1.00  0.00           C  
ATOM    100  C   MET    14      43.990  25.900  55.530  1.00  0.00           C  
ATOM    101  O   MET    14      43.350  26.600  54.720  1.00  0.00           O  
ATOM    102  CB  MET    14      44.650  24.380  53.710  1.00  0.00           C  
ATOM    103  CG  MET    14      45.760  23.610  52.970  1.00  0.00           C  
ATOM    104  SD  MET    14      47.310  24.440  52.790  1.00  0.00           S  
ATOM    105  CE  MET    14      48.010  23.360  51.520  1.00  0.00           C  
ATOM    106  HN  MET    14      44.920  23.100  55.680  1.00  0.00           H  
ATOM    107  HA  MET    14      46.030  25.630  54.860  1.00  0.00           H  
ATOM    108  HB1 MET    14      44.340  25.170  52.990  1.00  0.00           H  
ATOM    109  HB2 MET    14      43.730  23.760  53.820  1.00  0.00           H  
ATOM    110  HG1 MET    14      45.380  23.240  51.990  1.00  0.00           H  
ATOM    111  HG2 MET    14      45.970  22.660  53.510  1.00  0.00           H  
ATOM    112  HE1 MET    14      49.120  23.450  51.570  1.00  0.00           H  
ATOM    113  HE2 MET    14      47.680  23.780  50.550  1.00  0.00           H  
ATOM    114  HE3 MET    14      47.760  22.280  51.550  1.00  0.00           H  
ATOM    115  N   ASP    15      43.640  25.780  56.870  1.00  0.00           N  
ATOM    116  CA  ASP    15      42.510  26.420  57.560  1.00  0.00           C  
ATOM    117  C   ASP    15      42.440  27.940  57.250  1.00  0.00           C  
ATOM    118  O   ASP    15      41.400  28.450  56.760  1.00  0.00           O  
ATOM    119  CB  ASP    15      42.700  26.150  59.090  1.00  0.00           C  
ATOM    120  CG  ASP    15      42.340  24.780  59.450  1.00  0.00           C  
ATOM    121  OD1 ASP    15      41.950  23.900  58.600  1.00  0.00           O  
ATOM    122  OD2 ASP    15      42.420  24.520  60.690  1.00  0.00           O1-
ATOM    123  HN  ASP    15      44.060  25.040  57.390  1.00  0.00           H  
ATOM    124  HA  ASP    15      41.720  25.830  57.120  1.00  0.00           H  
ATOM    125  HB1 ASP    15      41.930  26.660  59.720  1.00  0.00           H  
ATOM    126  HB2 ASP    15      43.710  26.430  59.460  1.00  0.00           H  
ATOM    127  N   ASN    16      43.570  28.690  57.420  1.00  0.00           N  
ATOM    128  CA  ASN    16      43.600  30.130  57.240  1.00  0.00           C  
ATOM    129  C   ASN    16      44.200  30.480  55.860  1.00  0.00           C  
ATOM    130  O   ASN    16      44.420  31.640  55.480  1.00  0.00           O  
ATOM    131  CB  ASN    16      44.630  30.630  58.260  1.00  0.00           C  
ATOM    132  CG  ASN    16      44.260  30.540  59.770  1.00  0.00           C  
ATOM    133  ND2 ASN    16      43.300  31.450  60.120  1.00  0.00           N  
ATOM    134  OD1 ASN    16      44.720  29.770  60.550  1.00  0.00           O  
ATOM    135  HN  ASN    16      44.430  28.290  57.730  1.00  0.00           H  
ATOM    136  HA  ASN    16      42.660  30.660  57.330  1.00  0.00           H  
ATOM    137  HB1 ASN    16      44.690  31.740  58.120  1.00  0.00           H  
ATOM    138  HB2 ASN    16      45.630  30.200  58.060  1.00  0.00           H  
ATOM    139 1HD2 ASN    16      43.070  32.210  59.510  1.00  0.00           H  
ATOM    140 2HD2 ASN    16      42.770  31.320  60.950  1.00  0.00           H  
ATOM    141  N   LEU    17      44.510  29.410  55.040  1.00  0.00           N  
ATOM    142  CA  LEU    17      45.120  29.610  53.770  1.00  0.00           C  
ATOM    143  C   LEU    17      44.150  29.390  52.510  1.00  0.00           C  
ATOM    144  O   LEU    17      44.350  29.850  51.410  1.00  0.00           O  
ATOM    145  CB  LEU    17      46.320  28.560  53.560  1.00  0.00           C  
ATOM    146  CG  LEU    17      47.480  28.720  54.610  1.00  0.00           C  
ATOM    147  CD1 LEU    17      48.480  27.620  54.610  1.00  0.00           C  
ATOM    148  CD2 LEU    17      48.240  30.080  54.580  1.00  0.00           C  
ATOM    149  HN  LEU    17      44.150  28.530  55.340  1.00  0.00           H  
ATOM    150  HA  LEU    17      45.580  30.580  53.670  1.00  0.00           H  
ATOM    151  HB1 LEU    17      46.780  28.690  52.560  1.00  0.00           H  
ATOM    152  HB2 LEU    17      45.950  27.520  53.460  1.00  0.00           H  
ATOM    153  HG  LEU    17      47.090  28.700  55.650  1.00  0.00           H  
ATOM    154 1HD1 LEU    17      49.350  27.900  55.250  1.00  0.00           H  
ATOM    155 2HD1 LEU    17      48.840  27.490  53.570  1.00  0.00           H  
ATOM    156 3HD1 LEU    17      48.130  26.620  54.950  1.00  0.00           H  
ATOM    157 1HD2 LEU    17      48.850  30.250  53.660  1.00  0.00           H  
ATOM    158 2HD2 LEU    17      48.960  30.110  55.420  1.00  0.00           H  
ATOM    159 3HD2 LEU    17      47.600  30.970  54.740  1.00  0.00           H  
ATOM    160  N   LEU    18      42.960  28.670  52.710  1.00  0.00           N  
ATOM    161  CA  LEU    18      42.140  28.190  51.640  1.00  0.00           C  
ATOM    162  C   LEU    18      41.190  29.300  51.180  1.00  0.00           C  
ATOM    163  O   LEU    18      40.720  29.380  50.060  1.00  0.00           O  
ATOM    164  CB  LEU    18      41.290  26.980  52.150  1.00  0.00           C  
ATOM    165  CG  LEU    18      40.290  26.310  51.100  1.00  0.00           C  
ATOM    166  CD1 LEU    18      41.010  25.670  49.920  1.00  0.00           C  
ATOM    167  CD2 LEU    18      39.500  25.240  51.870  1.00  0.00           C  
ATOM    168  HN  LEU    18      42.700  28.350  53.620  1.00  0.00           H  
ATOM    169  HA  LEU    18      42.890  27.810  50.960  1.00  0.00           H  
ATOM    170  HB1 LEU    18      40.590  27.340  52.940  1.00  0.00           H  
ATOM    171  HB2 LEU    18      42.020  26.250  52.550  1.00  0.00           H  
ATOM    172  HG  LEU    18      39.540  27.050  50.730  1.00  0.00           H  
ATOM    173 1HD1 LEU    18      41.600  24.820  50.320  1.00  0.00           H  
ATOM    174 2HD1 LEU    18      41.750  26.370  49.480  1.00  0.00           H  
ATOM    175 3HD1 LEU    18      40.350  25.330  49.100  1.00  0.00           H  
ATOM    176 1HD2 LEU    18      38.620  24.940  51.250  1.00  0.00           H  
ATOM    177 2HD2 LEU    18      39.090  25.510  52.870  1.00  0.00           H  
ATOM    178 3HD2 LEU    18      40.160  24.350  51.970  1.00  0.00           H  
ATOM    179  N   ARG    19      40.860  30.300  52.080  1.00  0.00           N  
ATOM    180  CA  ARG    19      39.940  31.420  51.750  1.00  0.00           C  
ATOM    181  C   ARG    19      40.610  32.800  51.870  1.00  0.00           C  
ATOM    182  O   ARG    19      40.070  33.910  51.800  1.00  0.00           O  
ATOM    183  CB  ARG    19      38.810  31.380  52.760  1.00  0.00           C  
ATOM    184  CG  ARG    19      38.030  30.000  52.770  1.00  0.00           C  
ATOM    185  CD  ARG    19      37.420  29.640  51.430  1.00  0.00           C  
ATOM    186  NE  ARG    19      36.720  28.300  51.650  1.00  0.00           N  
ATOM    187  CZ  ARG    19      36.280  27.570  50.680  1.00  0.00           C  
ATOM    188  NH1 ARG    19      36.030  28.150  49.540  1.00  0.00           N1+
ATOM    189  NH2 ARG    19      36.100  26.260  50.780  1.00  0.00           N  
ATOM    190  HN  ARG    19      41.080  30.260  53.050  1.00  0.00           H  
ATOM    191  HA  ARG    19      39.620  31.480  50.720  1.00  0.00           H  
ATOM    192  HB1 ARG    19      38.180  32.280  52.600  1.00  0.00           H  
ATOM    193  HB2 ARG    19      39.240  31.440  53.780  1.00  0.00           H  
ATOM    194  HG1 ARG    19      37.110  30.050  53.390  1.00  0.00           H  
ATOM    195  HG2 ARG    19      38.740  29.220  53.130  1.00  0.00           H  
ATOM    196  HD1 ARG    19      38.190  29.530  50.640  1.00  0.00           H  
ATOM    197  HD2 ARG    19      36.590  30.330  51.170  1.00  0.00           H  
ATOM    198  HE  ARG    19      36.980  27.810  52.480  1.00  0.00           H  
ATOM    199 1HH1 ARG    19      36.010  29.120  49.300  1.00  0.00           H  
ATOM    200 2HH1 ARG    19      35.950  27.470  48.800  1.00  0.00           H  
ATOM    201 1HH2 ARG    19      36.150  25.880  51.700  1.00  0.00           H  
ATOM    202 2HH2 ARG    19      35.810  25.720  49.990  1.00  0.00           H  
ATOM    203  N   ASP    20      41.890  32.800  52.170  1.00  0.00           N  
ATOM    204  CA  ASP    20      42.780  33.930  52.060  1.00  0.00           C  
ATOM    205  C   ASP    20      42.890  34.410  50.600  1.00  0.00           C  
ATOM    206  O   ASP    20      43.350  33.610  49.780  1.00  0.00           O  
ATOM    207  CB  ASP    20      44.100  33.530  52.720  1.00  0.00           C  
ATOM    208  CG  ASP    20      45.270  34.550  52.580  1.00  0.00           C  
ATOM    209  OD1 ASP    20      45.130  35.520  51.800  1.00  0.00           O  
ATOM    210  OD2 ASP    20      46.300  34.440  53.250  1.00  0.00           O1-
ATOM    211  HN  ASP    20      42.340  31.920  52.280  1.00  0.00           H  
ATOM    212  HA  ASP    20      42.290  34.700  52.640  1.00  0.00           H  
ATOM    213  HB1 ASP    20      44.630  32.590  52.430  1.00  0.00           H  
ATOM    214  HB2 ASP    20      43.990  33.400  53.820  1.00  0.00           H  
ATOM    215  N   PRO    21      42.570  35.650  50.180  1.00  0.00           N  
ATOM    216  CA  PRO    21      42.510  35.950  48.770  1.00  0.00           C  
ATOM    217  C   PRO    21      43.850  36.210  48.200  1.00  0.00           C  
ATOM    218  O   PRO    21      43.990  36.580  47.050  1.00  0.00           O  
ATOM    219  CB  PRO    21      41.630  37.240  48.740  1.00  0.00           C  
ATOM    220  CG  PRO    21      41.680  37.810  50.170  1.00  0.00           C  
ATOM    221  CD  PRO    21      41.810  36.550  51.020  1.00  0.00           C  
ATOM    222  HA  PRO    21      42.020  35.190  48.190  1.00  0.00           H  
ATOM    223  HB1 PRO    21      40.620  36.830  48.570  1.00  0.00           H  
ATOM    224  HB2 PRO    21      41.920  37.980  47.960  1.00  0.00           H  
ATOM    225  HG1 PRO    21      42.620  38.400  50.210  1.00  0.00           H  
ATOM    226  HG2 PRO    21      40.850  38.440  50.550  1.00  0.00           H  
ATOM    227  HD1 PRO    21      42.430  36.880  51.880  1.00  0.00           H  
ATOM    228  HD2 PRO    21      40.800  36.200  51.310  1.00  0.00           H  
ATOM    229  N   LYS    22      44.870  36.100  49.060  1.00  0.00           N  
ATOM    230  CA  LYS    22      46.250  36.450  48.660  1.00  0.00           C  
ATOM    231  C   LYS    22      47.130  35.230  48.790  1.00  0.00           C  
ATOM    232  O   LYS    22      48.240  35.210  48.310  1.00  0.00           O  
ATOM    233  CB  LYS    22      46.920  37.580  49.410  1.00  0.00           C  
ATOM    234  CG  LYS    22      46.180  38.930  49.350  1.00  0.00           C  
ATOM    235  CD  LYS    22      46.110  39.540  48.010  1.00  0.00           C  
ATOM    236  CE  LYS    22      47.440  40.030  47.430  1.00  0.00           C  
ATOM    237  NZ  LYS    22      47.330  40.760  46.160  1.00  0.00           N1+
ATOM    238  HN  LYS    22      44.640  36.040  50.030  1.00  0.00           H  
ATOM    239  HA  LYS    22      46.210  36.710  47.610  1.00  0.00           H  
ATOM    240  HB1 LYS    22      48.000  37.720  49.230  1.00  0.00           H  
ATOM    241  HB2 LYS    22      46.970  37.190  50.450  1.00  0.00           H  
ATOM    242  HG1 LYS    22      46.590  39.720  50.010  1.00  0.00           H  
ATOM    243  HG2 LYS    22      45.120  38.830  49.690  1.00  0.00           H  
ATOM    244  HD1 LYS    22      45.510  40.460  48.150  1.00  0.00           H  
ATOM    245  HD2 LYS    22      45.600  38.940  47.220  1.00  0.00           H  
ATOM    246  HE1 LYS    22      48.090  39.150  47.250  1.00  0.00           H  
ATOM    247  HE2 LYS    22      47.840  40.700  48.230  1.00  0.00           H  
ATOM    248  HZ1 LYS    22      46.880  40.280  45.360  1.00  0.00           H  
ATOM    249  HZ2 LYS    22      48.280  41.060  45.830  1.00  0.00           H  
ATOM    250  HZ3 LYS    22      46.740  41.610  46.300  1.00  0.00           H  
ATOM    251  N   SER    23      46.660  34.150  49.390  1.00  0.00           N  
ATOM    252  CA  SER    23      47.290  32.870  49.210  1.00  0.00           C  
ATOM    253  C   SER    23      47.150  32.180  47.810  1.00  0.00           C  
ATOM    254  O   SER    23      46.180  32.300  47.120  1.00  0.00           O  
ATOM    255  CB  SER    23      46.720  31.810  50.280  1.00  0.00           C  
ATOM    256  OG  SER    23      47.360  30.610  50.090  1.00  0.00           O  
ATOM    257  HN  SER    23      45.800  34.170  49.900  1.00  0.00           H  
ATOM    258  HA  SER    23      48.340  32.950  49.470  1.00  0.00           H  
ATOM    259  HB1 SER    23      45.650  31.760  50.000  1.00  0.00           H  
ATOM    260  HB2 SER    23      46.770  32.230  51.300  1.00  0.00           H  
ATOM    261  HG1 SER    23      48.180  30.630  50.590  1.00  0.00           H  
ATOM    262  N   GLU    24      48.190  31.380  47.480  1.00  0.00           N  
ATOM    263  CA  GLU    24      48.150  30.520  46.270  1.00  0.00           C  
ATOM    264  C   GLU    24      47.400  29.200  46.280  1.00  0.00           C  
ATOM    265  O   GLU    24      47.200  28.630  45.220  1.00  0.00           O  
ATOM    266  CB  GLU    24      49.640  30.200  45.850  1.00  0.00           C  
ATOM    267  CG  GLU    24      50.590  29.600  46.950  1.00  0.00           C  
ATOM    268  CD  GLU    24      51.970  29.270  46.390  1.00  0.00           C  
ATOM    269  OE1 GLU    24      52.270  28.200  45.830  1.00  0.00           O  
ATOM    270  OE2 GLU    24      52.760  30.270  46.410  1.00  0.00           O1-
ATOM    271  HN  GLU    24      48.970  31.330  48.090  1.00  0.00           H  
ATOM    272  HA  GLU    24      47.670  31.100  45.490  1.00  0.00           H  
ATOM    273  HB1 GLU    24      49.960  31.230  45.600  1.00  0.00           H  
ATOM    274  HB2 GLU    24      49.570  29.570  44.930  1.00  0.00           H  
ATOM    275  HG1 GLU    24      50.070  28.700  47.330  1.00  0.00           H  
ATOM    276  HG2 GLU    24      50.620  30.310  47.800  1.00  0.00           H  
ATOM    277  N   VAL    25      46.930  28.730  47.440  1.00  0.00           N  
ATOM    278  CA  VAL    25      46.100  27.480  47.510  1.00  0.00           C  
ATOM    279  C   VAL    25      44.630  27.840  47.750  1.00  0.00           C  
ATOM    280  O   VAL    25      43.790  27.010  47.830  1.00  0.00           O  
ATOM    281  CB  VAL    25      46.640  26.560  48.650  1.00  0.00           C  
ATOM    282  CG1 VAL    25      48.050  26.060  48.300  1.00  0.00           C  
ATOM    283  CG2 VAL    25      46.470  27.160  50.070  1.00  0.00           C  
ATOM    284  HN  VAL    25      47.050  29.100  48.360  1.00  0.00           H  
ATOM    285  HA  VAL    25      46.200  26.950  46.570  1.00  0.00           H  
ATOM    286  HB  VAL    25      46.130  25.580  48.600  1.00  0.00           H  
ATOM    287 1HG1 VAL    25      48.030  25.580  47.300  1.00  0.00           H  
ATOM    288 2HG1 VAL    25      48.440  25.390  49.090  1.00  0.00           H  
ATOM    289 3HG1 VAL    25      48.760  26.910  48.250  1.00  0.00           H  
ATOM    290 1HG2 VAL    25      46.840  26.430  50.820  1.00  0.00           H  
ATOM    291 2HG2 VAL    25      45.410  27.390  50.300  1.00  0.00           H  
ATOM    292 3HG2 VAL    25      47.100  28.080  50.140  1.00  0.00           H  
ATOM    293  N   ASN    26      44.350  29.170  47.740  1.00  0.00           N  
ATOM    294  CA  ASN    26      43.060  29.760  47.830  1.00  0.00           C  
ATOM    295  C   ASN    26      42.070  29.400  46.730  1.00  0.00           C  
ATOM    296  O   ASN    26      42.450  29.170  45.600  1.00  0.00           O  
ATOM    297  CB  ASN    26      43.140  31.280  48.140  1.00  0.00           C  
ATOM    298  CG  ASN    26      42.490  32.200  47.160  1.00  0.00           C  
ATOM    299  ND2 ASN    26      43.390  32.890  46.400  1.00  0.00           N  
ATOM    300  OD1 ASN    26      41.290  32.260  46.960  1.00  0.00           O  
ATOM    301  HN  ASN    26      45.070  29.760  47.390  1.00  0.00           H  
ATOM    302  HA  ASN    26      42.710  29.270  48.720  1.00  0.00           H  
ATOM    303  HB1 ASN    26      44.200  31.560  48.300  1.00  0.00           H  
ATOM    304  HB2 ASN    26      42.630  31.410  49.120  1.00  0.00           H  
ATOM    305 1HD2 ASN    26      43.090  33.340  45.560  1.00  0.00           H  
ATOM    306 2HD2 ASN    26      44.370  32.840  46.580  1.00  0.00           H  
ATOM    307  N   SER    27      40.760  29.380  47.070  1.00  0.00           N  
ATOM    308  CA  SER    27      39.680  28.920  46.210  1.00  0.00           C  
ATOM    309  C   SER    27      39.640  29.640  44.870  1.00  0.00           C  
ATOM    310  O   SER    27      39.380  29.010  43.860  1.00  0.00           O  
ATOM    311  CB  SER    27      38.330  28.950  47.000  1.00  0.00           C  
ATOM    312  OG  SER    27      37.890  30.280  47.230  1.00  0.00           O  
ATOM    313  HN  SER    27      40.620  29.650  48.010  1.00  0.00           H  
ATOM    314  HA  SER    27      39.860  27.870  46.040  1.00  0.00           H  
ATOM    315  HB1 SER    27      38.390  28.460  48.000  1.00  0.00           H  
ATOM    316  HB2 SER    27      37.520  28.320  46.570  1.00  0.00           H  
ATOM    317  HG1 SER    27      37.310  30.610  46.540  1.00  0.00           H  
ATOM    318  N   ASP    28      39.740  30.990  44.890  1.00  0.00           N  
ATOM    319  CA  ASP    28      39.670  31.810  43.610  1.00  0.00           C  
ATOM    320  C   ASP    28      40.860  31.650  42.670  1.00  0.00           C  
ATOM    321  O   ASP    28      40.700  31.600  41.490  1.00  0.00           O  
ATOM    322  CB  ASP    28      39.470  33.300  44.010  1.00  0.00           C  
ATOM    323  CG  ASP    28      38.090  33.690  44.370  1.00  0.00           C  
ATOM    324  OD1 ASP    28      37.100  32.880  44.200  1.00  0.00           O  
ATOM    325  OD2 ASP    28      37.860  34.880  44.730  1.00  0.00           O1-
ATOM    326  HN  ASP    28      40.160  31.260  45.750  1.00  0.00           H  
ATOM    327  HA  ASP    28      38.820  31.530  43.000  1.00  0.00           H  
ATOM    328  HB1 ASP    28      39.930  33.980  43.260  1.00  0.00           H  
ATOM    329  HB2 ASP    28      40.060  33.420  44.950  1.00  0.00           H  
ATOM    330  N   CYS    29      42.020  31.540  43.270  1.00  0.00           N  
ATOM    331  CA  CYS    29      43.240  31.260  42.640  1.00  0.00           C  
ATOM    332  C   CYS    29      43.290  29.850  42.040  1.00  0.00           C  
ATOM    333  O   CYS    29      43.630  29.680  40.830  1.00  0.00           O  
ATOM    334  CB  CYS    29      44.410  31.520  43.570  1.00  0.00           C  
ATOM    335  SG  CYS    29      46.030  31.430  42.740  1.00  0.00           S  
ATOM    336  HN  CYS    29      42.060  31.500  44.270  1.00  0.00           H  
ATOM    337  HA  CYS    29      43.410  31.930  41.820  1.00  0.00           H  
ATOM    338  HB1 CYS    29      44.470  30.820  44.430  1.00  0.00           H  
ATOM    339  HB2 CYS    29      44.330  32.550  43.960  1.00  0.00           H  
ATOM    340  HG1 CYS    29      45.930  30.110  42.720  1.00  0.00           H  
ATOM    341  N   LEU    30      42.780  28.880  42.800  1.00  0.00           N  
ATOM    342  CA  LEU    30      42.810  27.490  42.430  1.00  0.00           C  
ATOM    343  C   LEU    30      41.950  27.210  41.190  1.00  0.00           C  
ATOM    344  O   LEU    30      42.400  26.480  40.300  1.00  0.00           O  
ATOM    345  CB  LEU    30      42.220  26.590  43.500  1.00  0.00           C  
ATOM    346  CG  LEU    30      41.960  25.120  43.280  1.00  0.00           C  
ATOM    347  CD1 LEU    30      43.130  24.350  42.690  1.00  0.00           C  
ATOM    348  CD2 LEU    30      41.470  24.640  44.730  1.00  0.00           C  
ATOM    349  HN  LEU    30      42.520  29.040  43.740  1.00  0.00           H  
ATOM    350  HA  LEU    30      43.830  27.260  42.150  1.00  0.00           H  
ATOM    351  HB1 LEU    30      41.290  27.080  43.870  1.00  0.00           H  
ATOM    352  HB2 LEU    30      42.870  26.670  44.400  1.00  0.00           H  
ATOM    353  HG  LEU    30      41.110  25.170  42.560  1.00  0.00           H  
ATOM    354 1HD1 LEU    30      43.560  24.880  41.820  1.00  0.00           H  
ATOM    355 2HD1 LEU    30      42.690  23.390  42.340  1.00  0.00           H  
ATOM    356 3HD1 LEU    30      43.950  24.200  43.420  1.00  0.00           H  
ATOM    357 1HD2 LEU    30      42.270  24.920  45.460  1.00  0.00           H  
ATOM    358 2HD2 LEU    30      41.430  23.530  44.740  1.00  0.00           H  
ATOM    359 3HD2 LEU    30      40.570  25.190  45.070  1.00  0.00           H  
ATOM    360  N   LEU    31      40.820  27.960  41.200  1.00  0.00           N  
ATOM    361  CA  LEU    31      39.850  27.970  40.130  1.00  0.00           C  
ATOM    362  C   LEU    31      40.400  28.490  38.760  1.00  0.00           C  
ATOM    363  O   LEU    31      40.170  27.910  37.670  1.00  0.00           O  
ATOM    364  CB  LEU    31      38.700  28.870  40.710  1.00  0.00           C  
ATOM    365  CG  LEU    31      37.550  29.310  39.780  1.00  0.00           C  
ATOM    366  CD1 LEU    31      36.530  28.190  39.620  1.00  0.00           C  
ATOM    367  CD2 LEU    31      36.850  30.460  40.490  1.00  0.00           C  
ATOM    368  HN  LEU    31      40.610  28.510  42.000  1.00  0.00           H  
ATOM    369  HA  LEU    31      39.420  26.980  40.010  1.00  0.00           H  
ATOM    370  HB1 LEU    31      39.170  29.820  41.050  1.00  0.00           H  
ATOM    371  HB2 LEU    31      38.270  28.310  41.560  1.00  0.00           H  
ATOM    372  HG  LEU    31      37.960  29.560  38.780  1.00  0.00           H  
ATOM    373 1HD1 LEU    31      36.930  27.180  39.360  1.00  0.00           H  
ATOM    374 2HD1 LEU    31      35.770  28.550  38.890  1.00  0.00           H  
ATOM    375 3HD1 LEU    31      35.950  27.990  40.550  1.00  0.00           H  
ATOM    376 1HD2 LEU    31      37.510  31.330  40.690  1.00  0.00           H  
ATOM    377 2HD2 LEU    31      36.350  30.050  41.400  1.00  0.00           H  
ATOM    378 3HD2 LEU    31      35.990  30.860  39.900  1.00  0.00           H  
ATOM    379  N   ASP    32      41.310  29.530  38.850  1.00  0.00           N  
ATOM    380  CA  ASP    32      41.850  30.100  37.580  1.00  0.00           C  
ATOM    381  C   ASP    32      43.090  29.230  37.110  1.00  0.00           C  
ATOM    382  O   ASP    32      43.540  29.140  35.940  1.00  0.00           O  
ATOM    383  CB  ASP    32      42.120  31.600  37.820  1.00  0.00           C  
ATOM    384  CG  ASP    32      42.330  32.210  36.450  1.00  0.00           C  
ATOM    385  OD1 ASP    32      41.450  31.940  35.520  1.00  0.00           O  
ATOM    386  OD2 ASP    32      43.230  32.960  36.190  1.00  0.00           O1-
ATOM    387  HN  ASP    32      41.500  30.090  39.650  1.00  0.00           H  
ATOM    388  HA  ASP    32      41.120  30.050  36.790  1.00  0.00           H  
ATOM    389  HB1 ASP    32      43.030  31.680  38.450  1.00  0.00           H  
ATOM    390  HB2 ASP    32      41.230  31.960  38.390  1.00  0.00           H  
ATOM    391  N   GLY    33      43.610  28.400  38.040  1.00  0.00           N  
ATOM    392  CA  GLY    33      44.670  27.490  37.890  1.00  0.00           C  
ATOM    393  C   GLY    33      44.210  26.200  37.270  1.00  0.00           C  
ATOM    394  O   GLY    33      44.810  25.740  36.320  1.00  0.00           O  
ATOM    395  HN  GLY    33      43.170  28.420  38.940  1.00  0.00           H  
ATOM    396  HA1 GLY    33      44.840  27.250  38.930  1.00  0.00           H  
ATOM    397  HA2 GLY    33      45.560  27.780  37.340  1.00  0.00           H  
ATOM    398  N   LEU    34      43.070  25.640  37.740  1.00  0.00           N  
ATOM    399  CA  LEU    34      42.270  24.580  37.060  1.00  0.00           C  
ATOM    400  C   LEU    34      41.980  25.040  35.620  1.00  0.00           C  
ATOM    401  O   LEU    34      42.060  24.210  34.690  1.00  0.00           O  
ATOM    402  CB  LEU    34      41.000  24.250  37.870  1.00  0.00           C  
ATOM    403  CG  LEU    34      41.200  23.530  39.220  1.00  0.00           C  
ATOM    404  CD1 LEU    34      39.900  23.630  40.020  1.00  0.00           C  
ATOM    405  CD2 LEU    34      41.790  22.130  38.980  1.00  0.00           C  
ATOM    406  HN  LEU    34      42.650  25.920  38.600  1.00  0.00           H  
ATOM    407  HA  LEU    34      42.840  23.670  36.930  1.00  0.00           H  
ATOM    408  HB1 LEU    34      40.410  23.600  37.200  1.00  0.00           H  
ATOM    409  HB2 LEU    34      40.410  25.170  38.110  1.00  0.00           H  
ATOM    410  HG  LEU    34      41.900  24.030  39.920  1.00  0.00           H  
ATOM    411 1HD1 LEU    34      39.070  23.180  39.430  1.00  0.00           H  
ATOM    412 2HD1 LEU    34      39.680  24.700  40.230  1.00  0.00           H  
ATOM    413 3HD1 LEU    34      39.970  23.150  41.020  1.00  0.00           H  
ATOM    414 1HD2 LEU    34      42.010  21.670  39.970  1.00  0.00           H  
ATOM    415 2HD2 LEU    34      42.800  22.300  38.530  1.00  0.00           H  
ATOM    416 3HD2 LEU    34      41.110  21.480  38.400  1.00  0.00           H  
ATOM    417  N   ASP    35      41.540  26.300  35.480  1.00  0.00           N  
ATOM    418  CA  ASP    35      41.140  26.920  34.250  1.00  0.00           C  
ATOM    419  C   ASP    35      42.330  26.990  33.220  1.00  0.00           C  
ATOM    420  O   ASP    35      42.300  26.570  32.050  1.00  0.00           O  
ATOM    421  CB  ASP    35      40.450  28.340  34.430  1.00  0.00           C  
ATOM    422  CG  ASP    35      39.790  28.900  33.240  1.00  0.00           C  
ATOM    423  OD1 ASP    35      38.830  29.690  33.420  1.00  0.00           O  
ATOM    424  OD2 ASP    35      40.230  28.680  32.120  1.00  0.00           O1-
ATOM    425  HN  ASP    35      41.500  26.840  36.320  1.00  0.00           H  
ATOM    426  HA  ASP    35      40.390  26.230  33.900  1.00  0.00           H  
ATOM    427  HB1 ASP    35      41.080  29.140  34.880  1.00  0.00           H  
ATOM    428  HB2 ASP    35      39.680  28.010  35.160  1.00  0.00           H  
ATOM    429  N   ALA    36      43.450  27.360  33.790  1.00  0.00           N  
ATOM    430  CA  ALA    36      44.750  27.280  33.180  1.00  0.00           C  
ATOM    431  C   ALA    36      45.340  25.860  32.880  1.00  0.00           C  
ATOM    432  O   ALA    36      46.020  25.630  31.920  1.00  0.00           O  
ATOM    433  CB  ALA    36      45.810  28.050  34.050  1.00  0.00           C  
ATOM    434  HN  ALA    36      43.330  27.740  34.710  1.00  0.00           H  
ATOM    435  HA  ALA    36      44.590  27.820  32.250  1.00  0.00           H  
ATOM    436  HB1 ALA    36      45.370  29.030  34.350  1.00  0.00           H  
ATOM    437  HB2 ALA    36      46.790  28.170  33.540  1.00  0.00           H  
ATOM    438  HB3 ALA    36      45.820  27.590  35.060  1.00  0.00           H  
ATOM    439  N   LEU    37      45.090  24.790  33.660  1.00  0.00           N  
ATOM    440  CA  LEU    37      45.730  23.480  33.490  1.00  0.00           C  
ATOM    441  C   LEU    37      45.250  22.840  32.250  1.00  0.00           C  
ATOM    442  O   LEU    37      46.000  22.140  31.600  1.00  0.00           O  
ATOM    443  CB  LEU    37      45.410  22.610  34.730  1.00  0.00           C  
ATOM    444  CG  LEU    37      45.380  21.100  34.660  1.00  0.00           C  
ATOM    445  CD1 LEU    37      46.800  20.540  34.370  1.00  0.00           C  
ATOM    446  CD2 LEU    37      44.890  20.440  35.900  1.00  0.00           C  
ATOM    447  HN  LEU    37      44.450  24.960  34.400  1.00  0.00           H  
ATOM    448  HA  LEU    37      46.790  23.650  33.460  1.00  0.00           H  
ATOM    449  HB1 LEU    37      44.440  23.000  35.100  1.00  0.00           H  
ATOM    450  HB2 LEU    37      46.180  23.000  35.430  1.00  0.00           H  
ATOM    451  HG  LEU    37      44.800  20.670  33.810  1.00  0.00           H  
ATOM    452 1HD1 LEU    37      47.540  20.800  35.150  1.00  0.00           H  
ATOM    453 2HD1 LEU    37      47.200  21.030  33.460  1.00  0.00           H  
ATOM    454 3HD1 LEU    37      46.790  19.450  34.170  1.00  0.00           H  
ATOM    455 1HD2 LEU    37      44.510  19.400  35.790  1.00  0.00           H  
ATOM    456 2HD2 LEU    37      44.190  21.160  36.370  1.00  0.00           H  
ATOM    457 3HD2 LEU    37      45.820  20.360  36.510  1.00  0.00           H  
ATOM    458  N   VAL    38      44.020  23.100  31.890  1.00  0.00           N  
ATOM    459  CA  VAL    38      43.370  22.460  30.770  1.00  0.00           C  
ATOM    460  C   VAL    38      43.600  23.190  29.440  1.00  0.00           C  
ATOM    461  O   VAL    38      43.040  22.750  28.460  1.00  0.00           O  
ATOM    462  CB  VAL    38      41.930  22.110  30.970  1.00  0.00           C  
ATOM    463  CG1 VAL    38      41.920  21.110  32.110  1.00  0.00           C  
ATOM    464  CG2 VAL    38      40.980  23.280  31.270  1.00  0.00           C  
ATOM    465  HN  VAL    38      43.470  23.770  32.390  1.00  0.00           H  
ATOM    466  HA  VAL    38      43.870  21.530  30.560  1.00  0.00           H  
ATOM    467  HB  VAL    38      41.470  21.590  30.100  1.00  0.00           H  
ATOM    468 1HG1 VAL    38      42.450  20.150  31.940  1.00  0.00           H  
ATOM    469 2HG1 VAL    38      40.840  20.990  32.380  1.00  0.00           H  
ATOM    470 3HG1 VAL    38      42.350  21.550  33.030  1.00  0.00           H  
ATOM    471 1HG2 VAL    38      41.120  23.820  32.230  1.00  0.00           H  
ATOM    472 2HG2 VAL    38      39.960  22.850  31.290  1.00  0.00           H  
ATOM    473 3HG2 VAL    38      41.020  24.070  30.490  1.00  0.00           H  
ATOM    474  N   TYR    39      44.280  24.330  29.520  1.00  0.00           N  
ATOM    475  CA  TYR    39      44.540  25.120  28.340  1.00  0.00           C  
ATOM    476  C   TYR    39      45.980  25.520  28.160  1.00  0.00           C  
ATOM    477  O   TYR    39      46.760  24.970  27.460  1.00  0.00           O  
ATOM    478  CB  TYR    39      43.530  26.310  28.320  1.00  0.00           C  
ATOM    479  CG  TYR    39      43.810  27.480  27.310  1.00  0.00           C  
ATOM    480  CD1 TYR    39      44.070  27.300  25.900  1.00  0.00           C  
ATOM    481  CD2 TYR    39      43.760  28.780  27.810  1.00  0.00           C  
ATOM    482  CE1 TYR    39      44.300  28.470  25.060  1.00  0.00           C  
ATOM    483  CE2 TYR    39      43.940  29.950  27.060  1.00  0.00           C  
ATOM    484  CZ  TYR    39      44.240  29.750  25.660  1.00  0.00           C  
ATOM    485  OH  TYR    39      44.360  30.880  24.900  1.00  0.00           O  
ATOM    486  HN  TYR    39      44.600  24.650  30.410  1.00  0.00           H  
ATOM    487  HA  TYR    39      44.220  24.640  27.430  1.00  0.00           H  
ATOM    488  HB1 TYR    39      43.500  26.760  29.340  1.00  0.00           H  
ATOM    489  HB2 TYR    39      42.530  25.870  28.130  1.00  0.00           H  
ATOM    490  HD1 TYR    39      44.100  26.310  25.470  1.00  0.00           H  
ATOM    491  HD2 TYR    39      43.450  28.950  28.830  1.00  0.00           H  
ATOM    492  HE1 TYR    39      44.450  28.350  24.000  1.00  0.00           H  
ATOM    493  HE2 TYR    39      43.850  30.930  27.510  1.00  0.00           H  
ATOM    494  HH  TYR    39      44.280  31.630  25.490  1.00  0.00           H  
ATOM    495  N   ASP    40      46.410  26.490  29.000  1.00  0.00           N  
ATOM    496  CA  ASP    40      47.660  27.200  28.900  1.00  0.00           C  
ATOM    497  C   ASP    40      48.910  26.250  29.000  1.00  0.00           C  
ATOM    498  O   ASP    40      49.840  26.300  28.220  1.00  0.00           O  
ATOM    499  CB  ASP    40      47.660  28.430  29.970  1.00  0.00           C  
ATOM    500  CG  ASP    40      48.860  29.310  29.760  1.00  0.00           C  
ATOM    501  OD1 ASP    40      49.450  29.770  30.780  1.00  0.00           O  
ATOM    502  OD2 ASP    40      49.160  29.670  28.630  1.00  0.00           O1-
ATOM    503  HN  ASP    40      45.710  26.960  29.540  1.00  0.00           H  
ATOM    504  HA  ASP    40      47.640  27.690  27.940  1.00  0.00           H  
ATOM    505  HB1 ASP    40      47.590  27.970  30.970  1.00  0.00           H  
ATOM    506  HB2 ASP    40      46.750  29.060  29.820  1.00  0.00           H  
ATOM    507  N   LEU    41      48.850  25.260  29.880  1.00  0.00           N  
ATOM    508  CA  LEU    41      49.800  24.200  30.010  1.00  0.00           C  
ATOM    509  C   LEU    41      49.490  22.920  29.260  1.00  0.00           C  
ATOM    510  O   LEU    41      50.200  21.920  29.360  1.00  0.00           O  
ATOM    511  CB  LEU    41      49.960  23.790  31.490  1.00  0.00           C  
ATOM    512  CG  LEU    41      50.440  24.990  32.370  1.00  0.00           C  
ATOM    513  CD1 LEU    41      49.350  25.600  33.260  1.00  0.00           C  
ATOM    514  CD2 LEU    41      51.550  24.500  33.330  1.00  0.00           C  
ATOM    515  HN  LEU    41      48.010  25.300  30.420  1.00  0.00           H  
ATOM    516  HA  LEU    41      50.770  24.520  29.660  1.00  0.00           H  
ATOM    517  HB1 LEU    41      50.740  23.030  31.690  1.00  0.00           H  
ATOM    518  HB2 LEU    41      49.020  23.480  31.970  1.00  0.00           H  
ATOM    519  HG  LEU    41      50.830  25.750  31.670  1.00  0.00           H  
ATOM    520 1HD1 LEU    41      48.470  25.950  32.680  1.00  0.00           H  
ATOM    521 2HD1 LEU    41      49.780  26.420  33.880  1.00  0.00           H  
ATOM    522 3HD1 LEU    41      48.950  24.850  33.990  1.00  0.00           H  
ATOM    523 1HD2 LEU    41      51.780  25.380  33.960  1.00  0.00           H  
ATOM    524 2HD2 LEU    41      52.420  24.240  32.690  1.00  0.00           H  
ATOM    525 3HD2 LEU    41      51.270  23.650  33.990  1.00  0.00           H  
ATOM    526  N   ASP    42      48.450  22.900  28.480  1.00  0.00           N  
ATOM    527  CA  ASP    42      48.210  21.780  27.560  1.00  0.00           C  
ATOM    528  C   ASP    42      49.420  21.460  26.670  1.00  0.00           C  
ATOM    529  O   ASP    42      50.120  22.300  26.180  1.00  0.00           O  
ATOM    530  CB  ASP    42      46.860  21.980  26.870  1.00  0.00           C  
ATOM    531  CG  ASP    42      46.260  20.750  26.200  1.00  0.00           C  
ATOM    532  OD1 ASP    42      45.340  20.930  25.390  1.00  0.00           O  
ATOM    533  OD2 ASP    42      46.620  19.590  26.470  1.00  0.00           O1-
ATOM    534  HN  ASP    42      47.870  23.710  28.430  1.00  0.00           H  
ATOM    535  HA  ASP    42      48.070  20.890  28.160  1.00  0.00           H  
ATOM    536  HB1 ASP    42      47.020  22.860  26.220  1.00  0.00           H  
ATOM    537  HB2 ASP    42      46.130  22.230  27.670  1.00  0.00           H  
ATOM    538  N   PHE    43      49.750  20.210  26.550  1.00  0.00           N  
ATOM    539  CA  PHE    43      50.920  19.710  26.070  1.00  0.00           C  
ATOM    540  C   PHE    43      50.720  18.210  25.650  1.00  0.00           C  
ATOM    541  O   PHE    43      50.840  17.310  26.450  1.00  0.00           O  
ATOM    542  CB  PHE    43      52.010  19.850  27.170  1.00  0.00           C  
ATOM    543  CG  PHE    43      53.370  19.310  26.720  1.00  0.00           C  
ATOM    544  CD1 PHE    43      54.100  18.510  27.650  1.00  0.00           C  
ATOM    545  CD2 PHE    43      53.950  19.860  25.590  1.00  0.00           C  
ATOM    546  CE1 PHE    43      55.480  18.250  27.400  1.00  0.00           C  
ATOM    547  CE2 PHE    43      55.280  19.410  25.300  1.00  0.00           C  
ATOM    548  CZ  PHE    43      56.030  18.710  26.200  1.00  0.00           C  
ATOM    549  HN  PHE    43      49.170  19.500  26.940  1.00  0.00           H  
ATOM    550  HA  PHE    43      51.290  20.390  25.320  1.00  0.00           H  
ATOM    551  HB1 PHE    43      51.780  19.260  28.090  1.00  0.00           H  
ATOM    552  HB2 PHE    43      52.210  20.900  27.460  1.00  0.00           H  
ATOM    553  HD1 PHE    43      53.730  18.170  28.610  1.00  0.00           H  
ATOM    554  HD2 PHE    43      53.550  20.670  25.000  1.00  0.00           H  
ATOM    555  HE1 PHE    43      56.190  17.690  27.980  1.00  0.00           H  
ATOM    556  HE2 PHE    43      55.770  19.870  24.450  1.00  0.00           H  
ATOM    557  HZ  PHE    43      57.090  18.630  26.020  1.00  0.00           H  
ATOM    558  N   PRO    44      50.390  18.000  24.280  1.00  0.00           N  
ATOM    559  CA  PRO    44      50.100  16.640  23.780  1.00  0.00           C  
ATOM    560  C   PRO    44      51.300  15.640  23.680  1.00  0.00           C  
ATOM    561  O   PRO    44      51.110  14.520  23.180  1.00  0.00           O  
ATOM    562  CB  PRO    44      49.510  17.010  22.370  1.00  0.00           C  
ATOM    563  CG  PRO    44      50.340  18.120  21.890  1.00  0.00           C  
ATOM    564  CD  PRO    44      50.650  18.960  23.150  1.00  0.00           C  
ATOM    565  HA  PRO    44      49.470  16.150  24.510  1.00  0.00           H  
ATOM    566  HB1 PRO    44      48.490  17.390  22.580  1.00  0.00           H  
ATOM    567  HB2 PRO    44      49.320  16.100  21.760  1.00  0.00           H  
ATOM    568  HG1 PRO    44      51.270  17.690  21.450  1.00  0.00           H  
ATOM    569  HG2 PRO    44      49.770  18.650  21.110  1.00  0.00           H  
ATOM    570  HD1 PRO    44      51.680  19.270  23.410  1.00  0.00           H  
ATOM    571  HD2 PRO    44      50.060  19.890  23.260  1.00  0.00           H  
ATOM    572  N   ALA    45      52.480  16.030  24.100  1.00  0.00           N  
ATOM    573  CA  ALA    45      53.660  15.220  24.130  1.00  0.00           C  
ATOM    574  C   ALA    45      53.510  14.000  25.130  1.00  0.00           C  
ATOM    575  O   ALA    45      54.030  12.870  24.970  1.00  0.00           O  
ATOM    576  CB  ALA    45      54.840  16.110  24.540  1.00  0.00           C  
ATOM    577  HN  ALA    45      52.570  16.910  24.560  1.00  0.00           H  
ATOM    578  HA  ALA    45      53.760  14.740  23.170  1.00  0.00           H  
ATOM    579  HB1 ALA    45      55.690  15.460  24.850  1.00  0.00           H  
ATOM    580  HB2 ALA    45      54.500  16.590  25.480  1.00  0.00           H  
ATOM    581  HB3 ALA    45      55.120  16.860  23.770  1.00  0.00           H  
ATOM    582  N   LEU    46      52.870  14.260  26.250  1.00  0.00           N  
ATOM    583  CA  LEU    46      52.740  13.290  27.300  1.00  0.00           C  
ATOM    584  C   LEU    46      51.350  12.770  27.380  1.00  0.00           C  
ATOM    585  O   LEU    46      51.100  12.120  28.370  1.00  0.00           O  
ATOM    586  CB  LEU    46      53.110  14.000  28.650  1.00  0.00           C  
ATOM    587  CG  LEU    46      54.620  14.300  28.740  1.00  0.00           C  
ATOM    588  CD1 LEU    46      54.940  14.590  30.240  1.00  0.00           C  
ATOM    589  CD2 LEU    46      55.600  13.170  28.330  1.00  0.00           C  
ATOM    590  HN  LEU    46      52.520  15.160  26.520  1.00  0.00           H  
ATOM    591  HA  LEU    46      53.380  12.440  27.110  1.00  0.00           H  
ATOM    592  HB1 LEU    46      52.940  13.290  29.490  1.00  0.00           H  
ATOM    593  HB2 LEU    46      52.520  14.930  28.810  1.00  0.00           H  
ATOM    594  HG  LEU    46      54.920  15.130  28.070  1.00  0.00           H  
ATOM    595 1HD1 LEU    46      56.040  14.500  30.360  1.00  0.00           H  
ATOM    596 2HD1 LEU    46      54.590  13.840  30.980  1.00  0.00           H  
ATOM    597 3HD1 LEU    46      54.630  15.560  30.680  1.00  0.00           H  
ATOM    598 1HD2 LEU    46      55.600  12.950  27.240  1.00  0.00           H  
ATOM    599 2HD2 LEU    46      55.390  12.230  28.880  1.00  0.00           H  
ATOM    600 3HD2 LEU    46      56.660  13.390  28.590  1.00  0.00           H  
ATOM    601  N   ARG    47      50.500  12.870  26.340  1.00  0.00           N  
ATOM    602  CA  ARG    47      49.100  12.390  26.240  1.00  0.00           C  
ATOM    603  C   ARG    47      49.050  11.180  25.300  1.00  0.00           C  
ATOM    604  O   ARG    47      48.000  10.740  24.900  1.00  0.00           O  
ATOM    605  CB  ARG    47      48.130  13.570  25.760  1.00  0.00           C  
ATOM    606  CG  ARG    47      47.890  14.660  26.820  1.00  0.00           C  
ATOM    607  CD  ARG    47      47.050  15.930  26.410  1.00  0.00           C  
ATOM    608  NE  ARG    47      45.680  15.410  26.290  1.00  0.00           N  
ATOM    609  CZ  ARG    47      44.570  16.180  26.110  1.00  0.00           C  
ATOM    610  NH1 ARG    47      44.650  17.490  26.180  1.00  0.00           N1+
ATOM    611  NH2 ARG    47      43.510  15.430  25.790  1.00  0.00           N  
ATOM    612  HN  ARG    47      50.800  13.280  25.490  1.00  0.00           H  
ATOM    613  HA  ARG    47      48.740  12.180  27.240  1.00  0.00           H  
ATOM    614  HB1 ARG    47      47.100  13.140  25.700  1.00  0.00           H  
ATOM    615  HB2 ARG    47      48.400  14.050  24.800  1.00  0.00           H  
ATOM    616  HG1 ARG    47      48.890  15.100  27.040  1.00  0.00           H  
ATOM    617  HG2 ARG    47      47.450  14.170  27.710  1.00  0.00           H  
ATOM    618  HD1 ARG    47      47.440  16.190  25.400  1.00  0.00           H  
ATOM    619  HD2 ARG    47      47.000  16.850  27.030  1.00  0.00           H  
ATOM    620  HE  ARG    47      45.490  14.440  26.190  1.00  0.00           H  
ATOM    621 1HH1 ARG    47      45.500  18.000  26.090  1.00  0.00           H  
ATOM    622 2HH1 ARG    47      43.830  18.040  25.970  1.00  0.00           H  
ATOM    623 1HH2 ARG    47      43.680  14.480  25.510  1.00  0.00           H  
ATOM    624 2HH2 ARG    47      42.700  15.910  25.440  1.00  0.00           H  
ATOM    625  N   LYS    48      50.190  10.500  24.980  1.00  0.00           N  
ATOM    626  CA  LYS    48      50.180   9.310  24.070  1.00  0.00           C  
ATOM    627  C   LYS    48      49.580   8.150  24.850  1.00  0.00           C  
ATOM    628  O   LYS    48      49.020   7.200  24.230  1.00  0.00           O  
ATOM    629  CB  LYS    48      51.610   8.940  23.550  1.00  0.00           C  
ATOM    630  CG  LYS    48      52.540  10.040  22.980  1.00  0.00           C  
ATOM    631  CD  LYS    48      51.840  10.860  21.880  1.00  0.00           C  
ATOM    632  CE  LYS    48      52.700  12.010  21.340  1.00  0.00           C  
ATOM    633  NZ  LYS    48      51.820  12.790  20.510  1.00  0.00           N1+
ATOM    634  HN  LYS    48      51.030  10.710  25.490  1.00  0.00           H  
ATOM    635  HA  LYS    48      49.540   9.530  23.240  1.00  0.00           H  
ATOM    636  HB1 LYS    48      51.520   8.100  22.820  1.00  0.00           H  
ATOM    637  HB2 LYS    48      52.230   8.650  24.420  1.00  0.00           H  
ATOM    638  HG1 LYS    48      53.430   9.540  22.530  1.00  0.00           H  
ATOM    639  HG2 LYS    48      53.040  10.650  23.760  1.00  0.00           H  
ATOM    640  HD1 LYS    48      50.970  11.330  22.380  1.00  0.00           H  
ATOM    641  HD2 LYS    48      51.610  10.150  21.060  1.00  0.00           H  
ATOM    642  HE1 LYS    48      53.490  11.550  20.710  1.00  0.00           H  
ATOM    643  HE2 LYS    48      53.040  12.680  22.170  1.00  0.00           H  
ATOM    644  HZ1 LYS    48      51.470  12.230  19.700  1.00  0.00           H  
ATOM    645  HZ2 LYS    48      52.200  13.710  20.230  1.00  0.00           H  
ATOM    646  HZ3 LYS    48      50.900  12.870  20.990  1.00  0.00           H  
ATOM    647  N   ASN    49      49.760   8.150  26.170  1.00  0.00           N  
ATOM    648  CA  ASN    49      49.000   7.350  27.080  1.00  0.00           C  
ATOM    649  C   ASN    49      47.540   7.640  27.210  1.00  0.00           C  
ATOM    650  O   ASN    49      47.100   8.680  27.720  1.00  0.00           O  
ATOM    651  CB  ASN    49      49.680   7.410  28.470  1.00  0.00           C  
ATOM    652  CG  ASN    49      49.010   6.480  29.520  1.00  0.00           C  
ATOM    653  ND2 ASN    49      49.820   6.150  30.560  1.00  0.00           N  
ATOM    654  OD1 ASN    49      47.930   5.920  29.380  1.00  0.00           O  
ATOM    655  HN  ASN    49      50.340   8.870  26.560  1.00  0.00           H  
ATOM    656  HA  ASN    49      49.150   6.360  26.670  1.00  0.00           H  
ATOM    657  HB1 ASN    49      49.660   8.430  28.890  1.00  0.00           H  
ATOM    658  HB2 ASN    49      50.750   7.100  28.350  1.00  0.00           H  
ATOM    659 1HD2 ASN    49      50.700   6.630  30.600  1.00  0.00           H  
ATOM    660 2HD2 ASN    49      49.420   5.550  31.260  1.00  0.00           H  
ATOM    661  N   LYS    50      46.710   6.770  26.770  1.00  0.00           N  
ATOM    662  CA  LYS    50      45.290   6.840  26.640  1.00  0.00           C  
ATOM    663  C   LYS    50      44.470   7.050  27.910  1.00  0.00           C  
ATOM    664  O   LYS    50      43.610   7.900  28.040  1.00  0.00           O  
ATOM    665  CB  LYS    50      44.660   5.690  25.770  1.00  0.00           C  
ATOM    666  CG  LYS    50      45.200   5.550  24.380  1.00  0.00           C  
ATOM    667  CD  LYS    50      45.500   6.950  23.610  1.00  0.00           C  
ATOM    668  CE  LYS    50      44.270   7.840  23.510  1.00  0.00           C  
ATOM    669  NZ  LYS    50      44.500   8.850  22.500  1.00  0.00           N1+
ATOM    670  HN  LYS    50      47.090   5.910  26.440  1.00  0.00           H  
ATOM    671  HA  LYS    50      45.040   7.740  26.100  1.00  0.00           H  
ATOM    672  HB1 LYS    50      43.590   6.000  25.720  1.00  0.00           H  
ATOM    673  HB2 LYS    50      44.750   4.670  26.210  1.00  0.00           H  
ATOM    674  HG1 LYS    50      44.510   4.880  23.830  1.00  0.00           H  
ATOM    675  HG2 LYS    50      46.190   5.070  24.310  1.00  0.00           H  
ATOM    676  HD1 LYS    50      45.960   6.730  22.620  1.00  0.00           H  
ATOM    677  HD2 LYS    50      46.260   7.610  24.090  1.00  0.00           H  
ATOM    678  HE1 LYS    50      43.920   8.400  24.410  1.00  0.00           H  
ATOM    679  HE2 LYS    50      43.480   7.130  23.200  1.00  0.00           H  
ATOM    680  HZ1 LYS    50      44.620   8.340  21.600  1.00  0.00           H  
ATOM    681  HZ2 LYS    50      45.360   9.380  22.760  1.00  0.00           H  
ATOM    682  HZ3 LYS    50      43.760   9.570  22.390  1.00  0.00           H  
ATOM    683  N   ASN    51      44.910   6.320  28.980  1.00  0.00           N  
ATOM    684  CA  ASN    51      44.330   6.460  30.330  1.00  0.00           C  
ATOM    685  C   ASN    51      44.390   7.900  30.800  1.00  0.00           C  
ATOM    686  O   ASN    51      43.490   8.490  31.390  1.00  0.00           O  
ATOM    687  CB  ASN    51      45.070   5.510  31.320  1.00  0.00           C  
ATOM    688  CG  ASN    51      44.780   4.070  30.880  1.00  0.00           C  
ATOM    689  ND2 ASN    51      45.760   3.160  30.920  1.00  0.00           N  
ATOM    690  OD1 ASN    51      43.730   3.700  30.330  1.00  0.00           O  
ATOM    691  HN  ASN    51      45.640   5.660  28.870  1.00  0.00           H  
ATOM    692  HA  ASN    51      43.270   6.280  30.220  1.00  0.00           H  
ATOM    693  HB1 ASN    51      44.640   5.660  32.330  1.00  0.00           H  
ATOM    694  HB2 ASN    51      46.160   5.700  31.350  1.00  0.00           H  
ATOM    695 1HD2 ASN    51      45.490   2.260  30.580  1.00  0.00           H  
ATOM    696 2HD2 ASN    51      46.620   3.400  31.380  1.00  0.00           H  
ATOM    697  N   ILE    52      45.520   8.600  30.530  1.00  0.00           N  
ATOM    698  CA  ILE    52      45.730  10.090  30.810  1.00  0.00           C  
ATOM    699  C   ILE    52      44.780  10.900  29.870  1.00  0.00           C  
ATOM    700  O   ILE    52      44.130  11.870  30.290  1.00  0.00           O  
ATOM    701  CB  ILE    52      47.190  10.510  30.570  1.00  0.00           C  
ATOM    702  CG1 ILE    52      48.120   9.890  31.670  1.00  0.00           C  
ATOM    703  CG2 ILE    52      47.390  12.020  30.490  1.00  0.00           C  
ATOM    704  CD  ILE    52      49.660  10.110  31.480  1.00  0.00           C  
ATOM    705  HN  ILE    52      46.280   8.250  29.970  1.00  0.00           H  
ATOM    706  HA  ILE    52      45.590  10.330  31.850  1.00  0.00           H  
ATOM    707  HB  ILE    52      47.440  10.080  29.580  1.00  0.00           H  
ATOM    708 1HG1 ILE    52      47.920   8.800  31.820  1.00  0.00           H  
ATOM    709 2HG1 ILE    52      47.730  10.230  32.650  1.00  0.00           H  
ATOM    710 1HG2 ILE    52      47.320  12.480  31.500  1.00  0.00           H  
ATOM    711 2HG2 ILE    52      46.800  12.440  29.640  1.00  0.00           H  
ATOM    712 3HG2 ILE    52      48.460  12.130  30.210  1.00  0.00           H  
ATOM    713  HD1 ILE    52      50.110   9.750  32.430  1.00  0.00           H  
ATOM    714  HD2 ILE    52      49.950  11.170  31.290  1.00  0.00           H  
ATOM    715  HD3 ILE    52      49.950   9.540  30.570  1.00  0.00           H  
ATOM    716  N   ASP    53      44.820  10.650  28.520  1.00  0.00           N  
ATOM    717  CA  ASP    53      44.160  11.400  27.510  1.00  0.00           C  
ATOM    718  C   ASP    53      42.620  11.500  27.750  1.00  0.00           C  
ATOM    719  O   ASP    53      42.000  12.590  27.670  1.00  0.00           O  
ATOM    720  CB  ASP    53      44.460  10.810  26.130  1.00  0.00           C  
ATOM    721  CG  ASP    53      44.010  11.610  24.930  1.00  0.00           C  
ATOM    722  OD1 ASP    53      43.590  10.970  23.900  1.00  0.00           O  
ATOM    723  OD2 ASP    53      44.100  12.850  25.000  1.00  0.00           O1-
ATOM    724  HN  ASP    53      45.340   9.890  28.150  1.00  0.00           H  
ATOM    725  HA  ASP    53      44.520  12.410  27.610  1.00  0.00           H  
ATOM    726  HB1 ASP    53      44.150   9.750  26.100  1.00  0.00           H  
ATOM    727  HB2 ASP    53      45.560  10.860  26.010  1.00  0.00           H  
ATOM    728  N   ASN    54      41.950  10.340  28.080  1.00  0.00           N  
ATOM    729  CA  ASN    54      40.500  10.200  28.260  1.00  0.00           C  
ATOM    730  C   ASN    54      40.110  10.880  29.550  1.00  0.00           C  
ATOM    731  O   ASN    54      39.140  11.560  29.620  1.00  0.00           O  
ATOM    732  CB  ASN    54      39.950   8.770  28.410  1.00  0.00           C  
ATOM    733  CG  ASN    54      40.420   8.050  27.160  1.00  0.00           C  
ATOM    734  ND2 ASN    54      40.690   6.750  27.300  1.00  0.00           N  
ATOM    735  OD1 ASN    54      40.520   8.660  26.070  1.00  0.00           O  
ATOM    736  HN  ASN    54      42.500   9.510  27.980  1.00  0.00           H  
ATOM    737  HA  ASN    54      40.000  10.600  27.400  1.00  0.00           H  
ATOM    738  HB1 ASN    54      38.840   8.780  28.430  1.00  0.00           H  
ATOM    739  HB2 ASN    54      40.360   8.280  29.320  1.00  0.00           H  
ATOM    740 1HD2 ASN    54      41.010   6.270  26.490  1.00  0.00           H  
ATOM    741 2HD2 ASN    54      40.440   6.260  28.140  1.00  0.00           H  
ATOM    742  N   PHE    55      41.020  10.760  30.580  1.00  0.00           N  
ATOM    743  CA  PHE    55      40.860  11.430  31.890  1.00  0.00           C  
ATOM    744  C   PHE    55      40.860  12.920  31.790  1.00  0.00           C  
ATOM    745  O   PHE    55      39.930  13.580  32.330  1.00  0.00           O  
ATOM    746  CB  PHE    55      41.940  11.090  32.920  1.00  0.00           C  
ATOM    747  CG  PHE    55      41.630  11.620  34.250  1.00  0.00           C  
ATOM    748  CD1 PHE    55      40.920  10.820  35.170  1.00  0.00           C  
ATOM    749  CD2 PHE    55      42.190  12.780  34.750  1.00  0.00           C  
ATOM    750  CE1 PHE    55      40.590  11.290  36.490  1.00  0.00           C  
ATOM    751  CE2 PHE    55      41.860  13.330  36.000  1.00  0.00           C  
ATOM    752  CZ  PHE    55      41.070  12.580  36.900  1.00  0.00           C  
ATOM    753  HN  PHE    55      41.760  10.120  30.380  1.00  0.00           H  
ATOM    754  HA  PHE    55      39.920  11.220  32.370  1.00  0.00           H  
ATOM    755  HB1 PHE    55      42.960  11.310  32.530  1.00  0.00           H  
ATOM    756  HB2 PHE    55      41.880  10.000  33.090  1.00  0.00           H  
ATOM    757  HD1 PHE    55      40.530   9.820  35.000  1.00  0.00           H  
ATOM    758  HD2 PHE    55      42.900  13.370  34.180  1.00  0.00           H  
ATOM    759  HE1 PHE    55      39.940  10.670  37.100  1.00  0.00           H  
ATOM    760  HE2 PHE    55      42.250  14.290  36.280  1.00  0.00           H  
ATOM    761  HZ  PHE    55      40.850  12.990  37.870  1.00  0.00           H  
ATOM    762  N   LEU    56      41.860  13.460  31.090  1.00  0.00           N  
ATOM    763  CA  LEU    56      42.120  14.880  30.890  1.00  0.00           C  
ATOM    764  C   LEU    56      41.000  15.510  30.020  1.00  0.00           C  
ATOM    765  O   LEU    56      40.580  16.640  30.290  1.00  0.00           O  
ATOM    766  CB  LEU    56      43.510  15.210  30.290  1.00  0.00           C  
ATOM    767  CG  LEU    56      44.730  15.050  31.230  1.00  0.00           C  
ATOM    768  CD1 LEU    56      46.020  15.320  30.410  1.00  0.00           C  
ATOM    769  CD2 LEU    56      44.660  16.120  32.360  1.00  0.00           C  
ATOM    770  HN  LEU    56      42.640  12.900  30.810  1.00  0.00           H  
ATOM    771  HA  LEU    56      41.930  15.270  31.880  1.00  0.00           H  
ATOM    772  HB1 LEU    56      43.470  16.250  29.900  1.00  0.00           H  
ATOM    773  HB2 LEU    56      43.580  14.470  29.460  1.00  0.00           H  
ATOM    774  HG  LEU    56      44.840  14.010  31.600  1.00  0.00           H  
ATOM    775 1HD1 LEU    56      46.930  15.180  31.040  1.00  0.00           H  
ATOM    776 2HD1 LEU    56      46.040  16.330  29.970  1.00  0.00           H  
ATOM    777 3HD1 LEU    56      46.030  14.600  29.560  1.00  0.00           H  
ATOM    778 1HD2 LEU    56      45.700  16.220  32.730  1.00  0.00           H  
ATOM    779 2HD2 LEU    56      43.940  15.860  33.170  1.00  0.00           H  
ATOM    780 3HD2 LEU    56      44.340  17.090  31.920  1.00  0.00           H  
ATOM    781  N   SER    57      40.580  14.760  28.950  1.00  0.00           N  
ATOM    782  CA  SER    57      39.610  15.140  28.030  1.00  0.00           C  
ATOM    783  C   SER    57      38.270  15.180  28.760  1.00  0.00           C  
ATOM    784  O   SER    57      37.450  15.990  28.440  1.00  0.00           O  
ATOM    785  CB  SER    57      39.490  14.160  26.900  1.00  0.00           C  
ATOM    786  OG  SER    57      38.740  14.570  25.770  1.00  0.00           O  
ATOM    787  HN  SER    57      41.040  13.910  28.700  1.00  0.00           H  
ATOM    788  HA  SER    57      39.850  16.130  27.670  1.00  0.00           H  
ATOM    789  HB1 SER    57      38.930  13.280  27.290  1.00  0.00           H  
ATOM    790  HB2 SER    57      40.410  13.770  26.400  1.00  0.00           H  
ATOM    791  HG1 SER    57      37.830  14.520  26.070  1.00  0.00           H  
ATOM    792  N   ARG    58      38.020  14.250  29.670  1.00  0.00           N  
ATOM    793  CA  ARG    58      36.760  14.280  30.470  1.00  0.00           C  
ATOM    794  C   ARG    58      36.810  15.390  31.460  1.00  0.00           C  
ATOM    795  O   ARG    58      35.890  16.120  31.630  1.00  0.00           O  
ATOM    796  CB  ARG    58      36.480  12.880  31.060  1.00  0.00           C  
ATOM    797  CG  ARG    58      35.470  12.870  32.230  1.00  0.00           C  
ATOM    798  CD  ARG    58      34.100  13.390  31.760  1.00  0.00           C  
ATOM    799  NE  ARG    58      33.280  13.580  33.000  1.00  0.00           N  
ATOM    800  CZ  ARG    58      32.010  13.930  32.940  1.00  0.00           C  
ATOM    801  NH1 ARG    58      31.300  14.280  31.850  1.00  0.00           N1+
ATOM    802  NH2 ARG    58      31.420  13.900  34.050  1.00  0.00           N  
ATOM    803  HN  ARG    58      38.680  13.510  29.810  1.00  0.00           H  
ATOM    804  HA  ARG    58      35.960  14.530  29.800  1.00  0.00           H  
ATOM    805  HB1 ARG    58      37.480  12.540  31.430  1.00  0.00           H  
ATOM    806  HB2 ARG    58      35.990  12.300  30.250  1.00  0.00           H  
ATOM    807  HG1 ARG    58      35.850  13.470  33.080  1.00  0.00           H  
ATOM    808  HG2 ARG    58      35.370  11.860  32.680  1.00  0.00           H  
ATOM    809  HD1 ARG    58      33.640  12.700  31.030  1.00  0.00           H  
ATOM    810  HD2 ARG    58      34.310  14.410  31.390  1.00  0.00           H  
ATOM    811  HE  ARG    58      33.620  13.700  33.930  1.00  0.00           H  
ATOM    812 1HH1 ARG    58      31.650  14.590  30.970  1.00  0.00           H  
ATOM    813 2HH1 ARG    58      30.380  14.610  32.040  1.00  0.00           H  
ATOM    814 1HH2 ARG    58      31.810  13.410  34.840  1.00  0.00           H  
ATOM    815 2HH2 ARG    58      30.460  14.120  34.190  1.00  0.00           H  
ATOM    816  N   TYR    59      38.000  15.550  32.090  1.00  0.00           N  
ATOM    817  CA  TYR    59      38.270  16.660  32.980  1.00  0.00           C  
ATOM    818  C   TYR    59      38.130  18.040  32.400  1.00  0.00           C  
ATOM    819  O   TYR    59      37.440  18.890  32.960  1.00  0.00           O  
ATOM    820  CB  TYR    59      39.690  16.450  33.670  1.00  0.00           C  
ATOM    821  CG  TYR    59      39.910  17.210  34.930  1.00  0.00           C  
ATOM    822  CD1 TYR    59      41.000  18.050  35.130  1.00  0.00           C  
ATOM    823  CD2 TYR    59      39.130  16.890  36.120  1.00  0.00           C  
ATOM    824  CE1 TYR    59      41.230  18.770  36.280  1.00  0.00           C  
ATOM    825  CE2 TYR    59      39.450  17.490  37.350  1.00  0.00           C  
ATOM    826  CZ  TYR    59      40.460  18.450  37.420  1.00  0.00           C  
ATOM    827  OH  TYR    59      40.810  18.980  38.680  1.00  0.00           O  
ATOM    828  HN  TYR    59      38.820  15.030  31.840  1.00  0.00           H  
ATOM    829  HA  TYR    59      37.460  16.670  33.690  1.00  0.00           H  
ATOM    830  HB1 TYR    59      40.360  16.830  32.860  1.00  0.00           H  
ATOM    831  HB2 TYR    59      39.860  15.390  33.940  1.00  0.00           H  
ATOM    832  HD1 TYR    59      41.620  18.230  34.260  1.00  0.00           H  
ATOM    833  HD2 TYR    59      38.450  16.050  36.060  1.00  0.00           H  
ATOM    834  HE1 TYR    59      41.970  19.560  36.270  1.00  0.00           H  
ATOM    835  HE2 TYR    59      38.840  17.240  38.200  1.00  0.00           H  
ATOM    836  HH  TYR    59      41.770  18.970  38.760  1.00  0.00           H  
ATOM    837  N   LYS    60      38.660  18.230  31.170  1.00  0.00           N  
ATOM    838  CA  LYS    60      38.430  19.390  30.370  1.00  0.00           C  
ATOM    839  C   LYS    60      36.980  19.780  30.230  1.00  0.00           C  
ATOM    840  O   LYS    60      36.580  20.920  30.420  1.00  0.00           O  
ATOM    841  CB  LYS    60      39.280  19.250  29.080  1.00  0.00           C  
ATOM    842  CG  LYS    60      39.050  20.250  27.960  1.00  0.00           C  
ATOM    843  CD  LYS    60      37.910  20.000  26.950  1.00  0.00           C  
ATOM    844  CE  LYS    60      37.980  18.660  26.080  1.00  0.00           C  
ATOM    845  NZ  LYS    60      36.710  18.420  25.400  1.00  0.00           N1+
ATOM    846  HN  LYS    60      39.260  17.530  30.790  1.00  0.00           H  
ATOM    847  HA  LYS    60      38.870  20.200  30.930  1.00  0.00           H  
ATOM    848  HB1 LYS    60      39.240  18.210  28.690  1.00  0.00           H  
ATOM    849  HB2 LYS    60      40.310  19.320  29.490  1.00  0.00           H  
ATOM    850  HG1 LYS    60      39.880  20.420  27.240  1.00  0.00           H  
ATOM    851  HG2 LYS    60      38.910  21.260  28.410  1.00  0.00           H  
ATOM    852  HD1 LYS    60      37.800  20.890  26.300  1.00  0.00           H  
ATOM    853  HD2 LYS    60      36.960  19.950  27.520  1.00  0.00           H  
ATOM    854  HE1 LYS    60      38.310  17.710  26.550  1.00  0.00           H  
ATOM    855  HE2 LYS    60      38.730  18.950  25.320  1.00  0.00           H  
ATOM    856  HZ1 LYS    60      36.580  19.240  24.760  1.00  0.00           H  
ATOM    857  HZ2 LYS    60      35.940  18.310  26.090  1.00  0.00           H  
ATOM    858  HZ3 LYS    60      36.800  17.530  24.870  1.00  0.00           H  
ATOM    859  N   ASP    61      36.070  18.780  29.880  1.00  0.00           N  
ATOM    860  CA  ASP    61      34.610  19.000  29.670  1.00  0.00           C  
ATOM    861  C   ASP    61      33.880  19.520  30.900  1.00  0.00           C  
ATOM    862  O   ASP    61      32.970  20.350  30.860  1.00  0.00           O  
ATOM    863  CB  ASP    61      33.950  17.650  29.300  1.00  0.00           C  
ATOM    864  CG  ASP    61      34.290  17.130  27.980  1.00  0.00           C  
ATOM    865  OD1 ASP    61      34.870  17.810  27.090  1.00  0.00           O  
ATOM    866  OD2 ASP    61      33.950  15.930  27.710  1.00  0.00           O1-
ATOM    867  HN  ASP    61      36.380  17.850  29.730  1.00  0.00           H  
ATOM    868  HA  ASP    61      34.580  19.780  28.920  1.00  0.00           H  
ATOM    869  HB1 ASP    61      32.850  17.740  29.300  1.00  0.00           H  
ATOM    870  HB2 ASP    61      34.220  16.870  30.050  1.00  0.00           H  
ATOM    871  N   THR    62      34.350  19.030  32.010  1.00  0.00           N  
ATOM    872  CA  THR    62      33.900  19.460  33.330  1.00  0.00           C  
ATOM    873  C   THR    62      34.460  20.810  33.750  1.00  0.00           C  
ATOM    874  O   THR    62      33.750  21.670  34.280  1.00  0.00           O  
ATOM    875  CB  THR    62      34.180  18.490  34.450  1.00  0.00           C  
ATOM    876  CG2 THR    62      33.500  18.860  35.800  1.00  0.00           C  
ATOM    877  OG1 THR    62      33.560  17.280  34.010  1.00  0.00           O  
ATOM    878  HN  THR    62      35.090  18.360  32.040  1.00  0.00           H  
ATOM    879  HA  THR    62      32.830  19.590  33.420  1.00  0.00           H  
ATOM    880  HB  THR    62      35.280  18.300  34.530  1.00  0.00           H  
ATOM    881  HG1 THR    62      34.290  16.650  33.980  1.00  0.00           H  
ATOM    882 1HG2 THR    62      33.820  19.890  36.070  1.00  0.00           H  
ATOM    883 2HG2 THR    62      33.900  18.180  36.570  1.00  0.00           H  
ATOM    884 3HG2 THR    62      32.400  18.750  35.810  1.00  0.00           H  
ATOM    885  N   ILE    63      35.730  21.170  33.440  1.00  0.00           N  
ATOM    886  CA  ILE    63      36.270  22.500  33.590  1.00  0.00           C  
ATOM    887  C   ILE    63      35.590  23.530  32.640  1.00  0.00           C  
ATOM    888  O   ILE    63      35.260  24.630  33.020  1.00  0.00           O  
ATOM    889  CB  ILE    63      37.800  22.440  33.510  1.00  0.00           C  
ATOM    890  CG1 ILE    63      38.430  21.580  34.650  1.00  0.00           C  
ATOM    891  CG2 ILE    63      38.340  23.870  33.650  1.00  0.00           C  
ATOM    892  CD  ILE    63      38.130  21.930  36.050  1.00  0.00           C  
ATOM    893  HN  ILE    63      36.290  20.530  32.920  1.00  0.00           H  
ATOM    894  HA  ILE    63      36.100  22.840  34.600  1.00  0.00           H  
ATOM    895  HB  ILE    63      38.120  22.020  32.530  1.00  0.00           H  
ATOM    896 1HG1 ILE    63      39.540  21.530  34.530  1.00  0.00           H  
ATOM    897 2HG1 ILE    63      38.110  20.520  34.540  1.00  0.00           H  
ATOM    898 1HG2 ILE    63      39.430  23.740  33.810  1.00  0.00           H  
ATOM    899 2HG2 ILE    63      37.710  24.320  34.450  1.00  0.00           H  
ATOM    900 3HG2 ILE    63      38.220  24.460  32.720  1.00  0.00           H  
ATOM    901  HD1 ILE    63      38.490  21.270  36.870  1.00  0.00           H  
ATOM    902  HD2 ILE    63      37.050  22.100  36.210  1.00  0.00           H  
ATOM    903  HD3 ILE    63      38.600  22.940  36.190  1.00  0.00           H  
ATOM    904  N   ASN    64      35.280  23.140  31.410  1.00  0.00           N  
ATOM    905  CA  ASN    64      34.360  23.830  30.520  1.00  0.00           C  
ATOM    906  C   ASN    64      32.950  24.210  31.090  1.00  0.00           C  
ATOM    907  O   ASN    64      32.600  25.400  31.010  1.00  0.00           O  
ATOM    908  CB  ASN    64      34.430  23.070  29.230  1.00  0.00           C  
ATOM    909  CG  ASN    64      33.550  23.630  28.130  1.00  0.00           C  
ATOM    910  ND2 ASN    64      34.080  24.710  27.440  1.00  0.00           N  
ATOM    911  OD1 ASN    64      32.480  23.120  27.840  1.00  0.00           O  
ATOM    912  HN  ASN    64      35.790  22.350  31.070  1.00  0.00           H  
ATOM    913  HA  ASN    64      34.880  24.750  30.320  1.00  0.00           H  
ATOM    914  HB1 ASN    64      34.020  22.050  29.390  1.00  0.00           H  
ATOM    915  HB2 ASN    64      35.520  23.060  29.000  1.00  0.00           H  
ATOM    916 1HD2 ASN    64      34.950  25.090  27.760  1.00  0.00           H  
ATOM    917 2HD2 ASN    64      33.500  25.000  26.680  1.00  0.00           H  
ATOM    918  N   LYS    65      32.290  23.310  31.850  1.00  0.00           N  
ATOM    919  CA  LYS    65      31.060  23.650  32.570  1.00  0.00           C  
ATOM    920  C   LYS    65      31.170  24.720  33.670  1.00  0.00           C  
ATOM    921  O   LYS    65      30.280  25.570  33.770  1.00  0.00           O  
ATOM    922  CB  LYS    65      30.440  22.300  33.160  1.00  0.00           C  
ATOM    923  CG  LYS    65      29.570  21.580  32.160  1.00  0.00           C  
ATOM    924  CD  LYS    65      28.220  22.240  31.840  1.00  0.00           C  
ATOM    925  CE  LYS    65      27.220  21.320  31.120  1.00  0.00           C  
ATOM    926  NZ  LYS    65      25.950  22.000  30.840  1.00  0.00           N1+
ATOM    927  HN  LYS    65      32.660  22.380  31.840  1.00  0.00           H  
ATOM    928  HA  LYS    65      30.300  24.060  31.920  1.00  0.00           H  
ATOM    929  HB1 LYS    65      29.790  22.560  34.020  1.00  0.00           H  
ATOM    930  HB2 LYS    65      31.300  21.730  33.570  1.00  0.00           H  
ATOM    931  HG1 LYS    65      29.310  20.600  32.620  1.00  0.00           H  
ATOM    932  HG2 LYS    65      30.130  21.390  31.220  1.00  0.00           H  
ATOM    933  HD1 LYS    65      28.390  23.160  31.240  1.00  0.00           H  
ATOM    934  HD2 LYS    65      27.770  22.570  32.800  1.00  0.00           H  
ATOM    935  HE1 LYS    65      27.130  20.430  31.790  1.00  0.00           H  
ATOM    936  HE2 LYS    65      27.730  21.030  30.170  1.00  0.00           H  
ATOM    937  HZ1 LYS    65      25.270  21.280  30.540  1.00  0.00           H  
ATOM    938  HZ2 LYS    65      26.060  22.670  30.050  1.00  0.00           H  
ATOM    939  HZ3 LYS    65      25.650  22.550  31.670  1.00  0.00           H  
ATOM    940  N   ILE    66      32.300  24.780  34.450  1.00  0.00           N  
ATOM    941  CA  ILE    66      32.610  25.750  35.470  1.00  0.00           C  
ATOM    942  C   ILE    66      33.020  27.070  34.860  1.00  0.00           C  
ATOM    943  O   ILE    66      32.820  28.150  35.410  1.00  0.00           O  
ATOM    944  CB  ILE    66      33.740  25.200  36.390  1.00  0.00           C  
ATOM    945  CG1 ILE    66      33.220  23.830  36.920  1.00  0.00           C  
ATOM    946  CG2 ILE    66      34.040  26.140  37.550  1.00  0.00           C  
ATOM    947  CD  ILE    66      31.920  23.880  37.650  1.00  0.00           C  
ATOM    948  HN  ILE    66      33.020  24.180  34.110  1.00  0.00           H  
ATOM    949  HA  ILE    66      31.780  25.890  36.140  1.00  0.00           H  
ATOM    950  HB  ILE    66      34.630  25.040  35.750  1.00  0.00           H  
ATOM    951 1HG1 ILE    66      33.980  23.480  37.650  1.00  0.00           H  
ATOM    952 2HG1 ILE    66      33.160  23.000  36.170  1.00  0.00           H  
ATOM    953 1HG2 ILE    66      34.500  27.090  37.200  1.00  0.00           H  
ATOM    954 2HG2 ILE    66      34.660  25.610  38.300  1.00  0.00           H  
ATOM    955 3HG2 ILE    66      33.090  26.540  37.970  1.00  0.00           H  
ATOM    956  HD1 ILE    66      32.010  24.540  38.530  1.00  0.00           H  
ATOM    957  HD2 ILE    66      31.670  22.890  38.090  1.00  0.00           H  
ATOM    958  HD3 ILE    66      31.030  24.170  37.050  1.00  0.00           H  
ATOM    959  N   ARG    67      33.630  27.040  33.650  1.00  0.00           N  
ATOM    960  CA  ARG    67      33.900  28.210  32.800  1.00  0.00           C  
ATOM    961  C   ARG    67      32.650  28.950  32.400  1.00  0.00           C  
ATOM    962  O   ARG    67      32.650  30.200  32.220  1.00  0.00           O  
ATOM    963  CB  ARG    67      34.780  27.980  31.550  1.00  0.00           C  
ATOM    964  CG  ARG    67      36.280  27.770  31.920  1.00  0.00           C  
ATOM    965  CD  ARG    67      37.270  27.320  30.830  1.00  0.00           C  
ATOM    966  NE  ARG    67      37.180  28.260  29.640  1.00  0.00           N  
ATOM    967  CZ  ARG    67      37.700  29.490  29.410  1.00  0.00           C  
ATOM    968  NH1 ARG    67      38.640  29.980  30.110  1.00  0.00           N1+
ATOM    969  NH2 ARG    67      37.240  30.230  28.450  1.00  0.00           N  
ATOM    970  HN  ARG    67      33.780  26.160  33.210  1.00  0.00           H  
ATOM    971  HA  ARG    67      34.500  28.870  33.410  1.00  0.00           H  
ATOM    972  HB1 ARG    67      34.730  28.800  30.800  1.00  0.00           H  
ATOM    973  HB2 ARG    67      34.400  27.090  30.990  1.00  0.00           H  
ATOM    974  HG1 ARG    67      36.460  26.980  32.680  1.00  0.00           H  
ATOM    975  HG2 ARG    67      36.700  28.720  32.330  1.00  0.00           H  
ATOM    976  HD1 ARG    67      36.960  26.300  30.520  1.00  0.00           H  
ATOM    977  HD2 ARG    67      38.340  27.310  31.130  1.00  0.00           H  
ATOM    978  HE  ARG    67      36.700  27.880  28.850  1.00  0.00           H  
ATOM    979 1HH1 ARG    67      39.110  29.390  30.770  1.00  0.00           H  
ATOM    980 2HH1 ARG    67      39.190  30.690  29.660  1.00  0.00           H  
ATOM    981 1HH2 ARG    67      36.430  29.820  28.020  1.00  0.00           H  
ATOM    982 2HH2 ARG    67      37.530  31.180  28.320  1.00  0.00           H  
ATOM    983  N   ASP    68      31.510  28.160  32.120  1.00  0.00           N  
ATOM    984  CA  ASP    68      30.210  28.740  31.890  1.00  0.00           C  
ATOM    985  C   ASP    68      29.740  29.650  32.990  1.00  0.00           C  
ATOM    986  O   ASP    68      29.380  30.840  32.830  1.00  0.00           O  
ATOM    987  CB  ASP    68      29.140  27.660  31.510  1.00  0.00           C  
ATOM    988  CG  ASP    68      29.350  26.890  30.220  1.00  0.00           C  
ATOM    989  OD1 ASP    68      28.690  25.870  29.910  1.00  0.00           O  
ATOM    990  OD2 ASP    68      30.120  27.450  29.420  1.00  0.00           O1-
ATOM    991  HN  ASP    68      31.700  27.180  32.220  1.00  0.00           H  
ATOM    992  HA  ASP    68      30.350  29.420  31.060  1.00  0.00           H  
ATOM    993  HB1 ASP    68      28.140  28.120  31.410  1.00  0.00           H  
ATOM    994  HB2 ASP    68      29.100  26.920  32.340  1.00  0.00           H  
ATOM    995  N   LEU    69      29.790  29.080  34.190  1.00  0.00           N  
ATOM    996  CA  LEU    69      29.270  29.750  35.320  1.00  0.00           C  
ATOM    997  C   LEU    69      30.090  30.920  35.880  1.00  0.00           C  
ATOM    998  O   LEU    69      29.540  31.890  36.370  1.00  0.00           O  
ATOM    999  CB  LEU    69      29.350  28.760  36.480  1.00  0.00           C  
ATOM   1000  CG  LEU    69      28.610  27.410  36.350  1.00  0.00           C  
ATOM   1001  CD1 LEU    69      28.590  26.770  37.740  1.00  0.00           C  
ATOM   1002  CD2 LEU    69      27.190  27.580  35.750  1.00  0.00           C  
ATOM   1003  HN  LEU    69      29.950  28.110  34.350  1.00  0.00           H  
ATOM   1004  HA  LEU    69      28.270  30.130  35.310  1.00  0.00           H  
ATOM   1005  HB1 LEU    69      28.750  29.310  37.240  1.00  0.00           H  
ATOM   1006  HB2 LEU    69      30.370  28.670  36.900  1.00  0.00           H  
ATOM   1007  HG  LEU    69      29.130  26.720  35.650  1.00  0.00           H  
ATOM   1008 1HD1 LEU    69      28.260  25.710  37.730  1.00  0.00           H  
ATOM   1009 2HD1 LEU    69      27.970  27.260  38.520  1.00  0.00           H  
ATOM   1010 3HD1 LEU    69      29.630  26.700  38.120  1.00  0.00           H  
ATOM   1011 1HD2 LEU    69      26.440  28.050  36.410  1.00  0.00           H  
ATOM   1012 2HD2 LEU    69      26.760  26.640  35.320  1.00  0.00           H  
ATOM   1013 3HD2 LEU    69      27.190  28.210  34.840  1.00  0.00           H  
ATOM   1014  N   ARG    70      31.440  30.860  35.740  1.00  0.00           N  
ATOM   1015  CA  ARG    70      32.260  32.050  36.120  1.00  0.00           C  
ATOM   1016  C   ARG    70      32.210  33.160  35.080  1.00  0.00           C  
ATOM   1017  O   ARG    70      32.020  32.860  33.890  1.00  0.00           O  
ATOM   1018  CB  ARG    70      33.710  31.680  36.560  1.00  0.00           C  
ATOM   1019  CG  ARG    70      34.700  31.190  35.440  1.00  0.00           C  
ATOM   1020  CD  ARG    70      36.100  30.810  35.860  1.00  0.00           C  
ATOM   1021  NE  ARG    70      36.840  32.060  36.310  1.00  0.00           N  
ATOM   1022  CZ  ARG    70      38.130  32.140  36.530  1.00  0.00           C  
ATOM   1023  NH1 ARG    70      38.900  31.090  36.300  1.00  0.00           N1+
ATOM   1024  NH2 ARG    70      38.460  33.360  36.890  1.00  0.00           N  
ATOM   1025  HN  ARG    70      31.900  30.090  35.300  1.00  0.00           H  
ATOM   1026  HA  ARG    70      31.810  32.410  37.030  1.00  0.00           H  
ATOM   1027  HB1 ARG    70      33.600  30.920  37.360  1.00  0.00           H  
ATOM   1028  HB2 ARG    70      34.200  32.610  36.930  1.00  0.00           H  
ATOM   1029  HG1 ARG    70      34.990  32.050  34.790  1.00  0.00           H  
ATOM   1030  HG2 ARG    70      34.150  30.460  34.820  1.00  0.00           H  
ATOM   1031  HD1 ARG    70      36.620  30.200  35.080  1.00  0.00           H  
ATOM   1032  HD2 ARG    70      36.030  30.080  36.690  1.00  0.00           H  
ATOM   1033  HE  ARG    70      36.340  32.920  36.420  1.00  0.00           H  
ATOM   1034 1HH1 ARG    70      38.610  30.490  35.550  1.00  0.00           H  
ATOM   1035 2HH1 ARG    70      39.840  31.380  36.120  1.00  0.00           H  
ATOM   1036 1HH2 ARG    70      37.730  34.040  36.860  1.00  0.00           H  
ATOM   1037 2HH2 ARG    70      39.400  33.700  36.880  1.00  0.00           H  
ATOM   1038  N   MET    71      32.310  34.410  35.500  1.00  0.00           N  
ATOM   1039  CA  MET    71      32.340  35.580  34.660  1.00  0.00           C  
ATOM   1040  C   MET    71      33.620  35.650  33.750  1.00  0.00           C  
ATOM   1041  O   MET    71      34.790  35.530  34.090  1.00  0.00           O  
ATOM   1042  CB  MET    71      32.090  36.930  35.400  1.00  0.00           C  
ATOM   1043  CG  MET    71      30.750  37.000  36.180  1.00  0.00           C  
ATOM   1044  SD  MET    71      29.210  36.800  35.180  1.00  0.00           S  
ATOM   1045  CE  MET    71      27.990  36.820  36.490  1.00  0.00           C  
ATOM   1046  HN  MET    71      32.430  34.510  36.480  1.00  0.00           H  
ATOM   1047  HA  MET    71      31.570  35.440  33.920  1.00  0.00           H  
ATOM   1048  HB1 MET    71      32.080  37.750  34.650  1.00  0.00           H  
ATOM   1049  HB2 MET    71      32.920  37.290  36.040  1.00  0.00           H  
ATOM   1050  HG1 MET    71      30.720  38.000  36.670  1.00  0.00           H  
ATOM   1051  HG2 MET    71      30.760  36.150  36.890  1.00  0.00           H  
ATOM   1052  HE1 MET    71      27.180  37.430  36.040  1.00  0.00           H  
ATOM   1053  HE2 MET    71      28.430  37.350  37.370  1.00  0.00           H  
ATOM   1054  HE3 MET    71      27.610  35.790  36.670  1.00  0.00           H  
ATOM   1055  N   LYS    72      33.250  35.670  32.440  1.00  0.00           N  
ATOM   1056  CA  LYS    72      34.050  35.860  31.250  1.00  0.00           C  
ATOM   1057  C   LYS    72      33.620  37.310  30.560  1.00  0.00           C  
ATOM   1058  O   LYS    72      32.540  37.910  30.700  1.00  0.00           O  
ATOM   1059  CB  LYS    72      33.870  34.650  30.290  1.00  0.00           C  
ATOM   1060  CG  LYS    72      34.480  33.320  30.830  1.00  0.00           C  
ATOM   1061  CD  LYS    72      33.910  32.150  30.040  1.00  0.00           C  
ATOM   1062  CE  LYS    72      32.290  32.160  29.890  1.00  0.00           C  
ATOM   1063  NZ  LYS    72      31.610  32.420  31.170  1.00  0.00           N1+
ATOM   1064  HN  LYS    72      32.280  35.490  32.310  1.00  0.00           H  
ATOM   1065  HA  LYS    72      35.070  35.930  31.580  1.00  0.00           H  
ATOM   1066  HB1 LYS    72      34.280  34.920  29.300  1.00  0.00           H  
ATOM   1067  HB2 LYS    72      32.780  34.630  30.090  1.00  0.00           H  
ATOM   1068  HG1 LYS    72      34.190  33.190  31.890  1.00  0.00           H  
ATOM   1069  HG2 LYS    72      35.580  33.430  30.790  1.00  0.00           H  
ATOM   1070  HD1 LYS    72      34.180  31.210  30.560  1.00  0.00           H  
ATOM   1071  HD2 LYS    72      34.470  32.040  29.080  1.00  0.00           H  
ATOM   1072  HE1 LYS    72      31.900  31.170  29.590  1.00  0.00           H  
ATOM   1073  HE2 LYS    72      32.030  32.870  29.070  1.00  0.00           H  
ATOM   1074  HZ1 LYS    72      30.700  31.920  31.150  1.00  0.00           H  
ATOM   1075  HZ2 LYS    72      31.490  33.450  31.260  1.00  0.00           H  
ATOM   1076  HZ3 LYS    72      32.190  32.190  32.000  1.00  0.00           H  
ATOM   1077  N   ALA    73      34.500  37.820  29.720  1.00  0.00           N  
ATOM   1078  CA  ALA    73      34.280  39.100  28.980  1.00  0.00           C  
ATOM   1079  C   ALA    73      33.270  38.960  27.860  1.00  0.00           C  
ATOM   1080  O   ALA    73      32.890  39.930  27.210  1.00  0.00           O  
ATOM   1081  CB  ALA    73      35.550  39.720  28.410  1.00  0.00           C  
ATOM   1082  HN  ALA    73      35.280  37.330  29.340  1.00  0.00           H  
ATOM   1083  HA  ALA    73      33.880  39.760  29.740  1.00  0.00           H  
ATOM   1084  HB1 ALA    73      35.990  38.910  27.800  1.00  0.00           H  
ATOM   1085  HB2 ALA    73      36.210  40.000  29.260  1.00  0.00           H  
ATOM   1086  HB3 ALA    73      35.220  40.590  27.800  1.00  0.00           H  
ATOM   1087  N   GLU    74      32.810  37.650  27.570  1.00  0.00           N  
ATOM   1088  CA  GLU    74      31.770  37.280  26.630  1.00  0.00           C  
ATOM   1089  C   GLU    74      30.350  37.270  27.310  1.00  0.00           C  
ATOM   1090  O   GLU    74      29.290  37.150  26.710  1.00  0.00           O  
ATOM   1091  CB  GLU    74      31.960  35.850  26.090  1.00  0.00           C  
ATOM   1092  CG  GLU    74      33.210  35.710  25.220  1.00  0.00           C  
ATOM   1093  CD  GLU    74      33.350  36.700  24.120  1.00  0.00           C  
ATOM   1094  OE1 GLU    74      32.350  37.330  23.680  1.00  0.00           O  
ATOM   1095  OE2 GLU    74      34.500  36.720  23.570  1.00  0.00           O1-
ATOM   1096  HN  GLU    74      33.220  36.830  27.970  1.00  0.00           H  
ATOM   1097  HA  GLU    74      31.780  38.040  25.870  1.00  0.00           H  
ATOM   1098  HB1 GLU    74      31.020  35.520  25.580  1.00  0.00           H  
ATOM   1099  HB2 GLU    74      32.170  35.040  26.830  1.00  0.00           H  
ATOM   1100  HG1 GLU    74      33.480  34.690  24.870  1.00  0.00           H  
ATOM   1101  HG2 GLU    74      34.070  35.900  25.890  1.00  0.00           H  
ATOM   1102  N   ASP    75      30.390  37.570  28.650  1.00  0.00           N  
ATOM   1103  CA  ASP    75      29.210  37.590  29.510  1.00  0.00           C  
ATOM   1104  C   ASP    75      28.890  39.090  29.770  1.00  0.00           C  
ATOM   1105  O   ASP    75      28.150  39.460  30.690  1.00  0.00           O  
ATOM   1106  CB  ASP    75      29.490  36.820  30.780  1.00  0.00           C  
ATOM   1107  CG  ASP    75      29.770  35.330  30.640  1.00  0.00           C  
ATOM   1108  OD1 ASP    75      30.530  34.840  31.550  1.00  0.00           O  
ATOM   1109  OD2 ASP    75      29.230  34.690  29.760  1.00  0.00           O1-
ATOM   1110  HN  ASP    75      31.260  37.740  29.100  1.00  0.00           H  
ATOM   1111  HA  ASP    75      28.360  37.050  29.100  1.00  0.00           H  
ATOM   1112  HB1 ASP    75      28.670  36.790  31.530  1.00  0.00           H  
ATOM   1113  HB2 ASP    75      30.300  37.280  31.400  1.00  0.00           H  
ATOM   1114  N   TYR    76      29.430  40.020  28.940  1.00  0.00           N  
ATOM   1115  CA  TYR    76      29.160  41.420  29.010  1.00  0.00           C  
ATOM   1116  C   TYR    76      29.080  42.010  27.600  1.00  0.00           C  
ATOM   1117  O   TYR    76      29.810  41.600  26.730  1.00  0.00           O  
ATOM   1118  CB  TYR    76      30.200  42.200  29.890  1.00  0.00           C  
ATOM   1119  CG  TYR    76      30.240  41.810  31.340  1.00  0.00           C  
ATOM   1120  CD1 TYR    76      29.440  42.420  32.340  1.00  0.00           C  
ATOM   1121  CD2 TYR    76      31.080  40.680  31.620  1.00  0.00           C  
ATOM   1122  CE1 TYR    76      29.570  42.070  33.630  1.00  0.00           C  
ATOM   1123  CE2 TYR    76      31.150  40.240  32.930  1.00  0.00           C  
ATOM   1124  CZ  TYR    76      30.370  40.910  33.960  1.00  0.00           C  
ATOM   1125  OH  TYR    76      30.400  40.430  35.300  1.00  0.00           O  
ATOM   1126  HN  TYR    76      30.010  39.760  28.170  1.00  0.00           H  
ATOM   1127  HA  TYR    76      28.160  41.580  29.400  1.00  0.00           H  
ATOM   1128  HB1 TYR    76      29.970  43.290  29.870  1.00  0.00           H  
ATOM   1129  HB2 TYR    76      31.210  41.940  29.500  1.00  0.00           H  
ATOM   1130  HD1 TYR    76      28.910  43.320  32.070  1.00  0.00           H  
ATOM   1131  HD2 TYR    76      31.510  40.150  30.780  1.00  0.00           H  
ATOM   1132  HE1 TYR    76      29.010  42.560  34.420  1.00  0.00           H  
ATOM   1133  HE2 TYR    76      31.750  39.350  33.080  1.00  0.00           H  
ATOM   1134  HH  TYR    76      29.900  40.980  35.910  1.00  0.00           H  
ATOM   1135  N   GLU    77      28.320  43.040  27.390  1.00  0.00           N  
ATOM   1136  CA  GLU    77      28.270  43.840  26.190  1.00  0.00           C  
ATOM   1137  C   GLU    77      28.740  45.270  26.320  1.00  0.00           C  
ATOM   1138  O   GLU    77      28.260  45.890  27.230  1.00  0.00           O  
ATOM   1139  CB  GLU    77      26.820  43.940  25.540  1.00  0.00           C  
ATOM   1140  CG  GLU    77      26.410  42.530  25.120  1.00  0.00           C  
ATOM   1141  CD  GLU    77      25.050  42.370  24.550  1.00  0.00           C  
ATOM   1142  OE1 GLU    77      24.310  41.330  24.760  1.00  0.00           O  
ATOM   1143  OE2 GLU    77      24.620  43.250  23.800  1.00  0.00           O1-
ATOM   1144  HN  GLU    77      27.790  43.420  28.150  1.00  0.00           H  
ATOM   1145  HA  GLU    77      28.860  43.320  25.450  1.00  0.00           H  
ATOM   1146  HB1 GLU    77      26.780  44.510  24.580  1.00  0.00           H  
ATOM   1147  HB2 GLU    77      26.050  44.250  26.270  1.00  0.00           H  
ATOM   1148  HG1 GLU    77      26.570  41.950  26.050  1.00  0.00           H  
ATOM   1149  HG2 GLU    77      27.180  42.200  24.380  1.00  0.00           H  
ATOM   1150  N   VAL    78      29.660  45.780  25.450  1.00  0.00           N  
ATOM   1151  CA  VAL    78      30.090  47.200  25.590  1.00  0.00           C  
ATOM   1152  C   VAL    78      29.210  48.220  24.970  1.00  0.00           C  
ATOM   1153  O   VAL    78      28.510  47.960  23.990  1.00  0.00           O  
ATOM   1154  CB  VAL    78      31.530  47.290  25.090  1.00  0.00           C  
ATOM   1155  CG1 VAL    78      31.750  46.990  23.630  1.00  0.00           C  
ATOM   1156  CG2 VAL    78      32.280  48.610  25.670  1.00  0.00           C  
ATOM   1157  HN  VAL    78      29.960  45.340  24.610  1.00  0.00           H  
ATOM   1158  HA  VAL    78      30.110  47.430  26.640  1.00  0.00           H  
ATOM   1159  HB  VAL    78      32.080  46.490  25.640  1.00  0.00           H  
ATOM   1160 1HG1 VAL    78      31.100  47.560  22.930  1.00  0.00           H  
ATOM   1161 2HG1 VAL    78      31.410  45.980  23.320  1.00  0.00           H  
ATOM   1162 3HG1 VAL    78      32.830  47.050  23.370  1.00  0.00           H  
ATOM   1163 1HG2 VAL    78      33.300  48.580  25.230  1.00  0.00           H  
ATOM   1164 2HG2 VAL    78      32.310  48.660  26.780  1.00  0.00           H  
ATOM   1165 3HG2 VAL    78      31.760  49.470  25.200  1.00  0.00           H  
ATOM   1166  N   VAL    79      29.180  49.440  25.520  1.00  0.00           N  
ATOM   1167  CA  VAL    79      28.400  50.480  24.950  1.00  0.00           C  
ATOM   1168  C   VAL    79      29.220  51.580  24.430  1.00  0.00           C  
ATOM   1169  O   VAL    79      28.990  52.120  23.360  1.00  0.00           O  
ATOM   1170  CB  VAL    79      27.220  50.980  25.860  1.00  0.00           C  
ATOM   1171  CG1 VAL    79      26.460  52.120  25.090  1.00  0.00           C  
ATOM   1172  CG2 VAL    79      26.300  49.790  26.170  1.00  0.00           C  
ATOM   1173  HN  VAL    79      29.620  49.560  26.400  1.00  0.00           H  
ATOM   1174  HA  VAL    79      27.860  50.110  24.090  1.00  0.00           H  
ATOM   1175  HB  VAL    79      27.600  51.320  26.850  1.00  0.00           H  
ATOM   1176 1HG1 VAL    79      27.110  53.020  25.050  1.00  0.00           H  
ATOM   1177 2HG1 VAL    79      25.560  52.310  25.700  1.00  0.00           H  
ATOM   1178 3HG1 VAL    79      26.160  51.660  24.130  1.00  0.00           H  
ATOM   1179 1HG2 VAL    79      25.520  50.060  26.910  1.00  0.00           H  
ATOM   1180 2HG2 VAL    79      26.810  48.930  26.650  1.00  0.00           H  
ATOM   1181 3HG2 VAL    79      25.860  49.410  25.230  1.00  0.00           H  
ATOM   1182  N   LYS    80      30.240  51.850  25.250  1.00  0.00           N  
ATOM   1183  CA  LYS    80      31.130  52.930  24.870  1.00  0.00           C  
ATOM   1184  C   LYS    80      32.410  52.700  25.600  1.00  0.00           C  
ATOM   1185  O   LYS    80      32.380  52.050  26.620  1.00  0.00           O  
ATOM   1186  CB  LYS    80      30.520  54.330  25.090  1.00  0.00           C  
ATOM   1187  CG  LYS    80      30.230  54.710  26.540  1.00  0.00           C  
ATOM   1188  CD  LYS    80      29.910  56.180  26.700  1.00  0.00           C  
ATOM   1189  CE  LYS    80      28.490  56.550  26.160  1.00  0.00           C  
ATOM   1190  NZ  LYS    80      28.350  58.010  26.180  1.00  0.00           N1+
ATOM   1191  HN  LYS    80      30.440  51.460  26.140  1.00  0.00           H  
ATOM   1192  HA  LYS    80      31.380  52.860  23.820  1.00  0.00           H  
ATOM   1193  HB1 LYS    80      29.570  54.400  24.510  1.00  0.00           H  
ATOM   1194  HB2 LYS    80      31.160  55.110  24.640  1.00  0.00           H  
ATOM   1195  HG1 LYS    80      31.170  54.490  27.090  1.00  0.00           H  
ATOM   1196  HG2 LYS    80      29.430  54.120  27.040  1.00  0.00           H  
ATOM   1197  HD1 LYS    80      30.760  56.730  26.250  1.00  0.00           H  
ATOM   1198  HD2 LYS    80      29.950  56.350  27.800  1.00  0.00           H  
ATOM   1199  HE1 LYS    80      27.640  56.070  26.710  1.00  0.00           H  
ATOM   1200  HE2 LYS    80      28.350  56.200  25.120  1.00  0.00           H  
ATOM   1201  HZ1 LYS    80      27.360  58.270  25.990  1.00  0.00           H  
ATOM   1202  HZ2 LYS    80      28.810  58.420  25.350  1.00  0.00           H  
ATOM   1203  HZ3 LYS    80      28.710  58.420  27.070  1.00  0.00           H  
ATOM   1204  N   VAL    81      33.550  53.130  24.980  1.00  0.00           N  
ATOM   1205  CA  VAL    81      34.750  53.380  25.770  1.00  0.00           C  
ATOM   1206  C   VAL    81      34.730  54.750  26.250  1.00  0.00           C  
ATOM   1207  O   VAL    81      34.060  55.580  25.660  1.00  0.00           O  
ATOM   1208  CB  VAL    81      36.000  53.180  24.830  1.00  0.00           C  
ATOM   1209  CG1 VAL    81      37.350  53.370  25.490  1.00  0.00           C  
ATOM   1210  CG2 VAL    81      35.880  51.760  24.250  1.00  0.00           C  
ATOM   1211  HN  VAL    81      33.580  53.370  24.010  1.00  0.00           H  
ATOM   1212  HA  VAL    81      34.810  52.730  26.630  1.00  0.00           H  
ATOM   1213  HB  VAL    81      35.910  53.930  24.010  1.00  0.00           H  
ATOM   1214 1HG1 VAL    81      37.520  52.520  26.180  1.00  0.00           H  
ATOM   1215 2HG1 VAL    81      37.400  54.320  26.080  1.00  0.00           H  
ATOM   1216 3HG1 VAL    81      38.170  53.380  24.740  1.00  0.00           H  
ATOM   1217 1HG2 VAL    81      35.210  51.850  23.370  1.00  0.00           H  
ATOM   1218 2HG2 VAL    81      35.520  51.000  24.970  1.00  0.00           H  
ATOM   1219 3HG2 VAL    81      36.880  51.480  23.860  1.00  0.00           H  
ATOM   1220  N   ILE    82      35.370  55.060  27.400  1.00  0.00           N  
ATOM   1221  CA  ILE    82      35.340  56.490  27.860  1.00  0.00           C  
ATOM   1222  C   ILE    82      36.740  56.960  28.100  1.00  0.00           C  
ATOM   1223  O   ILE    82      36.980  58.170  28.030  1.00  0.00           O  
ATOM   1224  CB  ILE    82      34.420  56.580  29.160  1.00  0.00           C  
ATOM   1225  CG1 ILE    82      34.720  55.510  30.260  1.00  0.00           C  
ATOM   1226  CG2 ILE    82      32.970  56.480  28.610  1.00  0.00           C  
ATOM   1227  CD  ILE    82      34.350  56.100  31.590  1.00  0.00           C  
ATOM   1228  HN  ILE    82      35.700  54.330  28.000  1.00  0.00           H  
ATOM   1229  HA  ILE    82      34.980  57.120  27.060  1.00  0.00           H  
ATOM   1230  HB  ILE    82      34.440  57.610  29.590  1.00  0.00           H  
ATOM   1231 1HG1 ILE    82      35.830  55.410  30.190  1.00  0.00           H  
ATOM   1232 2HG1 ILE    82      34.310  54.520  29.970  1.00  0.00           H  
ATOM   1233 1HG2 ILE    82      32.210  56.410  29.420  1.00  0.00           H  
ATOM   1234 2HG2 ILE    82      32.870  55.570  27.990  1.00  0.00           H  
ATOM   1235 3HG2 ILE    82      32.660  57.250  27.880  1.00  0.00           H  
ATOM   1236  HD1 ILE    82      33.270  56.090  31.850  1.00  0.00           H  
ATOM   1237  HD2 ILE    82      34.810  57.110  31.720  1.00  0.00           H  
ATOM   1238  HD3 ILE    82      34.830  55.510  32.400  1.00  0.00           H  
ATOM   1239  N   GLY    83      37.750  56.050  28.430  1.00  0.00           N  
ATOM   1240  CA  GLY    83      39.150  56.450  28.620  1.00  0.00           C  
ATOM   1241  C   GLY    83      40.190  55.380  28.320  1.00  0.00           C  
ATOM   1242  O   GLY    83      40.070  54.190  28.470  1.00  0.00           O  
ATOM   1243  HN  GLY    83      37.520  55.100  28.650  1.00  0.00           H  
ATOM   1244  HA1 GLY    83      39.160  56.620  29.690  1.00  0.00           H  
ATOM   1245  HA2 GLY    83      39.220  57.320  27.990  1.00  0.00           H  
ATOM   1246  N   ARG    84      41.340  55.800  27.700  1.00  0.00           N  
ATOM   1247  CA  ARG    84      42.540  55.050  27.440  1.00  0.00           C  
ATOM   1248  C   ARG    84      43.730  55.750  28.030  1.00  0.00           C  
ATOM   1249  O   ARG    84      43.950  56.970  27.920  1.00  0.00           O  
ATOM   1250  CB  ARG    84      42.840  54.810  25.880  1.00  0.00           C  
ATOM   1251  CG  ARG    84      41.740  54.010  25.270  1.00  0.00           C  
ATOM   1252  CD  ARG    84      42.080  53.590  23.850  1.00  0.00           C  
ATOM   1253  NE  ARG    84      41.070  52.530  23.550  1.00  0.00           N  
ATOM   1254  CZ  ARG    84      40.090  52.720  22.700  1.00  0.00           C  
ATOM   1255  NH1 ARG    84      40.030  53.740  21.920  1.00  0.00           N1+
ATOM   1256  NH2 ARG    84      39.070  51.880  22.730  1.00  0.00           N  
ATOM   1257  HN  ARG    84      41.360  56.790  27.550  1.00  0.00           H  
ATOM   1258  HA  ARG    84      42.410  54.020  27.740  1.00  0.00           H  
ATOM   1259  HB1 ARG    84      43.820  54.340  25.690  1.00  0.00           H  
ATOM   1260  HB2 ARG    84      42.910  55.810  25.400  1.00  0.00           H  
ATOM   1261  HG1 ARG    84      40.690  54.360  25.400  1.00  0.00           H  
ATOM   1262  HG2 ARG    84      41.860  53.090  25.890  1.00  0.00           H  
ATOM   1263  HD1 ARG    84      43.070  53.100  23.980  1.00  0.00           H  
ATOM   1264  HD2 ARG    84      42.150  54.440  23.140  1.00  0.00           H  
ATOM   1265  HE  ARG    84      41.020  51.830  24.260  1.00  0.00           H  
ATOM   1266 1HH1 ARG    84      40.940  54.070  21.670  1.00  0.00           H  
ATOM   1267 2HH1 ARG    84      39.340  53.760  21.200  1.00  0.00           H  
ATOM   1268 1HH2 ARG    84      39.240  51.150  23.390  1.00  0.00           H  
ATOM   1269 2HH2 ARG    84      38.190  51.970  22.280  1.00  0.00           H  
ATOM   1270  N   GLY    85      44.690  54.970  28.630  1.00  0.00           N  
ATOM   1271  CA  GLY    85      46.040  55.440  29.020  1.00  0.00           C  
ATOM   1272  C   GLY    85      47.010  54.530  28.170  1.00  0.00           C  
ATOM   1273  O   GLY    85      46.560  53.830  27.240  1.00  0.00           O  
ATOM   1274  HN  GLY    85      44.520  53.990  28.750  1.00  0.00           H  
ATOM   1275  HA1 GLY    85      46.140  55.200  30.070  1.00  0.00           H  
ATOM   1276  HA2 GLY    85      46.120  56.480  28.710  1.00  0.00           H  
ATOM   1277  N   ALA    86      48.330  54.410  28.490  1.00  0.00           N  
ATOM   1278  CA  ALA    86      49.290  53.570  27.770  1.00  0.00           C  
ATOM   1279  C   ALA    86      49.020  52.130  27.850  1.00  0.00           C  
ATOM   1280  O   ALA    86      49.170  51.500  26.810  1.00  0.00           O  
ATOM   1281  CB  ALA    86      50.740  53.870  28.240  1.00  0.00           C  
ATOM   1282  HN  ALA    86      48.730  54.950  29.230  1.00  0.00           H  
ATOM   1283  HA  ALA    86      49.320  53.780  26.710  1.00  0.00           H  
ATOM   1284  HB1 ALA    86      51.440  53.140  27.780  1.00  0.00           H  
ATOM   1285  HB2 ALA    86      50.760  53.660  29.330  1.00  0.00           H  
ATOM   1286  HB3 ALA    86      51.020  54.930  28.080  1.00  0.00           H  
ATOM   1287  N   PHE    87      48.670  51.600  29.040  1.00  0.00           N  
ATOM   1288  CA  PHE    87      48.580  50.170  29.150  1.00  0.00           C  
ATOM   1289  C   PHE    87      47.220  49.780  29.500  1.00  0.00           C  
ATOM   1290  O   PHE    87      46.920  48.620  29.790  1.00  0.00           O  
ATOM   1291  CB  PHE    87      49.580  49.540  30.230  1.00  0.00           C  
ATOM   1292  CG  PHE    87      49.390  50.240  31.550  1.00  0.00           C  
ATOM   1293  CD1 PHE    87      48.500  49.690  32.490  1.00  0.00           C  
ATOM   1294  CD2 PHE    87      50.130  51.410  31.840  1.00  0.00           C  
ATOM   1295  CE1 PHE    87      48.390  50.300  33.710  1.00  0.00           C  
ATOM   1296  CE2 PHE    87      50.130  51.980  33.140  1.00  0.00           C  
ATOM   1297  CZ  PHE    87      49.170  51.410  34.040  1.00  0.00           C  
ATOM   1298  HN  PHE    87      48.510  52.160  29.850  1.00  0.00           H  
ATOM   1299  HA  PHE    87      48.800  49.650  28.230  1.00  0.00           H  
ATOM   1300  HB1 PHE    87      50.650  49.630  29.930  1.00  0.00           H  
ATOM   1301  HB2 PHE    87      49.390  48.460  30.350  1.00  0.00           H  
ATOM   1302  HD1 PHE    87      47.880  48.820  32.310  1.00  0.00           H  
ATOM   1303  HD2 PHE    87      50.760  51.790  31.050  1.00  0.00           H  
ATOM   1304  HE1 PHE    87      47.800  49.820  34.470  1.00  0.00           H  
ATOM   1305  HE2 PHE    87      50.640  52.890  33.410  1.00  0.00           H  
ATOM   1306  HZ  PHE    87      49.140  51.760  35.070  1.00  0.00           H  
ATOM   1307  N   GLY    88      46.270  50.760  29.480  1.00  0.00           N  
ATOM   1308  CA  GLY    88      44.960  50.630  30.170  1.00  0.00           C  
ATOM   1309  C   GLY    88      43.770  51.360  29.580  1.00  0.00           C  
ATOM   1310  O   GLY    88      43.790  52.410  29.020  1.00  0.00           O  
ATOM   1311  HN  GLY    88      46.600  51.680  29.260  1.00  0.00           H  
ATOM   1312  HA1 GLY    88      45.140  50.940  31.190  1.00  0.00           H  
ATOM   1313  HA2 GLY    88      44.640  49.600  30.230  1.00  0.00           H  
ATOM   1314  N   GLU    89      42.560  50.690  29.730  1.00  0.00           N  
ATOM   1315  CA  GLU    89      41.330  51.110  29.150  1.00  0.00           C  
ATOM   1316  C   GLU    89      40.130  50.960  30.050  1.00  0.00           C  
ATOM   1317  O   GLU    89      39.960  49.910  30.710  1.00  0.00           O  
ATOM   1318  CB  GLU    89      41.110  50.440  27.760  1.00  0.00           C  
ATOM   1319  CG  GLU    89      39.890  50.830  26.920  1.00  0.00           C  
ATOM   1320  CD  GLU    89      39.800  50.210  25.500  1.00  0.00           C  
ATOM   1321  OE1 GLU    89      40.770  50.180  24.770  1.00  0.00           O  
ATOM   1322  OE2 GLU    89      38.690  49.850  24.990  1.00  0.00           O1-
ATOM   1323  HN  GLU    89      42.510  49.860  30.290  1.00  0.00           H  
ATOM   1324  HA  GLU    89      41.320  52.180  28.970  1.00  0.00           H  
ATOM   1325  HB1 GLU    89      40.940  49.390  28.060  1.00  0.00           H  
ATOM   1326  HB2 GLU    89      42.080  50.560  27.220  1.00  0.00           H  
ATOM   1327  HG1 GLU    89      40.010  51.920  26.700  1.00  0.00           H  
ATOM   1328  HG2 GLU    89      38.960  50.690  27.510  1.00  0.00           H  
ATOM   1329  N   VAL    90      39.240  51.970  30.050  1.00  0.00           N  
ATOM   1330  CA  VAL    90      38.100  52.020  30.860  1.00  0.00           C  
ATOM   1331  C   VAL    90      36.950  52.220  29.830  1.00  0.00           C  
ATOM   1332  O   VAL    90      36.980  53.110  28.950  1.00  0.00           O  
ATOM   1333  CB  VAL    90      38.040  53.280  31.840  1.00  0.00           C  
ATOM   1334  CG1 VAL    90      36.750  53.200  32.680  1.00  0.00           C  
ATOM   1335  CG2 VAL    90      39.300  53.340  32.750  1.00  0.00           C  
ATOM   1336  HN  VAL    90      39.410  52.760  29.480  1.00  0.00           H  
ATOM   1337  HA  VAL    90      37.960  51.050  31.300  1.00  0.00           H  
ATOM   1338  HB  VAL    90      38.100  54.210  31.230  1.00  0.00           H  
ATOM   1339 1HG1 VAL    90      36.650  52.200  33.150  1.00  0.00           H  
ATOM   1340 2HG1 VAL    90      35.870  53.440  32.050  1.00  0.00           H  
ATOM   1341 3HG1 VAL    90      36.790  53.850  33.580  1.00  0.00           H  
ATOM   1342 1HG2 VAL    90      40.240  53.520  32.190  1.00  0.00           H  
ATOM   1343 2HG2 VAL    90      39.420  52.400  33.330  1.00  0.00           H  
ATOM   1344 3HG2 VAL    90      39.120  54.150  33.490  1.00  0.00           H  
ATOM   1345  N   GLN    91      35.910  51.370  29.950  1.00  0.00           N  
ATOM   1346  CA  GLN    91      34.770  51.370  29.090  1.00  0.00           C  
ATOM   1347  C   GLN    91      33.640  50.880  29.890  1.00  0.00           C  
ATOM   1348  O   GLN    91      33.750  50.580  31.060  1.00  0.00           O  
ATOM   1349  CB  GLN    91      35.100  50.510  27.780  1.00  0.00           C  
ATOM   1350  CG  GLN    91      35.530  49.010  28.020  1.00  0.00           C  
ATOM   1351  CD  GLN    91      35.550  48.070  26.890  1.00  0.00           C  
ATOM   1352  NE2 GLN    91      36.120  48.480  25.780  1.00  0.00           N  
ATOM   1353  OE1 GLN    91      35.120  46.960  27.070  1.00  0.00           O  
ATOM   1354  HN  GLN    91      35.850  50.750  30.730  1.00  0.00           H  
ATOM   1355  HA  GLN    91      34.720  52.400  28.770  1.00  0.00           H  
ATOM   1356  HB1 GLN    91      35.990  51.060  27.400  1.00  0.00           H  
ATOM   1357  HB2 GLN    91      34.320  50.560  26.990  1.00  0.00           H  
ATOM   1358  HG1 GLN    91      34.880  48.570  28.800  1.00  0.00           H  
ATOM   1359  HG2 GLN    91      36.480  48.980  28.590  1.00  0.00           H  
ATOM   1360 1HE2 GLN    91      36.550  49.380  25.810  1.00  0.00           H  
ATOM   1361 2HE2 GLN    91      36.390  47.800  25.100  1.00  0.00           H  
ATOM   1362  N   LEU    92      32.430  51.010  29.340  1.00  0.00           N  
ATOM   1363  CA  LEU    92      31.190  50.870  30.070  1.00  0.00           C  
ATOM   1364  C   LEU    92      30.340  49.890  29.310  1.00  0.00           C  
ATOM   1365  O   LEU    92      29.960  50.030  28.170  1.00  0.00           O  
ATOM   1366  CB  LEU    92      30.400  52.160  30.150  1.00  0.00           C  
ATOM   1367  CG  LEU    92      30.950  53.270  31.050  1.00  0.00           C  
ATOM   1368  CD1 LEU    92      30.190  54.620  30.860  1.00  0.00           C  
ATOM   1369  CD2 LEU    92      30.930  52.930  32.520  1.00  0.00           C  
ATOM   1370  HN  LEU    92      32.350  51.310  28.390  1.00  0.00           H  
ATOM   1371  HA  LEU    92      31.240  50.450  31.060  1.00  0.00           H  
ATOM   1372  HB1 LEU    92      29.350  51.970  30.460  1.00  0.00           H  
ATOM   1373  HB2 LEU    92      30.320  52.610  29.140  1.00  0.00           H  
ATOM   1374  HG  LEU    92      32.010  53.410  30.710  1.00  0.00           H  
ATOM   1375 1HD1 LEU    92      30.530  55.250  31.700  1.00  0.00           H  
ATOM   1376 2HD1 LEU    92      29.110  54.390  30.960  1.00  0.00           H  
ATOM   1377 3HD1 LEU    92      30.420  55.010  29.840  1.00  0.00           H  
ATOM   1378 1HD2 LEU    92      29.900  52.770  32.910  1.00  0.00           H  
ATOM   1379 2HD2 LEU    92      31.360  53.790  33.090  1.00  0.00           H  
ATOM   1380 3HD2 LEU    92      31.560  52.040  32.700  1.00  0.00           H  
ATOM   1381  N   VAL    93      29.940  48.850  30.080  1.00  0.00           N  
ATOM   1382  CA  VAL    93      29.410  47.550  29.670  1.00  0.00           C  
ATOM   1383  C   VAL    93      28.050  47.220  30.320  1.00  0.00           C  
ATOM   1384  O   VAL    93      27.800  47.610  31.440  1.00  0.00           O  
ATOM   1385  CB  VAL    93      30.360  46.310  29.880  1.00  0.00           C  
ATOM   1386  CG1 VAL    93      31.660  46.630  29.110  1.00  0.00           C  
ATOM   1387  CG2 VAL    93      30.460  45.850  31.350  1.00  0.00           C  
ATOM   1388  HN  VAL    93      30.000  48.800  31.080  1.00  0.00           H  
ATOM   1389  HA  VAL    93      29.240  47.650  28.610  1.00  0.00           H  
ATOM   1390  HB  VAL    93      29.910  45.450  29.340  1.00  0.00           H  
ATOM   1391 1HG1 VAL    93      32.330  47.270  29.720  1.00  0.00           H  
ATOM   1392 2HG1 VAL    93      31.450  47.120  28.140  1.00  0.00           H  
ATOM   1393 3HG1 VAL    93      32.180  45.680  28.860  1.00  0.00           H  
ATOM   1394 1HG2 VAL    93      30.820  46.660  32.020  1.00  0.00           H  
ATOM   1395 2HG2 VAL    93      31.260  45.100  31.560  1.00  0.00           H  
ATOM   1396 3HG2 VAL    93      29.540  45.370  31.730  1.00  0.00           H  
ATOM   1397  N   ARG    94      27.150  46.530  29.660  1.00  0.00           N  
ATOM   1398  CA  ARG    94      25.980  45.920  30.260  1.00  0.00           C  
ATOM   1399  C   ARG    94      26.250  44.450  30.310  1.00  0.00           C  
ATOM   1400  O   ARG    94      26.690  43.890  29.320  1.00  0.00           O  
ATOM   1401  CB  ARG    94      24.690  46.370  29.390  1.00  0.00           C  
ATOM   1402  CG  ARG    94      24.360  47.910  29.560  1.00  0.00           C  
ATOM   1403  CD  ARG    94      23.070  48.300  28.730  1.00  0.00           C  
ATOM   1404  NE  ARG    94      22.590  49.710  29.060  1.00  0.00           N  
ATOM   1405  CZ  ARG    94      21.510  50.020  29.680  1.00  0.00           C  
ATOM   1406  NH1 ARG    94      20.700  49.130  30.210  1.00  0.00           N1+
ATOM   1407  NH2 ARG    94      21.230  51.290  29.850  1.00  0.00           N  
ATOM   1408  HN  ARG    94      27.330  46.250  28.720  1.00  0.00           H  
ATOM   1409  HA  ARG    94      25.770  46.370  31.220  1.00  0.00           H  
ATOM   1410  HB1 ARG    94      23.780  45.830  29.720  1.00  0.00           H  
ATOM   1411  HB2 ARG    94      24.890  46.040  28.350  1.00  0.00           H  
ATOM   1412  HG1 ARG    94      25.200  48.580  29.270  1.00  0.00           H  
ATOM   1413  HG2 ARG    94      24.220  48.060  30.650  1.00  0.00           H  
ATOM   1414  HD1 ARG    94      22.200  47.620  28.840  1.00  0.00           H  
ATOM   1415  HD2 ARG    94      23.270  48.140  27.650  1.00  0.00           H  
ATOM   1416  HE  ARG    94      22.990  50.480  28.570  1.00  0.00           H  
ATOM   1417 1HH1 ARG    94      19.940  49.490  30.760  1.00  0.00           H  
ATOM   1418 2HH1 ARG    94      20.890  48.150  30.190  1.00  0.00           H  
ATOM   1419 1HH2 ARG    94      21.830  51.950  29.400  1.00  0.00           H  
ATOM   1420 2HH2 ARG    94      20.420  51.610  30.340  1.00  0.00           H  
ATOM   1421  N   HSD    95      26.180  43.790  31.520  1.00  0.00           N  
ATOM   1422  CA  HSD    95      26.170  42.410  31.750  1.00  0.00           C  
ATOM   1423  C   HSD    95      25.030  41.660  30.980  1.00  0.00           C  
ATOM   1424  O   HSD    95      23.910  42.200  30.890  1.00  0.00           O  
ATOM   1425  CB  HSD    95      25.910  41.990  33.300  1.00  0.00           C  
ATOM   1426  CG  HSD    95      25.850  40.570  33.700  1.00  0.00           C  
ATOM   1427  CD2 HSD    95      24.950  39.900  34.530  1.00  0.00           C  
ATOM   1428  ND1 HSD    95      26.880  39.660  33.400  1.00  0.00           N  
ATOM   1429  CE1 HSD    95      26.510  38.530  34.070  1.00  0.00           C  
ATOM   1430  NE2 HSD    95      25.350  38.630  34.740  1.00  0.00           N  
ATOM   1431  HN  HSD    95      26.100  44.430  32.280  1.00  0.00           H  
ATOM   1432  HA  HSD    95      27.070  41.960  31.350  1.00  0.00           H  
ATOM   1433  HB1 HSD    95      24.960  42.490  33.600  1.00  0.00           H  
ATOM   1434  HB2 HSD    95      26.740  42.420  33.900  1.00  0.00           H  
ATOM   1435  HD1 HSD    95      27.780  39.800  32.980  1.00  0.00           H  
ATOM   1436  HD2 HSD    95      24.100  40.330  35.050  1.00  0.00           H  
ATOM   1437  HE1 HSD    95      27.250  37.730  34.120  1.00  0.00           H  
ATOM   1438  N   LYS    96      25.460  40.490  30.510  1.00  0.00           N  
ATOM   1439  CA  LYS    96      24.790  39.710  29.470  1.00  0.00           C  
ATOM   1440  C   LYS    96      23.270  39.630  29.680  1.00  0.00           C  
ATOM   1441  O   LYS    96      22.570  40.110  28.840  1.00  0.00           O  
ATOM   1442  CB  LYS    96      25.460  38.340  29.300  1.00  0.00           C  
ATOM   1443  CG  LYS    96      24.610  37.410  28.350  1.00  0.00           C  
ATOM   1444  CD  LYS    96      24.420  37.880  26.840  1.00  0.00           C  
ATOM   1445  CE  LYS    96      25.700  38.060  26.040  1.00  0.00           C  
ATOM   1446  NZ  LYS    96      25.460  38.880  24.780  1.00  0.00           N1+
ATOM   1447  HN  LYS    96      26.330  40.060  30.750  1.00  0.00           H  
ATOM   1448  HA  LYS    96      24.900  40.220  28.520  1.00  0.00           H  
ATOM   1449  HB1 LYS    96      25.450  37.790  30.260  1.00  0.00           H  
ATOM   1450  HB2 LYS    96      26.460  38.450  28.830  1.00  0.00           H  
ATOM   1451  HG1 LYS    96      23.660  37.220  28.890  1.00  0.00           H  
ATOM   1452  HG2 LYS    96      25.200  36.470  28.380  1.00  0.00           H  
ATOM   1453  HD1 LYS    96      23.840  38.830  26.840  1.00  0.00           H  
ATOM   1454  HD2 LYS    96      23.840  37.080  26.350  1.00  0.00           H  
ATOM   1455  HE1 LYS    96      26.170  37.130  25.630  1.00  0.00           H  
ATOM   1456  HE2 LYS    96      26.540  38.580  26.550  1.00  0.00           H  
ATOM   1457  HZ1 LYS    96      25.030  39.810  24.970  1.00  0.00           H  
ATOM   1458  HZ2 LYS    96      24.880  38.320  24.120  1.00  0.00           H  
ATOM   1459  HZ3 LYS    96      26.360  39.140  24.320  1.00  0.00           H  
ATOM   1460  N   SER    97      22.670  38.940  30.760  1.00  0.00           N  
ATOM   1461  CA  SER    97      21.210  38.730  30.840  1.00  0.00           C  
ATOM   1462  C   SER    97      20.460  39.900  31.510  1.00  0.00           C  
ATOM   1463  O   SER    97      19.480  40.280  30.980  1.00  0.00           O  
ATOM   1464  CB  SER    97      20.890  37.410  31.540  1.00  0.00           C  
ATOM   1465  OG  SER    97      21.360  37.170  32.840  1.00  0.00           O  
ATOM   1466  HN  SER    97      23.180  38.330  31.360  1.00  0.00           H  
ATOM   1467  HA  SER    97      20.740  38.690  29.870  1.00  0.00           H  
ATOM   1468  HB1 SER    97      21.440  36.740  30.840  1.00  0.00           H  
ATOM   1469  HB2 SER    97      19.820  37.130  31.510  1.00  0.00           H  
ATOM   1470  HG1 SER    97      22.320  37.200  32.850  1.00  0.00           H  
ATOM   1471  N   THR    98      21.010  40.570  32.560  1.00  0.00           N  
ATOM   1472  CA  THR    98      20.300  41.670  33.230  1.00  0.00           C  
ATOM   1473  C   THR    98      20.230  43.030  32.450  1.00  0.00           C  
ATOM   1474  O   THR    98      19.360  43.860  32.610  1.00  0.00           O  
ATOM   1475  CB  THR    98      20.840  42.010  34.660  1.00  0.00           C  
ATOM   1476  CG2 THR    98      20.330  40.890  35.550  1.00  0.00           C  
ATOM   1477  OG1 THR    98      22.230  42.050  34.800  1.00  0.00           O  
ATOM   1478  HN  THR    98      21.930  40.410  32.910  1.00  0.00           H  
ATOM   1479  HA  THR    98      19.280  41.310  33.280  1.00  0.00           H  
ATOM   1480  HB  THR    98      20.320  42.920  35.030  1.00  0.00           H  
ATOM   1481  HG1 THR    98      22.360  42.180  35.740  1.00  0.00           H  
ATOM   1482 1HG2 THR    98      20.760  41.070  36.560  1.00  0.00           H  
ATOM   1483 2HG2 THR    98      20.680  39.860  35.290  1.00  0.00           H  
ATOM   1484 3HG2 THR    98      19.250  41.040  35.760  1.00  0.00           H  
ATOM   1485  N   ARG    99      21.240  43.300  31.640  1.00  0.00           N  
ATOM   1486  CA  ARG    99      21.390  44.400  30.780  1.00  0.00           C  
ATOM   1487  C   ARG    99      21.670  45.630  31.590  1.00  0.00           C  
ATOM   1488  O   ARG    99      21.890  46.770  31.120  1.00  0.00           O  
ATOM   1489  CB  ARG    99      20.280  44.730  29.820  1.00  0.00           C  
ATOM   1490  CG  ARG    99      19.450  43.590  29.210  1.00  0.00           C  
ATOM   1491  CD  ARG    99      20.200  42.520  28.410  1.00  0.00           C  
ATOM   1492  NE  ARG    99      20.630  43.160  27.130  1.00  0.00           N  
ATOM   1493  CZ  ARG    99      21.690  42.780  26.410  1.00  0.00           C  
ATOM   1494  NH1 ARG    99      22.320  41.670  26.660  1.00  0.00           N1+
ATOM   1495  NH2 ARG    99      22.170  43.530  25.410  1.00  0.00           N  
ATOM   1496  HN  ARG    99      22.040  42.700  31.650  1.00  0.00           H  
ATOM   1497  HA  ARG    99      22.300  44.230  30.220  1.00  0.00           H  
ATOM   1498  HB1 ARG    99      20.490  45.520  29.070  1.00  0.00           H  
ATOM   1499  HB2 ARG    99      19.450  45.230  30.380  1.00  0.00           H  
ATOM   1500  HG1 ARG    99      18.650  44.040  28.580  1.00  0.00           H  
ATOM   1501  HG2 ARG    99      19.040  43.040  30.080  1.00  0.00           H  
ATOM   1502  HD1 ARG    99      19.550  41.650  28.160  1.00  0.00           H  
ATOM   1503  HD2 ARG    99      21.140  42.210  28.920  1.00  0.00           H  
ATOM   1504  HE  ARG    99      20.320  44.100  26.960  1.00  0.00           H  
ATOM   1505 1HH1 ARG    99      22.130  41.190  27.510  1.00  0.00           H  
ATOM   1506 2HH1 ARG    99      23.010  41.420  25.970  1.00  0.00           H  
ATOM   1507 1HH2 ARG    99      22.010  44.510  25.430  1.00  0.00           H  
ATOM   1508 2HH2 ARG    99      22.990  43.200  24.940  1.00  0.00           H  
ATOM   1509  N   LYS   100      21.860  45.530  32.880  1.00  0.00           N  
ATOM   1510  CA  LYS   100      22.220  46.540  33.850  1.00  0.00           C  
ATOM   1511  C   LYS   100      23.690  47.060  33.670  1.00  0.00           C  
ATOM   1512  O   LYS   100      24.600  46.300  33.310  1.00  0.00           O  
ATOM   1513  CB  LYS   100      22.110  46.030  35.300  1.00  0.00           C  
ATOM   1514  CG  LYS   100      20.580  46.010  35.780  1.00  0.00           C  
ATOM   1515  CD  LYS   100      20.200  45.440  37.140  1.00  0.00           C  
ATOM   1516  CE  LYS   100      18.790  45.760  37.630  1.00  0.00           C  
ATOM   1517  NZ  LYS   100      18.740  47.090  38.230  1.00  0.00           N1+
ATOM   1518  HN  LYS   100      21.820  44.590  33.230  1.00  0.00           H  
ATOM   1519  HA  LYS   100      21.660  47.450  33.730  1.00  0.00           H  
ATOM   1520  HB1 LYS   100      22.540  46.770  36.010  1.00  0.00           H  
ATOM   1521  HB2 LYS   100      22.440  44.970  35.340  1.00  0.00           H  
ATOM   1522  HG1 LYS   100      19.950  45.430  35.060  1.00  0.00           H  
ATOM   1523  HG2 LYS   100      20.290  47.070  35.630  1.00  0.00           H  
ATOM   1524  HD1 LYS   100      20.930  45.860  37.860  1.00  0.00           H  
ATOM   1525  HD2 LYS   100      20.300  44.340  37.040  1.00  0.00           H  
ATOM   1526  HE1 LYS   100      18.400  45.010  38.350  1.00  0.00           H  
ATOM   1527  HE2 LYS   100      18.220  45.740  36.680  1.00  0.00           H  
ATOM   1528  HZ1 LYS   100      19.360  47.230  39.050  1.00  0.00           H  
ATOM   1529  HZ2 LYS   100      17.750  47.310  38.450  1.00  0.00           H  
ATOM   1530  HZ3 LYS   100      19.190  47.790  37.600  1.00  0.00           H  
ATOM   1531  N   VAL   101      24.010  48.380  33.970  1.00  0.00           N  
ATOM   1532  CA  VAL   101      25.320  48.910  33.720  1.00  0.00           C  
ATOM   1533  C   VAL   101      26.290  48.660  34.810  1.00  0.00           C  
ATOM   1534  O   VAL   101      25.910  48.570  36.000  1.00  0.00           O  
ATOM   1535  CB  VAL   101      25.220  50.470  33.470  1.00  0.00           C  
ATOM   1536  CG1 VAL   101      24.320  50.550  32.220  1.00  0.00           C  
ATOM   1537  CG2 VAL   101      24.520  51.230  34.660  1.00  0.00           C  
ATOM   1538  HN  VAL   101      23.230  48.950  34.240  1.00  0.00           H  
ATOM   1539  HA  VAL   101      25.700  48.460  32.820  1.00  0.00           H  
ATOM   1540  HB  VAL   101      26.220  50.930  33.310  1.00  0.00           H  
ATOM   1541 1HG1 VAL   101      24.320  51.640  31.980  1.00  0.00           H  
ATOM   1542 2HG1 VAL   101      23.270  50.230  32.400  1.00  0.00           H  
ATOM   1543 3HG1 VAL   101      24.570  49.910  31.340  1.00  0.00           H  
ATOM   1544 1HG2 VAL   101      23.540  50.770  34.930  1.00  0.00           H  
ATOM   1545 2HG2 VAL   101      24.420  52.320  34.440  1.00  0.00           H  
ATOM   1546 3HG2 VAL   101      25.130  51.120  35.580  1.00  0.00           H  
ATOM   1547  N   TYR   102      27.540  48.460  34.320  1.00  0.00           N  
ATOM   1548  CA  TYR   102      28.720  48.280  35.140  1.00  0.00           C  
ATOM   1549  C   TYR   102      29.830  48.970  34.400  1.00  0.00           C  
ATOM   1550  O   TYR   102      29.810  49.090  33.180  1.00  0.00           O  
ATOM   1551  CB  TYR   102      29.150  46.820  35.140  1.00  0.00           C  
ATOM   1552  CG  TYR   102      28.140  45.990  35.910  1.00  0.00           C  
ATOM   1553  CD1 TYR   102      28.370  45.780  37.330  1.00  0.00           C  
ATOM   1554  CD2 TYR   102      26.980  45.490  35.400  1.00  0.00           C  
ATOM   1555  CE1 TYR   102      27.360  45.200  38.130  1.00  0.00           C  
ATOM   1556  CE2 TYR   102      25.970  44.960  36.200  1.00  0.00           C  
ATOM   1557  CZ  TYR   102      26.060  44.870  37.580  1.00  0.00           C  
ATOM   1558  OH  TYR   102      25.210  44.030  38.270  1.00  0.00           O  
ATOM   1559  HN  TYR   102      27.660  48.470  33.330  1.00  0.00           H  
ATOM   1560  HA  TYR   102      28.720  48.650  36.150  1.00  0.00           H  
ATOM   1561  HB1 TYR   102      30.140  46.660  35.640  1.00  0.00           H  
ATOM   1562  HB2 TYR   102      29.300  46.390  34.130  1.00  0.00           H  
ATOM   1563  HD1 TYR   102      29.260  46.120  37.830  1.00  0.00           H  
ATOM   1564  HD2 TYR   102      26.710  45.680  34.370  1.00  0.00           H  
ATOM   1565  HE1 TYR   102      27.500  44.970  39.170  1.00  0.00           H  
ATOM   1566  HE2 TYR   102      25.080  44.610  35.700  1.00  0.00           H  
ATOM   1567  HH  TYR   102      25.340  44.140  39.220  1.00  0.00           H  
ATOM   1568  N   ALA   103      30.890  49.360  35.110  1.00  0.00           N  
ATOM   1569  CA  ALA   103      32.070  49.780  34.510  1.00  0.00           C  
ATOM   1570  C   ALA   103      32.990  48.570  34.410  1.00  0.00           C  
ATOM   1571  O   ALA   103      33.080  47.660  35.230  1.00  0.00           O  
ATOM   1572  CB  ALA   103      32.750  50.970  35.140  1.00  0.00           C  
ATOM   1573  HN  ALA   103      30.800  49.440  36.100  1.00  0.00           H  
ATOM   1574  HA  ALA   103      31.930  50.120  33.490  1.00  0.00           H  
ATOM   1575  HB1 ALA   103      32.040  51.820  35.240  1.00  0.00           H  
ATOM   1576  HB2 ALA   103      33.650  51.470  34.730  1.00  0.00           H  
ATOM   1577  HB3 ALA   103      32.930  50.650  36.190  1.00  0.00           H  
ATOM   1578  N   MET   104      33.820  48.610  33.330  1.00  0.00           N  
ATOM   1579  CA  MET   104      34.800  47.630  33.020  1.00  0.00           C  
ATOM   1580  C   MET   104      36.190  48.330  32.870  1.00  0.00           C  
ATOM   1581  O   MET   104      36.350  49.260  32.060  1.00  0.00           O  
ATOM   1582  CB  MET   104      34.500  46.800  31.710  1.00  0.00           C  
ATOM   1583  CG  MET   104      35.550  45.690  31.340  1.00  0.00           C  
ATOM   1584  SD  MET   104      35.340  44.120  32.250  1.00  0.00           S  
ATOM   1585  CE  MET   104      33.960  43.270  31.490  1.00  0.00           C  
ATOM   1586  HN  MET   104      33.810  49.390  32.710  1.00  0.00           H  
ATOM   1587  HA  MET   104      34.920  46.910  33.820  1.00  0.00           H  
ATOM   1588  HB1 MET   104      34.520  47.540  30.880  1.00  0.00           H  
ATOM   1589  HB2 MET   104      33.470  46.390  31.710  1.00  0.00           H  
ATOM   1590  HG1 MET   104      36.610  46.000  31.440  1.00  0.00           H  
ATOM   1591  HG2 MET   104      35.390  45.540  30.250  1.00  0.00           H  
ATOM   1592  HE1 MET   104      33.980  43.390  30.380  1.00  0.00           H  
ATOM   1593  HE2 MET   104      32.990  43.710  31.820  1.00  0.00           H  
ATOM   1594  HE3 MET   104      33.810  42.210  31.770  1.00  0.00           H  
ATOM   1595  N   LYS   105      37.230  47.860  33.670  1.00  0.00           N  
ATOM   1596  CA  LYS   105      38.550  48.340  33.440  1.00  0.00           C  
ATOM   1597  C   LYS   105      39.400  47.150  32.940  1.00  0.00           C  
ATOM   1598  O   LYS   105      39.380  46.040  33.490  1.00  0.00           O  
ATOM   1599  CB  LYS   105      39.080  49.020  34.730  1.00  0.00           C  
ATOM   1600  CG  LYS   105      40.510  49.380  34.700  1.00  0.00           C  
ATOM   1601  CD  LYS   105      40.830  50.450  35.650  1.00  0.00           C  
ATOM   1602  CE  LYS   105      42.380  50.720  35.810  1.00  0.00           C  
ATOM   1603  NZ  LYS   105      42.650  51.720  36.860  1.00  0.00           N1+
ATOM   1604  HN  LYS   105      37.050  47.230  34.420  1.00  0.00           H  
ATOM   1605  HA  LYS   105      38.490  49.030  32.610  1.00  0.00           H  
ATOM   1606  HB1 LYS   105      38.760  48.350  35.560  1.00  0.00           H  
ATOM   1607  HB2 LYS   105      38.320  49.810  34.870  1.00  0.00           H  
ATOM   1608  HG1 LYS   105      40.700  49.690  33.650  1.00  0.00           H  
ATOM   1609  HG2 LYS   105      41.150  48.490  34.850  1.00  0.00           H  
ATOM   1610  HD1 LYS   105      40.440  50.000  36.590  1.00  0.00           H  
ATOM   1611  HD2 LYS   105      40.290  51.390  35.430  1.00  0.00           H  
ATOM   1612  HE1 LYS   105      42.700  51.120  34.820  1.00  0.00           H  
ATOM   1613  HE2 LYS   105      42.940  49.810  36.110  1.00  0.00           H  
ATOM   1614  HZ1 LYS   105      41.810  51.740  37.470  1.00  0.00           H  
ATOM   1615  HZ2 LYS   105      42.780  52.710  36.570  1.00  0.00           H  
ATOM   1616  HZ3 LYS   105      43.380  51.380  37.520  1.00  0.00           H  
ATOM   1617  N   LEU   106      40.220  47.390  31.800  1.00  0.00           N  
ATOM   1618  CA  LEU   106      41.080  46.350  31.300  1.00  0.00           C  
ATOM   1619  C   LEU   106      42.510  46.830  31.130  1.00  0.00           C  
ATOM   1620  O   LEU   106      42.780  47.870  30.570  1.00  0.00           O  
ATOM   1621  CB  LEU   106      40.560  45.720  29.880  1.00  0.00           C  
ATOM   1622  CG  LEU   106      40.130  46.620  28.780  1.00  0.00           C  
ATOM   1623  CD1 LEU   106      40.300  46.000  27.380  1.00  0.00           C  
ATOM   1624  CD2 LEU   106      38.720  47.270  28.860  1.00  0.00           C  
ATOM   1625  HN  LEU   106      40.130  48.180  31.200  1.00  0.00           H  
ATOM   1626  HA  LEU   106      41.100  45.510  31.980  1.00  0.00           H  
ATOM   1627  HB1 LEU   106      39.800  44.980  30.210  1.00  0.00           H  
ATOM   1628  HB2 LEU   106      41.430  45.120  29.520  1.00  0.00           H  
ATOM   1629  HG  LEU   106      40.910  47.410  28.850  1.00  0.00           H  
ATOM   1630 1HD1 LEU   106      41.330  46.090  26.980  1.00  0.00           H  
ATOM   1631 2HD1 LEU   106      39.820  46.690  26.650  1.00  0.00           H  
ATOM   1632 3HD1 LEU   106      39.850  44.990  27.280  1.00  0.00           H  
ATOM   1633 1HD2 LEU   106      38.570  47.620  29.900  1.00  0.00           H  
ATOM   1634 2HD2 LEU   106      37.910  46.530  28.670  1.00  0.00           H  
ATOM   1635 3HD2 LEU   106      38.600  48.170  28.220  1.00  0.00           H  
ATOM   1636  N   LEU   107      43.440  45.990  31.630  1.00  0.00           N  
ATOM   1637  CA  LEU   107      44.890  46.260  31.730  1.00  0.00           C  
ATOM   1638  C   LEU   107      45.520  45.350  30.760  1.00  0.00           C  
ATOM   1639  O   LEU   107      45.270  44.120  30.890  1.00  0.00           O  
ATOM   1640  CB  LEU   107      45.530  46.060  33.160  1.00  0.00           C  
ATOM   1641  CG  LEU   107      44.920  46.870  34.340  1.00  0.00           C  
ATOM   1642  CD1 LEU   107      44.790  48.350  34.000  1.00  0.00           C  
ATOM   1643  CD2 LEU   107      43.570  46.360  34.920  1.00  0.00           C  
ATOM   1644  HN  LEU   107      43.060  45.160  32.050  1.00  0.00           H  
ATOM   1645  HA  LEU   107      45.130  47.260  31.390  1.00  0.00           H  
ATOM   1646  HB1 LEU   107      46.580  46.380  33.010  1.00  0.00           H  
ATOM   1647  HB2 LEU   107      45.490  44.960  33.310  1.00  0.00           H  
ATOM   1648  HG  LEU   107      45.630  46.710  35.180  1.00  0.00           H  
ATOM   1649 1HD1 LEU   107      45.750  48.840  33.720  1.00  0.00           H  
ATOM   1650 2HD1 LEU   107      44.330  48.880  34.860  1.00  0.00           H  
ATOM   1651 3HD1 LEU   107      44.210  48.560  33.080  1.00  0.00           H  
ATOM   1652 1HD2 LEU   107      43.410  46.630  35.990  1.00  0.00           H  
ATOM   1653 2HD2 LEU   107      43.440  45.260  34.830  1.00  0.00           H  
ATOM   1654 3HD2 LEU   107      42.830  46.950  34.360  1.00  0.00           H  
ATOM   1655  N   SER   108      46.360  45.950  29.850  1.00  0.00           N  
ATOM   1656  CA  SER   108      47.110  45.200  28.820  1.00  0.00           C  
ATOM   1657  C   SER   108      48.260  44.470  29.670  1.00  0.00           C  
ATOM   1658  O   SER   108      49.200  45.040  30.250  1.00  0.00           O  
ATOM   1659  CB  SER   108      47.710  46.070  27.630  1.00  0.00           C  
ATOM   1660  OG  SER   108      48.480  45.270  26.670  1.00  0.00           O  
ATOM   1661  HN  SER   108      46.580  46.920  29.900  1.00  0.00           H  
ATOM   1662  HA  SER   108      46.490  44.410  28.420  1.00  0.00           H  
ATOM   1663  HB1 SER   108      48.300  46.920  28.030  1.00  0.00           H  
ATOM   1664  HB2 SER   108      46.890  46.550  27.040  1.00  0.00           H  
ATOM   1665  HG1 SER   108      49.050  45.930  26.270  1.00  0.00           H  
ATOM   1666  N   LYS   109      48.030  43.180  29.750  1.00  0.00           N  
ATOM   1667  CA  LYS   109      48.600  42.330  30.800  1.00  0.00           C  
ATOM   1668  C   LYS   109      50.150  42.240  30.950  1.00  0.00           C  
ATOM   1669  O   LYS   109      50.650  42.340  32.090  1.00  0.00           O  
ATOM   1670  CB  LYS   109      48.070  40.890  30.620  1.00  0.00           C  
ATOM   1671  CG  LYS   109      48.420  39.830  31.660  1.00  0.00           C  
ATOM   1672  CD  LYS   109      47.460  38.600  31.590  1.00  0.00           C  
ATOM   1673  CE  LYS   109      47.680  37.570  30.510  1.00  0.00           C  
ATOM   1674  NZ  LYS   109      46.670  36.480  30.630  1.00  0.00           N1+
ATOM   1675  HN  LYS   109      47.320  42.820  29.150  1.00  0.00           H  
ATOM   1676  HA  LYS   109      48.190  42.750  31.710  1.00  0.00           H  
ATOM   1677  HB1 LYS   109      48.270  40.590  29.570  1.00  0.00           H  
ATOM   1678  HB2 LYS   109      46.980  41.030  30.780  1.00  0.00           H  
ATOM   1679  HG1 LYS   109      48.410  40.340  32.650  1.00  0.00           H  
ATOM   1680  HG2 LYS   109      49.480  39.490  31.650  1.00  0.00           H  
ATOM   1681  HD1 LYS   109      46.460  39.080  31.570  1.00  0.00           H  
ATOM   1682  HD2 LYS   109      47.570  38.080  32.560  1.00  0.00           H  
ATOM   1683  HE1 LYS   109      48.700  37.140  30.600  1.00  0.00           H  
ATOM   1684  HE2 LYS   109      47.550  38.000  29.500  1.00  0.00           H  
ATOM   1685  HZ1 LYS   109      46.890  35.560  30.210  1.00  0.00           H  
ATOM   1686  HZ2 LYS   109      45.800  36.830  30.190  1.00  0.00           H  
ATOM   1687  HZ3 LYS   109      46.470  36.070  31.570  1.00  0.00           H  
ATOM   1688  N   PHE   110      50.920  42.070  29.830  1.00  0.00           N  
ATOM   1689  CA  PHE   110      52.350  41.880  29.870  1.00  0.00           C  
ATOM   1690  C   PHE   110      52.940  43.280  29.670  1.00  0.00           C  
ATOM   1691  O   PHE   110      54.150  43.380  29.720  1.00  0.00           O  
ATOM   1692  CB  PHE   110      52.850  40.920  28.710  1.00  0.00           C  
ATOM   1693  CG  PHE   110      52.010  39.740  28.400  1.00  0.00           C  
ATOM   1694  CD1 PHE   110      52.070  38.600  29.230  1.00  0.00           C  
ATOM   1695  CD2 PHE   110      51.210  39.740  27.320  1.00  0.00           C  
ATOM   1696  CE1 PHE   110      51.270  37.490  28.940  1.00  0.00           C  
ATOM   1697  CE2 PHE   110      50.480  38.610  26.960  1.00  0.00           C  
ATOM   1698  CZ  PHE   110      50.440  37.540  27.810  1.00  0.00           C  
ATOM   1699  HN  PHE   110      50.490  42.030  28.930  1.00  0.00           H  
ATOM   1700  HA  PHE   110      52.630  41.520  30.850  1.00  0.00           H  
ATOM   1701  HB1 PHE   110      53.890  40.620  28.930  1.00  0.00           H  
ATOM   1702  HB2 PHE   110      53.030  41.540  27.810  1.00  0.00           H  
ATOM   1703  HD1 PHE   110      52.720  38.640  30.090  1.00  0.00           H  
ATOM   1704  HD2 PHE   110      51.320  40.660  26.750  1.00  0.00           H  
ATOM   1705  HE1 PHE   110      51.290  36.650  29.630  1.00  0.00           H  
ATOM   1706  HE2 PHE   110      49.880  38.650  26.070  1.00  0.00           H  
ATOM   1707  HZ  PHE   110      49.810  36.690  27.590  1.00  0.00           H  
ATOM   1708  N   GLU   111      52.130  44.300  29.540  1.00  0.00           N  
ATOM   1709  CA  GLU   111      52.540  45.710  29.410  1.00  0.00           C  
ATOM   1710  C   GLU   111      52.470  46.450  30.720  1.00  0.00           C  
ATOM   1711  O   GLU   111      53.100  47.460  30.910  1.00  0.00           O  
ATOM   1712  CB  GLU   111      51.630  46.420  28.400  1.00  0.00           C  
ATOM   1713  CG  GLU   111      51.910  46.220  26.850  1.00  0.00           C  
ATOM   1714  CD  GLU   111      51.290  47.130  25.790  1.00  0.00           C  
ATOM   1715  OE1 GLU   111      51.810  48.170  25.500  1.00  0.00           O  
ATOM   1716  OE2 GLU   111      50.220  46.780  25.250  1.00  0.00           O1-
ATOM   1717  HN  GLU   111      51.160  44.090  29.610  1.00  0.00           H  
ATOM   1718  HA  GLU   111      53.580  45.740  29.100  1.00  0.00           H  
ATOM   1719  HB1 GLU   111      51.680  47.530  28.500  1.00  0.00           H  
ATOM   1720  HB2 GLU   111      50.560  46.170  28.570  1.00  0.00           H  
ATOM   1721  HG1 GLU   111      51.890  45.140  26.600  1.00  0.00           H  
ATOM   1722  HG2 GLU   111      52.970  46.510  26.710  1.00  0.00           H  
ATOM   1723  N   MET   112      51.780  45.920  31.780  1.00  0.00           N  
ATOM   1724  CA  MET   112      51.860  46.390  33.130  1.00  0.00           C  
ATOM   1725  C   MET   112      53.330  46.500  33.700  1.00  0.00           C  
ATOM   1726  O   MET   112      53.700  47.570  34.160  1.00  0.00           O  
ATOM   1727  CB  MET   112      51.110  45.310  33.990  1.00  0.00           C  
ATOM   1728  CG  MET   112      49.580  45.480  33.790  1.00  0.00           C  
ATOM   1729  SD  MET   112      48.890  46.850  34.750  1.00  0.00           S  
ATOM   1730  CE  MET   112      48.770  45.940  36.320  1.00  0.00           C  
ATOM   1731  HN  MET   112      51.230  45.080  31.690  1.00  0.00           H  
ATOM   1732  HA  MET   112      51.350  47.330  33.230  1.00  0.00           H  
ATOM   1733  HB1 MET   112      51.330  45.490  35.060  1.00  0.00           H  
ATOM   1734  HB2 MET   112      51.470  44.310  33.660  1.00  0.00           H  
ATOM   1735  HG1 MET   112      48.970  44.600  34.070  1.00  0.00           H  
ATOM   1736  HG2 MET   112      49.310  45.730  32.740  1.00  0.00           H  
ATOM   1737  HE1 MET   112      47.860  46.300  36.860  1.00  0.00           H  
ATOM   1738  HE2 MET   112      49.670  46.120  36.950  1.00  0.00           H  
ATOM   1739  HE3 MET   112      48.690  44.850  36.120  1.00  0.00           H  
ATOM   1740  N   ILE   113      54.230  45.470  33.520  1.00  0.00           N  
ATOM   1741  CA  ILE   113      55.620  45.610  33.920  1.00  0.00           C  
ATOM   1742  C   ILE   113      56.400  46.460  33.040  1.00  0.00           C  
ATOM   1743  O   ILE   113      57.310  47.120  33.530  1.00  0.00           O  
ATOM   1744  CB  ILE   113      56.250  44.200  33.910  1.00  0.00           C  
ATOM   1745  CG1 ILE   113      57.680  44.140  34.330  1.00  0.00           C  
ATOM   1746  CG2 ILE   113      56.100  43.570  32.510  1.00  0.00           C  
ATOM   1747  CD  ILE   113      57.880  44.730  35.740  1.00  0.00           C  
ATOM   1748  HN  ILE   113      53.900  44.580  33.210  1.00  0.00           H  
ATOM   1749  HA  ILE   113      55.650  46.010  34.920  1.00  0.00           H  
ATOM   1750  HB  ILE   113      55.710  43.530  34.610  1.00  0.00           H  
ATOM   1751 1HG1 ILE   113      58.290  44.680  33.580  1.00  0.00           H  
ATOM   1752 2HG1 ILE   113      58.060  43.100  34.430  1.00  0.00           H  
ATOM   1753 1HG2 ILE   113      56.970  43.950  31.930  1.00  0.00           H  
ATOM   1754 2HG2 ILE   113      55.090  43.650  32.060  1.00  0.00           H  
ATOM   1755 3HG2 ILE   113      56.260  42.480  32.650  1.00  0.00           H  
ATOM   1756  HD1 ILE   113      57.020  44.640  36.430  1.00  0.00           H  
ATOM   1757  HD2 ILE   113      58.020  45.820  35.550  1.00  0.00           H  
ATOM   1758  HD3 ILE   113      58.860  44.470  36.200  1.00  0.00           H  
ATOM   1759  N   LYS   114      56.010  46.540  31.750  1.00  0.00           N  
ATOM   1760  CA  LYS   114      56.670  47.480  30.760  1.00  0.00           C  
ATOM   1761  C   LYS   114      56.530  48.950  31.090  1.00  0.00           C  
ATOM   1762  O   LYS   114      57.390  49.730  30.750  1.00  0.00           O  
ATOM   1763  CB  LYS   114      56.130  47.180  29.390  1.00  0.00           C  
ATOM   1764  CG  LYS   114      56.520  45.700  28.970  1.00  0.00           C  
ATOM   1765  CD  LYS   114      56.490  45.490  27.390  1.00  0.00           C  
ATOM   1766  CE  LYS   114      57.280  46.420  26.500  1.00  0.00           C  
ATOM   1767  NZ  LYS   114      57.000  46.090  25.110  1.00  0.00           N1+
ATOM   1768  HN  LYS   114      55.450  45.790  31.380  1.00  0.00           H  
ATOM   1769  HA  LYS   114      57.720  47.240  30.700  1.00  0.00           H  
ATOM   1770  HB1 LYS   114      56.560  47.920  28.680  1.00  0.00           H  
ATOM   1771  HB2 LYS   114      55.030  47.300  29.440  1.00  0.00           H  
ATOM   1772  HG1 LYS   114      55.900  44.910  29.440  1.00  0.00           H  
ATOM   1773  HG2 LYS   114      57.570  45.640  29.320  1.00  0.00           H  
ATOM   1774  HD1 LYS   114      55.430  45.540  27.040  1.00  0.00           H  
ATOM   1775  HD2 LYS   114      56.870  44.450  27.390  1.00  0.00           H  
ATOM   1776  HE1 LYS   114      58.380  46.380  26.610  1.00  0.00           H  
ATOM   1777  HE2 LYS   114      56.940  47.480  26.520  1.00  0.00           H  
ATOM   1778  HZ1 LYS   114      57.460  45.190  24.870  1.00  0.00           H  
ATOM   1779  HZ2 LYS   114      57.380  46.900  24.590  1.00  0.00           H  
ATOM   1780  HZ3 LYS   114      55.960  46.100  25.020  1.00  0.00           H  
ATOM   1781  N   ARG   115      55.430  49.350  31.760  1.00  0.00           N  
ATOM   1782  CA  ARG   115      55.080  50.740  31.960  1.00  0.00           C  
ATOM   1783  C   ARG   115      55.180  51.150  33.440  1.00  0.00           C  
ATOM   1784  O   ARG   115      54.790  52.250  33.790  1.00  0.00           O  
ATOM   1785  CB  ARG   115      53.630  51.010  31.490  1.00  0.00           C  
ATOM   1786  CG  ARG   115      53.400  50.910  29.930  1.00  0.00           C  
ATOM   1787  CD  ARG   115      54.410  51.620  29.040  1.00  0.00           C  
ATOM   1788  NE  ARG   115      53.840  51.440  27.680  1.00  0.00           N  
ATOM   1789  CZ  ARG   115      54.540  51.690  26.590  1.00  0.00           C  
ATOM   1790  NH1 ARG   115      55.770  52.090  26.650  1.00  0.00           N1+
ATOM   1791  NH2 ARG   115      53.870  51.530  25.440  1.00  0.00           N  
ATOM   1792  HN  ARG   115      54.830  48.590  32.010  1.00  0.00           H  
ATOM   1793  HA  ARG   115      55.620  51.370  31.270  1.00  0.00           H  
ATOM   1794  HB1 ARG   115      53.350  52.040  31.790  1.00  0.00           H  
ATOM   1795  HB2 ARG   115      52.990  50.190  31.870  1.00  0.00           H  
ATOM   1796  HG1 ARG   115      52.390  51.300  29.700  1.00  0.00           H  
ATOM   1797  HG2 ARG   115      53.360  49.840  29.650  1.00  0.00           H  
ATOM   1798  HD1 ARG   115      55.280  50.940  29.160  1.00  0.00           H  
ATOM   1799  HD2 ARG   115      54.530  52.700  29.250  1.00  0.00           H  
ATOM   1800  HE  ARG   115      52.990  50.920  27.600  1.00  0.00           H  
ATOM   1801 1HH1 ARG   115      56.140  52.360  27.540  1.00  0.00           H  
ATOM   1802 2HH1 ARG   115      56.130  52.470  25.800  1.00  0.00           H  
ATOM   1803 1HH2 ARG   115      52.880  51.660  25.480  1.00  0.00           H  
ATOM   1804 2HH2 ARG   115      54.350  51.860  24.620  1.00  0.00           H  
ATOM   1805  N   SER   116      55.630  50.330  34.310  1.00  0.00           N  
ATOM   1806  CA  SER   116      55.780  50.610  35.750  1.00  0.00           C  
ATOM   1807  C   SER   116      56.050  49.300  36.520  1.00  0.00           C  
ATOM   1808  O   SER   116      55.430  48.250  36.430  1.00  0.00           O  
ATOM   1809  CB  SER   116      54.640  51.400  36.530  1.00  0.00           C  
ATOM   1810  OG  SER   116      55.040  51.640  37.880  1.00  0.00           O  
ATOM   1811  HN  SER   116      56.000  49.460  34.000  1.00  0.00           H  
ATOM   1812  HA  SER   116      56.720  51.140  35.780  1.00  0.00           H  
ATOM   1813  HB1 SER   116      53.720  50.770  36.500  1.00  0.00           H  
ATOM   1814  HB2 SER   116      54.540  52.430  36.140  1.00  0.00           H  
ATOM   1815  HG1 SER   116      55.700  52.330  37.780  1.00  0.00           H  
ATOM   1816  N   ASP   117      57.130  49.420  37.320  1.00  0.00           N  
ATOM   1817  CA  ASP   117      57.800  48.410  38.030  1.00  0.00           C  
ATOM   1818  C   ASP   117      57.450  48.440  39.520  1.00  0.00           C  
ATOM   1819  O   ASP   117      58.110  47.760  40.330  1.00  0.00           O  
ATOM   1820  CB  ASP   117      59.330  48.610  37.770  1.00  0.00           C  
ATOM   1821  CG  ASP   117      59.940  49.900  38.180  1.00  0.00           C  
ATOM   1822  OD1 ASP   117      59.190  50.970  38.050  1.00  0.00           O  
ATOM   1823  OD2 ASP   117      61.130  49.930  38.420  1.00  0.00           O1-
ATOM   1824  HN  ASP   117      57.640  50.280  37.340  1.00  0.00           H  
ATOM   1825  HA  ASP   117      57.620  47.400  37.690  1.00  0.00           H  
ATOM   1826  HB1 ASP   117      59.520  48.380  36.700  1.00  0.00           H  
ATOM   1827  HB2 ASP   117      59.880  47.750  38.210  1.00  0.00           H  
ATOM   1828  N   SER   118      56.370  49.300  39.850  1.00  0.00           N  
ATOM   1829  CA  SER   118      55.750  49.460  41.140  1.00  0.00           C  
ATOM   1830  C   SER   118      54.620  48.380  41.320  1.00  0.00           C  
ATOM   1831  O   SER   118      54.290  47.630  40.380  1.00  0.00           O  
ATOM   1832  CB  SER   118      55.320  50.890  41.580  1.00  0.00           C  
ATOM   1833  OG  SER   118      54.180  51.330  40.840  1.00  0.00           O  
ATOM   1834  HN  SER   118      55.720  49.610  39.150  1.00  0.00           H  
ATOM   1835  HA  SER   118      56.570  49.260  41.810  1.00  0.00           H  
ATOM   1836  HB1 SER   118      56.210  51.530  41.370  1.00  0.00           H  
ATOM   1837  HB2 SER   118      55.040  50.920  42.650  1.00  0.00           H  
ATOM   1838  HG1 SER   118      54.490  51.440  39.940  1.00  0.00           H  
ATOM   1839  N   ALA   119      54.000  48.240  42.500  1.00  0.00           N  
ATOM   1840  CA  ALA   119      52.980  47.200  42.720  1.00  0.00           C  
ATOM   1841  C   ALA   119      51.630  47.860  42.770  1.00  0.00           C  
ATOM   1842  O   ALA   119      50.670  47.190  42.950  1.00  0.00           O  
ATOM   1843  CB  ALA   119      53.270  46.420  44.000  1.00  0.00           C  
ATOM   1844  HN  ALA   119      54.290  48.740  43.310  1.00  0.00           H  
ATOM   1845  HA  ALA   119      52.980  46.470  41.920  1.00  0.00           H  
ATOM   1846  HB1 ALA   119      52.660  45.490  44.030  1.00  0.00           H  
ATOM   1847  HB2 ALA   119      53.070  46.920  44.970  1.00  0.00           H  
ATOM   1848  HB3 ALA   119      54.350  46.150  43.920  1.00  0.00           H  
ATOM   1849  N   PHE   120      51.510  49.200  42.700  1.00  0.00           N  
ATOM   1850  CA  PHE   120      50.360  49.940  43.150  1.00  0.00           C  
ATOM   1851  C   PHE   120      49.180  49.830  42.160  1.00  0.00           C  
ATOM   1852  O   PHE   120      48.030  49.990  42.610  1.00  0.00           O  
ATOM   1853  CB  PHE   120      50.630  51.440  43.380  1.00  0.00           C  
ATOM   1854  CG  PHE   120      51.770  51.620  44.400  1.00  0.00           C  
ATOM   1855  CD1 PHE   120      52.570  52.800  44.330  1.00  0.00           C  
ATOM   1856  CD2 PHE   120      51.880  50.780  45.520  1.00  0.00           C  
ATOM   1857  CE1 PHE   120      53.530  53.060  45.230  1.00  0.00           C  
ATOM   1858  CE2 PHE   120      52.830  51.100  46.490  1.00  0.00           C  
ATOM   1859  CZ  PHE   120      53.720  52.190  46.350  1.00  0.00           C  
ATOM   1860  HN  PHE   120      52.260  49.810  42.450  1.00  0.00           H  
ATOM   1861  HA  PHE   120      49.960  49.560  44.080  1.00  0.00           H  
ATOM   1862  HB1 PHE   120      49.710  51.880  43.800  1.00  0.00           H  
ATOM   1863  HB2 PHE   120      50.830  51.830  42.360  1.00  0.00           H  
ATOM   1864  HD1 PHE   120      52.390  53.440  43.480  1.00  0.00           H  
ATOM   1865  HD2 PHE   120      51.200  49.940  45.550  1.00  0.00           H  
ATOM   1866  HE1 PHE   120      54.240  53.870  45.200  1.00  0.00           H  
ATOM   1867  HE2 PHE   120      52.910  50.510  47.390  1.00  0.00           H  
ATOM   1868  HZ  PHE   120      54.490  52.280  47.100  1.00  0.00           H  
ATOM   1869  N   PHE   121      49.390  49.370  40.880  1.00  0.00           N  
ATOM   1870  CA  PHE   121      48.360  48.940  39.950  1.00  0.00           C  
ATOM   1871  C   PHE   121      47.910  47.510  40.260  1.00  0.00           C  
ATOM   1872  O   PHE   121      46.680  47.220  40.060  1.00  0.00           O  
ATOM   1873  CB  PHE   121      48.840  49.120  38.460  1.00  0.00           C  
ATOM   1874  CG  PHE   121      49.120  50.590  38.270  1.00  0.00           C  
ATOM   1875  CD1 PHE   121      48.080  51.470  38.130  1.00  0.00           C  
ATOM   1876  CD2 PHE   121      50.530  51.020  38.230  1.00  0.00           C  
ATOM   1877  CE1 PHE   121      48.390  52.820  37.940  1.00  0.00           C  
ATOM   1878  CE2 PHE   121      50.750  52.360  37.920  1.00  0.00           C  
ATOM   1879  CZ  PHE   121      49.680  53.300  37.880  1.00  0.00           C  
ATOM   1880  HN  PHE   121      50.330  49.190  40.600  1.00  0.00           H  
ATOM   1881  HA  PHE   121      47.440  49.490  40.060  1.00  0.00           H  
ATOM   1882  HB1 PHE   121      48.070  48.900  37.690  1.00  0.00           H  
ATOM   1883  HB2 PHE   121      49.640  48.390  38.210  1.00  0.00           H  
ATOM   1884  HD1 PHE   121      47.100  51.030  38.220  1.00  0.00           H  
ATOM   1885  HD2 PHE   121      51.360  50.370  38.450  1.00  0.00           H  
ATOM   1886  HE1 PHE   121      47.610  53.550  38.090  1.00  0.00           H  
ATOM   1887  HE2 PHE   121      51.750  52.760  38.000  1.00  0.00           H  
ATOM   1888  HZ  PHE   121      49.960  54.340  37.750  1.00  0.00           H  
ATOM   1889  N   TRP   122      48.850  46.660  40.670  1.00  0.00           N  
ATOM   1890  CA  TRP   122      48.410  45.410  41.270  1.00  0.00           C  
ATOM   1891  C   TRP   122      47.590  45.530  42.620  1.00  0.00           C  
ATOM   1892  O   TRP   122      46.580  44.930  42.830  1.00  0.00           O  
ATOM   1893  CB  TRP   122      49.540  44.440  41.510  1.00  0.00           C  
ATOM   1894  CG  TRP   122      50.270  44.100  40.230  1.00  0.00           C  
ATOM   1895  CD1 TRP   122      51.640  44.330  40.090  1.00  0.00           C  
ATOM   1896  CD2 TRP   122      49.800  43.320  39.140  1.00  0.00           C  
ATOM   1897  CE2 TRP   122      50.950  43.090  38.280  1.00  0.00           C  
ATOM   1898  CE3 TRP   122      48.550  42.630  38.850  1.00  0.00           C  
ATOM   1899  NE1 TRP   122      52.020  43.690  38.920  1.00  0.00           N  
ATOM   1900  CZ2 TRP   122      50.820  42.440  37.050  1.00  0.00           C  
ATOM   1901  CZ3 TRP   122      48.560  41.940  37.680  1.00  0.00           C  
ATOM   1902  CH2 TRP   122      49.540  41.980  36.730  1.00  0.00           C  
ATOM   1903  HN  TRP   122      49.820  46.890  40.600  1.00  0.00           H  
ATOM   1904  HA  TRP   122      47.730  44.960  40.560  1.00  0.00           H  
ATOM   1905  HB1 TRP   122      49.040  43.510  41.850  1.00  0.00           H  
ATOM   1906  HB2 TRP   122      50.320  44.890  42.170  1.00  0.00           H  
ATOM   1907  HD1 TRP   122      52.260  44.740  40.880  1.00  0.00           H  
ATOM   1908  HE1 TRP   122      52.930  43.350  38.850  1.00  0.00           H  
ATOM   1909  HE3 TRP   122      47.690  42.620  39.500  1.00  0.00           H  
ATOM   1910  HZ2 TRP   122      51.560  42.590  36.280  1.00  0.00           H  
ATOM   1911  HZ3 TRP   122      47.760  41.310  37.310  1.00  0.00           H  
ATOM   1912  HH2 TRP   122      49.450  41.550  35.740  1.00  0.00           H  
ATOM   1913  N   GLU   123      48.000  46.430  43.480  1.00  0.00           N  
ATOM   1914  CA  GLU   123      47.340  46.770  44.680  1.00  0.00           C  
ATOM   1915  C   GLU   123      46.070  47.650  44.440  1.00  0.00           C  
ATOM   1916  O   GLU   123      45.230  47.570  45.340  1.00  0.00           O  
ATOM   1917  CB  GLU   123      48.250  47.480  45.750  1.00  0.00           C  
ATOM   1918  CG  GLU   123      49.360  46.530  46.210  1.00  0.00           C  
ATOM   1919  CD  GLU   123      49.830  46.770  47.610  1.00  0.00           C  
ATOM   1920  OE1 GLU   123      50.100  47.840  48.170  1.00  0.00           O  
ATOM   1921  OE2 GLU   123      50.020  45.680  48.270  1.00  0.00           O1-
ATOM   1922  HN  GLU   123      48.810  46.960  43.230  1.00  0.00           H  
ATOM   1923  HA  GLU   123      46.930  45.890  45.160  1.00  0.00           H  
ATOM   1924  HB1 GLU   123      47.620  48.030  46.500  1.00  0.00           H  
ATOM   1925  HB2 GLU   123      48.660  48.330  45.170  1.00  0.00           H  
ATOM   1926  HG1 GLU   123      50.210  46.600  45.500  1.00  0.00           H  
ATOM   1927  HG2 GLU   123      49.070  45.460  46.130  1.00  0.00           H  
ATOM   1928  N   GLU   124      45.910  48.340  43.290  1.00  0.00           N  
ATOM   1929  CA  GLU   124      44.590  48.910  42.930  1.00  0.00           C  
ATOM   1930  C   GLU   124      43.440  47.920  42.870  1.00  0.00           C  
ATOM   1931  O   GLU   124      42.320  48.240  43.210  1.00  0.00           O  
ATOM   1932  CB  GLU   124      44.680  49.660  41.600  1.00  0.00           C  
ATOM   1933  CG  GLU   124      43.410  50.020  40.910  1.00  0.00           C  
ATOM   1934  CD  GLU   124      43.640  51.020  39.830  1.00  0.00           C  
ATOM   1935  OE1 GLU   124      44.260  50.620  38.800  1.00  0.00           O  
ATOM   1936  OE2 GLU   124      43.170  52.180  39.960  1.00  0.00           O1-
ATOM   1937  HN  GLU   124      46.570  48.390  42.550  1.00  0.00           H  
ATOM   1938  HA  GLU   124      44.260  49.590  43.690  1.00  0.00           H  
ATOM   1939  HB1 GLU   124      45.350  49.050  40.940  1.00  0.00           H  
ATOM   1940  HB2 GLU   124      45.390  50.480  41.830  1.00  0.00           H  
ATOM   1941  HG1 GLU   124      42.820  50.520  41.700  1.00  0.00           H  
ATOM   1942  HG2 GLU   124      42.910  49.190  40.370  1.00  0.00           H  
ATOM   1943  N   ARG   125      43.640  46.660  42.400  1.00  0.00           N  
ATOM   1944  CA  ARG   125      42.610  45.620  42.380  1.00  0.00           C  
ATOM   1945  C   ARG   125      42.130  45.300  43.800  1.00  0.00           C  
ATOM   1946  O   ARG   125      40.940  45.000  43.980  1.00  0.00           O  
ATOM   1947  CB  ARG   125      43.260  44.380  41.640  1.00  0.00           C  
ATOM   1948  CG  ARG   125      42.260  43.240  41.280  1.00  0.00           C  
ATOM   1949  CD  ARG   125      42.710  41.810  41.630  1.00  0.00           C  
ATOM   1950  NE  ARG   125      42.710  41.650  43.120  1.00  0.00           N  
ATOM   1951  CZ  ARG   125      42.510  40.560  43.740  1.00  0.00           C  
ATOM   1952  NH1 ARG   125      42.150  39.510  43.110  1.00  0.00           N1+
ATOM   1953  NH2 ARG   125      42.790  40.480  45.000  1.00  0.00           N  
ATOM   1954  HN  ARG   125      44.490  46.420  41.940  1.00  0.00           H  
ATOM   1955  HA  ARG   125      41.810  46.060  41.810  1.00  0.00           H  
ATOM   1956  HB1 ARG   125      44.000  43.960  42.360  1.00  0.00           H  
ATOM   1957  HB2 ARG   125      43.770  44.710  40.700  1.00  0.00           H  
ATOM   1958  HG1 ARG   125      42.100  43.340  40.190  1.00  0.00           H  
ATOM   1959  HG2 ARG   125      41.270  43.490  41.730  1.00  0.00           H  
ATOM   1960  HD1 ARG   125      43.660  41.520  41.140  1.00  0.00           H  
ATOM   1961  HD2 ARG   125      41.850  41.210  41.260  1.00  0.00           H  
ATOM   1962  HE  ARG   125      43.170  42.350  43.670  1.00  0.00           H  
ATOM   1963 1HH1 ARG   125      42.280  39.420  42.120  1.00  0.00           H  
ATOM   1964 2HH1 ARG   125      42.060  38.660  43.640  1.00  0.00           H  
ATOM   1965 1HH2 ARG   125      43.320  41.230  45.400  1.00  0.00           H  
ATOM   1966 2HH2 ARG   125      43.000  39.540  45.270  1.00  0.00           H  
ATOM   1967  N   ASP   126      43.080  45.150  44.760  1.00  0.00           N  
ATOM   1968  CA  ASP   126      42.760  44.630  46.020  1.00  0.00           C  
ATOM   1969  C   ASP   126      42.030  45.650  46.850  1.00  0.00           C  
ATOM   1970  O   ASP   126      41.100  45.250  47.590  1.00  0.00           O  
ATOM   1971  CB  ASP   126      44.100  44.240  46.790  1.00  0.00           C  
ATOM   1972  CG  ASP   126      44.840  43.120  46.230  1.00  0.00           C  
ATOM   1973  OD1 ASP   126      44.640  42.530  45.110  1.00  0.00           O  
ATOM   1974  OD2 ASP   126      45.740  42.770  46.980  1.00  0.00           O1-
ATOM   1975  HN  ASP   126      44.040  45.380  44.600  1.00  0.00           H  
ATOM   1976  HA  ASP   126      42.110  43.770  46.000  1.00  0.00           H  
ATOM   1977  HB1 ASP   126      43.980  43.990  47.870  1.00  0.00           H  
ATOM   1978  HB2 ASP   126      44.730  45.150  46.720  1.00  0.00           H  
ATOM   1979  N   ILE   127      42.380  46.970  46.800  1.00  0.00           N  
ATOM   1980  CA  ILE   127      41.710  47.980  47.500  1.00  0.00           C  
ATOM   1981  C   ILE   127      40.210  47.990  47.210  1.00  0.00           C  
ATOM   1982  O   ILE   127      39.410  48.080  48.120  1.00  0.00           O  
ATOM   1983  CB  ILE   127      42.440  49.320  47.260  1.00  0.00           C  
ATOM   1984  CG1 ILE   127      43.560  49.490  48.260  1.00  0.00           C  
ATOM   1985  CG2 ILE   127      41.530  50.570  47.210  1.00  0.00           C  
ATOM   1986  CD  ILE   127      44.670  50.430  47.730  1.00  0.00           C  
ATOM   1987  HN  ILE   127      43.200  47.340  46.380  1.00  0.00           H  
ATOM   1988  HA  ILE   127      41.800  47.760  48.550  1.00  0.00           H  
ATOM   1989  HB  ILE   127      42.910  49.240  46.260  1.00  0.00           H  
ATOM   1990 1HG1 ILE   127      43.970  48.480  48.480  1.00  0.00           H  
ATOM   1991 2HG1 ILE   127      43.190  49.930  49.210  1.00  0.00           H  
ATOM   1992 1HG2 ILE   127      42.160  51.480  47.250  1.00  0.00           H  
ATOM   1993 2HG2 ILE   127      40.960  50.530  48.160  1.00  0.00           H  
ATOM   1994 3HG2 ILE   127      40.880  50.640  46.310  1.00  0.00           H  
ATOM   1995  HD1 ILE   127      44.370  51.480  47.910  1.00  0.00           H  
ATOM   1996  HD2 ILE   127      44.890  50.200  46.670  1.00  0.00           H  
ATOM   1997  HD3 ILE   127      45.660  50.310  48.220  1.00  0.00           H  
ATOM   1998  N   MET   128      39.890  47.870  45.910  1.00  0.00           N  
ATOM   1999  CA  MET   128      38.570  47.750  45.450  1.00  0.00           C  
ATOM   2000  C   MET   128      37.830  46.470  45.780  1.00  0.00           C  
ATOM   2001  O   MET   128      36.590  46.510  46.010  1.00  0.00           O  
ATOM   2002  CB  MET   128      38.350  48.110  43.980  1.00  0.00           C  
ATOM   2003  CG  MET   128      38.610  49.540  43.530  1.00  0.00           C  
ATOM   2004  SD  MET   128      38.400  49.720  41.700  1.00  0.00           S  
ATOM   2005  CE  MET   128      39.780  48.700  41.200  1.00  0.00           C  
ATOM   2006  HN  MET   128      40.570  47.820  45.180  1.00  0.00           H  
ATOM   2007  HA  MET   128      37.970  48.450  46.020  1.00  0.00           H  
ATOM   2008  HB1 MET   128      37.310  47.900  43.650  1.00  0.00           H  
ATOM   2009  HB2 MET   128      39.000  47.380  43.450  1.00  0.00           H  
ATOM   2010  HG1 MET   128      39.620  49.960  43.720  1.00  0.00           H  
ATOM   2011  HG2 MET   128      37.840  50.220  43.970  1.00  0.00           H  
ATOM   2012  HE1 MET   128      40.760  48.970  41.640  1.00  0.00           H  
ATOM   2013  HE2 MET   128      39.800  48.660  40.090  1.00  0.00           H  
ATOM   2014  HE3 MET   128      39.590  47.690  41.620  1.00  0.00           H  
ATOM   2015  N   ALA   129      38.480  45.290  45.760  1.00  0.00           N  
ATOM   2016  CA  ALA   129      37.870  43.970  46.150  1.00  0.00           C  
ATOM   2017  C   ALA   129      37.450  43.880  47.600  1.00  0.00           C  
ATOM   2018  O   ALA   129      36.370  43.380  47.950  1.00  0.00           O  
ATOM   2019  CB  ALA   129      38.780  42.890  45.760  1.00  0.00           C  
ATOM   2020  HN  ALA   129      39.450  45.100  45.590  1.00  0.00           H  
ATOM   2021  HA  ALA   129      37.010  43.940  45.500  1.00  0.00           H  
ATOM   2022  HB1 ALA   129      39.750  43.110  46.270  1.00  0.00           H  
ATOM   2023  HB2 ALA   129      39.060  42.850  44.690  1.00  0.00           H  
ATOM   2024  HB3 ALA   129      38.420  41.910  46.140  1.00  0.00           H  
ATOM   2025  N   PHE   130      38.370  44.360  48.390  1.00  0.00           N  
ATOM   2026  CA  PHE   130      38.250  44.230  49.830  1.00  0.00           C  
ATOM   2027  C   PHE   130      37.720  45.490  50.430  1.00  0.00           C  
ATOM   2028  O   PHE   130      37.890  45.740  51.620  1.00  0.00           O  
ATOM   2029  CB  PHE   130      39.580  43.750  50.460  1.00  0.00           C  
ATOM   2030  CG  PHE   130      40.300  42.590  49.830  1.00  0.00           C  
ATOM   2031  CD1 PHE   130      39.840  41.570  48.910  1.00  0.00           C  
ATOM   2032  CD2 PHE   130      41.680  42.570  50.180  1.00  0.00           C  
ATOM   2033  CE1 PHE   130      40.710  40.710  48.310  1.00  0.00           C  
ATOM   2034  CE2 PHE   130      42.550  41.690  49.440  1.00  0.00           C  
ATOM   2035  CZ  PHE   130      42.100  40.780  48.480  1.00  0.00           C  
ATOM   2036  HN  PHE   130      39.260  44.700  48.100  1.00  0.00           H  
ATOM   2037  HA  PHE   130      37.500  43.490  50.090  1.00  0.00           H  
ATOM   2038  HB1 PHE   130      39.310  43.580  51.530  1.00  0.00           H  
ATOM   2039  HB2 PHE   130      40.260  44.610  50.310  1.00  0.00           H  
ATOM   2040  HD1 PHE   130      38.780  41.510  48.730  1.00  0.00           H  
ATOM   2041  HD2 PHE   130      42.110  43.270  50.890  1.00  0.00           H  
ATOM   2042  HE1 PHE   130      40.230  40.000  47.650  1.00  0.00           H  
ATOM   2043  HE2 PHE   130      43.570  41.670  49.820  1.00  0.00           H  
ATOM   2044  HZ  PHE   130      42.820  40.130  48.010  1.00  0.00           H  
ATOM   2045  N   ALA   131      36.980  46.280  49.620  1.00  0.00           N  
ATOM   2046  CA  ALA   131      36.450  47.620  49.920  1.00  0.00           C  
ATOM   2047  C   ALA   131      35.580  47.650  51.160  1.00  0.00           C  
ATOM   2048  O   ALA   131      34.500  46.990  51.300  1.00  0.00           O  
ATOM   2049  CB  ALA   131      35.610  48.110  48.710  1.00  0.00           C  
ATOM   2050  HN  ALA   131      36.890  46.080  48.650  1.00  0.00           H  
ATOM   2051  HA  ALA   131      37.230  48.360  49.940  1.00  0.00           H  
ATOM   2052  HB1 ALA   131      35.310  49.170  48.860  1.00  0.00           H  
ATOM   2053  HB2 ALA   131      34.690  47.530  48.520  1.00  0.00           H  
ATOM   2054  HB3 ALA   131      36.320  48.110  47.860  1.00  0.00           H  
ATOM   2055  N   ASN   132      35.960  48.460  52.180  1.00  0.00           N  
ATOM   2056  CA  ASN   132      35.170  48.720  53.430  1.00  0.00           C  
ATOM   2057  C   ASN   132      35.070  50.240  53.680  1.00  0.00           C  
ATOM   2058  O   ASN   132      34.040  50.720  54.160  1.00  0.00           O  
ATOM   2059  CB  ASN   132      35.870  48.060  54.660  1.00  0.00           C  
ATOM   2060  CG  ASN   132      35.600  46.580  54.780  1.00  0.00           C  
ATOM   2061  ND2 ASN   132      36.470  45.910  55.570  1.00  0.00           N  
ATOM   2062  OD1 ASN   132      34.670  46.060  54.090  1.00  0.00           O  
ATOM   2063  HN  ASN   132      36.820  48.970  52.170  1.00  0.00           H  
ATOM   2064  HA  ASN   132      34.160  48.360  53.370  1.00  0.00           H  
ATOM   2065  HB1 ASN   132      35.400  48.510  55.570  1.00  0.00           H  
ATOM   2066  HB2 ASN   132      36.940  48.350  54.700  1.00  0.00           H  
ATOM   2067 1HD2 ASN   132      36.210  44.960  55.770  1.00  0.00           H  
ATOM   2068 2HD2 ASN   132      37.210  46.430  56.010  1.00  0.00           H  
ATOM   2069  N   SER   133      36.060  51.040  53.240  1.00  0.00           N  
ATOM   2070  CA  SER   133      35.960  52.510  53.340  1.00  0.00           C  
ATOM   2071  C   SER   133      34.750  53.090  52.470  1.00  0.00           C  
ATOM   2072  O   SER   133      34.550  52.710  51.310  1.00  0.00           O  
ATOM   2073  CB  SER   133      37.280  53.200  53.010  1.00  0.00           C  
ATOM   2074  OG  SER   133      37.370  54.570  53.430  1.00  0.00           O  
ATOM   2075  HN  SER   133      36.890  50.590  52.920  1.00  0.00           H  
ATOM   2076  HA  SER   133      35.720  52.690  54.370  1.00  0.00           H  
ATOM   2077  HB1 SER   133      37.360  53.060  51.910  1.00  0.00           H  
ATOM   2078  HB2 SER   133      38.010  52.560  53.530  1.00  0.00           H  
ATOM   2079  HG1 SER   133      37.330  54.550  54.390  1.00  0.00           H  
ATOM   2080  N   PRO   134      33.960  54.060  52.850  1.00  0.00           N  
ATOM   2081  CA  PRO   134      32.940  54.690  51.970  1.00  0.00           C  
ATOM   2082  C   PRO   134      33.430  55.690  50.920  1.00  0.00           C  
ATOM   2083  O   PRO   134      32.730  56.370  50.230  1.00  0.00           O  
ATOM   2084  CB  PRO   134      31.980  55.350  53.050  1.00  0.00           C  
ATOM   2085  CG  PRO   134      33.020  55.900  54.050  1.00  0.00           C  
ATOM   2086  CD  PRO   134      33.990  54.670  54.160  1.00  0.00           C  
ATOM   2087  HA  PRO   134      32.490  53.980  51.290  1.00  0.00           H  
ATOM   2088  HB1 PRO   134      31.310  54.580  53.480  1.00  0.00           H  
ATOM   2089  HB2 PRO   134      31.280  56.100  52.620  1.00  0.00           H  
ATOM   2090  HG1 PRO   134      33.590  56.730  53.590  1.00  0.00           H  
ATOM   2091  HG2 PRO   134      32.530  56.200  55.010  1.00  0.00           H  
ATOM   2092  HD1 PRO   134      34.970  55.140  54.410  1.00  0.00           H  
ATOM   2093  HD2 PRO   134      33.540  53.990  54.910  1.00  0.00           H  
ATOM   2094  N   TRP   135      34.770  55.700  50.680  1.00  0.00           N  
ATOM   2095  CA  TRP   135      35.550  56.490  49.690  1.00  0.00           C  
ATOM   2096  C   TRP   135      36.010  55.670  48.500  1.00  0.00           C  
ATOM   2097  O   TRP   135      36.630  56.220  47.590  1.00  0.00           O  
ATOM   2098  CB  TRP   135      36.740  57.260  50.350  1.00  0.00           C  
ATOM   2099  CG  TRP   135      36.210  58.200  51.390  1.00  0.00           C  
ATOM   2100  CD1 TRP   135      36.170  57.920  52.720  1.00  0.00           C  
ATOM   2101  CD2 TRP   135      35.650  59.460  51.180  1.00  0.00           C  
ATOM   2102  CE2 TRP   135      35.370  60.000  52.470  1.00  0.00           C  
ATOM   2103  CE3 TRP   135      35.480  60.230  50.080  1.00  0.00           C  
ATOM   2104  NE1 TRP   135      35.700  59.040  53.340  1.00  0.00           N  
ATOM   2105  CZ2 TRP   135      34.900  61.280  52.610  1.00  0.00           C  
ATOM   2106  CZ3 TRP   135      35.140  61.570  50.240  1.00  0.00           C  
ATOM   2107  CH2 TRP   135      34.880  62.100  51.430  1.00  0.00           C  
ATOM   2108  HN  TRP   135      35.340  55.250  51.370  1.00  0.00           H  
ATOM   2109  HA  TRP   135      34.910  57.320  49.440  1.00  0.00           H  
ATOM   2110  HB1 TRP   135      37.350  57.880  49.660  1.00  0.00           H  
ATOM   2111  HB2 TRP   135      37.520  56.610  50.800  1.00  0.00           H  
ATOM   2112  HD1 TRP   135      36.610  57.080  53.230  1.00  0.00           H  
ATOM   2113  HE1 TRP   135      35.700  59.150  54.310  1.00  0.00           H  
ATOM   2114  HE3 TRP   135      35.810  59.880  49.110  1.00  0.00           H  
ATOM   2115  HZ2 TRP   135      34.850  61.650  53.630  1.00  0.00           H  
ATOM   2116  HZ3 TRP   135      35.260  62.190  49.360  1.00  0.00           H  
ATOM   2117  HH2 TRP   135      34.660  63.130  51.670  1.00  0.00           H  
ATOM   2118  N   VAL   136      35.690  54.390  48.410  1.00  0.00           N  
ATOM   2119  CA  VAL   136      36.170  53.440  47.340  1.00  0.00           C  
ATOM   2120  C   VAL   136      34.970  52.840  46.540  1.00  0.00           C  
ATOM   2121  O   VAL   136      33.950  52.460  47.150  1.00  0.00           O  
ATOM   2122  CB  VAL   136      37.140  52.360  47.920  1.00  0.00           C  
ATOM   2123  CG1 VAL   136      36.580  51.790  49.190  1.00  0.00           C  
ATOM   2124  CG2 VAL   136      37.390  51.240  46.870  1.00  0.00           C  
ATOM   2125  HN  VAL   136      35.140  54.040  49.160  1.00  0.00           H  
ATOM   2126  HA  VAL   136      36.780  54.030  46.660  1.00  0.00           H  
ATOM   2127  HB  VAL   136      38.110  52.880  48.090  1.00  0.00           H  
ATOM   2128 1HG1 VAL   136      37.210  50.900  49.420  1.00  0.00           H  
ATOM   2129 2HG1 VAL   136      35.530  51.420  49.170  1.00  0.00           H  
ATOM   2130 3HG1 VAL   136      36.620  52.610  49.940  1.00  0.00           H  
ATOM   2131 1HG2 VAL   136      37.540  51.630  45.840  1.00  0.00           H  
ATOM   2132 2HG2 VAL   136      36.530  50.550  46.770  1.00  0.00           H  
ATOM   2133 3HG2 VAL   136      38.310  50.680  47.150  1.00  0.00           H  
ATOM   2134  N   VAL   137      35.060  52.920  45.190  1.00  0.00           N  
ATOM   2135  CA  VAL   137      34.220  52.230  44.230  1.00  0.00           C  
ATOM   2136  C   VAL   137      34.340  50.650  44.360  1.00  0.00           C  
ATOM   2137  O   VAL   137      35.360  50.080  44.640  1.00  0.00           O  
ATOM   2138  CB  VAL   137      34.360  52.680  42.820  1.00  0.00           C  
ATOM   2139  CG1 VAL   137      35.700  52.420  42.310  1.00  0.00           C  
ATOM   2140  CG2 VAL   137      33.290  52.030  41.890  1.00  0.00           C  
ATOM   2141  HN  VAL   137      35.820  53.470  44.840  1.00  0.00           H  
ATOM   2142  HA  VAL   137      33.210  52.430  44.580  1.00  0.00           H  
ATOM   2143  HB  VAL   137      34.330  53.790  42.760  1.00  0.00           H  
ATOM   2144 1HG1 VAL   137      35.990  51.340  42.350  1.00  0.00           H  
ATOM   2145 2HG1 VAL   137      36.400  53.090  42.850  1.00  0.00           H  
ATOM   2146 3HG1 VAL   137      35.850  52.770  41.270  1.00  0.00           H  
ATOM   2147 1HG2 VAL   137      32.320  52.470  42.210  1.00  0.00           H  
ATOM   2148 2HG2 VAL   137      33.240  50.930  42.050  1.00  0.00           H  
ATOM   2149 3HG2 VAL   137      33.390  52.270  40.810  1.00  0.00           H  
ATOM   2150  N   GLN   138      33.180  49.890  44.240  1.00  0.00           N  
ATOM   2151  CA  GLN   138      33.190  48.460  44.600  1.00  0.00           C  
ATOM   2152  C   GLN   138      33.430  47.630  43.340  1.00  0.00           C  
ATOM   2153  O   GLN   138      32.740  47.740  42.360  1.00  0.00           O  
ATOM   2154  CB  GLN   138      31.740  48.170  45.120  1.00  0.00           C  
ATOM   2155  CG  GLN   138      31.470  46.750  45.700  1.00  0.00           C  
ATOM   2156  CD  GLN   138      32.310  46.520  46.900  1.00  0.00           C  
ATOM   2157  NE2 GLN   138      33.330  45.650  46.770  1.00  0.00           N  
ATOM   2158  OE1 GLN   138      32.030  46.970  48.010  1.00  0.00           O  
ATOM   2159  HN  GLN   138      32.250  50.240  44.140  1.00  0.00           H  
ATOM   2160  HA  GLN   138      33.910  48.280  45.370  1.00  0.00           H  
ATOM   2161  HB1 GLN   138      31.030  48.300  44.270  1.00  0.00           H  
ATOM   2162  HB2 GLN   138      31.470  48.890  45.930  1.00  0.00           H  
ATOM   2163  HG1 GLN   138      31.700  46.080  44.830  1.00  0.00           H  
ATOM   2164  HG2 GLN   138      30.420  46.550  46.000  1.00  0.00           H  
ATOM   2165 1HE2 GLN   138      33.670  45.250  47.620  1.00  0.00           H  
ATOM   2166 2HE2 GLN   138      33.660  45.320  45.880  1.00  0.00           H  
ATOM   2167  N   LEU   139      34.470  46.790  43.420  1.00  0.00           N  
ATOM   2168  CA  LEU   139      34.810  45.860  42.350  1.00  0.00           C  
ATOM   2169  C   LEU   139      34.070  44.650  42.680  1.00  0.00           C  
ATOM   2170  O   LEU   139      33.710  44.440  43.860  1.00  0.00           O  
ATOM   2171  CB  LEU   139      36.310  45.550  42.420  1.00  0.00           C  
ATOM   2172  CG  LEU   139      36.880  44.470  41.540  1.00  0.00           C  
ATOM   2173  CD1 LEU   139      37.060  45.120  40.190  1.00  0.00           C  
ATOM   2174  CD2 LEU   139      38.230  44.010  42.060  1.00  0.00           C  
ATOM   2175  HN  LEU   139      35.060  46.840  44.220  1.00  0.00           H  
ATOM   2176  HA  LEU   139      34.480  46.250  41.390  1.00  0.00           H  
ATOM   2177  HB1 LEU   139      36.660  45.200  43.420  1.00  0.00           H  
ATOM   2178  HB2 LEU   139      36.810  46.520  42.220  1.00  0.00           H  
ATOM   2179  HG  LEU   139      36.310  43.520  41.540  1.00  0.00           H  
ATOM   2180 1HD1 LEU   139      37.800  45.940  40.160  1.00  0.00           H  
ATOM   2181 2HD1 LEU   139      36.130  45.620  39.830  1.00  0.00           H  
ATOM   2182 3HD1 LEU   139      37.250  44.270  39.500  1.00  0.00           H  
ATOM   2183 1HD2 LEU   139      38.760  44.960  42.300  1.00  0.00           H  
ATOM   2184 2HD2 LEU   139      38.790  43.340  41.380  1.00  0.00           H  
ATOM   2185 3HD2 LEU   139      38.020  43.490  43.020  1.00  0.00           H  
ATOM   2186  N   PHE   140      33.620  43.840  41.640  1.00  0.00           N  
ATOM   2187  CA  PHE   140      33.010  42.560  41.870  1.00  0.00           C  
ATOM   2188  C   PHE   140      33.910  41.460  41.400  1.00  0.00           C  
ATOM   2189  O   PHE   140      34.430  40.640  42.180  1.00  0.00           O  
ATOM   2190  CB  PHE   140      31.680  42.410  41.180  1.00  0.00           C  
ATOM   2191  CG  PHE   140      30.760  43.190  42.090  1.00  0.00           C  
ATOM   2192  CD1 PHE   140      30.630  44.580  41.840  1.00  0.00           C  
ATOM   2193  CD2 PHE   140      30.040  42.670  43.210  1.00  0.00           C  
ATOM   2194  CE1 PHE   140      29.920  45.420  42.740  1.00  0.00           C  
ATOM   2195  CE2 PHE   140      29.260  43.440  44.030  1.00  0.00           C  
ATOM   2196  CZ  PHE   140      29.220  44.860  43.820  1.00  0.00           C  
ATOM   2197  HN  PHE   140      33.810  44.010  40.680  1.00  0.00           H  
ATOM   2198  HA  PHE   140      32.990  42.260  42.900  1.00  0.00           H  
ATOM   2199  HB1 PHE   140      31.230  41.400  41.200  1.00  0.00           H  
ATOM   2200  HB2 PHE   140      31.650  42.790  40.140  1.00  0.00           H  
ATOM   2201  HD1 PHE   140      31.090  45.090  41.010  1.00  0.00           H  
ATOM   2202  HD2 PHE   140      30.200  41.620  43.420  1.00  0.00           H  
ATOM   2203  HE1 PHE   140      30.040  46.490  42.730  1.00  0.00           H  
ATOM   2204  HE2 PHE   140      28.760  42.950  44.850  1.00  0.00           H  
ATOM   2205  HZ  PHE   140      28.550  45.470  44.410  1.00  0.00           H  
ATOM   2206  N   TYR   141      34.010  41.320  40.050  1.00  0.00           N  
ATOM   2207  CA  TYR   141      34.670  40.170  39.450  1.00  0.00           C  
ATOM   2208  C   TYR   141      36.010  40.610  38.820  1.00  0.00           C  
ATOM   2209  O   TYR   141      36.030  41.580  38.050  1.00  0.00           O  
ATOM   2210  CB  TYR   141      33.810  39.440  38.400  1.00  0.00           C  
ATOM   2211  CG  TYR   141      32.440  39.040  38.880  1.00  0.00           C  
ATOM   2212  CD1 TYR   141      32.460  37.960  39.800  1.00  0.00           C  
ATOM   2213  CD2 TYR   141      31.270  39.690  38.730  1.00  0.00           C  
ATOM   2214  CE1 TYR   141      31.250  37.440  40.360  1.00  0.00           C  
ATOM   2215  CE2 TYR   141      30.060  39.220  39.270  1.00  0.00           C  
ATOM   2216  CZ  TYR   141      30.010  38.030  40.050  1.00  0.00           C  
ATOM   2217  OH  TYR   141      28.890  37.360  40.460  1.00  0.00           O  
ATOM   2218  HN  TYR   141      33.430  41.950  39.550  1.00  0.00           H  
ATOM   2219  HA  TYR   141      34.910  39.500  40.260  1.00  0.00           H  
ATOM   2220  HB1 TYR   141      34.320  38.480  38.160  1.00  0.00           H  
ATOM   2221  HB2 TYR   141      33.750  40.100  37.510  1.00  0.00           H  
ATOM   2222  HD1 TYR   141      33.440  37.650  40.130  1.00  0.00           H  
ATOM   2223  HD2 TYR   141      31.180  40.430  37.950  1.00  0.00           H  
ATOM   2224  HE1 TYR   141      31.380  36.730  41.160  1.00  0.00           H  
ATOM   2225  HE2 TYR   141      29.090  39.600  38.990  1.00  0.00           H  
ATOM   2226  HH  TYR   141      29.150  36.460  40.680  1.00  0.00           H  
ATOM   2227  N   ALA   142      37.150  39.970  39.180  1.00  0.00           N  
ATOM   2228  CA  ALA   142      38.370  40.210  38.420  1.00  0.00           C  
ATOM   2229  C   ALA   142      38.880  38.940  37.840  1.00  0.00           C  
ATOM   2230  O   ALA   142      38.840  37.850  38.460  1.00  0.00           O  
ATOM   2231  CB  ALA   142      39.410  40.980  39.290  1.00  0.00           C  
ATOM   2232  HN  ALA   142      37.090  39.240  39.850  1.00  0.00           H  
ATOM   2233  HA  ALA   142      38.110  40.830  37.580  1.00  0.00           H  
ATOM   2234  HB1 ALA   142      40.380  40.920  38.750  1.00  0.00           H  
ATOM   2235  HB2 ALA   142      39.690  40.470  40.240  1.00  0.00           H  
ATOM   2236  HB3 ALA   142      38.920  41.970  39.450  1.00  0.00           H  
ATOM   2237  N   PHE   143      39.320  38.910  36.630  1.00  0.00           N  
ATOM   2238  CA  PHE   143      39.530  37.750  35.780  1.00  0.00           C  
ATOM   2239  C   PHE   143      40.340  38.110  34.600  1.00  0.00           C  
ATOM   2240  O   PHE   143      40.490  39.260  34.190  1.00  0.00           O  
ATOM   2241  CB  PHE   143      38.110  37.150  35.350  1.00  0.00           C  
ATOM   2242  CG  PHE   143      37.250  38.160  34.550  1.00  0.00           C  
ATOM   2243  CD1 PHE   143      36.450  39.090  35.330  1.00  0.00           C  
ATOM   2244  CD2 PHE   143      36.830  37.910  33.250  1.00  0.00           C  
ATOM   2245  CE1 PHE   143      35.520  39.940  34.730  1.00  0.00           C  
ATOM   2246  CE2 PHE   143      36.070  38.820  32.580  1.00  0.00           C  
ATOM   2247  CZ  PHE   143      35.360  39.840  33.350  1.00  0.00           C  
ATOM   2248  HN  PHE   143      39.280  39.800  36.180  1.00  0.00           H  
ATOM   2249  HA  PHE   143      40.060  36.960  36.300  1.00  0.00           H  
ATOM   2250  HB1 PHE   143      37.530  36.850  36.240  1.00  0.00           H  
ATOM   2251  HB2 PHE   143      38.360  36.310  34.660  1.00  0.00           H  
ATOM   2252  HD1 PHE   143      36.570  39.050  36.400  1.00  0.00           H  
ATOM   2253  HD2 PHE   143      37.420  37.220  32.670  1.00  0.00           H  
ATOM   2254  HE1 PHE   143      35.000  40.700  35.290  1.00  0.00           H  
ATOM   2255  HE2 PHE   143      35.890  38.710  31.520  1.00  0.00           H  
ATOM   2256  HZ  PHE   143      34.630  40.420  32.800  1.00  0.00           H  
ATOM   2257  N   GLN   144      40.970  37.090  33.920  1.00  0.00           N  
ATOM   2258  CA  GLN   144      41.880  37.360  32.800  1.00  0.00           C  
ATOM   2259  C   GLN   144      41.430  36.760  31.470  1.00  0.00           C  
ATOM   2260  O   GLN   144      40.630  35.860  31.440  1.00  0.00           O  
ATOM   2261  CB  GLN   144      43.320  36.830  33.130  1.00  0.00           C  
ATOM   2262  CG  GLN   144      43.350  35.340  33.480  1.00  0.00           C  
ATOM   2263  CD  GLN   144      44.860  34.970  33.470  1.00  0.00           C  
ATOM   2264  NE2 GLN   144      45.180  33.860  34.270  1.00  0.00           N  
ATOM   2265  OE1 GLN   144      45.760  35.590  32.900  1.00  0.00           O  
ATOM   2266  HN  GLN   144      40.790  36.120  34.100  1.00  0.00           H  
ATOM   2267  HA  GLN   144      42.000  38.410  32.570  1.00  0.00           H  
ATOM   2268  HB1 GLN   144      43.580  37.490  33.990  1.00  0.00           H  
ATOM   2269  HB2 GLN   144      43.940  37.160  32.280  1.00  0.00           H  
ATOM   2270  HG1 GLN   144      42.810  34.680  32.770  1.00  0.00           H  
ATOM   2271  HG2 GLN   144      42.990  35.190  34.520  1.00  0.00           H  
ATOM   2272 1HE2 GLN   144      46.150  33.780  34.480  1.00  0.00           H  
ATOM   2273 2HE2 GLN   144      44.510  33.510  34.930  1.00  0.00           H  
ATOM   2274  N   ASP   145      42.080  37.240  30.370  1.00  0.00           N  
ATOM   2275  CA  ASP   145      42.130  36.700  29.100  1.00  0.00           C  
ATOM   2276  C   ASP   145      43.560  36.700  28.520  1.00  0.00           C  
ATOM   2277  O   ASP   145      44.500  37.180  29.240  1.00  0.00           O  
ATOM   2278  CB  ASP   145      41.010  37.320  28.230  1.00  0.00           C  
ATOM   2279  CG  ASP   145      40.850  36.720  26.820  1.00  0.00           C  
ATOM   2280  OD1 ASP   145      40.410  37.510  25.950  1.00  0.00           O  
ATOM   2281  OD2 ASP   145      41.230  35.540  26.540  1.00  0.00           O1-
ATOM   2282  HN  ASP   145      42.700  38.000  30.500  1.00  0.00           H  
ATOM   2283  HA  ASP   145      41.850  35.660  29.170  1.00  0.00           H  
ATOM   2284  HB1 ASP   145      41.080  38.420  28.120  1.00  0.00           H  
ATOM   2285  HB2 ASP   145      40.080  37.120  28.800  1.00  0.00           H  
ATOM   2286  N   ASP   146      43.760  36.220  27.280  1.00  0.00           N  
ATOM   2287  CA  ASP   146      45.040  36.180  26.640  1.00  0.00           C  
ATOM   2288  C   ASP   146      45.930  37.380  26.860  1.00  0.00           C  
ATOM   2289  O   ASP   146      47.090  37.270  27.270  1.00  0.00           O  
ATOM   2290  CB  ASP   146      44.780  35.820  25.100  1.00  0.00           C  
ATOM   2291  CG  ASP   146      44.560  34.350  24.800  1.00  0.00           C  
ATOM   2292  OD1 ASP   146      44.380  33.510  25.720  1.00  0.00           O  
ATOM   2293  OD2 ASP   146      44.660  34.060  23.610  1.00  0.00           O1-
ATOM   2294  HN  ASP   146      42.950  35.910  26.780  1.00  0.00           H  
ATOM   2295  HA  ASP   146      45.630  35.420  27.140  1.00  0.00           H  
ATOM   2296  HB1 ASP   146      45.600  36.070  24.390  1.00  0.00           H  
ATOM   2297  HB2 ASP   146      43.840  36.340  24.830  1.00  0.00           H  
ATOM   2298  N   ARG   147      45.440  38.600  26.530  1.00  0.00           N  
ATOM   2299  CA  ARG   147      46.250  39.810  26.530  1.00  0.00           C  
ATOM   2300  C   ARG   147      45.700  40.820  27.550  1.00  0.00           C  
ATOM   2301  O   ARG   147      46.400  41.790  27.890  1.00  0.00           O  
ATOM   2302  CB  ARG   147      46.150  40.550  25.090  1.00  0.00           C  
ATOM   2303  CG  ARG   147      46.900  39.890  24.030  1.00  0.00           C  
ATOM   2304  CD  ARG   147      46.720  40.660  22.720  1.00  0.00           C  
ATOM   2305  NE  ARG   147      47.100  39.760  21.580  1.00  0.00           N  
ATOM   2306  CZ  ARG   147      48.020  40.070  20.650  1.00  0.00           C  
ATOM   2307  NH1 ARG   147      48.750  41.110  20.810  1.00  0.00           N1+
ATOM   2308  NH2 ARG   147      48.420  39.250  19.670  1.00  0.00           N  
ATOM   2309  HN  ARG   147      44.490  38.680  26.230  1.00  0.00           H  
ATOM   2310  HA  ARG   147      47.270  39.560  26.770  1.00  0.00           H  
ATOM   2311  HB1 ARG   147      46.720  41.500  25.110  1.00  0.00           H  
ATOM   2312  HB2 ARG   147      45.080  40.660  24.810  1.00  0.00           H  
ATOM   2313  HG1 ARG   147      46.550  38.850  23.900  1.00  0.00           H  
ATOM   2314  HG2 ARG   147      47.970  39.790  24.310  1.00  0.00           H  
ATOM   2315  HD1 ARG   147      47.240  41.640  22.660  1.00  0.00           H  
ATOM   2316  HD2 ARG   147      45.630  40.880  22.680  1.00  0.00           H  
ATOM   2317  HE  ARG   147      46.690  38.850  21.460  1.00  0.00           H  
ATOM   2318 1HH1 ARG   147      48.300  41.960  21.090  1.00  0.00           H  
ATOM   2319 2HH1 ARG   147      49.310  41.310  20.000  1.00  0.00           H  
ATOM   2320 1HH2 ARG   147      47.810  38.520  19.340  1.00  0.00           H  
ATOM   2321 2HH2 ARG   147      48.960  39.630  18.920  1.00  0.00           H  
ATOM   2322  N   TYR   148      44.510  40.620  28.040  1.00  0.00           N  
ATOM   2323  CA  TYR   148      43.810  41.500  28.930  1.00  0.00           C  
ATOM   2324  C   TYR   148      43.380  40.930  30.260  1.00  0.00           C  
ATOM   2325  O   TYR   148      42.850  39.790  30.450  1.00  0.00           O  
ATOM   2326  CB  TYR   148      42.550  42.100  28.240  1.00  0.00           C  
ATOM   2327  CG  TYR   148      42.970  43.110  27.280  1.00  0.00           C  
ATOM   2328  CD1 TYR   148      43.500  44.300  27.720  1.00  0.00           C  
ATOM   2329  CD2 TYR   148      42.770  42.950  25.890  1.00  0.00           C  
ATOM   2330  CE1 TYR   148      43.990  45.250  26.840  1.00  0.00           C  
ATOM   2331  CE2 TYR   148      43.150  43.930  24.970  1.00  0.00           C  
ATOM   2332  CZ  TYR   148      43.680  45.110  25.490  1.00  0.00           C  
ATOM   2333  OH  TYR   148      44.170  46.080  24.590  1.00  0.00           O  
ATOM   2334  HN  TYR   148      44.070  39.800  27.680  1.00  0.00           H  
ATOM   2335  HA  TYR   148      44.410  42.350  29.220  1.00  0.00           H  
ATOM   2336  HB1 TYR   148      41.910  42.600  29.010  1.00  0.00           H  
ATOM   2337  HB2 TYR   148      42.010  41.260  27.770  1.00  0.00           H  
ATOM   2338  HD1 TYR   148      43.570  44.420  28.790  1.00  0.00           H  
ATOM   2339  HD2 TYR   148      42.220  42.080  25.570  1.00  0.00           H  
ATOM   2340  HE1 TYR   148      44.540  46.120  27.180  1.00  0.00           H  
ATOM   2341  HE2 TYR   148      42.910  43.830  23.920  1.00  0.00           H  
ATOM   2342  HH  TYR   148      44.550  46.860  25.000  1.00  0.00           H  
ATOM   2343  N   LEU   149      43.610  41.770  31.300  1.00  0.00           N  
ATOM   2344  CA  LEU   149      43.190  41.610  32.700  1.00  0.00           C  
ATOM   2345  C   LEU   149      42.000  42.410  32.770  1.00  0.00           C  
ATOM   2346  O   LEU   149      42.080  43.580  32.390  1.00  0.00           O  
ATOM   2347  CB  LEU   149      44.330  42.150  33.730  1.00  0.00           C  
ATOM   2348  CG  LEU   149      45.680  41.440  33.620  1.00  0.00           C  
ATOM   2349  CD1 LEU   149      46.660  42.340  34.440  1.00  0.00           C  
ATOM   2350  CD2 LEU   149      45.620  40.010  34.160  1.00  0.00           C  
ATOM   2351  HN  LEU   149      44.060  42.650  31.160  1.00  0.00           H  
ATOM   2352  HA  LEU   149      43.000  40.580  32.970  1.00  0.00           H  
ATOM   2353  HB1 LEU   149      43.840  41.820  34.670  1.00  0.00           H  
ATOM   2354  HB2 LEU   149      44.350  43.260  33.620  1.00  0.00           H  
ATOM   2355  HG  LEU   149      46.070  41.480  32.580  1.00  0.00           H  
ATOM   2356 1HD1 LEU   149      47.020  43.210  33.850  1.00  0.00           H  
ATOM   2357 2HD1 LEU   149      47.550  41.700  34.660  1.00  0.00           H  
ATOM   2358 3HD1 LEU   149      46.170  42.850  35.290  1.00  0.00           H  
ATOM   2359 1HD2 LEU   149      46.630  39.580  34.090  1.00  0.00           H  
ATOM   2360 2HD2 LEU   149      44.940  39.480  33.460  1.00  0.00           H  
ATOM   2361 3HD2 LEU   149      45.320  40.020  35.230  1.00  0.00           H  
ATOM   2362  N   TYR   150      40.880  41.830  33.260  1.00  0.00           N  
ATOM   2363  CA  TYR   150      39.570  42.430  33.220  1.00  0.00           C  
ATOM   2364  C   TYR   150      38.960  42.610  34.590  1.00  0.00           C  
ATOM   2365  O   TYR   150      38.920  41.690  35.380  1.00  0.00           O  
ATOM   2366  CB  TYR   150      38.590  41.500  32.430  1.00  0.00           C  
ATOM   2367  CG  TYR   150      38.740  41.650  30.930  1.00  0.00           C  
ATOM   2368  CD1 TYR   150      39.240  40.640  30.020  1.00  0.00           C  
ATOM   2369  CD2 TYR   150      38.320  42.870  30.270  1.00  0.00           C  
ATOM   2370  CE1 TYR   150      39.330  40.760  28.630  1.00  0.00           C  
ATOM   2371  CE2 TYR   150      38.360  42.950  28.860  1.00  0.00           C  
ATOM   2372  CZ  TYR   150      38.830  41.930  28.040  1.00  0.00           C  
ATOM   2373  OH  TYR   150      38.800  42.030  26.630  1.00  0.00           O  
ATOM   2374  HN  TYR   150      40.900  40.900  33.620  1.00  0.00           H  
ATOM   2375  HA  TYR   150      39.620  43.430  32.800  1.00  0.00           H  
ATOM   2376  HB1 TYR   150      37.550  41.760  32.690  1.00  0.00           H  
ATOM   2377  HB2 TYR   150      38.830  40.460  32.760  1.00  0.00           H  
ATOM   2378  HD1 TYR   150      39.800  39.780  30.350  1.00  0.00           H  
ATOM   2379  HD2 TYR   150      38.020  43.700  30.900  1.00  0.00           H  
ATOM   2380  HE1 TYR   150      39.780  39.990  28.030  1.00  0.00           H  
ATOM   2381  HE2 TYR   150      37.980  43.880  28.450  1.00  0.00           H  
ATOM   2382  HH  TYR   150      38.910  41.140  26.300  1.00  0.00           H  
ATOM   2383  N   MET   151      38.510  43.860  34.890  1.00  0.00           N  
ATOM   2384  CA  MET   151      37.890  44.180  36.150  1.00  0.00           C  
ATOM   2385  C   MET   151      36.480  44.690  35.960  1.00  0.00           C  
ATOM   2386  O   MET   151      36.220  45.870  35.610  1.00  0.00           O  
ATOM   2387  CB  MET   151      38.770  45.290  36.880  1.00  0.00           C  
ATOM   2388  CG  MET   151      39.990  44.600  37.540  1.00  0.00           C  
ATOM   2389  SD  MET   151      40.750  45.730  38.780  1.00  0.00           S  
ATOM   2390  CE  MET   151      40.850  47.280  37.760  1.00  0.00           C  
ATOM   2391  HN  MET   151      38.730  44.580  34.240  1.00  0.00           H  
ATOM   2392  HA  MET   151      37.830  43.330  36.810  1.00  0.00           H  
ATOM   2393  HB1 MET   151      38.150  45.840  37.620  1.00  0.00           H  
ATOM   2394  HB2 MET   151      39.010  46.010  36.060  1.00  0.00           H  
ATOM   2395  HG1 MET   151      40.670  44.440  36.680  1.00  0.00           H  
ATOM   2396  HG2 MET   151      39.600  43.600  37.840  1.00  0.00           H  
ATOM   2397  HE1 MET   151      39.940  47.650  37.250  1.00  0.00           H  
ATOM   2398  HE2 MET   151      41.740  47.210  37.090  1.00  0.00           H  
ATOM   2399  HE3 MET   151      41.110  48.150  38.400  1.00  0.00           H  
ATOM   2400  N   VAL   152      35.470  43.880  36.500  1.00  0.00           N  
ATOM   2401  CA  VAL   152      34.100  44.340  36.540  1.00  0.00           C  
ATOM   2402  C   VAL   152      33.820  45.050  37.840  1.00  0.00           C  
ATOM   2403  O   VAL   152      33.950  44.510  38.950  1.00  0.00           O  
ATOM   2404  CB  VAL   152      33.110  43.210  36.340  1.00  0.00           C  
ATOM   2405  CG1 VAL   152      31.710  43.660  36.660  1.00  0.00           C  
ATOM   2406  CG2 VAL   152      33.100  42.670  34.920  1.00  0.00           C  
ATOM   2407  HN  VAL   152      35.770  43.040  36.930  1.00  0.00           H  
ATOM   2408  HA  VAL   152      33.980  45.010  35.700  1.00  0.00           H  
ATOM   2409  HB  VAL   152      33.240  42.370  37.050  1.00  0.00           H  
ATOM   2410 1HG1 VAL   152      31.290  44.390  35.940  1.00  0.00           H  
ATOM   2411 2HG1 VAL   152      31.580  44.040  37.700  1.00  0.00           H  
ATOM   2412 3HG1 VAL   152      30.970  42.850  36.490  1.00  0.00           H  
ATOM   2413 1HG2 VAL   152      34.110  42.500  34.500  1.00  0.00           H  
ATOM   2414 2HG2 VAL   152      32.560  43.400  34.280  1.00  0.00           H  
ATOM   2415 3HG2 VAL   152      32.750  41.610  34.980  1.00  0.00           H  
ATOM   2416  N   MET   153      33.500  46.360  37.780  1.00  0.00           N  
ATOM   2417  CA  MET   153      33.400  47.170  38.950  1.00  0.00           C  
ATOM   2418  C   MET   153      32.060  47.930  38.790  1.00  0.00           C  
ATOM   2419  O   MET   153      31.520  48.090  37.720  1.00  0.00           O  
ATOM   2420  CB  MET   153      34.610  48.260  39.030  1.00  0.00           C  
ATOM   2421  CG  MET   153      34.560  49.360  37.990  1.00  0.00           C  
ATOM   2422  SD  MET   153      35.860  50.630  38.020  1.00  0.00           S  
ATOM   2423  CE  MET   153      37.320  49.620  37.760  1.00  0.00           C  
ATOM   2424  HN  MET   153      33.490  46.820  36.890  1.00  0.00           H  
ATOM   2425  HA  MET   153      33.280  46.580  39.840  1.00  0.00           H  
ATOM   2426  HB1 MET   153      35.590  47.750  38.870  1.00  0.00           H  
ATOM   2427  HB2 MET   153      34.730  48.580  40.090  1.00  0.00           H  
ATOM   2428  HG1 MET   153      33.620  49.930  38.160  1.00  0.00           H  
ATOM   2429  HG2 MET   153      34.470  48.940  36.970  1.00  0.00           H  
ATOM   2430  HE1 MET   153      37.140  48.850  36.990  1.00  0.00           H  
ATOM   2431  HE2 MET   153      37.560  49.060  38.690  1.00  0.00           H  
ATOM   2432  HE3 MET   153      38.220  50.270  37.640  1.00  0.00           H  
ATOM   2433  N   GLU   154      31.470  48.460  39.890  1.00  0.00           N  
ATOM   2434  CA  GLU   154      30.250  49.200  40.040  1.00  0.00           C  
ATOM   2435  C   GLU   154      30.290  50.580  39.400  1.00  0.00           C  
ATOM   2436  O   GLU   154      31.320  51.290  39.450  1.00  0.00           O  
ATOM   2437  CB  GLU   154      29.810  49.290  41.520  1.00  0.00           C  
ATOM   2438  CG  GLU   154      28.480  50.110  41.800  1.00  0.00           C  
ATOM   2439  CD  GLU   154      27.790  49.760  43.080  1.00  0.00           C  
ATOM   2440  OE1 GLU   154      26.660  49.170  43.080  1.00  0.00           O  
ATOM   2441  OE2 GLU   154      28.380  50.230  44.080  1.00  0.00           O1-
ATOM   2442  HN  GLU   154      31.990  48.460  40.740  1.00  0.00           H  
ATOM   2443  HA  GLU   154      29.540  48.680  39.410  1.00  0.00           H  
ATOM   2444  HB1 GLU   154      30.540  49.810  42.180  1.00  0.00           H  
ATOM   2445  HB2 GLU   154      29.630  48.220  41.800  1.00  0.00           H  
ATOM   2446  HG1 GLU   154      27.850  49.740  40.970  1.00  0.00           H  
ATOM   2447  HG2 GLU   154      28.640  51.210  41.770  1.00  0.00           H  
ATOM   2448  N   TYR   155      29.140  51.040  38.870  1.00  0.00           N  
ATOM   2449  CA  TYR   155      28.980  52.280  38.180  1.00  0.00           C  
ATOM   2450  C   TYR   155      28.740  53.520  39.100  1.00  0.00           C  
ATOM   2451  O   TYR   155      28.210  53.420  40.220  1.00  0.00           O  
ATOM   2452  CB  TYR   155      27.900  52.050  37.090  1.00  0.00           C  
ATOM   2453  CG  TYR   155      27.670  53.220  36.220  1.00  0.00           C  
ATOM   2454  CD1 TYR   155      28.740  53.580  35.410  1.00  0.00           C  
ATOM   2455  CD2 TYR   155      26.430  54.000  36.220  1.00  0.00           C  
ATOM   2456  CE1 TYR   155      28.520  54.660  34.500  1.00  0.00           C  
ATOM   2457  CE2 TYR   155      26.300  55.060  35.350  1.00  0.00           C  
ATOM   2458  CZ  TYR   155      27.370  55.410  34.450  1.00  0.00           C  
ATOM   2459  OH  TYR   155      27.100  56.430  33.540  1.00  0.00           O  
ATOM   2460  HN  TYR   155      28.370  50.410  38.890  1.00  0.00           H  
ATOM   2461  HA  TYR   155      29.870  52.370  37.580  1.00  0.00           H  
ATOM   2462  HB1 TYR   155      26.940  51.810  37.600  1.00  0.00           H  
ATOM   2463  HB2 TYR   155      28.080  51.120  36.510  1.00  0.00           H  
ATOM   2464  HD1 TYR   155      29.630  52.980  35.320  1.00  0.00           H  
ATOM   2465  HD2 TYR   155      25.760  53.900  37.060  1.00  0.00           H  
ATOM   2466  HE1 TYR   155      29.340  54.960  33.870  1.00  0.00           H  
ATOM   2467  HE2 TYR   155      25.400  55.660  35.320  1.00  0.00           H  
ATOM   2468  HH  TYR   155      26.620  57.090  34.050  1.00  0.00           H  
ATOM   2469  N   MET   156      29.020  54.790  38.660  1.00  0.00           N  
ATOM   2470  CA  MET   156      28.720  56.060  39.240  1.00  0.00           C  
ATOM   2471  C   MET   156      27.620  56.830  38.520  1.00  0.00           C  
ATOM   2472  O   MET   156      27.840  57.460  37.450  1.00  0.00           O  
ATOM   2473  CB  MET   156      29.990  56.880  39.190  1.00  0.00           C  
ATOM   2474  CG  MET   156      31.190  56.380  40.100  1.00  0.00           C  
ATOM   2475  SD  MET   156      31.000  56.680  41.940  1.00  0.00           S  
ATOM   2476  CE  MET   156      32.540  55.770  42.380  1.00  0.00           C  
ATOM   2477  HN  MET   156      29.380  54.830  37.730  1.00  0.00           H  
ATOM   2478  HA  MET   156      28.330  55.900  40.230  1.00  0.00           H  
ATOM   2479  HB1 MET   156      29.880  57.960  39.420  1.00  0.00           H  
ATOM   2480  HB2 MET   156      30.400  56.800  38.160  1.00  0.00           H  
ATOM   2481  HG1 MET   156      32.040  56.920  39.640  1.00  0.00           H  
ATOM   2482  HG2 MET   156      31.520  55.320  39.980  1.00  0.00           H  
ATOM   2483  HE1 MET   156      32.370  55.190  43.300  1.00  0.00           H  
ATOM   2484  HE2 MET   156      33.440  56.410  42.510  1.00  0.00           H  
ATOM   2485  HE3 MET   156      32.680  54.960  41.630  1.00  0.00           H  
ATOM   2486  N   PRO   157      26.380  56.980  39.030  1.00  0.00           N  
ATOM   2487  CA  PRO   157      25.390  57.570  38.170  1.00  0.00           C  
ATOM   2488  C   PRO   157      25.350  59.060  38.330  1.00  0.00           C  
ATOM   2489  O   PRO   157      24.570  59.780  37.650  1.00  0.00           O  
ATOM   2490  CB  PRO   157      24.070  56.960  38.640  1.00  0.00           C  
ATOM   2491  CG  PRO   157      24.350  56.480  40.060  1.00  0.00           C  
ATOM   2492  CD  PRO   157      25.820  56.080  39.940  1.00  0.00           C  
ATOM   2493  HA  PRO   157      25.520  57.220  37.150  1.00  0.00           H  
ATOM   2494  HB1 PRO   157      23.810  56.090  38.000  1.00  0.00           H  
ATOM   2495  HB2 PRO   157      23.180  57.630  38.600  1.00  0.00           H  
ATOM   2496  HG1 PRO   157      24.320  57.400  40.690  1.00  0.00           H  
ATOM   2497  HG2 PRO   157      23.680  55.780  40.600  1.00  0.00           H  
ATOM   2498  HD1 PRO   157      26.190  56.110  40.990  1.00  0.00           H  
ATOM   2499  HD2 PRO   157      25.850  55.090  39.440  1.00  0.00           H  
ATOM   2500  N   GLY   158      26.170  59.660  39.210  1.00  0.00           N  
ATOM   2501  CA  GLY   158      26.400  61.110  39.340  1.00  0.00           C  
ATOM   2502  C   GLY   158      27.470  61.670  38.500  1.00  0.00           C  
ATOM   2503  O   GLY   158      27.530  62.850  38.290  1.00  0.00           O  
ATOM   2504  HN  GLY   158      26.700  59.020  39.750  1.00  0.00           H  
ATOM   2505  HA1 GLY   158      26.630  61.260  40.390  1.00  0.00           H  
ATOM   2506  HA2 GLY   158      25.460  61.630  39.250  1.00  0.00           H  
ATOM   2507  N   GLY   159      28.330  60.790  37.880  1.00  0.00           N  
ATOM   2508  CA  GLY   159      29.450  61.060  37.030  1.00  0.00           C  
ATOM   2509  C   GLY   159      30.440  61.900  37.750  1.00  0.00           C  
ATOM   2510  O   GLY   159      30.280  62.220  38.900  1.00  0.00           O  
ATOM   2511  HN  GLY   159      28.250  59.810  38.080  1.00  0.00           H  
ATOM   2512  HA1 GLY   159      29.080  61.600  36.170  1.00  0.00           H  
ATOM   2513  HA2 GLY   159      29.830  60.080  36.810  1.00  0.00           H  
ATOM   2514  N   ASP   160      31.500  62.230  36.990  1.00  0.00           N  
ATOM   2515  CA  ASP   160      32.640  63.110  37.460  1.00  0.00           C  
ATOM   2516  C   ASP   160      32.240  64.580  37.880  1.00  0.00           C  
ATOM   2517  O   ASP   160      31.460  65.320  37.270  1.00  0.00           O  
ATOM   2518  CB  ASP   160      33.870  63.020  36.520  1.00  0.00           C  
ATOM   2519  CG  ASP   160      33.590  63.490  35.130  1.00  0.00           C  
ATOM   2520  OD1 ASP   160      34.590  64.030  34.550  1.00  0.00           O  
ATOM   2521  OD2 ASP   160      32.510  63.190  34.520  1.00  0.00           O1-
ATOM   2522  HN  ASP   160      31.550  62.020  36.020  1.00  0.00           H  
ATOM   2523  HA  ASP   160      32.880  62.470  38.300  1.00  0.00           H  
ATOM   2524  HB1 ASP   160      34.330  62.010  36.440  1.00  0.00           H  
ATOM   2525  HB2 ASP   160      34.700  63.530  37.050  1.00  0.00           H  
ATOM   2526  N   LEU   161      32.900  65.090  38.910  1.00  0.00           N  
ATOM   2527  CA  LEU   161      32.550  66.390  39.550  1.00  0.00           C  
ATOM   2528  C   LEU   161      32.860  67.500  38.610  1.00  0.00           C  
ATOM   2529  O   LEU   161      32.080  68.500  38.610  1.00  0.00           O  
ATOM   2530  CB  LEU   161      33.270  66.370  40.940  1.00  0.00           C  
ATOM   2531  CG  LEU   161      33.380  67.630  41.730  1.00  0.00           C  
ATOM   2532  CD1 LEU   161      31.970  68.030  42.200  1.00  0.00           C  
ATOM   2533  CD2 LEU   161      34.230  67.480  42.950  1.00  0.00           C  
ATOM   2534  HN  LEU   161      33.620  64.550  39.330  1.00  0.00           H  
ATOM   2535  HA  LEU   161      31.500  66.410  39.810  1.00  0.00           H  
ATOM   2536  HB1 LEU   161      34.310  66.020  40.760  1.00  0.00           H  
ATOM   2537  HB2 LEU   161      32.740  65.600  41.540  1.00  0.00           H  
ATOM   2538  HG  LEU   161      33.790  68.470  41.130  1.00  0.00           H  
ATOM   2539 1HD1 LEU   161      31.310  68.120  41.310  1.00  0.00           H  
ATOM   2540 2HD1 LEU   161      31.940  69.050  42.640  1.00  0.00           H  
ATOM   2541 3HD1 LEU   161      31.460  67.240  42.790  1.00  0.00           H  
ATOM   2542 1HD2 LEU   161      33.820  66.740  43.660  1.00  0.00           H  
ATOM   2543 2HD2 LEU   161      34.270  68.450  43.480  1.00  0.00           H  
ATOM   2544 3HD2 LEU   161      35.300  67.280  42.710  1.00  0.00           H  
ATOM   2545  N   VAL   162      33.940  67.490  37.870  1.00  0.00           N  
ATOM   2546  CA  VAL   162      34.220  68.430  36.840  1.00  0.00           C  
ATOM   2547  C   VAL   162      33.050  68.770  35.890  1.00  0.00           C  
ATOM   2548  O   VAL   162      32.780  69.940  35.600  1.00  0.00           O  
ATOM   2549  CB  VAL   162      35.450  68.060  36.120  1.00  0.00           C  
ATOM   2550  CG1 VAL   162      35.370  66.710  35.480  1.00  0.00           C  
ATOM   2551  CG2 VAL   162      35.790  69.060  35.010  1.00  0.00           C  
ATOM   2552  HN  VAL   162      34.490  66.660  37.870  1.00  0.00           H  
ATOM   2553  HA  VAL   162      34.420  69.340  37.380  1.00  0.00           H  
ATOM   2554  HB  VAL   162      36.370  67.970  36.740  1.00  0.00           H  
ATOM   2555 1HG1 VAL   162      35.290  65.910  36.240  1.00  0.00           H  
ATOM   2556 2HG1 VAL   162      36.290  66.540  34.880  1.00  0.00           H  
ATOM   2557 3HG1 VAL   162      34.500  66.590  34.800  1.00  0.00           H  
ATOM   2558 1HG2 VAL   162      34.840  69.240  34.470  1.00  0.00           H  
ATOM   2559 2HG2 VAL   162      36.670  68.830  34.360  1.00  0.00           H  
ATOM   2560 3HG2 VAL   162      36.060  70.000  35.540  1.00  0.00           H  
ATOM   2561  N   ASN   163      32.280  67.770  35.420  1.00  0.00           N  
ATOM   2562  CA  ASN   163      31.290  68.060  34.470  1.00  0.00           C  
ATOM   2563  C   ASN   163      30.070  68.820  35.130  1.00  0.00           C  
ATOM   2564  O   ASN   163      29.560  69.790  34.550  1.00  0.00           O  
ATOM   2565  CB  ASN   163      30.750  66.650  33.920  1.00  0.00           C  
ATOM   2566  CG  ASN   163      29.930  66.830  32.680  1.00  0.00           C  
ATOM   2567  ND2 ASN   163      29.270  65.710  32.220  1.00  0.00           N  
ATOM   2568  OD1 ASN   163      29.850  67.910  32.110  1.00  0.00           O  
ATOM   2569  HN  ASN   163      32.580  66.830  35.580  1.00  0.00           H  
ATOM   2570  HA  ASN   163      31.710  68.730  33.730  1.00  0.00           H  
ATOM   2571  HB1 ASN   163      30.110  66.110  34.660  1.00  0.00           H  
ATOM   2572  HB2 ASN   163      31.550  65.990  33.530  1.00  0.00           H  
ATOM   2573 1HD2 ASN   163      29.660  64.880  32.620  1.00  0.00           H  
ATOM   2574 2HD2 ASN   163      28.730  65.810  31.390  1.00  0.00           H  
ATOM   2575  N   LEU   164      29.780  68.600  36.430  1.00  0.00           N  
ATOM   2576  CA  LEU   164      28.910  69.440  37.180  1.00  0.00           C  
ATOM   2577  C   LEU   164      29.430  70.900  37.330  1.00  0.00           C  
ATOM   2578  O   LEU   164      28.680  71.930  37.090  1.00  0.00           O  
ATOM   2579  CB  LEU   164      28.400  68.750  38.550  1.00  0.00           C  
ATOM   2580  CG  LEU   164      27.670  69.600  39.550  1.00  0.00           C  
ATOM   2581  CD1 LEU   164      26.670  68.670  40.120  1.00  0.00           C  
ATOM   2582  CD2 LEU   164      28.600  70.160  40.610  1.00  0.00           C  
ATOM   2583  HN  LEU   164      30.400  68.000  36.930  1.00  0.00           H  
ATOM   2584  HA  LEU   164      27.960  69.660  36.710  1.00  0.00           H  
ATOM   2585  HB1 LEU   164      29.350  68.420  39.030  1.00  0.00           H  
ATOM   2586  HB2 LEU   164      27.850  67.890  38.100  1.00  0.00           H  
ATOM   2587  HG  LEU   164      27.190  70.470  39.050  1.00  0.00           H  
ATOM   2588 1HD1 LEU   164      26.130  69.140  40.970  1.00  0.00           H  
ATOM   2589 2HD1 LEU   164      27.260  67.790  40.470  1.00  0.00           H  
ATOM   2590 3HD1 LEU   164      25.900  68.360  39.380  1.00  0.00           H  
ATOM   2591 1HD2 LEU   164      29.350  69.410  40.940  1.00  0.00           H  
ATOM   2592 2HD2 LEU   164      28.040  70.410  41.530  1.00  0.00           H  
ATOM   2593 3HD2 LEU   164      29.170  71.070  40.320  1.00  0.00           H  
ATOM   2594  N   MET   165      30.750  71.150  37.730  1.00  0.00           N  
ATOM   2595  CA  MET   165      31.160  72.570  38.000  1.00  0.00           C  
ATOM   2596  C   MET   165      31.220  73.200  36.640  1.00  0.00           C  
ATOM   2597  O   MET   165      30.950  74.370  36.550  1.00  0.00           O  
ATOM   2598  CB  MET   165      32.550  72.670  38.580  1.00  0.00           C  
ATOM   2599  CG  MET   165      32.900  71.820  39.770  1.00  0.00           C  
ATOM   2600  SD  MET   165      31.770  72.260  41.170  1.00  0.00           S  
ATOM   2601  CE  MET   165      32.930  71.730  42.410  1.00  0.00           C  
ATOM   2602  HN  MET   165      31.400  70.510  38.120  1.00  0.00           H  
ATOM   2603  HA  MET   165      30.420  73.090  38.600  1.00  0.00           H  
ATOM   2604  HB1 MET   165      32.730  73.750  38.790  1.00  0.00           H  
ATOM   2605  HB2 MET   165      33.340  72.310  37.890  1.00  0.00           H  
ATOM   2606  HG1 MET   165      33.960  72.050  40.050  1.00  0.00           H  
ATOM   2607  HG2 MET   165      32.760  70.760  39.470  1.00  0.00           H  
ATOM   2608  HE1 MET   165      32.420  71.500  43.370  1.00  0.00           H  
ATOM   2609  HE2 MET   165      33.740  72.480  42.550  1.00  0.00           H  
ATOM   2610  HE3 MET   165      33.340  70.740  42.120  1.00  0.00           H  
ATOM   2611  N   SER   166      31.470  72.460  35.490  1.00  0.00           N  
ATOM   2612  CA  SER   166      31.380  72.980  34.110  1.00  0.00           C  
ATOM   2613  C   SER   166      30.020  73.390  33.700  1.00  0.00           C  
ATOM   2614  O   SER   166      29.870  74.410  33.060  1.00  0.00           O  
ATOM   2615  CB  SER   166      31.910  71.890  33.110  1.00  0.00           C  
ATOM   2616  OG  SER   166      32.180  72.460  31.850  1.00  0.00           O  
ATOM   2617  HN  SER   166      31.790  71.530  35.620  1.00  0.00           H  
ATOM   2618  HA  SER   166      32.050  73.830  34.070  1.00  0.00           H  
ATOM   2619  HB1 SER   166      31.090  71.140  33.000  1.00  0.00           H  
ATOM   2620  HB2 SER   166      32.830  71.520  33.610  1.00  0.00           H  
ATOM   2621  HG1 SER   166      33.010  72.940  31.910  1.00  0.00           H  
ATOM   2622  N   ASN   167      28.970  72.640  34.080  1.00  0.00           N  
ATOM   2623  CA  ASN   167      27.580  72.850  33.680  1.00  0.00           C  
ATOM   2624  C   ASN   167      26.740  73.880  34.530  1.00  0.00           C  
ATOM   2625  O   ASN   167      25.870  74.610  34.060  1.00  0.00           O  
ATOM   2626  CB  ASN   167      26.900  71.470  33.760  1.00  0.00           C  
ATOM   2627  CG  ASN   167      27.500  70.570  32.650  1.00  0.00           C  
ATOM   2628  ND2 ASN   167      27.050  69.290  32.690  1.00  0.00           N  
ATOM   2629  OD1 ASN   167      28.130  70.950  31.670  1.00  0.00           O  
ATOM   2630  HN  ASN   167      29.100  71.850  34.670  1.00  0.00           H  
ATOM   2631  HA  ASN   167      27.640  73.270  32.680  1.00  0.00           H  
ATOM   2632  HB1 ASN   167      25.800  71.490  33.590  1.00  0.00           H  
ATOM   2633  HB2 ASN   167      27.080  70.960  34.730  1.00  0.00           H  
ATOM   2634 1HD2 ASN   167      27.290  68.670  31.940  1.00  0.00           H  
ATOM   2635 2HD2 ASN   167      26.460  69.060  33.470  1.00  0.00           H  
ATOM   2636  N   TYR   168      27.090  74.000  35.830  1.00  0.00           N  
ATOM   2637  CA  TYR   168      26.270  74.630  36.850  1.00  0.00           C  
ATOM   2638  C   TYR   168      27.220  75.610  37.610  1.00  0.00           C  
ATOM   2639  O   TYR   168      28.390  75.390  37.920  1.00  0.00           O  
ATOM   2640  CB  TYR   168      25.660  73.580  37.840  1.00  0.00           C  
ATOM   2641  CG  TYR   168      24.590  72.610  37.340  1.00  0.00           C  
ATOM   2642  CD1 TYR   168      23.800  73.090  36.330  1.00  0.00           C  
ATOM   2643  CD2 TYR   168      24.410  71.270  37.840  1.00  0.00           C  
ATOM   2644  CE1 TYR   168      22.740  72.260  35.750  1.00  0.00           C  
ATOM   2645  CE2 TYR   168      23.450  70.450  37.270  1.00  0.00           C  
ATOM   2646  CZ  TYR   168      22.630  70.940  36.260  1.00  0.00           C  
ATOM   2647  OH  TYR   168      21.530  70.260  35.800  1.00  0.00           O  
ATOM   2648  HN  TYR   168      27.830  73.490  36.260  1.00  0.00           H  
ATOM   2649  HA  TYR   168      25.490  75.230  36.390  1.00  0.00           H  
ATOM   2650  HB1 TYR   168      25.260  74.190  38.680  1.00  0.00           H  
ATOM   2651  HB2 TYR   168      26.480  72.960  38.260  1.00  0.00           H  
ATOM   2652  HD1 TYR   168      23.770  74.100  35.950  1.00  0.00           H  
ATOM   2653  HD2 TYR   168      24.980  70.860  38.660  1.00  0.00           H  
ATOM   2654  HE1 TYR   168      22.130  72.730  34.980  1.00  0.00           H  
ATOM   2655  HE2 TYR   168      23.190  69.480  37.660  1.00  0.00           H  
ATOM   2656  HH  TYR   168      20.860  70.880  35.490  1.00  0.00           H  
ATOM   2657  N   ASP   169      26.740  76.830  38.070  1.00  0.00           N  
ATOM   2658  CA  ASP   169      27.310  77.800  38.910  1.00  0.00           C  
ATOM   2659  C   ASP   169      27.490  77.200  40.250  1.00  0.00           C  
ATOM   2660  O   ASP   169      26.800  76.160  40.480  1.00  0.00           O  
ATOM   2661  CB  ASP   169      26.500  79.050  39.100  1.00  0.00           C  
ATOM   2662  CG  ASP   169      26.380  79.880  37.810  1.00  0.00           C  
ATOM   2663  OD1 ASP   169      25.660  80.880  37.760  1.00  0.00           O  
ATOM   2664  OD2 ASP   169      27.080  79.670  36.770  1.00  0.00           O1-
ATOM   2665  HN  ASP   169      25.830  77.050  37.720  1.00  0.00           H  
ATOM   2666  HA  ASP   169      28.240  78.150  38.500  1.00  0.00           H  
ATOM   2667  HB1 ASP   169      26.930  79.770  39.820  1.00  0.00           H  
ATOM   2668  HB2 ASP   169      25.490  78.680  39.400  1.00  0.00           H  
ATOM   2669  N   VAL   170      28.280  77.710  41.170  1.00  0.00           N  
ATOM   2670  CA  VAL   170      28.460  77.020  42.510  1.00  0.00           C  
ATOM   2671  C   VAL   170      27.860  77.850  43.560  1.00  0.00           C  
ATOM   2672  O   VAL   170      28.510  78.840  43.920  1.00  0.00           O  
ATOM   2673  CB  VAL   170      29.920  76.590  42.810  1.00  0.00           C  
ATOM   2674  CG1 VAL   170      30.030  75.700  44.110  1.00  0.00           C  
ATOM   2675  CG2 VAL   170      30.440  75.710  41.660  1.00  0.00           C  
ATOM   2676  HN  VAL   170      28.900  78.470  41.000  1.00  0.00           H  
ATOM   2677  HA  VAL   170      27.830  76.140  42.550  1.00  0.00           H  
ATOM   2678  HB  VAL   170      30.590  77.470  42.930  1.00  0.00           H  
ATOM   2679 1HG1 VAL   170      31.100  75.460  44.290  1.00  0.00           H  
ATOM   2680 2HG1 VAL   170      29.420  74.780  44.070  1.00  0.00           H  
ATOM   2681 3HG1 VAL   170      29.850  76.160  45.100  1.00  0.00           H  
ATOM   2682 1HG2 VAL   170      31.460  75.330  41.860  1.00  0.00           H  
ATOM   2683 2HG2 VAL   170      30.500  76.360  40.760  1.00  0.00           H  
ATOM   2684 3HG2 VAL   170      29.730  74.860  41.590  1.00  0.00           H  
ATOM   2685  N   PRO   171      26.660  77.630  44.170  1.00  0.00           N  
ATOM   2686  CA  PRO   171      26.330  78.110  45.480  1.00  0.00           C  
ATOM   2687  C   PRO   171      27.390  77.860  46.560  1.00  0.00           C  
ATOM   2688  O   PRO   171      28.050  76.830  46.570  1.00  0.00           O  
ATOM   2689  CB  PRO   171      24.990  77.320  45.790  1.00  0.00           C  
ATOM   2690  CG  PRO   171      24.410  76.980  44.480  1.00  0.00           C  
ATOM   2691  CD  PRO   171      25.640  76.780  43.590  1.00  0.00           C  
ATOM   2692  HA  PRO   171      26.050  79.150  45.480  1.00  0.00           H  
ATOM   2693  HB1 PRO   171      24.280  77.830  46.470  1.00  0.00           H  
ATOM   2694  HB2 PRO   171      25.170  76.300  46.180  1.00  0.00           H  
ATOM   2695  HG1 PRO   171      23.700  76.120  44.420  1.00  0.00           H  
ATOM   2696  HG2 PRO   171      23.850  77.850  44.090  1.00  0.00           H  
ATOM   2697  HD1 PRO   171      25.980  75.730  43.690  1.00  0.00           H  
ATOM   2698  HD2 PRO   171      25.360  77.100  42.560  1.00  0.00           H  
ATOM   2699  N   GLU   172      27.340  78.680  47.580  1.00  0.00           N  
ATOM   2700  CA  GLU   172      28.120  78.590  48.850  1.00  0.00           C  
ATOM   2701  C   GLU   172      27.920  77.290  49.560  1.00  0.00           C  
ATOM   2702  O   GLU   172      28.890  76.740  50.090  1.00  0.00           O  
ATOM   2703  CB  GLU   172      27.750  79.780  49.780  1.00  0.00           C  
ATOM   2704  CG  GLU   172      28.820  79.950  50.840  1.00  0.00           C  
ATOM   2705  CD  GLU   172      28.400  81.060  51.790  1.00  0.00           C  
ATOM   2706  OE1 GLU   172      28.230  80.810  53.020  1.00  0.00           O  
ATOM   2707  OE2 GLU   172      28.190  82.230  51.270  1.00  0.00           O1-
ATOM   2708  HN  GLU   172      26.860  79.550  47.440  1.00  0.00           H  
ATOM   2709  HA  GLU   172      29.140  78.720  48.540  1.00  0.00           H  
ATOM   2710  HB1 GLU   172      26.740  79.690  50.240  1.00  0.00           H  
ATOM   2711  HB2 GLU   172      27.720  80.670  49.120  1.00  0.00           H  
ATOM   2712  HG1 GLU   172      29.790  80.280  50.410  1.00  0.00           H  
ATOM   2713  HG2 GLU   172      28.970  79.010  51.400  1.00  0.00           H  
ATOM   2714  N   LYS   173      26.710  76.730  49.640  1.00  0.00           N  
ATOM   2715  CA  LYS   173      26.460  75.460  50.280  1.00  0.00           C  
ATOM   2716  C   LYS   173      27.130  74.330  49.550  1.00  0.00           C  
ATOM   2717  O   LYS   173      27.640  73.390  50.120  1.00  0.00           O  
ATOM   2718  CB  LYS   173      24.950  75.120  50.420  1.00  0.00           C  
ATOM   2719  CG  LYS   173      24.180  76.190  51.120  1.00  0.00           C  
ATOM   2720  CD  LYS   173      22.660  75.870  51.200  1.00  0.00           C  
ATOM   2721  CE  LYS   173      21.750  77.110  51.530  1.00  0.00           C  
ATOM   2722  NZ  LYS   173      21.850  77.580  52.990  1.00  0.00           N1+
ATOM   2723  HN  LYS   173      25.900  77.170  49.280  1.00  0.00           H  
ATOM   2724  HA  LYS   173      26.840  75.420  51.290  1.00  0.00           H  
ATOM   2725  HB1 LYS   173      24.720  74.130  50.850  1.00  0.00           H  
ATOM   2726  HB2 LYS   173      24.460  75.080  49.420  1.00  0.00           H  
ATOM   2727  HG1 LYS   173      24.380  77.210  50.710  1.00  0.00           H  
ATOM   2728  HG2 LYS   173      24.580  76.200  52.160  1.00  0.00           H  
ATOM   2729  HD1 LYS   173      22.540  75.070  51.970  1.00  0.00           H  
ATOM   2730  HD2 LYS   173      22.310  75.450  50.230  1.00  0.00           H  
ATOM   2731  HE1 LYS   173      20.710  76.900  51.180  1.00  0.00           H  
ATOM   2732  HE2 LYS   173      22.250  77.940  50.980  1.00  0.00           H  
ATOM   2733  HZ1 LYS   173      21.160  77.060  53.570  1.00  0.00           H  
ATOM   2734  HZ2 LYS   173      21.470  78.540  53.070  1.00  0.00           H  
ATOM   2735  HZ3 LYS   173      22.750  77.520  53.500  1.00  0.00           H  
ATOM   2736  N   TRP   174      27.200  74.460  48.190  1.00  0.00           N  
ATOM   2737  CA  TRP   174      27.770  73.520  47.210  1.00  0.00           C  
ATOM   2738  C   TRP   174      29.260  73.520  47.200  1.00  0.00           C  
ATOM   2739  O   TRP   174      29.950  72.560  47.370  1.00  0.00           O  
ATOM   2740  CB  TRP   174      27.270  73.790  45.720  1.00  0.00           C  
ATOM   2741  CG  TRP   174      25.860  73.430  45.340  1.00  0.00           C  
ATOM   2742  CD1 TRP   174      24.780  73.340  46.170  1.00  0.00           C  
ATOM   2743  CD2 TRP   174      25.480  72.980  44.090  1.00  0.00           C  
ATOM   2744  CE2 TRP   174      24.060  72.590  44.190  1.00  0.00           C  
ATOM   2745  CE3 TRP   174      26.070  72.750  42.900  1.00  0.00           C  
ATOM   2746  NE1 TRP   174      23.680  72.870  45.470  1.00  0.00           N  
ATOM   2747  CZ2 TRP   174      23.360  72.160  43.090  1.00  0.00           C  
ATOM   2748  CZ3 TRP   174      25.390  72.220  41.830  1.00  0.00           C  
ATOM   2749  CH2 TRP   174      24.040  72.060  41.860  1.00  0.00           C  
ATOM   2750  HN  TRP   174      26.860  75.320  47.820  1.00  0.00           H  
ATOM   2751  HA  TRP   174      27.390  72.560  47.520  1.00  0.00           H  
ATOM   2752  HB1 TRP   174      27.900  73.260  44.970  1.00  0.00           H  
ATOM   2753  HB2 TRP   174      27.420  74.880  45.610  1.00  0.00           H  
ATOM   2754  HD1 TRP   174      24.800  73.770  47.160  1.00  0.00           H  
ATOM   2755  HE1 TRP   174      22.770  72.960  45.800  1.00  0.00           H  
ATOM   2756  HE3 TRP   174      27.110  72.880  42.660  1.00  0.00           H  
ATOM   2757  HZ2 TRP   174      22.310  71.950  43.180  1.00  0.00           H  
ATOM   2758  HZ3 TRP   174      25.790  72.160  40.820  1.00  0.00           H  
ATOM   2759  HH2 TRP   174      23.530  71.790  40.950  1.00  0.00           H  
ATOM   2760  N   ALA   175      29.830  74.760  47.240  1.00  0.00           N  
ATOM   2761  CA  ALA   175      31.210  75.000  47.560  1.00  0.00           C  
ATOM   2762  C   ALA   175      31.600  74.500  48.950  1.00  0.00           C  
ATOM   2763  O   ALA   175      32.580  73.750  49.060  1.00  0.00           O  
ATOM   2764  CB  ALA   175      31.600  76.490  47.520  1.00  0.00           C  
ATOM   2765  HN  ALA   175      29.160  75.500  47.230  1.00  0.00           H  
ATOM   2766  HA  ALA   175      31.840  74.460  46.870  1.00  0.00           H  
ATOM   2767  HB1 ALA   175      31.390  76.840  46.490  1.00  0.00           H  
ATOM   2768  HB2 ALA   175      32.710  76.590  47.560  1.00  0.00           H  
ATOM   2769  HB3 ALA   175      31.050  77.120  48.250  1.00  0.00           H  
ATOM   2770  N   ARG   176      30.840  74.850  50.030  1.00  0.00           N  
ATOM   2771  CA  ARG   176      31.150  74.410  51.390  1.00  0.00           C  
ATOM   2772  C   ARG   176      31.170  72.900  51.620  1.00  0.00           C  
ATOM   2773  O   ARG   176      32.190  72.350  52.060  1.00  0.00           O  
ATOM   2774  CB  ARG   176      30.240  75.030  52.530  1.00  0.00           C  
ATOM   2775  CG  ARG   176      30.740  74.790  53.950  1.00  0.00           C  
ATOM   2776  CD  ARG   176      29.840  75.540  54.980  1.00  0.00           C  
ATOM   2777  NE  ARG   176      30.250  76.960  54.860  1.00  0.00           N  
ATOM   2778  CZ  ARG   176      29.540  77.820  54.200  1.00  0.00           C  
ATOM   2779  NH1 ARG   176      28.390  77.580  53.610  1.00  0.00           N1+
ATOM   2780  NH2 ARG   176      30.020  79.050  54.070  1.00  0.00           N  
ATOM   2781  HN  ARG   176      30.010  75.400  49.900  1.00  0.00           H  
ATOM   2782  HA  ARG   176      32.170  74.730  51.530  1.00  0.00           H  
ATOM   2783  HB1 ARG   176      29.230  74.620  52.360  1.00  0.00           H  
ATOM   2784  HB2 ARG   176      30.270  76.140  52.480  1.00  0.00           H  
ATOM   2785  HG1 ARG   176      31.830  74.980  54.030  1.00  0.00           H  
ATOM   2786  HG2 ARG   176      30.790  73.690  54.130  1.00  0.00           H  
ATOM   2787  HD1 ARG   176      30.040  75.140  56.000  1.00  0.00           H  
ATOM   2788  HD2 ARG   176      28.780  75.320  54.740  1.00  0.00           H  
ATOM   2789  HE  ARG   176      31.120  77.220  55.260  1.00  0.00           H  
ATOM   2790 1HH1 ARG   176      27.850  76.740  53.730  1.00  0.00           H  
ATOM   2791 2HH1 ARG   176      27.880  78.420  53.450  1.00  0.00           H  
ATOM   2792 1HH2 ARG   176      30.820  79.410  54.530  1.00  0.00           H  
ATOM   2793 2HH2 ARG   176      29.410  79.750  53.680  1.00  0.00           H  
ATOM   2794  N   PHE   177      30.080  72.210  51.170  1.00  0.00           N  
ATOM   2795  CA  PHE   177      29.880  70.770  51.040  1.00  0.00           C  
ATOM   2796  C   PHE   177      31.070  70.160  50.270  1.00  0.00           C  
ATOM   2797  O   PHE   177      31.860  69.410  50.790  1.00  0.00           O  
ATOM   2798  CB  PHE   177      28.630  70.540  50.100  1.00  0.00           C  
ATOM   2799  CG  PHE   177      28.210  69.070  50.170  1.00  0.00           C  
ATOM   2800  CD1 PHE   177      27.560  68.480  51.260  1.00  0.00           C  
ATOM   2801  CD2 PHE   177      28.680  68.310  49.100  1.00  0.00           C  
ATOM   2802  CE1 PHE   177      27.140  67.170  51.200  1.00  0.00           C  
ATOM   2803  CE2 PHE   177      28.240  66.990  49.040  1.00  0.00           C  
ATOM   2804  CZ  PHE   177      27.520  66.360  50.110  1.00  0.00           C  
ATOM   2805  HN  PHE   177      29.270  72.720  50.890  1.00  0.00           H  
ATOM   2806  HA  PHE   177      29.760  70.350  52.020  1.00  0.00           H  
ATOM   2807  HB1 PHE   177      28.700  70.820  49.030  1.00  0.00           H  
ATOM   2808  HB2 PHE   177      27.810  71.080  50.620  1.00  0.00           H  
ATOM   2809  HD1 PHE   177      27.340  69.150  52.080  1.00  0.00           H  
ATOM   2810  HD2 PHE   177      29.060  68.730  48.180  1.00  0.00           H  
ATOM   2811  HE1 PHE   177      26.590  66.700  52.000  1.00  0.00           H  
ATOM   2812  HE2 PHE   177      28.430  66.470  48.110  1.00  0.00           H  
ATOM   2813  HZ  PHE   177      27.260  65.320  50.050  1.00  0.00           H  
ATOM   2814  N   TYR   178      31.280  70.580  48.950  1.00  0.00           N  
ATOM   2815  CA  TYR   178      32.400  70.030  48.150  1.00  0.00           C  
ATOM   2816  C   TYR   178      33.830  70.310  48.760  1.00  0.00           C  
ATOM   2817  O   TYR   178      34.790  69.590  48.510  1.00  0.00           O  
ATOM   2818  CB  TYR   178      32.340  70.450  46.670  1.00  0.00           C  
ATOM   2819  CG  TYR   178      31.180  69.880  45.900  1.00  0.00           C  
ATOM   2820  CD1 TYR   178      30.720  68.520  46.010  1.00  0.00           C  
ATOM   2821  CD2 TYR   178      30.470  70.680  44.970  1.00  0.00           C  
ATOM   2822  CE1 TYR   178      29.530  68.090  45.460  1.00  0.00           C  
ATOM   2823  CE2 TYR   178      29.350  70.250  44.270  1.00  0.00           C  
ATOM   2824  CZ  TYR   178      28.800  68.910  44.650  1.00  0.00           C  
ATOM   2825  OH  TYR   178      27.570  68.550  44.150  1.00  0.00           O  
ATOM   2826  HN  TYR   178      30.710  71.190  48.400  1.00  0.00           H  
ATOM   2827  HA  TYR   178      32.260  68.980  48.340  1.00  0.00           H  
ATOM   2828  HB1 TYR   178      33.210  70.090  46.080  1.00  0.00           H  
ATOM   2829  HB2 TYR   178      32.200  71.540  46.550  1.00  0.00           H  
ATOM   2830  HD1 TYR   178      31.240  67.900  46.720  1.00  0.00           H  
ATOM   2831  HD2 TYR   178      30.660  71.740  44.860  1.00  0.00           H  
ATOM   2832  HE1 TYR   178      29.100  67.160  45.820  1.00  0.00           H  
ATOM   2833  HE2 TYR   178      28.820  70.920  43.610  1.00  0.00           H  
ATOM   2834  HH  TYR   178      27.210  67.890  44.750  1.00  0.00           H  
ATOM   2835  N   THR   179      34.080  71.400  49.510  1.00  0.00           N  
ATOM   2836  CA  THR   179      35.370  71.740  49.950  1.00  0.00           C  
ATOM   2837  C   THR   179      35.710  71.010  51.160  1.00  0.00           C  
ATOM   2838  O   THR   179      36.830  70.550  51.390  1.00  0.00           O  
ATOM   2839  CB  THR   179      35.580  73.240  50.320  1.00  0.00           C  
ATOM   2840  CG2 THR   179      37.000  73.650  50.620  1.00  0.00           C  
ATOM   2841  OG1 THR   179      35.160  73.980  49.240  1.00  0.00           O  
ATOM   2842  HN  THR   179      33.300  72.010  49.590  1.00  0.00           H  
ATOM   2843  HA  THR   179      36.110  71.440  49.220  1.00  0.00           H  
ATOM   2844  HB  THR   179      35.050  73.690  51.180  1.00  0.00           H  
ATOM   2845  HG1 THR   179      34.240  73.770  49.090  1.00  0.00           H  
ATOM   2846 1HG2 THR   179      37.030  74.730  50.890  1.00  0.00           H  
ATOM   2847 2HG2 THR   179      37.620  73.440  49.720  1.00  0.00           H  
ATOM   2848 3HG2 THR   179      37.560  73.010  51.330  1.00  0.00           H  
ATOM   2849  N   ALA   180      34.690  70.640  51.990  1.00  0.00           N  
ATOM   2850  CA  ALA   180      34.790  69.610  53.050  1.00  0.00           C  
ATOM   2851  C   ALA   180      35.030  68.150  52.600  1.00  0.00           C  
ATOM   2852  O   ALA   180      35.830  67.400  53.170  1.00  0.00           O  
ATOM   2853  CB  ALA   180      33.500  69.580  53.860  1.00  0.00           C  
ATOM   2854  HN  ALA   180      33.730  70.810  51.760  1.00  0.00           H  
ATOM   2855  HA  ALA   180      35.660  69.860  53.640  1.00  0.00           H  
ATOM   2856  HB1 ALA   180      32.700  69.410  53.110  1.00  0.00           H  
ATOM   2857  HB2 ALA   180      33.300  70.580  54.300  1.00  0.00           H  
ATOM   2858  HB3 ALA   180      33.490  68.800  54.640  1.00  0.00           H  
ATOM   2859  N   GLU   181      34.310  67.630  51.590  1.00  0.00           N  
ATOM   2860  CA  GLU   181      34.420  66.300  51.010  1.00  0.00           C  
ATOM   2861  C   GLU   181      35.760  66.140  50.370  1.00  0.00           C  
ATOM   2862  O   GLU   181      36.420  65.130  50.550  1.00  0.00           O  
ATOM   2863  CB  GLU   181      33.340  66.060  49.840  1.00  0.00           C  
ATOM   2864  CG  GLU   181      31.810  66.060  50.250  1.00  0.00           C  
ATOM   2865  CD  GLU   181      31.320  64.610  50.470  1.00  0.00           C  
ATOM   2866  OE1 GLU   181      30.850  64.180  51.600  1.00  0.00           O  
ATOM   2867  OE2 GLU   181      31.250  63.810  49.520  1.00  0.00           O1-
ATOM   2868  HN  GLU   181      33.630  68.200  51.140  1.00  0.00           H  
ATOM   2869  HA  GLU   181      34.390  65.500  51.740  1.00  0.00           H  
ATOM   2870  HB1 GLU   181      33.700  65.100  49.420  1.00  0.00           H  
ATOM   2871  HB2 GLU   181      33.530  66.870  49.100  1.00  0.00           H  
ATOM   2872  HG1 GLU   181      31.200  66.560  49.480  1.00  0.00           H  
ATOM   2873  HG2 GLU   181      31.640  66.600  51.210  1.00  0.00           H  
ATOM   2874  N   VAL   182      36.310  67.130  49.630  1.00  0.00           N  
ATOM   2875  CA  VAL   182      37.680  67.040  49.060  1.00  0.00           C  
ATOM   2876  C   VAL   182      38.760  67.050  50.140  1.00  0.00           C  
ATOM   2877  O   VAL   182      39.820  66.430  50.050  1.00  0.00           O  
ATOM   2878  CB  VAL   182      37.950  68.200  48.030  1.00  0.00           C  
ATOM   2879  CG1 VAL   182      39.380  68.110  47.490  1.00  0.00           C  
ATOM   2880  CG2 VAL   182      36.990  67.870  46.890  1.00  0.00           C  
ATOM   2881  HN  VAL   182      35.820  67.990  49.550  1.00  0.00           H  
ATOM   2882  HA  VAL   182      37.700  66.090  48.550  1.00  0.00           H  
ATOM   2883  HB  VAL   182      37.720  69.210  48.430  1.00  0.00           H  
ATOM   2884 1HG1 VAL   182      39.480  67.160  46.920  1.00  0.00           H  
ATOM   2885 2HG1 VAL   182      40.140  68.210  48.300  1.00  0.00           H  
ATOM   2886 3HG1 VAL   182      39.480  68.980  46.800  1.00  0.00           H  
ATOM   2887 1HG2 VAL   182      37.380  68.310  45.940  1.00  0.00           H  
ATOM   2888 2HG2 VAL   182      35.950  68.130  47.170  1.00  0.00           H  
ATOM   2889 3HG2 VAL   182      36.990  66.760  46.800  1.00  0.00           H  
ATOM   2890  N   VAL   183      38.460  67.850  51.240  1.00  0.00           N  
ATOM   2891  CA  VAL   183      39.280  67.700  52.470  1.00  0.00           C  
ATOM   2892  C   VAL   183      39.300  66.300  53.120  1.00  0.00           C  
ATOM   2893  O   VAL   183      40.380  65.740  53.350  1.00  0.00           O  
ATOM   2894  CB  VAL   183      38.930  68.710  53.560  1.00  0.00           C  
ATOM   2895  CG1 VAL   183      39.310  68.290  55.010  1.00  0.00           C  
ATOM   2896  CG2 VAL   183      39.580  70.050  53.230  1.00  0.00           C  
ATOM   2897  HN  VAL   183      37.530  68.210  51.170  1.00  0.00           H  
ATOM   2898  HA  VAL   183      40.300  67.950  52.200  1.00  0.00           H  
ATOM   2899  HB  VAL   183      37.820  68.810  53.590  1.00  0.00           H  
ATOM   2900 1HG1 VAL   183      39.160  69.090  55.760  1.00  0.00           H  
ATOM   2901 2HG1 VAL   183      40.380  67.970  55.060  1.00  0.00           H  
ATOM   2902 3HG1 VAL   183      38.650  67.520  55.470  1.00  0.00           H  
ATOM   2903 1HG2 VAL   183      39.220  70.420  52.250  1.00  0.00           H  
ATOM   2904 2HG2 VAL   183      40.680  69.870  53.210  1.00  0.00           H  
ATOM   2905 3HG2 VAL   183      39.400  70.850  53.980  1.00  0.00           H  
ATOM   2906  N   LEU   184      38.120  65.690  53.320  1.00  0.00           N  
ATOM   2907  CA  LEU   184      38.000  64.350  53.810  1.00  0.00           C  
ATOM   2908  C   LEU   184      38.420  63.230  52.870  1.00  0.00           C  
ATOM   2909  O   LEU   184      38.820  62.150  53.350  1.00  0.00           O  
ATOM   2910  CB  LEU   184      36.540  64.010  54.290  1.00  0.00           C  
ATOM   2911  CG  LEU   184      36.190  64.900  55.560  1.00  0.00           C  
ATOM   2912  CD1 LEU   184      34.680  64.800  55.730  1.00  0.00           C  
ATOM   2913  CD2 LEU   184      36.890  64.510  56.880  1.00  0.00           C  
ATOM   2914  HN  LEU   184      37.320  66.270  53.210  1.00  0.00           H  
ATOM   2915  HA  LEU   184      38.630  64.240  54.670  1.00  0.00           H  
ATOM   2916  HB1 LEU   184      36.620  63.000  54.760  1.00  0.00           H  
ATOM   2917  HB2 LEU   184      35.820  64.100  53.450  1.00  0.00           H  
ATOM   2918  HG  LEU   184      36.430  65.970  55.430  1.00  0.00           H  
ATOM   2919 1HD1 LEU   184      34.260  65.250  56.660  1.00  0.00           H  
ATOM   2920 2HD1 LEU   184      34.280  63.770  55.860  1.00  0.00           H  
ATOM   2921 3HD1 LEU   184      34.050  65.220  54.920  1.00  0.00           H  
ATOM   2922 1HD2 LEU   184      36.590  63.480  57.150  1.00  0.00           H  
ATOM   2923 2HD2 LEU   184      36.430  65.200  57.620  1.00  0.00           H  
ATOM   2924 3HD2 LEU   184      37.990  64.650  56.950  1.00  0.00           H  
ATOM   2925  N   ALA   185      38.340  63.450  51.560  1.00  0.00           N  
ATOM   2926  CA  ALA   185      38.980  62.630  50.620  1.00  0.00           C  
ATOM   2927  C   ALA   185      40.470  62.690  50.680  1.00  0.00           C  
ATOM   2928  O   ALA   185      41.100  61.680  50.710  1.00  0.00           O  
ATOM   2929  CB  ALA   185      38.560  63.160  49.220  1.00  0.00           C  
ATOM   2930  HN  ALA   185      37.680  64.180  51.370  1.00  0.00           H  
ATOM   2931  HA  ALA   185      38.560  61.650  50.770  1.00  0.00           H  
ATOM   2932  HB1 ALA   185      37.460  63.080  49.110  1.00  0.00           H  
ATOM   2933  HB2 ALA   185      39.140  62.660  48.410  1.00  0.00           H  
ATOM   2934  HB3 ALA   185      38.950  64.200  49.130  1.00  0.00           H  
ATOM   2935  N   LEU   186      41.110  63.870  50.800  1.00  0.00           N  
ATOM   2936  CA  LEU   186      42.550  63.930  51.120  1.00  0.00           C  
ATOM   2937  C   LEU   186      42.860  63.270  52.510  1.00  0.00           C  
ATOM   2938  O   LEU   186      43.750  62.470  52.620  1.00  0.00           O  
ATOM   2939  CB  LEU   186      43.050  65.430  51.030  1.00  0.00           C  
ATOM   2940  CG  LEU   186      43.130  65.950  49.540  1.00  0.00           C  
ATOM   2941  CD1 LEU   186      43.690  67.320  49.650  1.00  0.00           C  
ATOM   2942  CD2 LEU   186      44.040  65.040  48.690  1.00  0.00           C  
ATOM   2943  HN  LEU   186      40.600  64.740  50.790  1.00  0.00           H  
ATOM   2944  HA  LEU   186      43.130  63.400  50.380  1.00  0.00           H  
ATOM   2945  HB1 LEU   186      44.090  65.500  51.430  1.00  0.00           H  
ATOM   2946  HB2 LEU   186      42.470  66.140  51.660  1.00  0.00           H  
ATOM   2947  HG  LEU   186      42.130  65.920  49.070  1.00  0.00           H  
ATOM   2948 1HD1 LEU   186      44.130  67.640  48.680  1.00  0.00           H  
ATOM   2949 2HD1 LEU   186      44.540  67.460  50.350  1.00  0.00           H  
ATOM   2950 3HD1 LEU   186      42.980  68.020  50.140  1.00  0.00           H  
ATOM   2951 1HD2 LEU   186      43.470  64.180  48.290  1.00  0.00           H  
ATOM   2952 2HD2 LEU   186      44.970  64.710  49.200  1.00  0.00           H  
ATOM   2953 3HD2 LEU   186      44.350  65.750  47.900  1.00  0.00           H  
ATOM   2954  N   ASP   187      42.100  63.460  53.580  1.00  0.00           N  
ATOM   2955  CA  ASP   187      42.330  62.830  54.850  1.00  0.00           C  
ATOM   2956  C   ASP   187      42.150  61.300  54.860  1.00  0.00           C  
ATOM   2957  O   ASP   187      42.820  60.490  55.500  1.00  0.00           O  
ATOM   2958  CB  ASP   187      41.320  63.450  55.870  1.00  0.00           C  
ATOM   2959  CG  ASP   187      41.650  63.150  57.330  1.00  0.00           C  
ATOM   2960  OD1 ASP   187      40.780  63.460  58.170  1.00  0.00           O  
ATOM   2961  OD2 ASP   187      42.760  62.630  57.670  1.00  0.00           O1-
ATOM   2962  HN  ASP   187      41.320  64.080  53.500  1.00  0.00           H  
ATOM   2963  HA  ASP   187      43.340  62.950  55.200  1.00  0.00           H  
ATOM   2964  HB1 ASP   187      40.310  63.010  55.750  1.00  0.00           H  
ATOM   2965  HB2 ASP   187      41.240  64.550  55.750  1.00  0.00           H  
ATOM   2966  N   ALA   188      41.200  60.790  54.050  1.00  0.00           N  
ATOM   2967  CA  ALA   188      40.990  59.360  53.790  1.00  0.00           C  
ATOM   2968  C   ALA   188      42.120  58.680  53.060  1.00  0.00           C  
ATOM   2969  O   ALA   188      42.570  57.550  53.350  1.00  0.00           O  
ATOM   2970  CB  ALA   188      39.560  59.000  53.190  1.00  0.00           C  
ATOM   2971  HN  ALA   188      40.510  61.350  53.610  1.00  0.00           H  
ATOM   2972  HA  ALA   188      40.890  58.910  54.770  1.00  0.00           H  
ATOM   2973  HB1 ALA   188      38.820  59.140  54.000  1.00  0.00           H  
ATOM   2974  HB2 ALA   188      39.640  57.910  52.990  1.00  0.00           H  
ATOM   2975  HB3 ALA   188      39.280  59.500  52.240  1.00  0.00           H  
ATOM   2976  N   ILE   189      42.620  59.380  51.980  1.00  0.00           N  
ATOM   2977  CA  ILE   189      43.710  58.970  51.140  1.00  0.00           C  
ATOM   2978  C   ILE   189      45.030  59.040  51.890  1.00  0.00           C  
ATOM   2979  O   ILE   189      45.880  58.120  51.790  1.00  0.00           O  
ATOM   2980  CB  ILE   189      43.680  59.360  49.670  1.00  0.00           C  
ATOM   2981  CG1 ILE   189      44.480  58.330  48.810  1.00  0.00           C  
ATOM   2982  CG2 ILE   189      44.190  60.790  49.640  1.00  0.00           C  
ATOM   2983  CD  ILE   189      44.100  58.510  47.260  1.00  0.00           C  
ATOM   2984  HN  ILE   189      42.210  60.280  51.830  1.00  0.00           H  
ATOM   2985  HA  ILE   189      43.470  57.930  50.980  1.00  0.00           H  
ATOM   2986  HB  ILE   189      42.610  59.460  49.370  1.00  0.00           H  
ATOM   2987 1HG1 ILE   189      44.190  57.300  49.130  1.00  0.00           H  
ATOM   2988 2HG1 ILE   189      45.570  58.500  48.990  1.00  0.00           H  
ATOM   2989 1HG2 ILE   189      43.630  61.440  50.350  1.00  0.00           H  
ATOM   2990 2HG2 ILE   189      44.090  61.220  48.620  1.00  0.00           H  
ATOM   2991 3HG2 ILE   189      45.280  60.870  49.840  1.00  0.00           H  
ATOM   2992  HD1 ILE   189      44.200  59.580  46.960  1.00  0.00           H  
ATOM   2993  HD2 ILE   189      43.030  58.230  47.120  1.00  0.00           H  
ATOM   2994  HD3 ILE   189      44.840  57.920  46.680  1.00  0.00           H  
ATOM   2995  N   HSD   190      45.270  60.040  52.760  1.00  0.00           N  
ATOM   2996  CA  HSD   190      46.390  60.140  53.640  1.00  0.00           C  
ATOM   2997  C   HSD   190      46.310  59.170  54.740  1.00  0.00           C  
ATOM   2998  O   HSD   190      47.320  58.680  55.190  1.00  0.00           O  
ATOM   2999  CB  HSD   190      46.560  61.570  54.080  1.00  0.00           C  
ATOM   3000  CG  HSD   190      47.010  62.490  52.940  1.00  0.00           C  
ATOM   3001  CD2 HSD   190      46.740  63.810  52.690  1.00  0.00           C  
ATOM   3002  ND1 HSD   190      47.690  62.020  51.810  1.00  0.00           N  
ATOM   3003  CE1 HSD   190      47.740  63.100  50.950  1.00  0.00           C  
ATOM   3004  NE2 HSD   190      47.200  64.130  51.430  1.00  0.00           N  
ATOM   3005  HN  HSD   190      44.700  60.860  52.850  1.00  0.00           H  
ATOM   3006  HA  HSD   190      47.250  59.950  53.020  1.00  0.00           H  
ATOM   3007  HB1 HSD   190      47.340  61.650  54.860  1.00  0.00           H  
ATOM   3008  HB2 HSD   190      45.590  61.860  54.530  1.00  0.00           H  
ATOM   3009  HD1 HSD   190      47.950  61.070  51.650  1.00  0.00           H  
ATOM   3010  HD2 HSD   190      46.040  64.430  53.240  1.00  0.00           H  
ATOM   3011  HE1 HSD   190      48.130  62.970  49.940  1.00  0.00           H  
ATOM   3012  N   SER   191      45.120  58.890  55.300  1.00  0.00           N  
ATOM   3013  CA  SER   191      45.000  57.870  56.340  1.00  0.00           C  
ATOM   3014  C   SER   191      45.280  56.450  55.740  1.00  0.00           C  
ATOM   3015  O   SER   191      45.790  55.590  56.450  1.00  0.00           O  
ATOM   3016  CB  SER   191      43.650  57.920  56.990  1.00  0.00           C  
ATOM   3017  OG  SER   191      43.420  59.130  57.690  1.00  0.00           O  
ATOM   3018  HN  SER   191      44.250  59.260  54.990  1.00  0.00           H  
ATOM   3019  HA  SER   191      45.720  58.070  57.120  1.00  0.00           H  
ATOM   3020  HB1 SER   191      43.460  57.070  57.680  1.00  0.00           H  
ATOM   3021  HB2 SER   191      42.820  57.910  56.260  1.00  0.00           H  
ATOM   3022  HG1 SER   191      43.300  59.780  56.990  1.00  0.00           H  
ATOM   3023  N   MET   192      44.890  56.130  54.470  1.00  0.00           N  
ATOM   3024  CA  MET   192      45.270  54.920  53.720  1.00  0.00           C  
ATOM   3025  C   MET   192      46.870  54.860  53.630  1.00  0.00           C  
ATOM   3026  O   MET   192      47.540  53.850  53.730  1.00  0.00           O  
ATOM   3027  CB  MET   192      44.720  54.850  52.280  1.00  0.00           C  
ATOM   3028  CG  MET   192      43.260  54.360  52.230  1.00  0.00           C  
ATOM   3029  SD  MET   192      42.440  54.740  50.560  1.00  0.00           S  
ATOM   3030  CE  MET   192      40.770  54.040  50.830  1.00  0.00           C  
ATOM   3031  HN  MET   192      44.390  56.810  53.960  1.00  0.00           H  
ATOM   3032  HA  MET   192      44.930  54.060  54.270  1.00  0.00           H  
ATOM   3033  HB1 MET   192      45.240  54.110  51.640  1.00  0.00           H  
ATOM   3034  HB2 MET   192      44.680  55.760  51.650  1.00  0.00           H  
ATOM   3035  HG1 MET   192      42.730  54.990  52.990  1.00  0.00           H  
ATOM   3036  HG2 MET   192      43.100  53.300  52.500  1.00  0.00           H  
ATOM   3037  HE1 MET   192      40.810  53.190  51.550  1.00  0.00           H  
ATOM   3038  HE2 MET   192      40.300  53.800  49.860  1.00  0.00           H  
ATOM   3039  HE3 MET   192      40.060  54.790  51.220  1.00  0.00           H  
ATOM   3040  N   GLY   193      47.510  56.060  53.320  1.00  0.00           N  
ATOM   3041  CA  GLY   193      48.980  56.220  53.370  1.00  0.00           C  
ATOM   3042  C   GLY   193      49.550  56.710  52.090  1.00  0.00           C  
ATOM   3043  O   GLY   193      50.720  56.680  51.940  1.00  0.00           O  
ATOM   3044  HN  GLY   193      46.920  56.800  52.990  1.00  0.00           H  
ATOM   3045  HA1 GLY   193      49.400  55.270  53.660  1.00  0.00           H  
ATOM   3046  HA2 GLY   193      49.270  56.990  54.070  1.00  0.00           H  
ATOM   3047  N   PHE   194      48.650  57.050  51.120  1.00  0.00           N  
ATOM   3048  CA  PHE   194      49.070  57.400  49.800  1.00  0.00           C  
ATOM   3049  C   PHE   194      48.930  58.950  49.760  1.00  0.00           C  
ATOM   3050  O   PHE   194      48.020  59.560  50.370  1.00  0.00           O  
ATOM   3051  CB  PHE   194      48.220  56.800  48.700  1.00  0.00           C  
ATOM   3052  CG  PHE   194      47.820  55.340  48.990  1.00  0.00           C  
ATOM   3053  CD1 PHE   194      46.500  54.920  48.630  1.00  0.00           C  
ATOM   3054  CD2 PHE   194      48.730  54.370  49.510  1.00  0.00           C  
ATOM   3055  CE1 PHE   194      46.120  53.610  48.830  1.00  0.00           C  
ATOM   3056  CE2 PHE   194      48.380  53.050  49.730  1.00  0.00           C  
ATOM   3057  CZ  PHE   194      47.050  52.700  49.370  1.00  0.00           C  
ATOM   3058  HN  PHE   194      47.670  56.940  51.230  1.00  0.00           H  
ATOM   3059  HA  PHE   194      50.110  57.160  49.620  1.00  0.00           H  
ATOM   3060  HB1 PHE   194      48.760  56.690  47.740  1.00  0.00           H  
ATOM   3061  HB2 PHE   194      47.290  57.410  48.660  1.00  0.00           H  
ATOM   3062  HD1 PHE   194      45.750  55.550  48.170  1.00  0.00           H  
ATOM   3063  HD2 PHE   194      49.670  54.730  49.890  1.00  0.00           H  
ATOM   3064  HE1 PHE   194      45.130  53.300  48.560  1.00  0.00           H  
ATOM   3065  HE2 PHE   194      49.060  52.350  50.190  1.00  0.00           H  
ATOM   3066  HZ  PHE   194      46.740  51.680  49.530  1.00  0.00           H  
ATOM   3067  N   ILE   195      49.710  59.580  48.890  1.00  0.00           N  
ATOM   3068  CA  ILE   195      49.390  60.880  48.320  1.00  0.00           C  
ATOM   3069  C   ILE   195      48.770  60.620  46.940  1.00  0.00           C  
ATOM   3070  O   ILE   195      49.150  59.770  46.130  1.00  0.00           O  
ATOM   3071  CB  ILE   195      50.750  61.680  48.320  1.00  0.00           C  
ATOM   3072  CG1 ILE   195      51.000  62.290  49.700  1.00  0.00           C  
ATOM   3073  CG2 ILE   195      50.880  62.860  47.280  1.00  0.00           C  
ATOM   3074  CD  ILE   195      52.550  62.540  49.970  1.00  0.00           C  
ATOM   3075  HN  ILE   195      50.340  58.960  48.420  1.00  0.00           H  
ATOM   3076  HA  ILE   195      48.700  61.470  48.910  1.00  0.00           H  
ATOM   3077  HB  ILE   195      51.570  61.010  48.010  1.00  0.00           H  
ATOM   3078 1HG1 ILE   195      50.540  61.640  50.480  1.00  0.00           H  
ATOM   3079 2HG1 ILE   195      50.480  63.270  49.820  1.00  0.00           H  
ATOM   3080 1HG2 ILE   195      50.170  63.660  47.590  1.00  0.00           H  
ATOM   3081 2HG2 ILE   195      50.570  62.520  46.270  1.00  0.00           H  
ATOM   3082 3HG2 ILE   195      51.910  63.270  47.210  1.00  0.00           H  
ATOM   3083  HD1 ILE   195      52.960  61.510  49.870  1.00  0.00           H  
ATOM   3084  HD2 ILE   195      52.520  63.050  50.950  1.00  0.00           H  
ATOM   3085  HD3 ILE   195      52.940  63.240  49.200  1.00  0.00           H  
ATOM   3086  N   HSD   196      47.730  61.450  46.710  1.00  0.00           N  
ATOM   3087  CA  HSD   196      46.950  61.290  45.490  1.00  0.00           C  
ATOM   3088  C   HSD   196      47.760  61.580  44.260  1.00  0.00           C  
ATOM   3089  O   HSD   196      47.640  60.920  43.240  1.00  0.00           O  
ATOM   3090  CB  HSD   196      45.830  62.360  45.510  1.00  0.00           C  
ATOM   3091  CG  HSD   196      44.820  62.340  44.330  1.00  0.00           C  
ATOM   3092  CD2 HSD   196      43.530  61.860  44.280  1.00  0.00           C  
ATOM   3093  ND1 HSD   196      45.030  63.000  43.200  1.00  0.00           N  
ATOM   3094  CE1 HSD   196      43.910  62.930  42.480  1.00  0.00           C  
ATOM   3095  NE2 HSD   196      42.940  62.270  43.070  1.00  0.00           N  
ATOM   3096  HN  HSD   196      47.310  62.070  47.360  1.00  0.00           H  
ATOM   3097  HA  HSD   196      46.570  60.280  45.380  1.00  0.00           H  
ATOM   3098  HB1 HSD   196      46.230  63.400  45.580  1.00  0.00           H  
ATOM   3099  HB2 HSD   196      45.240  62.230  46.440  1.00  0.00           H  
ATOM   3100  HD1 HSD   196      45.810  63.610  43.040  1.00  0.00           H  
ATOM   3101  HD2 HSD   196      42.980  61.380  45.080  1.00  0.00           H  
ATOM   3102  HE1 HSD   196      43.770  63.370  41.490  1.00  0.00           H  
ATOM   3103  N   ARG   197      48.460  62.710  44.290  1.00  0.00           N  
ATOM   3104  CA  ARG   197      49.340  63.260  43.290  1.00  0.00           C  
ATOM   3105  C   ARG   197      48.500  64.020  42.270  1.00  0.00           C  
ATOM   3106  O   ARG   197      47.690  63.410  41.530  1.00  0.00           O  
ATOM   3107  CB  ARG   197      50.290  62.270  42.560  1.00  0.00           C  
ATOM   3108  CG  ARG   197      51.370  61.820  43.530  1.00  0.00           C  
ATOM   3109  CD  ARG   197      52.410  60.840  42.940  1.00  0.00           C  
ATOM   3110  NE  ARG   197      52.740  61.260  41.560  1.00  0.00           N  
ATOM   3111  CZ  ARG   197      52.640  60.580  40.390  1.00  0.00           C  
ATOM   3112  NH1 ARG   197      51.970  59.480  40.180  1.00  0.00           N1+
ATOM   3113  NH2 ARG   197      53.130  61.150  39.310  1.00  0.00           N  
ATOM   3114  HN  ARG   197      48.330  63.350  45.050  1.00  0.00           H  
ATOM   3115  HA  ARG   197      49.820  64.080  43.820  1.00  0.00           H  
ATOM   3116  HB1 ARG   197      50.770  62.770  41.690  1.00  0.00           H  
ATOM   3117  HB2 ARG   197      49.620  61.420  42.330  1.00  0.00           H  
ATOM   3118  HG1 ARG   197      50.890  61.390  44.430  1.00  0.00           H  
ATOM   3119  HG2 ARG   197      51.880  62.760  43.820  1.00  0.00           H  
ATOM   3120  HD1 ARG   197      52.000  59.810  42.910  1.00  0.00           H  
ATOM   3121  HD2 ARG   197      53.330  60.810  43.570  1.00  0.00           H  
ATOM   3122  HE  ARG   197      53.220  62.130  41.450  1.00  0.00           H  
ATOM   3123 1HH1 ARG   197      51.260  59.240  40.840  1.00  0.00           H  
ATOM   3124 2HH1 ARG   197      51.840  59.100  39.270  1.00  0.00           H  
ATOM   3125 1HH2 ARG   197      53.300  62.130  39.390  1.00  0.00           H  
ATOM   3126 2HH2 ARG   197      52.710  60.830  38.460  1.00  0.00           H  
ATOM   3127  N   ASP   198      48.610  65.390  42.200  1.00  0.00           N  
ATOM   3128  CA  ASP   198      47.830  66.200  41.220  1.00  0.00           C  
ATOM   3129  C   ASP   198      46.300  66.000  41.530  1.00  0.00           C  
ATOM   3130  O   ASP   198      45.520  65.600  40.690  1.00  0.00           O  
ATOM   3131  CB  ASP   198      48.300  65.860  39.730  1.00  0.00           C  
ATOM   3132  CG  ASP   198      47.540  66.690  38.770  1.00  0.00           C  
ATOM   3133  OD1 ASP   198      47.120  66.170  37.650  1.00  0.00           O  
ATOM   3134  OD2 ASP   198      47.430  67.890  39.010  1.00  0.00           O1-
ATOM   3135  HN  ASP   198      49.120  65.910  42.880  1.00  0.00           H  
ATOM   3136  HA  ASP   198      48.080  67.250  41.290  1.00  0.00           H  
ATOM   3137  HB1 ASP   198      48.010  64.810  39.500  1.00  0.00           H  
ATOM   3138  HB2 ASP   198      49.400  65.940  39.620  1.00  0.00           H  
ATOM   3139  N   VAL   199      45.840  66.320  42.800  1.00  0.00           N  
ATOM   3140  CA  VAL   199      44.420  66.300  43.180  1.00  0.00           C  
ATOM   3141  C   VAL   199      43.630  67.370  42.450  1.00  0.00           C  
ATOM   3142  O   VAL   199      44.000  68.540  42.490  1.00  0.00           O  
ATOM   3143  CB  VAL   199      44.120  66.240  44.680  1.00  0.00           C  
ATOM   3144  CG1 VAL   199      44.440  67.570  45.360  1.00  0.00           C  
ATOM   3145  CG2 VAL   199      42.710  65.770  45.030  1.00  0.00           C  
ATOM   3146  HN  VAL   199      46.490  66.630  43.500  1.00  0.00           H  
ATOM   3147  HA  VAL   199      44.010  65.340  42.900  1.00  0.00           H  
ATOM   3148  HB  VAL   199      44.810  65.500  45.140  1.00  0.00           H  
ATOM   3149 1HG1 VAL   199      45.450  67.970  45.120  1.00  0.00           H  
ATOM   3150 2HG1 VAL   199      44.280  67.560  46.450  1.00  0.00           H  
ATOM   3151 3HG1 VAL   199      43.760  68.350  44.970  1.00  0.00           H  
ATOM   3152 1HG2 VAL   199      41.940  66.420  44.570  1.00  0.00           H  
ATOM   3153 2HG2 VAL   199      42.470  65.540  46.090  1.00  0.00           H  
ATOM   3154 3HG2 VAL   199      42.570  64.740  44.620  1.00  0.00           H  
ATOM   3155  N   LYS   200      42.530  67.030  41.740  1.00  0.00           N  
ATOM   3156  CA  LYS   200      41.780  67.980  40.970  1.00  0.00           C  
ATOM   3157  C   LYS   200      40.310  67.540  40.930  1.00  0.00           C  
ATOM   3158  O   LYS   200      40.140  66.350  41.140  1.00  0.00           O  
ATOM   3159  CB  LYS   200      42.380  68.160  39.590  1.00  0.00           C  
ATOM   3160  CG  LYS   200      42.620  66.880  38.760  1.00  0.00           C  
ATOM   3161  CD  LYS   200      43.560  67.170  37.600  1.00  0.00           C  
ATOM   3162  CE  LYS   200      43.780  65.850  36.840  1.00  0.00           C  
ATOM   3163  NZ  LYS   200      44.740  65.020  37.650  1.00  0.00           N1+
ATOM   3164  HN  LYS   200      42.290  66.060  41.730  1.00  0.00           H  
ATOM   3165  HA  LYS   200      41.870  68.890  41.540  1.00  0.00           H  
ATOM   3166  HB1 LYS   200      43.370  68.580  39.870  1.00  0.00           H  
ATOM   3167  HB2 LYS   200      41.780  68.900  39.020  1.00  0.00           H  
ATOM   3168  HG1 LYS   200      41.650  66.610  38.300  1.00  0.00           H  
ATOM   3169  HG2 LYS   200      43.010  66.000  39.310  1.00  0.00           H  
ATOM   3170  HD1 LYS   200      44.480  67.650  38.010  1.00  0.00           H  
ATOM   3171  HD2 LYS   200      43.020  67.850  36.900  1.00  0.00           H  
ATOM   3172  HE1 LYS   200      44.240  66.020  35.840  1.00  0.00           H  
ATOM   3173  HE2 LYS   200      42.920  65.200  36.580  1.00  0.00           H  
ATOM   3174  HZ1 LYS   200      44.380  64.760  38.590  1.00  0.00           H  
ATOM   3175  HZ2 LYS   200      45.670  65.470  37.650  1.00  0.00           H  
ATOM   3176  HZ3 LYS   200      44.920  64.120  37.150  1.00  0.00           H  
ATOM   3177  N   PRO   201      39.200  68.270  40.630  1.00  0.00           N  
ATOM   3178  CA  PRO   201      37.850  67.710  40.690  1.00  0.00           C  
ATOM   3179  C   PRO   201      37.590  66.790  39.530  1.00  0.00           C  
ATOM   3180  O   PRO   201      36.520  66.270  39.480  1.00  0.00           O  
ATOM   3181  CB  PRO   201      37.020  69.040  40.570  1.00  0.00           C  
ATOM   3182  CG  PRO   201      37.870  69.920  39.610  1.00  0.00           C  
ATOM   3183  CD  PRO   201      39.250  69.690  40.210  1.00  0.00           C  
ATOM   3184  HA  PRO   201      37.730  67.240  41.660  1.00  0.00           H  
ATOM   3185  HB1 PRO   201      37.100  69.500  41.580  1.00  0.00           H  
ATOM   3186  HB2 PRO   201      35.950  68.860  40.300  1.00  0.00           H  
ATOM   3187  HG1 PRO   201      37.890  69.400  38.620  1.00  0.00           H  
ATOM   3188  HG2 PRO   201      37.490  70.960  39.610  1.00  0.00           H  
ATOM   3189  HD1 PRO   201      40.040  69.980  39.490  1.00  0.00           H  
ATOM   3190  HD2 PRO   201      39.240  70.320  41.130  1.00  0.00           H  
ATOM   3191  N   ASP   202      38.490  66.490  38.600  1.00  0.00           N  
ATOM   3192  CA  ASP   202      38.380  65.600  37.460  1.00  0.00           C  
ATOM   3193  C   ASP   202      38.260  64.150  37.940  1.00  0.00           C  
ATOM   3194  O   ASP   202      37.460  63.380  37.440  1.00  0.00           O  
ATOM   3195  CB  ASP   202      39.540  65.710  36.360  1.00  0.00           C  
ATOM   3196  CG  ASP   202      39.960  67.160  36.090  1.00  0.00           C  
ATOM   3197  OD1 ASP   202      39.850  68.040  36.960  1.00  0.00           O  
ATOM   3198  OD2 ASP   202      40.450  67.400  34.990  1.00  0.00           O1-
ATOM   3199  HN  ASP   202      39.290  67.070  38.550  1.00  0.00           H  
ATOM   3200  HA  ASP   202      37.400  65.630  37.010  1.00  0.00           H  
ATOM   3201  HB1 ASP   202      39.120  65.250  35.440  1.00  0.00           H  
ATOM   3202  HB2 ASP   202      40.470  65.150  36.600  1.00  0.00           H  
ATOM   3203  N   ASN   203      38.930  63.850  39.080  1.00  0.00           N  
ATOM   3204  CA  ASN   203      39.300  62.510  39.490  1.00  0.00           C  
ATOM   3205  C   ASN   203      38.390  62.090  40.570  1.00  0.00           C  
ATOM   3206  O   ASN   203      38.660  61.010  41.170  1.00  0.00           O  
ATOM   3207  CB  ASN   203      40.740  62.500  40.060  1.00  0.00           C  
ATOM   3208  CG  ASN   203      41.760  62.950  38.990  1.00  0.00           C  
ATOM   3209  ND2 ASN   203      41.640  62.510  37.710  1.00  0.00           N  
ATOM   3210  OD1 ASN   203      42.730  63.520  39.480  1.00  0.00           O  
ATOM   3211  HN  ASN   203      39.280  64.600  39.640  1.00  0.00           H  
ATOM   3212  HA  ASN   203      39.160  61.820  38.670  1.00  0.00           H  
ATOM   3213  HB1 ASN   203      41.190  61.610  40.540  1.00  0.00           H  
ATOM   3214  HB2 ASN   203      40.760  63.210  40.910  1.00  0.00           H  
ATOM   3215 1HD2 ASN   203      42.250  62.800  36.970  1.00  0.00           H  
ATOM   3216 2HD2 ASN   203      40.810  62.040  37.420  1.00  0.00           H  
ATOM   3217  N   MET   204      37.310  62.850  40.910  1.00  0.00           N  
ATOM   3218  CA  MET   204      36.280  62.520  41.900  1.00  0.00           C  
ATOM   3219  C   MET   204      35.000  62.290  41.220  1.00  0.00           C  
ATOM   3220  O   MET   204      34.490  63.090  40.450  1.00  0.00           O  
ATOM   3221  CB  MET   204      36.300  63.470  43.090  1.00  0.00           C  
ATOM   3222  CG  MET   204      37.430  63.240  44.150  1.00  0.00           C  
ATOM   3223  SD  MET   204      39.000  63.990  43.630  1.00  0.00           S  
ATOM   3224  CE  MET   204      38.550  65.550  44.520  1.00  0.00           C  
ATOM   3225  HN  MET   204      37.160  63.760  40.540  1.00  0.00           H  
ATOM   3226  HA  MET   204      36.610  61.590  42.350  1.00  0.00           H  
ATOM   3227  HB1 MET   204      35.340  63.270  43.610  1.00  0.00           H  
ATOM   3228  HB2 MET   204      36.290  64.560  42.880  1.00  0.00           H  
ATOM   3229  HG1 MET   204      37.620  62.140  44.190  1.00  0.00           H  
ATOM   3230  HG2 MET   204      37.130  63.570  45.170  1.00  0.00           H  
ATOM   3231  HE1 MET   204      38.430  65.380  45.610  1.00  0.00           H  
ATOM   3232  HE2 MET   204      37.590  65.900  44.080  1.00  0.00           H  
ATOM   3233  HE3 MET   204      39.370  66.290  44.370  1.00  0.00           H  
ATOM   3234  N   LEU   205      34.400  61.190  41.580  1.00  0.00           N  
ATOM   3235  CA  LEU   205      33.270  60.750  40.860  1.00  0.00           C  
ATOM   3236  C   LEU   205      32.110  60.720  41.810  1.00  0.00           C  
ATOM   3237  O   LEU   205      32.280  60.120  42.890  1.00  0.00           O  
ATOM   3238  CB  LEU   205      33.480  59.350  40.250  1.00  0.00           C  
ATOM   3239  CG  LEU   205      34.700  59.120  39.360  1.00  0.00           C  
ATOM   3240  CD1 LEU   205      34.610  57.660  38.830  1.00  0.00           C  
ATOM   3241  CD2 LEU   205      34.990  60.160  38.300  1.00  0.00           C  
ATOM   3242  HN  LEU   205      34.720  60.560  42.290  1.00  0.00           H  
ATOM   3243  HA  LEU   205      32.970  61.480  40.130  1.00  0.00           H  
ATOM   3244  HB1 LEU   205      32.580  59.170  39.620  1.00  0.00           H  
ATOM   3245  HB2 LEU   205      33.470  58.570  41.050  1.00  0.00           H  
ATOM   3246  HG  LEU   205      35.530  59.180  40.090  1.00  0.00           H  
ATOM   3247 1HD1 LEU   205      34.430  56.990  39.700  1.00  0.00           H  
ATOM   3248 2HD1 LEU   205      35.470  57.320  38.210  1.00  0.00           H  
ATOM   3249 3HD1 LEU   205      33.730  57.540  38.180  1.00  0.00           H  
ATOM   3250 1HD2 LEU   205      36.040  60.020  37.950  1.00  0.00           H  
ATOM   3251 2HD2 LEU   205      34.830  61.170  38.730  1.00  0.00           H  
ATOM   3252 3HD2 LEU   205      34.280  60.080  37.450  1.00  0.00           H  
ATOM   3253  N   LEU   206      30.920  61.220  41.450  1.00  0.00           N  
ATOM   3254  CA  LEU   206      29.740  61.240  42.300  1.00  0.00           C  
ATOM   3255  C   LEU   206      28.990  59.920  42.210  1.00  0.00           C  
ATOM   3256  O   LEU   206      28.450  59.500  41.190  1.00  0.00           O  
ATOM   3257  CB  LEU   206      28.740  62.450  42.070  1.00  0.00           C  
ATOM   3258  CG  LEU   206      29.150  63.810  42.780  1.00  0.00           C  
ATOM   3259  CD1 LEU   206      30.560  64.160  42.440  1.00  0.00           C  
ATOM   3260  CD2 LEU   206      28.190  64.880  42.330  1.00  0.00           C  
ATOM   3261  HN  LEU   206      30.790  61.760  40.620  1.00  0.00           H  
ATOM   3262  HA  LEU   206      30.160  61.200  43.290  1.00  0.00           H  
ATOM   3263  HB1 LEU   206      27.740  62.250  42.520  1.00  0.00           H  
ATOM   3264  HB2 LEU   206      28.650  62.550  40.970  1.00  0.00           H  
ATOM   3265  HG  LEU   206      29.050  63.680  43.870  1.00  0.00           H  
ATOM   3266 1HD1 LEU   206      30.950  65.160  42.740  1.00  0.00           H  
ATOM   3267 2HD1 LEU   206      30.820  64.040  41.370  1.00  0.00           H  
ATOM   3268 3HD1 LEU   206      31.240  63.450  42.960  1.00  0.00           H  
ATOM   3269 1HD2 LEU   206      27.180  64.530  42.610  1.00  0.00           H  
ATOM   3270 2HD2 LEU   206      28.320  65.070  41.240  1.00  0.00           H  
ATOM   3271 3HD2 LEU   206      28.330  65.850  42.850  1.00  0.00           H  
ATOM   3272  N   ASP   207      28.890  59.270  43.350  1.00  0.00           N  
ATOM   3273  CA  ASP   207      28.140  58.100  43.530  1.00  0.00           C  
ATOM   3274  C   ASP   207      26.610  58.340  43.590  1.00  0.00           C  
ATOM   3275  O   ASP   207      26.100  59.490  43.740  1.00  0.00           O  
ATOM   3276  CB  ASP   207      28.600  57.200  44.750  1.00  0.00           C  
ATOM   3277  CG  ASP   207      28.100  55.750  44.610  1.00  0.00           C  
ATOM   3278  OD1 ASP   207      27.850  55.170  43.500  1.00  0.00           O  
ATOM   3279  OD2 ASP   207      27.910  55.090  45.670  1.00  0.00           O1-
ATOM   3280  HN  ASP   207      29.260  59.640  44.200  1.00  0.00           H  
ATOM   3281  HA  ASP   207      28.260  57.540  42.610  1.00  0.00           H  
ATOM   3282  HB1 ASP   207      28.460  57.540  45.790  1.00  0.00           H  
ATOM   3283  HB2 ASP   207      29.690  57.110  44.570  1.00  0.00           H  
ATOM   3284  N   LYS   208      25.890  57.230  43.630  1.00  0.00           N  
ATOM   3285  CA  LYS   208      24.470  57.110  43.940  1.00  0.00           C  
ATOM   3286  C   LYS   208      23.970  58.070  45.080  1.00  0.00           C  
ATOM   3287  O   LYS   208      22.870  58.620  45.020  1.00  0.00           O  
ATOM   3288  CB  LYS   208      24.120  55.650  44.380  1.00  0.00           C  
ATOM   3289  CG  LYS   208      24.390  54.530  43.390  1.00  0.00           C  
ATOM   3290  CD  LYS   208      24.440  53.140  44.110  1.00  0.00           C  
ATOM   3291  CE  LYS   208      25.790  52.820  44.790  1.00  0.00           C  
ATOM   3292  NZ  LYS   208      26.870  52.610  43.850  1.00  0.00           N1+
ATOM   3293  HN  LYS   208      26.530  56.460  43.690  1.00  0.00           H  
ATOM   3294  HA  LYS   208      23.890  57.360  43.060  1.00  0.00           H  
ATOM   3295  HB1 LYS   208      23.050  55.550  44.650  1.00  0.00           H  
ATOM   3296  HB2 LYS   208      24.730  55.380  45.270  1.00  0.00           H  
ATOM   3297  HG1 LYS   208      25.360  54.660  42.860  1.00  0.00           H  
ATOM   3298  HG2 LYS   208      23.560  54.530  42.660  1.00  0.00           H  
ATOM   3299  HD1 LYS   208      24.090  52.350  43.410  1.00  0.00           H  
ATOM   3300  HD2 LYS   208      23.690  53.060  44.940  1.00  0.00           H  
ATOM   3301  HE1 LYS   208      25.700  51.860  45.340  1.00  0.00           H  
ATOM   3302  HE2 LYS   208      26.010  53.540  45.610  1.00  0.00           H  
ATOM   3303  HZ1 LYS   208      26.560  52.250  42.920  1.00  0.00           H  
ATOM   3304  HZ2 LYS   208      27.530  51.940  44.290  1.00  0.00           H  
ATOM   3305  HZ3 LYS   208      27.300  53.550  43.830  1.00  0.00           H  
ATOM   3306  N   SER   209      24.630  58.200  46.150  1.00  0.00           N  
ATOM   3307  CA  SER   209      24.160  59.040  47.250  1.00  0.00           C  
ATOM   3308  C   SER   209      24.290  60.570  47.000  1.00  0.00           C  
ATOM   3309  O   SER   209      23.640  61.340  47.730  1.00  0.00           O  
ATOM   3310  CB  SER   209      24.800  58.780  48.690  1.00  0.00           C  
ATOM   3311  OG  SER   209      26.270  58.950  48.630  1.00  0.00           O  
ATOM   3312  HN  SER   209      25.450  57.700  46.420  1.00  0.00           H  
ATOM   3313  HA  SER   209      23.090  58.910  47.370  1.00  0.00           H  
ATOM   3314  HB1 SER   209      24.630  57.700  48.890  1.00  0.00           H  
ATOM   3315  HB2 SER   209      24.430  59.440  49.490  1.00  0.00           H  
ATOM   3316  HG1 SER   209      26.630  58.150  48.250  1.00  0.00           H  
ATOM   3317  N   GLY   210      25.100  61.040  45.970  1.00  0.00           N  
ATOM   3318  CA  GLY   210      25.390  62.430  45.610  1.00  0.00           C  
ATOM   3319  C   GLY   210      26.770  62.870  46.260  1.00  0.00           C  
ATOM   3320  O   GLY   210      27.240  64.020  46.070  1.00  0.00           O  
ATOM   3321  HN  GLY   210      25.390  60.360  45.290  1.00  0.00           H  
ATOM   3322  HA1 GLY   210      24.590  63.070  45.950  1.00  0.00           H  
ATOM   3323  HA2 GLY   210      25.500  62.480  44.540  1.00  0.00           H  
ATOM   3324  N   HSD   211      27.330  61.910  47.010  1.00  0.00           N  
ATOM   3325  CA  HSD   211      28.640  62.160  47.740  1.00  0.00           C  
ATOM   3326  C   HSD   211      29.840  61.800  46.870  1.00  0.00           C  
ATOM   3327  O   HSD   211      29.730  61.090  45.880  1.00  0.00           O  
ATOM   3328  CB  HSD   211      28.720  61.430  49.080  1.00  0.00           C  
ATOM   3329  CG  HSD   211      27.820  62.150  50.000  1.00  0.00           C  
ATOM   3330  CD2 HSD   211      26.450  61.920  50.150  1.00  0.00           C  
ATOM   3331  ND1 HSD   211      28.210  63.020  50.960  1.00  0.00           N  
ATOM   3332  CE1 HSD   211      27.070  63.310  51.700  1.00  0.00           C  
ATOM   3333  NE2 HSD   211      26.000  62.570  51.350  1.00  0.00           N  
ATOM   3334  HN  HSD   211      26.860  61.040  47.160  1.00  0.00           H  
ATOM   3335  HA  HSD   211      28.810  63.220  47.910  1.00  0.00           H  
ATOM   3336  HB1 HSD   211      29.780  61.510  49.410  1.00  0.00           H  
ATOM   3337  HB2 HSD   211      28.500  60.340  49.040  1.00  0.00           H  
ATOM   3338  HD1 HSD   211      29.080  63.510  50.940  1.00  0.00           H  
ATOM   3339  HD2 HSD   211      25.860  61.280  49.500  1.00  0.00           H  
ATOM   3340  HE1 HSD   211      27.210  64.040  52.500  1.00  0.00           H  
ATOM   3341  N   LEU   212      31.020  62.370  47.240  1.00  0.00           N  
ATOM   3342  CA  LEU   212      32.280  62.000  46.610  1.00  0.00           C  
ATOM   3343  C   LEU   212      32.810  60.580  46.910  1.00  0.00           C  
ATOM   3344  O   LEU   212      32.840  60.160  48.070  1.00  0.00           O  
ATOM   3345  CB  LEU   212      33.420  63.070  46.870  1.00  0.00           C  
ATOM   3346  CG  LEU   212      33.100  64.500  46.450  1.00  0.00           C  
ATOM   3347  CD1 LEU   212      34.450  65.250  46.640  1.00  0.00           C  
ATOM   3348  CD2 LEU   212      32.600  64.590  45.020  1.00  0.00           C  
ATOM   3349  HN  LEU   212      31.060  63.000  48.020  1.00  0.00           H  
ATOM   3350  HA  LEU   212      31.980  62.040  45.580  1.00  0.00           H  
ATOM   3351  HB1 LEU   212      34.250  62.820  46.180  1.00  0.00           H  
ATOM   3352  HB2 LEU   212      33.800  63.170  47.910  1.00  0.00           H  
ATOM   3353  HG  LEU   212      32.320  64.970  47.090  1.00  0.00           H  
ATOM   3354 1HD1 LEU   212      35.230  65.010  45.880  1.00  0.00           H  
ATOM   3355 2HD1 LEU   212      34.900  64.950  47.610  1.00  0.00           H  
ATOM   3356 3HD1 LEU   212      34.240  66.340  46.670  1.00  0.00           H  
ATOM   3357 1HD2 LEU   212      33.330  64.020  44.400  1.00  0.00           H  
ATOM   3358 2HD2 LEU   212      32.430  65.650  44.760  1.00  0.00           H  
ATOM   3359 3HD2 LEU   212      31.650  64.040  44.850  1.00  0.00           H  
ATOM   3360  N   LYS   213      33.340  59.980  45.900  1.00  0.00           N  
ATOM   3361  CA  LYS   213      33.970  58.700  45.870  1.00  0.00           C  
ATOM   3362  C   LYS   213      35.090  58.740  44.910  1.00  0.00           C  
ATOM   3363  O   LYS   213      35.110  59.510  43.970  1.00  0.00           O  
ATOM   3364  CB  LYS   213      33.040  57.470  45.660  1.00  0.00           C  
ATOM   3365  CG  LYS   213      32.080  57.210  46.880  1.00  0.00           C  
ATOM   3366  CD  LYS   213      31.380  55.840  46.770  1.00  0.00           C  
ATOM   3367  CE  LYS   213      30.280  55.670  47.850  1.00  0.00           C  
ATOM   3368  NZ  LYS   213      29.530  54.410  47.680  1.00  0.00           N1+
ATOM   3369  HN  LYS   213      33.150  60.240  44.950  1.00  0.00           H  
ATOM   3370  HA  LYS   213      34.430  58.590  46.840  1.00  0.00           H  
ATOM   3371  HB1 LYS   213      33.600  56.550  45.370  1.00  0.00           H  
ATOM   3372  HB2 LYS   213      32.380  57.800  44.830  1.00  0.00           H  
ATOM   3373  HG1 LYS   213      31.340  58.030  46.850  1.00  0.00           H  
ATOM   3374  HG2 LYS   213      32.670  57.180  47.820  1.00  0.00           H  
ATOM   3375  HD1 LYS   213      32.120  55.010  46.860  1.00  0.00           H  
ATOM   3376  HD2 LYS   213      30.930  55.750  45.760  1.00  0.00           H  
ATOM   3377  HE1 LYS   213      29.570  56.530  47.760  1.00  0.00           H  
ATOM   3378  HE2 LYS   213      30.680  55.750  48.880  1.00  0.00           H  
ATOM   3379  HZ1 LYS   213      28.930  54.550  46.840  1.00  0.00           H  
ATOM   3380  HZ2 LYS   213      29.030  54.250  48.570  1.00  0.00           H  
ATOM   3381  HZ3 LYS   213      30.070  53.560  47.400  1.00  0.00           H  
ATOM   3382  N   LEU   214      36.110  58.000  45.240  1.00  0.00           N  
ATOM   3383  CA  LEU   214      37.340  57.810  44.410  1.00  0.00           C  
ATOM   3384  C   LEU   214      37.380  56.500  43.720  1.00  0.00           C  
ATOM   3385  O   LEU   214      36.740  55.550  44.090  1.00  0.00           O  
ATOM   3386  CB  LEU   214      38.630  57.860  45.340  1.00  0.00           C  
ATOM   3387  CG  LEU   214      38.910  59.090  46.140  1.00  0.00           C  
ATOM   3388  CD1 LEU   214      39.540  58.930  47.540  1.00  0.00           C  
ATOM   3389  CD2 LEU   214      39.630  60.210  45.260  1.00  0.00           C  
ATOM   3390  HN  LEU   214      36.110  57.260  45.910  1.00  0.00           H  
ATOM   3391  HA  LEU   214      37.390  58.620  43.700  1.00  0.00           H  
ATOM   3392  HB1 LEU   214      39.550  57.730  44.730  1.00  0.00           H  
ATOM   3393  HB2 LEU   214      38.630  56.960  45.990  1.00  0.00           H  
ATOM   3394  HG  LEU   214      37.950  59.590  46.410  1.00  0.00           H  
ATOM   3395 1HD1 LEU   214      39.110  58.090  48.130  1.00  0.00           H  
ATOM   3396 2HD1 LEU   214      39.180  59.770  48.170  1.00  0.00           H  
ATOM   3397 3HD1 LEU   214      40.640  58.820  47.560  1.00  0.00           H  
ATOM   3398 1HD2 LEU   214      40.570  59.760  44.870  1.00  0.00           H  
ATOM   3399 2HD2 LEU   214      39.740  61.210  45.720  1.00  0.00           H  
ATOM   3400 3HD2 LEU   214      38.980  60.280  44.360  1.00  0.00           H  
ATOM   3401  N   ALA   215      38.090  56.350  42.600  1.00  0.00           N  
ATOM   3402  CA  ALA   215      37.970  55.240  41.720  1.00  0.00           C  
ATOM   3403  C   ALA   215      39.140  55.030  40.830  1.00  0.00           C  
ATOM   3404  O   ALA   215      39.090  54.140  39.970  1.00  0.00           O  
ATOM   3405  CB  ALA   215      36.700  55.390  40.790  1.00  0.00           C  
ATOM   3406  HN  ALA   215      38.630  57.120  42.260  1.00  0.00           H  
ATOM   3407  HA  ALA   215      37.880  54.360  42.340  1.00  0.00           H  
ATOM   3408  HB1 ALA   215      35.790  55.340  41.420  1.00  0.00           H  
ATOM   3409  HB2 ALA   215      36.720  54.510  40.110  1.00  0.00           H  
ATOM   3410  HB3 ALA   215      36.740  56.350  40.230  1.00  0.00           H  
ATOM   3411  N   ASP   216      40.190  55.820  40.980  1.00  0.00           N  
ATOM   3412  CA  ASP   216      41.490  55.350  40.510  1.00  0.00           C  
ATOM   3413  C   ASP   216      42.260  55.070  41.700  1.00  0.00           C  
ATOM   3414  O   ASP   216      42.160  55.900  42.630  1.00  0.00           O  
ATOM   3415  CB  ASP   216      42.100  56.440  39.690  1.00  0.00           C  
ATOM   3416  CG  ASP   216      43.520  56.200  39.180  1.00  0.00           C  
ATOM   3417  OD1 ASP   216      43.810  56.090  37.990  1.00  0.00           O  
ATOM   3418  OD2 ASP   216      44.420  56.200  40.090  1.00  0.00           O1-
ATOM   3419  HN  ASP   216      40.250  56.590  41.610  1.00  0.00           H  
ATOM   3420  HA  ASP   216      41.460  54.380  40.040  1.00  0.00           H  
ATOM   3421  HB1 ASP   216      42.190  57.370  40.290  1.00  0.00           H  
ATOM   3422  HB2 ASP   216      41.510  56.610  38.760  1.00  0.00           H  
ATOM   3423  N   PHE   217      43.030  53.980  41.840  1.00  0.00           N  
ATOM   3424  CA  PHE   217      43.850  53.730  42.990  1.00  0.00           C  
ATOM   3425  C   PHE   217      45.230  53.350  42.640  1.00  0.00           C  
ATOM   3426  O   PHE   217      45.820  52.540  43.310  1.00  0.00           O  
ATOM   3427  CB  PHE   217      43.340  52.640  43.950  1.00  0.00           C  
ATOM   3428  CG  PHE   217      41.870  52.950  44.180  1.00  0.00           C  
ATOM   3429  CD1 PHE   217      41.460  53.860  45.160  1.00  0.00           C  
ATOM   3430  CD2 PHE   217      40.850  52.390  43.370  1.00  0.00           C  
ATOM   3431  CE1 PHE   217      40.170  54.140  45.490  1.00  0.00           C  
ATOM   3432  CE2 PHE   217      39.490  52.790  43.590  1.00  0.00           C  
ATOM   3433  CZ  PHE   217      39.110  53.540  44.680  1.00  0.00           C  
ATOM   3434  HN  PHE   217      43.250  53.430  41.030  1.00  0.00           H  
ATOM   3435  HA  PHE   217      43.990  54.620  43.600  1.00  0.00           H  
ATOM   3436  HB1 PHE   217      43.890  52.550  44.910  1.00  0.00           H  
ATOM   3437  HB2 PHE   217      43.330  51.660  43.450  1.00  0.00           H  
ATOM   3438  HD1 PHE   217      42.230  54.330  45.760  1.00  0.00           H  
ATOM   3439  HD2 PHE   217      41.180  51.900  42.470  1.00  0.00           H  
ATOM   3440  HE1 PHE   217      39.850  54.680  46.370  1.00  0.00           H  
ATOM   3441  HE2 PHE   217      38.760  52.390  42.910  1.00  0.00           H  
ATOM   3442  HZ  PHE   217      38.090  53.790  44.920  1.00  0.00           H  
ATOM   3443  N   GLY   218      45.730  53.850  41.490  1.00  0.00           N  
ATOM   3444  CA  GLY   218      47.100  53.660  41.060  1.00  0.00           C  
ATOM   3445  C   GLY   218      47.830  54.900  40.680  1.00  0.00           C  
ATOM   3446  O   GLY   218      49.030  54.870  40.440  1.00  0.00           O  
ATOM   3447  HN  GLY   218      45.200  54.460  40.890  1.00  0.00           H  
ATOM   3448  HA1 GLY   218      47.180  53.020  40.190  1.00  0.00           H  
ATOM   3449  HA2 GLY   218      47.640  53.230  41.890  1.00  0.00           H  
ATOM   3450  N   THR   219      47.130  56.020  40.460  1.00  0.00           N  
ATOM   3451  CA  THR   219      47.870  57.320  40.370  1.00  0.00           C  
ATOM   3452  C   THR   219      48.620  57.620  41.670  1.00  0.00           C  
ATOM   3453  O   THR   219      49.760  58.080  41.710  1.00  0.00           O  
ATOM   3454  CB  THR   219      47.010  58.450  40.050  1.00  0.00           C  
ATOM   3455  CG2 THR   219      47.870  59.570  39.460  1.00  0.00           C  
ATOM   3456  OG1 THR   219      46.110  58.170  38.970  1.00  0.00           O  
ATOM   3457  HN  THR   219      46.130  56.040  40.520  1.00  0.00           H  
ATOM   3458  HA  THR   219      48.610  57.310  39.580  1.00  0.00           H  
ATOM   3459  HB  THR   219      46.410  58.860  40.890  1.00  0.00           H  
ATOM   3460  HG1 THR   219      45.450  57.580  39.320  1.00  0.00           H  
ATOM   3461 1HG2 THR   219      48.520  60.020  40.240  1.00  0.00           H  
ATOM   3462 2HG2 THR   219      47.110  60.330  39.170  1.00  0.00           H  
ATOM   3463 3HG2 THR   219      48.400  59.240  38.540  1.00  0.00           H  
ATOM   3464  N   CYS   220      47.900  57.390  42.790  1.00  0.00           N  
ATOM   3465  CA  CYS   220      48.310  57.610  44.130  1.00  0.00           C  
ATOM   3466  C   CYS   220      49.500  56.870  44.640  1.00  0.00           C  
ATOM   3467  O   CYS   220      49.800  55.800  44.230  1.00  0.00           O  
ATOM   3468  CB  CYS   220      47.080  57.480  45.180  1.00  0.00           C  
ATOM   3469  SG  CYS   220      46.310  55.830  45.400  1.00  0.00           S  
ATOM   3470  HN  CYS   220      46.940  57.130  42.710  1.00  0.00           H  
ATOM   3471  HA  CYS   220      48.490  58.680  44.130  1.00  0.00           H  
ATOM   3472  HB1 CYS   220      46.290  58.200  44.910  1.00  0.00           H  
ATOM   3473  HB2 CYS   220      47.440  57.740  46.200  1.00  0.00           H  
ATOM   3474  HG1 CYS   220      46.130  55.700  44.090  1.00  0.00           H  
ATOM   3475  N   MET   221      50.320  57.500  45.570  1.00  0.00           N  
ATOM   3476  CA  MET   221      51.510  56.780  46.050  1.00  0.00           C  
ATOM   3477  C   MET   221      51.760  56.650  47.560  1.00  0.00           C  
ATOM   3478  O   MET   221      51.840  57.670  48.230  1.00  0.00           O  
ATOM   3479  CB  MET   221      52.770  57.400  45.440  1.00  0.00           C  
ATOM   3480  CG  MET   221      53.020  56.970  44.000  1.00  0.00           C  
ATOM   3481  SD  MET   221      54.390  57.680  43.050  1.00  0.00           S  
ATOM   3482  CE  MET   221      55.710  57.350  44.280  1.00  0.00           C  
ATOM   3483  HN  MET   221      50.000  58.390  45.890  1.00  0.00           H  
ATOM   3484  HA  MET   221      51.470  55.790  45.620  1.00  0.00           H  
ATOM   3485  HB1 MET   221      53.690  57.250  46.050  1.00  0.00           H  
ATOM   3486  HB2 MET   221      52.670  58.510  45.500  1.00  0.00           H  
ATOM   3487  HG1 MET   221      52.100  57.000  43.370  1.00  0.00           H  
ATOM   3488  HG2 MET   221      53.310  55.900  44.100  1.00  0.00           H  
ATOM   3489  HE1 MET   221      55.460  57.930  45.200  1.00  0.00           H  
ATOM   3490  HE2 MET   221      56.770  57.580  44.030  1.00  0.00           H  
ATOM   3491  HE3 MET   221      55.760  56.260  44.450  1.00  0.00           H  
ATOM   3492  N   LYS   222      52.000  55.460  48.070  1.00  0.00           N  
ATOM   3493  CA  LYS   222      52.360  55.250  49.460  1.00  0.00           C  
ATOM   3494  C   LYS   222      53.510  56.130  49.980  1.00  0.00           C  
ATOM   3495  O   LYS   222      54.660  56.020  49.600  1.00  0.00           O  
ATOM   3496  CB  LYS   222      52.850  53.780  49.640  1.00  0.00           C  
ATOM   3497  CG  LYS   222      52.150  52.920  50.710  1.00  0.00           C  
ATOM   3498  CD  LYS   222      52.430  53.460  52.090  1.00  0.00           C  
ATOM   3499  CE  LYS   222      51.780  52.770  53.320  1.00  0.00           C  
ATOM   3500  NZ  LYS   222      52.060  51.280  53.110  1.00  0.00           N1+
ATOM   3501  HN  LYS   222      51.920  54.680  47.450  1.00  0.00           H  
ATOM   3502  HA  LYS   222      51.530  55.580  50.080  1.00  0.00           H  
ATOM   3503  HB1 LYS   222      53.950  53.640  49.660  1.00  0.00           H  
ATOM   3504  HB2 LYS   222      52.520  53.260  48.710  1.00  0.00           H  
ATOM   3505  HG1 LYS   222      52.430  51.840  50.730  1.00  0.00           H  
ATOM   3506  HG2 LYS   222      51.050  52.860  50.600  1.00  0.00           H  
ATOM   3507  HD1 LYS   222      51.910  54.440  52.080  1.00  0.00           H  
ATOM   3508  HD2 LYS   222      53.500  53.600  52.350  1.00  0.00           H  
ATOM   3509  HE1 LYS   222      50.670  52.900  53.360  1.00  0.00           H  
ATOM   3510  HE2 LYS   222      52.180  53.060  54.310  1.00  0.00           H  
ATOM   3511  HZ1 LYS   222      52.990  50.960  52.780  1.00  0.00           H  
ATOM   3512  HZ2 LYS   222      51.260  50.860  52.600  1.00  0.00           H  
ATOM   3513  HZ3 LYS   222      51.970  50.840  54.050  1.00  0.00           H  
ATOM   3514  N   MET   223      53.160  57.030  50.960  1.00  0.00           N  
ATOM   3515  CA  MET   223      54.030  57.730  51.850  1.00  0.00           C  
ATOM   3516  C   MET   223      55.010  56.870  52.590  1.00  0.00           C  
ATOM   3517  O   MET   223      54.740  55.780  53.100  1.00  0.00           O  
ATOM   3518  CB  MET   223      53.300  58.700  52.800  1.00  0.00           C  
ATOM   3519  CG  MET   223      52.510  59.760  52.000  1.00  0.00           C  
ATOM   3520  SD  MET   223      51.680  60.910  53.080  1.00  0.00           S  
ATOM   3521  CE  MET   223      50.290  59.900  53.710  1.00  0.00           C  
ATOM   3522  HN  MET   223      52.220  57.120  51.260  1.00  0.00           H  
ATOM   3523  HA  MET   223      54.610  58.420  51.260  1.00  0.00           H  
ATOM   3524  HB1 MET   223      54.020  59.200  53.490  1.00  0.00           H  
ATOM   3525  HB2 MET   223      52.620  58.030  53.380  1.00  0.00           H  
ATOM   3526  HG1 MET   223      51.670  59.300  51.440  1.00  0.00           H  
ATOM   3527  HG2 MET   223      53.220  60.260  51.300  1.00  0.00           H  
ATOM   3528  HE1 MET   223      49.600  60.390  54.420  1.00  0.00           H  
ATOM   3529  HE2 MET   223      50.670  58.990  54.220  1.00  0.00           H  
ATOM   3530  HE3 MET   223      49.640  59.550  52.880  1.00  0.00           H  
ATOM   3531  N   ASN   224      56.110  57.500  52.850  1.00  0.00           N  
ATOM   3532  CA  ASN   224      57.120  57.010  53.770  1.00  0.00           C  
ATOM   3533  C   ASN   224      56.750  57.540  55.240  1.00  0.00           C  
ATOM   3534  O   ASN   224      55.910  58.390  55.420  1.00  0.00           O  
ATOM   3535  CB  ASN   224      58.490  57.590  53.260  1.00  0.00           C  
ATOM   3536  CG  ASN   224      58.770  56.870  51.940  1.00  0.00           C  
ATOM   3537  ND2 ASN   224      59.310  55.710  52.110  1.00  0.00           N  
ATOM   3538  OD1 ASN   224      58.630  57.370  50.820  1.00  0.00           O  
ATOM   3539  HN  ASN   224      56.170  58.420  52.480  1.00  0.00           H  
ATOM   3540  HA  ASN   224      57.110  55.930  53.720  1.00  0.00           H  
ATOM   3541  HB1 ASN   224      59.300  57.460  54.010  1.00  0.00           H  
ATOM   3542  HB2 ASN   224      58.390  58.650  52.960  1.00  0.00           H  
ATOM   3543 1HD2 ASN   224      59.630  55.110  51.380  1.00  0.00           H  
ATOM   3544 2HD2 ASN   224      59.300  55.360  53.050  1.00  0.00           H  
ATOM   3545  N   LYS   225      57.490  57.030  56.220  1.00  0.00           N  
ATOM   3546  CA  LYS   225      57.410  57.310  57.630  1.00  0.00           C  
ATOM   3547  C   LYS   225      57.490  58.760  58.050  1.00  0.00           C  
ATOM   3548  O   LYS   225      57.040  59.100  59.140  1.00  0.00           O  
ATOM   3549  CB  LYS   225      58.500  56.470  58.430  1.00  0.00           C  
ATOM   3550  CG  LYS   225      59.910  57.020  58.230  1.00  0.00           C  
ATOM   3551  CD  LYS   225      60.940  56.370  59.290  1.00  0.00           C  
ATOM   3552  CE  LYS   225      62.330  56.510  58.920  1.00  0.00           C  
ATOM   3553  NZ  LYS   225      63.300  55.840  59.800  1.00  0.00           N1+
ATOM   3554  HN  LYS   225      58.160  56.350  55.950  1.00  0.00           H  
ATOM   3555  HA  LYS   225      56.490  56.920  58.050  1.00  0.00           H  
ATOM   3556  HB1 LYS   225      58.420  55.420  58.060  1.00  0.00           H  
ATOM   3557  HB2 LYS   225      58.170  56.420  59.490  1.00  0.00           H  
ATOM   3558  HG1 LYS   225      59.980  58.110  58.420  1.00  0.00           H  
ATOM   3559  HG2 LYS   225      60.350  56.900  57.220  1.00  0.00           H  
ATOM   3560  HD1 LYS   225      60.650  55.310  59.450  1.00  0.00           H  
ATOM   3561  HD2 LYS   225      60.740  57.040  60.160  1.00  0.00           H  
ATOM   3562  HE1 LYS   225      62.620  57.580  58.900  1.00  0.00           H  
ATOM   3563  HE2 LYS   225      62.440  56.120  57.890  1.00  0.00           H  
ATOM   3564  HZ1 LYS   225      64.220  55.840  59.300  1.00  0.00           H  
ATOM   3565  HZ2 LYS   225      63.090  54.820  59.860  1.00  0.00           H  
ATOM   3566  HZ3 LYS   225      63.370  56.250  60.750  1.00  0.00           H  
ATOM   3567  N   GLU   226      57.920  59.710  57.270  1.00  0.00           N  
ATOM   3568  CA  GLU   226      57.900  61.120  57.610  1.00  0.00           C  
ATOM   3569  C   GLU   226      56.730  61.890  57.140  1.00  0.00           C  
ATOM   3570  O   GLU   226      56.770  63.160  57.260  1.00  0.00           O  
ATOM   3571  CB  GLU   226      59.240  61.800  57.130  1.00  0.00           C  
ATOM   3572  CG  GLU   226      60.520  61.450  57.960  1.00  0.00           C  
ATOM   3573  CD  GLU   226      61.760  61.930  57.160  1.00  0.00           C  
ATOM   3574  OE1 GLU   226      62.500  62.780  57.750  1.00  0.00           O  
ATOM   3575  OE2 GLU   226      61.960  61.510  56.030  1.00  0.00           O1-
ATOM   3576  HN  GLU   226      58.310  59.490  56.380  1.00  0.00           H  
ATOM   3577  HA  GLU   226      57.800  61.140  58.680  1.00  0.00           H  
ATOM   3578  HB1 GLU   226      59.070  62.890  57.180  1.00  0.00           H  
ATOM   3579  HB2 GLU   226      59.280  61.470  56.060  1.00  0.00           H  
ATOM   3580  HG1 GLU   226      60.500  60.340  57.980  1.00  0.00           H  
ATOM   3581  HG2 GLU   226      60.510  61.930  58.960  1.00  0.00           H  
ATOM   3582  N   GLY   227      55.800  61.260  56.430  1.00  0.00           N  
ATOM   3583  CA  GLY   227      54.620  61.930  55.900  1.00  0.00           C  
ATOM   3584  C   GLY   227      54.750  62.540  54.530  1.00  0.00           C  
ATOM   3585  O   GLY   227      53.890  63.350  54.160  1.00  0.00           O  
ATOM   3586  HN  GLY   227      55.890  60.280  56.320  1.00  0.00           H  
ATOM   3587  HA1 GLY   227      54.220  62.740  56.490  1.00  0.00           H  
ATOM   3588  HA2 GLY   227      53.890  61.150  55.740  1.00  0.00           H  
ATOM   3589  N   MET   228      55.750  62.150  53.740  1.00  0.00           N  
ATOM   3590  CA  MET   228      56.150  62.560  52.400  1.00  0.00           C  
ATOM   3591  C   MET   228      56.420  61.300  51.600  1.00  0.00           C  
ATOM   3592  O   MET   228      56.480  60.200  52.180  1.00  0.00           O  
ATOM   3593  CB  MET   228      57.420  63.510  52.510  1.00  0.00           C  
ATOM   3594  CG  MET   228      57.250  64.700  53.490  1.00  0.00           C  
ATOM   3595  SD  MET   228      58.740  65.620  53.630  1.00  0.00           S  
ATOM   3596  CE  MET   228      59.570  64.930  55.040  1.00  0.00           C  
ATOM   3597  HN  MET   228      56.300  61.400  54.080  1.00  0.00           H  
ATOM   3598  HA  MET   228      55.330  63.050  51.910  1.00  0.00           H  
ATOM   3599  HB1 MET   228      57.710  63.780  51.470  1.00  0.00           H  
ATOM   3600  HB2 MET   228      58.250  62.920  52.940  1.00  0.00           H  
ATOM   3601  HG1 MET   228      56.890  64.360  54.490  1.00  0.00           H  
ATOM   3602  HG2 MET   228      56.410  65.390  53.240  1.00  0.00           H  
ATOM   3603  HE1 MET   228      58.990  64.930  55.980  1.00  0.00           H  
ATOM   3604  HE2 MET   228      60.490  65.510  55.250  1.00  0.00           H  
ATOM   3605  HE3 MET   228      59.890  63.890  54.810  1.00  0.00           H  
ATOM   3606  N   VAL   229      56.520  61.370  50.280  1.00  0.00           N  
ATOM   3607  CA  VAL   229      56.800  60.230  49.410  1.00  0.00           C  
ATOM   3608  C   VAL   229      57.940  60.600  48.520  1.00  0.00           C  
ATOM   3609  O   VAL   229      58.200  61.680  48.020  1.00  0.00           O  
ATOM   3610  CB  VAL   229      55.630  59.610  48.620  1.00  0.00           C  
ATOM   3611  CG1 VAL   229      55.150  60.740  47.680  1.00  0.00           C  
ATOM   3612  CG2 VAL   229      56.020  58.300  47.980  1.00  0.00           C  
ATOM   3613  HN  VAL   229      56.240  62.220  49.850  1.00  0.00           H  
ATOM   3614  HA  VAL   229      57.120  59.350  49.940  1.00  0.00           H  
ATOM   3615  HB  VAL   229      54.740  59.460  49.270  1.00  0.00           H  
ATOM   3616 1HG1 VAL   229      54.750  61.580  48.280  1.00  0.00           H  
ATOM   3617 2HG1 VAL   229      54.260  60.450  47.080  1.00  0.00           H  
ATOM   3618 3HG1 VAL   229      56.030  61.090  47.100  1.00  0.00           H  
ATOM   3619 1HG2 VAL   229      56.580  57.630  48.670  1.00  0.00           H  
ATOM   3620 2HG2 VAL   229      56.670  58.460  47.100  1.00  0.00           H  
ATOM   3621 3HG2 VAL   229      55.040  57.970  47.570  1.00  0.00           H  
ATOM   3622  N   ARG   230      58.820  59.610  48.400  1.00  0.00           N  
ATOM   3623  CA  ARG   230      59.880  59.560  47.440  1.00  0.00           C  
ATOM   3624  C   ARG   230      59.370  59.370  46.050  1.00  0.00           C  
ATOM   3625  O   ARG   230      59.120  58.230  45.660  1.00  0.00           O  
ATOM   3626  CB  ARG   230      60.970  58.450  47.810  1.00  0.00           C  
ATOM   3627  CG  ARG   230      61.690  58.620  49.210  1.00  0.00           C  
ATOM   3628  CD  ARG   230      62.720  59.780  49.110  1.00  0.00           C  
ATOM   3629  NE  ARG   230      63.460  59.750  50.400  1.00  0.00           N  
ATOM   3630  CZ  ARG   230      64.060  60.820  50.880  1.00  0.00           C  
ATOM   3631  NH1 ARG   230      64.400  61.840  50.090  1.00  0.00           N1+
ATOM   3632  NH2 ARG   230      64.490  60.790  52.120  1.00  0.00           N  
ATOM   3633  HN  ARG   230      58.790  58.810  48.990  1.00  0.00           H  
ATOM   3634  HA  ARG   230      60.370  60.520  47.520  1.00  0.00           H  
ATOM   3635  HB1 ARG   230      61.730  58.370  47.000  1.00  0.00           H  
ATOM   3636  HB2 ARG   230      60.510  57.460  48.010  1.00  0.00           H  
ATOM   3637  HG1 ARG   230      62.340  57.730  49.280  1.00  0.00           H  
ATOM   3638  HG2 ARG   230      60.960  58.800  50.030  1.00  0.00           H  
ATOM   3639  HD1 ARG   230      62.110  60.710  49.030  1.00  0.00           H  
ATOM   3640  HD2 ARG   230      63.450  59.620  48.290  1.00  0.00           H  
ATOM   3641  HE  ARG   230      63.230  59.160  51.170  1.00  0.00           H  
ATOM   3642 1HH1 ARG   230      64.140  61.760  49.130  1.00  0.00           H  
ATOM   3643 2HH1 ARG   230      64.840  62.680  50.400  1.00  0.00           H  
ATOM   3644 1HH2 ARG   230      64.320  60.030  52.750  1.00  0.00           H  
ATOM   3645 2HH2 ARG   230      64.860  61.660  52.440  1.00  0.00           H  
ATOM   3646  N   CYS   231      59.280  60.430  45.210  1.00  0.00           N  
ATOM   3647  CA  CYS   231      58.760  60.240  43.890  1.00  0.00           C  
ATOM   3648  C   CYS   231      59.650  60.920  42.910  1.00  0.00           C  
ATOM   3649  O   CYS   231      60.450  61.790  43.300  1.00  0.00           O  
ATOM   3650  CB  CYS   231      57.360  60.800  43.830  1.00  0.00           C  
ATOM   3651  SG  CYS   231      56.280  60.570  42.360  1.00  0.00           S  
ATOM   3652  HN  CYS   231      59.430  61.380  45.480  1.00  0.00           H  
ATOM   3653  HA  CYS   231      58.850  59.190  43.630  1.00  0.00           H  
ATOM   3654  HB1 CYS   231      57.470  61.890  43.960  1.00  0.00           H  
ATOM   3655  HB2 CYS   231      56.810  60.380  44.690  1.00  0.00           H  
ATOM   3656  HG1 CYS   231      56.460  59.260  42.380  1.00  0.00           H  
ATOM   3657  N   ASP   232      59.650  60.460  41.630  1.00  0.00           N  
ATOM   3658  CA  ASP   232      60.640  60.810  40.610  1.00  0.00           C  
ATOM   3659  C   ASP   232      60.430  62.100  39.930  1.00  0.00           C  
ATOM   3660  O   ASP   232      61.320  62.660  39.350  1.00  0.00           O  
ATOM   3661  CB  ASP   232      60.610  59.700  39.460  1.00  0.00           C  
ATOM   3662  CG  ASP   232      61.070  58.310  39.850  1.00  0.00           C  
ATOM   3663  OD1 ASP   232      61.540  58.180  41.010  1.00  0.00           O  
ATOM   3664  OD2 ASP   232      60.990  57.360  39.070  1.00  0.00           O1-
ATOM   3665  HN  ASP   232      59.130  59.650  41.340  1.00  0.00           H  
ATOM   3666  HA  ASP   232      61.530  60.900  41.210  1.00  0.00           H  
ATOM   3667  HB1 ASP   232      61.270  59.980  38.620  1.00  0.00           H  
ATOM   3668  HB2 ASP   232      59.550  59.690  39.110  1.00  0.00           H  
ATOM   3669  N   THR   233      59.200  62.650  39.990  1.00  0.00           N  
ATOM   3670  CA  THR   233      58.930  64.030  39.710  1.00  0.00           C  
ATOM   3671  C   THR   233      57.750  64.420  40.650  1.00  0.00           C  
ATOM   3672  O   THR   233      57.120  63.520  41.230  1.00  0.00           O  
ATOM   3673  CB  THR   233      58.600  64.340  38.240  1.00  0.00           C  
ATOM   3674  CG2 THR   233      57.230  63.850  37.790  1.00  0.00           C  
ATOM   3675  OG1 THR   233      58.730  65.740  37.970  1.00  0.00           O  
ATOM   3676  HN  THR   233      58.560  62.200  40.610  1.00  0.00           H  
ATOM   3677  HA  THR   233      59.770  64.600  40.080  1.00  0.00           H  
ATOM   3678  HB  THR   233      59.420  63.940  37.610  1.00  0.00           H  
ATOM   3679  HG1 THR   233      58.540  65.750  37.020  1.00  0.00           H  
ATOM   3680 1HG2 THR   233      57.140  62.760  38.000  1.00  0.00           H  
ATOM   3681 2HG2 THR   233      57.000  63.960  36.710  1.00  0.00           H  
ATOM   3682 3HG2 THR   233      56.500  64.330  38.480  1.00  0.00           H  
ATOM   3683  N   ALA   234      57.580  65.750  40.890  1.00  0.00           N  
ATOM   3684  CA  ALA   234      56.460  66.270  41.660  1.00  0.00           C  
ATOM   3685  C   ALA   234      55.460  67.060  40.830  1.00  0.00           C  
ATOM   3686  O   ALA   234      54.430  67.500  41.360  1.00  0.00           O  
ATOM   3687  CB  ALA   234      57.070  67.200  42.770  1.00  0.00           C  
ATOM   3688  HN  ALA   234      58.280  66.420  40.660  1.00  0.00           H  
ATOM   3689  HA  ALA   234      55.870  65.430  42.000  1.00  0.00           H  
ATOM   3690  HB1 ALA   234      57.530  68.070  42.270  1.00  0.00           H  
ATOM   3691  HB2 ALA   234      57.900  66.700  43.310  1.00  0.00           H  
ATOM   3692  HB3 ALA   234      56.330  67.430  43.570  1.00  0.00           H  
ATOM   3693  N   VAL   235      55.760  67.300  39.490  1.00  0.00           N  
ATOM   3694  CA  VAL   235      54.980  68.090  38.550  1.00  0.00           C  
ATOM   3695  C   VAL   235      53.580  67.490  38.320  1.00  0.00           C  
ATOM   3696  O   VAL   235      53.380  66.290  38.440  1.00  0.00           O  
ATOM   3697  CB  VAL   235      55.700  68.320  37.180  1.00  0.00           C  
ATOM   3698  CG1 VAL   235      55.630  67.110  36.230  1.00  0.00           C  
ATOM   3699  CG2 VAL   235      55.160  69.550  36.370  1.00  0.00           C  
ATOM   3700  HN  VAL   235      56.540  66.830  39.070  1.00  0.00           H  
ATOM   3701  HA  VAL   235      54.870  69.030  39.070  1.00  0.00           H  
ATOM   3702  HB  VAL   235      56.760  68.420  37.510  1.00  0.00           H  
ATOM   3703 1HG1 VAL   235      56.430  67.290  35.470  1.00  0.00           H  
ATOM   3704 2HG1 VAL   235      54.620  67.220  35.770  1.00  0.00           H  
ATOM   3705 3HG1 VAL   235      55.730  66.140  36.760  1.00  0.00           H  
ATOM   3706 1HG2 VAL   235      54.210  69.310  35.840  1.00  0.00           H  
ATOM   3707 2HG2 VAL   235      55.940  69.740  35.600  1.00  0.00           H  
ATOM   3708 3HG2 VAL   235      54.830  70.450  36.920  1.00  0.00           H  
ATOM   3709  N   GLY   236      52.540  68.290  38.100  1.00  0.00           N  
ATOM   3710  CA  GLY   236      51.160  67.800  37.830  1.00  0.00           C  
ATOM   3711  C   GLY   236      50.530  68.500  36.710  1.00  0.00           C  
ATOM   3712  O   GLY   236      51.250  68.860  35.760  1.00  0.00           O  
ATOM   3713  HN  GLY   236      52.700  69.270  37.980  1.00  0.00           H  
ATOM   3714  HA1 GLY   236      50.460  67.900  38.650  1.00  0.00           H  
ATOM   3715  HA2 GLY   236      51.250  66.760  37.550  1.00  0.00           H  
ATOM   3716  N   THR   237      49.210  68.630  36.710  1.00  0.00           N  
ATOM   3717  CA  THR   237      48.440  69.350  35.660  1.00  0.00           C  
ATOM   3718  C   THR   237      48.680  70.860  35.450  1.00  0.00           C  
ATOM   3719  O   THR   237      48.620  71.550  36.510  1.00  0.00           O  
ATOM   3720  CB  THR   237      46.900  69.120  35.840  1.00  0.00           C  
ATOM   3721  CG2 THR   237      46.030  69.910  34.850  1.00  0.00           C  
ATOM   3722  OG1 THR   237      46.580  67.760  35.580  1.00  0.00           O  
ATOM   3723  HN  THR   237      48.720  68.290  37.510  1.00  0.00           H  
ATOM   3724  HA  THR   237      48.800  68.920  34.740  1.00  0.00           H  
ATOM   3725  HB  THR   237      46.590  69.310  36.890  1.00  0.00           H  
ATOM   3726  HG1 THR   237      46.920  67.290  36.350  1.00  0.00           H  
ATOM   3727 1HG2 THR   237      45.010  69.910  35.300  1.00  0.00           H  
ATOM   3728 2HG2 THR   237      46.030  69.520  33.810  1.00  0.00           H  
ATOM   3729 3HG2 THR   237      46.230  70.990  34.670  1.00  0.00           H  
ATOM   3730  N   PRO   238      48.880  71.420  34.260  1.00  0.00           N  
ATOM   3731  CA  PRO   238      49.260  72.810  34.060  1.00  0.00           C  
ATOM   3732  C   PRO   238      48.540  73.860  34.780  1.00  0.00           C  
ATOM   3733  O   PRO   238      49.230  74.760  35.320  1.00  0.00           O  
ATOM   3734  CB  PRO   238      49.330  72.990  32.520  1.00  0.00           C  
ATOM   3735  CG  PRO   238      49.650  71.610  32.040  1.00  0.00           C  
ATOM   3736  CD  PRO   238      48.960  70.660  32.950  1.00  0.00           C  
ATOM   3737  HA  PRO   238      50.290  72.860  34.400  1.00  0.00           H  
ATOM   3738  HB1 PRO   238      49.990  73.800  32.150  1.00  0.00           H  
ATOM   3739  HB2 PRO   238      48.340  73.320  32.130  1.00  0.00           H  
ATOM   3740  HG1 PRO   238      49.440  71.510  30.960  1.00  0.00           H  
ATOM   3741  HG2 PRO   238      50.750  71.570  32.200  1.00  0.00           H  
ATOM   3742  HD1 PRO   238      47.970  70.530  32.470  1.00  0.00           H  
ATOM   3743  HD2 PRO   238      49.600  69.760  33.050  1.00  0.00           H  
ATOM   3744  N   ASP   239      47.220  73.710  34.830  1.00  0.00           N  
ATOM   3745  CA  ASP   239      46.240  74.480  35.590  1.00  0.00           C  
ATOM   3746  C   ASP   239      46.540  74.570  37.090  1.00  0.00           C  
ATOM   3747  O   ASP   239      46.180  75.610  37.610  1.00  0.00           O  
ATOM   3748  CB  ASP   239      44.820  73.850  35.450  1.00  0.00           C  
ATOM   3749  CG  ASP   239      44.200  73.980  34.010  1.00  0.00           C  
ATOM   3750  OD1 ASP   239      43.130  73.400  33.780  1.00  0.00           O  
ATOM   3751  OD2 ASP   239      44.720  74.740  33.180  1.00  0.00           O1-
ATOM   3752  HN  ASP   239      46.770  72.960  34.360  1.00  0.00           H  
ATOM   3753  HA  ASP   239      46.190  75.490  35.210  1.00  0.00           H  
ATOM   3754  HB1 ASP   239      44.060  74.370  36.050  1.00  0.00           H  
ATOM   3755  HB2 ASP   239      44.910  72.790  35.750  1.00  0.00           H  
ATOM   3756  N   TYR   240      47.130  73.600  37.780  1.00  0.00           N  
ATOM   3757  CA  TYR   240      47.250  73.670  39.200  1.00  0.00           C  
ATOM   3758  C   TYR   240      48.650  73.790  39.800  1.00  0.00           C  
ATOM   3759  O   TYR   240      48.800  73.670  41.050  1.00  0.00           O  
ATOM   3760  CB  TYR   240      46.460  72.550  39.960  1.00  0.00           C  
ATOM   3761  CG  TYR   240      45.000  72.520  39.570  1.00  0.00           C  
ATOM   3762  CD1 TYR   240      44.560  71.620  38.620  1.00  0.00           C  
ATOM   3763  CD2 TYR   240      44.070  73.280  40.300  1.00  0.00           C  
ATOM   3764  CE1 TYR   240      43.140  71.490  38.320  1.00  0.00           C  
ATOM   3765  CE2 TYR   240      42.690  73.230  40.030  1.00  0.00           C  
ATOM   3766  CZ  TYR   240      42.250  72.270  38.990  1.00  0.00           C  
ATOM   3767  OH  TYR   240      40.890  72.170  38.580  1.00  0.00           O  
ATOM   3768  HN  TYR   240      47.580  72.790  37.420  1.00  0.00           H  
ATOM   3769  HA  TYR   240      46.830  74.580  39.590  1.00  0.00           H  
ATOM   3770  HB1 TYR   240      46.540  72.670  41.060  1.00  0.00           H  
ATOM   3771  HB2 TYR   240      46.970  71.620  39.640  1.00  0.00           H  
ATOM   3772  HD1 TYR   240      45.280  70.990  38.110  1.00  0.00           H  
ATOM   3773  HD2 TYR   240      44.320  73.860  41.180  1.00  0.00           H  
ATOM   3774  HE1 TYR   240      42.720  70.680  37.740  1.00  0.00           H  
ATOM   3775  HE2 TYR   240      42.000  73.770  40.670  1.00  0.00           H  
ATOM   3776  HH  TYR   240      40.930  71.660  37.770  1.00  0.00           H  
ATOM   3777  N   ILE   241      49.680  74.060  38.970  1.00  0.00           N  
ATOM   3778  CA  ILE   241      51.090  74.210  39.360  1.00  0.00           C  
ATOM   3779  C   ILE   241      51.400  75.260  40.430  1.00  0.00           C  
ATOM   3780  O   ILE   241      51.120  76.470  40.250  1.00  0.00           O  
ATOM   3781  CB  ILE   241      51.850  74.500  38.090  1.00  0.00           C  
ATOM   3782  CG1 ILE   241      53.440  74.410  38.280  1.00  0.00           C  
ATOM   3783  CG2 ILE   241      51.440  75.820  37.410  1.00  0.00           C  
ATOM   3784  CD  ILE   241      54.020  73.070  38.840  1.00  0.00           C  
ATOM   3785  HN  ILE   241      49.530  74.020  37.990  1.00  0.00           H  
ATOM   3786  HA  ILE   241      51.450  73.270  39.740  1.00  0.00           H  
ATOM   3787  HB  ILE   241      51.570  73.700  37.380  1.00  0.00           H  
ATOM   3788 1HG1 ILE   241      53.690  75.250  38.960  1.00  0.00           H  
ATOM   3789 2HG1 ILE   241      53.890  74.570  37.270  1.00  0.00           H  
ATOM   3790 1HG2 ILE   241      50.330  75.830  37.390  1.00  0.00           H  
ATOM   3791 2HG2 ILE   241      51.800  75.850  36.360  1.00  0.00           H  
ATOM   3792 3HG2 ILE   241      51.920  76.680  37.920  1.00  0.00           H  
ATOM   3793  HD1 ILE   241      53.610  72.190  38.300  1.00  0.00           H  
ATOM   3794  HD2 ILE   241      53.700  72.880  39.890  1.00  0.00           H  
ATOM   3795  HD3 ILE   241      55.120  73.090  38.670  1.00  0.00           H  
ATOM   3796  N   SER   242      52.120  74.920  41.540  1.00  0.00           N  
ATOM   3797  CA  SER   242      52.610  75.880  42.580  1.00  0.00           C  
ATOM   3798  C   SER   242      54.070  76.330  42.430  1.00  0.00           C  
ATOM   3799  O   SER   242      54.800  75.620  41.720  1.00  0.00           O  
ATOM   3800  CB  SER   242      52.400  75.220  43.990  1.00  0.00           C  
ATOM   3801  OG  SER   242      53.250  74.030  44.210  1.00  0.00           O  
ATOM   3802  HN  SER   242      52.230  73.950  41.740  1.00  0.00           H  
ATOM   3803  HA  SER   242      51.990  76.760  42.570  1.00  0.00           H  
ATOM   3804  HB1 SER   242      51.360  74.860  43.910  1.00  0.00           H  
ATOM   3805  HB2 SER   242      52.440  75.940  44.830  1.00  0.00           H  
ATOM   3806  HG1 SER   242      53.160  73.330  43.570  1.00  0.00           H  
ATOM   3807  N   PRO   243      54.570  77.370  43.040  1.00  0.00           N  
ATOM   3808  CA  PRO   243      55.770  78.030  42.530  1.00  0.00           C  
ATOM   3809  C   PRO   243      57.100  77.310  42.770  1.00  0.00           C  
ATOM   3810  O   PRO   243      57.930  77.360  41.900  1.00  0.00           O  
ATOM   3811  CB  PRO   243      55.830  79.410  43.230  1.00  0.00           C  
ATOM   3812  CG  PRO   243      55.020  79.220  44.490  1.00  0.00           C  
ATOM   3813  CD  PRO   243      53.920  78.240  44.070  1.00  0.00           C  
ATOM   3814  HA  PRO   243      55.680  78.110  41.460  1.00  0.00           H  
ATOM   3815  HB1 PRO   243      55.300  80.160  42.610  1.00  0.00           H  
ATOM   3816  HB2 PRO   243      56.840  79.810  43.480  1.00  0.00           H  
ATOM   3817  HG1 PRO   243      55.540  78.710  45.330  1.00  0.00           H  
ATOM   3818  HG2 PRO   243      54.570  80.170  44.870  1.00  0.00           H  
ATOM   3819  HD1 PRO   243      53.690  77.680  45.000  1.00  0.00           H  
ATOM   3820  HD2 PRO   243      52.980  78.750  43.760  1.00  0.00           H  
ATOM   3821  N   GLU   244      57.300  76.680  43.910  1.00  0.00           N  
ATOM   3822  CA  GLU   244      58.490  76.010  44.350  1.00  0.00           C  
ATOM   3823  C   GLU   244      58.810  74.800  43.450  1.00  0.00           C  
ATOM   3824  O   GLU   244      59.910  74.170  43.490  1.00  0.00           O  
ATOM   3825  CB  GLU   244      58.320  75.490  45.770  1.00  0.00           C  
ATOM   3826  CG  GLU   244      58.050  76.630  46.720  1.00  0.00           C  
ATOM   3827  CD  GLU   244      56.630  76.870  47.040  1.00  0.00           C  
ATOM   3828  OE1 GLU   244      56.360  77.760  47.860  1.00  0.00           O  
ATOM   3829  OE2 GLU   244      55.780  76.140  46.470  1.00  0.00           O1-
ATOM   3830  HN  GLU   244      56.480  76.630  44.470  1.00  0.00           H  
ATOM   3831  HA  GLU   244      59.290  76.700  44.110  1.00  0.00           H  
ATOM   3832  HB1 GLU   244      59.210  74.890  46.060  1.00  0.00           H  
ATOM   3833  HB2 GLU   244      57.530  74.720  45.880  1.00  0.00           H  
ATOM   3834  HG1 GLU   244      58.440  77.610  46.360  1.00  0.00           H  
ATOM   3835  HG2 GLU   244      58.480  76.400  47.710  1.00  0.00           H  
ATOM   3836  N   VAL   245      57.800  74.270  42.690  1.00  0.00           N  
ATOM   3837  CA  VAL   245      58.100  73.270  41.630  1.00  0.00           C  
ATOM   3838  C   VAL   245      58.770  73.970  40.410  1.00  0.00           C  
ATOM   3839  O   VAL   245      59.580  73.360  39.670  1.00  0.00           O  
ATOM   3840  CB  VAL   245      56.780  72.700  41.040  1.00  0.00           C  
ATOM   3841  CG1 VAL   245      57.080  71.570  39.990  1.00  0.00           C  
ATOM   3842  CG2 VAL   245      55.920  72.090  42.290  1.00  0.00           C  
ATOM   3843  HN  VAL   245      56.920  74.730  42.660  1.00  0.00           H  
ATOM   3844  HA  VAL   245      58.790  72.540  42.020  1.00  0.00           H  
ATOM   3845  HB  VAL   245      56.080  73.370  40.500  1.00  0.00           H  
ATOM   3846 1HG1 VAL   245      57.850  70.940  40.490  1.00  0.00           H  
ATOM   3847 2HG1 VAL   245      57.500  71.980  39.050  1.00  0.00           H  
ATOM   3848 3HG1 VAL   245      56.180  70.930  39.890  1.00  0.00           H  
ATOM   3849 1HG2 VAL   245      56.630  71.700  43.050  1.00  0.00           H  
ATOM   3850 2HG2 VAL   245      55.290  71.240  41.950  1.00  0.00           H  
ATOM   3851 3HG2 VAL   245      55.260  72.910  42.630  1.00  0.00           H  
ATOM   3852  N   LEU   246      58.510  75.230  40.120  1.00  0.00           N  
ATOM   3853  CA  LEU   246      58.940  75.860  38.860  1.00  0.00           C  
ATOM   3854  C   LEU   246      60.320  76.590  39.030  1.00  0.00           C  
ATOM   3855  O   LEU   246      61.000  76.840  38.020  1.00  0.00           O  
ATOM   3856  CB  LEU   246      57.980  76.920  38.290  1.00  0.00           C  
ATOM   3857  CG  LEU   246      56.610  76.350  37.780  1.00  0.00           C  
ATOM   3858  CD1 LEU   246      55.590  77.410  37.470  1.00  0.00           C  
ATOM   3859  CD2 LEU   246      56.760  75.400  36.610  1.00  0.00           C  
ATOM   3860  HN  LEU   246      58.020  75.800  40.780  1.00  0.00           H  
ATOM   3861  HA  LEU   246      59.130  75.110  38.100  1.00  0.00           H  
ATOM   3862  HB1 LEU   246      58.410  77.410  37.400  1.00  0.00           H  
ATOM   3863  HB2 LEU   246      57.890  77.820  38.930  1.00  0.00           H  
ATOM   3864  HG  LEU   246      56.190  75.810  38.660  1.00  0.00           H  
ATOM   3865 1HD1 LEU   246      55.240  77.770  38.460  1.00  0.00           H  
ATOM   3866 2HD1 LEU   246      54.670  76.940  37.050  1.00  0.00           H  
ATOM   3867 3HD1 LEU   246      55.880  78.220  36.760  1.00  0.00           H  
ATOM   3868 1HD2 LEU   246      57.260  75.900  35.750  1.00  0.00           H  
ATOM   3869 2HD2 LEU   246      55.740  75.130  36.250  1.00  0.00           H  
ATOM   3870 3HD2 LEU   246      57.440  74.580  36.920  1.00  0.00           H  
ATOM   3871  N   LYS   247      60.690  76.960  40.260  1.00  0.00           N  
ATOM   3872  CA  LYS   247      61.890  77.700  40.570  1.00  0.00           C  
ATOM   3873  C   LYS   247      63.200  77.120  39.950  1.00  0.00           C  
ATOM   3874  O   LYS   247      63.630  76.020  40.250  1.00  0.00           O  
ATOM   3875  CB  LYS   247      62.100  77.880  42.110  1.00  0.00           C  
ATOM   3876  CG  LYS   247      61.030  78.840  42.720  1.00  0.00           C  
ATOM   3877  CD  LYS   247      61.210  78.960  44.260  1.00  0.00           C  
ATOM   3878  CE  LYS   247      62.390  79.890  44.640  1.00  0.00           C  
ATOM   3879  NZ  LYS   247      62.090  81.320  44.300  1.00  0.00           N1+
ATOM   3880  HN  LYS   247      59.930  76.970  40.900  1.00  0.00           H  
ATOM   3881  HA  LYS   247      61.730  78.710  40.220  1.00  0.00           H  
ATOM   3882  HB1 LYS   247      63.100  78.350  42.240  1.00  0.00           H  
ATOM   3883  HB2 LYS   247      62.010  76.920  42.650  1.00  0.00           H  
ATOM   3884  HG1 LYS   247      59.970  78.550  42.550  1.00  0.00           H  
ATOM   3885  HG2 LYS   247      61.140  79.840  42.260  1.00  0.00           H  
ATOM   3886  HD1 LYS   247      61.420  78.000  44.770  1.00  0.00           H  
ATOM   3887  HD2 LYS   247      60.290  79.420  44.680  1.00  0.00           H  
ATOM   3888  HE1 LYS   247      63.310  79.640  44.070  1.00  0.00           H  
ATOM   3889  HE2 LYS   247      62.660  79.910  45.720  1.00  0.00           H  
ATOM   3890  HZ1 LYS   247      61.310  81.610  44.920  1.00  0.00           H  
ATOM   3891  HZ2 LYS   247      61.740  81.470  43.330  1.00  0.00           H  
ATOM   3892  HZ3 LYS   247      62.760  82.080  44.510  1.00  0.00           H  
ATOM   3893  N   SER   248      63.800  77.840  39.070  1.00  0.00           N  
ATOM   3894  CA  SER   248      64.920  77.500  38.220  1.00  0.00           C  
ATOM   3895  C   SER   248      66.140  77.030  39.030  1.00  0.00           C  
ATOM   3896  O   SER   248      66.760  77.740  39.770  1.00  0.00           O  
ATOM   3897  CB  SER   248      65.340  78.640  37.250  1.00  0.00           C  
ATOM   3898  OG  SER   248      66.260  78.290  36.200  1.00  0.00           O  
ATOM   3899  HN  SER   248      63.430  78.760  38.930  1.00  0.00           H  
ATOM   3900  HA  SER   248      64.560  76.700  37.600  1.00  0.00           H  
ATOM   3901  HB1 SER   248      65.820  79.450  37.840  1.00  0.00           H  
ATOM   3902  HB2 SER   248      64.440  79.130  36.810  1.00  0.00           H  
ATOM   3903  HG1 SER   248      65.710  77.890  35.520  1.00  0.00           H  
ATOM   3904  N   GLN   249      66.590  75.810  38.830  1.00  0.00           N  
ATOM   3905  CA  GLN   249      65.880  74.780  38.110  1.00  0.00           C  
ATOM   3906  C   GLN   249      66.060  73.360  38.690  1.00  0.00           C  
ATOM   3907  O   GLN   249      67.070  72.870  39.120  1.00  0.00           O  
ATOM   3908  CB  GLN   249      66.300  74.700  36.620  1.00  0.00           C  
ATOM   3909  CG  GLN   249      65.740  73.560  35.730  1.00  0.00           C  
ATOM   3910  CD  GLN   249      64.280  73.800  35.440  1.00  0.00           C  
ATOM   3911  NE2 GLN   249      63.910  73.490  34.160  1.00  0.00           N  
ATOM   3912  OE1 GLN   249      63.440  74.130  36.280  1.00  0.00           O  
ATOM   3913  HN  GLN   249      67.470  75.490  39.170  1.00  0.00           H  
ATOM   3914  HA  GLN   249      64.830  75.000  38.150  1.00  0.00           H  
ATOM   3915  HB1 GLN   249      67.400  74.630  36.460  1.00  0.00           H  
ATOM   3916  HB2 GLN   249      66.020  75.700  36.210  1.00  0.00           H  
ATOM   3917  HG1 GLN   249      65.890  72.570  36.200  1.00  0.00           H  
ATOM   3918  HG2 GLN   249      66.280  73.620  34.760  1.00  0.00           H  
ATOM   3919 1HE2 GLN   249      63.010  73.750  33.810  1.00  0.00           H  
ATOM   3920 2HE2 GLN   249      64.480  72.830  33.670  1.00  0.00           H  
ATOM   3921  N   GLY   250      65.000  72.530  38.680  1.00  0.00           N  
ATOM   3922  CA  GLY   250      64.910  71.170  39.130  1.00  0.00           C  
ATOM   3923  C   GLY   250      64.250  71.130  40.550  1.00  0.00           C  
ATOM   3924  O   GLY   250      64.760  71.810  41.440  1.00  0.00           O  
ATOM   3925  HN  GLY   250      64.130  72.840  38.300  1.00  0.00           H  
ATOM   3926  HA1 GLY   250      65.910  70.790  39.310  1.00  0.00           H  
ATOM   3927  HA2 GLY   250      64.340  70.590  38.420  1.00  0.00           H  
ATOM   3928  N   GLY   251      63.060  70.470  40.680  1.00  0.00           N  
ATOM   3929  CA  GLY   251      62.140  70.410  41.860  1.00  0.00           C  
ATOM   3930  C   GLY   251      62.800  69.600  42.970  1.00  0.00           C  
ATOM   3931  O   GLY   251      63.980  69.230  42.910  1.00  0.00           O  
ATOM   3932  HN  GLY   251      62.850  69.960  39.850  1.00  0.00           H  
ATOM   3933  HA1 GLY   251      61.310  69.850  41.440  1.00  0.00           H  
ATOM   3934  HA2 GLY   251      61.850  71.410  42.160  1.00  0.00           H  
ATOM   3935  N   ASP   252      61.950  69.200  43.990  1.00  0.00           N  
ATOM   3936  CA  ASP   252      62.320  68.300  45.020  1.00  0.00           C  
ATOM   3937  C   ASP   252      61.570  67.070  44.890  1.00  0.00           C  
ATOM   3938  O   ASP   252      60.410  67.030  44.410  1.00  0.00           O  
ATOM   3939  CB  ASP   252      62.180  68.950  46.350  1.00  0.00           C  
ATOM   3940  CG  ASP   252      63.450  69.330  47.080  1.00  0.00           C  
ATOM   3941  OD1 ASP   252      63.390  69.590  48.330  1.00  0.00           O  
ATOM   3942  OD2 ASP   252      64.540  69.490  46.430  1.00  0.00           O1-
ATOM   3943  HN  ASP   252      60.960  69.330  43.930  1.00  0.00           H  
ATOM   3944  HA  ASP   252      63.350  68.000  44.910  1.00  0.00           H  
ATOM   3945  HB1 ASP   252      61.600  68.440  47.150  1.00  0.00           H  
ATOM   3946  HB2 ASP   252      61.650  69.920  46.230  1.00  0.00           H  
ATOM   3947  N   GLY   253      62.260  65.930  45.160  1.00  0.00           N  
ATOM   3948  CA  GLY   253      61.770  64.600  44.950  1.00  0.00           C  
ATOM   3949  C   GLY   253      61.120  64.060  46.160  1.00  0.00           C  
ATOM   3950  O   GLY   253      60.520  63.050  45.990  1.00  0.00           O  
ATOM   3951  HN  GLY   253      63.150  65.900  45.610  1.00  0.00           H  
ATOM   3952  HA1 GLY   253      62.550  63.870  44.780  1.00  0.00           H  
ATOM   3953  HA2 GLY   253      61.110  64.640  44.090  1.00  0.00           H  
ATOM   3954  N   TYR   254      61.320  64.680  47.300  1.00  0.00           N  
ATOM   3955  CA  TYR   254      60.680  64.240  48.540  1.00  0.00           C  
ATOM   3956  C   TYR   254      59.690  65.220  48.930  1.00  0.00           C  
ATOM   3957  O   TYR   254      59.940  66.310  49.500  1.00  0.00           O  
ATOM   3958  CB  TYR   254      61.770  63.940  49.570  1.00  0.00           C  
ATOM   3959  CG  TYR   254      61.260  63.160  50.780  1.00  0.00           C  
ATOM   3960  CD1 TYR   254      60.430  62.020  50.640  1.00  0.00           C  
ATOM   3961  CD2 TYR   254      61.730  63.440  52.080  1.00  0.00           C  
ATOM   3962  CE1 TYR   254      60.300  61.170  51.640  1.00  0.00           C  
ATOM   3963  CE2 TYR   254      61.460  62.590  53.120  1.00  0.00           C  
ATOM   3964  CZ  TYR   254      60.770  61.370  52.920  1.00  0.00           C  
ATOM   3965  OH  TYR   254      60.540  60.480  54.000  1.00  0.00           O  
ATOM   3966  HN  TYR   254      61.950  65.450  47.340  1.00  0.00           H  
ATOM   3967  HA  TYR   254      60.260  63.270  48.320  1.00  0.00           H  
ATOM   3968  HB1 TYR   254      62.330  64.850  49.860  1.00  0.00           H  
ATOM   3969  HB2 TYR   254      62.500  63.250  49.100  1.00  0.00           H  
ATOM   3970  HD1 TYR   254      60.080  61.700  49.670  1.00  0.00           H  
ATOM   3971  HD2 TYR   254      62.310  64.330  52.260  1.00  0.00           H  
ATOM   3972  HE1 TYR   254      59.740  60.270  51.420  1.00  0.00           H  
ATOM   3973  HE2 TYR   254      61.760  62.890  54.120  1.00  0.00           H  
ATOM   3974  HH  TYR   254      61.060  60.790  54.740  1.00  0.00           H  
ATOM   3975  N   TYR   255      58.370  64.850  48.640  1.00  0.00           N  
ATOM   3976  CA  TYR   255      57.370  65.770  49.030  1.00  0.00           C  
ATOM   3977  C   TYR   255      56.200  65.190  49.670  1.00  0.00           C  
ATOM   3978  O   TYR   255      55.710  64.080  49.430  1.00  0.00           O  
ATOM   3979  CB  TYR   255      56.890  66.550  47.790  1.00  0.00           C  
ATOM   3980  CG  TYR   255      56.410  65.700  46.630  1.00  0.00           C  
ATOM   3981  CD1 TYR   255      57.370  65.150  45.700  1.00  0.00           C  
ATOM   3982  CD2 TYR   255      55.050  65.420  46.400  1.00  0.00           C  
ATOM   3983  CE1 TYR   255      56.970  64.430  44.590  1.00  0.00           C  
ATOM   3984  CE2 TYR   255      54.600  64.670  45.320  1.00  0.00           C  
ATOM   3985  CZ  TYR   255      55.600  64.140  44.450  1.00  0.00           C  
ATOM   3986  OH  TYR   255      55.060  63.420  43.340  1.00  0.00           O  
ATOM   3987  HN  TYR   255      58.180  63.970  48.210  1.00  0.00           H  
ATOM   3988  HA  TYR   255      57.800  66.550  49.640  1.00  0.00           H  
ATOM   3989  HB1 TYR   255      57.710  67.200  47.410  1.00  0.00           H  
ATOM   3990  HB2 TYR   255      56.120  67.290  48.080  1.00  0.00           H  
ATOM   3991  HD1 TYR   255      58.420  65.360  45.670  1.00  0.00           H  
ATOM   3992  HD2 TYR   255      54.330  65.740  47.140  1.00  0.00           H  
ATOM   3993  HE1 TYR   255      57.710  64.110  43.870  1.00  0.00           H  
ATOM   3994  HE2 TYR   255      53.550  64.570  45.080  1.00  0.00           H  
ATOM   3995  HH  TYR   255      55.820  63.070  42.860  1.00  0.00           H  
ATOM   3996  N   GLY   256      55.580  65.990  50.570  1.00  0.00           N  
ATOM   3997  CA  GLY   256      54.300  65.740  51.190  1.00  0.00           C  
ATOM   3998  C   GLY   256      53.030  66.020  50.460  1.00  0.00           C  
ATOM   3999  O   GLY   256      53.000  66.140  49.220  1.00  0.00           O  
ATOM   4000  HN  GLY   256      55.950  66.870  50.850  1.00  0.00           H  
ATOM   4001  HA1 GLY   256      54.350  66.230  52.150  1.00  0.00           H  
ATOM   4002  HA2 GLY   256      54.150  64.680  51.350  1.00  0.00           H  
ATOM   4003  N   ARG   257      52.030  66.380  51.290  1.00  0.00           N  
ATOM   4004  CA  ARG   257      50.680  66.760  50.900  1.00  0.00           C  
ATOM   4005  C   ARG   257      50.610  68.170  50.330  1.00  0.00           C  
ATOM   4006  O   ARG   257      49.560  68.620  49.920  1.00  0.00           O  
ATOM   4007  CB  ARG   257      49.710  66.590  52.130  1.00  0.00           C  
ATOM   4008  CG  ARG   257      49.790  65.120  52.710  1.00  0.00           C  
ATOM   4009  CD  ARG   257      50.900  64.940  53.820  1.00  0.00           C  
ATOM   4010  NE  ARG   257      50.660  63.640  54.560  1.00  0.00           N  
ATOM   4011  CZ  ARG   257      49.880  63.490  55.630  1.00  0.00           C  
ATOM   4012  NH1 ARG   257      49.070  64.430  55.890  1.00  0.00           N1+
ATOM   4013  NH2 ARG   257      49.860  62.390  56.350  1.00  0.00           N  
ATOM   4014  HN  ARG   257      52.180  66.570  52.260  1.00  0.00           H  
ATOM   4015  HA  ARG   257      50.410  66.040  50.140  1.00  0.00           H  
ATOM   4016  HB1 ARG   257      48.680  66.600  51.700  1.00  0.00           H  
ATOM   4017  HB2 ARG   257      49.890  67.360  52.910  1.00  0.00           H  
ATOM   4018  HG1 ARG   257      49.950  64.390  51.900  1.00  0.00           H  
ATOM   4019  HG2 ARG   257      48.810  64.920  53.190  1.00  0.00           H  
ATOM   4020  HD1 ARG   257      50.820  65.850  54.440  1.00  0.00           H  
ATOM   4021  HD2 ARG   257      51.950  64.910  53.460  1.00  0.00           H  
ATOM   4022  HE  ARG   257      51.350  62.940  54.440  1.00  0.00           H  
ATOM   4023 1HH1 ARG   257      49.100  65.300  55.410  1.00  0.00           H  
ATOM   4024 2HH1 ARG   257      48.470  64.220  56.660  1.00  0.00           H  
ATOM   4025 1HH2 ARG   257      49.170  62.370  57.080  1.00  0.00           H  
ATOM   4026 2HH2 ARG   257      50.540  61.660  56.380  1.00  0.00           H  
ATOM   4027  N   GLU   258      51.730  68.950  50.430  1.00  0.00           N  
ATOM   4028  CA  GLU   258      51.970  70.380  50.330  1.00  0.00           C  
ATOM   4029  C   GLU   258      51.590  70.960  48.950  1.00  0.00           C  
ATOM   4030  O   GLU   258      51.240  72.090  48.880  1.00  0.00           O  
ATOM   4031  CB  GLU   258      53.430  70.710  50.710  1.00  0.00           C  
ATOM   4032  CG  GLU   258      54.420  70.460  49.520  1.00  0.00           C  
ATOM   4033  CD  GLU   258      55.880  70.800  49.910  1.00  0.00           C  
ATOM   4034  OE1 GLU   258      56.770  71.000  49.060  1.00  0.00           O  
ATOM   4035  OE2 GLU   258      56.170  70.940  51.110  1.00  0.00           O1-
ATOM   4036  HN  GLU   258      52.530  68.490  50.820  1.00  0.00           H  
ATOM   4037  HA  GLU   258      51.450  70.970  51.070  1.00  0.00           H  
ATOM   4038  HB1 GLU   258      53.670  70.260  51.690  1.00  0.00           H  
ATOM   4039  HB2 GLU   258      53.530  71.810  50.880  1.00  0.00           H  
ATOM   4040  HG1 GLU   258      54.300  71.180  48.690  1.00  0.00           H  
ATOM   4041  HG2 GLU   258      54.480  69.380  49.260  1.00  0.00           H  
ATOM   4042  N   CYS   259      51.660  70.080  47.880  1.00  0.00           N  
ATOM   4043  CA  CYS   259      51.360  70.560  46.590  1.00  0.00           C  
ATOM   4044  C   CYS   259      49.930  70.340  46.300  1.00  0.00           C  
ATOM   4045  O   CYS   259      49.230  71.170  45.670  1.00  0.00           O  
ATOM   4046  CB  CYS   259      52.220  69.890  45.480  1.00  0.00           C  
ATOM   4047  SG  CYS   259      53.990  70.100  45.630  1.00  0.00           S  
ATOM   4048  HN  CYS   259      51.930  69.130  48.000  1.00  0.00           H  
ATOM   4049  HA  CYS   259      51.570  71.620  46.580  1.00  0.00           H  
ATOM   4050  HB1 CYS   259      51.780  70.250  44.530  1.00  0.00           H  
ATOM   4051  HB2 CYS   259      51.920  68.830  45.620  1.00  0.00           H  
ATOM   4052  HG1 CYS   259      54.050  70.970  44.630  1.00  0.00           H  
ATOM   4053  N   ASP   260      49.350  69.190  46.770  1.00  0.00           N  
ATOM   4054  CA  ASP   260      47.950  68.950  46.660  1.00  0.00           C  
ATOM   4055  C   ASP   260      47.120  69.900  47.450  1.00  0.00           C  
ATOM   4056  O   ASP   260      46.110  70.410  46.950  1.00  0.00           O  
ATOM   4057  CB  ASP   260      47.710  67.420  46.950  1.00  0.00           C  
ATOM   4058  CG  ASP   260      48.200  66.600  45.730  1.00  0.00           C  
ATOM   4059  OD1 ASP   260      47.970  67.100  44.620  1.00  0.00           O  
ATOM   4060  OD2 ASP   260      48.710  65.480  45.970  1.00  0.00           O1-
ATOM   4061  HN  ASP   260      49.830  68.420  47.170  1.00  0.00           H  
ATOM   4062  HA  ASP   260      47.640  69.160  45.650  1.00  0.00           H  
ATOM   4063  HB1 ASP   260      46.600  67.340  46.940  1.00  0.00           H  
ATOM   4064  HB2 ASP   260      48.130  66.970  47.870  1.00  0.00           H  
ATOM   4065  N   TRP   261      47.520  70.350  48.690  1.00  0.00           N  
ATOM   4066  CA  TRP   261      46.770  71.430  49.280  1.00  0.00           C  
ATOM   4067  C   TRP   261      46.680  72.690  48.430  1.00  0.00           C  
ATOM   4068  O   TRP   261      45.580  73.270  48.340  1.00  0.00           O  
ATOM   4069  CB  TRP   261      47.400  71.750  50.660  1.00  0.00           C  
ATOM   4070  CG  TRP   261      47.090  70.680  51.650  1.00  0.00           C  
ATOM   4071  CD1 TRP   261      48.070  69.750  52.110  1.00  0.00           C  
ATOM   4072  CD2 TRP   261      45.850  70.120  52.090  1.00  0.00           C  
ATOM   4073  CE2 TRP   261      46.130  68.990  52.910  1.00  0.00           C  
ATOM   4074  CE3 TRP   261      44.550  70.470  51.890  1.00  0.00           C  
ATOM   4075  NE1 TRP   261      47.480  68.800  52.940  1.00  0.00           N  
ATOM   4076  CZ2 TRP   261      45.080  68.240  53.570  1.00  0.00           C  
ATOM   4077  CZ3 TRP   261      43.560  69.640  52.520  1.00  0.00           C  
ATOM   4078  CH2 TRP   261      43.800  68.610  53.330  1.00  0.00           C  
ATOM   4079  HN  TRP   261      48.160  69.860  49.290  1.00  0.00           H  
ATOM   4080  HA  TRP   261      45.770  71.050  49.440  1.00  0.00           H  
ATOM   4081  HB1 TRP   261      46.940  72.690  51.030  1.00  0.00           H  
ATOM   4082  HB2 TRP   261      48.490  71.950  50.550  1.00  0.00           H  
ATOM   4083  HD1 TRP   261      49.140  69.890  51.990  1.00  0.00           H  
ATOM   4084  HE1 TRP   261      47.950  68.310  53.640  1.00  0.00           H  
ATOM   4085  HE3 TRP   261      44.230  71.330  51.320  1.00  0.00           H  
ATOM   4086  HZ2 TRP   261      45.320  67.340  54.120  1.00  0.00           H  
ATOM   4087  HZ3 TRP   261      42.530  69.750  52.230  1.00  0.00           H  
ATOM   4088  HH2 TRP   261      42.930  68.130  53.750  1.00  0.00           H  
ATOM   4089  N   TRP   262      47.750  73.180  47.710  1.00  0.00           N  
ATOM   4090  CA  TRP   262      47.770  74.280  46.800  1.00  0.00           C  
ATOM   4091  C   TRP   262      46.690  74.050  45.690  1.00  0.00           C  
ATOM   4092  O   TRP   262      45.900  74.940  45.310  1.00  0.00           O  
ATOM   4093  CB  TRP   262      49.150  74.650  46.270  1.00  0.00           C  
ATOM   4094  CG  TRP   262      49.160  75.790  45.290  1.00  0.00           C  
ATOM   4095  CD1 TRP   262      48.630  75.740  43.970  1.00  0.00           C  
ATOM   4096  CD2 TRP   262      49.720  77.110  45.450  1.00  0.00           C  
ATOM   4097  CE2 TRP   262      49.490  77.820  44.190  1.00  0.00           C  
ATOM   4098  CE3 TRP   262      50.370  77.800  46.470  1.00  0.00           C  
ATOM   4099  NE1 TRP   262      48.820  76.960  43.360  1.00  0.00           N  
ATOM   4100  CZ2 TRP   262      50.070  78.990  43.950  1.00  0.00           C  
ATOM   4101  CZ3 TRP   262      50.880  79.080  46.210  1.00  0.00           C  
ATOM   4102  CH2 TRP   262      50.740  79.650  44.990  1.00  0.00           C  
ATOM   4103  HN  TRP   262      48.640  72.740  47.790  1.00  0.00           H  
ATOM   4104  HA  TRP   262      47.450  75.090  47.450  1.00  0.00           H  
ATOM   4105  HB1 TRP   262      49.430  73.770  45.650  1.00  0.00           H  
ATOM   4106  HB2 TRP   262      49.900  74.870  47.060  1.00  0.00           H  
ATOM   4107  HD1 TRP   262      48.010  74.920  43.650  1.00  0.00           H  
ATOM   4108  HE1 TRP   262      48.590  77.310  42.480  1.00  0.00           H  
ATOM   4109  HE3 TRP   262      50.500  77.230  47.380  1.00  0.00           H  
ATOM   4110  HZ2 TRP   262      50.050  79.370  42.940  1.00  0.00           H  
ATOM   4111  HZ3 TRP   262      51.310  79.600  47.060  1.00  0.00           H  
ATOM   4112  HH2 TRP   262      51.160  80.640  44.830  1.00  0.00           H  
ATOM   4113  N   SER   263      46.610  72.820  45.040  1.00  0.00           N  
ATOM   4114  CA  SER   263      45.700  72.430  44.030  1.00  0.00           C  
ATOM   4115  C   SER   263      44.220  72.690  44.520  1.00  0.00           C  
ATOM   4116  O   SER   263      43.290  73.060  43.820  1.00  0.00           O  
ATOM   4117  CB  SER   263      45.820  70.940  43.500  1.00  0.00           C  
ATOM   4118  OG  SER   263      47.090  70.620  42.960  1.00  0.00           O  
ATOM   4119  HN  SER   263      47.330  72.170  45.260  1.00  0.00           H  
ATOM   4120  HA  SER   263      45.890  73.080  43.180  1.00  0.00           H  
ATOM   4121  HB1 SER   263      44.990  70.870  42.760  1.00  0.00           H  
ATOM   4122  HB2 SER   263      45.530  70.250  44.310  1.00  0.00           H  
ATOM   4123  HG1 SER   263      46.920  70.260  42.080  1.00  0.00           H  
ATOM   4124  N   VAL   264      43.940  72.410  45.820  1.00  0.00           N  
ATOM   4125  CA  VAL   264      42.670  72.680  46.490  1.00  0.00           C  
ATOM   4126  C   VAL   264      42.340  74.190  46.650  1.00  0.00           C  
ATOM   4127  O   VAL   264      41.220  74.680  46.490  1.00  0.00           O  
ATOM   4128  CB  VAL   264      42.510  71.870  47.860  1.00  0.00           C  
ATOM   4129  CG1 VAL   264      41.320  72.320  48.710  1.00  0.00           C  
ATOM   4130  CG2 VAL   264      42.310  70.420  47.500  1.00  0.00           C  
ATOM   4131  HN  VAL   264      44.620  71.960  46.380  1.00  0.00           H  
ATOM   4132  HA  VAL   264      41.890  72.240  45.890  1.00  0.00           H  
ATOM   4133  HB  VAL   264      43.510  72.000  48.330  1.00  0.00           H  
ATOM   4134 1HG1 VAL   264      41.530  73.200  49.340  1.00  0.00           H  
ATOM   4135 2HG1 VAL   264      40.940  71.520  49.380  1.00  0.00           H  
ATOM   4136 3HG1 VAL   264      40.530  72.560  47.960  1.00  0.00           H  
ATOM   4137 1HG2 VAL   264      42.250  69.750  48.390  1.00  0.00           H  
ATOM   4138 2HG2 VAL   264      43.180  69.990  46.960  1.00  0.00           H  
ATOM   4139 3HG2 VAL   264      41.430  70.230  46.860  1.00  0.00           H  
ATOM   4140  N   GLY   265      43.380  75.010  46.850  1.00  0.00           N  
ATOM   4141  CA  GLY   265      43.220  76.480  46.850  1.00  0.00           C  
ATOM   4142  C   GLY   265      42.790  77.130  45.550  1.00  0.00           C  
ATOM   4143  O   GLY   265      41.900  77.960  45.570  1.00  0.00           O  
ATOM   4144  HN  GLY   265      44.260  74.600  47.060  1.00  0.00           H  
ATOM   4145  HA1 GLY   265      44.090  77.040  47.170  1.00  0.00           H  
ATOM   4146  HA2 GLY   265      42.410  76.780  47.500  1.00  0.00           H  
ATOM   4147  N   VAL   266      43.460  76.760  44.440  1.00  0.00           N  
ATOM   4148  CA  VAL   266      43.010  77.170  43.150  1.00  0.00           C  
ATOM   4149  C   VAL   266      41.640  76.640  42.760  1.00  0.00           C  
ATOM   4150  O   VAL   266      40.820  77.370  42.270  1.00  0.00           O  
ATOM   4151  CB  VAL   266      44.040  76.650  42.050  1.00  0.00           C  
ATOM   4152  CG1 VAL   266      43.530  76.800  40.590  1.00  0.00           C  
ATOM   4153  CG2 VAL   266      45.460  77.240  42.150  1.00  0.00           C  
ATOM   4154  HN  VAL   266      44.280  76.220  44.570  1.00  0.00           H  
ATOM   4155  HA  VAL   266      42.940  78.250  43.110  1.00  0.00           H  
ATOM   4156  HB  VAL   266      44.100  75.560  42.270  1.00  0.00           H  
ATOM   4157 1HG1 VAL   266      44.230  76.520  39.760  1.00  0.00           H  
ATOM   4158 2HG1 VAL   266      43.210  77.850  40.430  1.00  0.00           H  
ATOM   4159 3HG1 VAL   266      42.690  76.090  40.420  1.00  0.00           H  
ATOM   4160 1HG2 VAL   266      45.830  77.220  43.190  1.00  0.00           H  
ATOM   4161 2HG2 VAL   266      45.440  78.260  41.690  1.00  0.00           H  
ATOM   4162 3HG2 VAL   266      46.130  76.710  41.440  1.00  0.00           H  
ATOM   4163  N   PHE   267      41.310  75.340  43.080  1.00  0.00           N  
ATOM   4164  CA  PHE   267      39.940  74.710  42.910  1.00  0.00           C  
ATOM   4165  C   PHE   267      38.820  75.390  43.700  1.00  0.00           C  
ATOM   4166  O   PHE   267      37.800  75.620  43.050  1.00  0.00           O  
ATOM   4167  CB  PHE   267      40.030  73.200  43.140  1.00  0.00           C  
ATOM   4168  CG  PHE   267      38.870  72.500  43.690  1.00  0.00           C  
ATOM   4169  CD1 PHE   267      38.860  71.860  44.950  1.00  0.00           C  
ATOM   4170  CD2 PHE   267      37.760  72.340  42.810  1.00  0.00           C  
ATOM   4171  CE1 PHE   267      37.700  71.120  45.330  1.00  0.00           C  
ATOM   4172  CE2 PHE   267      36.750  71.480  43.140  1.00  0.00           C  
ATOM   4173  CZ  PHE   267      36.710  70.850  44.400  1.00  0.00           C  
ATOM   4174  HN  PHE   267      42.000  74.750  43.500  1.00  0.00           H  
ATOM   4175  HA  PHE   267      39.690  74.880  41.880  1.00  0.00           H  
ATOM   4176  HB1 PHE   267      40.810  72.910  43.880  1.00  0.00           H  
ATOM   4177  HB2 PHE   267      40.250  72.660  42.200  1.00  0.00           H  
ATOM   4178  HD1 PHE   267      39.590  72.110  45.710  1.00  0.00           H  
ATOM   4179  HD2 PHE   267      37.850  72.650  41.780  1.00  0.00           H  
ATOM   4180  HE1 PHE   267      37.640  70.710  46.320  1.00  0.00           H  
ATOM   4181  HE2 PHE   267      35.800  71.430  42.620  1.00  0.00           H  
ATOM   4182  HZ  PHE   267      35.880  70.240  44.720  1.00  0.00           H  
ATOM   4183  N   LEU   268      39.060  75.830  44.960  1.00  0.00           N  
ATOM   4184  CA  LEU   268      38.250  76.640  45.840  1.00  0.00           C  
ATOM   4185  C   LEU   268      38.000  78.050  45.270  1.00  0.00           C  
ATOM   4186  O   LEU   268      36.860  78.510  45.310  1.00  0.00           O  
ATOM   4187  CB  LEU   268      38.910  76.770  47.270  1.00  0.00           C  
ATOM   4188  CG  LEU   268      38.160  77.520  48.430  1.00  0.00           C  
ATOM   4189  CD1 LEU   268      36.840  76.870  48.640  1.00  0.00           C  
ATOM   4190  CD2 LEU   268      38.970  77.340  49.740  1.00  0.00           C  
ATOM   4191  HN  LEU   268      39.820  75.440  45.470  1.00  0.00           H  
ATOM   4192  HA  LEU   268      37.270  76.180  45.820  1.00  0.00           H  
ATOM   4193  HB1 LEU   268      39.910  77.230  47.130  1.00  0.00           H  
ATOM   4194  HB2 LEU   268      39.130  75.750  47.630  1.00  0.00           H  
ATOM   4195  HG  LEU   268      37.950  78.560  48.100  1.00  0.00           H  
ATOM   4196 1HD1 LEU   268      36.950  75.760  48.590  1.00  0.00           H  
ATOM   4197 2HD1 LEU   268      36.100  77.100  47.840  1.00  0.00           H  
ATOM   4198 3HD1 LEU   268      36.310  77.180  49.570  1.00  0.00           H  
ATOM   4199 1HD2 LEU   268      40.000  77.740  49.710  1.00  0.00           H  
ATOM   4200 2HD2 LEU   268      39.000  76.290  50.090  1.00  0.00           H  
ATOM   4201 3HD2 LEU   268      38.570  77.910  50.600  1.00  0.00           H  
ATOM   4202  N   TYR   269      39.050  78.730  44.770  1.00  0.00           N  
ATOM   4203  CA  TYR   269      38.810  80.030  44.100  1.00  0.00           C  
ATOM   4204  C   TYR   269      37.890  79.890  42.860  1.00  0.00           C  
ATOM   4205  O   TYR   269      37.020  80.730  42.670  1.00  0.00           O  
ATOM   4206  CB  TYR   269      40.200  80.750  43.800  1.00  0.00           C  
ATOM   4207  CG  TYR   269      39.990  82.130  43.240  1.00  0.00           C  
ATOM   4208  CD1 TYR   269      39.780  82.400  41.850  1.00  0.00           C  
ATOM   4209  CD2 TYR   269      40.270  83.290  44.020  1.00  0.00           C  
ATOM   4210  CE1 TYR   269      39.780  83.700  41.340  1.00  0.00           C  
ATOM   4211  CE2 TYR   269      40.250  84.590  43.510  1.00  0.00           C  
ATOM   4212  CZ  TYR   269      39.950  84.820  42.150  1.00  0.00           C  
ATOM   4213  OH  TYR   269      40.070  86.140  41.750  1.00  0.00           O  
ATOM   4214  HN  TYR   269      39.930  78.280  44.740  1.00  0.00           H  
ATOM   4215  HA  TYR   269      38.250  80.640  44.800  1.00  0.00           H  
ATOM   4216  HB1 TYR   269      40.700  80.010  43.140  1.00  0.00           H  
ATOM   4217  HB2 TYR   269      40.710  80.690  44.780  1.00  0.00           H  
ATOM   4218  HD1 TYR   269      39.780  81.470  41.320  1.00  0.00           H  
ATOM   4219  HD2 TYR   269      40.460  83.290  45.080  1.00  0.00           H  
ATOM   4220  HE1 TYR   269      39.680  83.870  40.280  1.00  0.00           H  
ATOM   4221  HE2 TYR   269      40.460  85.410  44.170  1.00  0.00           H  
ATOM   4222  HH  TYR   269      40.400  86.700  42.450  1.00  0.00           H  
ATOM   4223  N   GLU   270      38.110  78.800  42.090  1.00  0.00           N  
ATOM   4224  CA  GLU   270      37.230  78.440  40.950  1.00  0.00           C  
ATOM   4225  C   GLU   270      35.800  78.130  41.440  1.00  0.00           C  
ATOM   4226  O   GLU   270      34.810  78.490  40.820  1.00  0.00           O  
ATOM   4227  CB  GLU   270      37.830  77.450  39.940  1.00  0.00           C  
ATOM   4228  CG  GLU   270      38.840  78.150  39.090  1.00  0.00           C  
ATOM   4229  CD  GLU   270      39.440  77.280  38.040  1.00  0.00           C  
ATOM   4230  OE1 GLU   270      40.000  76.220  38.250  1.00  0.00           O  
ATOM   4231  OE2 GLU   270      39.290  77.760  36.870  1.00  0.00           O1-
ATOM   4232  HN  GLU   270      38.920  78.230  42.230  1.00  0.00           H  
ATOM   4233  HA  GLU   270      37.120  79.340  40.370  1.00  0.00           H  
ATOM   4234  HB1 GLU   270      37.020  77.070  39.280  1.00  0.00           H  
ATOM   4235  HB2 GLU   270      38.310  76.650  40.540  1.00  0.00           H  
ATOM   4236  HG1 GLU   270      39.550  78.730  39.720  1.00  0.00           H  
ATOM   4237  HG2 GLU   270      38.310  78.970  38.560  1.00  0.00           H  
ATOM   4238  N   MET   271      35.540  77.470  42.600  1.00  0.00           N  
ATOM   4239  CA  MET   271      34.220  77.430  43.260  1.00  0.00           C  
ATOM   4240  C   MET   271      33.680  78.800  43.670  1.00  0.00           C  
ATOM   4241  O   MET   271      32.500  79.030  43.400  1.00  0.00           O  
ATOM   4242  CB  MET   271      34.140  76.510  44.490  1.00  0.00           C  
ATOM   4243  CG  MET   271      34.200  74.970  44.140  1.00  0.00           C  
ATOM   4244  SD  MET   271      34.020  73.880  45.530  1.00  0.00           S  
ATOM   4245  CE  MET   271      35.680  74.030  46.230  1.00  0.00           C  
ATOM   4246  HN  MET   271      36.340  76.980  42.940  1.00  0.00           H  
ATOM   4247  HA  MET   271      33.570  76.960  42.540  1.00  0.00           H  
ATOM   4248  HB1 MET   271      33.130  76.620  44.940  1.00  0.00           H  
ATOM   4249  HB2 MET   271      34.820  76.690  45.340  1.00  0.00           H  
ATOM   4250  HG1 MET   271      35.170  74.850  43.610  1.00  0.00           H  
ATOM   4251  HG2 MET   271      33.470  74.660  43.370  1.00  0.00           H  
ATOM   4252  HE1 MET   271      35.930  73.100  46.780  1.00  0.00           H  
ATOM   4253  HE2 MET   271      35.640  74.830  47.010  1.00  0.00           H  
ATOM   4254  HE3 MET   271      36.470  74.190  45.470  1.00  0.00           H  
ATOM   4255  N   LEU   272      34.470  79.660  44.280  1.00  0.00           N  
ATOM   4256  CA  LEU   272      34.010  80.960  44.800  1.00  0.00           C  
ATOM   4257  C   LEU   272      33.670  82.030  43.790  1.00  0.00           C  
ATOM   4258  O   LEU   272      32.560  82.560  43.770  1.00  0.00           O  
ATOM   4259  CB  LEU   272      35.090  81.470  45.750  1.00  0.00           C  
ATOM   4260  CG  LEU   272      34.690  82.680  46.580  1.00  0.00           C  
ATOM   4261  CD1 LEU   272      33.440  82.430  47.470  1.00  0.00           C  
ATOM   4262  CD2 LEU   272      35.890  83.260  47.360  1.00  0.00           C  
ATOM   4263  HN  LEU   272      35.420  79.400  44.460  1.00  0.00           H  
ATOM   4264  HA  LEU   272      33.100  80.750  45.340  1.00  0.00           H  
ATOM   4265  HB1 LEU   272      35.960  81.720  45.100  1.00  0.00           H  
ATOM   4266  HB2 LEU   272      35.470  80.720  46.490  1.00  0.00           H  
ATOM   4267  HG  LEU   272      34.390  83.450  45.830  1.00  0.00           H  
ATOM   4268 1HD1 LEU   272      33.450  81.490  48.050  1.00  0.00           H  
ATOM   4269 2HD1 LEU   272      32.600  82.340  46.750  1.00  0.00           H  
ATOM   4270 3HD1 LEU   272      33.200  83.350  48.050  1.00  0.00           H  
ATOM   4271 1HD2 LEU   272      36.200  82.610  48.210  1.00  0.00           H  
ATOM   4272 2HD2 LEU   272      35.600  84.230  47.820  1.00  0.00           H  
ATOM   4273 3HD2 LEU   272      36.800  83.490  46.770  1.00  0.00           H  
ATOM   4274  N   VAL   273      34.670  82.410  43.000  1.00  0.00           N  
ATOM   4275  CA  VAL   273      34.750  83.500  42.080  1.00  0.00           C  
ATOM   4276  C   VAL   273      34.420  83.100  40.690  1.00  0.00           C  
ATOM   4277  O   VAL   273      33.840  83.910  39.890  1.00  0.00           O  
ATOM   4278  CB  VAL   273      36.210  84.060  42.170  1.00  0.00           C  
ATOM   4279  CG1 VAL   273      36.270  85.270  41.290  1.00  0.00           C  
ATOM   4280  CG2 VAL   273      36.530  84.410  43.700  1.00  0.00           C  
ATOM   4281  HN  VAL   273      35.580  82.020  43.030  1.00  0.00           H  
ATOM   4282  HA  VAL   273      33.960  84.200  42.300  1.00  0.00           H  
ATOM   4283  HB  VAL   273      36.990  83.350  41.840  1.00  0.00           H  
ATOM   4284 1HG1 VAL   273      36.180  84.900  40.250  1.00  0.00           H  
ATOM   4285 2HG1 VAL   273      37.290  85.670  41.520  1.00  0.00           H  
ATOM   4286 3HG1 VAL   273      35.470  86.020  41.470  1.00  0.00           H  
ATOM   4287 1HG2 VAL   273      37.380  85.130  43.760  1.00  0.00           H  
ATOM   4288 2HG2 VAL   273      36.790  83.520  44.310  1.00  0.00           H  
ATOM   4289 3HG2 VAL   273      35.640  84.870  44.190  1.00  0.00           H  
ATOM   4290  N   GLY   274      34.580  81.810  40.290  1.00  0.00           N  
ATOM   4291  CA  GLY   274      34.280  81.250  38.980  1.00  0.00           C  
ATOM   4292  C   GLY   274      35.130  81.900  37.820  1.00  0.00           C  
ATOM   4293  O   GLY   274      34.580  82.240  36.800  1.00  0.00           O  
ATOM   4294  HN  GLY   274      34.700  81.170  41.050  1.00  0.00           H  
ATOM   4295  HA1 GLY   274      33.220  81.390  38.810  1.00  0.00           H  
ATOM   4296  HA2 GLY   274      34.570  80.210  38.940  1.00  0.00           H  
ATOM   4297  N   ASP   275      36.490  82.130  38.020  1.00  0.00           N  
ATOM   4298  CA  ASP   275      37.310  82.750  37.050  1.00  0.00           C  
ATOM   4299  C   ASP   275      38.740  82.130  37.380  1.00  0.00           C  
ATOM   4300  O   ASP   275      38.960  81.400  38.340  1.00  0.00           O  
ATOM   4301  CB  ASP   275      37.310  84.230  37.330  1.00  0.00           C  
ATOM   4302  CG  ASP   275      38.170  85.060  36.330  1.00  0.00           C  
ATOM   4303  OD1 ASP   275      38.480  84.570  35.170  1.00  0.00           O  
ATOM   4304  OD2 ASP   275      38.430  86.230  36.590  1.00  0.00           O1-
ATOM   4305  HN  ASP   275      36.860  81.780  38.880  1.00  0.00           H  
ATOM   4306  HA  ASP   275      36.930  82.450  36.080  1.00  0.00           H  
ATOM   4307  HB1 ASP   275      37.720  84.480  38.330  1.00  0.00           H  
ATOM   4308  HB2 ASP   275      36.260  84.540  37.120  1.00  0.00           H  
ATOM   4309  N   THR   276      39.760  82.300  36.510  1.00  0.00           N  
ATOM   4310  CA  THR   276      41.090  81.730  36.730  1.00  0.00           C  
ATOM   4311  C   THR   276      41.840  82.560  37.750  1.00  0.00           C  
ATOM   4312  O   THR   276      41.790  83.820  37.750  1.00  0.00           O  
ATOM   4313  CB  THR   276      41.900  81.800  35.430  1.00  0.00           C  
ATOM   4314  CG2 THR   276      41.520  80.580  34.640  1.00  0.00           C  
ATOM   4315  OG1 THR   276      41.430  82.930  34.680  1.00  0.00           O  
ATOM   4316  HN  THR   276      39.720  82.900  35.720  1.00  0.00           H  
ATOM   4317  HA  THR   276      40.920  80.710  37.050  1.00  0.00           H  
ATOM   4318  HB  THR   276      43.010  81.740  35.540  1.00  0.00           H  
ATOM   4319  HG1 THR   276      41.950  83.680  34.970  1.00  0.00           H  
ATOM   4320 1HG2 THR   276      42.060  79.660  34.970  1.00  0.00           H  
ATOM   4321 2HG2 THR   276      41.790  80.780  33.580  1.00  0.00           H  
ATOM   4322 3HG2 THR   276      40.420  80.440  34.700  1.00  0.00           H  
ATOM   4323  N   PRO   277      42.530  82.070  38.780  1.00  0.00           N  
ATOM   4324  CA  PRO   277      43.240  82.870  39.770  1.00  0.00           C  
ATOM   4325  C   PRO   277      44.540  83.410  39.200  1.00  0.00           C  
ATOM   4326  O   PRO   277      44.820  84.560  39.520  1.00  0.00           O  
ATOM   4327  CB  PRO   277      43.350  81.900  41.000  1.00  0.00           C  
ATOM   4328  CG  PRO   277      43.360  80.510  40.360  1.00  0.00           C  
ATOM   4329  CD  PRO   277      42.290  80.640  39.280  1.00  0.00           C  
ATOM   4330  HA  PRO   277      42.640  83.730  40.020  1.00  0.00           H  
ATOM   4331  HB1 PRO   277      42.390  81.970  41.570  1.00  0.00           H  
ATOM   4332  HB2 PRO   277      44.260  82.080  41.620  1.00  0.00           H  
ATOM   4333  HG1 PRO   277      44.400  80.310  40.010  1.00  0.00           H  
ATOM   4334  HG2 PRO   277      43.020  79.700  41.050  1.00  0.00           H  
ATOM   4335  HD1 PRO   277      42.510  79.950  38.440  1.00  0.00           H  
ATOM   4336  HD2 PRO   277      41.300  80.600  39.770  1.00  0.00           H  
ATOM   4337  N   PHE   278      45.430  82.760  38.380  1.00  0.00           N  
ATOM   4338  CA  PHE   278      46.720  83.310  38.030  1.00  0.00           C  
ATOM   4339  C   PHE   278      46.830  83.570  36.570  1.00  0.00           C  
ATOM   4340  O   PHE   278      47.380  84.610  36.230  1.00  0.00           O  
ATOM   4341  CB  PHE   278      47.930  82.380  38.410  1.00  0.00           C  
ATOM   4342  CG  PHE   278      47.950  82.250  39.860  1.00  0.00           C  
ATOM   4343  CD1 PHE   278      48.030  83.420  40.630  1.00  0.00           C  
ATOM   4344  CD2 PHE   278      47.940  81.010  40.510  1.00  0.00           C  
ATOM   4345  CE1 PHE   278      47.840  83.360  42.060  1.00  0.00           C  
ATOM   4346  CE2 PHE   278      47.890  80.980  41.880  1.00  0.00           C  
ATOM   4347  CZ  PHE   278      47.760  82.120  42.660  1.00  0.00           C  
ATOM   4348  HN  PHE   278      45.290  81.770  38.350  1.00  0.00           H  
ATOM   4349  HA  PHE   278      46.790  84.280  38.500  1.00  0.00           H  
ATOM   4350  HB1 PHE   278      48.920  82.770  38.080  1.00  0.00           H  
ATOM   4351  HB2 PHE   278      47.760  81.360  38.010  1.00  0.00           H  
ATOM   4352  HD1 PHE   278      48.050  84.370  40.110  1.00  0.00           H  
ATOM   4353  HD2 PHE   278      47.850  80.100  39.930  1.00  0.00           H  
ATOM   4354  HE1 PHE   278      47.690  84.330  42.510  1.00  0.00           H  
ATOM   4355  HE2 PHE   278      47.950  79.970  42.280  1.00  0.00           H  
ATOM   4356  HZ  PHE   278      47.540  82.150  43.720  1.00  0.00           H  
ATOM   4357  N   TYR   279      46.240  82.740  35.660  1.00  0.00           N  
ATOM   4358  CA  TYR   279      46.210  82.940  34.160  1.00  0.00           C  
ATOM   4359  C   TYR   279      46.250  84.480  33.670  1.00  0.00           C  
ATOM   4360  O   TYR   279      45.590  85.390  34.100  1.00  0.00           O  
ATOM   4361  CB  TYR   279      45.190  82.130  33.300  1.00  0.00           C  
ATOM   4362  CG  TYR   279      45.730  80.710  33.290  1.00  0.00           C  
ATOM   4363  CD1 TYR   279      46.860  80.450  32.530  1.00  0.00           C  
ATOM   4364  CD2 TYR   279      45.040  79.710  33.930  1.00  0.00           C  
ATOM   4365  CE1 TYR   279      47.320  79.110  32.370  1.00  0.00           C  
ATOM   4366  CE2 TYR   279      45.480  78.400  33.750  1.00  0.00           C  
ATOM   4367  CZ  TYR   279      46.680  78.110  33.050  1.00  0.00           C  
ATOM   4368  OH  TYR   279      47.100  76.770  32.910  1.00  0.00           O  
ATOM   4369  HN  TYR   279      45.630  82.060  36.050  1.00  0.00           H  
ATOM   4370  HA  TYR   279      47.180  82.570  33.870  1.00  0.00           H  
ATOM   4371  HB1 TYR   279      45.110  82.530  32.270  1.00  0.00           H  
ATOM   4372  HB2 TYR   279      44.160  82.270  33.680  1.00  0.00           H  
ATOM   4373  HD1 TYR   279      47.300  81.310  32.050  1.00  0.00           H  
ATOM   4374  HD2 TYR   279      44.130  79.840  34.500  1.00  0.00           H  
ATOM   4375  HE1 TYR   279      48.220  79.030  31.780  1.00  0.00           H  
ATOM   4376  HE2 TYR   279      45.000  77.600  34.290  1.00  0.00           H  
ATOM   4377  HH  TYR   279      46.350  76.220  33.130  1.00  0.00           H  
ATOM   4378  N   ALA   280      46.980  84.580  32.620  1.00  0.00           N  
ATOM   4379  CA  ALA   280      47.210  85.820  31.810  1.00  0.00           C  
ATOM   4380  C   ALA   280      47.220  85.520  30.310  1.00  0.00           C  
ATOM   4381  O   ALA   280      46.720  84.490  29.830  1.00  0.00           O  
ATOM   4382  CB  ALA   280      48.520  86.500  32.300  1.00  0.00           C  
ATOM   4383  HN  ALA   280      47.560  83.780  32.460  1.00  0.00           H  
ATOM   4384  HA  ALA   280      46.400  86.500  32.050  1.00  0.00           H  
ATOM   4385  HB1 ALA   280      49.340  85.950  31.790  1.00  0.00           H  
ATOM   4386  HB2 ALA   280      48.720  86.230  33.360  1.00  0.00           H  
ATOM   4387  HB3 ALA   280      48.680  87.580  32.120  1.00  0.00           H  
ATOM   4388  N   ASP   281      47.750  86.500  29.520  1.00  0.00           N  
ATOM   4389  CA  ASP   281      47.720  86.500  28.070  1.00  0.00           C  
ATOM   4390  C   ASP   281      48.930  85.800  27.440  1.00  0.00           C  
ATOM   4391  O   ASP   281      48.980  85.560  26.230  1.00  0.00           O  
ATOM   4392  CB  ASP   281      47.630  87.900  27.510  1.00  0.00           C  
ATOM   4393  CG  ASP   281      46.430  88.660  27.830  1.00  0.00           C  
ATOM   4394  OD1 ASP   281      45.490  88.080  28.440  1.00  0.00           O  
ATOM   4395  OD2 ASP   281      46.310  89.890  27.490  1.00  0.00           O1-
ATOM   4396  HN  ASP   281      48.040  87.390  29.860  1.00  0.00           H  
ATOM   4397  HA  ASP   281      46.860  85.900  27.830  1.00  0.00           H  
ATOM   4398  HB1 ASP   281      47.720  87.910  26.400  1.00  0.00           H  
ATOM   4399  HB2 ASP   281      48.470  88.530  27.880  1.00  0.00           H  
ATOM   4400  N   SER   282      49.910  85.340  28.330  1.00  0.00           N  
ATOM   4401  CA  SER   282      50.840  84.320  27.850  1.00  0.00           C  
ATOM   4402  C   SER   282      51.150  83.400  28.980  1.00  0.00           C  
ATOM   4403  O   SER   282      50.910  83.720  30.120  1.00  0.00           O  
ATOM   4404  CB  SER   282      52.270  84.960  27.530  1.00  0.00           C  
ATOM   4405  OG  SER   282      53.020  85.500  28.620  1.00  0.00           O  
ATOM   4406  HN  SER   282      49.860  85.570  29.300  1.00  0.00           H  
ATOM   4407  HA  SER   282      50.400  83.830  26.990  1.00  0.00           H  
ATOM   4408  HB1 SER   282      52.130  85.690  26.710  1.00  0.00           H  
ATOM   4409  HB2 SER   282      52.930  84.220  27.030  1.00  0.00           H  
ATOM   4410  HG1 SER   282      52.600  86.350  28.760  1.00  0.00           H  
ATOM   4411  N   LEU   283      51.690  82.160  28.720  1.00  0.00           N  
ATOM   4412  CA  LEU   283      52.130  81.160  29.780  1.00  0.00           C  
ATOM   4413  C   LEU   283      53.290  81.690  30.710  1.00  0.00           C  
ATOM   4414  O   LEU   283      53.180  81.520  31.900  1.00  0.00           O  
ATOM   4415  CB  LEU   283      52.540  79.820  29.170  1.00  0.00           C  
ATOM   4416  CG  LEU   283      52.970  78.690  30.140  1.00  0.00           C  
ATOM   4417  CD1 LEU   283      51.730  78.170  30.900  1.00  0.00           C  
ATOM   4418  CD2 LEU   283      53.590  77.570  29.300  1.00  0.00           C  
ATOM   4419  HN  LEU   283      51.780  81.860  27.770  1.00  0.00           H  
ATOM   4420  HA  LEU   283      51.390  81.010  30.540  1.00  0.00           H  
ATOM   4421  HB1 LEU   283      53.350  80.030  28.440  1.00  0.00           H  
ATOM   4422  HB2 LEU   283      51.630  79.450  28.650  1.00  0.00           H  
ATOM   4423  HG  LEU   283      53.670  79.090  30.900  1.00  0.00           H  
ATOM   4424 1HD1 LEU   283      51.990  77.120  31.140  1.00  0.00           H  
ATOM   4425 2HD1 LEU   283      50.800  78.160  30.290  1.00  0.00           H  
ATOM   4426 3HD1 LEU   283      51.630  78.830  31.790  1.00  0.00           H  
ATOM   4427 1HD2 LEU   283      52.800  77.240  28.590  1.00  0.00           H  
ATOM   4428 2HD2 LEU   283      54.060  76.730  29.850  1.00  0.00           H  
ATOM   4429 3HD2 LEU   283      54.480  77.970  28.760  1.00  0.00           H  
ATOM   4430  N   VAL   284      54.320  82.470  30.210  1.00  0.00           N  
ATOM   4431  CA  VAL   284      55.420  82.770  31.080  1.00  0.00           C  
ATOM   4432  C   VAL   284      55.140  83.970  32.030  1.00  0.00           C  
ATOM   4433  O   VAL   284      55.580  84.080  33.210  1.00  0.00           O  
ATOM   4434  CB  VAL   284      56.660  82.870  30.230  1.00  0.00           C  
ATOM   4435  CG1 VAL   284      57.790  83.570  31.070  1.00  0.00           C  
ATOM   4436  CG2 VAL   284      57.050  81.530  29.560  1.00  0.00           C  
ATOM   4437  HN  VAL   284      54.430  82.800  29.280  1.00  0.00           H  
ATOM   4438  HA  VAL   284      55.720  82.030  31.800  1.00  0.00           H  
ATOM   4439  HB  VAL   284      56.410  83.570  29.410  1.00  0.00           H  
ATOM   4440 1HG1 VAL   284      58.810  83.430  30.640  1.00  0.00           H  
ATOM   4441 2HG1 VAL   284      57.730  83.210  32.120  1.00  0.00           H  
ATOM   4442 3HG1 VAL   284      57.570  84.660  31.120  1.00  0.00           H  
ATOM   4443 1HG2 VAL   284      58.060  81.570  29.090  1.00  0.00           H  
ATOM   4444 2HG2 VAL   284      56.280  81.290  28.800  1.00  0.00           H  
ATOM   4445 3HG2 VAL   284      56.910  80.710  30.300  1.00  0.00           H  
ATOM   4446  N   GLY   285      54.260  84.910  31.490  1.00  0.00           N  
ATOM   4447  CA  GLY   285      53.460  85.880  32.340  1.00  0.00           C  
ATOM   4448  C   GLY   285      52.630  85.230  33.450  1.00  0.00           C  
ATOM   4449  O   GLY   285      52.600  85.690  34.590  1.00  0.00           O  
ATOM   4450  HN  GLY   285      54.010  84.790  30.540  1.00  0.00           H  
ATOM   4451  HA1 GLY   285      52.770  86.380  31.680  1.00  0.00           H  
ATOM   4452  HA2 GLY   285      54.160  86.550  32.830  1.00  0.00           H  
ATOM   4453  N   THR   286      51.960  84.150  33.110  1.00  0.00           N  
ATOM   4454  CA  THR   286      51.210  83.390  34.030  1.00  0.00           C  
ATOM   4455  C   THR   286      52.080  82.800  35.180  1.00  0.00           C  
ATOM   4456  O   THR   286      51.680  82.900  36.340  1.00  0.00           O  
ATOM   4457  CB  THR   286      50.330  82.240  33.510  1.00  0.00           C  
ATOM   4458  CG2 THR   286      49.650  81.530  34.660  1.00  0.00           C  
ATOM   4459  OG1 THR   286      49.400  82.760  32.530  1.00  0.00           O  
ATOM   4460  HN  THR   286      51.820  83.850  32.170  1.00  0.00           H  
ATOM   4461  HA  THR   286      50.590  84.080  34.580  1.00  0.00           H  
ATOM   4462  HB  THR   286      50.960  81.520  32.950  1.00  0.00           H  
ATOM   4463  HG1 THR   286      49.890  82.750  31.710  1.00  0.00           H  
ATOM   4464 1HG2 THR   286      49.000  80.760  34.200  1.00  0.00           H  
ATOM   4465 2HG2 THR   286      49.050  82.260  35.240  1.00  0.00           H  
ATOM   4466 3HG2 THR   286      50.330  80.970  35.340  1.00  0.00           H  
ATOM   4467  N   TYR   287      53.250  82.170  34.850  1.00  0.00           N  
ATOM   4468  CA  TYR   287      54.320  81.740  35.760  1.00  0.00           C  
ATOM   4469  C   TYR   287      54.870  82.900  36.650  1.00  0.00           C  
ATOM   4470  O   TYR   287      55.020  82.820  37.880  1.00  0.00           O  
ATOM   4471  CB  TYR   287      55.580  81.180  35.010  1.00  0.00           C  
ATOM   4472  CG  TYR   287      55.320  79.810  34.370  1.00  0.00           C  
ATOM   4473  CD1 TYR   287      56.420  79.360  33.720  1.00  0.00           C  
ATOM   4474  CD2 TYR   287      54.100  79.010  34.380  1.00  0.00           C  
ATOM   4475  CE1 TYR   287      56.400  78.110  33.010  1.00  0.00           C  
ATOM   4476  CE2 TYR   287      54.120  77.770  33.780  1.00  0.00           C  
ATOM   4477  CZ  TYR   287      55.270  77.320  33.160  1.00  0.00           C  
ATOM   4478  OH  TYR   287      55.260  76.020  32.530  1.00  0.00           O  
ATOM   4479  HN  TYR   287      53.420  82.060  33.880  1.00  0.00           H  
ATOM   4480  HA  TYR   287      53.920  80.930  36.350  1.00  0.00           H  
ATOM   4481  HB1 TYR   287      56.440  81.150  35.720  1.00  0.00           H  
ATOM   4482  HB2 TYR   287      55.870  81.880  34.200  1.00  0.00           H  
ATOM   4483  HD1 TYR   287      57.270  79.940  33.400  1.00  0.00           H  
ATOM   4484  HD2 TYR   287      53.180  79.260  34.890  1.00  0.00           H  
ATOM   4485  HE1 TYR   287      57.230  77.710  32.460  1.00  0.00           H  
ATOM   4486  HE2 TYR   287      53.260  77.130  33.870  1.00  0.00           H  
ATOM   4487  HH  TYR   287      54.370  75.670  32.640  1.00  0.00           H  
ATOM   4488  N   SER   288      55.110  84.010  36.050  1.00  0.00           N  
ATOM   4489  CA  SER   288      55.460  85.200  36.770  1.00  0.00           C  
ATOM   4490  C   SER   288      54.340  85.630  37.770  1.00  0.00           C  
ATOM   4491  O   SER   288      54.650  86.020  38.930  1.00  0.00           O  
ATOM   4492  CB  SER   288      55.910  86.310  35.830  1.00  0.00           C  
ATOM   4493  OG  SER   288      56.130  87.550  36.510  1.00  0.00           O  
ATOM   4494  HN  SER   288      55.110  84.070  35.050  1.00  0.00           H  
ATOM   4495  HA  SER   288      56.250  84.910  37.450  1.00  0.00           H  
ATOM   4496  HB1 SER   288      55.380  86.490  34.870  1.00  0.00           H  
ATOM   4497  HB2 SER   288      56.890  85.880  35.530  1.00  0.00           H  
ATOM   4498  HG1 SER   288      55.260  87.790  36.810  1.00  0.00           H  
ATOM   4499  N   LYS   289      53.020  85.550  37.410  1.00  0.00           N  
ATOM   4500  CA  LYS   289      51.920  85.650  38.450  1.00  0.00           C  
ATOM   4501  C   LYS   289      51.890  84.480  39.450  1.00  0.00           C  
ATOM   4502  O   LYS   289      51.640  84.740  40.630  1.00  0.00           O  
ATOM   4503  CB  LYS   289      50.490  85.890  37.850  1.00  0.00           C  
ATOM   4504  CG  LYS   289      50.330  87.340  37.240  1.00  0.00           C  
ATOM   4505  CD  LYS   289      49.000  87.520  36.370  1.00  0.00           C  
ATOM   4506  CE  LYS   289      47.680  87.680  37.180  1.00  0.00           C  
ATOM   4507  NZ  LYS   289      46.470  87.490  36.380  1.00  0.00           N1+
ATOM   4508  HN  LYS   289      52.860  85.260  36.470  1.00  0.00           H  
ATOM   4509  HA  LYS   289      52.160  86.500  39.070  1.00  0.00           H  
ATOM   4510  HB1 LYS   289      49.700  85.700  38.610  1.00  0.00           H  
ATOM   4511  HB2 LYS   289      50.280  85.020  37.190  1.00  0.00           H  
ATOM   4512  HG1 LYS   289      51.270  87.330  36.650  1.00  0.00           H  
ATOM   4513  HG2 LYS   289      50.370  88.170  37.980  1.00  0.00           H  
ATOM   4514  HD1 LYS   289      48.830  86.640  35.710  1.00  0.00           H  
ATOM   4515  HD2 LYS   289      49.060  88.470  35.790  1.00  0.00           H  
ATOM   4516  HE1 LYS   289      47.630  88.740  37.510  1.00  0.00           H  
ATOM   4517  HE2 LYS   289      47.610  86.870  37.940  1.00  0.00           H  
ATOM   4518  HZ1 LYS   289      45.590  87.650  36.920  1.00  0.00           H  
ATOM   4519  HZ2 LYS   289      46.490  86.450  36.340  1.00  0.00           H  
ATOM   4520  HZ3 LYS   289      46.470  87.870  35.420  1.00  0.00           H  
ATOM   4521  N   ILE   290      52.280  83.260  39.100  1.00  0.00           N  
ATOM   4522  CA  ILE   290      52.590  82.260  40.100  1.00  0.00           C  
ATOM   4523  C   ILE   290      53.790  82.670  41.060  1.00  0.00           C  
ATOM   4524  O   ILE   290      53.660  82.540  42.270  1.00  0.00           O  
ATOM   4525  CB  ILE   290      52.680  80.890  39.460  1.00  0.00           C  
ATOM   4526  CG1 ILE   290      51.260  80.590  38.900  1.00  0.00           C  
ATOM   4527  CG2 ILE   290      53.130  79.880  40.520  1.00  0.00           C  
ATOM   4528  CD  ILE   290      51.320  79.700  37.710  1.00  0.00           C  
ATOM   4529  HN  ILE   290      52.480  82.970  38.160  1.00  0.00           H  
ATOM   4530  HA  ILE   290      51.740  82.220  40.760  1.00  0.00           H  
ATOM   4531  HB  ILE   290      53.340  81.030  38.580  1.00  0.00           H  
ATOM   4532 1HG1 ILE   290      50.670  81.390  38.400  1.00  0.00           H  
ATOM   4533 2HG1 ILE   290      50.720  80.200  39.780  1.00  0.00           H  
ATOM   4534 1HG2 ILE   290      53.280  78.870  40.100  1.00  0.00           H  
ATOM   4535 2HG2 ILE   290      52.370  79.840  41.340  1.00  0.00           H  
ATOM   4536 3HG2 ILE   290      54.110  80.330  40.810  1.00  0.00           H  
ATOM   4537  HD1 ILE   290      51.930  78.790  37.940  1.00  0.00           H  
ATOM   4538  HD2 ILE   290      51.750  80.140  36.780  1.00  0.00           H  
ATOM   4539  HD3 ILE   290      50.330  79.280  37.460  1.00  0.00           H  
ATOM   4540  N   MET   291      54.880  83.310  40.570  1.00  0.00           N  
ATOM   4541  CA  MET   291      55.850  83.750  41.550  1.00  0.00           C  
ATOM   4542  C   MET   291      55.360  84.970  42.360  1.00  0.00           C  
ATOM   4543  O   MET   291      55.800  85.230  43.490  1.00  0.00           O  
ATOM   4544  CB  MET   291      57.200  84.070  40.900  1.00  0.00           C  
ATOM   4545  CG  MET   291      57.660  83.030  39.820  1.00  0.00           C  
ATOM   4546  SD  MET   291      57.680  81.280  40.380  1.00  0.00           S  
ATOM   4547  CE  MET   291      58.960  80.680  39.250  1.00  0.00           C  
ATOM   4548  HN  MET   291      54.830  83.580  39.620  1.00  0.00           H  
ATOM   4549  HA  MET   291      56.000  82.910  42.220  1.00  0.00           H  
ATOM   4550  HB1 MET   291      58.000  84.190  41.670  1.00  0.00           H  
ATOM   4551  HB2 MET   291      57.040  85.000  40.310  1.00  0.00           H  
ATOM   4552  HG1 MET   291      58.710  83.310  39.610  1.00  0.00           H  
ATOM   4553  HG2 MET   291      57.070  83.170  38.880  1.00  0.00           H  
ATOM   4554  HE1 MET   291      59.290  79.730  39.730  1.00  0.00           H  
ATOM   4555  HE2 MET   291      59.750  81.450  39.120  1.00  0.00           H  
ATOM   4556  HE3 MET   291      58.470  80.420  38.290  1.00  0.00           H  
ATOM   4557  N   ASN   292      54.420  85.760  41.780  1.00  0.00           N  
ATOM   4558  CA  ASN   292      53.950  86.980  42.380  1.00  0.00           C  
ATOM   4559  C   ASN   292      52.570  86.730  42.950  1.00  0.00           C  
ATOM   4560  O   ASN   292      51.720  87.590  42.960  1.00  0.00           O  
ATOM   4561  CB  ASN   292      53.740  88.070  41.350  1.00  0.00           C  
ATOM   4562  CG  ASN   292      54.990  88.630  40.690  1.00  0.00           C  
ATOM   4563  ND2 ASN   292      56.180  88.260  41.250  1.00  0.00           N  
ATOM   4564  OD1 ASN   292      54.970  89.440  39.750  1.00  0.00           O  
ATOM   4565  HN  ASN   292      54.140  85.620  40.830  1.00  0.00           H  
ATOM   4566  HA  ASN   292      54.630  87.260  43.180  1.00  0.00           H  
ATOM   4567  HB1 ASN   292      53.350  88.960  41.880  1.00  0.00           H  
ATOM   4568  HB2 ASN   292      52.990  87.690  40.620  1.00  0.00           H  
ATOM   4569 1HD2 ASN   292      57.060  88.370  40.780  1.00  0.00           H  
ATOM   4570 2HD2 ASN   292      56.130  87.730  42.090  1.00  0.00           H  
ATOM   4571  N   HSD   293      52.270  85.530  43.440  1.00  0.00           N  
ATOM   4572  CA  HSD   293      50.930  85.130  43.840  1.00  0.00           C  
ATOM   4573  C   HSD   293      50.240  85.960  44.980  1.00  0.00           C  
ATOM   4574  O   HSD   293      49.120  86.430  44.900  1.00  0.00           O  
ATOM   4575  CB  HSD   293      50.940  83.650  44.150  1.00  0.00           C  
ATOM   4576  CG  HSD   293      51.870  83.300  45.190  1.00  0.00           C  
ATOM   4577  CD2 HSD   293      51.700  83.000  46.550  1.00  0.00           C  
ATOM   4578  ND1 HSD   293      53.150  82.860  44.920  1.00  0.00           N  
ATOM   4579  CE1 HSD   293      53.660  82.340  46.020  1.00  0.00           C  
ATOM   4580  NE2 HSD   293      52.840  82.500  47.030  1.00  0.00           N  
ATOM   4581  HN  HSD   293      52.910  84.770  43.510  1.00  0.00           H  
ATOM   4582  HA  HSD   293      50.390  85.430  42.950  1.00  0.00           H  
ATOM   4583  HB1 HSD   293      51.010  82.970  43.270  1.00  0.00           H  
ATOM   4584  HB2 HSD   293      49.910  83.360  44.440  1.00  0.00           H  
ATOM   4585  HD1 HSD   293      53.410  82.660  43.970  1.00  0.00           H  
ATOM   4586  HD2 HSD   293      50.840  83.180  47.180  1.00  0.00           H  
ATOM   4587  HE1 HSD   293      54.610  81.820  46.120  1.00  0.00           H  
ATOM   4588  N   LYS   294      51.090  86.410  45.910  1.00  0.00           N  
ATOM   4589  CA  LYS   294      50.600  87.220  47.040  1.00  0.00           C  
ATOM   4590  C   LYS   294      50.410  88.670  46.700  1.00  0.00           C  
ATOM   4591  O   LYS   294      49.520  89.280  47.280  1.00  0.00           O  
ATOM   4592  CB  LYS   294      51.720  87.170  48.220  1.00  0.00           C  
ATOM   4593  CG  LYS   294      52.150  85.750  48.730  1.00  0.00           C  
ATOM   4594  CD  LYS   294      53.280  85.680  49.710  1.00  0.00           C  
ATOM   4595  CE  LYS   294      54.060  84.310  49.890  1.00  0.00           C  
ATOM   4596  NZ  LYS   294      54.640  84.080  48.580  1.00  0.00           N1+
ATOM   4597  HN  LYS   294      52.070  86.250  45.850  1.00  0.00           H  
ATOM   4598  HA  LYS   294      49.640  86.820  47.320  1.00  0.00           H  
ATOM   4599  HB1 LYS   294      51.370  87.770  49.080  1.00  0.00           H  
ATOM   4600  HB2 LYS   294      52.660  87.690  47.940  1.00  0.00           H  
ATOM   4601  HG1 LYS   294      52.530  85.230  47.820  1.00  0.00           H  
ATOM   4602  HG2 LYS   294      51.270  85.180  49.100  1.00  0.00           H  
ATOM   4603  HD1 LYS   294      52.920  86.000  50.710  1.00  0.00           H  
ATOM   4604  HD2 LYS   294      54.060  86.400  49.400  1.00  0.00           H  
ATOM   4605  HE1 LYS   294      53.400  83.420  49.970  1.00  0.00           H  
ATOM   4606  HE2 LYS   294      54.850  84.300  50.670  1.00  0.00           H  
ATOM   4607  HZ1 LYS   294      54.030  83.510  47.950  1.00  0.00           H  
ATOM   4608  HZ2 LYS   294      55.520  83.530  48.720  1.00  0.00           H  
ATOM   4609  HZ3 LYS   294      54.980  84.910  48.060  1.00  0.00           H  
ATOM   4610  N   ASN   295      51.050  89.240  45.660  1.00  0.00           N  
ATOM   4611  CA  ASN   295      50.730  90.570  45.140  1.00  0.00           C  
ATOM   4612  C   ASN   295      49.610  90.550  44.090  1.00  0.00           C  
ATOM   4613  O   ASN   295      48.850  91.520  43.980  1.00  0.00           O  
ATOM   4614  CB  ASN   295      51.990  91.200  44.500  1.00  0.00           C  
ATOM   4615  CG  ASN   295      52.970  91.580  45.610  1.00  0.00           C  
ATOM   4616  ND2 ASN   295      54.220  92.020  45.220  1.00  0.00           N  
ATOM   4617  OD1 ASN   295      52.710  91.540  46.790  1.00  0.00           O  
ATOM   4618  HN  ASN   295      51.860  88.820  45.260  1.00  0.00           H  
ATOM   4619  HA  ASN   295      50.270  91.230  45.860  1.00  0.00           H  
ATOM   4620  HB1 ASN   295      51.780  92.130  43.920  1.00  0.00           H  
ATOM   4621  HB2 ASN   295      52.530  90.380  43.980  1.00  0.00           H  
ATOM   4622 1HD2 ASN   295      54.930  92.220  45.890  1.00  0.00           H  
ATOM   4623 2HD2 ASN   295      54.480  92.030  44.250  1.00  0.00           H  
ATOM   4624  N   SER   296      49.490  89.440  43.370  1.00  0.00           N  
ATOM   4625  CA  SER   296      48.620  89.200  42.260  1.00  0.00           C  
ATOM   4626  C   SER   296      47.190  88.760  42.710  1.00  0.00           C  
ATOM   4627  O   SER   296      46.170  89.120  42.110  1.00  0.00           O  
ATOM   4628  CB  SER   296      49.150  88.050  41.300  1.00  0.00           C  
ATOM   4629  OG  SER   296      48.310  87.860  40.140  1.00  0.00           O  
ATOM   4630  HN  SER   296      50.200  88.740  43.410  1.00  0.00           H  
ATOM   4631  HA  SER   296      48.400  90.020  41.590  1.00  0.00           H  
ATOM   4632  HB1 SER   296      49.080  87.100  41.880  1.00  0.00           H  
ATOM   4633  HB2 SER   296      50.160  88.330  40.950  1.00  0.00           H  
ATOM   4634  HG1 SER   296      47.480  87.430  40.370  1.00  0.00           H  
ATOM   4635  N   LEU   297      47.100  88.070  43.860  1.00  0.00           N  
ATOM   4636  CA  LEU   297      45.820  87.480  44.350  1.00  0.00           C  
ATOM   4637  C   LEU   297      44.710  88.470  44.790  1.00  0.00           C  
ATOM   4638  O   LEU   297      44.860  89.180  45.800  1.00  0.00           O  
ATOM   4639  CB  LEU   297      46.060  86.510  45.500  1.00  0.00           C  
ATOM   4640  CG  LEU   297      44.830  85.660  46.010  1.00  0.00           C  
ATOM   4641  CD1 LEU   297      44.290  84.640  44.980  1.00  0.00           C  
ATOM   4642  CD2 LEU   297      45.090  84.790  47.230  1.00  0.00           C  
ATOM   4643  HN  LEU   297      47.960  87.910  44.350  1.00  0.00           H  
ATOM   4644  HA  LEU   297      45.410  86.950  43.500  1.00  0.00           H  
ATOM   4645  HB1 LEU   297      46.510  87.000  46.390  1.00  0.00           H  
ATOM   4646  HB2 LEU   297      46.820  85.790  45.120  1.00  0.00           H  
ATOM   4647  HG  LEU   297      44.050  86.390  46.330  1.00  0.00           H  
ATOM   4648 1HD1 LEU   297      43.530  83.960  45.400  1.00  0.00           H  
ATOM   4649 2HD1 LEU   297      45.130  84.000  44.640  1.00  0.00           H  
ATOM   4650 3HD1 LEU   297      43.800  85.210  44.160  1.00  0.00           H  
ATOM   4651 1HD2 LEU   297      45.570  85.340  48.060  1.00  0.00           H  
ATOM   4652 2HD2 LEU   297      45.770  83.950  47.010  1.00  0.00           H  
ATOM   4653 3HD2 LEU   297      44.110  84.370  47.550  1.00  0.00           H  
ATOM   4654  N   THR   298      43.590  88.500  44.020  1.00  0.00           N  
ATOM   4655  CA  THR   298      42.490  89.410  44.260  1.00  0.00           C  
ATOM   4656  C   THR   298      41.110  88.740  44.160  1.00  0.00           C  
ATOM   4657  O   THR   298      40.930  87.630  43.680  1.00  0.00           O  
ATOM   4658  CB  THR   298      42.440  90.610  43.220  1.00  0.00           C  
ATOM   4659  CG2 THR   298      43.580  91.610  43.470  1.00  0.00           C  
ATOM   4660  OG1 THR   298      42.430  90.030  41.920  1.00  0.00           O  
ATOM   4661  HN  THR   298      43.590  87.980  43.170  1.00  0.00           H  
ATOM   4662  HA  THR   298      42.560  89.760  45.280  1.00  0.00           H  
ATOM   4663  HB  THR   298      41.520  91.240  43.280  1.00  0.00           H  
ATOM   4664  HG1 THR   298      41.510  89.800  41.760  1.00  0.00           H  
ATOM   4665 1HG2 THR   298      43.580  91.910  44.530  1.00  0.00           H  
ATOM   4666 2HG2 THR   298      43.430  92.580  42.950  1.00  0.00           H  
ATOM   4667 3HG2 THR   298      44.480  91.160  43.000  1.00  0.00           H  
ATOM   4668  N   PHE   299      40.080  89.350  44.730  1.00  0.00           N  
ATOM   4669  CA  PHE   299      38.690  88.760  44.760  1.00  0.00           C  
ATOM   4670  C   PHE   299      37.740  89.740  44.150  1.00  0.00           C  
ATOM   4671  O   PHE   299      38.160  90.800  43.700  1.00  0.00           O  
ATOM   4672  CB  PHE   299      38.280  88.590  46.320  1.00  0.00           C  
ATOM   4673  CG  PHE   299      39.340  87.650  46.870  1.00  0.00           C  
ATOM   4674  CD1 PHE   299      40.140  88.140  47.940  1.00  0.00           C  
ATOM   4675  CD2 PHE   299      39.440  86.300  46.540  1.00  0.00           C  
ATOM   4676  CE1 PHE   299      41.020  87.320  48.660  1.00  0.00           C  
ATOM   4677  CE2 PHE   299      40.270  85.470  47.320  1.00  0.00           C  
ATOM   4678  CZ  PHE   299      41.140  85.960  48.300  1.00  0.00           C  
ATOM   4679  HN  PHE   299      40.260  90.210  45.200  1.00  0.00           H  
ATOM   4680  HA  PHE   299      38.580  87.900  44.120  1.00  0.00           H  
ATOM   4681  HB1 PHE   299      37.250  88.230  46.510  1.00  0.00           H  
ATOM   4682  HB2 PHE   299      38.320  89.530  46.910  1.00  0.00           H  
ATOM   4683  HD1 PHE   299      40.060  89.180  48.200  1.00  0.00           H  
ATOM   4684  HD2 PHE   299      38.920  85.800  45.730  1.00  0.00           H  
ATOM   4685  HE1 PHE   299      41.540  87.870  49.430  1.00  0.00           H  
ATOM   4686  HE2 PHE   299      40.290  84.400  47.210  1.00  0.00           H  
ATOM   4687  HZ  PHE   299      41.820  85.340  48.860  1.00  0.00           H  
ATOM   4688  N   PRO   300      36.460  89.470  43.970  1.00  0.00           N  
ATOM   4689  CA  PRO   300      35.430  90.540  43.800  1.00  0.00           C  
ATOM   4690  C   PRO   300      35.550  91.750  44.790  1.00  0.00           C  
ATOM   4691  O   PRO   300      36.150  91.700  45.840  1.00  0.00           O  
ATOM   4692  CB  PRO   300      34.150  89.720  43.860  1.00  0.00           C  
ATOM   4693  CG  PRO   300      34.560  88.370  43.270  1.00  0.00           C  
ATOM   4694  CD  PRO   300      35.900  88.180  43.950  1.00  0.00           C  
ATOM   4695  HA  PRO   300      35.590  90.870  42.790  1.00  0.00           H  
ATOM   4696  HB1 PRO   300      33.330  90.230  43.300  1.00  0.00           H  
ATOM   4697  HB2 PRO   300      33.930  89.760  44.950  1.00  0.00           H  
ATOM   4698  HG1 PRO   300      33.900  87.490  43.300  1.00  0.00           H  
ATOM   4699  HG2 PRO   300      34.820  88.490  42.200  1.00  0.00           H  
ATOM   4700  HD1 PRO   300      35.670  87.910  45.000  1.00  0.00           H  
ATOM   4701  HD2 PRO   300      36.470  87.370  43.440  1.00  0.00           H  
ATOM   4702  N   ASP   301      35.020  92.870  44.280  1.00  0.00           N  
ATOM   4703  CA  ASP   301      34.820  93.950  45.180  1.00  0.00           C  
ATOM   4704  C   ASP   301      33.500  93.740  45.850  1.00  0.00           C  
ATOM   4705  O   ASP   301      33.240  94.310  46.880  1.00  0.00           O  
ATOM   4706  CB  ASP   301      34.730  95.240  44.380  1.00  0.00           C  
ATOM   4707  CG  ASP   301      36.040  95.760  43.770  1.00  0.00           C  
ATOM   4708  OD1 ASP   301      37.150  95.330  44.170  1.00  0.00           O  
ATOM   4709  OD2 ASP   301      35.960  96.800  43.030  1.00  0.00           O1-
ATOM   4710  HN  ASP   301      34.570  92.930  43.400  1.00  0.00           H  
ATOM   4711  HA  ASP   301      35.610  94.060  45.910  1.00  0.00           H  
ATOM   4712  HB1 ASP   301      34.350  96.060  45.020  1.00  0.00           H  
ATOM   4713  HB2 ASP   301      33.930  95.220  43.610  1.00  0.00           H  
ATOM   4714  N   ASP   302      32.610  92.830  45.320  1.00  0.00           N  
ATOM   4715  CA  ASP   302      31.460  92.490  45.970  1.00  0.00           C  
ATOM   4716  C   ASP   302      31.610  91.900  47.400  1.00  0.00           C  
ATOM   4717  O   ASP   302      32.440  91.010  47.690  1.00  0.00           O  
ATOM   4718  CB  ASP   302      30.760  91.440  45.040  1.00  0.00           C  
ATOM   4719  CG  ASP   302      29.440  90.890  45.470  1.00  0.00           C  
ATOM   4720  OD1 ASP   302      28.950  89.980  44.760  1.00  0.00           O  
ATOM   4721  OD2 ASP   302      28.790  91.350  46.460  1.00  0.00           O1-
ATOM   4722  HN  ASP   302      32.760  92.230  44.530  1.00  0.00           H  
ATOM   4723  HA  ASP   302      30.780  93.320  46.050  1.00  0.00           H  
ATOM   4724  HB1 ASP   302      31.370  90.530  44.850  1.00  0.00           H  
ATOM   4725  HB2 ASP   302      30.560  91.900  44.050  1.00  0.00           H  
ATOM   4726  N   ASN   303      30.770  92.250  48.340  1.00  0.00           N  
ATOM   4727  CA  ASN   303      30.890  91.770  49.720  1.00  0.00           C  
ATOM   4728  C   ASN   303      29.960  90.520  50.060  1.00  0.00           C  
ATOM   4729  O   ASN   303      29.900  90.030  51.170  1.00  0.00           O  
ATOM   4730  CB  ASN   303      30.590  92.960  50.700  1.00  0.00           C  
ATOM   4731  CG  ASN   303      31.540  94.210  50.640  1.00  0.00           C  
ATOM   4732  ND2 ASN   303      32.630  94.160  49.850  1.00  0.00           N  
ATOM   4733  OD1 ASN   303      31.160  95.160  51.270  1.00  0.00           O  
ATOM   4734  HN  ASN   303      30.080  92.920  48.080  1.00  0.00           H  
ATOM   4735  HA  ASN   303      31.890  91.430  49.940  1.00  0.00           H  
ATOM   4736  HB1 ASN   303      30.650  92.610  51.750  1.00  0.00           H  
ATOM   4737  HB2 ASN   303      29.520  93.220  50.530  1.00  0.00           H  
ATOM   4738 1HD2 ASN   303      32.960  93.310  49.460  1.00  0.00           H  
ATOM   4739 2HD2 ASN   303      32.990  95.050  49.560  1.00  0.00           H  
ATOM   4740  N   ASP   304      29.200  89.960  49.110  1.00  0.00           N  
ATOM   4741  CA  ASP   304      28.440  88.730  49.430  1.00  0.00           C  
ATOM   4742  C   ASP   304      29.300  87.450  49.350  1.00  0.00           C  
ATOM   4743  O   ASP   304      29.030  86.400  49.950  1.00  0.00           O  
ATOM   4744  CB  ASP   304      27.100  88.680  48.650  1.00  0.00           C  
ATOM   4745  CG  ASP   304      26.260  89.850  48.970  1.00  0.00           C  
ATOM   4746  OD1 ASP   304      26.030  90.150  50.180  1.00  0.00           O  
ATOM   4747  OD2 ASP   304      25.510  90.430  48.050  1.00  0.00           O1-
ATOM   4748  HN  ASP   304      29.240  90.320  48.180  1.00  0.00           H  
ATOM   4749  HA  ASP   304      28.190  88.740  50.490  1.00  0.00           H  
ATOM   4750  HB1 ASP   304      26.590  87.730  48.930  1.00  0.00           H  
ATOM   4751  HB2 ASP   304      27.290  88.610  47.560  1.00  0.00           H  
ATOM   4752  N   ILE   305      30.340  87.560  48.510  1.00  0.00           N  
ATOM   4753  CA  ILE   305      31.390  86.570  48.210  1.00  0.00           C  
ATOM   4754  C   ILE   305      32.260  86.320  49.580  1.00  0.00           C  
ATOM   4755  O   ILE   305      32.980  87.220  50.030  1.00  0.00           O  
ATOM   4756  CB  ILE   305      32.230  87.000  47.090  1.00  0.00           C  
ATOM   4757  CG1 ILE   305      31.420  87.050  45.750  1.00  0.00           C  
ATOM   4758  CG2 ILE   305      33.340  85.990  46.870  1.00  0.00           C  
ATOM   4759  CD  ILE   305      30.770  85.730  45.250  1.00  0.00           C  
ATOM   4760  HN  ILE   305      30.450  88.430  48.040  1.00  0.00           H  
ATOM   4761  HA  ILE   305      30.990  85.580  48.040  1.00  0.00           H  
ATOM   4762  HB  ILE   305      32.730  87.970  47.290  1.00  0.00           H  
ATOM   4763 1HG1 ILE   305      32.130  87.370  44.950  1.00  0.00           H  
ATOM   4764 2HG1 ILE   305      30.640  87.830  45.780  1.00  0.00           H  
ATOM   4765 1HG2 ILE   305      34.030  86.000  47.740  1.00  0.00           H  
ATOM   4766 2HG2 ILE   305      33.900  86.210  45.940  1.00  0.00           H  
ATOM   4767 3HG2 ILE   305      33.000  84.940  46.800  1.00  0.00           H  
ATOM   4768  HD1 ILE   305      29.940  85.510  45.960  1.00  0.00           H  
ATOM   4769  HD2 ILE   305      31.480  84.890  45.430  1.00  0.00           H  
ATOM   4770  HD3 ILE   305      30.350  85.840  44.230  1.00  0.00           H  
ATOM   4771  N   SER   306      32.180  85.120  50.190  1.00  0.00           N  
ATOM   4772  CA  SER   306      32.690  84.790  51.500  1.00  0.00           C  
ATOM   4773  C   SER   306      34.050  85.290  51.830  1.00  0.00           C  
ATOM   4774  O   SER   306      34.990  85.030  51.140  1.00  0.00           O  
ATOM   4775  CB  SER   306      32.530  83.220  51.830  1.00  0.00           C  
ATOM   4776  OG  SER   306      33.040  82.790  53.100  1.00  0.00           O  
ATOM   4777  HN  SER   306      31.720  84.360  49.740  1.00  0.00           H  
ATOM   4778  HA  SER   306      32.130  85.210  52.320  1.00  0.00           H  
ATOM   4779  HB1 SER   306      33.040  82.600  51.060  1.00  0.00           H  
ATOM   4780  HB2 SER   306      31.430  83.060  51.910  1.00  0.00           H  
ATOM   4781  HG1 SER   306      32.480  83.130  53.800  1.00  0.00           H  
ATOM   4782  N   LYS   307      34.150  85.950  52.970  1.00  0.00           N  
ATOM   4783  CA  LYS   307      35.430  86.520  53.410  1.00  0.00           C  
ATOM   4784  C   LYS   307      36.150  85.370  54.110  1.00  0.00           C  
ATOM   4785  O   LYS   307      37.380  85.410  54.390  1.00  0.00           O  
ATOM   4786  CB  LYS   307      35.070  87.770  54.330  1.00  0.00           C  
ATOM   4787  CG  LYS   307      34.260  87.620  55.570  1.00  0.00           C  
ATOM   4788  CD  LYS   307      33.940  89.000  56.300  1.00  0.00           C  
ATOM   4789  CE  LYS   307      33.080  88.750  57.530  1.00  0.00           C  
ATOM   4790  NZ  LYS   307      33.780  87.970  58.670  1.00  0.00           N1+
ATOM   4791  HN  LYS   307      33.310  86.120  53.480  1.00  0.00           H  
ATOM   4792  HA  LYS   307      36.080  86.770  52.590  1.00  0.00           H  
ATOM   4793  HB1 LYS   307      34.480  88.470  53.700  1.00  0.00           H  
ATOM   4794  HB2 LYS   307      36.040  88.180  54.680  1.00  0.00           H  
ATOM   4795  HG1 LYS   307      34.860  86.950  56.220  1.00  0.00           H  
ATOM   4796  HG2 LYS   307      33.350  87.020  55.330  1.00  0.00           H  
ATOM   4797  HD1 LYS   307      33.380  89.660  55.590  1.00  0.00           H  
ATOM   4798  HD2 LYS   307      34.800  89.600  56.660  1.00  0.00           H  
ATOM   4799  HE1 LYS   307      32.190  88.170  57.200  1.00  0.00           H  
ATOM   4800  HE2 LYS   307      32.730  89.750  57.870  1.00  0.00           H  
ATOM   4801  HZ1 LYS   307      33.230  87.700  59.510  1.00  0.00           H  
ATOM   4802  HZ2 LYS   307      34.550  88.560  59.050  1.00  0.00           H  
ATOM   4803  HZ3 LYS   307      34.170  87.120  58.200  1.00  0.00           H  
ATOM   4804  N   GLU   308      35.430  84.290  54.590  1.00  0.00           N  
ATOM   4805  CA  GLU   308      36.040  83.150  55.210  1.00  0.00           C  
ATOM   4806  C   GLU   308      36.720  82.170  54.230  1.00  0.00           C  
ATOM   4807  O   GLU   308      37.870  81.720  54.380  1.00  0.00           O  
ATOM   4808  CB  GLU   308      35.020  82.470  56.220  1.00  0.00           C  
ATOM   4809  CG  GLU   308      34.900  83.120  57.630  1.00  0.00           C  
ATOM   4810  CD  GLU   308      34.070  84.380  57.720  1.00  0.00           C  
ATOM   4811  OE1 GLU   308      32.860  84.260  57.530  1.00  0.00           O  
ATOM   4812  OE2 GLU   308      34.590  85.500  57.950  1.00  0.00           O1-
ATOM   4813  HN  GLU   308      34.480  84.120  54.310  1.00  0.00           H  
ATOM   4814  HA  GLU   308      36.830  83.530  55.840  1.00  0.00           H  
ATOM   4815  HB1 GLU   308      35.420  81.440  56.400  1.00  0.00           H  
ATOM   4816  HB2 GLU   308      34.030  82.350  55.740  1.00  0.00           H  
ATOM   4817  HG1 GLU   308      35.930  83.370  57.940  1.00  0.00           H  
ATOM   4818  HG2 GLU   308      34.410  82.360  58.280  1.00  0.00           H  
ATOM   4819  N   ALA   309      35.910  81.860  53.160  1.00  0.00           N  
ATOM   4820  CA  ALA   309      36.400  81.220  51.960  1.00  0.00           C  
ATOM   4821  C   ALA   309      37.540  81.860  51.310  1.00  0.00           C  
ATOM   4822  O   ALA   309      38.620  81.230  51.140  1.00  0.00           O  
ATOM   4823  CB  ALA   309      35.330  80.950  50.880  1.00  0.00           C  
ATOM   4824  HN  ALA   309      34.940  82.080  53.250  1.00  0.00           H  
ATOM   4825  HA  ALA   309      36.740  80.260  52.330  1.00  0.00           H  
ATOM   4826  HB1 ALA   309      35.140  82.020  50.620  1.00  0.00           H  
ATOM   4827  HB2 ALA   309      34.430  80.470  51.320  1.00  0.00           H  
ATOM   4828  HB3 ALA   309      35.720  80.400  50.000  1.00  0.00           H  
ATOM   4829  N   LYS   310      37.520  83.240  51.040  1.00  0.00           N  
ATOM   4830  CA  LYS   310      38.690  84.060  50.630  1.00  0.00           C  
ATOM   4831  C   LYS   310      39.920  83.870  51.470  1.00  0.00           C  
ATOM   4832  O   LYS   310      41.000  83.570  50.960  1.00  0.00           O  
ATOM   4833  CB  LYS   310      38.280  85.600  50.630  1.00  0.00           C  
ATOM   4834  CG  LYS   310      37.310  86.070  49.560  1.00  0.00           C  
ATOM   4835  CD  LYS   310      36.620  87.400  49.910  1.00  0.00           C  
ATOM   4836  CE  LYS   310      37.480  88.460  50.480  1.00  0.00           C  
ATOM   4837  NZ  LYS   310      36.640  89.710  50.510  1.00  0.00           N1+
ATOM   4838  HN  LYS   310      36.640  83.710  51.110  1.00  0.00           H  
ATOM   4839  HA  LYS   310      38.990  83.730  49.640  1.00  0.00           H  
ATOM   4840  HB1 LYS   310      39.220  86.170  50.420  1.00  0.00           H  
ATOM   4841  HB2 LYS   310      38.040  85.850  51.690  1.00  0.00           H  
ATOM   4842  HG1 LYS   310      36.610  85.300  49.190  1.00  0.00           H  
ATOM   4843  HG2 LYS   310      37.990  86.300  48.710  1.00  0.00           H  
ATOM   4844  HD1 LYS   310      35.720  87.160  50.510  1.00  0.00           H  
ATOM   4845  HD2 LYS   310      36.280  87.800  48.930  1.00  0.00           H  
ATOM   4846  HE1 LYS   310      38.450  88.730  50.020  1.00  0.00           H  
ATOM   4847  HE2 LYS   310      37.610  88.150  51.540  1.00  0.00           H  
ATOM   4848  HZ1 LYS   310      35.780  89.510  51.060  1.00  0.00           H  
ATOM   4849  HZ2 LYS   310      36.280  89.870  49.550  1.00  0.00           H  
ATOM   4850  HZ3 LYS   310      36.970  90.650  50.820  1.00  0.00           H  
ATOM   4851  N   ASN   311      39.770  83.890  52.810  1.00  0.00           N  
ATOM   4852  CA  ASN   311      40.870  83.710  53.710  1.00  0.00           C  
ATOM   4853  C   ASN   311      41.450  82.300  53.730  1.00  0.00           C  
ATOM   4854  O   ASN   311      42.660  82.100  53.810  1.00  0.00           O  
ATOM   4855  CB  ASN   311      40.390  84.090  55.160  1.00  0.00           C  
ATOM   4856  CG  ASN   311      41.450  84.040  56.150  1.00  0.00           C  
ATOM   4857  ND2 ASN   311      41.390  83.250  57.230  1.00  0.00           N  
ATOM   4858  OD1 ASN   311      42.490  84.610  55.910  1.00  0.00           O  
ATOM   4859  HN  ASN   311      38.880  84.000  53.240  1.00  0.00           H  
ATOM   4860  HA  ASN   311      41.610  84.440  53.410  1.00  0.00           H  
ATOM   4861  HB1 ASN   311      39.610  83.350  55.440  1.00  0.00           H  
ATOM   4862  HB2 ASN   311      39.980  85.120  55.120  1.00  0.00           H  
ATOM   4863 1HD2 ASN   311      42.210  83.270  57.800  1.00  0.00           H  
ATOM   4864 2HD2 ASN   311      40.540  82.840  57.570  1.00  0.00           H  
ATOM   4865  N   LEU   312      40.640  81.180  53.600  1.00  0.00           N  
ATOM   4866  CA  LEU   312      41.090  79.830  53.340  1.00  0.00           C  
ATOM   4867  C   LEU   312      41.860  79.630  52.020  1.00  0.00           C  
ATOM   4868  O   LEU   312      42.940  79.070  51.970  1.00  0.00           O  
ATOM   4869  CB  LEU   312      39.870  78.880  53.530  1.00  0.00           C  
ATOM   4870  CG  LEU   312      40.170  77.370  53.350  1.00  0.00           C  
ATOM   4871  CD1 LEU   312      41.130  76.820  54.390  1.00  0.00           C  
ATOM   4872  CD2 LEU   312      38.950  76.430  53.270  1.00  0.00           C  
ATOM   4873  HN  LEU   312      39.660  81.300  53.410  1.00  0.00           H  
ATOM   4874  HA  LEU   312      41.890  79.800  54.070  1.00  0.00           H  
ATOM   4875  HB1 LEU   312      39.060  79.230  52.850  1.00  0.00           H  
ATOM   4876  HB2 LEU   312      39.580  79.070  54.580  1.00  0.00           H  
ATOM   4877  HG  LEU   312      40.700  77.220  52.390  1.00  0.00           H  
ATOM   4878 1HD1 LEU   312      41.430  75.810  54.050  1.00  0.00           H  
ATOM   4879 2HD1 LEU   312      40.750  76.750  55.440  1.00  0.00           H  
ATOM   4880 3HD1 LEU   312      42.050  77.440  54.480  1.00  0.00           H  
ATOM   4881 1HD2 LEU   312      38.480  76.620  54.260  1.00  0.00           H  
ATOM   4882 2HD2 LEU   312      39.160  75.350  53.090  1.00  0.00           H  
ATOM   4883 3HD2 LEU   312      38.260  76.840  52.490  1.00  0.00           H  
ATOM   4884  N   ILE   313      41.340  80.370  51.010  1.00  0.00           N  
ATOM   4885  CA  ILE   313      42.050  80.530  49.760  1.00  0.00           C  
ATOM   4886  C   ILE   313      43.450  81.160  49.980  1.00  0.00           C  
ATOM   4887  O   ILE   313      44.440  80.690  49.430  1.00  0.00           O  
ATOM   4888  CB  ILE   313      41.360  81.260  48.630  1.00  0.00           C  
ATOM   4889  CG1 ILE   313      40.060  80.540  48.140  1.00  0.00           C  
ATOM   4890  CG2 ILE   313      42.250  81.590  47.370  1.00  0.00           C  
ATOM   4891  CD  ILE   313      38.930  81.460  47.570  1.00  0.00           C  
ATOM   4892  HN  ILE   313      40.380  80.640  50.980  1.00  0.00           H  
ATOM   4893  HA  ILE   313      42.260  79.530  49.420  1.00  0.00           H  
ATOM   4894  HB  ILE   313      40.970  82.210  49.060  1.00  0.00           H  
ATOM   4895 1HG1 ILE   313      39.600  79.990  48.990  1.00  0.00           H  
ATOM   4896 2HG1 ILE   313      40.280  79.830  47.320  1.00  0.00           H  
ATOM   4897 1HG2 ILE   313      43.190  82.080  47.700  1.00  0.00           H  
ATOM   4898 2HG2 ILE   313      41.670  82.250  46.700  1.00  0.00           H  
ATOM   4899 3HG2 ILE   313      42.510  80.680  46.790  1.00  0.00           H  
ATOM   4900  HD1 ILE   313      39.190  82.090  46.680  1.00  0.00           H  
ATOM   4901  HD2 ILE   313      38.720  82.210  48.360  1.00  0.00           H  
ATOM   4902  HD3 ILE   313      37.990  80.920  47.350  1.00  0.00           H  
ATOM   4903  N   CYS   314      43.590  82.260  50.760  1.00  0.00           N  
ATOM   4904  CA  CYS   314      44.860  82.860  51.070  1.00  0.00           C  
ATOM   4905  C   CYS   314      45.860  81.960  51.770  1.00  0.00           C  
ATOM   4906  O   CYS   314      47.080  81.980  51.480  1.00  0.00           O  
ATOM   4907  CB  CYS   314      44.680  84.190  51.890  1.00  0.00           C  
ATOM   4908  SG  CYS   314      43.880  85.480  50.960  1.00  0.00           S  
ATOM   4909  HN  CYS   314      42.750  82.680  51.100  1.00  0.00           H  
ATOM   4910  HA  CYS   314      45.340  83.080  50.130  1.00  0.00           H  
ATOM   4911  HB1 CYS   314      45.720  84.500  52.150  1.00  0.00           H  
ATOM   4912  HB2 CYS   314      44.240  84.020  52.890  1.00  0.00           H  
ATOM   4913  HG1 CYS   314      42.610  85.220  51.270  1.00  0.00           H  
ATOM   4914  N   ALA   315      45.500  81.230  52.820  1.00  0.00           N  
ATOM   4915  CA  ALA   315      46.220  80.130  53.570  1.00  0.00           C  
ATOM   4916  C   ALA   315      46.640  78.930  52.740  1.00  0.00           C  
ATOM   4917  O   ALA   315      47.730  78.400  52.920  1.00  0.00           O  
ATOM   4918  CB  ALA   315      45.330  79.850  54.790  1.00  0.00           C  
ATOM   4919  HN  ALA   315      44.510  81.170  52.970  1.00  0.00           H  
ATOM   4920  HA  ALA   315      47.060  80.650  54.010  1.00  0.00           H  
ATOM   4921  HB1 ALA   315      45.950  79.410  55.600  1.00  0.00           H  
ATOM   4922  HB2 ALA   315      44.520  79.130  54.520  1.00  0.00           H  
ATOM   4923  HB3 ALA   315      44.810  80.790  55.060  1.00  0.00           H  
ATOM   4924  N   PHE   316      45.810  78.400  51.820  1.00  0.00           N  
ATOM   4925  CA  PHE   316      46.310  77.440  50.870  1.00  0.00           C  
ATOM   4926  C   PHE   316      47.290  78.090  49.890  1.00  0.00           C  
ATOM   4927  O   PHE   316      48.290  77.480  49.620  1.00  0.00           O  
ATOM   4928  CB  PHE   316      45.230  76.690  50.020  1.00  0.00           C  
ATOM   4929  CG  PHE   316      44.520  75.770  51.020  1.00  0.00           C  
ATOM   4930  CD1 PHE   316      45.240  74.750  51.620  1.00  0.00           C  
ATOM   4931  CD2 PHE   316      43.090  75.800  51.210  1.00  0.00           C  
ATOM   4932  CE1 PHE   316      44.610  73.780  52.460  1.00  0.00           C  
ATOM   4933  CE2 PHE   316      42.520  74.800  51.980  1.00  0.00           C  
ATOM   4934  CZ  PHE   316      43.220  73.850  52.640  1.00  0.00           C  
ATOM   4935  HN  PHE   316      44.860  78.680  51.670  1.00  0.00           H  
ATOM   4936  HA  PHE   316      46.830  76.660  51.410  1.00  0.00           H  
ATOM   4937  HB1 PHE   316      45.700  76.150  49.170  1.00  0.00           H  
ATOM   4938  HB2 PHE   316      44.560  77.490  49.640  1.00  0.00           H
[truncated: 121,998 more chars]
