# Supplementary material for: Designing of the N-ethyl-4-(pyridin-4-yl)benzamide based potent ROCK1 inhibitors using docking, molecular dynamics, and 3D-QSAR
Source: PeerJ. 2021 Aug 9;9:e11951. doi: 10.7717/peerj.11951 (PMC8359802; doi:10.7717/peerj.11951)
Supplement: Supplemental Information 2 [file peerj-09-11951-s002.zip › Supplementary_Files/ROCK-Coordinates/MD/ROCK1-Cpd_D33/d33.gro]

GRowing Old MAkes el Chrono Sweat
   65
    1C33     N1    1  -6.364  -0.521  -4.807
    1C33     N2    2  -6.915  -0.517  -4.028
    1C33     N3    3  -6.704  -0.298  -5.221
    1C33     C1    4  -6.333  -0.537  -4.677
    1C33     C2    5  -6.432  -0.509  -4.566
    1C33     C3    6  -6.549  -0.429  -4.580
    1C33     C4    7  -6.632  -0.413  -4.464
    1C33     C5    8  -6.623  -0.495  -4.349
    1C33     C6    9  -6.506  -0.581  -4.348
    1C33     C7   10  -6.415  -0.583  -4.452
    1C33     C8   11  -6.725  -0.501  -4.242
    1C33     C9   12  -6.697  -0.561  -4.117
    1C33    C10   13  -6.786  -0.551  -4.003
    1C33    C11   14  -6.856  -0.434  -4.246
    1C33    C12   15  -6.487  -0.251  -4.763
    1C33    C13   16  -6.550  -0.178  -4.886
    1C33    C14   17  -6.614  -0.277  -4.987
    1C33    C15   18  -6.733  -0.351  -4.919
    1C33    C16   19  -6.687  -0.440  -4.799
    1C33    C17   20  -6.266  -0.557  -4.907
    1C33    C18   21  -6.277  -0.699  -4.963
    1C33    C19   22  -6.190  -0.749  -5.068
    1C33    C20   23  -6.215  -0.884  -5.111
    1C33    C21   24  -6.308  -0.971  -5.061
    1C33    C22   25  -6.392  -0.919  -4.969
    1C33    C24   26  -6.384  -0.787  -4.914
    1C33    C25   27  -6.126  -0.543  -4.843
    1C33    C26   28  -6.664  -0.207  -5.113
    1C33    C27   29  -6.616  -0.968  -4.992
    1C33     O1   30  -6.227  -0.591  -4.653
    1C33     O2   31  -6.495  -1.001  -4.924
    1C33    N16   32  -6.946  -0.444  -4.134
    1C33    C23   33  -6.583  -0.364  -4.709
    1C33    C56   34  -6.677  -0.840  -4.931
    1C33    C59   35  -6.022  -0.514  -4.953
    1C33    F64   36  -6.085  -0.461  -5.062
    1C33    F65   37  -5.960  -0.630  -4.988
    1C33    F66   38  -5.930  -0.425  -4.907
    1C33     H1   39  -6.453  -0.485  -4.834
    1C33    H15   40  -6.811  -0.314  -5.216
    1C33    H16   41  -6.653  -0.392  -5.210
    1C33     H2   42  -6.706  -0.334  -4.465
    1C33     H3   43  -6.490  -0.647  -4.263
    1C33     H4   44  -6.326  -0.644  -4.442
    1C33     H5   45  -6.605  -0.617  -4.105
    1C33     H6   46  -6.750  -0.570  -3.902
    1C33     H7   47  -6.885  -0.377  -4.334
    1C33     H8   48  -6.391  -0.226  -4.720
    1C33     H9   49  -6.549  -0.070  -4.899
    1C33    H10   50  -6.836  -0.341  -4.951
    1C33    H11   51  -6.723  -0.540  -4.781
    1C33    H12   52  -6.275  -0.487  -4.991
    1C33    H13   53  -6.112  -0.688  -5.112
    1C33    H14   54  -6.153  -0.921  -5.192
    1C33    H17   55  -6.314  -1.074  -5.093
    1C33    H18   56  -6.455  -0.752  -4.840
    1C33    H19   57  -6.100  -0.636  -4.791
    1C33    H20   58  -6.127  -0.460  -4.771
    1C33    H21   59  -6.583  -0.142  -5.150
    1C33    H22   60  -6.751  -0.145  -5.085
    1C33    H23   61  -6.595  -0.951  -5.099
    1C33    H24   62  -6.688  -1.051  -4.983
    1C33    H25   63  -6.727  -0.782  -5.010
    1C33    H26   64  -6.596  -0.779  -4.886
    1C33    H27   65  -6.749  -0.868  -4.854
   0.00000   0.00000   0.00000
