# Supplementary material for: Designing of the N-ethyl-4-(pyridin-4-yl)benzamide based potent ROCK1 inhibitors using docking, molecular dynamics, and 3D-QSAR
Source: PeerJ. 2021 Aug 9;9:e11951. doi: 10.7717/peerj.11951 (PMC8359802; doi:10.7717/peerj.11951)
Supplement: Supplemental Information 2 [file peerj-09-11951-s002.zip › Supplementary_Files/ROCK-Coordinates/MD/ROCK1-Cpd_D33/d33.itp]

; Created by cgenff_charmm2gmx.py

[ moleculetype ]
; Name			   nrexcl
C33				 3

[ atoms ]
;	 nr		  type	resnr residue  atom   cgnr	   charge		mass  typeB    chargeB		massB
; residue	 1 C33 rtp C33 q	qsum
     1      NG2S1      1    C33     N1      1     -0.458     14.007   ;
     2     NG2R62      1    C33     N2      2     -0.426     14.007   ;
     3      NG321      1    C33     N3      3     -0.850     14.007   ;
     4      CG2O1      1    C33     C1      4      0.587     12.011   ;
     5     CG2R61      1    C33     C2      5     -0.148     12.011   ;
     6     CG2R67      1    C33     C3      6      0.041     12.011   ;
     7     CG2R61      1    C33     C4      7     -0.159     12.011   ;
     8     CG2R67      1    C33     C5      8      0.023     12.011   ;
     9     CG2R61      1    C33     C6      9     -0.116     12.011   ;
    10     CG2R61      1    C33     C7     10     -0.098     12.011   ;
    11     CG2R67      1    C33     C8     11      0.008     12.011   ;
    12     CG2R61      1    C33     C9     12     -0.143     12.011   ;
    13     CG2R61      1    C33    C10     13      0.366     12.011   ;
    14     CG2R61      1    C33    C11     14      0.360     12.011   ;
    15     CG2R61      1    C33    C12     15     -0.113     12.011   ;
    16     CG2R61      1    C33    C13     16     -0.119     12.011   ;
    17     CG2R61      1    C33    C14     17      0.014     12.011   ;
    18     CG2R61      1    C33    C15     18     -0.119     12.011   ;
    19     CG2R61      1    C33    C16     19     -0.113     12.011   ;
    20      CG311      1    C33    C17     20     -0.012     12.011   ;
    21     CG2R61      1    C33    C18     21      0.007     12.011   ;
    22     CG2R61      1    C33    C19     22     -0.102     12.011   ;
    23     CG2R61      1    C33    C20     23     -0.115     12.011   ;
    24     CG2R61      1    C33    C21     24     -0.114     12.011   ;
    25     CG2R61      1    C33    C22     25      0.213     12.011   ;
    26     CG2R61      1    C33    C24     26     -0.101     12.011   ;
    27      CG321      1    C33    C25     27     -0.117     12.011   ;
    28      CG321      1    C33    C26     28     -0.022     12.011   ;
    29      CG321      1    C33    C27     29     -0.012     12.011   ;
    30      OG2D1      1    C33     O1     30     -0.458     15.999   ;
    31      OG301      1    C33     O2     31     -0.387     15.999   ;
    32     NG2R62      1    C33    N16     32     -0.450     14.007   ;
    33     CG2R67      1    C33    C23     33      0.002     12.011   ;
    34      CG331      1    C33    C56     34     -0.269     12.011   ;
    35      CG302      1    C33    C59     35      0.353     12.011   ;
    36       FGA3      1    C33    F64     36     -0.140     18.998   ;
    37       FGA3      1    C33    F65     37     -0.140     18.998   ;
    38       FGA3      1    C33    F66     38     -0.140     18.998   ;
    39       HGP1      1    C33     H1     39      0.337      1.008   ;
    40     HGPAM2      1    C33    H15     40      0.340      1.008   ;
    41     HGPAM2      1    C33    H16     41      0.340      1.008   ;
    42      HGR61      1    C33     H2     42      0.115      1.008   ;
    43      HGR61      1    C33     H3     43      0.115      1.008   ;
    44      HGR61      1    C33     H4     44      0.115      1.008   ;
    45      HGR61      1    C33     H5     45      0.115      1.008   ;
    46      HGR62      1    C33     H6     46      0.086      1.008   ;
    47      HGR62      1    C33     H7     47      0.084      1.008   ;
    48      HGR61      1    C33     H8     48      0.115      1.008   ;
    49      HGR61      1    C33     H9     49      0.115      1.008   ;
    50      HGR61      1    C33    H10     50      0.115      1.008   ;
    51      HGR61      1    C33    H11     51      0.115      1.008   ;
    52       HGA1      1    C33    H12     52      0.090      1.008   ;
    53      HGR61      1    C33    H13     53      0.115      1.008   ;
    54      HGR61      1    C33    H14     54      0.115      1.008   ;
    55      HGR61      1    C33    H17     55      0.115      1.008   ;
    56      HGR61      1    C33    H18     56      0.115      1.008   ;
    57       HGA2      1    C33    H19     57      0.090      1.008   ;
    58       HGA2      1    C33    H20     58      0.090      1.008   ;
    59       HGA2      1    C33    H21     59      0.090      1.008   ;
    60       HGA2      1    C33    H22     60      0.090      1.008   ;
    61       HGA2      1    C33    H23     61      0.090      1.008   ;
    62       HGA2      1    C33    H24     62      0.090      1.008   ;
    63       HGA3      1    C33    H25     63      0.090      1.008   ;
    64       HGA3      1    C33    H26     64      0.090      1.008   ;
    65       HGA3      1    C33    H27     65      0.090      1.008   ;

[ bonds ]
;	ai	  aj funct			  c0			c1			  c2			c3
    1     4	 1
    1    20	 1
    1    39	 1
    2    32	 1
    2    13	 1
    3    40	 1
    3    41	 1
    3    28	 1
    4     5	 1
    4    30	 1
    5     6	 1
    5    10	 1
    6     7	 1
    6    33	 1
    7     8	 1
    7    42	 1
    8     9	 1
    8    11	 1
    9    10	 1
    9    43	 1
   10    44	 1
   11    12	 1
   11    14	 1
   12    13	 1
   12    45	 1
   13    46	 1
   14    32	 1
   14    47	 1
   15    16	 1
   15    33	 1
   15    48	 1
   16    17	 1
   16    49	 1
   17    18	 1
   17    28	 1
   18    19	 1
   18    50	 1
   19    33	 1
   19    51	 1
   20    21	 1
   20    27	 1
   20    52	 1
   21    22	 1
   21    26	 1
   22    23	 1
   22    53	 1
   23    24	 1
   23    54	 1
   24    25	 1
   24    55	 1
   25    26	 1
   25    31	 1
   26    56	 1
   27    35	 1
   27    57	 1
   27    58	 1
   28    59	 1
   28    60	 1
   29    34	 1
   29    31	 1
   29    61	 1
   29    62	 1
   34    63	 1
   34    64	 1
   34    65	 1
   35    36	 1
   35    37	 1
   35    38	 1

[ pairs ]
;	ai	  aj funct			  c0			c1			  c2			c3
    1     6	 1
    1    10	 1
    1    22	 1
    1    26	 1
    1    35	 1
    1    57	 1
    1    58	 1
    2    11	 1
    2    45	 1
    2    47	 1
    3    16	 1
    3    18	 1
    4    21	 1
    4    27	 1
    4    52	 1
    4     7	 1
    4    33	 1
    4     9	 1
    4    44	 1
    5    20	 1
    5    39	 1
    5     8	 1
    5    42	 1
    5    15	 1
    5    19	 1
    5    43	 1
    6    30	 1
    6     9	 1
    6    44	 1
    6    11	 1
    6    16	 1
    6    48	 1
    6    18	 1
    6    51	 1
    7    10	 1
    7    15	 1
    7    19	 1
    7    43	 1
    7    12	 1
    7    14	 1
    8    33	 1
    8    44	 1
    8    13	 1
    8    45	 1
    8    32	 1
    8    47	 1
    9    42	 1
    9    12	 1
    9    14	 1
   10    30	 1
   10    33	 1
   10    11	 1
   11    42	 1
   11    43	 1
   11    46	 1
   12    32	 1
   12    47	 1
   13    14	 1
   14    45	 1
   15    18	 1
   15    28	 1
   15    51	 1
   16    19	 1
   16    50	 1
   16    59	 1
   16    60	 1
   17    40	 1
   17    41	 1
   17    33	 1
   17    48	 1
   17    51	 1
   18    49	 1
   18    59	 1
   18    60	 1
   19    48	 1
   19    28	 1
   20    30	 1
   20    23	 1
   20    53	 1
   20    25	 1
   20    56	 1
   20    36	 1
   20    37	 1
   20    38	 1
   21    39	 1
   21    35	 1
   21    57	 1
   21    58	 1
   21    24	 1
   21    54	 1
   21    31	 1
   22    27	 1
   22    52	 1
   22    25	 1
   22    56	 1
   22    55	 1
   23    26	 1
   23    31	 1
   24    53	 1
   24    56	 1
   24    29	 1
   25    54	 1
   25    34	 1
   25    61	 1
   25    62	 1
   26    27	 1
   26    52	 1
   26    53	 1
   26    55	 1
   26    29	 1
   27    39	 1
   28    49	 1
   28    50	 1
   30    39	 1
   31    55	 1
   31    56	 1
   31    63	 1
   31    64	 1
   31    65	 1
   32    46	 1
   33    42	 1
   33    49	 1
   33    50	 1
   35    52	 1
   36    57	 1
   36    58	 1
   37    57	 1
   37    58	 1
   38    57	 1
   38    58	 1
   39    52	 1
   40    59	 1
   40    60	 1
   41    59	 1
   41    60	 1
   43    44	 1
   45    46	 1
   48    49	 1
   50    51	 1
   52    57	 1
   52    58	 1
   53    54	 1
   54    55	 1
   61    63	 1
   61    64	 1
   61    65	 1
   62    63	 1
   62    64	 1
   62    65	 1

[ angles ]
;	ai	  aj	ak funct			c0			  c1			c2			  c3
    4     1    20	5
    4     1    39	5
   20     1    39	5
   32     2    13	5
   40     3    41	5
   40     3    28	5
   41     3    28	5
    1     4     5	5
    1     4    30	5
    5     4    30	5
    4     5     6	5
    4     5    10	5
    6     5    10	5
    5     6     7	5
    5     6    33	5
    7     6    33	5
    6     7     8	5
    6     7    42	5
    8     7    42	5
    7     8     9	5
    7     8    11	5
    9     8    11	5
    8     9    10	5
    8     9    43	5
   10     9    43	5
    5    10     9	5
    5    10    44	5
    9    10    44	5
    8    11    12	5
    8    11    14	5
   12    11    14	5
   11    12    13	5
   11    12    45	5
   13    12    45	5
   12    13     2	5
   12    13    46	5
    2    13    46	5
   11    14    32	5
   11    14    47	5
   32    14    47	5
   16    15    33	5
   16    15    48	5
   33    15    48	5
   15    16    17	5
   15    16    49	5
   17    16    49	5
   16    17    18	5
   16    17    28	5
   18    17    28	5
   17    18    19	5
   17    18    50	5
   19    18    50	5
   18    19    33	5
   18    19    51	5
   33    19    51	5
    1    20    21	5
    1    20    27	5
    1    20    52	5
   21    20    27	5
   21    20    52	5
   27    20    52	5
   20    21    22	5
   20    21    26	5
   22    21    26	5
   21    22    23	5
   21    22    53	5
   23    22    53	5
   22    23    24	5
   22    23    54	5
   24    23    54	5
   23    24    25	5
   23    24    55	5
   25    24    55	5
   24    25    26	5
   24    25    31	5
   26    25    31	5
   21    26    25	5
   21    26    56	5
   25    26    56	5
   20    27    35	5
   20    27    57	5
   20    27    58	5
   35    27    57	5
   35    27    58	5
   57    27    58	5
   17    28     3	5
   17    28    59	5
   17    28    60	5
    3    28    59	5
    3    28    60	5
   59    28    60	5
   34    29    31	5
   34    29    61	5
   34    29    62	5
   31    29    61	5
   31    29    62	5
   61    29    62	5
   25    31    29	5
    2    32    14	5
    6    33    15	5
    6    33    19	5
   15    33    19	5
   29    34    63	5
   29    34    64	5
   29    34    65	5
   63    34    64	5
   63    34    65	5
   64    34    65	5
   27    35    36	5
   27    35    37	5
   27    35    38	5
   36    35    37	5
   36    35    38	5
   37    35    38	5

[ dihedrals ]
;	ai	  aj	ak	  al funct			  c0			c1			  c2			c3			  c4			c5
   20     1     4     5	 9
   20     1     4    30	 9
   39     1     4     5	 9
   39     1     4    30	 9
    4     1    20    21	 9
    4     1    20    27	 9
    4     1    20    52	 9
   39     1    20    21	 9
   39     1    20    27	 9
   39     1    20    52	 9
   13     2    32    14	 9
   32     2    13    12	 9
   32     2    13    46	 9
   40     3    28    17	 9
   40     3    28    59	 9
   40     3    28    60	 9
   41     3    28    17	 9
   41     3    28    59	 9
   41     3    28    60	 9
    1     4     5     6	 9
    1     4     5    10	 9
   30     4     5     6	 9
   30     4     5    10	 9
    4     5     6     7	 9
    4     5     6    33	 9
   10     5     6     7	 9
   10     5     6    33	 9
    4     5    10     9	 9
    4     5    10    44	 9
    6     5    10     9	 9
    6     5    10    44	 9
    5     6     7     8	 9
    5     6     7    42	 9
   33     6     7     8	 9
   33     6     7    42	 9
    5     6    33    15	 9
    5     6    33    19	 9
    7     6    33    15	 9
    7     6    33    19	 9
    6     7     8     9	 9
    6     7     8    11	 9
   42     7     8     9	 9
   42     7     8    11	 9
    7     8     9    10	 9
    7     8     9    43	 9
   11     8     9    10	 9
   11     8     9    43	 9
    7     8    11    12	 9
    7     8    11    14	 9
    9     8    11    12	 9
    9     8    11    14	 9
    8     9    10     5	 9
    8     9    10    44	 9
   43     9    10     5	 9
   43     9    10    44	 9
    8    11    12    13	 9
    8    11    12    45	 9
   14    11    12    13	 9
   14    11    12    45	 9
    8    11    14    32	 9
    8    11    14    47	 9
   12    11    14    32	 9
   12    11    14    47	 9
   11    12    13     2	 9
   11    12    13    46	 9
   45    12    13     2	 9
   45    12    13    46	 9
   11    14    32     2	 9
   47    14    32     2	 9
   33    15    16    17	 9
   33    15    16    49	 9
   48    15    16    17	 9
   48    15    16    49	 9
   16    15    33     6	 9
   16    15    33    19	 9
   48    15    33     6	 9
   48    15    33    19	 9
   15    16    17    18	 9
   15    16    17    28	 9
   49    16    17    18	 9
   49    16    17    28	 9
   16    17    18    19	 9
   16    17    18    50	 9
   28    17    18    19	 9
   28    17    18    50	 9
   16    17    28     3	 9
   16    17    28    59	 9
   16    17    28    60	 9
   18    17    28     3	 9
   18    17    28    59	 9
   18    17    28    60	 9
   17    18    19    33	 9
   17    18    19    51	 9
   50    18    19    33	 9
   50    18    19    51	 9
   18    19    33     6	 9
   18    19    33    15	 9
   51    19    33     6	 9
   51    19    33    15	 9
    1    20    21    22	 9
    1    20    21    26	 9
   27    20    21    22	 9
   27    20    21    26	 9
   52    20    21    22	 9
   52    20    21    26	 9
    1    20    27    35	 9
    1    20    27    57	 9
    1    20    27    58	 9
   21    20    27    35	 9
   21    20    27    57	 9
   21    20    27    58	 9
   52    20    27    35	 9
   52    20    27    57	 9
   52    20    27    58	 9
   20    21    22    23	 9
   20    21    22    53	 9
   26    21    22    23	 9
   26    21    22    53	 9
   20    21    26    25	 9
   20    21    26    56	 9
   22    21    26    25	 9
   22    21    26    56	 9
   21    22    23    24	 9
   21    22    23    54	 9
   53    22    23    24	 9
   53    22    23    54	 9
   22    23    24    25	 9
   22    23    24    55	 9
   54    23    24    25	 9
   54    23    24    55	 9
   23    24    25    26	 9
   23    24    25    31	 9
   55    24    25    26	 9
   55    24    25    31	 9
   24    25    26    21	 9
   24    25    26    56	 9
   31    25    26    21	 9
   31    25    26    56	 9
   24    25    31    29	 9
   26    25    31    29	 9
   20    27    35    36	 9
   20    27    35    37	 9
   20    27    35    38	 9
   57    27    35    36	 9
   57    27    35    37	 9
   57    27    35    38	 9
   58    27    35    36	 9
   58    27    35    37	 9
   58    27    35    38	 9
   31    29    34    63	 9
   31    29    34    64	 9
   31    29    34    65	 9
   61    29    34    63	 9
   61    29    34    64	 9
   61    29    34    65	 9
   62    29    34    63	 9
   62    29    34    64	 9
   62    29    34    65	 9
   34    29    31    25	 9
   61    29    31    25	 9
   62    29    31    25	 9

[ dihedrals ]
;	ai	  aj	ak	  al funct			  c0			c1			  c2			c3
    4     5     1    30	 2
