# Supplementary material for: Designing of the N-ethyl-4-(pyridin-4-yl)benzamide based potent ROCK1 inhibitors using docking, molecular dynamics, and 3D-QSAR
Source: PeerJ. 2021 Aug 9;9:e11951. doi: 10.7717/peerj.11951 (PMC8359802; doi:10.7717/peerj.11951)
Supplement: Supplemental Information 2 [file peerj-09-11951-s002.zip › Supplementary_Files/ROCK-Coordinates/MD/ROCK1-Cpd_D33/D33DC.mol2]

#	Name:			C33
#	Creating user name:	Swapnil
#	Creation time:		Sat Jan 16 19:18:06 2021

#	Modifying user name:	Swapnil
#	Modification time:	Sat Jan 16 19:19:44 2021

@<TRIPOS>MOLECULE
C33
   65    68     1     0     0
SMALL
USER_CHARGES
INVALID_CHARGES

@<TRIPOS>ATOM
      1 N         -63.6437   -5.2103  -48.0706 N.pl3     1 D33    -0.3050 
      2 N         -69.1506   -5.1752  -40.2748 N.ar      1 D33    -0.2630 
      3 N         -67.0417   -2.9751  -52.2122 N.3       1 D33    -0.3300 
      4 C         -63.3347   -5.3703  -46.7706 C.2       1 D33     0.2460 
      5 C         -64.3229   -5.0873  -45.6645 C.ar      1 D33     0.0580 
      6 C         -65.4869   -4.2863  -45.8025 C.ar      1 D33     0.0420 
      7 C         -66.3199   -4.1293  -44.6425 C.ar      1 D33    -0.0320 
      8 C         -66.2289   -4.9473  -43.4885 C.ar      1 D33    -0.0160 
      9 C         -65.0599   -5.8133  -43.4795 C.ar      1 D33    -0.0530 
     10 C         -64.1479   -5.8263  -44.5165 C.ar      1 D33    -0.0470 
     11 C         -67.2496   -5.0122  -42.4188 C.ar      1 D33    -0.0150 
     12 C         -66.9696   -5.6112  -41.1658 C.ar      1 D33    -0.0360 
     13 C         -67.8546   -5.5132  -40.0328 C.ar      1 D33     0.0280 
     14 C         -68.5576   -4.3412  -42.4628 C.ar      1 D33    -0.0360 
     15 C         -64.8740   -2.5060  -47.6310 C.ar      1 D33     0.0120 
     16 C         -65.4960   -1.7790  -48.8590 C.ar      1 D33    -0.0330 
     17 C         -66.1350   -2.7730  -49.8740 C.ar      1 D33    -0.0260 
     18 C         -67.3260   -3.5090  -49.1880 C.ar      1 D33    -0.0330 
     19 C         -66.8720   -4.3950  -47.9940 C.ar      1 D33     0.0120 
     20 C         -62.6577   -5.5743  -49.0696 C.3       1 D33     0.0460 
     21 C         -62.7697   -6.9896  -49.6264 C.ar      1 D33    -0.0250 
     22 C         -61.9037   -7.4856  -50.6844 C.ar      1 D33    -0.0570 
     23 C         -62.1487   -8.8426  -51.1154 C.ar      1 D33    -0.0590 
     24 C         -63.0837   -9.7096  -50.6124 C.ar      1 D33    -0.0320 
     25 C         -63.9227   -9.1916  -49.6934 C.ar      1 D33     0.0760 
     26 C         -63.8387   -7.8656  -49.1444 C.ar      1 D33    -0.0270 
     27 C         -61.2627   -5.4273  -48.4336 C.3       1 D33    -0.0420 
     28 C         -66.6388   -2.0673  -51.1285 C.3       1 D33    -0.0040 
     29 C         -66.1617   -9.6762  -49.9251 C.3       1 D33     0.0430 
     30 O         -62.2697   -5.9143  -46.5276 O.2       1 D33    -0.2700 
     31 O         -64.9516  -10.0085  -49.2394 O.3       1 D33    -0.3480 
     32 N16       -69.4636   -4.4382  -41.3358 N.ar      1 D33     0.0280 
     33 C23       -65.8280   -3.6390  -47.0890 C.ar      1 D33    -0.3290 
     34 C56       -66.7657   -8.3992  -49.3120 C.3       1 D33     0.0000 
     35 C59       -60.2237   -5.1403  -49.5336 C.3       1 D33     0.0000 
     36 F64       -60.8477   -4.6153  -50.6206 F         1 D33     0.0000 
     37 F65       -59.6007   -6.2983  -49.8816 F         1 D33     0.0000 
     38 F66       -59.3037   -4.2543  -49.0666 F         1 D33     0.0000 
     39 H1        -64.5347   -4.8463  -48.3426 H         1 D33     0.0000 
     40 H15       -68.1077   -3.1411  -52.1632 H         1 D33     0.0000 
     41 H16       -66.5255   -3.9175  -52.1042 H         1 D33     0.0000 
     42 H2        -67.0616   -3.3388  -44.6503 H         1 D33     0.0000 
     43 H3        -64.8995   -6.4694  -42.6316 H         1 D33     0.0000 
     44 H4        -63.2605   -6.4418  -44.4228 H         1 D33     0.0000 
     45 H5        -66.0469   -6.1691  -41.0542 H         1 D33     0.0000 
     46 H6        -67.5013   -5.7017  -39.0254 H         1 D33     0.0000 
     47 H7        -68.8446   -3.7729  -43.3401 H         1 D33     0.0000 
     48 H8        -63.9079   -2.2642  -47.2028 H         1 D33     0.0000 
     49 H9        -65.4856   -0.7033  -48.9926 H         1 D33     0.0000 
     50 H10       -68.3572   -3.4134  -49.5084 H         1 D33     0.0000 
     51 H11       -67.2277   -5.4020  -47.8085 H         1 D33     0.0000 
     52 H12       -62.7535   -4.8716  -49.9105 H         1 D33     0.0000 
     53 H13       -61.1226   -6.8748  -51.1225 H         1 D33     0.0000 
     54 H14       -61.5273   -9.2145  -51.9220 H         1 D33     0.0000 
     55 H17       -63.1443  -10.7435  -50.9325 H         1 D33     0.0000 
     56 H18       -64.5454   -7.5249  -48.3964 H         1 D33     0.0000 
     57 H19       -60.9972   -6.3592  -47.9129 H         1 D33     0.0000 
     58 H20       -61.2738   -4.5954  -47.7140 H         1 D33     0.0000 
     59 H21       -65.8350   -1.4172  -51.5045 H         1 D33     0.0000 
     60 H22       -67.5085   -1.4529  -50.8525 H         1 D33     0.0000 
     61 H23       -65.9445   -9.5045  -50.9896 H         1 D33     0.0000 
     62 H24       -66.8784  -10.5048  -49.8261 H         1 D33     0.0000 
     63 H25       -67.2693   -7.8177  -50.0984 H         1 D33     0.0000 
     64 H26       -65.9645   -7.7931  -48.8640 H         1 D33     0.0000 
     65 H27       -67.4949   -8.6745  -48.5358 H         1 D33     0.0000 
@<TRIPOS>BOND
     1    4    1 1    
     2    1   20 1    
     3    1   39 1    
     4   32    2 ar   
     5    3   40 1    
     6    3   41 1    
     7    5    4 1    
     8    4   30 2    
     9    6    5 ar   
    10    5   10 ar   
    11    6    7 ar   
    12   33    6 1    
    13    7    8 ar   
    14    8    9 ar   
    15    8   11 1    
    16   10    9 ar   
    17   11   12 ar   
    18   11   14 ar   
    19   12   13 ar   
    20   13    2 ar   
    21   15   16 ar   
    22   16   17 ar   
    23   17   18 ar   
    24   17   28 1    
    25   18   19 ar   
    26   20   21 1    
    27   20   27 1    
    28   21   22 ar   
    29   21   26 ar   
    30   22   23 ar   
    31   23   24 ar   
    32   25   24 ar   
    33   26   25 ar   
    34   25   31 1    
    35   27   35 1    
    36   28    3 1    
    37   29   34 1    
    38   31   29 1    
    39   14   32 ar   
    40   15   33 ar   
    41   19   33 ar   
    42   35   36 1    
    43   35   37 1    
    44   35   38 1    
    45    7   42 1    
    46    9   43 1    
    47   10   44 1    
    48   12   45 1    
    49   13   46 1    
    50   14   47 1    
    51   15   48 1    
    52   16   49 1    
    53   18   50 1    
    54   19   51 1    
    55   20   52 1    
    56   22   53 1    
    57   23   54 1    
    58   24   55 1    
    59   26   56 1    
    60   27   57 1    
    61   27   58 1    
    62   28   59 1    
    63   28   60 1    
    64   29   61 1    
    65   29   62 1    
    66   34   63 1    
    67   34   64 1    
    68   34   65 1    
@<TRIPOS>SUBSTRUCTURE
     1 D33     1 GROUP             1 D     ****    0 ROOT 
