# Supplementary material for: Designing of the N-ethyl-4-(pyridin-4-yl)benzamide based potent ROCK1 inhibitors using docking, molecular dynamics, and 3D-QSAR
Source: PeerJ. 2021 Aug 9;9:e11951. doi: 10.7717/peerj.11951 (PMC8359802; doi:10.7717/peerj.11951)
Supplement: Supplemental Information 2 [file peerj-09-11951-s002.zip › Supplementary_Files/ROCK-Coordinates/MD/ROCK1-Cpd_D33/MD_D33_OUT.pdb]

ATOM      1  N   THR     9      57.860  55.510  62.750  1.00  0.00           N  
ATOM      2  CA  THR     9      57.190  56.730  63.390  1.00  0.00           C  
ATOM      3  C   THR     9      55.820  56.770  62.680  1.00  0.00           C  
ATOM      4  O   THR     9      55.650  56.100  61.660  1.00  0.00           O  
ATOM      5  CB  THR     9      57.880  58.100  63.210  1.00  0.00           C  
ATOM      6  CG2 THR     9      59.110  58.270  64.140  1.00  0.00           C  
ATOM      7  OG1 THR     9      58.440  58.290  61.930  1.00  0.00           O  
ATOM      8  HA  THR     9      57.050  56.620  64.460  1.00  0.00           H  
ATOM      9  HB  THR     9      57.240  58.960  63.470  1.00  0.00           H  
ATOM     10  HG1 THR     9      58.510  59.220  61.700  1.00  0.00           H  
ATOM     11 1HG2 THR     9      58.790  58.140  65.200  1.00  0.00           H  
ATOM     12 2HG2 THR     9      59.460  59.320  64.100  1.00  0.00           H  
ATOM     13 3HG2 THR     9      59.920  57.640  63.720  1.00  0.00           H  
ATOM     14  H1  THR     9      57.530  55.500  61.760  1.00  0.00           H  
ATOM     15  H2  THR     9      57.500  54.640  63.190  1.00  0.00           H  
ATOM     16  H3  THR     9      58.900  55.440  62.780  1.00  0.00           H  
ATOM     17  N   ARG    10      54.820  57.400  63.360  1.00  0.00           N  
ATOM     18  CA  ARG    10      53.500  57.700  62.870  1.00  0.00           C  
ATOM     19  C   ARG    10      53.410  58.820  61.790  1.00  0.00           C  
ATOM     20  O   ARG    10      53.810  59.940  62.020  1.00  0.00           O  
ATOM     21  CB  ARG    10      52.500  58.080  64.010  1.00  0.00           C  
ATOM     22  CG  ARG    10      52.180  57.040  65.100  1.00  0.00           C  
ATOM     23  CD  ARG    10      51.680  55.640  64.600  1.00  0.00           C  
ATOM     24  NE  ARG    10      51.480  54.930  65.840  1.00  0.00           N  
ATOM     25  CZ  ARG    10      51.230  53.630  66.020  1.00  0.00           C  
ATOM     26  NH1 ARG    10      51.100  52.750  65.020  1.00  0.00           N1+
ATOM     27  NH2 ARG    10      50.900  53.240  67.230  1.00  0.00           N  
ATOM     28  HN  ARG    10      55.040  57.780  64.250  1.00  0.00           H  
ATOM     29  HA  ARG    10      53.150  56.790  62.400  1.00  0.00           H  
ATOM     30  HB1 ARG    10      51.510  58.310  63.570  1.00  0.00           H  
ATOM     31  HB2 ARG    10      52.950  58.960  64.530  1.00  0.00           H  
ATOM     32  HG1 ARG    10      51.490  57.610  65.750  1.00  0.00           H  
ATOM     33  HG2 ARG    10      53.010  56.910  65.830  1.00  0.00           H  
ATOM     34  HD1 ARG    10      52.380  55.210  63.860  1.00  0.00           H  
ATOM     35  HD2 ARG    10      50.690  55.750  64.090  1.00  0.00           H  
ATOM     36  HE  ARG    10      51.570  55.420  66.710  1.00  0.00           H  
ATOM     37 1HH1 ARG    10      51.090  53.200  64.130  1.00  0.00           H  
ATOM     38 2HH1 ARG    10      50.700  51.850  65.210  1.00  0.00           H  
ATOM     39 1HH2 ARG    10      50.970  53.850  68.010  1.00  0.00           H  
ATOM     40 2HH2 ARG    10      50.740  52.270  67.410  1.00  0.00           H  
ATOM     41  N   PHE    11      52.880  58.460  60.620  1.00  0.00           N  
ATOM     42  CA  PHE    11      52.770  59.340  59.520  1.00  0.00           C  
ATOM     43  C   PHE    11      51.460  59.990  59.360  1.00  0.00           C  
ATOM     44  O   PHE    11      50.450  59.650  59.950  1.00  0.00           O  
ATOM     45  CB  PHE    11      53.180  58.580  58.240  1.00  0.00           C  
ATOM     46  CG  PHE    11      54.630  57.970  58.230  1.00  0.00           C  
ATOM     47  CD1 PHE    11      54.970  56.830  57.500  1.00  0.00           C  
ATOM     48  CD2 PHE    11      55.670  58.670  58.790  1.00  0.00           C  
ATOM     49  CE1 PHE    11      56.250  56.340  57.460  1.00  0.00           C  
ATOM     50  CE2 PHE    11      57.010  58.280  58.620  1.00  0.00           C  
ATOM     51  CZ  PHE    11      57.330  57.080  57.990  1.00  0.00           C  
ATOM     52  HN  PHE    11      52.630  57.510  60.420  1.00  0.00           H  
ATOM     53  HA  PHE    11      53.370  60.220  59.710  1.00  0.00           H  
ATOM     54  HB1 PHE    11      53.150  59.250  57.350  1.00  0.00           H  
ATOM     55  HB2 PHE    11      52.430  57.760  58.120  1.00  0.00           H  
ATOM     56  HD1 PHE    11      54.150  56.380  56.960  1.00  0.00           H  
ATOM     57  HD2 PHE    11      55.500  59.680  59.120  1.00  0.00           H  
ATOM     58  HE1 PHE    11      56.550  55.460  56.910  1.00  0.00           H  
ATOM     59  HE2 PHE    11      57.780  58.960  58.950  1.00  0.00           H  
ATOM     60  HZ  PHE    11      58.330  56.690  57.890  1.00  0.00           H  
ATOM     61  N   GLU    12      51.450  61.190  58.740  1.00  0.00           N  
ATOM     62  CA  GLU    12      50.370  62.030  58.250  1.00  0.00           C  
ATOM     63  C   GLU    12      49.300  61.130  57.540  1.00  0.00           C  
ATOM     64  O   GLU    12      49.640  60.210  56.760  1.00  0.00           O  
ATOM     65  CB  GLU    12      50.830  63.140  57.230  1.00  0.00           C  
ATOM     66  CG  GLU    12      51.790  64.200  57.880  1.00  0.00           C  
ATOM     67  CD  GLU    12      52.000  65.440  56.980  1.00  0.00           C  
ATOM     68  OE1 GLU    12      52.340  65.030  55.810  1.00  0.00           O  
ATOM     69  OE2 GLU    12      52.060  66.630  57.350  1.00  0.00           O1-
ATOM     70  HN  GLU    12      52.290  61.590  58.380  1.00  0.00           H  
ATOM     71  HA  GLU    12      49.940  62.490  59.130  1.00  0.00           H  
ATOM     72  HB1 GLU    12      49.950  63.660  56.800  1.00  0.00           H  
ATOM     73  HB2 GLU    12      51.440  62.840  56.350  1.00  0.00           H  
ATOM     74  HG1 GLU    12      52.750  63.660  58.040  1.00  0.00           H  
ATOM     75  HG2 GLU    12      51.430  64.620  58.850  1.00  0.00           H  
ATOM     76  N   LYS    13      47.980  61.320  57.900  1.00  0.00           N  
ATOM     77  CA  LYS    13      46.990  60.500  57.110  1.00  0.00           C  
ATOM     78  C   LYS    13      46.780  60.920  55.680  1.00  0.00           C  
ATOM     79  O   LYS    13      46.770  62.070  55.320  1.00  0.00           O  
ATOM     80  CB  LYS    13      45.710  60.470  57.960  1.00  0.00           C  
ATOM     81  CG  LYS    13      45.580  59.470  59.050  1.00  0.00           C  
ATOM     82  CD  LYS    13      45.740  57.970  58.600  1.00  0.00           C  
ATOM     83  CE  LYS    13      45.310  56.900  59.660  1.00  0.00           C  
ATOM     84  NZ  LYS    13      45.320  55.520  59.130  1.00  0.00           N1+
ATOM     85  HN  LYS    13      47.720  61.900  58.670  1.00  0.00           H  
ATOM     86  HA  LYS    13      47.430  59.510  57.070  1.00  0.00           H  
ATOM     87  HB1 LYS    13      44.850  60.270  57.290  1.00  0.00           H  
ATOM     88  HB2 LYS    13      45.610  61.500  58.360  1.00  0.00           H  
ATOM     89  HG1 LYS    13      44.560  59.490  59.480  1.00  0.00           H  
ATOM     90  HG2 LYS    13      46.270  59.590  59.910  1.00  0.00           H  
ATOM     91  HD1 LYS    13      46.820  57.790  58.400  1.00  0.00           H  
ATOM     92  HD2 LYS    13      45.160  57.840  57.660  1.00  0.00           H  
ATOM     93  HE1 LYS    13      44.260  57.010  60.010  1.00  0.00           H  
ATOM     94  HE2 LYS    13      46.040  56.980  60.500  1.00  0.00           H  
ATOM     95  HZ1 LYS    13      46.310  55.260  58.970  1.00  0.00           H  
ATOM     96  HZ2 LYS    13      44.870  55.480  58.190  1.00  0.00           H  
ATOM     97  HZ3 LYS    13      44.940  54.840  59.820  1.00  0.00           H  
ATOM     98  N   MET    14      46.560  59.880  54.790  1.00  0.00           N  
ATOM     99  CA  MET    14      46.390  60.100  53.400  1.00  0.00           C  
ATOM    100  C   MET    14      45.080  59.610  52.860  1.00  0.00           C  
ATOM    101  O   MET    14      44.560  58.610  53.340  1.00  0.00           O  
ATOM    102  CB  MET    14      47.630  59.480  52.620  1.00  0.00           C  
ATOM    103  CG  MET    14      48.950  60.210  52.990  1.00  0.00           C  
ATOM    104  SD  MET    14      50.570  59.440  52.410  1.00  0.00           S  
ATOM    105  CE  MET    14      51.520  60.960  52.790  1.00  0.00           C  
ATOM    106  HN  MET    14      46.590  58.920  55.060  1.00  0.00           H  
ATOM    107  HA  MET    14      46.440  61.160  53.220  1.00  0.00           H  
ATOM    108  HB1 MET    14      47.470  59.590  51.520  1.00  0.00           H  
ATOM    109  HB2 MET    14      47.710  58.400  52.850  1.00  0.00           H  
ATOM    110  HG1 MET    14      49.030  60.180  54.100  1.00  0.00           H  
ATOM    111  HG2 MET    14      48.940  61.280  52.680  1.00  0.00           H  
ATOM    112  HE1 MET    14      52.550  60.890  52.390  1.00  0.00           H  
ATOM    113  HE2 MET    14      51.450  60.980  53.900  1.00  0.00           H  
ATOM    114  HE3 MET    14      51.110  61.900  52.360  1.00  0.00           H  
ATOM    115  N   ASP    15      44.400  60.300  51.940  1.00  0.00           N  
ATOM    116  CA  ASP    15      43.090  59.900  51.420  1.00  0.00           C  
ATOM    117  C   ASP    15      43.080  58.470  50.890  1.00  0.00           C  
ATOM    118  O   ASP    15      44.010  58.090  50.180  1.00  0.00           O  
ATOM    119  CB  ASP    15      42.650  60.870  50.270  1.00  0.00           C  
ATOM    120  CG  ASP    15      41.110  60.730  49.850  1.00  0.00           C  
ATOM    121  OD1 ASP    15      40.340  60.350  50.700  1.00  0.00           O  
ATOM    122  OD2 ASP    15      40.780  60.880  48.640  1.00  0.00           O1-
ATOM    123  HN  ASP    15      44.780  61.150  51.580  1.00  0.00           H  
ATOM    124  HA  ASP    15      42.440  59.900  52.280  1.00  0.00           H  
ATOM    125  HB1 ASP    15      43.320  60.810  49.390  1.00  0.00           H  
ATOM    126  HB2 ASP    15      42.760  61.930  50.590  1.00  0.00           H  
ATOM    127  N   ASN    16      42.000  57.650  51.210  1.00  0.00           N  
ATOM    128  CA  ASN    16      41.940  56.280  50.890  1.00  0.00           C  
ATOM    129  C   ASN    16      40.840  56.080  49.830  1.00  0.00           C  
ATOM    130  O   ASN    16      39.680  56.460  50.040  1.00  0.00           O  
ATOM    131  CB  ASN    16      41.850  55.380  52.140  1.00  0.00           C  
ATOM    132  CG  ASN    16      41.570  53.910  51.820  1.00  0.00           C  
ATOM    133  ND2 ASN    16      41.030  53.060  52.780  1.00  0.00           N  
ATOM    134  OD1 ASN    16      41.810  53.500  50.620  1.00  0.00           O  
ATOM    135  HN  ASN    16      41.270  58.030  51.770  1.00  0.00           H  
ATOM    136  HA  ASN    16      42.910  56.100  50.450  1.00  0.00           H  
ATOM    137  HB1 ASN    16      41.000  55.760  52.750  1.00  0.00           H  
ATOM    138  HB2 ASN    16      42.740  55.330  52.800  1.00  0.00           H  
ATOM    139 1HD2 ASN    16      40.670  52.200  52.420  1.00  0.00           H  
ATOM    140 2HD2 ASN    16      41.240  53.130  53.760  1.00  0.00           H  
ATOM    141  N   LEU    17      41.130  55.550  48.650  1.00  0.00           N  
ATOM    142  CA  LEU    17      40.310  55.340  47.420  1.00  0.00           C  
ATOM    143  C   LEU    17      39.170  54.270  47.580  1.00  0.00           C  
ATOM    144  O   LEU    17      38.210  54.220  46.820  1.00  0.00           O  
ATOM    145  CB  LEU    17      41.300  55.100  46.240  1.00  0.00           C  
ATOM    146  CG  LEU    17      40.860  54.700  44.820  1.00  0.00           C  
ATOM    147  CD1 LEU    17      40.060  55.780  44.020  1.00  0.00           C  
ATOM    148  CD2 LEU    17      42.110  54.230  43.970  1.00  0.00           C  
ATOM    149  HN  LEU    17      42.070  55.220  48.560  1.00  0.00           H  
ATOM    150  HA  LEU    17      39.880  56.290  47.140  1.00  0.00           H  
ATOM    151  HB1 LEU    17      42.010  54.320  46.600  1.00  0.00           H  
ATOM    152  HB2 LEU    17      41.890  56.040  46.230  1.00  0.00           H  
ATOM    153  HG  LEU    17      40.230  53.810  45.000  1.00  0.00           H  
ATOM    154 1HD1 LEU    17      39.920  55.320  43.020  1.00  0.00           H  
ATOM    155 2HD1 LEU    17      40.510  56.790  44.000  1.00  0.00           H  
ATOM    156 3HD1 LEU    17      39.050  55.840  44.470  1.00  0.00           H  
ATOM    157 1HD2 LEU    17      42.690  53.540  44.620  1.00  0.00           H  
ATOM    158 2HD2 LEU    17      42.620  55.150  43.610  1.00  0.00           H  
ATOM    159 3HD2 LEU    17      41.630  53.740  43.100  1.00  0.00           H  
ATOM    160  N   LEU    18      39.300  53.340  48.590  1.00  0.00           N  
ATOM    161  CA  LEU    18      38.280  52.350  48.870  1.00  0.00           C  
ATOM    162  C   LEU    18      37.200  52.880  49.790  1.00  0.00           C  
ATOM    163  O   LEU    18      37.380  53.260  50.900  1.00  0.00           O  
ATOM    164  CB  LEU    18      38.700  50.990  49.420  1.00  0.00           C  
ATOM    165  CG  LEU    18      39.720  50.260  48.510  1.00  0.00           C  
ATOM    166  CD1 LEU    18      40.280  49.120  49.440  1.00  0.00           C  
ATOM    167  CD2 LEU    18      39.150  49.810  47.150  1.00  0.00           C  
ATOM    168  HN  LEU    18      40.090  53.480  49.170  1.00  0.00           H  
ATOM    169  HA  LEU    18      37.750  52.110  47.950  1.00  0.00           H  
ATOM    170  HB1 LEU    18      37.790  50.400  49.650  1.00  0.00           H  
ATOM    171  HB2 LEU    18      39.200  51.340  50.340  1.00  0.00           H  
ATOM    172  HG  LEU    18      40.610  50.910  48.400  1.00  0.00           H  
ATOM    173 1HD1 LEU    18      40.710  49.520  50.390  1.00  0.00           H  
ATOM    174 2HD1 LEU    18      41.070  48.620  48.830  1.00  0.00           H  
ATOM    175 3HD1 LEU    18      39.510  48.380  49.740  1.00  0.00           H  
ATOM    176 1HD2 LEU    18      39.890  49.200  46.580  1.00  0.00           H  
ATOM    177 2HD2 LEU    18      38.910  50.690  46.510  1.00  0.00           H  
ATOM    178 3HD2 LEU    18      38.210  49.230  47.210  1.00  0.00           H  
ATOM    179  N   ARG    19      35.930  52.890  49.350  1.00  0.00           N  
ATOM    180  CA  ARG    19      34.850  53.480  50.050  1.00  0.00           C  
ATOM    181  C   ARG    19      33.780  52.590  50.630  1.00  0.00           C  
ATOM    182  O   ARG    19      32.950  53.060  51.360  1.00  0.00           O  
ATOM    183  CB  ARG    19      34.170  54.430  49.010  1.00  0.00           C  
ATOM    184  CG  ARG    19      35.230  55.530  48.660  1.00  0.00           C  
ATOM    185  CD  ARG    19      34.670  56.670  47.780  1.00  0.00           C  
ATOM    186  NE  ARG    19      35.710  57.650  47.500  1.00  0.00           N  
ATOM    187  CZ  ARG    19      35.810  58.260  46.370  1.00  0.00           C  
ATOM    188  NH1 ARG    19      34.740  58.630  45.690  1.00  0.00           N1+
ATOM    189  NH2 ARG    19      36.940  58.710  45.920  1.00  0.00           N  
ATOM    190  HN  ARG    19      35.730  52.620  48.410  1.00  0.00           H  
ATOM    191  HA  ARG    19      35.230  54.080  50.860  1.00  0.00           H  
ATOM    192  HB1 ARG    19      33.250  54.870  49.450  1.00  0.00           H  
ATOM    193  HB2 ARG    19      33.850  53.880  48.100  1.00  0.00           H  
ATOM    194  HG1 ARG    19      36.190  55.250  48.190  1.00  0.00           H  
ATOM    195  HG2 ARG    19      35.560  55.940  49.640  1.00  0.00           H  
ATOM    196  HD1 ARG    19      33.750  57.150  48.190  1.00  0.00           H  
ATOM    197  HD2 ARG    19      34.370  56.270  46.780  1.00  0.00           H  
ATOM    198  HE  ARG    19      36.610  57.620  47.950  1.00  0.00           H  
ATOM    199 1HH1 ARG    19      33.910  58.160  45.980  1.00  0.00           H  
ATOM    200 2HH1 ARG    19      34.590  59.450  45.130  1.00  0.00           H  
ATOM    201 1HH2 ARG    19      37.660  58.560  46.610  1.00  0.00           H  
ATOM    202 2HH2 ARG    19      37.050  59.070  45.000  1.00  0.00           H  
ATOM    203  N   ASP    20      33.790  51.310  50.200  1.00  0.00           N  
ATOM    204  CA  ASP    20      32.860  50.230  50.620  1.00  0.00           C  
ATOM    205  C   ASP    20      31.380  50.480  50.410  1.00  0.00           C  
ATOM    206  O   ASP    20      30.690  50.750  51.370  1.00  0.00           O  
ATOM    207  CB  ASP    20      33.360  49.810  52.080  1.00  0.00           C  
ATOM    208  CG  ASP    20      34.840  49.430  52.080  1.00  0.00           C  
ATOM    209  OD1 ASP    20      35.430  49.040  51.070  1.00  0.00           O  
ATOM    210  OD2 ASP    20      35.380  49.350  53.240  1.00  0.00           O1-
ATOM    211  HN  ASP    20      34.460  50.930  49.570  1.00  0.00           H  
ATOM    212  HA  ASP    20      32.900  49.310  50.040  1.00  0.00           H  
ATOM    213  HB1 ASP    20      32.750  49.040  52.600  1.00  0.00           H  
ATOM    214  HB2 ASP    20      33.170  50.730  52.680  1.00  0.00           H  
ATOM    215  N   PRO    21      30.830  50.360  49.270  1.00  0.00           N  
ATOM    216  CA  PRO    21      29.460  50.810  48.980  1.00  0.00           C  
ATOM    217  C   PRO    21      28.490  49.890  49.570  1.00  0.00           C  
ATOM    218  O   PRO    21      27.340  50.220  49.860  1.00  0.00           O  
ATOM    219  CB  PRO    21      29.380  50.960  47.450  1.00  0.00           C  
ATOM    220  CG  PRO    21      30.380  49.940  46.970  1.00  0.00           C  
ATOM    221  CD  PRO    21      31.570  50.160  47.970  1.00  0.00           C  
ATOM    222  HA  PRO    21      29.310  51.760  49.470  1.00  0.00           H  
ATOM    223  HB1 PRO    21      29.710  51.950  47.070  1.00  0.00           H  
ATOM    224  HB2 PRO    21      28.370  50.750  47.060  1.00  0.00           H  
ATOM    225  HG1 PRO    21      30.110  48.870  47.130  1.00  0.00           H  
ATOM    226  HG2 PRO    21      30.710  50.130  45.930  1.00  0.00           H  
ATOM    227  HD1 PRO    21      32.160  49.210  48.020  1.00  0.00           H  
ATOM    228  HD2 PRO    21      32.280  50.970  47.710  1.00  0.00           H  
ATOM    229  N   LYS    22      28.870  48.580  49.630  1.00  0.00           N  
ATOM    230  CA  LYS    22      28.030  47.510  50.150  1.00  0.00           C  
ATOM    231  C   LYS    22      28.550  46.630  51.310  1.00  0.00           C  
ATOM    232  O   LYS    22      29.690  46.160  51.290  1.00  0.00           O  
ATOM    233  CB  LYS    22      27.660  46.540  48.950  1.00  0.00           C  
ATOM    234  CG  LYS    22      27.200  47.140  47.650  1.00  0.00           C  
ATOM    235  CD  LYS    22      26.790  45.990  46.670  1.00  0.00           C  
ATOM    236  CE  LYS    22      25.460  45.300  47.010  1.00  0.00           C  
ATOM    237  NZ  LYS    22      25.050  44.460  45.830  1.00  0.00           N1+
ATOM    238  HN  LYS    22      29.760  48.320  49.280  1.00  0.00           H  
ATOM    239  HA  LYS    22      27.110  47.930  50.550  1.00  0.00           H  
ATOM    240  HB1 LYS    22      26.940  45.750  49.270  1.00  0.00           H  
ATOM    241  HB2 LYS    22      28.570  45.960  48.720  1.00  0.00           H  
ATOM    242  HG1 LYS    22      27.970  47.760  47.140  1.00  0.00           H  
ATOM    243  HG2 LYS    22      26.350  47.820  47.850  1.00  0.00           H  
ATOM    244  HD1 LYS    22      27.590  45.220  46.620  1.00  0.00           H  
ATOM    245  HD2 LYS    22      26.640  46.460  45.680  1.00  0.00           H  
ATOM    246  HE1 LYS    22      24.660  46.040  47.250  1.00  0.00           H  
ATOM    247  HE2 LYS    22      25.530  44.600  47.870  1.00  0.00           H  
ATOM    248  HZ1 LYS    22      25.900  43.920  45.570  1.00  0.00           H  
ATOM    249  HZ2 LYS    22      24.630  44.970  45.030  1.00  0.00           H  
ATOM    250  HZ3 LYS    22      24.340  43.780  46.160  1.00  0.00           H  
ATOM    251  N   SER    23      27.770  46.470  52.380  1.00  0.00           N  
ATOM    252  CA  SER    23      27.990  45.740  53.590  1.00  0.00           C  
ATOM    253  C   SER    23      26.620  45.690  54.210  1.00  0.00           C  
ATOM    254  O   SER    23      25.770  46.550  54.070  1.00  0.00           O  
ATOM    255  CB  SER    23      28.960  46.430  54.570  1.00  0.00           C  
ATOM    256  OG  SER    23      29.150  45.710  55.800  1.00  0.00           O  
ATOM    257  HN  SER    23      26.950  47.050  52.370  1.00  0.00           H  
ATOM    258  HA  SER    23      28.270  44.720  53.370  1.00  0.00           H  
ATOM    259  HB1 SER    23      28.580  47.450  54.790  1.00  0.00           H  
ATOM    260  HB2 SER    23      29.930  46.610  54.050  1.00  0.00           H  
ATOM    261  HG1 SER    23      29.800  45.010  55.750  1.00  0.00           H  
ATOM    262  N   GLU    24      26.460  44.610  54.960  1.00  0.00           N  
ATOM    263  CA  GLU    24      25.170  44.200  55.480  1.00  0.00           C  
ATOM    264  C   GLU    24      25.210  44.310  57.010  1.00  0.00           C  
ATOM    265  O   GLU    24      24.200  44.100  57.660  1.00  0.00           O  
ATOM    266  CB  GLU    24      24.700  42.780  55.020  1.00  0.00           C  
ATOM    267  CG  GLU    24      24.770  42.600  53.470  1.00  0.00           C  
ATOM    268  CD  GLU    24      24.740  41.130  52.940  1.00  0.00           C  
ATOM    269  OE1 GLU    24      23.810  40.410  53.160  1.00  0.00           O  
ATOM    270  OE2 GLU    24      25.730  40.760  52.280  1.00  0.00           O1-
ATOM    271  HN  GLU    24      27.230  44.020  55.220  1.00  0.00           H  
ATOM    272  HA  GLU    24      24.420  44.850  55.060  1.00  0.00           H  
ATOM    273  HB1 GLU    24      23.650  42.600  55.320  1.00  0.00           H  
ATOM    274  HB2 GLU    24      25.370  41.990  55.430  1.00  0.00           H  
ATOM    275  HG1 GLU    24      25.740  43.010  53.120  1.00  0.00           H  
ATOM    276  HG2 GLU    24      23.860  43.050  53.010  1.00  0.00           H  
ATOM    277  N   VAL    25      26.370  44.720  57.610  1.00  0.00           N  
ATOM    278  CA  VAL    25      26.600  45.150  58.880  1.00  0.00           C  
ATOM    279  C   VAL    25      27.050  46.560  58.920  1.00  0.00           C  
ATOM    280  O   VAL    25      27.370  47.060  59.970  1.00  0.00           O  
ATOM    281  CB  VAL    25      27.700  44.310  59.600  1.00  0.00           C  
ATOM    282  CG1 VAL    25      27.120  42.940  59.730  1.00  0.00           C  
ATOM    283  CG2 VAL    25      29.060  44.270  58.890  1.00  0.00           C  
ATOM    284  HN  VAL    25      27.090  44.790  56.910  1.00  0.00           H  
ATOM    285  HA  VAL    25      25.670  45.010  59.410  1.00  0.00           H  
ATOM    286  HB  VAL    25      27.810  44.820  60.590  1.00  0.00           H  
ATOM    287 1HG1 VAL    25      27.860  42.140  59.960  1.00  0.00           H  
ATOM    288 2HG1 VAL    25      26.890  42.540  58.720  1.00  0.00           H  
ATOM    289 3HG1 VAL    25      26.260  42.850  60.420  1.00  0.00           H  
ATOM    290 1HG2 VAL    25      28.980  43.560  58.040  1.00  0.00           H  
ATOM    291 2HG2 VAL    25      29.880  43.830  59.500  1.00  0.00           H  
ATOM    292 3HG2 VAL    25      29.370  45.290  58.550  1.00  0.00           H  
ATOM    293  N   ASN    26      26.890  47.250  57.840  1.00  0.00           N  
ATOM    294  CA  ASN    26      26.670  48.720  57.870  1.00  0.00           C  
ATOM    295  C   ASN    26      25.490  49.320  58.640  1.00  0.00           C  
ATOM    296  O   ASN    26      24.540  48.580  58.930  1.00  0.00           O  
ATOM    297  CB  ASN    26      26.840  49.410  56.460  1.00  0.00           C  
ATOM    298  CG  ASN    26      25.690  49.300  55.460  1.00  0.00           C  
ATOM    299  ND2 ASN    26      26.010  49.390  54.120  1.00  0.00           N  
ATOM    300  OD1 ASN    26      24.470  49.230  55.760  1.00  0.00           O  
ATOM    301  HN  ASN    26      26.680  46.730  57.010  1.00  0.00           H  
ATOM    302  HA  ASN    26      27.530  49.150  58.360  1.00  0.00           H  
ATOM    303  HB1 ASN    26      27.750  48.990  55.980  1.00  0.00           H  
ATOM    304  HB2 ASN    26      26.920  50.500  56.680  1.00  0.00           H  
ATOM    305 1HD2 ASN    26      25.260  49.470  53.470  1.00  0.00           H  
ATOM    306 2HD2 ASN    26      26.990  49.440  53.920  1.00  0.00           H  
ATOM    307  N   SER    27      25.570  50.600  59.060  1.00  0.00           N  
ATOM    308  CA  SER    27      24.580  51.250  59.850  1.00  0.00           C  
ATOM    309  C   SER    27      23.270  51.530  59.150  1.00  0.00           C  
ATOM    310  O   SER    27      22.240  51.310  59.790  1.00  0.00           O  
ATOM    311  CB  SER    27      25.190  52.490  60.570  1.00  0.00           C  
ATOM    312  OG  SER    27      25.980  52.030  61.680  1.00  0.00           O  
ATOM    313  HN  SER    27      26.380  51.110  58.750  1.00  0.00           H  
ATOM    314  HA  SER    27      24.150  50.610  60.610  1.00  0.00           H  
ATOM    315  HB1 SER    27      24.380  53.130  60.990  1.00  0.00           H  
ATOM    316  HB2 SER    27      25.850  53.090  59.910  1.00  0.00           H  
ATOM    317  HG1 SER    27      26.590  51.450  61.210  1.00  0.00           H  
ATOM    318  N   ASP    28      23.220  51.830  57.880  1.00  0.00           N  
ATOM    319  CA  ASP    28      22.000  51.970  57.090  1.00  0.00           C  
ATOM    320  C   ASP    28      21.230  50.630  57.010  1.00  0.00           C  
ATOM    321  O   ASP    28      20.030  50.650  57.270  1.00  0.00           O  
ATOM    322  CB  ASP    28      22.320  52.330  55.620  1.00  0.00           C  
ATOM    323  CG  ASP    28      22.770  53.790  55.490  1.00  0.00           C  
ATOM    324  OD1 ASP    28      23.210  54.160  54.390  1.00  0.00           O  
ATOM    325  OD2 ASP    28      22.660  54.620  56.440  1.00  0.00           O1-
ATOM    326  HN  ASP    28      24.070  52.180  57.490  1.00  0.00           H  
ATOM    327  HA  ASP    28      21.330  52.680  57.530  1.00  0.00           H  
ATOM    328  HB1 ASP    28      21.490  52.060  54.930  1.00  0.00           H  
ATOM    329  HB2 ASP    28      23.180  51.670  55.350  1.00  0.00           H  
ATOM    330  N   CYS    29      21.840  49.480  56.650  1.00  0.00           N  
ATOM    331  CA  CYS    29      21.250  48.120  56.710  1.00  0.00           C  
ATOM    332  C   CYS    29      20.730  47.730  58.120  1.00  0.00           C  
ATOM    333  O   CYS    29      19.590  47.310  58.220  1.00  0.00           O  
ATOM    334  CB  CYS    29      22.300  46.980  56.320  1.00  0.00           C  
ATOM    335  SG  CYS    29      22.630  47.000  54.510  1.00  0.00           S  
ATOM    336  HN  CYS    29      22.800  49.440  56.370  1.00  0.00           H  
ATOM    337  HA  CYS    29      20.330  47.980  56.160  1.00  0.00           H  
ATOM    338  HB1 CYS    29      21.790  46.030  56.570  1.00  0.00           H  
ATOM    339  HB2 CYS    29      23.270  47.040  56.840  1.00  0.00           H  
ATOM    340  HG1 CYS    29      23.650  47.840  54.600  1.00  0.00           H  
ATOM    341  N   LEU    30      21.500  47.970  59.170  1.00  0.00           N  
ATOM    342  CA  LEU    30      21.000  47.770  60.530  1.00  0.00           C  
ATOM    343  C   LEU    30      19.880  48.710  61.060  1.00  0.00           C  
ATOM    344  O   LEU    30      18.970  48.330  61.800  1.00  0.00           O  
ATOM    345  CB  LEU    30      22.110  47.640  61.570  1.00  0.00           C  
ATOM    346  CG  LEU    30      23.090  46.530  61.250  1.00  0.00           C  
ATOM    347  CD1 LEU    30      24.210  46.390  62.250  1.00  0.00           C  
ATOM    348  CD2 LEU    30      22.380  45.180  61.060  1.00  0.00           C  
ATOM    349  HN  LEU    30      22.360  48.480  59.090  1.00  0.00           H  
ATOM    350  HA  LEU    30      20.450  46.840  60.490  1.00  0.00           H  
ATOM    351  HB1 LEU    30      21.730  47.260  62.540  1.00  0.00           H  
ATOM    352  HB2 LEU    30      22.530  48.650  61.700  1.00  0.00           H  
ATOM    353  HG  LEU    30      23.610  46.770  60.310  1.00  0.00           H  
ATOM    354 1HD1 LEU    30      25.040  45.800  61.810  1.00  0.00           H  
ATOM    355 2HD1 LEU    30      23.870  45.890  63.190  1.00  0.00           H  
ATOM    356 3HD1 LEU    30      24.530  47.410  62.550  1.00  0.00           H  
ATOM    357 1HD2 LEU    30      21.970  44.940  62.070  1.00  0.00           H  
ATOM    358 2HD2 LEU    30      23.080  44.440  60.620  1.00  0.00           H  
ATOM    359 3HD2 LEU    30      21.610  45.180  60.260  1.00  0.00           H  
ATOM    360  N   LEU    31      19.870  49.960  60.610  1.00  0.00           N  
ATOM    361  CA  LEU    31      18.720  50.840  60.810  1.00  0.00           C  
ATOM    362  C   LEU    31      17.480  50.310  60.050  1.00  0.00           C  
ATOM    363  O   LEU    31      16.320  50.340  60.540  1.00  0.00           O  
ATOM    364  CB  LEU    31      19.070  52.220  60.340  1.00  0.00           C  
ATOM    365  CG  LEU    31      17.790  53.190  60.300  1.00  0.00           C  
ATOM    366  CD1 LEU    31      16.870  53.360  61.530  1.00  0.00           C  
ATOM    367  CD2 LEU    31      18.290  54.520  59.790  1.00  0.00           C  
ATOM    368  HN  LEU    31      20.590  50.370  60.070  1.00  0.00           H  
ATOM    369  HA  LEU    31      18.560  50.980  61.870  1.00  0.00           H  
ATOM    370  HB1 LEU    31      19.450  52.270  59.300  1.00  0.00           H  
ATOM    371  HB2 LEU    31      19.880  52.680  60.960  1.00  0.00           H  
ATOM    372  HG  LEU    31      17.090  52.850  59.510  1.00  0.00           H  
ATOM    373 1HD1 LEU    31      16.030  54.010  61.210  1.00  0.00           H  
ATOM    374 2HD1 LEU    31      17.390  53.810  62.410  1.00  0.00           H  
ATOM    375 3HD1 LEU    31      16.570  52.370  61.940  1.00  0.00           H  
ATOM    376 1HD2 LEU    31      17.450  55.230  59.920  1.00  0.00           H  
ATOM    377 2HD2 LEU    31      18.570  54.470  58.720  1.00  0.00           H  
ATOM    378 3HD2 LEU    31      19.150  54.790  60.450  1.00  0.00           H  
ATOM    379  N   ASP    32      17.660  49.700  58.830  1.00  0.00           N  
ATOM    380  CA  ASP    32      16.610  49.180  58.010  1.00  0.00           C  
ATOM    381  C   ASP    32      15.990  47.920  58.710  1.00  0.00           C  
ATOM    382  O   ASP    32      14.800  47.590  58.750  1.00  0.00           O  
ATOM    383  CB  ASP    32      17.340  48.790  56.630  1.00  0.00           C  
ATOM    384  CG  ASP    32      16.320  48.950  55.550  1.00  0.00           C  
ATOM    385  OD1 ASP    32      15.070  49.140  55.800  1.00  0.00           O  
ATOM    386  OD2 ASP    32      16.820  48.800  54.390  1.00  0.00           O1-
ATOM    387  HN  ASP    32      18.610  49.610  58.560  1.00  0.00           H  
ATOM    388  HA  ASP    32      15.790  49.890  58.020  1.00  0.00           H  
ATOM    389  HB1 ASP    32      17.780  47.780  56.720  1.00  0.00           H  
ATOM    390  HB2 ASP    32      18.210  49.460  56.450  1.00  0.00           H  
ATOM    391  N   GLY    33      16.930  47.080  59.280  1.00  0.00           N  
ATOM    392  CA  GLY    33      16.690  45.900  60.170  1.00  0.00           C  
ATOM    393  C   GLY    33      15.660  46.300  61.230  1.00  0.00           C  
ATOM    394  O   GLY    33      14.580  45.750  61.390  1.00  0.00           O  
ATOM    395  HN  GLY    33      17.900  47.200  59.050  1.00  0.00           H  
ATOM    396  HA1 GLY    33      17.580  45.630  60.710  1.00  0.00           H  
ATOM    397  HA2 GLY    33      16.250  45.110  59.580  1.00  0.00           H  
ATOM    398  N   LEU    34      16.030  47.310  62.010  1.00  0.00           N  
ATOM    399  CA  LEU    34      15.300  47.790  63.150  1.00  0.00           C  
ATOM    400  C   LEU    34      14.000  48.320  62.690  1.00  0.00           C  
ATOM    401  O   LEU    34      13.020  47.980  63.350  1.00  0.00           O  
ATOM    402  CB  LEU    34      16.110  48.900  63.790  1.00  0.00           C  
ATOM    403  CG  LEU    34      15.550  49.530  65.090  1.00  0.00           C  
ATOM    404  CD1 LEU    34      15.500  48.490  66.260  1.00  0.00           C  
ATOM    405  CD2 LEU    34      16.440  50.760  65.440  1.00  0.00           C  
ATOM    406  HN  LEU    34      16.910  47.780  61.950  1.00  0.00           H  
ATOM    407  HA  LEU    34      15.060  46.980  63.830  1.00  0.00           H  
ATOM    408  HB1 LEU    34      16.180  49.710  63.030  1.00  0.00           H  
ATOM    409  HB2 LEU    34      17.170  48.640  64.010  1.00  0.00           H  
ATOM    410  HG  LEU    34      14.580  50.010  64.830  1.00  0.00           H  
ATOM    411 1HD1 LEU    34      14.910  48.990  67.050  1.00  0.00           H  
ATOM    412 2HD1 LEU    34      16.510  48.250  66.700  1.00  0.00           H  
ATOM    413 3HD1 LEU    34      15.020  47.550  65.930  1.00  0.00           H  
ATOM    414 1HD2 LEU    34      16.420  51.550  64.650  1.00  0.00           H  
ATOM    415 2HD2 LEU    34      17.510  50.550  65.600  1.00  0.00           H  
ATOM    416 3HD2 LEU    34      15.980  51.310  66.290  1.00  0.00           H  
ATOM    417  N   ASP    35      13.870  49.120  61.570  1.00  0.00           N  
ATOM    418  CA  ASP    35      12.660  49.700  61.000  1.00  0.00           C  
ATOM    419  C   ASP    35      11.660  48.540  60.560  1.00  0.00           C  
ATOM    420  O   ASP    35      10.410  48.530  60.620  1.00  0.00           O  
ATOM    421  CB  ASP    35      13.190  50.430  59.770  1.00  0.00           C  
ATOM    422  CG  ASP    35      12.210  51.270  59.210  1.00  0.00           C  
ATOM    423  OD1 ASP    35      12.120  51.400  57.920  1.00  0.00           O  
ATOM    424  OD2 ASP    35      11.550  51.990  59.990  1.00  0.00           O1-
ATOM    425  HN  ASP    35      14.740  49.490  61.230  1.00  0.00           H  
ATOM    426  HA  ASP    35      12.190  50.340  61.740  1.00  0.00           H  
ATOM    427  HB1 ASP    35      13.590  49.780  58.970  1.00  0.00           H  
ATOM    428  HB2 ASP    35      14.000  51.040  60.240  1.00  0.00           H  
ATOM    429  N   ALA    36      12.310  47.420  60.050  1.00  0.00           N  
ATOM    430  CA  ALA    36      11.550  46.190  59.740  1.00  0.00           C  
ATOM    431  C   ALA    36      10.940  45.490  60.900  1.00  0.00           C  
ATOM    432  O   ALA    36       9.800  45.010  60.890  1.00  0.00           O  
ATOM    433  CB  ALA    36      12.460  45.130  58.990  1.00  0.00           C  
ATOM    434  HN  ALA    36      13.310  47.440  60.010  1.00  0.00           H  
ATOM    435  HA  ALA    36      10.750  46.430  59.070  1.00  0.00           H  
ATOM    436  HB1 ALA    36      12.990  45.670  58.180  1.00  0.00           H  
ATOM    437  HB2 ALA    36      11.870  44.420  58.370  1.00  0.00           H  
ATOM    438  HB3 ALA    36      13.270  44.700  59.620  1.00  0.00           H  
ATOM    439  N   LEU    37      11.670  45.420  62.000  1.00  0.00           N  
ATOM    440  CA  LEU    37      11.190  44.740  63.220  1.00  0.00           C  
ATOM    441  C   LEU    37       9.890  45.370  63.800  1.00  0.00           C  
ATOM    442  O   LEU    37       8.900  44.780  64.080  1.00  0.00           O  
ATOM    443  CB  LEU    37      12.290  44.840  64.290  1.00  0.00           C  
ATOM    444  CG  LEU    37      12.080  44.140  65.630  1.00  0.00           C  
ATOM    445  CD1 LEU    37      11.400  42.760  65.480  1.00  0.00           C  
ATOM    446  CD2 LEU    37      13.410  43.890  66.400  1.00  0.00           C  
ATOM    447  HN  LEU    37      12.610  45.730  62.060  1.00  0.00           H  
ATOM    448  HA  LEU    37      10.930  43.710  63.010  1.00  0.00           H  
ATOM    449  HB1 LEU    37      12.540  45.890  64.540  1.00  0.00           H  
ATOM    450  HB2 LEU    37      13.170  44.390  63.780  1.00  0.00           H  
ATOM    451  HG  LEU    37      11.350  44.730  66.230  1.00  0.00           H  
ATOM    452 1HD1 LEU    37      10.520  42.820  64.800  1.00  0.00           H  
ATOM    453 2HD1 LEU    37      11.030  42.420  66.470  1.00  0.00           H  
ATOM    454 3HD1 LEU    37      12.080  41.990  65.090  1.00  0.00           H  
ATOM    455 1HD2 LEU    37      13.730  44.880  66.780  1.00  0.00           H  
ATOM    456 2HD2 LEU    37      14.130  43.330  65.780  1.00  0.00           H  
ATOM    457 3HD2 LEU    37      13.100  43.300  67.290  1.00  0.00           H  
ATOM    458  N   VAL    38       9.880  46.670  63.670  1.00  0.00           N  
ATOM    459  CA  VAL    38       8.690  47.450  63.990  1.00  0.00           C  
ATOM    460  C   VAL    38       7.510  47.200  63.080  1.00  0.00           C  
ATOM    461  O   VAL    38       6.390  47.140  63.580  1.00  0.00           O  
ATOM    462  CB  VAL    38       9.120  48.870  63.990  1.00  0.00           C  
ATOM    463  CG1 VAL    38       7.980  49.830  64.250  1.00  0.00           C  
ATOM    464  CG2 VAL    38      10.150  48.940  65.200  1.00  0.00           C  
ATOM    465  HN  VAL    38      10.650  47.220  63.370  1.00  0.00           H  
ATOM    466  HA  VAL    38       8.350  47.210  64.990  1.00  0.00           H  
ATOM    467  HB  VAL    38       9.630  49.160  63.040  1.00  0.00           H  
ATOM    468 1HG1 VAL    38       8.330  50.870  64.380  1.00  0.00           H  
ATOM    469 2HG1 VAL    38       7.440  49.390  65.110  1.00  0.00           H  
ATOM    470 3HG1 VAL    38       7.190  49.720  63.470  1.00  0.00           H  
ATOM    471 1HG2 VAL    38      10.590  49.950  65.320  1.00  0.00           H  
ATOM    472 2HG2 VAL    38      11.040  48.330  64.940  1.00  0.00           H  
ATOM    473 3HG2 VAL    38       9.780  48.460  66.130  1.00  0.00           H  
ATOM    474  N   TYR    39       7.710  47.010  61.810  1.00  0.00           N  
ATOM    475  CA  TYR    39       6.560  46.690  60.940  1.00  0.00           C  
ATOM    476  C   TYR    39       6.150  45.260  61.170  1.00  0.00           C  
ATOM    477  O   TYR    39       4.960  44.940  61.040  1.00  0.00           O  
ATOM    478  CB  TYR    39       6.630  46.970  59.450  1.00  0.00           C  
ATOM    479  CG  TYR    39       6.890  48.460  59.120  1.00  0.00           C  
ATOM    480  CD1 TYR    39       5.890  49.430  59.030  1.00  0.00           C  
ATOM    481  CD2 TYR    39       8.120  48.840  58.580  1.00  0.00           C  
ATOM    482  CE1 TYR    39       6.180  50.710  58.590  1.00  0.00           C  
ATOM    483  CE2 TYR    39       8.380  50.190  58.250  1.00  0.00           C  
ATOM    484  CZ  TYR    39       7.410  51.140  58.230  1.00  0.00           C  
ATOM    485  OH  TYR    39       7.500  52.490  57.780  1.00  0.00           O  
ATOM    486  HN  TYR    39       8.630  47.080  61.420  1.00  0.00           H  
ATOM    487  HA  TYR    39       5.820  47.360  61.330  1.00  0.00           H  
ATOM    488  HB1 TYR    39       5.670  46.790  58.930  1.00  0.00           H  
ATOM    489  HB2 TYR    39       7.510  46.390  59.110  1.00  0.00           H  
ATOM    490  HD1 TYR    39       4.860  49.240  59.300  1.00  0.00           H  
ATOM    491  HD2 TYR    39       8.940  48.140  58.660  1.00  0.00           H  
ATOM    492  HE1 TYR    39       5.420  51.470  58.660  1.00  0.00           H  
ATOM    493  HE2 TYR    39       9.410  50.390  58.030  1.00  0.00           H  
ATOM    494  HH  TYR    39       8.330  52.490  57.310  1.00  0.00           H  
ATOM    495  N   ASP    40       7.060  44.310  61.540  1.00  0.00           N  
ATOM    496  CA  ASP    40       6.740  42.890  61.450  1.00  0.00           C  
ATOM    497  C   ASP    40       6.300  42.310  62.840  1.00  0.00           C  
ATOM    498  O   ASP    40       5.850  41.170  62.980  1.00  0.00           O  
ATOM    499  CB  ASP    40       8.060  42.140  60.880  1.00  0.00           C  
ATOM    500  CG  ASP    40       8.150  42.140  59.320  1.00  0.00           C  
ATOM    501  OD1 ASP    40       7.110  42.120  58.620  1.00  0.00           O  
ATOM    502  OD2 ASP    40       9.280  42.080  58.840  1.00  0.00           O1-
ATOM    503  HN  ASP    40       7.990  44.490  61.850  1.00  0.00           H  
ATOM    504  HA  ASP    40       5.900  42.760  60.780  1.00  0.00           H  
ATOM    505  HB1 ASP    40       7.950  41.070  61.140  1.00  0.00           H  
ATOM    506  HB2 ASP    40       9.020  42.510  61.300  1.00  0.00           H  
ATOM    507  N   LEU    41       6.400  43.130  63.840  1.00  0.00           N  
ATOM    508  CA  LEU    41       6.000  42.700  65.180  1.00  0.00           C  
ATOM    509  C   LEU    41       4.720  43.440  65.560  1.00  0.00           C  
ATOM    510  O   LEU    41       3.920  42.920  66.310  1.00  0.00           O  
ATOM    511  CB  LEU    41       7.170  43.090  66.020  1.00  0.00           C  
ATOM    512  CG  LEU    41       7.080  42.710  67.530  1.00  0.00           C  
ATOM    513  CD1 LEU    41       7.030  41.180  67.730  1.00  0.00           C  
ATOM    514  CD2 LEU    41       8.310  43.110  68.340  1.00  0.00           C  
ATOM    515  HN  LEU    41       7.010  43.900  63.690  1.00  0.00           H  
ATOM    516  HA  LEU    41       5.780  41.640  65.270  1.00  0.00           H  
ATOM    517  HB1 LEU    41       7.280  44.190  65.880  1.00  0.00           H  
ATOM    518  HB2 LEU    41       8.040  42.540  65.620  1.00  0.00           H  
ATOM    519  HG  LEU    41       6.180  43.100  68.050  1.00  0.00           H  
ATOM    520 1HD1 LEU    41       7.910  40.700  67.250  1.00  0.00           H  
ATOM    521 2HD1 LEU    41       6.130  40.690  67.290  1.00  0.00           H  
ATOM    522 3HD1 LEU    41       7.100  41.050  68.830  1.00  0.00           H  
ATOM    523 1HD2 LEU    41       8.820  43.980  67.870  1.00  0.00           H  
ATOM    524 2HD2 LEU    41       8.970  42.220  68.340  1.00  0.00           H  
ATOM    525 3HD2 LEU    41       8.000  43.160  69.410  1.00  0.00           H  
ATOM    526  N   ASP    42       4.510  44.720  65.100  1.00  0.00           N  
ATOM    527  CA  ASP    42       3.260  45.400  65.290  1.00  0.00           C  
ATOM    528  C   ASP    42       2.050  44.740  64.530  1.00  0.00           C  
ATOM    529  O   ASP    42       1.470  45.320  63.570  1.00  0.00           O  
ATOM    530  CB  ASP    42       3.470  46.950  65.000  1.00  0.00           C  
ATOM    531  CG  ASP    42       2.390  47.750  65.650  1.00  0.00           C  
ATOM    532  OD1 ASP    42       1.440  47.160  66.200  1.00  0.00           O  
ATOM    533  OD2 ASP    42       2.520  48.980  65.500  1.00  0.00           O1-
ATOM    534  HN  ASP    42       5.120  45.010  64.360  1.00  0.00           H  
ATOM    535  HA  ASP    42       3.050  45.310  66.340  1.00  0.00           H  
ATOM    536  HB1 ASP    42       3.470  47.240  63.920  1.00  0.00           H  
ATOM    537  HB2 ASP    42       4.440  47.230  65.470  1.00  0.00           H  
ATOM    538  N   PHE    43       1.560  43.600  64.980  1.00  0.00           N  
ATOM    539  CA  PHE    43       0.310  42.960  64.490  1.00  0.00           C  
ATOM    540  C   PHE    43      -0.370  42.260  65.690  1.00  0.00           C  
ATOM    541  O   PHE    43       0.280  41.850  66.700  1.00  0.00           O  
ATOM    542  CB  PHE    43       0.680  41.930  63.410  1.00  0.00           C  
ATOM    543  CG  PHE    43       1.150  42.480  62.120  1.00  0.00           C  
ATOM    544  CD1 PHE    43       0.160  43.210  61.410  1.00  0.00           C  
ATOM    545  CD2 PHE    43       2.430  42.370  61.580  1.00  0.00           C  
ATOM    546  CE1 PHE    43       0.480  43.830  60.120  1.00  0.00           C  
ATOM    547  CE2 PHE    43       2.690  42.800  60.240  1.00  0.00           C  
ATOM    548  CZ  PHE    43       1.740  43.530  59.570  1.00  0.00           C  
ATOM    549  HN  PHE    43       2.010  43.170  65.750  1.00  0.00           H  
ATOM    550  HA  PHE    43      -0.280  43.750  64.080  1.00  0.00           H  
ATOM    551  HB1 PHE    43      -0.110  41.180  63.200  1.00  0.00           H  
ATOM    552  HB2 PHE    43       1.490  41.320  63.840  1.00  0.00           H  
ATOM    553  HD1 PHE    43      -0.800  43.410  61.880  1.00  0.00           H  
ATOM    554  HD2 PHE    43       3.240  41.780  62.000  1.00  0.00           H  
ATOM    555  HE1 PHE    43      -0.330  44.340  59.630  1.00  0.00           H  
ATOM    556  HE2 PHE    43       3.630  42.520  59.780  1.00  0.00           H  
ATOM    557  HZ  PHE    43       1.910  43.830  58.550  1.00  0.00           H  
ATOM    558  N   PRO    44      -1.700  42.270  65.660  1.00  0.00           N  
ATOM    559  CA  PRO    44      -2.520  41.820  66.750  1.00  0.00           C  
ATOM    560  C   PRO    44      -2.100  40.700  67.750  1.00  0.00           C  
ATOM    561  O   PRO    44      -2.050  40.950  68.980  1.00  0.00           O  
ATOM    562  CB  PRO    44      -3.870  41.500  66.120  1.00  0.00           C  
ATOM    563  CG  PRO    44      -3.920  42.410  64.880  1.00  0.00           C  
ATOM    564  CD  PRO    44      -2.470  42.630  64.500  1.00  0.00           C  
ATOM    565  HA  PRO    44      -2.590  42.680  67.400  1.00  0.00           H  
ATOM    566  HB1 PRO    44      -4.720  41.660  66.820  1.00  0.00           H  
ATOM    567  HB2 PRO    44      -3.860  40.480  65.690  1.00  0.00           H  
ATOM    568  HG1 PRO    44      -4.460  41.930  64.040  1.00  0.00           H  
ATOM    569  HG2 PRO    44      -4.380  43.390  65.130  1.00  0.00           H  
ATOM    570  HD1 PRO    44      -2.170  42.130  63.560  1.00  0.00           H  
ATOM    571  HD2 PRO    44      -2.220  43.680  64.260  1.00  0.00           H  
ATOM    572  N   ALA    45      -1.810  39.450  67.370  1.00  0.00           N  
ATOM    573  CA  ALA    45      -1.410  38.380  68.250  1.00  0.00           C  
ATOM    574  C   ALA    45       0.050  38.630  68.650  1.00  0.00           C  
ATOM    575  O   ALA    45       0.430  38.200  69.710  1.00  0.00           O  
ATOM    576  CB  ALA    45      -1.610  37.070  67.560  1.00  0.00           C  
ATOM    577  HN  ALA    45      -1.880  39.270  66.390  1.00  0.00           H  
ATOM    578  HA  ALA    45      -1.980  38.520  69.150  1.00  0.00           H  
ATOM    579  HB1 ALA    45      -0.990  37.010  66.640  1.00  0.00           H  
ATOM    580  HB2 ALA    45      -2.670  36.870  67.280  1.00  0.00           H  
ATOM    581  HB3 ALA    45      -1.300  36.160  68.120  1.00  0.00           H  
ATOM    582  N   LEU    46       0.820  39.230  67.880  1.00  0.00           N  
ATOM    583  CA  LEU    46       2.270  39.290  68.010  1.00  0.00           C  
ATOM    584  C   LEU    46       2.670  40.450  69.050  1.00  0.00           C  
ATOM    585  O   LEU    46       3.680  40.300  69.730  1.00  0.00           O  
ATOM    586  CB  LEU    46       3.000  39.730  66.700  1.00  0.00           C  
ATOM    587  CG  LEU    46       3.020  38.720  65.490  1.00  0.00           C  
ATOM    588  CD1 LEU    46       1.560  38.530  64.890  1.00  0.00           C  
ATOM    589  CD2 LEU    46       3.940  39.150  64.370  1.00  0.00           C  
ATOM    590  HN  LEU    46       0.360  39.570  67.050  1.00  0.00           H  
ATOM    591  HA  LEU    46       2.600  38.360  68.440  1.00  0.00           H  
ATOM    592  HB1 LEU    46       4.090  39.800  66.920  1.00  0.00           H  
ATOM    593  HB2 LEU    46       2.550  40.700  66.400  1.00  0.00           H  
ATOM    594  HG  LEU    46       3.350  37.750  65.930  1.00  0.00           H  
ATOM    595 1HD1 LEU    46       0.990  39.450  64.680  1.00  0.00           H  
ATOM    596 2HD1 LEU    46       1.000  37.990  65.670  1.00  0.00           H  
ATOM    597 3HD1 LEU    46       1.600  37.860  64.000  1.00  0.00           H  
ATOM    598 1HD2 LEU    46       4.030  38.290  63.670  1.00  0.00           H  
ATOM    599 2HD2 LEU    46       4.930  39.490  64.710  1.00  0.00           H  
ATOM    600 3HD2 LEU    46       3.470  39.990  63.810  1.00  0.00           H  
ATOM    601  N   ARG    47       1.800  41.470  69.230  1.00  0.00           N  
ATOM    602  CA  ARG    47       2.010  42.510  70.230  1.00  0.00           C  
ATOM    603  C   ARG    47       1.110  42.320  71.380  1.00  0.00           C  
ATOM    604  O   ARG    47       0.990  43.200  72.220  1.00  0.00           O  
ATOM    605  CB  ARG    47       1.740  43.890  69.530  1.00  0.00           C  
ATOM    606  CG  ARG    47       0.240  44.170  69.220  1.00  0.00           C  
ATOM    607  CD  ARG    47      -0.050  45.400  68.390  1.00  0.00           C  
ATOM    608  NE  ARG    47      -1.490  45.440  68.040  1.00  0.00           N  
ATOM    609  CZ  ARG    47      -1.940  45.900  66.900  1.00  0.00           C  
ATOM    610  NH1 ARG    47      -1.150  46.290  65.920  1.00  0.00           N1+
ATOM    611  NH2 ARG    47      -3.250  46.020  66.660  1.00  0.00           N  
ATOM    612  HN  ARG    47       1.090  41.600  68.540  1.00  0.00           H  
ATOM    613  HA  ARG    47       3.050  42.540  70.550  1.00  0.00           H  
ATOM    614  HB1 ARG    47       2.330  43.720  68.600  1.00  0.00           H  
ATOM    615  HB2 ARG    47       2.170  44.590  70.280  1.00  0.00           H  
ATOM    616  HG1 ARG    47      -0.210  44.410  70.210  1.00  0.00           H  
ATOM    617  HG2 ARG    47      -0.230  43.240  68.840  1.00  0.00           H  
ATOM    618  HD1 ARG    47       0.450  45.150  67.440  1.00  0.00           H  
ATOM    619  HD2 ARG    47       0.300  46.320  68.900  1.00  0.00           H  
ATOM    620  HE  ARG    47      -2.080  44.750  68.470  1.00  0.00           H  
ATOM    621 1HH1 ARG    47      -0.230  46.640  66.080  1.00  0.00           H  
ATOM    622 2HH1 ARG    47      -1.530  46.720  65.100  1.00  0.00           H  
ATOM    623 1HH2 ARG    47      -3.910  45.640  67.310  1.00  0.00           H  
ATOM    624 2HH2 ARG    47      -3.460  46.280  65.720  1.00  0.00           H  
ATOM    625  N   LYS    48       0.430  41.170  71.540  1.00  0.00           N  
ATOM    626  CA  LYS    48      -0.420  40.830  72.670  1.00  0.00           C  
ATOM    627  C   LYS    48       0.160  40.940  74.050  1.00  0.00           C  
ATOM    628  O   LYS    48      -0.400  41.550  74.950  1.00  0.00           O  
ATOM    629  CB  LYS    48      -0.820  39.400  72.360  1.00  0.00           C  
ATOM    630  CG  LYS    48      -1.840  38.690  73.290  1.00  0.00           C  
ATOM    631  CD  LYS    48      -2.550  37.460  72.670  1.00  0.00           C  
ATOM    632  CE  LYS    48      -1.610  36.450  72.000  1.00  0.00           C  
ATOM    633  NZ  LYS    48      -2.420  35.320  71.620  1.00  0.00           N1+
ATOM    634  HN  LYS    48       0.560  40.500  70.820  1.00  0.00           H  
ATOM    635  HA  LYS    48      -1.320  41.410  72.670  1.00  0.00           H  
ATOM    636  HB1 LYS    48       0.050  38.720  72.390  1.00  0.00           H  
ATOM    637  HB2 LYS    48      -1.160  39.470  71.310  1.00  0.00           H  
ATOM    638  HG1 LYS    48      -2.640  39.480  73.320  1.00  0.00           H  
ATOM    639  HG2 LYS    48      -1.420  38.520  74.310  1.00  0.00           H  
ATOM    640  HD1 LYS    48      -3.370  37.840  72.010  1.00  0.00           H  
ATOM    641  HD2 LYS    48      -3.180  37.020  73.480  1.00  0.00           H  
ATOM    642  HE1 LYS    48      -0.800  36.090  72.660  1.00  0.00           H  
ATOM    643  HE2 LYS    48      -1.220  36.940  71.090  1.00  0.00           H  
ATOM    644  HZ1 LYS    48      -3.320  35.680  71.210  1.00  0.00           H  
ATOM    645  HZ2 LYS    48      -2.610  34.750  72.470  1.00  0.00           H  
ATOM    646  HZ3 LYS    48      -1.980  34.610  71.010  1.00  0.00           H  
ATOM    647  N   ASN    49       1.300  40.290  74.270  1.00  0.00           N  
ATOM    648  CA  ASN    49       1.880  40.250  75.570  1.00  0.00           C  
ATOM    649  C   ASN    49       2.620  41.570  75.990  1.00  0.00           C  
ATOM    650  O   ASN    49       3.310  42.200  75.160  1.00  0.00           O  
ATOM    651  CB  ASN    49       3.090  39.250  75.670  1.00  0.00           C  
ATOM    652  CG  ASN    49       2.480  37.900  75.580  1.00  0.00           C  
ATOM    653  ND2 ASN    49       3.040  37.060  74.690  1.00  0.00           N  
ATOM    654  OD1 ASN    49       1.410  37.650  76.110  1.00  0.00           O  
ATOM    655  HN  ASN    49       1.940  40.010  73.560  1.00  0.00           H  
ATOM    656  HA  ASN    49       1.090  39.890  76.230  1.00  0.00           H  
ATOM    657  HB1 ASN    49       3.570  39.300  76.680  1.00  0.00           H  
ATOM    658  HB2 ASN    49       3.850  39.420  74.880  1.00  0.00           H  
ATOM    659 1HD2 ASN    49       3.800  37.410  74.140  1.00  0.00           H  
ATOM    660 2HD2 ASN    49       2.550  36.240  74.370  1.00  0.00           H  
ATOM    661  N   LYS    50       2.410  41.970  77.270  1.00  0.00           N  
ATOM    662  CA  LYS    50       2.930  43.280  77.830  1.00  0.00           C  
ATOM    663  C   LYS    50       4.390  43.580  77.690  1.00  0.00           C  
ATOM    664  O   LYS    50       4.840  44.640  77.200  1.00  0.00           O  
ATOM    665  CB  LYS    50       2.590  43.430  79.410  1.00  0.00           C  
ATOM    666  CG  LYS    50       1.090  43.650  79.730  1.00  0.00           C  
ATOM    667  CD  LYS    50       0.920  43.920  81.270  1.00  0.00           C  
ATOM    668  CE  LYS    50       1.670  45.110  81.890  1.00  0.00           C  
ATOM    669  NZ  LYS    50       1.200  46.420  81.370  1.00  0.00           N1+
ATOM    670  HN  LYS    50       1.740  41.460  77.800  1.00  0.00           H  
ATOM    671  HA  LYS    50       2.530  44.070  77.220  1.00  0.00           H  
ATOM    672  HB1 LYS    50       2.970  44.410  79.750  1.00  0.00           H  
ATOM    673  HB2 LYS    50       2.980  42.520  79.910  1.00  0.00           H  
ATOM    674  HG1 LYS    50       0.590  42.670  79.550  1.00  0.00           H  
ATOM    675  HG2 LYS    50       0.550  44.470  79.210  1.00  0.00           H  
ATOM    676  HD1 LYS    50       1.420  43.030  81.720  1.00  0.00           H  
ATOM    677  HD2 LYS    50      -0.140  44.000  81.550  1.00  0.00           H  
ATOM    678  HE1 LYS    50       2.740  45.000  81.690  1.00  0.00           H  
ATOM    679  HE2 LYS    50       1.510  44.960  82.980  1.00  0.00           H  
ATOM    680  HZ1 LYS    50       1.300  47.250  81.990  1.00  0.00           H  
ATOM    681  HZ2 LYS    50       0.190  46.310  81.110  1.00  0.00           H  
ATOM    682  HZ3 LYS    50       1.730  46.620  80.490  1.00  0.00           H  
ATOM    683  N   ASN    51       5.260  42.600  77.930  1.00  0.00           N  
ATOM    684  CA  ASN    51       6.680  42.720  77.720  1.00  0.00           C  
ATOM    685  C   ASN    51       6.980  42.930  76.260  1.00  0.00           C  
ATOM    686  O   ASN    51       7.700  43.830  75.940  1.00  0.00           O  
ATOM    687  CB  ASN    51       7.400  41.520  78.430  1.00  0.00           C  
ATOM    688  CG  ASN    51       7.300  40.180  77.730  1.00  0.00           C  
ATOM    689  ND2 ASN    51       6.070  39.620  77.650  1.00  0.00           N  
ATOM    690  OD1 ASN    51       8.200  39.710  77.090  1.00  0.00           O  
ATOM    691  HN  ASN    51       4.890  41.790  78.380  1.00  0.00           H  
ATOM    692  HA  ASN    51       6.960  43.630  78.240  1.00  0.00           H  
ATOM    693  HB1 ASN    51       7.050  41.360  79.480  1.00  0.00           H  
ATOM    694  HB2 ASN    51       8.500  41.680  78.500  1.00  0.00           H  
ATOM    695 1HD2 ASN    51       5.950  38.900  76.960  1.00  0.00           H  
ATOM    696 2HD2 ASN    51       5.450  39.890  78.390  1.00  0.00           H  
ATOM    697  N   ILE    52       6.270  42.170  75.360  1.00  0.00           N  
ATOM    698  CA  ILE    52       6.600  42.290  73.940  1.00  0.00           C  
ATOM    699  C   ILE    52       6.130  43.660  73.420  1.00  0.00           C  
ATOM    700  O   ILE    52       6.850  44.280  72.660  1.00  0.00           O  
ATOM    701  CB  ILE    52       5.900  41.240  73.080  1.00  0.00           C  
ATOM    702  CG1 ILE    52       6.440  39.830  73.520  1.00  0.00           C  
ATOM    703  CG2 ILE    52       6.210  41.390  71.640  1.00  0.00           C  
ATOM    704  CD  ILE    52       7.930  39.660  73.470  1.00  0.00           C  
ATOM    705  HN  ILE    52       5.490  41.590  75.590  1.00  0.00           H  
ATOM    706  HA  ILE    52       7.670  42.360  73.840  1.00  0.00           H  
ATOM    707  HB  ILE    52       4.830  41.390  73.250  1.00  0.00           H  
ATOM    708 1HG1 ILE    52       5.900  39.100  72.870  1.00  0.00           H  
ATOM    709 2HG1 ILE    52       6.090  39.640  74.560  1.00  0.00           H  
ATOM    710 1HG2 ILE    52       5.340  41.820  71.100  1.00  0.00           H  
ATOM    711 2HG2 ILE    52       6.180  40.460  71.030  1.00  0.00           H  
ATOM    712 3HG2 ILE    52       7.130  41.960  71.390  1.00  0.00           H  
ATOM    713  HD1 ILE    52       8.310  38.640  73.720  1.00  0.00           H  
ATOM    714  HD2 ILE    52       8.460  40.330  74.180  1.00  0.00           H  
ATOM    715  HD3 ILE    52       8.230  39.940  72.430  1.00  0.00           H  
ATOM    716  N   ASP    53       4.880  44.050  73.840  1.00  0.00           N  
ATOM    717  CA  ASP    53       4.440  45.400  73.590  1.00  0.00           C  
ATOM    718  C   ASP    53       5.400  46.540  74.030  1.00  0.00           C  
ATOM    719  O   ASP    53       5.880  47.460  73.320  1.00  0.00           O  
ATOM    720  CB  ASP    53       3.060  45.500  74.340  1.00  0.00           C  
ATOM    721  CG  ASP    53       2.320  46.750  73.860  1.00  0.00           C  
ATOM    722  OD1 ASP    53       1.460  47.300  74.660  1.00  0.00           O  
ATOM    723  OD2 ASP    53       2.500  47.110  72.640  1.00  0.00           O1-
ATOM    724  HN  ASP    53       4.270  43.390  74.280  1.00  0.00           H  
ATOM    725  HA  ASP    53       4.360  45.490  72.520  1.00  0.00           H  
ATOM    726  HB1 ASP    53       3.140  45.460  75.440  1.00  0.00           H  
ATOM    727  HB2 ASP    53       2.390  44.640  74.120  1.00  0.00           H  
ATOM    728  N   ASN    54       5.880  46.450  75.290  1.00  0.00           N  
ATOM    729  CA  ASN    54       6.920  47.320  75.850  1.00  0.00           C  
ATOM    730  C   ASN    54       8.250  47.260  75.080  1.00  0.00           C  
ATOM    731  O   ASN    54       8.850  48.250  74.860  1.00  0.00           O  
ATOM    732  CB  ASN    54       7.240  46.900  77.370  1.00  0.00           C  
ATOM    733  CG  ASN    54       6.040  46.960  78.310  1.00  0.00           C  
ATOM    734  ND2 ASN    54       6.230  46.340  79.470  1.00  0.00           N  
ATOM    735  OD1 ASN    54       4.980  47.510  77.960  1.00  0.00           O  
ATOM    736  HN  ASN    54       5.450  45.790  75.890  1.00  0.00           H  
ATOM    737  HA  ASN    54       6.530  48.320  75.760  1.00  0.00           H  
ATOM    738  HB1 ASN    54       7.990  47.650  77.720  1.00  0.00           H  
ATOM    739  HB2 ASN    54       7.730  45.910  77.410  1.00  0.00           H  
ATOM    740 1HD2 ASN    54       5.600  46.510  80.210  1.00  0.00           H  
ATOM    741 2HD2 ASN    54       7.060  45.800  79.650  1.00  0.00           H  
ATOM    742  N   PHE    55       8.810  46.110  74.600  1.00  0.00           N  
ATOM    743  CA  PHE    55       9.910  45.870  73.690  1.00  0.00           C  
ATOM    744  C   PHE    55       9.600  46.580  72.440  1.00  0.00           C  
ATOM    745  O   PHE    55      10.400  47.450  72.030  1.00  0.00           O  
ATOM    746  CB  PHE    55      10.320  44.340  73.500  1.00  0.00           C  
ATOM    747  CG  PHE    55      10.960  43.790  74.760  1.00  0.00           C  
ATOM    748  CD1 PHE    55      12.250  44.200  75.170  1.00  0.00           C  
ATOM    749  CD2 PHE    55      10.360  42.770  75.510  1.00  0.00           C  
ATOM    750  CE1 PHE    55      12.850  43.720  76.370  1.00  0.00           C  
ATOM    751  CE2 PHE    55      11.050  42.100  76.510  1.00  0.00           C  
ATOM    752  CZ  PHE    55      12.340  42.560  76.950  1.00  0.00           C  
ATOM    753  HN  PHE    55       8.390  45.260  74.920  1.00  0.00           H  
ATOM    754  HA  PHE    55      10.770  46.380  74.080  1.00  0.00           H  
ATOM    755  HB1 PHE    55      10.950  44.230  72.600  1.00  0.00           H  
ATOM    756  HB2 PHE    55       9.400  43.720  73.430  1.00  0.00           H  
ATOM    757  HD1 PHE    55      12.690  45.040  74.640  1.00  0.00           H  
ATOM    758  HD2 PHE    55       9.380  42.380  75.290  1.00  0.00           H  
ATOM    759  HE1 PHE    55      13.830  44.080  76.660  1.00  0.00           H  
ATOM    760  HE2 PHE    55      10.550  41.280  76.990  1.00  0.00           H  
ATOM    761  HZ  PHE    55      12.890  42.070  77.740  1.00  0.00           H  
ATOM    762  N   LEU    56       8.460  46.270  71.770  1.00  0.00           N  
ATOM    763  CA  LEU    56       7.930  47.090  70.640  1.00  0.00           C  
ATOM    764  C   LEU    56       7.800  48.590  70.820  1.00  0.00           C  
ATOM    765  O   LEU    56       8.200  49.310  69.900  1.00  0.00           O  
ATOM    766  CB  LEU    56       6.600  46.480  70.140  1.00  0.00           C  
ATOM    767  CG  LEU    56       5.890  47.150  68.930  1.00  0.00           C  
ATOM    768  CD1 LEU    56       6.720  47.140  67.610  1.00  0.00           C  
ATOM    769  CD2 LEU    56       4.530  46.470  68.640  1.00  0.00           C  
ATOM    770  HN  LEU    56       7.910  45.470  71.980  1.00  0.00           H  
ATOM    771  HA  LEU    56       8.620  46.950  69.820  1.00  0.00           H  
ATOM    772  HB1 LEU    56       5.830  46.400  70.940  1.00  0.00           H  
ATOM    773  HB2 LEU    56       6.840  45.480  69.710  1.00  0.00           H  
ATOM    774  HG  LEU    56       5.570  48.200  69.150  1.00  0.00           H  
ATOM    775 1HD1 LEU    56       6.060  47.200  66.720  1.00  0.00           H  
ATOM    776 2HD1 LEU    56       7.360  46.240  67.660  1.00  0.00           H  
ATOM    777 3HD1 LEU    56       7.440  47.980  67.640  1.00  0.00           H  
ATOM    778 1HD2 LEU    56       4.010  46.780  67.700  1.00  0.00           H  
ATOM    779 2HD2 LEU    56       3.870  46.900  69.410  1.00  0.00           H  
ATOM    780 3HD2 LEU    56       4.580  45.370  68.800  1.00  0.00           H  
ATOM    781  N   SER    57       7.510  49.060  72.070  1.00  0.00           N  
ATOM    782  CA  SER    57       7.580  50.500  72.420  1.00  0.00           C  
ATOM    783  C   SER    57       9.040  50.980  72.390  1.00  0.00           C  
ATOM    784  O   SER    57       9.290  51.980  71.760  1.00  0.00           O  
ATOM    785  CB  SER    57       7.000  50.760  73.820  1.00  0.00           C  
ATOM    786  OG  SER    57       6.770  52.130  74.030  1.00  0.00           O  
ATOM    787  HN  SER    57       7.300  48.430  72.810  1.00  0.00           H  
ATOM    788  HA  SER    57       7.000  51.220  71.860  1.00  0.00           H  
ATOM    789  HB1 SER    57       7.660  50.360  74.620  1.00  0.00           H  
ATOM    790  HB2 SER    57       6.020  50.240  73.810  1.00  0.00           H  
ATOM    791  HG1 SER    57       6.000  52.400  73.520  1.00  0.00           H  
ATOM    792  N   ARG    58       9.960  50.180  72.970  1.00  0.00           N  
ATOM    793  CA  ARG    58      11.380  50.510  73.100  1.00  0.00           C  
ATOM    794  C   ARG    58      12.130  50.570  71.740  1.00  0.00           C  
ATOM    795  O   ARG    58      12.870  51.510  71.510  1.00  0.00           O  
ATOM    796  CB  ARG    58      12.040  49.760  74.270  1.00  0.00           C  
ATOM    797  CG  ARG    58      11.590  50.220  75.610  1.00  0.00           C  
ATOM    798  CD  ARG    58      12.080  49.330  76.730  1.00  0.00           C  
ATOM    799  NE  ARG    58      13.610  49.360  76.660  1.00  0.00           N  
ATOM    800  CZ  ARG    58      14.360  48.370  77.000  1.00  0.00           C  
ATOM    801  NH1 ARG    58      13.870  47.270  77.530  1.00  0.00           N1+
ATOM    802  NH2 ARG    58      15.630  48.410  76.630  1.00  0.00           N  
ATOM    803  HN  ARG    58       9.640  49.370  73.460  1.00  0.00           H  
ATOM    804  HA  ARG    58      11.390  51.540  73.420  1.00  0.00           H  
ATOM    805  HB1 ARG    58      13.130  49.770  74.190  1.00  0.00           H  
ATOM    806  HB2 ARG    58      11.720  48.700  74.180  1.00  0.00           H  
ATOM    807  HG1 ARG    58      10.480  50.170  75.600  1.00  0.00           H  
ATOM    808  HG2 ARG    58      11.930  51.270  75.760  1.00  0.00           H  
ATOM    809  HD1 ARG    58      11.710  48.290  76.640  1.00  0.00           H  
ATOM    810  HD2 ARG    58      11.780  49.560  77.770  1.00  0.00           H  
ATOM    811  HE  ARG    58      14.000  50.100  76.120  1.00  0.00           H  
ATOM    812 1HH1 ARG    58      12.910  47.180  77.800  1.00  0.00           H  
ATOM    813 2HH1 ARG    58      14.450  46.670  78.080  1.00  0.00           H  
ATOM    814 1HH2 ARG    58      16.060  49.140  76.080  1.00  0.00           H  
ATOM    815 2HH2 ARG    58      16.150  47.570  76.820  1.00  0.00           H  
ATOM    816  N   TYR    59      11.830  49.630  70.760  1.00  0.00           N  
ATOM    817  CA  TYR    59      12.210  49.750  69.330  1.00  0.00           C  
ATOM    818  C   TYR    59      11.620  50.940  68.560  1.00  0.00           C  
ATOM    819  O   TYR    59      12.230  51.640  67.740  1.00  0.00           O  
ATOM    820  CB  TYR    59      11.800  48.490  68.600  1.00  0.00           C  
ATOM    821  CG  TYR    59      12.080  47.160  69.330  1.00  0.00           C  
ATOM    822  CD1 TYR    59      13.440  47.040  69.760  1.00  0.00           C  
ATOM    823  CD2 TYR    59      11.290  46.040  69.140  1.00  0.00           C  
ATOM    824  CE1 TYR    59      13.860  45.850  70.170  1.00  0.00           C  
ATOM    825  CE2 TYR    59      11.740  44.820  69.720  1.00  0.00           C  
ATOM    826  CZ  TYR    59      13.080  44.650  70.140  1.00  0.00           C  
ATOM    827  OH  TYR    59      13.640  43.420  70.330  1.00  0.00           O  
ATOM    828  HN  TYR    59      11.180  48.890  70.920  1.00  0.00           H  
ATOM    829  HA  TYR    59      13.290  49.830  69.230  1.00  0.00           H  
ATOM    830  HB1 TYR    59      12.230  48.460  67.570  1.00  0.00           H  
ATOM    831  HB2 TYR    59      10.700  48.430  68.440  1.00  0.00           H  
ATOM    832  HD1 TYR    59      14.120  47.880  69.820  1.00  0.00           H  
ATOM    833  HD2 TYR    59      10.270  46.140  68.800  1.00  0.00           H  
ATOM    834  HE1 TYR    59      14.890  45.720  70.500  1.00  0.00           H  
ATOM    835  HE2 TYR    59      11.240  43.890  69.510  1.00  0.00           H  
ATOM    836  HH  TYR    59      12.950  42.780  70.120  1.00  0.00           H  
ATOM    837  N   LYS    60      10.330  51.280  68.820  1.00  0.00           N  
ATOM    838  CA  LYS    60       9.690  52.500  68.310  1.00  0.00           C  
ATOM    839  C   LYS    60      10.200  53.840  68.890  1.00  0.00           C  
ATOM    840  O   LYS    60      10.550  54.770  68.150  1.00  0.00           O  
ATOM    841  CB  LYS    60       8.200  52.520  68.530  1.00  0.00           C  
ATOM    842  CG  LYS    60       7.470  51.540  67.620  1.00  0.00           C  
ATOM    843  CD  LYS    60       5.900  51.740  67.720  1.00  0.00           C  
ATOM    844  CE  LYS    60       5.170  50.770  66.780  1.00  0.00           C  
ATOM    845  NZ  LYS    60       3.680  50.910  66.890  1.00  0.00           N1+
ATOM    846  HN  LYS    60       9.730  50.770  69.430  1.00  0.00           H  
ATOM    847  HA  LYS    60       9.890  52.560  67.250  1.00  0.00           H  
ATOM    848  HB1 LYS    60       7.800  53.520  68.250  1.00  0.00           H  
ATOM    849  HB2 LYS    60       8.060  52.300  69.610  1.00  0.00           H  
ATOM    850  HG1 LYS    60       7.690  50.480  67.860  1.00  0.00           H  
ATOM    851  HG2 LYS    60       7.730  51.870  66.590  1.00  0.00           H  
ATOM    852  HD1 LYS    60       5.640  52.810  67.560  1.00  0.00           H  
ATOM    853  HD2 LYS    60       5.570  51.510  68.760  1.00  0.00           H  
ATOM    854  HE1 LYS    60       5.380  49.700  67.000  1.00  0.00           H  
ATOM    855  HE2 LYS    60       5.520  50.890  65.730  1.00  0.00           H  
ATOM    856  HZ1 LYS    60       3.400  51.860  66.560  1.00  0.00           H  
ATOM    857  HZ2 LYS    60       3.310  50.780  67.840  1.00  0.00           H  
ATOM    858  HZ3 LYS    60       3.250  50.200  66.270  1.00  0.00           H  
ATOM    859  N   ASP    61      10.360  53.950  70.240  1.00  0.00           N  
ATOM    860  CA  ASP    61      11.020  55.050  70.870  1.00  0.00           C  
ATOM    861  C   ASP    61      12.410  55.230  70.280  1.00  0.00           C  
ATOM    862  O   ASP    61      12.800  56.370  69.920  1.00  0.00           O  
ATOM    863  CB  ASP    61      11.140  54.840  72.350  1.00  0.00           C  
ATOM    864  CG  ASP    61       9.830  55.260  73.020  1.00  0.00           C  
ATOM    865  OD1 ASP    61       9.050  56.170  72.560  1.00  0.00           O  
ATOM    866  OD2 ASP    61       9.580  54.750  74.190  1.00  0.00           O1-
ATOM    867  HN  ASP    61       9.990  53.210  70.800  1.00  0.00           H  
ATOM    868  HA  ASP    61      10.450  55.930  70.600  1.00  0.00           H  
ATOM    869  HB1 ASP    61      11.980  55.430  72.750  1.00  0.00           H  
ATOM    870  HB2 ASP    61      11.270  53.750  72.520  1.00  0.00           H  
ATOM    871  N   THR    62      13.130  54.120  70.030  1.00  0.00           N  
ATOM    872  CA  THR    62      14.490  54.150  69.480  1.00  0.00           C  
ATOM    873  C   THR    62      14.520  54.720  68.020  1.00  0.00           C  
ATOM    874  O   THR    62      15.360  55.530  67.740  1.00  0.00           O  
ATOM    875  CB  THR    62      15.250  52.780  69.510  1.00  0.00           C  
ATOM    876  CG2 THR    62      16.640  52.980  68.870  1.00  0.00           C  
ATOM    877  OG1 THR    62      15.480  52.460  70.850  1.00  0.00           O  
ATOM    878  HN  THR    62      12.750  53.210  70.190  1.00  0.00           H  
ATOM    879  HA  THR    62      15.200  54.760  70.010  1.00  0.00           H  
ATOM    880  HB  THR    62      14.710  51.930  69.030  1.00  0.00           H  
ATOM    881  HG1 THR    62      14.600  52.350  71.210  1.00  0.00           H  
ATOM    882 1HG2 THR    62      16.480  53.070  67.780  1.00  0.00           H  
ATOM    883 2HG2 THR    62      17.220  52.060  69.110  1.00  0.00           H  
ATOM    884 3HG2 THR    62      17.170  53.900  69.180  1.00  0.00           H  
ATOM    885  N   ILE    63      13.560  54.250  67.210  1.00  0.00           N  
ATOM    886  CA  ILE    63      13.200  54.620  65.830  1.00  0.00           C  
ATOM    887  C   ILE    63      12.760  56.070  65.660  1.00  0.00           C  
ATOM    888  O   ILE    63      13.030  56.770  64.670  1.00  0.00           O  
ATOM    889  CB  ILE    63      12.270  53.630  65.130  1.00  0.00           C  
ATOM    890  CG1 ILE    63      13.080  52.380  64.630  1.00  0.00           C  
ATOM    891  CG2 ILE    63      11.390  54.230  64.050  1.00  0.00           C  
ATOM    892  CD  ILE    63      13.590  52.440  63.150  1.00  0.00           C  
ATOM    893  HN  ILE    63      12.970  53.540  67.570  1.00  0.00           H  
ATOM    894  HA  ILE    63      14.050  54.430  65.200  1.00  0.00           H  
ATOM    895  HB  ILE    63      11.570  53.260  65.910  1.00  0.00           H  
ATOM    896 1HG1 ILE    63      12.450  51.470  64.680  1.00  0.00           H  
ATOM    897 2HG1 ILE    63      13.940  52.270  65.320  1.00  0.00           H  
ATOM    898 1HG2 ILE    63      10.610  54.880  64.500  1.00  0.00           H  
ATOM    899 2HG2 ILE    63      10.830  53.450  63.480  1.00  0.00           H  
ATOM    900 3HG2 ILE    63      12.070  54.750  63.340  1.00  0.00           H  
ATOM    901  HD1 ILE    63      14.150  53.390  63.100  1.00  0.00           H  
ATOM    902  HD2 ILE    63      12.800  52.300  62.380  1.00  0.00           H  
ATOM    903  HD3 ILE    63      14.380  51.710  62.890  1.00  0.00           H  
ATOM    904  N   ASN    64      11.980  56.520  66.580  1.00  0.00           N  
ATOM    905  CA  ASN    64      11.610  57.880  66.670  1.00  0.00           C  
ATOM    906  C   ASN    64      12.650  58.770  67.080  1.00  0.00           C  
ATOM    907  O   ASN    64      12.650  59.970  66.700  1.00  0.00           O  
ATOM    908  CB  ASN    64      10.340  58.170  67.560  1.00  0.00           C  
ATOM    909  CG  ASN    64       9.150  57.260  67.100  1.00  0.00           C  
ATOM    910  ND2 ASN    64       8.320  56.910  68.080  1.00  0.00           N  
ATOM    911  OD1 ASN    64       9.050  56.970  65.910  1.00  0.00           O  
ATOM    912  HN  ASN    64      11.680  56.010  67.390  1.00  0.00           H  
ATOM    913  HA  ASN    64      11.410  58.210  65.660  1.00  0.00           H  
ATOM    914  HB1 ASN    64      10.040  59.230  67.440  1.00  0.00           H  
ATOM    915  HB2 ASN    64      10.530  57.910  68.630  1.00  0.00           H  
ATOM    916 1HD2 ASN    64       8.320  57.430  68.940  1.00  0.00           H  
ATOM    917 2HD2 ASN    64       7.530  56.320  67.920  1.00  0.00           H  
ATOM    918  N   LYS    65      13.690  58.300  67.870  1.00  0.00           N  
ATOM    919  CA  LYS    65      14.880  59.130  68.260  1.00  0.00           C  
ATOM    920  C   LYS    65      15.750  59.330  67.010  1.00  0.00           C  
ATOM    921  O   LYS    65      16.570  60.180  66.980  1.00  0.00           O  
ATOM    922  CB  LYS    65      15.720  58.390  69.340  1.00  0.00           C  
ATOM    923  CG  LYS    65      16.700  59.280  70.100  1.00  0.00           C  
ATOM    924  CD  LYS    65      16.050  60.380  70.930  1.00  0.00           C  
ATOM    925  CE  LYS    65      14.990  60.060  71.990  1.00  0.00           C  
ATOM    926  NZ  LYS    65      15.750  59.650  73.210  1.00  0.00           N1+
ATOM    927  HN  LYS    65      13.610  57.360  68.190  1.00  0.00           H  
ATOM    928  HA  LYS    65      14.580  60.080  68.660  1.00  0.00           H  
ATOM    929  HB1 LYS    65      16.270  57.560  68.840  1.00  0.00           H  
ATOM    930  HB2 LYS    65      15.040  57.940  70.090  1.00  0.00           H  
ATOM    931  HG1 LYS    65      17.420  59.760  69.400  1.00  0.00           H  
ATOM    932  HG2 LYS    65      17.220  58.660  70.870  1.00  0.00           H  
ATOM    933  HD1 LYS    65      15.590  61.070  70.190  1.00  0.00           H  
ATOM    934  HD2 LYS    65      16.880  60.860  71.500  1.00  0.00           H  
ATOM    935  HE1 LYS    65      14.440  59.200  71.540  1.00  0.00           H  
ATOM    936  HE2 LYS    65      14.360  60.930  72.250  1.00  0.00           H  
ATOM    937  HZ1 LYS    65      16.270  60.470  73.590  1.00  0.00           H  
ATOM    938  HZ2 LYS    65      16.410  58.860  73.100  1.00  0.00           H  
ATOM    939  HZ3 LYS    65      14.990  59.230  73.780  1.00  0.00           H  
ATOM    940  N   ILE    66      15.670  58.490  65.920  1.00  0.00           N  
ATOM    941  CA  ILE    66      16.590  58.610  64.720  1.00  0.00           C  
ATOM    942  C   ILE    66      15.790  59.080  63.480  1.00  0.00           C  
ATOM    943  O   ILE    66      16.330  59.090  62.400  1.00  0.00           O  
ATOM    944  CB  ILE    66      17.330  57.270  64.340  1.00  0.00           C  
ATOM    945  CG1 ILE    66      18.440  57.370  63.220  1.00  0.00           C  
ATOM    946  CG2 ILE    66      16.320  56.200  64.170  1.00  0.00           C  
ATOM    947  CD  ILE    66      19.420  56.230  63.300  1.00  0.00           C  
ATOM    948  HN  ILE    66      14.990  57.760  65.910  1.00  0.00           H  
ATOM    949  HA  ILE    66      17.360  59.360  64.870  1.00  0.00           H  
ATOM    950  HB  ILE    66      17.950  57.100  65.250  1.00  0.00           H  
ATOM    951 1HG1 ILE    66      18.910  58.370  63.290  1.00  0.00           H  
ATOM    952 2HG1 ILE    66      17.940  57.250  62.230  1.00  0.00           H  
ATOM    953 1HG2 ILE    66      15.740  56.040  65.100  1.00  0.00           H  
ATOM    954 2HG2 ILE    66      16.830  55.220  64.000  1.00  0.00           H  
ATOM    955 3HG2 ILE    66      15.680  56.410  63.280  1.00  0.00           H  
ATOM    956  HD1 ILE    66      20.040  56.100  64.210  1.00  0.00           H  
ATOM    957  HD2 ILE    66      20.060  56.240  62.390  1.00  0.00           H  
ATOM    958  HD3 ILE    66      18.860  55.270  63.190  1.00  0.00           H  
ATOM    959  N   ARG    67      14.580  59.490  63.580  1.00  0.00           N  
ATOM    960  CA  ARG    67      13.700  59.940  62.530  1.00  0.00           C  
ATOM    961  C   ARG    67      14.250  61.100  61.640  1.00  0.00           C  
ATOM    962  O   ARG    67      14.070  61.070  60.440  1.00  0.00           O  
ATOM    963  CB  ARG    67      12.310  60.280  63.160  1.00  0.00           C  
ATOM    964  CG  ARG    67      11.110  60.590  62.260  1.00  0.00           C  
ATOM    965  CD  ARG    67      10.590  59.510  61.370  1.00  0.00           C  
ATOM    966  NE  ARG    67       9.760  60.130  60.320  1.00  0.00           N  
ATOM    967  CZ  ARG    67       8.910  59.420  59.570  1.00  0.00           C  
ATOM    968  NH1 ARG    67       8.920  58.050  59.620  1.00  0.00           N1+
ATOM    969  NH2 ARG    67       8.120  59.920  58.660  1.00  0.00           N  
ATOM    970  HN  ARG    67      14.160  59.550  64.480  1.00  0.00           H  
ATOM    971  HA  ARG    67      13.590  59.090  61.870  1.00  0.00           H  
ATOM    972  HB1 ARG    67      12.390  61.070  63.930  1.00  0.00           H  
ATOM    973  HB2 ARG    67      11.940  59.410  63.750  1.00  0.00           H  
ATOM    974  HG1 ARG    67      11.290  61.560  61.750  1.00  0.00           H  
ATOM    975  HG2 ARG    67      10.300  60.870  62.980  1.00  0.00           H  
ATOM    976  HD1 ARG    67      10.120  58.700  61.960  1.00  0.00           H  
ATOM    977  HD2 ARG    67      11.510  59.130  60.890  1.00  0.00           H  
ATOM    978  HE  ARG    67       9.510  61.090  60.460  1.00  0.00           H  
ATOM    979 1HH1 ARG    67       9.410  57.540  60.340  1.00  0.00           H  
ATOM    980 2HH1 ARG    67       8.230  57.570  59.090  1.00  0.00           H  
ATOM    981 1HH2 ARG    67       8.060  60.910  58.730  1.00  0.00           H  
ATOM    982 2HH2 ARG    67       7.870  59.360  57.860  1.00  0.00           H  
ATOM    983  N   ASP    68      14.890  62.170  62.200  1.00  0.00           N  
ATOM    984  CA  ASP    68      15.290  63.380  61.470  1.00  0.00           C  
ATOM    985  C   ASP    68      16.630  63.260  60.830  1.00  0.00           C  
ATOM    986  O   ASP    68      17.180  64.220  60.270  1.00  0.00           O  
ATOM    987  CB  ASP    68      15.260  64.530  62.500  1.00  0.00           C  
ATOM    988  CG  ASP    68      13.860  64.710  63.080  1.00  0.00           C  
ATOM    989  OD1 ASP    68      13.790  65.180  64.230  1.00  0.00           O  
ATOM    990  OD2 ASP    68      12.770  64.520  62.410  1.00  0.00           O1-
ATOM    991  HN  ASP    68      14.960  62.290  63.190  1.00  0.00           H  
ATOM    992  HA  ASP    68      14.570  63.540  60.680  1.00  0.00           H  
ATOM    993  HB1 ASP    68      15.590  65.490  62.050  1.00  0.00           H  
ATOM    994  HB2 ASP    68      15.910  64.150  63.310  1.00  0.00           H  
ATOM    995  N   LEU    69      17.200  62.060  60.960  1.00  0.00           N  
ATOM    996  CA  LEU    69      18.570  61.760  60.600  1.00  0.00           C  
ATOM    997  C   LEU    69      18.460  60.710  59.450  1.00  0.00           C  
ATOM    998  O   LEU    69      19.410  60.080  59.040  1.00  0.00           O  
ATOM    999  CB  LEU    69      19.400  61.120  61.840  1.00  0.00           C  
ATOM   1000  CG  LEU    69      19.390  62.060  63.000  1.00  0.00           C  
ATOM   1001  CD1 LEU    69      19.840  61.360  64.260  1.00  0.00           C  
ATOM   1002  CD2 LEU    69      20.260  63.310  62.740  1.00  0.00           C  
ATOM   1003  HN  LEU    69      16.770  61.350  61.520  1.00  0.00           H  
ATOM   1004  HA  LEU    69      19.120  62.640  60.310  1.00  0.00           H  
ATOM   1005  HB1 LEU    69      20.450  61.020  61.490  1.00  0.00           H  
ATOM   1006  HB2 LEU    69      18.900  60.140  62.020  1.00  0.00           H  
ATOM   1007  HG  LEU    69      18.320  62.330  63.120  1.00  0.00           H  
ATOM   1008 1HD1 LEU    69      20.030  62.140  65.020  1.00  0.00           H  
ATOM   1009 2HD1 LEU    69      20.780  60.770  64.270  1.00  0.00           H  
ATOM   1010 3HD1 LEU    69      18.940  60.820  64.630  1.00  0.00           H  
ATOM   1011 1HD2 LEU    69      20.330  63.950  63.650  1.00  0.00           H  
ATOM   1012 2HD2 LEU    69      19.820  63.870  61.890  1.00  0.00           H  
ATOM   1013 3HD2 LEU    69      21.300  63.030  62.500  1.00  0.00           H  
ATOM   1014  N   ARG    70      17.260  60.430  58.900  1.00  0.00           N  
ATOM   1015  CA  ARG    70      17.120  59.440  57.820  1.00  0.00           C  
ATOM   1016  C   ARG    70      16.130  59.890  56.820  1.00  0.00           C  
ATOM   1017  O   ARG    70      15.490  60.920  56.990  1.00  0.00           O  
ATOM   1018  CB  ARG    70      16.630  58.050  58.260  1.00  0.00           C  
ATOM   1019  CG  ARG    70      15.060  58.010  58.700  1.00  0.00           C  
ATOM   1020  CD  ARG    70      14.610  56.840  59.530  1.00  0.00           C  
ATOM   1021  NE  ARG    70      14.820  55.550  58.770  1.00  0.00           N  
ATOM   1022  CZ  ARG    70      14.160  54.410  58.910  1.00  0.00           C  
ATOM   1023  NH1 ARG    70      13.330  54.160  59.920  1.00  0.00           N1+
ATOM   1024  NH2 ARG    70      14.170  53.550  57.920  1.00  0.00           N  
ATOM   1025  HN  ARG    70      16.410  60.820  59.240  1.00  0.00           H  
ATOM   1026  HA  ARG    70      18.040  59.330  57.260  1.00  0.00           H  
ATOM   1027  HB1 ARG    70      17.240  57.910  59.170  1.00  0.00           H  
ATOM   1028  HB2 ARG    70      16.940  57.270  57.530  1.00  0.00           H  
ATOM   1029  HG1 ARG    70      14.430  58.130  57.800  1.00  0.00           H  
ATOM   1030  HG2 ARG    70      14.820  58.880  59.360  1.00  0.00           H  
ATOM   1031  HD1 ARG    70      13.500  56.860  59.590  1.00  0.00           H  
ATOM   1032  HD2 ARG    70      14.980  56.640  60.560  1.00  0.00           H  
ATOM   1033  HE  ARG    70      15.440  55.570  57.980  1.00  0.00           H  
ATOM   1034 1HH1 ARG    70      13.160  54.930  60.540  1.00  0.00           H  
ATOM   1035 2HH1 ARG    70      12.760  53.350  60.010  1.00  0.00           H  
ATOM   1036 1HH2 ARG    70      14.940  53.540  57.280  1.00  0.00           H  
ATOM   1037 2HH2 ARG    70      13.660  52.710  58.060  1.00  0.00           H  
ATOM   1038  N   MET    71      16.130  59.310  55.570  1.00  0.00           N  
ATOM   1039  CA  MET    71      15.410  59.890  54.530  1.00  0.00           C  
ATOM   1040  C   MET    71      14.150  59.150  54.230  1.00  0.00           C  
ATOM   1041  O   MET    71      13.940  57.970  54.560  1.00  0.00           O  
ATOM   1042  CB  MET    71      16.260  59.960  53.260  1.00  0.00           C  
ATOM   1043  CG  MET    71      15.650  60.620  52.010  1.00  0.00           C  
ATOM   1044  SD  MET    71      15.170  62.270  52.210  1.00  0.00           S  
ATOM   1045  CE  MET    71      16.840  63.100  52.300  1.00  0.00           C  
ATOM   1046  HN  MET    71      16.740  58.570  55.290  1.00  0.00           H  
ATOM   1047  HA  MET    71      15.250  60.920  54.820  1.00  0.00           H  
ATOM   1048  HB1 MET    71      16.580  58.910  53.090  1.00  0.00           H  
ATOM   1049  HB2 MET    71      17.230  60.470  53.460  1.00  0.00           H  
ATOM   1050  HG1 MET    71      14.750  60.020  51.760  1.00  0.00           H  
ATOM   1051  HG2 MET    71      16.480  60.510  51.280  1.00  0.00           H  
ATOM   1052  HE1 MET    71      16.850  64.040  52.890  1.00  0.00           H  
ATOM   1053  HE2 MET    71      17.150  63.460  51.290  1.00  0.00           H  
ATOM   1054  HE3 MET    71      17.640  62.430  52.680  1.00  0.00           H  
ATOM   1055  N   LYS    72      13.110  59.870  53.690  1.00  0.00           N  
ATOM   1056  CA  LYS    72      11.780  59.410  53.870  1.00  0.00           C  
ATOM   1057  C   LYS    72      10.820  60.160  52.910  1.00  0.00           C  
ATOM   1058  O   LYS    72      11.090  61.330  52.540  1.00  0.00           O  
ATOM   1059  CB  LYS    72      11.330  59.580  55.380  1.00  0.00           C  
ATOM   1060  CG  LYS    72      11.740  60.940  56.010  1.00  0.00           C  
ATOM   1061  CD  LYS    72      11.470  61.010  57.590  1.00  0.00           C  
ATOM   1062  CE  LYS    72      12.200  62.230  58.300  1.00  0.00           C  
ATOM   1063  NZ  LYS    72      11.880  63.580  57.780  1.00  0.00           N1+
ATOM   1064  HN  LYS    72      13.200  60.850  53.510  1.00  0.00           H  
ATOM   1065  HA  LYS    72      11.710  58.360  53.620  1.00  0.00           H  
ATOM   1066  HB1 LYS    72      11.790  58.790  56.020  1.00  0.00           H  
ATOM   1067  HB2 LYS    72      10.230  59.390  55.410  1.00  0.00           H  
ATOM   1068  HG1 LYS    72      11.220  61.820  55.590  1.00  0.00           H  
ATOM   1069  HG2 LYS    72      12.790  61.230  55.810  1.00  0.00           H  
ATOM   1070  HD1 LYS    72      11.950  60.090  57.990  1.00  0.00           H  
ATOM   1071  HD2 LYS    72      10.400  61.090  57.870  1.00  0.00           H  
ATOM   1072  HE1 LYS    72      13.270  61.990  58.180  1.00  0.00           H  
ATOM   1073  HE2 LYS    72      12.000  62.190  59.390  1.00  0.00           H  
ATOM   1074  HZ1 LYS    72      12.390  64.230  58.430  1.00  0.00           H  
ATOM   1075  HZ2 LYS    72      10.910  63.900  57.940  1.00  0.00           H  
ATOM   1076  HZ3 LYS    72      12.130  63.590  56.770  1.00  0.00           H  
ATOM   1077  N   ALA    73       9.660  59.550  52.620  1.00  0.00           N  
ATOM   1078  CA  ALA    73       8.660  60.060  51.720  1.00  0.00           C  
ATOM   1079  C   ALA    73       7.950  61.390  52.240  1.00  0.00           C  
ATOM   1080  O   ALA    73       7.310  62.170  51.510  1.00  0.00           O  
ATOM   1081  CB  ALA    73       7.670  58.860  51.580  1.00  0.00           C  
ATOM   1082  HN  ALA    73       9.440  58.660  53.010  1.00  0.00           H  
ATOM   1083  HA  ALA    73       9.140  60.270  50.780  1.00  0.00           H  
ATOM   1084  HB1 ALA    73       6.930  59.070  50.790  1.00  0.00           H  
ATOM   1085  HB2 ALA    73       7.140  58.690  52.540  1.00  0.00           H  
ATOM   1086  HB3 ALA    73       8.250  57.950  51.290  1.00  0.00           H  
ATOM   1087  N   GLU    74       8.060  61.640  53.550  1.00  0.00           N  
ATOM   1088  CA  GLU    74       7.670  62.810  54.310  1.00  0.00           C  
ATOM   1089  C   GLU    74       8.330  64.060  53.710  1.00  0.00           C  
ATOM   1090  O   GLU    74       7.760  65.130  53.690  1.00  0.00           O  
ATOM   1091  CB  GLU    74       8.020  62.560  55.800  1.00  0.00           C  
ATOM   1092  CG  GLU    74       8.130  63.840  56.630  1.00  0.00           C  
ATOM   1093  CD  GLU    74       8.560  63.490  58.030  1.00  0.00           C  
ATOM   1094  OE1 GLU    74       9.450  64.110  58.640  1.00  0.00           O  
ATOM   1095  OE2 GLU    74       7.860  62.660  58.640  1.00  0.00           O1-
ATOM   1096  HN  GLU    74       8.370  60.870  54.110  1.00  0.00           H  
ATOM   1097  HA  GLU    74       6.600  62.910  54.220  1.00  0.00           H  
ATOM   1098  HB1 GLU    74       8.950  61.970  55.900  1.00  0.00           H  
ATOM   1099  HB2 GLU    74       7.230  61.930  56.260  1.00  0.00           H  
ATOM   1100  HG1 GLU    74       7.100  64.260  56.660  1.00  0.00           H  
ATOM   1101  HG2 GLU    74       8.830  64.610  56.240  1.00  0.00           H  
ATOM   1102  N   ASP    75       9.580  63.920  53.260  1.00  0.00           N  
ATOM   1103  CA  ASP    75      10.330  65.030  52.700  1.00  0.00           C  
ATOM   1104  C   ASP    75      10.220  65.220  51.150  1.00  0.00           C  
ATOM   1105  O   ASP    75      10.980  65.980  50.570  1.00  0.00           O  
ATOM   1106  CB  ASP    75      11.800  64.810  53.160  1.00  0.00           C  
ATOM   1107  CG  ASP    75      11.880  64.560  54.690  1.00  0.00           C  
ATOM   1108  OD1 ASP    75      12.690  63.690  55.090  1.00  0.00           O  
ATOM   1109  OD2 ASP    75      11.220  65.350  55.480  1.00  0.00           O1-
ATOM   1110  HN  ASP    75      10.060  63.080  53.490  1.00  0.00           H  
ATOM   1111  HA  ASP    75      10.000  65.940  53.180  1.00  0.00           H  
ATOM   1112  HB1 ASP    75      12.390  65.720  52.930  1.00  0.00           H  
ATOM   1113  HB2 ASP    75      12.340  63.960  52.690  1.00  0.00           H  
ATOM   1114  N   TYR    76       9.380  64.490  50.380  1.00  0.00           N  
ATOM   1115  CA  TYR    76       9.280  64.540  48.940  1.00  0.00           C  
ATOM   1116  C   TYR    76       7.820  64.820  48.780  1.00  0.00           C  
ATOM   1117  O   TYR    76       6.930  64.220  49.420  1.00  0.00           O  
ATOM   1118  CB  TYR    76       9.620  63.220  48.220  1.00  0.00           C  
ATOM   1119  CG  TYR    76      11.140  63.150  48.290  1.00  0.00           C  
ATOM   1120  CD1 TYR    76      11.950  63.800  47.350  1.00  0.00           C  
ATOM   1121  CD2 TYR    76      11.810  62.250  49.150  1.00  0.00           C  
ATOM   1122  CE1 TYR    76      13.310  63.740  47.350  1.00  0.00           C  
ATOM   1123  CE2 TYR    76      13.190  62.130  49.150  1.00  0.00           C  
ATOM   1124  CZ  TYR    76      13.980  62.950  48.250  1.00  0.00           C  
ATOM   1125  OH  TYR    76      15.390  62.850  48.290  1.00  0.00           O  
ATOM   1126  HN  TYR    76       8.650  63.990  50.820  1.00  0.00           H  
ATOM   1127  HA  TYR    76       9.860  65.280  48.410  1.00  0.00           H  
ATOM   1128  HB1 TYR    76       9.410  63.150  47.130  1.00  0.00           H  
ATOM   1129  HB2 TYR    76       9.180  62.380  48.810  1.00  0.00           H  
ATOM   1130  HD1 TYR    76      11.550  64.550  46.700  1.00  0.00           H  
ATOM   1131  HD2 TYR    76      11.240  61.790  49.950  1.00  0.00           H  
ATOM   1132  HE1 TYR    76      13.910  64.320  46.670  1.00  0.00           H  
ATOM   1133  HE2 TYR    76      13.680  61.590  49.950  1.00  0.00           H  
ATOM   1134  HH  TYR    76      15.690  63.460  47.620  1.00  0.00           H  
ATOM   1135  N   GLU    77       7.560  65.870  47.890  1.00  0.00           N  
ATOM   1136  CA  GLU    77       6.270  66.430  47.590  1.00  0.00           C  
ATOM   1137  C   GLU    77       6.040  66.120  46.170  1.00  0.00           C  
ATOM   1138  O   GLU    77       6.950  66.300  45.290  1.00  0.00           O  
ATOM   1139  CB  GLU    77       6.040  67.920  48.020  1.00  0.00           C  
ATOM   1140  CG  GLU    77       7.070  68.940  47.510  1.00  0.00           C  
ATOM   1141  CD  GLU    77       6.290  70.290  47.280  1.00  0.00           C  
ATOM   1142  OE1 GLU    77       6.350  71.200  48.120  1.00  0.00           O  
ATOM   1143  OE2 GLU    77       5.500  70.280  46.290  1.00  0.00           O1-
ATOM   1144  HN  GLU    77       8.280  66.350  47.400  1.00  0.00           H  
ATOM   1145  HA  GLU    77       5.550  65.810  48.100  1.00  0.00           H  
ATOM   1146  HB1 GLU    77       5.890  67.990  49.110  1.00  0.00           H  
ATOM   1147  HB2 GLU    77       5.040  68.180  47.620  1.00  0.00           H  
ATOM   1148  HG1 GLU    77       7.480  68.640  46.520  1.00  0.00           H  
ATOM   1149  HG2 GLU    77       7.740  69.220  48.340  1.00  0.00           H  
ATOM   1150  N   VAL    78       4.830  65.530  45.860  1.00  0.00           N  
ATOM   1151  CA  VAL    78       4.440  65.180  44.530  1.00  0.00           C  
ATOM   1152  C   VAL    78       4.100  66.370  43.610  1.00  0.00           C  
ATOM   1153  O   VAL    78       3.640  67.410  44.050  1.00  0.00           O  
ATOM   1154  CB  VAL    78       3.180  64.180  44.660  1.00  0.00           C  
ATOM   1155  CG1 VAL    78       2.850  63.570  43.370  1.00  0.00           C  
ATOM   1156  CG2 VAL    78       3.500  63.120  45.740  1.00  0.00           C  
ATOM   1157  HN  VAL    78       4.180  65.530  46.610  1.00  0.00           H  
ATOM   1158  HA  VAL    78       5.280  64.640  44.090  1.00  0.00           H  
ATOM   1159  HB  VAL    78       2.290  64.730  45.030  1.00  0.00           H  
ATOM   1160 1HG1 VAL    78       2.170  64.260  42.830  1.00  0.00           H  
ATOM   1161 2HG1 VAL    78       2.310  62.600  43.420  1.00  0.00           H  
ATOM   1162 3HG1 VAL    78       3.750  63.300  42.770  1.00  0.00           H  
ATOM   1163 1HG2 VAL    78       2.670  62.390  45.890  1.00  0.00           H  
ATOM   1164 2HG2 VAL    78       3.680  63.640  46.710  1.00  0.00           H  
ATOM   1165 3HG2 VAL    78       4.420  62.620  45.400  1.00  0.00           H  
ATOM   1166  N   VAL    79       4.270  66.180  42.310  1.00  0.00           N  
ATOM   1167  CA  VAL    79       3.780  67.010  41.270  1.00  0.00           C  
ATOM   1168  C   VAL    79       2.670  66.320  40.510  1.00  0.00           C  
ATOM   1169  O   VAL    79       1.510  66.770  40.390  1.00  0.00           O  
ATOM   1170  CB  VAL    79       5.000  67.190  40.280  1.00  0.00           C  
ATOM   1171  CG1 VAL    79       4.510  67.980  39.100  1.00  0.00           C  
ATOM   1172  CG2 VAL    79       6.230  67.850  40.950  1.00  0.00           C  
ATOM   1173  HN  VAL    79       4.770  65.370  42.030  1.00  0.00           H  
ATOM   1174  HA  VAL    79       3.390  67.970  41.590  1.00  0.00           H  
ATOM   1175  HB  VAL    79       5.340  66.230  39.840  1.00  0.00           H  
ATOM   1176 1HG1 VAL    79       5.380  68.120  38.430  1.00  0.00           H  
ATOM   1177 2HG1 VAL    79       4.180  68.970  39.490  1.00  0.00           H  
ATOM   1178 3HG1 VAL    79       3.640  67.610  38.510  1.00  0.00           H  
ATOM   1179 1HG2 VAL    79       7.110  68.000  40.300  1.00  0.00           H  
ATOM   1180 2HG2 VAL    79       6.560  67.350  41.890  1.00  0.00           H  
ATOM   1181 3HG2 VAL    79       5.890  68.860  41.260  1.00  0.00           H  
ATOM   1182  N   LYS    80       2.970  65.060  40.060  1.00  0.00           N  
ATOM   1183  CA  LYS    80       2.010  64.250  39.420  1.00  0.00           C  
ATOM   1184  C   LYS    80       2.400  62.810  39.560  1.00  0.00           C  
ATOM   1185  O   LYS    80       3.630  62.540  39.640  1.00  0.00           O  
ATOM   1186  CB  LYS    80       1.770  64.480  37.880  1.00  0.00           C  
ATOM   1187  CG  LYS    80       1.090  65.790  37.350  1.00  0.00           C  
ATOM   1188  CD  LYS    80       0.740  65.640  35.830  1.00  0.00           C  
ATOM   1189  CE  LYS    80       0.120  66.950  35.290  1.00  0.00           C  
ATOM   1190  NZ  LYS    80      -0.140  66.850  33.860  1.00  0.00           N1+
ATOM   1191  HN  LYS    80       3.840  64.610  40.220  1.00  0.00           H  
ATOM   1192  HA  LYS    80       1.150  64.400  40.050  1.00  0.00           H  
ATOM   1193  HB1 LYS    80       1.080  63.700  37.510  1.00  0.00           H  
ATOM   1194  HB2 LYS    80       2.720  64.420  37.290  1.00  0.00           H  
ATOM   1195  HG1 LYS    80       1.700  66.700  37.540  1.00  0.00           H  
ATOM   1196  HG2 LYS    80       0.160  65.930  37.950  1.00  0.00           H  
ATOM   1197  HD1 LYS    80       0.070  64.760  35.790  1.00  0.00           H  
ATOM   1198  HD2 LYS    80       1.670  65.380  35.270  1.00  0.00           H  
ATOM   1199  HE1 LYS    80       0.780  67.820  35.520  1.00  0.00           H  
ATOM   1200  HE2 LYS    80      -0.870  67.080  35.800  1.00  0.00           H  
ATOM   1201  HZ1 LYS    80      -0.680  65.970  33.720  1.00  0.00           H  
ATOM   1202  HZ2 LYS    80       0.710  66.910  33.280  1.00  0.00           H  
ATOM   1203  HZ3 LYS    80      -0.800  67.630  33.640  1.00  0.00           H  
ATOM   1204  N   VAL    81       1.420  61.890  39.490  1.00  0.00           N  
ATOM   1205  CA  VAL    81       1.680  60.390  39.390  1.00  0.00           C  
ATOM   1206  C   VAL    81       1.540  59.970  37.920  1.00  0.00           C  
ATOM   1207  O   VAL    81       0.490  60.260  37.290  1.00  0.00           O  
ATOM   1208  CB  VAL    81       0.710  59.590  40.290  1.00  0.00           C  
ATOM   1209  CG1 VAL    81       1.200  58.100  40.070  1.00  0.00           C  
ATOM   1210  CG2 VAL    81       0.760  60.170  41.740  1.00  0.00           C  
ATOM   1211  HN  VAL    81       0.480  62.200  39.420  1.00  0.00           H  
ATOM   1212  HA  VAL    81       2.690  60.240  39.700  1.00  0.00           H  
ATOM   1213  HB  VAL    81      -0.350  59.650  39.930  1.00  0.00           H  
ATOM   1214 1HG1 VAL    81       1.090  57.660  39.060  1.00  0.00           H  
ATOM   1215 2HG1 VAL    81       0.520  57.480  40.690  1.00  0.00           H  
ATOM   1216 3HG1 VAL    81       2.240  57.890  40.380  1.00  0.00           H  
ATOM   1217 1HG2 VAL    81       1.800  60.340  42.100  1.00  0.00           H  
ATOM   1218 2HG2 VAL    81       0.350  59.420  42.450  1.00  0.00           H  
ATOM   1219 3HG2 VAL    81       0.170  61.090  41.940  1.00  0.00           H  
ATOM   1220  N   ILE    82       2.640  59.480  37.270  1.00  0.00           N  
ATOM   1221  CA  ILE    82       2.740  59.520  35.800  1.00  0.00           C  
ATOM   1222  C   ILE    82       2.690  58.160  35.180  1.00  0.00           C  
ATOM   1223  O   ILE    82       2.830  57.900  33.960  1.00  0.00           O  
ATOM   1224  CB  ILE    82       3.990  60.250  35.350  1.00  0.00           C  
ATOM   1225  CG1 ILE    82       5.310  59.460  35.500  1.00  0.00           C  
ATOM   1226  CG2 ILE    82       3.960  61.620  36.110  1.00  0.00           C  
ATOM   1227  CD  ILE    82       6.580  60.210  34.970  1.00  0.00           C  
ATOM   1228  HN  ILE    82       3.450  59.150  37.740  1.00  0.00           H  
ATOM   1229  HA  ILE    82       1.940  60.070  35.330  1.00  0.00           H  
ATOM   1230  HB  ILE    82       3.850  60.460  34.270  1.00  0.00           H  
ATOM   1231 1HG1 ILE    82       5.160  58.570  34.870  1.00  0.00           H  
ATOM   1232 2HG1 ILE    82       5.470  59.090  36.540  1.00  0.00           H  
ATOM   1233 1HG2 ILE    82       2.920  62.030  36.120  1.00  0.00           H  
ATOM   1234 2HG2 ILE    82       4.690  62.400  35.830  1.00  0.00           H  
ATOM   1235 3HG2 ILE    82       4.080  61.470  37.210  1.00  0.00           H  
ATOM   1236  HD1 ILE    82       7.290  59.440  34.600  1.00  0.00           H  
ATOM   1237  HD2 ILE    82       7.040  60.810  35.780  1.00  0.00           H  
ATOM   1238  HD3 ILE    82       6.250  60.750  34.060  1.00  0.00           H  
ATOM   1239  N   GLY    83       2.570  57.100  35.980  1.00  0.00           N  
ATOM   1240  CA  GLY    83       2.470  55.780  35.480  1.00  0.00           C  
ATOM   1241  C   GLY    83       2.600  54.700  36.490  1.00  0.00           C  
ATOM   1242  O   GLY    83       3.160  54.790  37.580  1.00  0.00           O  
ATOM   1243  HN  GLY    83       2.410  57.190  36.960  1.00  0.00           H  
ATOM   1244  HA1 GLY    83       3.280  55.670  34.770  1.00  0.00           H  
ATOM   1245  HA2 GLY    83       1.490  55.580  35.060  1.00  0.00           H  
ATOM   1246  N   ARG    84       1.960  53.570  36.120  1.00  0.00           N  
ATOM   1247  CA  ARG    84       1.880  52.390  37.000  1.00  0.00           C  
ATOM   1248  C   ARG    84       2.010  51.160  36.160  1.00  0.00           C  
ATOM   1249  O   ARG    84       1.180  50.880  35.250  1.00  0.00           O  
ATOM   1250  CB  ARG    84       0.430  52.480  37.660  1.00  0.00           C  
ATOM   1251  CG  ARG    84       0.000  51.260  38.530  1.00  0.00           C  
ATOM   1252  CD  ARG    84      -1.430  51.310  39.150  1.00  0.00           C  
ATOM   1253  NE  ARG    84      -1.610  50.090  40.020  1.00  0.00           N  
ATOM   1254  CZ  ARG    84      -2.780  49.580  40.320  1.00  0.00           C  
ATOM   1255  NH1 ARG    84      -3.870  50.080  39.820  1.00  0.00           N1+
ATOM   1256  NH2 ARG    84      -2.800  48.470  41.000  1.00  0.00           N  
ATOM   1257  HN  ARG    84       1.540  53.580  35.220  1.00  0.00           H  
ATOM   1258  HA  ARG    84       2.670  52.320  37.730  1.00  0.00           H  
ATOM   1259  HB1 ARG    84      -0.380  52.690  36.930  1.00  0.00           H  
ATOM   1260  HB2 ARG    84       0.230  53.390  38.270  1.00  0.00           H  
ATOM   1261  HG1 ARG    84       0.780  51.230  39.320  1.00  0.00           H  
ATOM   1262  HG2 ARG    84       0.120  50.360  37.890  1.00  0.00           H  
ATOM   1263  HD1 ARG    84      -2.000  51.280  38.190  1.00  0.00           H  
ATOM   1264  HD2 ARG    84      -1.790  52.180  39.740  1.00  0.00           H  
ATOM   1265  HE  ARG    84      -0.850  49.650  40.510  1.00  0.00           H  
ATOM   1266 1HH1 ARG    84      -3.930  50.950  39.330  1.00  0.00           H  
ATOM   1267 2HH1 ARG    84      -4.740  49.810  40.250  1.00  0.00           H  
ATOM   1268 1HH2 ARG    84      -1.890  48.220  41.360  1.00  0.00           H  
ATOM   1269 2HH2 ARG    84      -3.700  48.090  41.190  1.00  0.00           H  
ATOM   1270  N   GLY    85       3.020  50.300  36.510  1.00  0.00           N  
ATOM   1271  CA  GLY    85       3.280  48.970  35.950  1.00  0.00           C  
ATOM   1272  C   GLY    85       2.450  47.770  36.210  1.00  0.00           C  
ATOM   1273  O   GLY    85       1.230  47.700  36.570  1.00  0.00           O  
ATOM   1274  HN  GLY    85       3.650  50.530  37.260  1.00  0.00           H  
ATOM   1275  HA1 GLY    85       4.300  48.700  36.220  1.00  0.00           H  
ATOM   1276  HA2 GLY    85       3.140  49.140  34.900  1.00  0.00           H  
ATOM   1277  N   ALA    86       3.170  46.610  36.150  1.00  0.00           N  
ATOM   1278  CA  ALA    86       2.650  45.440  36.700  1.00  0.00           C  
ATOM   1279  C   ALA    86       2.810  45.290  38.190  1.00  0.00           C  
ATOM   1280  O   ALA    86       1.990  44.710  38.850  1.00  0.00           O  
ATOM   1281  CB  ALA    86       3.320  44.190  36.100  1.00  0.00           C  
ATOM   1282  HN  ALA    86       4.040  46.690  35.650  1.00  0.00           H  
ATOM   1283  HA  ALA    86       1.590  45.360  36.510  1.00  0.00           H  
ATOM   1284  HB1 ALA    86       2.980  43.900  35.080  1.00  0.00           H  
ATOM   1285  HB2 ALA    86       3.140  43.310  36.750  1.00  0.00           H  
ATOM   1286  HB3 ALA    86       4.430  44.290  36.080  1.00  0.00           H  
ATOM   1287  N   PHE    87       3.870  45.920  38.830  1.00  0.00           N  
ATOM   1288  CA  PHE    87       4.110  45.770  40.280  1.00  0.00           C  
ATOM   1289  C   PHE    87       4.750  47.070  40.760  1.00  0.00           C  
ATOM   1290  O   PHE    87       5.120  47.270  41.910  1.00  0.00           O  
ATOM   1291  CB  PHE    87       4.900  44.430  40.560  1.00  0.00           C  
ATOM   1292  CG  PHE    87       6.020  44.190  39.650  1.00  0.00           C  
ATOM   1293  CD1 PHE    87       6.000  43.250  38.630  1.00  0.00           C  
ATOM   1294  CD2 PHE    87       7.170  44.960  39.740  1.00  0.00           C  
ATOM   1295  CE1 PHE    87       6.990  43.100  37.720  1.00  0.00           C  
ATOM   1296  CE2 PHE    87       8.230  44.890  38.800  1.00  0.00           C  
ATOM   1297  CZ  PHE    87       8.110  43.920  37.770  1.00  0.00           C  
ATOM   1298  HN  PHE    87       4.670  46.220  38.320  1.00  0.00           H  
ATOM   1299  HA  PHE    87       3.160  45.780  40.790  1.00  0.00           H  
ATOM   1300  HB1 PHE    87       4.220  43.560  40.430  1.00  0.00           H  
ATOM   1301  HB2 PHE    87       5.290  44.270  41.590  1.00  0.00           H  
ATOM   1302  HD1 PHE    87       5.150  42.600  38.530  1.00  0.00           H  
ATOM   1303  HD2 PHE    87       7.150  45.630  40.580  1.00  0.00           H  
ATOM   1304  HE1 PHE    87       6.960  42.350  36.950  1.00  0.00           H  
ATOM   1305  HE2 PHE    87       9.180  45.390  38.900  1.00  0.00           H  
ATOM   1306  HZ  PHE    87       8.910  43.700  37.080  1.00  0.00           H  
ATOM   1307  N   GLY    88       4.820  48.100  39.930  1.00  0.00           N  
ATOM   1308  CA  GLY    88       5.430  49.360  40.300  1.00  0.00           C  
ATOM   1309  C   GLY    88       4.720  50.600  39.960  1.00  0.00           C  
ATOM   1310  O   GLY    88       3.800  50.630  39.110  1.00  0.00           O  
ATOM   1311  HN  GLY    88       4.510  47.980  38.990  1.00  0.00           H  
ATOM   1312  HA1 GLY    88       6.370  49.450  39.770  1.00  0.00           H  
ATOM   1313  HA2 GLY    88       5.570  49.450  41.360  1.00  0.00           H  
ATOM   1314  N   GLU    89       5.050  51.720  40.560  1.00  0.00           N  
ATOM   1315  CA  GLU    89       4.370  52.980  40.280  1.00  0.00           C  
ATOM   1316  C   GLU    89       5.500  54.010  40.190  1.00  0.00           C  
ATOM   1317  O   GLU    89       6.630  53.730  40.630  1.00  0.00           O  
ATOM   1318  CB  GLU    89       3.280  53.180  41.440  1.00  0.00           C  
ATOM   1319  CG  GLU    89       2.620  54.600  41.460  1.00  0.00           C  
ATOM   1320  CD  GLU    89       1.560  54.800  42.460  1.00  0.00           C  
ATOM   1321  OE1 GLU    89       0.670  53.920  42.650  1.00  0.00           O  
ATOM   1322  OE2 GLU    89       1.510  55.980  42.920  1.00  0.00           O1-
ATOM   1323  HN  GLU    89       5.710  51.780  41.300  1.00  0.00           H  
ATOM   1324  HA  GLU    89       3.920  52.880  39.300  1.00  0.00           H  
ATOM   1325  HB1 GLU    89       3.800  53.010  42.410  1.00  0.00           H  
ATOM   1326  HB2 GLU    89       2.500  52.450  41.150  1.00  0.00           H  
ATOM   1327  HG1 GLU    89       2.150  54.710  40.460  1.00  0.00           H  
ATOM   1328  HG2 GLU    89       3.400  55.390  41.570  1.00  0.00           H  
ATOM   1329  N   VAL    90       5.370  55.160  39.440  1.00  0.00           N  
ATOM   1330  CA  VAL    90       6.340  56.170  39.310  1.00  0.00           C  
ATOM   1331  C   VAL    90       5.710  57.540  39.410  1.00  0.00           C  
ATOM   1332  O   VAL    90       4.630  57.820  38.870  1.00  0.00           O  
ATOM   1333  CB  VAL    90       7.200  56.030  38.010  1.00  0.00           C  
ATOM   1334  CG1 VAL    90       6.290  56.070  36.860  1.00  0.00           C  
ATOM   1335  CG2 VAL    90       8.290  57.010  37.850  1.00  0.00           C  
ATOM   1336  HN  VAL    90       4.500  55.300  38.990  1.00  0.00           H  
ATOM   1337  HA  VAL    90       7.030  56.010  40.120  1.00  0.00           H  
ATOM   1338  HB  VAL    90       7.730  55.060  38.100  1.00  0.00           H  
ATOM   1339 1HG1 VAL    90       5.700  55.140  36.730  1.00  0.00           H  
ATOM   1340 2HG1 VAL    90       6.860  56.070  35.910  1.00  0.00           H  
ATOM   1341 3HG1 VAL    90       5.680  57.000  36.820  1.00  0.00           H  
ATOM   1342 1HG2 VAL    90       7.970  58.070  37.780  1.00  0.00           H  
ATOM   1343 2HG2 VAL    90       8.980  56.680  37.050  1.00  0.00           H  
ATOM   1344 3HG2 VAL    90       9.040  57.020  38.670  1.00  0.00           H  
ATOM   1345  N   GLN    91       6.220  58.470  40.200  1.00  0.00           N  
ATOM   1346  CA  GLN    91       5.690  59.800  40.380  1.00  0.00           C  
ATOM   1347  C   GLN    91       6.770  60.840  40.110  1.00  0.00           C  
ATOM   1348  O   GLN    91       7.970  60.550  40.400  1.00  0.00           O  
ATOM   1349  CB  GLN    91       5.240  60.170  41.860  1.00  0.00           C  
ATOM   1350  CG  GLN    91       4.310  59.100  42.450  1.00  0.00           C  
ATOM   1351  CD  GLN    91       3.830  59.240  43.920  1.00  0.00           C  
ATOM   1352  NE2 GLN    91       3.020  58.220  44.380  1.00  0.00           N  
ATOM   1353  OE1 GLN    91       4.240  60.090  44.710  1.00  0.00           O  
ATOM   1354  HN  GLN    91       7.160  58.380  40.530  1.00  0.00           H  
ATOM   1355  HA  GLN    91       4.790  60.050  39.810  1.00  0.00           H  
ATOM   1356  HB1 GLN    91       4.650  61.100  41.890  1.00  0.00           H  
ATOM   1357  HB2 GLN    91       6.110  60.390  42.520  1.00  0.00           H  
ATOM   1358  HG1 GLN    91       4.910  58.180  42.460  1.00  0.00           H  
ATOM   1359  HG2 GLN    91       3.390  59.020  41.830  1.00  0.00           H  
ATOM   1360 1HE2 GLN    91       2.720  57.530  43.720  1.00  0.00           H  
ATOM   1361 2HE2 GLN    91       2.790  58.230  45.350  1.00  0.00           H  
ATOM   1362  N   LEU    92       6.390  62.060  39.710  1.00  0.00           N  
ATOM   1363  CA  LEU    92       7.370  63.140  39.580  1.00  0.00           C  
ATOM   1364  C   LEU    92       7.230  63.960  40.950  1.00  0.00           C  
ATOM   1365  O   LEU    92       6.180  64.180  41.560  1.00  0.00           O  
ATOM   1366  CB  LEU    92       6.930  64.010  38.380  1.00  0.00           C  
ATOM   1367  CG  LEU    92       7.630  65.310  38.170  1.00  0.00           C  
ATOM   1368  CD1 LEU    92       9.110  65.110  38.030  1.00  0.00           C  
ATOM   1369  CD2 LEU    92       7.060  66.160  37.050  1.00  0.00           C  
ATOM   1370  HN  LEU    92       5.420  62.290  39.660  1.00  0.00           H  
ATOM   1371  HA  LEU    92       8.390  62.790  39.590  1.00  0.00           H  
ATOM   1372  HB1 LEU    92       5.870  64.340  38.480  1.00  0.00           H  
ATOM   1373  HB2 LEU    92       6.990  63.340  37.500  1.00  0.00           H  
ATOM   1374  HG  LEU    92       7.550  65.960  39.070  1.00  0.00           H  
ATOM   1375 1HD1 LEU    92       9.600  64.650  38.910  1.00  0.00           H  
ATOM   1376 2HD1 LEU    92       9.680  66.040  37.830  1.00  0.00           H  
ATOM   1377 3HD1 LEU    92       9.270  64.490  37.120  1.00  0.00           H  
ATOM   1378 1HD2 LEU    92       6.040  66.570  37.240  1.00  0.00           H  
ATOM   1379 2HD2 LEU    92       7.080  65.470  36.170  1.00  0.00           H  
ATOM   1380 3HD2 LEU    92       7.590  67.040  36.650  1.00  0.00           H  
ATOM   1381  N   VAL    93       8.410  64.290  41.560  1.00  0.00           N  
ATOM   1382  CA  VAL    93       8.430  64.940  42.890  1.00  0.00           C  
ATOM   1383  C   VAL    93       9.320  66.070  42.960  1.00  0.00           C  
ATOM   1384  O   VAL    93      10.160  66.380  42.080  1.00  0.00           O  
ATOM   1385  CB  VAL    93       8.740  64.030  44.090  1.00  0.00           C  
ATOM   1386  CG1 VAL    93       7.640  62.830  44.060  1.00  0.00           C  
ATOM   1387  CG2 VAL    93      10.080  63.350  43.910  1.00  0.00           C  
ATOM   1388  HN  VAL    93       9.320  64.100  41.240  1.00  0.00           H  
ATOM   1389  HA  VAL    93       7.430  65.320  43.070  1.00  0.00           H  
ATOM   1390  HB  VAL    93       8.720  64.490  45.100  1.00  0.00           H  
ATOM   1391 1HG1 VAL    93       6.610  63.220  44.180  1.00  0.00           H  
ATOM   1392 2HG1 VAL    93       7.920  62.110  44.860  1.00  0.00           H  
ATOM   1393 3HG1 VAL    93       7.720  62.270  43.100  1.00  0.00           H  
ATOM   1394 1HG2 VAL    93      10.300  62.810  44.850  1.00  0.00           H  
ATOM   1395 2HG2 VAL    93      10.920  64.050  43.690  1.00  0.00           H  
ATOM   1396 3HG2 VAL    93      10.200  62.720  43.000  1.00  0.00           H  
ATOM   1397  N   ARG    94       9.240  66.800  44.090  1.00  0.00           N  
ATOM   1398  CA  ARG    94      10.220  67.730  44.550  1.00  0.00           C  
ATOM   1399  C   ARG    94      10.750  67.450  45.950  1.00  0.00           C  
ATOM   1400  O   ARG    94       9.960  66.980  46.770  1.00  0.00           O  
ATOM   1401  CB  ARG    94       9.640  69.200  44.410  1.00  0.00           C  
ATOM   1402  CG  ARG    94       9.570  69.640  42.960  1.00  0.00           C  
ATOM   1403  CD  ARG    94       9.030  71.050  42.580  1.00  0.00           C  
ATOM   1404  NE  ARG    94       7.610  70.940  42.960  1.00  0.00           N  
ATOM   1405  CZ  ARG    94       6.680  71.860  42.840  1.00  0.00           C  
ATOM   1406  NH1 ARG    94       6.930  73.050  42.320  1.00  0.00           N1+
ATOM   1407  NH2 ARG    94       5.450  71.600  43.290  1.00  0.00           N  
ATOM   1408  HN  ARG    94       8.460  66.650  44.700  1.00  0.00           H  
ATOM   1409  HA  ARG    94      11.010  67.650  43.820  1.00  0.00           H  
ATOM   1410  HB1 ARG    94      10.170  69.980  45.010  1.00  0.00           H  
ATOM   1411  HB2 ARG    94       8.580  69.220  44.690  1.00  0.00           H  
ATOM   1412  HG1 ARG    94       9.090  68.900  42.270  1.00  0.00           H  
ATOM   1413  HG2 ARG    94      10.630  69.640  42.630  1.00  0.00           H  
ATOM   1414  HD1 ARG    94       9.120  71.190  41.490  1.00  0.00           H  
ATOM   1415  HD2 ARG    94       9.510  71.780  43.260  1.00  0.00           H  
ATOM   1416  HE  ARG    94       7.270  70.050  43.280  1.00  0.00           H  
ATOM   1417 1HH1 ARG    94       6.080  73.550  42.150  1.00  0.00           H  
ATOM   1418 2HH1 ARG    94       7.780  73.300  41.870  1.00  0.00           H  
ATOM   1419 1HH2 ARG    94       5.260  70.680  43.610  1.00  0.00           H  
ATOM   1420 2HH2 ARG    94       4.710  72.270  43.300  1.00  0.00           H  
ATOM   1421  N   HSD    95      12.110  67.640  46.220  1.00  0.00           N  
ATOM   1422  CA  HSD    95      12.510  67.600  47.640  1.00  0.00           C  
ATOM   1423  C   HSD    95      12.150  68.920  48.320  1.00  0.00           C  
ATOM   1424  O   HSD    95      12.640  69.990  47.910  1.00  0.00           O  
ATOM   1425  CB  HSD    95      14.050  67.430  47.760  1.00  0.00           C  
ATOM   1426  CG  HSD    95      14.560  67.190  49.210  1.00  0.00           C  
ATOM   1427  CD2 HSD    95      15.570  67.630  50.050  1.00  0.00           C  
ATOM   1428  ND1 HSD    95      14.100  65.990  49.810  1.00  0.00           N  
ATOM   1429  CE1 HSD    95      14.890  65.780  50.910  1.00  0.00           C  
ATOM   1430  NE2 HSD    95      15.770  66.790  51.120  1.00  0.00           N  
ATOM   1431  HN  HSD    95      12.700  68.000  45.500  1.00  0.00           H  
ATOM   1432  HA  HSD    95      12.050  66.770  48.140  1.00  0.00           H  
ATOM   1433  HB1 HSD    95      14.620  68.300  47.360  1.00  0.00           H  
ATOM   1434  HB2 HSD    95      14.350  66.490  47.250  1.00  0.00           H  
ATOM   1435  HD1 HSD    95      13.460  65.370  49.360  1.00  0.00           H  
ATOM   1436  HD2 HSD    95      16.130  68.550  49.910  1.00  0.00           H  
ATOM   1437  HE1 HSD    95      14.710  64.910  51.540  1.00  0.00           H  
ATOM   1438  N   LYS    96      11.380  68.820  49.450  1.00  0.00           N  
ATOM   1439  CA  LYS    96      10.820  69.910  50.200  1.00  0.00           C  
ATOM   1440  C   LYS    96      11.640  71.120  50.640  1.00  0.00           C  
ATOM   1441  O   LYS    96      11.330  72.260  50.340  1.00  0.00           O  
ATOM   1442  CB  LYS    96       9.940  69.380  51.340  1.00  0.00           C  
ATOM   1443  CG  LYS    96       8.660  68.640  50.950  1.00  0.00           C  
ATOM   1444  CD  LYS    96       7.930  67.830  52.050  1.00  0.00           C  
ATOM   1445  CE  LYS    96       7.180  68.650  53.090  1.00  0.00           C  
ATOM   1446  NZ  LYS    96       6.720  67.910  54.250  1.00  0.00           N1+
ATOM   1447  HN  LYS    96      11.140  67.910  49.770  1.00  0.00           H  
ATOM   1448  HA  LYS    96      10.060  70.200  49.490  1.00  0.00           H  
ATOM   1449  HB1 LYS    96       9.510  70.250  51.890  1.00  0.00           H  
ATOM   1450  HB2 LYS    96      10.600  68.750  51.970  1.00  0.00           H  
ATOM   1451  HG1 LYS    96       8.790  68.020  50.050  1.00  0.00           H  
ATOM   1452  HG2 LYS    96       7.920  69.440  50.700  1.00  0.00           H  
ATOM   1453  HD1 LYS    96       8.760  67.260  52.520  1.00  0.00           H  
ATOM   1454  HD2 LYS    96       7.240  67.100  51.570  1.00  0.00           H  
ATOM   1455  HE1 LYS    96       6.300  69.110  52.590  1.00  0.00           H  
ATOM   1456  HE2 LYS    96       7.730  69.490  53.570  1.00  0.00           H  
ATOM   1457  HZ1 LYS    96       5.940  67.260  54.020  1.00  0.00           H  
ATOM   1458  HZ2 LYS    96       6.550  68.510  55.090  1.00  0.00           H  
ATOM   1459  HZ3 LYS    96       7.530  67.290  54.440  1.00  0.00           H  
ATOM   1460  N   SER    97      12.850  70.910  51.220  1.00  0.00           N  
ATOM   1461  CA  SER    97      13.730  71.990  51.590  1.00  0.00           C  
ATOM   1462  C   SER    97      14.200  72.850  50.510  1.00  0.00           C  
ATOM   1463  O   SER    97      14.370  74.050  50.780  1.00  0.00           O  
ATOM   1464  CB  SER    97      14.860  71.510  52.500  1.00  0.00           C  
ATOM   1465  OG  SER    97      15.830  70.760  51.770  1.00  0.00           O  
ATOM   1466  HN  SER    97      13.130  69.970  51.350  1.00  0.00           H  
ATOM   1467  HA  SER    97      13.130  72.570  52.290  1.00  0.00           H  
ATOM   1468  HB1 SER    97      14.370  71.040  53.370  1.00  0.00           H  
ATOM   1469  HB2 SER    97      15.380  72.400  52.910  1.00  0.00           H  
ATOM   1470  HG1 SER    97      16.650  70.620  52.250  1.00  0.00           H  
ATOM   1471  N   THR    98      14.650  72.240  49.410  1.00  0.00           N  
ATOM   1472  CA  THR    98      15.350  72.960  48.380  1.00  0.00           C  
ATOM   1473  C   THR    98      14.580  73.160  47.070  1.00  0.00           C  
ATOM   1474  O   THR    98      15.070  73.830  46.150  1.00  0.00           O  
ATOM   1475  CB  THR    98      16.600  72.210  47.910  1.00  0.00           C  
ATOM   1476  CG2 THR    98      17.670  72.220  49.020  1.00  0.00           C  
ATOM   1477  OG1 THR    98      16.200  70.890  47.640  1.00  0.00           O  
ATOM   1478  HN  THR    98      14.700  71.250  49.340  1.00  0.00           H  
ATOM   1479  HA  THR    98      15.630  73.960  48.660  1.00  0.00           H  
ATOM   1480  HB  THR    98      17.000  72.650  46.980  1.00  0.00           H  
ATOM   1481  HG1 THR    98      16.840  70.460  47.070  1.00  0.00           H  
ATOM   1482 1HG2 THR    98      17.330  71.860  50.020  1.00  0.00           H  
ATOM   1483 2HG2 THR    98      18.010  73.240  49.320  1.00  0.00           H  
ATOM   1484 3HG2 THR    98      18.560  71.670  48.680  1.00  0.00           H  
ATOM   1485  N   ARG    99      13.430  72.620  47.010  1.00  0.00           N  
ATOM   1486  CA  ARG    99      12.460  72.850  45.940  1.00  0.00           C  
ATOM   1487  C   ARG    99      12.800  71.990  44.670  1.00  0.00           C  
ATOM   1488  O   ARG    99      11.990  71.810  43.710  1.00  0.00           O  
ATOM   1489  CB  ARG    99      12.260  74.360  45.560  1.00  0.00           C  
ATOM   1490  CG  ARG    99      11.870  75.320  46.770  1.00  0.00           C  
ATOM   1491  CD  ARG    99      10.700  74.820  47.610  1.00  0.00           C  
ATOM   1492  NE  ARG    99       9.540  74.370  46.740  1.00  0.00           N  
ATOM   1493  CZ  ARG    99       8.650  73.420  47.010  1.00  0.00           C  
ATOM   1494  NH1 ARG    99       8.720  72.600  47.990  1.00  0.00           N1+
ATOM   1495  NH2 ARG    99       7.540  73.360  46.260  1.00  0.00           N  
ATOM   1496  HN  ARG    99      13.180  71.800  47.510  1.00  0.00           H  
ATOM   1497  HA  ARG    99      11.520  72.470  46.320  1.00  0.00           H  
ATOM   1498  HB1 ARG    99      11.500  74.350  44.750  1.00  0.00           H  
ATOM   1499  HB2 ARG    99      13.180  74.790  45.120  1.00  0.00           H  
ATOM   1500  HG1 ARG    99      11.590  76.290  46.320  1.00  0.00           H  
ATOM   1501  HG2 ARG    99      12.690  75.500  47.500  1.00  0.00           H  
ATOM   1502  HD1 ARG    99      10.420  75.630  48.310  1.00  0.00           H  
ATOM   1503  HD2 ARG    99      11.090  73.960  48.200  1.00  0.00           H  
ATOM   1504  HE  ARG    99       9.350  74.960  45.960  1.00  0.00           H  
ATOM   1505 1HH1 ARG    99       9.280  72.890  48.770  1.00  0.00           H  
ATOM   1506 2HH1 ARG    99       7.790  72.240  48.110  1.00  0.00           H  
ATOM   1507 1HH2 ARG    99       7.500  74.090  45.580  1.00  0.00           H  
ATOM   1508 2HH2 ARG    99       6.750  72.770  46.500  1.00  0.00           H  
ATOM   1509  N   LYS   100      13.940  71.290  44.790  1.00  0.00           N  
ATOM   1510  CA  LYS   100      14.540  70.650  43.640  1.00  0.00           C  
ATOM   1511  C   LYS   100      13.730  69.430  43.090  1.00  0.00           C  
ATOM   1512  O   LYS   100      13.230  68.590  43.820  1.00  0.00           O  
ATOM   1513  CB  LYS   100      15.960  70.080  44.000  1.00  0.00           C  
ATOM   1514  CG  LYS   100      17.090  71.130  44.020  1.00  0.00           C  
ATOM   1515  CD  LYS   100      17.290  72.020  42.740  1.00  0.00           C  
ATOM   1516  CE  LYS   100      17.920  71.180  41.650  1.00  0.00           C  
ATOM   1517  NZ  LYS   100      18.570  71.950  40.540  1.00  0.00           N1+
ATOM   1518  HN  LYS   100      14.400  71.180  45.670  1.00  0.00           H  
ATOM   1519  HA  LYS   100      14.600  71.420  42.890  1.00  0.00           H  
ATOM   1520  HB1 LYS   100      16.300  69.340  43.250  1.00  0.00           H  
ATOM   1521  HB2 LYS   100      15.930  69.490  44.940  1.00  0.00           H  
ATOM   1522  HG1 LYS   100      18.120  70.770  44.240  1.00  0.00           H  
ATOM   1523  HG2 LYS   100      16.870  71.870  44.830  1.00  0.00           H  
ATOM   1524  HD1 LYS   100      17.980  72.820  43.080  1.00  0.00           H  
ATOM   1525  HD2 LYS   100      16.300  72.430  42.430  1.00  0.00           H  
ATOM   1526  HE1 LYS   100      17.240  70.540  41.050  1.00  0.00           H  
ATOM   1527  HE2 LYS   100      18.730  70.510  42.040  1.00  0.00           H  
ATOM   1528  HZ1 LYS   100      18.960  71.250  39.880  1.00  0.00           H  
ATOM   1529  HZ2 LYS   100      19.380  72.490  40.910  1.00  0.00           H  
ATOM   1530  HZ3 LYS   100      17.820  72.530  40.110  1.00  0.00           H  
ATOM   1531  N   VAL   101      13.520  69.330  41.780  1.00  0.00           N  
ATOM   1532  CA  VAL   101      12.750  68.310  41.060  1.00  0.00           C  
ATOM   1533  C   VAL   101      13.590  66.970  40.940  1.00  0.00           C  
ATOM   1534  O   VAL   101      14.770  66.990  40.580  1.00  0.00           O  
ATOM   1535  CB  VAL   101      12.230  68.730  39.720  1.00  0.00           C  
ATOM   1536  CG1 VAL   101      13.380  69.000  38.700  1.00  0.00           C  
ATOM   1537  CG2 VAL   101      11.050  67.830  39.210  1.00  0.00           C  
ATOM   1538  HN  VAL   101      13.790  70.030  41.130  1.00  0.00           H  
ATOM   1539  HA  VAL   101      11.850  68.060  41.600  1.00  0.00           H  
ATOM   1540  HB  VAL   101      11.740  69.720  39.750  1.00  0.00           H  
ATOM   1541 1HG1 VAL   101      13.770  68.000  38.420  1.00  0.00           H  
ATOM   1542 2HG1 VAL   101      14.250  69.520  39.170  1.00  0.00           H  
ATOM   1543 3HG1 VAL   101      13.060  69.590  37.820  1.00  0.00           H  
ATOM   1544 1HG2 VAL   101      10.240  67.760  39.970  1.00  0.00           H  
ATOM   1545 2HG2 VAL   101      11.410  66.800  39.030  1.00  0.00           H  
ATOM   1546 3HG2 VAL   101      10.690  68.170  38.210  1.00  0.00           H  
ATOM   1547  N   TYR   102      12.990  65.860  41.180  1.00  0.00           N  
ATOM   1548  CA  TYR   102      13.520  64.540  40.990  1.00  0.00           C  
ATOM   1549  C   TYR   102      12.380  63.640  40.530  1.00  0.00           C  
ATOM   1550  O   TYR   102      11.200  64.050  40.630  1.00  0.00           O  
ATOM   1551  CB  TYR   102      13.950  63.820  42.310  1.00  0.00           C  
ATOM   1552  CG  TYR   102      15.170  64.560  42.850  1.00  0.00           C  
ATOM   1553  CD1 TYR   102      16.420  64.250  42.390  1.00  0.00           C  
ATOM   1554  CD2 TYR   102      15.070  65.720  43.700  1.00  0.00           C  
ATOM   1555  CE1 TYR   102      17.570  64.940  42.800  1.00  0.00           C  
ATOM   1556  CE2 TYR   102      16.200  66.450  44.120  1.00  0.00           C  
ATOM   1557  CZ  TYR   102      17.470  66.040  43.690  1.00  0.00           C  
ATOM   1558  OH  TYR   102      18.620  66.850  43.910  1.00  0.00           O  
ATOM   1559  HN  TYR   102      12.000  65.850  41.300  1.00  0.00           H  
ATOM   1560  HA  TYR   102      14.210  64.560  40.160  1.00  0.00           H  
ATOM   1561  HB1 TYR   102      14.200  62.740  42.360  1.00  0.00           H  
ATOM   1562  HB2 TYR   102      13.220  64.070  43.110  1.00  0.00           H  
ATOM   1563  HD1 TYR   102      16.530  63.410  41.720  1.00  0.00           H  
ATOM   1564  HD2 TYR   102      14.120  66.140  44.000  1.00  0.00           H  
ATOM   1565  HE1 TYR   102      18.460  64.580  42.300  1.00  0.00           H  
ATOM   1566  HE2 TYR   102      16.000  67.320  44.720  1.00  0.00           H  
ATOM   1567  HH  TYR   102      19.140  66.810  43.100  1.00  0.00           H  
ATOM   1568  N   ALA   103      12.670  62.490  39.930  1.00  0.00           N  
ATOM   1569  CA  ALA   103      11.670  61.480  39.690  1.00  0.00           C  
ATOM   1570  C   ALA   103      11.790  60.320  40.720  1.00  0.00           C  
ATOM   1571  O   ALA   103      12.870  59.960  41.130  1.00  0.00           O  
ATOM   1572  CB  ALA   103      11.840  60.910  38.310  1.00  0.00           C  
ATOM   1573  HN  ALA   103      13.630  62.210  39.830  1.00  0.00           H  
ATOM   1574  HA  ALA   103      10.670  61.890  39.760  1.00  0.00           H  
ATOM   1575  HB1 ALA   103      11.660  61.660  37.520  1.00  0.00           H  
ATOM   1576  HB2 ALA   103      11.090  60.100  38.180  1.00  0.00           H  
ATOM   1577  HB3 ALA   103      12.800  60.390  38.140  1.00  0.00           H  
ATOM   1578  N   MET   104      10.670  59.810  41.270  1.00  0.00           N  
ATOM   1579  CA  MET   104      10.630  58.920  42.440  1.00  0.00           C  
ATOM   1580  C   MET   104       9.820  57.660  42.010  1.00  0.00           C  
ATOM   1581  O   MET   104       8.640  57.670  41.700  1.00  0.00           O  
ATOM   1582  CB  MET   104      10.060  59.660  43.730  1.00  0.00           C  
ATOM   1583  CG  MET   104      10.170  58.760  44.980  1.00  0.00           C  
ATOM   1584  SD  MET   104       9.540  59.430  46.550  1.00  0.00           S  
ATOM   1585  CE  MET   104       7.790  59.260  46.150  1.00  0.00           C  
ATOM   1586  HN  MET   104       9.760  60.060  40.950  1.00  0.00           H  
ATOM   1587  HA  MET   104      11.620  58.510  42.580  1.00  0.00           H  
ATOM   1588  HB1 MET   104       9.030  60.040  43.560  1.00  0.00           H  
ATOM   1589  HB2 MET   104      10.620  60.600  43.960  1.00  0.00           H  
ATOM   1590  HG1 MET   104      11.250  58.490  44.990  1.00  0.00           H  
ATOM   1591  HG2 MET   104       9.570  57.860  44.710  1.00  0.00           H  
ATOM   1592  HE1 MET   104       7.410  58.220  46.200  1.00  0.00           H  
ATOM   1593  HE2 MET   104       7.620  59.540  45.090  1.00  0.00           H  
ATOM   1594  HE3 MET   104       7.160  59.790  46.900  1.00  0.00           H  
ATOM   1595  N   LYS   105      10.500  56.480  42.020  1.00  0.00           N  
ATOM   1596  CA  LYS   105      10.010  55.220  41.510  1.00  0.00           C  
ATOM   1597  C   LYS   105       9.740  54.280  42.710  1.00  0.00           C  
ATOM   1598  O   LYS   105      10.630  54.010  43.480  1.00  0.00           O  
ATOM   1599  CB  LYS   105      11.020  54.560  40.470  1.00  0.00           C  
ATOM   1600  CG  LYS   105      10.660  53.080  40.040  1.00  0.00           C  
ATOM   1601  CD  LYS   105      11.420  52.600  38.760  1.00  0.00           C  
ATOM   1602  CE  LYS   105      12.900  52.960  38.630  1.00  0.00           C  
ATOM   1603  NZ  LYS   105      13.540  52.310  37.500  1.00  0.00           N1+
ATOM   1604  HN  LYS   105      11.410  56.440  42.420  1.00  0.00           H  
ATOM   1605  HA  LYS   105       9.090  55.340  40.960  1.00  0.00           H  
ATOM   1606  HB1 LYS   105      12.040  54.590  40.890  1.00  0.00           H  
ATOM   1607  HB2 LYS   105      10.960  55.200  39.570  1.00  0.00           H  
ATOM   1608  HG1 LYS   105       9.560  53.040  39.920  1.00  0.00           H  
ATOM   1609  HG2 LYS   105      10.990  52.370  40.820  1.00  0.00           H  
ATOM   1610  HD1 LYS   105      10.860  53.020  37.890  1.00  0.00           H  
ATOM   1611  HD2 LYS   105      11.410  51.490  38.680  1.00  0.00           H  
ATOM   1612  HE1 LYS   105      13.440  52.630  39.540  1.00  0.00           H  
ATOM   1613  HE2 LYS   105      13.030  54.060  38.570  1.00  0.00           H  
ATOM   1614  HZ1 LYS   105      14.380  52.820  37.200  1.00  0.00           H  
ATOM   1615  HZ2 LYS   105      12.910  52.300  36.670  1.00  0.00           H  
ATOM   1616  HZ3 LYS   105      13.850  51.320  37.600  1.00  0.00           H  
ATOM   1617  N   LEU   106       8.490  53.710  42.880  1.00  0.00           N  
ATOM   1618  CA  LEU   106       8.120  52.960  44.060  1.00  0.00           C  
ATOM   1619  C   LEU   106       7.670  51.550  43.480  1.00  0.00           C  
ATOM   1620  O   LEU   106       6.700  51.440  42.680  1.00  0.00           O  
ATOM   1621  CB  LEU   106       6.960  53.540  45.070  1.00  0.00           C  
ATOM   1622  CG  LEU   106       6.010  54.560  44.380  1.00  0.00           C  
ATOM   1623  CD1 LEU   106       4.830  54.730  45.280  1.00  0.00           C  
ATOM   1624  CD2 LEU   106       6.610  56.020  44.120  1.00  0.00           C  
ATOM   1625  HN  LEU   106       7.760  53.840  42.220  1.00  0.00           H  
ATOM   1626  HA  LEU   106       8.980  52.750  44.680  1.00  0.00           H  
ATOM   1627  HB1 LEU   106       7.530  54.070  45.860  1.00  0.00           H  
ATOM   1628  HB2 LEU   106       6.370  52.640  45.360  1.00  0.00           H  
ATOM   1629  HG  LEU   106       5.810  54.170  43.360  1.00  0.00           H  
ATOM   1630 1HD1 LEU   106       3.990  55.290  44.800  1.00  0.00           H  
ATOM   1631 2HD1 LEU   106       4.980  55.170  46.290  1.00  0.00           H  
ATOM   1632 3HD1 LEU   106       4.360  53.730  45.440  1.00  0.00           H  
ATOM   1633 1HD2 LEU   106       5.750  56.650  43.810  1.00  0.00           H  
ATOM   1634 2HD2 LEU   106       7.410  55.940  43.350  1.00  0.00           H  
ATOM   1635 3HD2 LEU   106       6.890  56.460  45.100  1.00  0.00           H  
ATOM   1636  N   LEU   107       8.380  50.500  43.920  1.00  0.00           N  
ATOM   1637  CA  LEU   107       7.920  49.110  43.760  1.00  0.00           C  
ATOM   1638  C   LEU   107       7.000  48.550  44.890  1.00  0.00           C  
ATOM   1639  O   LEU   107       7.300  48.670  46.110  1.00  0.00           O  
ATOM   1640  CB  LEU   107       9.120  48.130  43.580  1.00  0.00           C  
ATOM   1641  CG  LEU   107      10.100  48.440  42.320  1.00  0.00           C  
ATOM   1642  CD1 LEU   107      11.280  47.460  42.090  1.00  0.00           C  
ATOM   1643  CD2 LEU   107       9.400  48.770  40.960  1.00  0.00           C  
ATOM   1644  HN  LEU   107       9.240  50.690  44.400  1.00  0.00           H  
ATOM   1645  HA  LEU   107       7.270  49.120  42.890  1.00  0.00           H  
ATOM   1646  HB1 LEU   107       8.830  47.080  43.390  1.00  0.00           H  
ATOM   1647  HB2 LEU   107       9.840  48.150  44.420  1.00  0.00           H  
ATOM   1648  HG  LEU   107      10.600  49.360  42.700  1.00  0.00           H  
ATOM   1649 1HD1 LEU   107      12.140  48.070  41.750  1.00  0.00           H  
ATOM   1650 2HD1 LEU   107      11.080  46.760  41.260  1.00  0.00           H  
ATOM   1651 3HD1 LEU   107      11.540  46.860  42.990  1.00  0.00           H  
ATOM   1652 1HD2 LEU   107       8.700  47.940  40.710  1.00  0.00           H  
ATOM   1653 2HD2 LEU   107      10.100  48.910  40.120  1.00  0.00           H  
ATOM   1654 3HD2 LEU   107       8.820  49.690  41.190  1.00  0.00           H  
ATOM   1655  N   SER   108       5.880  47.900  44.510  1.00  0.00           N  
ATOM   1656  CA  SER   108       5.030  47.380  45.490  1.00  0.00           C  
ATOM   1657  C   SER   108       5.420  46.020  45.960  1.00  0.00           C  
ATOM   1658  O   SER   108       5.480  45.050  45.250  1.00  0.00           O  
ATOM   1659  CB  SER   108       3.520  47.350  44.870  1.00  0.00           C  
ATOM   1660  OG  SER   108       2.500  46.860  45.690  1.00  0.00           O  
ATOM   1661  HN  SER   108       5.610  47.750  43.570  1.00  0.00           H  
ATOM   1662  HA  SER   108       4.930  47.980  46.380  1.00  0.00           H  
ATOM   1663  HB1 SER   108       3.680  46.840  43.890  1.00  0.00           H  
ATOM   1664  HB2 SER   108       3.310  48.420  44.680  1.00  0.00           H  
ATOM   1665  HG1 SER   108       1.700  46.580  45.220  1.00  0.00           H  
ATOM   1666  N   LYS   109       5.600  45.920  47.250  1.00  0.00           N  
ATOM   1667  CA  LYS   109       6.270  44.760  47.880  1.00  0.00           C  
ATOM   1668  C   LYS   109       5.660  43.380  47.650  1.00  0.00           C  
ATOM   1669  O   LYS   109       6.350  42.470  47.180  1.00  0.00           O  
ATOM   1670  CB  LYS   109       6.630  45.000  49.340  1.00  0.00           C  
ATOM   1671  CG  LYS   109       7.620  46.180  49.600  1.00  0.00           C  
ATOM   1672  CD  LYS   109       7.980  46.450  51.040  1.00  0.00           C  
ATOM   1673  CE  LYS   109       9.380  46.950  51.220  1.00  0.00           C  
ATOM   1674  NZ  LYS   109       9.640  47.090  52.660  1.00  0.00           N1+
ATOM   1675  HN  LYS   109       5.450  46.720  47.820  1.00  0.00           H  
ATOM   1676  HA  LYS   109       7.230  44.580  47.410  1.00  0.00           H  
ATOM   1677  HB1 LYS   109       7.040  44.100  49.850  1.00  0.00           H  
ATOM   1678  HB2 LYS   109       5.690  45.260  49.880  1.00  0.00           H  
ATOM   1679  HG1 LYS   109       7.110  47.100  49.250  1.00  0.00           H  
ATOM   1680  HG2 LYS   109       8.440  46.050  48.860  1.00  0.00           H  
ATOM   1681  HD1 LYS   109       7.790  45.480  51.560  1.00  0.00           H  
ATOM   1682  HD2 LYS   109       7.310  47.290  51.330  1.00  0.00           H  
ATOM   1683  HE1 LYS   109       9.630  47.860  50.630  1.00  0.00           H  
ATOM   1684  HE2 LYS   109      10.140  46.170  50.960  1.00  0.00           H  
ATOM   1685  HZ1 LYS   109       9.250  46.370  53.300  1.00  0.00           H  
ATOM   1686  HZ2 LYS   109       9.170  47.960  52.990  1.00  0.00           H  
ATOM   1687  HZ3 LYS   109      10.650  47.190  52.880  1.00  0.00           H  
ATOM   1688  N   PHE   110       4.340  43.270  47.950  1.00  0.00           N  
ATOM   1689  CA  PHE   110       3.570  42.130  47.770  1.00  0.00           C  
ATOM   1690  C   PHE   110       3.390  41.650  46.310  1.00  0.00           C  
ATOM   1691  O   PHE   110       3.510  40.480  46.060  1.00  0.00           O  
ATOM   1692  CB  PHE   110       2.220  42.210  48.580  1.00  0.00           C  
ATOM   1693  CG  PHE   110       1.280  41.070  48.450  1.00  0.00           C  
ATOM   1694  CD1 PHE   110       1.410  39.910  49.260  1.00  0.00           C  
ATOM   1695  CD2 PHE   110       0.210  41.180  47.550  1.00  0.00           C  
ATOM   1696  CE1 PHE   110       0.500  38.920  49.190  1.00  0.00           C  
ATOM   1697  CE2 PHE   110      -0.770  40.180  47.550  1.00  0.00           C  
ATOM   1698  CZ  PHE   110      -0.580  38.960  48.310  1.00  0.00           C  
ATOM   1699  HN  PHE   110       3.890  44.070  48.350  1.00  0.00           H  
ATOM   1700  HA  PHE   110       4.180  41.370  48.240  1.00  0.00           H  
ATOM   1701  HB1 PHE   110       1.720  43.090  48.140  1.00  0.00           H  
ATOM   1702  HB2 PHE   110       2.400  42.480  49.640  1.00  0.00           H  
ATOM   1703  HD1 PHE   110       2.290  39.830  49.890  1.00  0.00           H  
ATOM   1704  HD2 PHE   110       0.190  42.130  47.040  1.00  0.00           H  
ATOM   1705  HE1 PHE   110       0.620  38.080  49.860  1.00  0.00           H  
ATOM   1706  HE2 PHE   110      -1.610  40.240  46.880  1.00  0.00           H  
ATOM   1707  HZ  PHE   110      -1.270  38.140  48.150  1.00  0.00           H  
ATOM   1708  N   GLU   111       3.090  42.560  45.330  1.00  0.00           N  
ATOM   1709  CA  GLU   111       3.020  42.240  43.960  1.00  0.00           C  
ATOM   1710  C   GLU   111       4.370  42.030  43.290  1.00  0.00           C  
ATOM   1711  O   GLU   111       4.510  41.390  42.230  1.00  0.00           O  
ATOM   1712  CB  GLU   111       2.310  43.330  43.280  1.00  0.00           C  
ATOM   1713  CG  GLU   111       0.920  43.620  44.060  1.00  0.00           C  
ATOM   1714  CD  GLU   111       0.240  44.840  43.540  1.00  0.00           C  
ATOM   1715  OE1 GLU   111      -0.170  44.800  42.380  1.00  0.00           O  
ATOM   1716  OE2 GLU   111      -0.020  45.800  44.310  1.00  0.00           O1-
ATOM   1717  HN  GLU   111       2.880  43.530  45.460  1.00  0.00           H  
ATOM   1718  HA  GLU   111       2.340  41.410  43.900  1.00  0.00           H  
ATOM   1719  HB1 GLU   111       2.070  43.070  42.220  1.00  0.00           H  
ATOM   1720  HB2 GLU   111       2.800  44.320  43.310  1.00  0.00           H  
ATOM   1721  HG1 GLU   111       1.130  43.800  45.140  1.00  0.00           H  
ATOM   1722  HG2 GLU   111       0.280  42.720  44.070  1.00  0.00           H  
ATOM   1723  N   MET   112       5.430  42.660  43.830  1.00  0.00           N  
ATOM   1724  CA  MET   112       6.870  42.360  43.400  1.00  0.00           C  
ATOM   1725  C   MET   112       7.260  40.970  43.650  1.00  0.00           C  
ATOM   1726  O   MET   112       7.770  40.330  42.700  1.00  0.00           O  
ATOM   1727  CB  MET   112       7.730  43.350  44.250  1.00  0.00           C  
ATOM   1728  CG  MET   112       9.280  43.190  44.100  1.00  0.00           C  
ATOM   1729  SD  MET   112       9.910  43.910  42.500  1.00  0.00           S  
ATOM   1730  CE  MET   112       9.640  42.380  41.530  1.00  0.00           C  
ATOM   1731  HN  MET   112       5.470  43.440  44.450  1.00  0.00           H  
ATOM   1732  HA  MET   112       7.010  42.550  42.350  1.00  0.00           H  
ATOM   1733  HB1 MET   112       7.460  43.280  45.330  1.00  0.00           H  
ATOM   1734  HB2 MET   112       7.380  44.350  43.930  1.00  0.00           H  
ATOM   1735  HG1 MET   112       9.580  42.130  44.270  1.00  0.00           H  
ATOM   1736  HG2 MET   112       9.670  43.750  44.980  1.00  0.00           H  
ATOM   1737  HE1 MET   112      10.120  41.530  42.080  1.00  0.00           H  
ATOM   1738  HE2 MET   112      10.040  42.410  40.500  1.00  0.00           H  
ATOM   1739  HE3 MET   112       8.570  42.130  41.520  1.00  0.00           H  
ATOM   1740  N   ILE   113       6.860  40.330  44.840  1.00  0.00           N  
ATOM   1741  CA  ILE   113       7.190  38.920  45.150  1.00  0.00           C  
ATOM   1742  C   ILE   113       6.220  37.840  44.790  1.00  0.00           C  
ATOM   1743  O   ILE   113       6.630  36.720  44.660  1.00  0.00           O  
ATOM   1744  CB  ILE   113       7.460  38.720  46.600  1.00  0.00           C  
ATOM   1745  CG1 ILE   113       6.350  39.280  47.580  1.00  0.00           C  
ATOM   1746  CG2 ILE   113       8.790  39.550  46.900  1.00  0.00           C  
ATOM   1747  CD  ILE   113       5.360  38.250  48.200  1.00  0.00           C  
ATOM   1748  HN  ILE   113       6.330  40.880  45.480  1.00  0.00           H  
ATOM   1749  HA  ILE   113       8.100  38.670  44.630  1.00  0.00           H  
ATOM   1750  HB  ILE   113       7.700  37.680  46.920  1.00  0.00           H  
ATOM   1751 1HG1 ILE   113       5.760  40.120  47.150  1.00  0.00           H  
ATOM   1752 2HG1 ILE   113       6.870  39.760  48.440  1.00  0.00           H  
ATOM   1753 1HG2 ILE   113       9.690  39.240  46.310  1.00  0.00           H  
ATOM   1754 2HG2 ILE   113       9.170  39.450  47.950  1.00  0.00           H  
ATOM   1755 3HG2 ILE   113       8.650  40.640  46.790  1.00  0.00           H  
ATOM   1756  HD1 ILE   113       4.490  38.780  48.640  1.00  0.00           H  
ATOM   1757  HD2 ILE   113       5.880  37.600  48.930  1.00  0.00           H  
ATOM   1758  HD3 ILE   113       4.930  37.640  47.370  1.00  0.00           H  
ATOM   1759  N   LYS   114       4.980  38.270  44.480  1.00  0.00           N  
ATOM   1760  CA  LYS   114       3.920  37.440  43.960  1.00  0.00           C  
ATOM   1761  C   LYS   114       4.160  37.110  42.500  1.00  0.00           C  
ATOM   1762  O   LYS   114       3.940  35.990  42.020  1.00  0.00           O  
ATOM   1763  CB  LYS   114       2.550  38.290  44.200  1.00  0.00           C  
ATOM   1764  CG  LYS   114       1.280  37.750  43.390  1.00  0.00           C  
ATOM   1765  CD  LYS   114       0.020  37.950  44.180  1.00  0.00           C  
ATOM   1766  CE  LYS   114      -1.220  37.330  43.450  1.00  0.00           C  
ATOM   1767  NZ  LYS   114      -2.500  37.520  44.170  1.00  0.00           N1+
ATOM   1768  HN  LYS   114       4.980  39.260  44.580  1.00  0.00           H  
ATOM   1769  HA  LYS   114       3.830  36.480  44.450  1.00  0.00           H  
ATOM   1770  HB1 LYS   114       2.830  39.290  43.790  1.00  0.00           H  
ATOM   1771  HB2 LYS   114       2.310  38.450  45.270  1.00  0.00           H  
ATOM   1772  HG1 LYS   114       1.490  36.680  43.170  1.00  0.00           H  
ATOM   1773  HG2 LYS   114       1.340  38.280  42.420  1.00  0.00           H  
ATOM   1774  HD1 LYS   114      -0.070  39.060  44.230  1.00  0.00           H  
ATOM   1775  HD2 LYS   114       0.050  37.540  45.220  1.00  0.00           H  
ATOM   1776  HE1 LYS   114      -1.030  36.240  43.340  1.00  0.00           H  
ATOM   1777  HE2 LYS   114      -1.350  37.760  42.430  1.00  0.00           H  
ATOM   1778  HZ1 LYS   114      -3.320  37.180  43.630  1.00  0.00           H  
ATOM   1779  HZ2 LYS   114      -2.660  38.530  44.380  1.00  0.00           H  
ATOM   1780  HZ3 LYS   114      -2.600  37.160  45.140  1.00  0.00           H  
ATOM   1781  N   ARG   115       4.600  38.060  41.620  1.00  0.00           N  
ATOM   1782  CA  ARG   115       4.760  37.840  40.180  1.00  0.00           C  
ATOM   1783  C   ARG   115       6.160  37.440  39.750  1.00  0.00           C  
ATOM   1784  O   ARG   115       6.370  36.830  38.690  1.00  0.00           O  
ATOM   1785  CB  ARG   115       4.320  39.100  39.430  1.00  0.00           C  
ATOM   1786  CG  ARG   115       2.860  39.390  39.630  1.00  0.00           C  
ATOM   1787  CD  ARG   115       1.990  38.290  39.050  1.00  0.00           C  
ATOM   1788  NE  ARG   115       0.570  38.670  39.490  1.00  0.00           N  
ATOM   1789  CZ  ARG   115      -0.490  37.950  39.160  1.00  0.00           C  
ATOM   1790  NH1 ARG   115      -0.400  36.910  38.390  1.00  0.00           N1+
ATOM   1791  NH2 ARG   115      -1.580  38.330  39.700  1.00  0.00           N  
ATOM   1792  HN  ARG   115       4.700  39.020  41.900  1.00  0.00           H  
ATOM   1793  HA  ARG   115       4.160  37.010  39.850  1.00  0.00           H  
ATOM   1794  HB1 ARG   115       4.670  39.150  38.370  1.00  0.00           H  
ATOM   1795  HB2 ARG   115       4.860  39.950  39.890  1.00  0.00           H  
ATOM   1796  HG1 ARG   115       2.550  40.310  39.110  1.00  0.00           H  
ATOM   1797  HG2 ARG   115       2.640  39.480  40.710  1.00  0.00           H  
ATOM   1798  HD1 ARG   115       2.270  37.270  39.400  1.00  0.00           H  
ATOM   1799  HD2 ARG   115       2.030  38.290  37.940  1.00  0.00           H  
ATOM   1800  HE  ARG   115       0.330  39.400  40.120  1.00  0.00           H  
ATOM   1801 1HH1 ARG   115       0.520  36.620  38.130  1.00  0.00           H  
ATOM   1802 2HH1 ARG   115      -1.200  36.420  38.020  1.00  0.00           H  
ATOM   1803 1HH2 ARG   115      -1.510  39.020  40.420  1.00  0.00           H  
ATOM   1804 2HH2 ARG   115      -2.470  37.920  39.490  1.00  0.00           H  
ATOM   1805  N   SER   116       7.170  37.710  40.640  1.00  0.00           N  
ATOM   1806  CA  SER   116       8.570  37.430  40.330  1.00  0.00           C  
ATOM   1807  C   SER   116       9.270  36.830  41.520  1.00  0.00           C  
ATOM   1808  O   SER   116       9.120  37.270  42.650  1.00  0.00           O  
ATOM   1809  CB  SER   116       9.410  38.620  39.830  1.00  0.00           C  
ATOM   1810  OG  SER   116      10.780  38.350  39.510  1.00  0.00           O  
ATOM   1811  HN  SER   116       6.980  38.050  41.560  1.00  0.00           H  
ATOM   1812  HA  SER   116       8.520  36.640  39.600  1.00  0.00           H  
ATOM   1813  HB1 SER   116       9.340  39.420  40.600  1.00  0.00           H  
ATOM   1814  HB2 SER   116       9.030  39.090  38.900  1.00  0.00           H  
ATOM   1815  HG1 SER   116      10.760  37.660  38.850  1.00  0.00           H  
ATOM   1816  N   ASP   117      10.320  35.990  41.270  1.00  0.00           N  
ATOM   1817  CA  ASP   117      11.330  35.490  42.170  1.00  0.00           C  
ATOM   1818  C   ASP   117      12.660  36.060  41.780  1.00  0.00           C  
ATOM   1819  O   ASP   117      13.680  35.850  42.420  1.00  0.00           O  
ATOM   1820  CB  ASP   117      11.470  33.890  42.150  1.00  0.00           C  
ATOM   1821  CG  ASP   117      10.170  33.300  42.680  1.00  0.00           C  
ATOM   1822  OD1 ASP   117      10.040  32.050  42.480  1.00  0.00           O  
ATOM   1823  OD2 ASP   117       9.310  34.030  43.280  1.00  0.00           O1-
ATOM   1824  HN  ASP   117      10.370  35.610  40.350  1.00  0.00           H  
ATOM   1825  HA  ASP   117      11.090  35.830  43.170  1.00  0.00           H  
ATOM   1826  HB1 ASP   117      12.320  33.540  42.760  1.00  0.00           H  
ATOM   1827  HB2 ASP   117      11.650  33.510  41.120  1.00  0.00           H  
ATOM   1828  N   SER   118      12.720  37.000  40.870  1.00  0.00           N  
ATOM   1829  CA  SER   118      14.010  37.490  40.390  1.00  0.00           C  
ATOM   1830  C   SER   118      14.430  38.750  41.130  1.00  0.00           C  
ATOM   1831  O   SER   118      13.590  39.550  41.490  1.00  0.00           O  
ATOM   1832  CB  SER   118      14.000  37.710  38.830  1.00  0.00           C  
ATOM   1833  OG  SER   118      15.190  38.400  38.380  1.00  0.00           O  
ATOM   1834  HN  SER   118      11.930  37.340  40.380  1.00  0.00           H  
ATOM   1835  HA  SER   118      14.830  36.820  40.560  1.00  0.00           H  
ATOM   1836  HB1 SER   118      13.080  38.320  38.730  1.00  0.00           H  
ATOM   1837  HB2 SER   118      13.920  36.810  38.180  1.00  0.00           H  
ATOM   1838  HG1 SER   118      15.090  38.600  37.450  1.00  0.00           H  
ATOM   1839  N   ALA   119      15.750  38.930  41.370  1.00  0.00           N  
ATOM   1840  CA  ALA   119      16.350  39.920  42.290  1.00  0.00           C  
ATOM   1841  C   ALA   119      16.810  41.180  41.510  1.00  0.00           C  
ATOM   1842  O   ALA   119      17.460  42.070  41.960  1.00  0.00           O  
ATOM   1843  CB  ALA   119      17.660  39.380  42.900  1.00  0.00           C  
ATOM   1844  HN  ALA   119      16.360  38.170  41.150  1.00  0.00           H  
ATOM   1845  HA  ALA   119      15.630  40.140  43.060  1.00  0.00           H  
ATOM   1846  HB1 ALA   119      18.200  40.110  43.540  1.00  0.00           H  
ATOM   1847  HB2 ALA   119      18.410  39.220  42.100  1.00  0.00           H  
ATOM   1848  HB3 ALA   119      17.590  38.420  43.440  1.00  0.00           H  
ATOM   1849  N   PHE   120      16.390  41.250  40.230  1.00  0.00           N  
ATOM   1850  CA  PHE   120      16.730  42.220  39.210  1.00  0.00           C  
ATOM   1851  C   PHE   120      16.660  43.730  39.680  1.00  0.00           C  
ATOM   1852  O   PHE   120      17.600  44.480  39.390  1.00  0.00           O  
ATOM   1853  CB  PHE   120      15.790  41.900  37.900  1.00  0.00           C  
ATOM   1854  CG  PHE   120      14.290  42.230  38.090  1.00  0.00           C  
ATOM   1855  CD1 PHE   120      13.820  43.470  37.470  1.00  0.00           C  
ATOM   1856  CD2 PHE   120      13.370  41.470  38.790  1.00  0.00           C  
ATOM   1857  CE1 PHE   120      12.510  43.900  37.730  1.00  0.00           C  
ATOM   1858  CE2 PHE   120      12.010  41.750  38.820  1.00  0.00           C  
ATOM   1859  CZ  PHE   120      11.550  42.970  38.310  1.00  0.00           C  
ATOM   1860  HN  PHE   120      15.960  40.410  39.900  1.00  0.00           H  
ATOM   1861  HA  PHE   120      17.770  42.160  38.960  1.00  0.00           H  
ATOM   1862  HB1 PHE   120      15.910  40.830  37.660  1.00  0.00           H  
ATOM   1863  HB2 PHE   120      16.130  42.350  36.940  1.00  0.00           H  
ATOM   1864  HD1 PHE   120      14.540  44.110  37.000  1.00  0.00           H  
ATOM   1865  HD2 PHE   120      13.760  40.630  39.340  1.00  0.00           H  
ATOM   1866  HE1 PHE   120      12.320  44.900  37.380  1.00  0.00           H  
ATOM   1867  HE2 PHE   120      11.390  41.020  39.330  1.00  0.00           H  
ATOM   1868  HZ  PHE   120      10.550  43.280  38.500  1.00  0.00           H  
ATOM   1869  N   PHE   121      15.600  44.040  40.470  1.00  0.00           N  
ATOM   1870  CA  PHE   121      15.440  45.370  41.030  1.00  0.00           C  
ATOM   1871  C   PHE   121      16.530  45.720  42.010  1.00  0.00           C  
ATOM   1872  O   PHE   121      16.930  46.890  42.140  1.00  0.00           O  
ATOM   1873  CB  PHE   121      13.970  45.470  41.580  1.00  0.00           C  
ATOM   1874  CG  PHE   121      13.610  44.530  42.710  1.00  0.00           C  
ATOM   1875  CD1 PHE   121      13.150  43.180  42.610  1.00  0.00           C  
ATOM   1876  CD2 PHE   121      13.630  45.080  44.050  1.00  0.00           C  
ATOM   1877  CE1 PHE   121      12.720  42.410  43.730  1.00  0.00           C  
ATOM   1878  CE2 PHE   121      13.220  44.360  45.140  1.00  0.00           C  
ATOM   1879  CZ  PHE   121      12.660  43.040  45.010  1.00  0.00           C  
ATOM   1880  HN  PHE   121      14.890  43.370  40.690  1.00  0.00           H  
ATOM   1881  HA  PHE   121      15.620  46.120  40.280  1.00  0.00           H  
ATOM   1882  HB1 PHE   121      13.220  45.250  40.790  1.00  0.00           H  
ATOM   1883  HB2 PHE   121      13.790  46.520  41.890  1.00  0.00           H  
ATOM   1884  HD1 PHE   121      13.020  42.770  41.630  1.00  0.00           H  
ATOM   1885  HD2 PHE   121      14.000  46.080  44.180  1.00  0.00           H  
ATOM   1886  HE1 PHE   121      12.370  41.430  43.470  1.00  0.00           H  
ATOM   1887  HE2 PHE   121      13.210  44.650  46.180  1.00  0.00           H  
ATOM   1888  HZ  PHE   121      12.400  42.500  45.910  1.00  0.00           H  
ATOM   1889  N   TRP   122      16.980  44.850  42.940  1.00  0.00           N  
ATOM   1890  CA  TRP   122      18.220  45.100  43.730  1.00  0.00           C  
ATOM   1891  C   TRP   122      19.510  45.390  42.830  1.00  0.00           C  
ATOM   1892  O   TRP   122      20.220  46.360  43.010  1.00  0.00           O  
ATOM   1893  CB  TRP   122      18.450  43.770  44.600  1.00  0.00           C  
ATOM   1894  CG  TRP   122      17.370  43.470  45.590  1.00  0.00           C  
ATOM   1895  CD1 TRP   122      16.320  42.550  45.470  1.00  0.00           C  
ATOM   1896  CD2 TRP   122      17.320  43.910  46.990  1.00  0.00           C  
ATOM   1897  CE2 TRP   122      16.270  43.250  47.640  1.00  0.00           C  
ATOM   1898  CE3 TRP   122      18.170  44.760  47.770  1.00  0.00           C  
ATOM   1899  NE1 TRP   122      15.680  42.410  46.710  1.00  0.00           N  
ATOM   1900  CZ2 TRP   122      15.990  43.460  48.960  1.00  0.00           C  
ATOM   1901  CZ3 TRP   122      17.920  44.950  49.120  1.00  0.00           C  
ATOM   1902  CH2 TRP   122      16.910  44.260  49.720  1.00  0.00           C  
ATOM   1903  HN  TRP   122      16.710  43.900  42.850  1.00  0.00           H  
ATOM   1904  HA  TRP   122      18.170  45.920  44.440  1.00  0.00           H  
ATOM   1905  HB1 TRP   122      19.440  43.880  45.080  1.00  0.00           H  
ATOM   1906  HB2 TRP   122      18.670  42.870  43.980  1.00  0.00           H  
ATOM   1907  HD1 TRP   122      16.140  41.960  44.580  1.00  0.00           H  
ATOM   1908  HE1 TRP   122      14.980  41.750  46.850  1.00  0.00           H  
ATOM   1909  HE3 TRP   122      19.050  45.180  47.330  1.00  0.00           H  
ATOM   1910  HZ2 TRP   122      15.130  42.960  49.370  1.00  0.00           H  
ATOM   1911  HZ3 TRP   122      18.510  45.630  49.700  1.00  0.00           H  
ATOM   1912  HH2 TRP   122      16.740  44.400  50.780  1.00  0.00           H  
ATOM   1913  N   GLU   123      19.740  44.610  41.840  1.00  0.00           N  
ATOM   1914  CA  GLU   123      20.780  44.820  40.820  1.00  0.00           C  
ATOM   1915  C   GLU   123      20.560  46.090  40.040  1.00  0.00           C  
ATOM   1916  O   GLU   123      21.560  46.830  39.890  1.00  0.00           O  
ATOM   1917  CB  GLU   123      20.820  43.570  39.850  1.00  0.00           C  
ATOM   1918  CG  GLU   123      20.920  42.180  40.540  1.00  0.00           C  
ATOM   1919  CD  GLU   123      22.280  41.850  40.990  1.00  0.00           C  
ATOM   1920  OE1 GLU   123      23.020  42.650  41.550  1.00  0.00           O  
ATOM   1921  OE2 GLU   123      22.620  40.670  40.800  1.00  0.00           O1-
ATOM   1922  HN  GLU   123      19.120  43.890  41.530  1.00  0.00           H  
ATOM   1923  HA  GLU   123      21.720  44.850  41.340  1.00  0.00           H  
ATOM   1924  HB1 GLU   123      21.550  43.750  39.030  1.00  0.00           H  
ATOM   1925  HB2 GLU   123      19.800  43.630  39.420  1.00  0.00           H  
ATOM   1926  HG1 GLU   123      20.640  41.480  39.720  1.00  0.00           H  
ATOM   1927  HG2 GLU   123      20.190  42.050  41.360  1.00  0.00           H  
ATOM   1928  N   GLU   124      19.370  46.410  39.580  1.00  0.00           N  
ATOM   1929  CA  GLU   124      19.080  47.750  39.050  1.00  0.00           C  
ATOM   1930  C   GLU   124      19.460  48.930  39.960  1.00  0.00           C  
ATOM   1931  O   GLU   124      20.180  49.780  39.540  1.00  0.00           O  
ATOM   1932  CB  GLU   124      17.630  47.840  38.420  1.00  0.00           C  
ATOM   1933  CG  GLU   124      17.060  49.280  38.210  1.00  0.00           C  
ATOM   1934  CD  GLU   124      15.900  49.270  37.270  1.00  0.00           C  
ATOM   1935  OE1 GLU   124      16.000  48.650  36.210  1.00  0.00           O  
ATOM   1936  OE2 GLU   124      14.870  49.850  37.640  1.00  0.00           O1-
ATOM   1937  HN  GLU   124      18.670  45.750  39.850  1.00  0.00           H  
ATOM   1938  HA  GLU   124      19.660  47.980  38.170  1.00  0.00           H  
ATOM   1939  HB1 GLU   124      16.880  47.220  38.980  1.00  0.00           H  
ATOM   1940  HB2 GLU   124      17.700  47.380  37.410  1.00  0.00           H  
ATOM   1941  HG1 GLU   124      17.800  49.960  37.760  1.00  0.00           H  
ATOM   1942  HG2 GLU   124      16.730  49.770  39.150  1.00  0.00           H  
ATOM   1943  N   ARG   125      19.050  48.920  41.270  1.00  0.00           N  
ATOM   1944  CA  ARG   125      19.490  49.940  42.210  1.00  0.00           C  
ATOM   1945  C   ARG   125      20.970  50.200  42.260  1.00  0.00           C  
ATOM   1946  O   ARG   125      21.440  51.340  42.120  1.00  0.00           O  
ATOM   1947  CB  ARG   125      18.960  49.470  43.590  1.00  0.00           C  
ATOM   1948  CG  ARG   125      19.100  50.430  44.780  1.00  0.00           C  
ATOM   1949  CD  ARG   125      18.890  49.820  46.150  1.00  0.00           C  
ATOM   1950  NE  ARG   125      20.170  49.130  46.450  1.00  0.00           N  
ATOM   1951  CZ  ARG   125      21.100  49.450  47.410  1.00  0.00           C  
ATOM   1952  NH1 ARG   125      20.840  50.010  48.490  1.00  0.00           N1+
ATOM   1953  NH2 ARG   125      22.390  49.220  47.070  1.00  0.00           N  
ATOM   1954  HN  ARG   125      18.440  48.240  41.650  1.00  0.00           H  
ATOM   1955  HA  ARG   125      18.960  50.880  42.100  1.00  0.00           H  
ATOM   1956  HB1 ARG   125      19.460  48.480  43.670  1.00  0.00           H  
ATOM   1957  HB2 ARG   125      17.870  49.290  43.530  1.00  0.00           H  
ATOM   1958  HG1 ARG   125      18.430  51.310  44.630  1.00  0.00           H  
ATOM   1959  HG2 ARG   125      20.130  50.840  44.780  1.00  0.00           H  
ATOM   1960  HD1 ARG   125      18.160  49.000  46.250  1.00  0.00           H  
ATOM   1961  HD2 ARG   125      18.760  50.660  46.870  1.00  0.00           H  
ATOM   1962  HE  ARG   125      20.530  48.580  45.700  1.00  0.00           H  
ATOM   1963 1HH1 ARG   125      19.890  50.080  48.800  1.00  0.00           H  
ATOM   1964 2HH1 ARG   125      21.470  49.810  49.240  1.00  0.00           H  
ATOM   1965 1HH2 ARG   125      22.570  48.750  46.210  1.00  0.00           H  
ATOM   1966 2HH2 ARG   125      23.170  49.460  47.650  1.00  0.00           H  
ATOM   1967  N   ASP   126      21.780  49.120  42.430  1.00  0.00           N  
ATOM   1968  CA  ASP   126      23.220  49.190  42.440  1.00  0.00           C  
ATOM   1969  C   ASP   126      23.820  49.840  41.190  1.00  0.00           C  
ATOM   1970  O   ASP   126      24.730  50.680  41.290  1.00  0.00           O  
ATOM   1971  CB  ASP   126      23.930  47.740  42.510  1.00  0.00           C  
ATOM   1972  CG  ASP   126      23.690  46.920  43.790  1.00  0.00           C  
ATOM   1973  OD1 ASP   126      23.950  45.770  43.760  1.00  0.00           O  
ATOM   1974  OD2 ASP   126      23.190  47.540  44.830  1.00  0.00           O1-
ATOM   1975  HN  ASP   126      21.310  48.240  42.400  1.00  0.00           H  
ATOM   1976  HA  ASP   126      23.530  49.740  43.310  1.00  0.00           H  
ATOM   1977  HB1 ASP   126      25.030  47.820  42.390  1.00  0.00           H  
ATOM   1978  HB2 ASP   126      23.510  47.160  41.670  1.00  0.00           H  
ATOM   1979  N   ILE   127      23.200  49.530  39.970  1.00  0.00           N  
ATOM   1980  CA  ILE   127      23.700  50.110  38.730  1.00  0.00           C  
ATOM   1981  C   ILE   127      23.440  51.600  38.710  1.00  0.00           C  
ATOM   1982  O   ILE   127      24.370  52.310  38.290  1.00  0.00           O  
ATOM   1983  CB  ILE   127      23.090  49.470  37.540  1.00  0.00           C  
ATOM   1984  CG1 ILE   127      23.800  48.100  37.440  1.00  0.00           C  
ATOM   1985  CG2 ILE   127      23.050  50.290  36.270  1.00  0.00           C  
ATOM   1986  CD  ILE   127      23.000  47.080  36.560  1.00  0.00           C  
ATOM   1987  HN  ILE   127      22.380  48.970  39.950  1.00  0.00           H  
ATOM   1988  HA  ILE   127      24.780  50.030  38.730  1.00  0.00           H  
ATOM   1989  HB  ILE   127      22.050  49.280  37.880  1.00  0.00           H  
ATOM   1990 1HG1 ILE   127      23.950  47.550  38.390  1.00  0.00           H  
ATOM   1991 2HG1 ILE   127      24.780  48.310  36.960  1.00  0.00           H  
ATOM   1992 1HG2 ILE   127      22.610  49.760  35.400  1.00  0.00           H  
ATOM   1993 2HG2 ILE   127      24.040  50.650  35.920  1.00  0.00           H  
ATOM   1994 3HG2 ILE   127      22.440  51.190  36.490  1.00  0.00           H  
ATOM   1995  HD1 ILE   127      23.660  46.210  36.390  1.00  0.00           H  
ATOM   1996  HD2 ILE   127      22.760  47.530  35.570  1.00  0.00           H  
ATOM   1997  HD3 ILE   127      22.050  46.750  37.040  1.00  0.00           H  
ATOM   1998  N   MET   128      22.340  52.120  39.310  1.00  0.00           N  
ATOM   1999  CA  MET   128      22.130  53.550  39.240  1.00  0.00           C  
ATOM   2000  C   MET   128      23.050  54.300  40.070  1.00  0.00           C  
ATOM   2001  O   MET   128      23.140  55.510  39.890  1.00  0.00           O  
ATOM   2002  CB  MET   128      20.640  53.920  39.380  1.00  0.00           C  
ATOM   2003  CG  MET   128      19.920  53.380  38.080  1.00  0.00           C  
ATOM   2004  SD  MET   128      18.120  53.440  38.110  1.00  0.00           S  
ATOM   2005  CE  MET   128      17.920  52.270  39.470  1.00  0.00           C  
ATOM   2006  HN  MET   128      21.550  51.670  39.710  1.00  0.00           H  
ATOM   2007  HA  MET   128      22.450  53.830  38.250  1.00  0.00           H  
ATOM   2008  HB1 MET   128      20.450  55.010  39.440  1.00  0.00           H  
ATOM   2009  HB2 MET   128      20.260  53.450  40.310  1.00  0.00           H  
ATOM   2010  HG1 MET   128      20.110  52.330  37.780  1.00  0.00           H  
ATOM   2011  HG2 MET   128      20.290  53.980  37.210  1.00  0.00           H  
ATOM   2012  HE1 MET   128      18.410  51.290  39.280  1.00  0.00           H  
ATOM   2013  HE2 MET   128      16.840  52.040  39.550  1.00  0.00           H  
ATOM   2014  HE3 MET   128      18.350  52.620  40.440  1.00  0.00           H  
ATOM   2015  N   ALA   129      23.730  53.680  41.050  1.00  0.00           N  
ATOM   2016  CA  ALA   129      24.570  54.330  41.970  1.00  0.00           C  
ATOM   2017  C   ALA   129      26.000  54.070  41.670  1.00  0.00           C  
ATOM   2018  O   ALA   129      26.970  54.470  42.380  1.00  0.00           O  
ATOM   2019  CB  ALA   129      24.250  53.700  43.330  1.00  0.00           C  
ATOM   2020  HN  ALA   129      23.770  52.700  41.230  1.00  0.00           H  
ATOM   2021  HA  ALA   129      24.390  55.390  41.980  1.00  0.00           H  
ATOM   2022  HB1 ALA   129      25.010  54.040  44.070  1.00  0.00           H  
ATOM   2023  HB2 ALA   129      24.220  52.590  43.300  1.00  0.00           H  
ATOM   2024  HB3 ALA   129      23.240  54.070  43.620  1.00  0.00           H  
ATOM   2025  N   PHE   130      26.320  53.230  40.660  1.00  0.00           N  
ATOM   2026  CA  PHE   130      27.530  52.460  40.470  1.00  0.00           C  
ATOM   2027  C   PHE   130      28.810  53.310  40.360  1.00  0.00           C  
ATOM   2028  O   PHE   130      29.930  52.930  40.810  1.00  0.00           O  
ATOM   2029  CB  PHE   130      27.390  51.450  39.290  1.00  0.00           C  
ATOM   2030  CG  PHE   130      28.620  50.590  39.040  1.00  0.00           C  
ATOM   2031  CD1 PHE   130      29.510  50.880  38.020  1.00  0.00           C  
ATOM   2032  CD2 PHE   130      28.880  49.490  39.910  1.00  0.00           C  
ATOM   2033  CE1 PHE   130      30.620  50.070  37.870  1.00  0.00           C  
ATOM   2034  CE2 PHE   130      30.100  48.760  39.810  1.00  0.00           C  
ATOM   2035  CZ  PHE   130      30.850  48.960  38.700  1.00  0.00           C  
ATOM   2036  HN  PHE   130      25.550  53.020  40.070  1.00  0.00           H  
ATOM   2037  HA  PHE   130      27.630  51.830  41.340  1.00  0.00           H  
ATOM   2038  HB1 PHE   130      27.190  51.940  38.320  1.00  0.00           H  
ATOM   2039  HB2 PHE   130      26.510  50.790  39.450  1.00  0.00           H  
ATOM   2040  HD1 PHE   130      29.290  51.720  37.360  1.00  0.00           H  
ATOM   2041  HD2 PHE   130      28.210  49.310  40.740  1.00  0.00           H  
ATOM   2042  HE1 PHE   130      31.370  50.250  37.120  1.00  0.00           H  
ATOM   2043  HE2 PHE   130      30.370  48.110  40.630  1.00  0.00           H  
ATOM   2044  HZ  PHE   130      31.790  48.440  38.580  1.00  0.00           H  
ATOM   2045  N   ALA   131      28.710  54.410  39.610  1.00  0.00           N  
ATOM   2046  CA  ALA   131      29.820  55.280  39.300  1.00  0.00           C  
ATOM   2047  C   ALA   131      29.290  56.530  38.580  1.00  0.00           C  
ATOM   2048  O   ALA   131      28.210  56.580  38.010  1.00  0.00           O  
ATOM   2049  CB  ALA   131      30.960  54.660  38.360  1.00  0.00           C  
ATOM   2050  HN  ALA   131      27.810  54.680  39.300  1.00  0.00           H  
ATOM   2051  HA  ALA   131      30.150  55.710  40.230  1.00  0.00           H  
ATOM   2052  HB1 ALA   131      30.570  54.560  37.320  1.00  0.00           H  
ATOM   2053  HB2 ALA   131      31.180  53.620  38.660  1.00  0.00           H  
ATOM   2054  HB3 ALA   131      31.820  55.370  38.300  1.00  0.00           H  
ATOM   2055  N   ASN   132      30.130  57.590  38.610  1.00  0.00           N  
ATOM   2056  CA  ASN   132      29.750  58.840  37.990  1.00  0.00           C  
ATOM   2057  C   ASN   132      29.710  58.710  36.470  1.00  0.00           C  
ATOM   2058  O   ASN   132      30.790  58.630  35.860  1.00  0.00           O  
ATOM   2059  CB  ASN   132      30.660  60.090  38.410  1.00  0.00           C  
ATOM   2060  CG  ASN   132      30.280  60.240  39.940  1.00  0.00           C  
ATOM   2061  ND2 ASN   132      31.150  60.980  40.670  1.00  0.00           N  
ATOM   2062  OD1 ASN   132      29.310  59.630  40.440  1.00  0.00           O  
ATOM   2063  HN  ASN   132      31.070  57.440  38.900  1.00  0.00           H  
ATOM   2064  HA  ASN   132      28.720  59.120  38.140  1.00  0.00           H  
ATOM   2065  HB1 ASN   132      30.220  60.910  37.800  1.00  0.00           H  
ATOM   2066  HB2 ASN   132      31.730  59.870  38.210  1.00  0.00           H  
ATOM   2067 1HD2 ASN   132      31.060  61.100  41.660  1.00  0.00           H  
ATOM   2068 2HD2 ASN   132      31.870  61.430  40.150  1.00  0.00           H  
ATOM   2069  N   SER   133      28.510  58.810  35.790  1.00  0.00           N  
ATOM   2070  CA  SER   133      28.400  58.580  34.400  1.00  0.00           C  
ATOM   2071  C   SER   133      27.480  59.580  33.860  1.00  0.00           C  
ATOM   2072  O   SER   133      26.480  59.840  34.510  1.00  0.00           O  
ATOM   2073  CB  SER   133      27.840  57.190  34.140  1.00  0.00           C  
ATOM   2074  OG  SER   133      27.590  57.000  32.740  1.00  0.00           O  
ATOM   2075  HN  SER   133      27.630  58.990  36.230  1.00  0.00           H  
ATOM   2076  HA  SER   133      29.360  58.660  33.910  1.00  0.00           H  
ATOM   2077  HB1 SER   133      26.900  57.110  34.740  1.00  0.00           H  
ATOM   2078  HB2 SER   133      28.530  56.360  34.390  1.00  0.00           H  
ATOM   2079  HG1 SER   133      28.460  56.830  32.360  1.00  0.00           H  
ATOM   2080  N   PRO   134      27.690  60.160  32.710  1.00  0.00           N  
ATOM   2081  CA  PRO   134      26.600  60.960  31.970  1.00  0.00           C  
ATOM   2082  C   PRO   134      25.790  59.970  31.000  1.00  0.00           C  
ATOM   2083  O   PRO   134      25.020  60.530  30.230  1.00  0.00           O  
ATOM   2084  CB  PRO   134      27.490  61.890  31.120  1.00  0.00           C  
ATOM   2085  CG  PRO   134      28.630  61.020  30.710  1.00  0.00           C  
ATOM   2086  CD  PRO   134      28.950  60.190  31.900  1.00  0.00           C  
ATOM   2087  HA  PRO   134      25.930  61.540  32.580  1.00  0.00           H  
ATOM   2088  HB1 PRO   134      27.870  62.790  31.650  1.00  0.00           H  
ATOM   2089  HB2 PRO   134      26.890  62.300  30.280  1.00  0.00           H  
ATOM   2090  HG1 PRO   134      28.390  60.300  29.900  1.00  0.00           H  
ATOM   2091  HG2 PRO   134      29.500  61.550  30.290  1.00  0.00           H  
ATOM   2092  HD1 PRO   134      29.150  59.150  31.570  1.00  0.00           H  
ATOM   2093  HD2 PRO   134      29.750  60.640  32.520  1.00  0.00           H  
ATOM   2094  N   TRP   135      25.750  58.640  31.170  1.00  0.00           N  
ATOM   2095  CA  TRP   135      24.940  57.760  30.320  1.00  0.00           C  
ATOM   2096  C   TRP   135      23.940  57.020  31.050  1.00  0.00           C  
ATOM   2097  O   TRP   135      22.930  56.540  30.480  1.00  0.00           O  
ATOM   2098  CB  TRP   135      25.850  56.770  29.580  1.00  0.00           C  
ATOM   2099  CG  TRP   135      26.760  57.370  28.530  1.00  0.00           C  
ATOM   2100  CD1 TRP   135      28.090  57.560  28.640  1.00  0.00           C  
ATOM   2101  CD2 TRP   135      26.330  58.130  27.380  1.00  0.00           C  
ATOM   2102  CE2 TRP   135      27.570  58.600  26.810  1.00  0.00           C  
ATOM   2103  CE3 TRP   135      25.110  58.390  26.770  1.00  0.00           C  
ATOM   2104  NE1 TRP   135      28.580  58.260  27.640  1.00  0.00           N  
ATOM   2105  CZ2 TRP   135      27.570  59.240  25.620  1.00  0.00           C  
ATOM   2106  CZ3 TRP   135      25.150  59.120  25.610  1.00  0.00           C  
ATOM   2107  CH2 TRP   135      26.330  59.530  25.050  1.00  0.00           C  
ATOM   2108  HN  TRP   135      26.410  58.350  31.850  1.00  0.00           H  
ATOM   2109  HA  TRP   135      24.390  58.350  29.600  1.00  0.00           H  
ATOM   2110  HB1 TRP   135      25.190  56.020  29.070  1.00  0.00           H  
ATOM   2111  HB2 TRP   135      26.480  56.250  30.330  1.00  0.00           H  
ATOM   2112  HD1 TRP   135      28.590  57.210  29.530  1.00  0.00           H  
ATOM   2113  HE1 TRP   135      29.420  58.740  27.460  1.00  0.00           H  
ATOM   2114  HE3 TRP   135      24.130  58.140  27.150  1.00  0.00           H  
ATOM   2115  HZ2 TRP   135      28.480  59.340  25.040  1.00  0.00           H  
ATOM   2116  HZ3 TRP   135      24.250  59.450  25.110  1.00  0.00           H  
ATOM   2117  HH2 TRP   135      26.260  60.050  24.100  1.00  0.00           H  
ATOM   2118  N   VAL   136      24.120  56.800  32.400  1.00  0.00           N  
ATOM   2119  CA  VAL   136      23.160  56.050  33.240  1.00  0.00           C  
ATOM   2120  C   VAL   136      22.540  57.000  34.180  1.00  0.00           C  
ATOM   2121  O   VAL   136      23.240  57.830  34.820  1.00  0.00           O  
ATOM   2122  CB  VAL   136      23.980  54.970  33.980  1.00  0.00           C  
ATOM   2123  CG1 VAL   136      23.200  54.310  35.050  1.00  0.00           C  
ATOM   2124  CG2 VAL   136      24.470  53.840  33.020  1.00  0.00           C  
ATOM   2125  HN  VAL   136      24.950  57.090  32.870  1.00  0.00           H  
ATOM   2126  HA  VAL   136      22.390  55.540  32.680  1.00  0.00           H  
ATOM   2127  HB  VAL   136      24.880  55.440  34.430  1.00  0.00           H  
ATOM   2128 1HG1 VAL   136      22.260  53.910  34.620  1.00  0.00           H  
ATOM   2129 2HG1 VAL   136      22.910  55.030  35.840  1.00  0.00           H  
ATOM   2130 3HG1 VAL   136      23.740  53.480  35.560  1.00  0.00           H  
ATOM   2131 1HG2 VAL   136      25.300  53.260  33.460  1.00  0.00           H  
ATOM   2132 2HG2 VAL   136      24.860  54.240  32.060  1.00  0.00           H  
ATOM   2133 3HG2 VAL   136      23.820  52.970  32.810  1.00  0.00           H  
ATOM   2134  N   VAL   137      21.190  56.880  34.330  1.00  0.00           N  
ATOM   2135  CA  VAL   137      20.370  57.730  35.210  1.00  0.00           C  
ATOM   2136  C   VAL   137      20.830  57.660  36.660  1.00  0.00           C  
ATOM   2137  O   VAL   137      21.040  56.620  37.260  1.00  0.00           O  
ATOM   2138  CB  VAL   137      18.890  57.610  35.200  1.00  0.00           C  
ATOM   2139  CG1 VAL   137      18.390  58.270  33.870  1.00  0.00           C  
ATOM   2140  CG2 VAL   137      18.310  56.180  35.190  1.00  0.00           C  
ATOM   2141  HN  VAL   137      20.660  56.250  33.770  1.00  0.00           H  
ATOM   2142  HA  VAL   137      20.720  58.660  34.790  1.00  0.00           H  
ATOM   2143  HB  VAL   137      18.410  58.200  36.000  1.00  0.00           H  
ATOM   2144 1HG1 VAL   137      18.590  59.360  33.940  1.00  0.00           H  
ATOM   2145 2HG1 VAL   137      17.280  58.290  33.850  1.00  0.00           H  
ATOM   2146 3HG1 VAL   137      18.850  57.830  32.960  1.00  0.00           H  
ATOM   2147 1HG2 VAL   137      18.650  55.820  34.190  1.00  0.00           H  
ATOM   2148 2HG2 VAL   137      17.200  56.150  35.230  1.00  0.00           H  
ATOM   2149 3HG2 VAL   137      18.760  55.590  36.020  1.00  0.00           H  
ATOM   2150  N   GLN   138      20.980  58.840  37.290  1.00  0.00           N  
ATOM   2151  CA  GLN   138      21.540  58.980  38.590  1.00  0.00           C  
ATOM   2152  C   GLN   138      20.600  58.510  39.710  1.00  0.00           C  
ATOM   2153  O   GLN   138      19.510  58.990  39.850  1.00  0.00           O  
ATOM   2154  CB  GLN   138      21.920  60.510  38.820  1.00  0.00           C  
ATOM   2155  CG  GLN   138      22.920  61.050  37.750  1.00  0.00           C  
ATOM   2156  CD  GLN   138      22.980  62.570  37.790  1.00  0.00           C  
ATOM   2157  NE2 GLN   138      22.340  63.220  36.830  1.00  0.00           N  
ATOM   2158  OE1 GLN   138      23.670  63.130  38.650  1.00  0.00           O  
ATOM   2159  HN  GLN   138      20.690  59.650  36.790  1.00  0.00           H  
ATOM   2160  HA  GLN   138      22.430  58.380  38.680  1.00  0.00           H  
ATOM   2161  HB1 GLN   138      22.270  60.640  39.870  1.00  0.00           H  
ATOM   2162  HB2 GLN   138      20.960  61.040  38.650  1.00  0.00           H  
ATOM   2163  HG1 GLN   138      22.740  60.630  36.740  1.00  0.00           H  
ATOM   2164  HG2 GLN   138      23.890  60.570  38.000  1.00  0.00           H  
ATOM   2165 1HE2 GLN   138      22.470  64.200  36.760  1.00  0.00           H  
ATOM   2166 2HE2 GLN   138      21.790  62.630  36.250  1.00  0.00           H  
ATOM   2167  N   LEU   139      21.090  57.610  40.610  1.00  0.00           N  
ATOM   2168  CA  LEU   139      20.440  57.280  41.950  1.00  0.00           C  
ATOM   2169  C   LEU   139      20.970  58.380  42.990  1.00  0.00           C  
ATOM   2170  O   LEU   139      22.130  58.600  43.240  1.00  0.00           O  
ATOM   2171  CB  LEU   139      20.650  55.890  42.440  1.00  0.00           C  
ATOM   2172  CG  LEU   139      19.690  55.560  43.640  1.00  0.00           C  
ATOM   2173  CD1 LEU   139      18.330  55.180  42.980  1.00  0.00           C  
ATOM   2174  CD2 LEU   139      20.140  54.390  44.480  1.00  0.00           C  
ATOM   2175  HN  LEU   139      21.900  57.090  40.350  1.00  0.00           H  
ATOM   2176  HA  LEU   139      19.380  57.330  41.790  1.00  0.00           H  
ATOM   2177  HB1 LEU   139      21.680  55.580  42.730  1.00  0.00           H  
ATOM   2178  HB2 LEU   139      20.370  55.260  41.570  1.00  0.00           H  
ATOM   2179  HG  LEU   139      19.470  56.510  44.180  1.00  0.00           H  
ATOM   2180 1HD1 LEU   139      18.410  54.170  42.540  1.00  0.00           H  
ATOM   2181 2HD1 LEU   139      17.970  55.850  42.180  1.00  0.00           H  
ATOM   2182 3HD1 LEU   139      17.570  55.180  43.790  1.00  0.00           H  
ATOM   2183 1HD2 LEU   139      20.290  53.430  43.940  1.00  0.00           H  
ATOM   2184 2HD2 LEU   139      19.270  54.380  45.170  1.00  0.00           H  
ATOM   2185 3HD2 LEU   139      21.050  54.630  45.070  1.00  0.00           H  
ATOM   2186  N   PHE   140      20.020  58.980  43.630  1.00  0.00           N  
ATOM   2187  CA  PHE   140      20.240  59.910  44.760  1.00  0.00           C  
ATOM   2188  C   PHE   140      20.150  59.190  46.090  1.00  0.00           C  
ATOM   2189  O   PHE   140      21.100  59.200  46.920  1.00  0.00           O  
ATOM   2190  CB  PHE   140      19.130  61.060  44.580  1.00  0.00           C  
ATOM   2191  CG  PHE   140      19.700  62.040  43.550  1.00  0.00           C  
ATOM   2192  CD1 PHE   140      19.450  61.990  42.150  1.00  0.00           C  
ATOM   2193  CD2 PHE   140      20.630  62.920  44.060  1.00  0.00           C  
ATOM   2194  CE1 PHE   140      20.230  62.860  41.260  1.00  0.00           C  
ATOM   2195  CE2 PHE   140      21.270  63.840  43.240  1.00  0.00           C  
ATOM   2196  CZ  PHE   140      21.000  63.850  41.870  1.00  0.00           C  
ATOM   2197  HN  PHE   140      19.070  58.900  43.350  1.00  0.00           H  
ATOM   2198  HA  PHE   140      21.230  60.330  44.720  1.00  0.00           H  
ATOM   2199  HB1 PHE   140      19.090  61.620  45.540  1.00  0.00           H  
ATOM   2200  HB2 PHE   140      18.070  60.770  44.380  1.00  0.00           H  
ATOM   2201  HD1 PHE   140      18.820  61.230  41.710  1.00  0.00           H  
ATOM   2202  HD2 PHE   140      20.840  62.980  45.110  1.00  0.00           H  
ATOM   2203  HE1 PHE   140      20.050  62.800  40.200  1.00  0.00           H  
ATOM   2204  HE2 PHE   140      21.850  64.640  43.670  1.00  0.00           H  
ATOM   2205  HZ  PHE   140      21.440  64.570  41.200  1.00  0.00           H  
ATOM   2206  N   TYR   141      19.030  58.460  46.260  1.00  0.00           N  
ATOM   2207  CA  TYR   141      18.520  57.980  47.540  1.00  0.00           C  
ATOM   2208  C   TYR   141      17.620  56.740  47.240  1.00  0.00           C  
ATOM   2209  O   TYR   141      16.920  56.720  46.230  1.00  0.00           O  
ATOM   2210  CB  TYR   141      17.630  59.040  48.240  1.00  0.00           C  
ATOM   2211  CG  TYR   141      18.470  60.190  48.820  1.00  0.00           C  
ATOM   2212  CD1 TYR   141      19.300  59.870  49.890  1.00  0.00           C  
ATOM   2213  CD2 TYR   141      18.390  61.430  48.310  1.00  0.00           C  
ATOM   2214  CE1 TYR   141      19.860  60.980  50.630  1.00  0.00           C  
ATOM   2215  CE2 TYR   141      19.080  62.470  48.910  1.00  0.00           C  
ATOM   2216  CZ  TYR   141      19.790  62.290  50.050  1.00  0.00           C  
ATOM   2217  OH  TYR   141      20.210  63.420  50.800  1.00  0.00           O  
ATOM   2218  HN  TYR   141      18.480  58.200  45.470  1.00  0.00           H  
ATOM   2219  HA  TYR   141      19.390  57.680  48.110  1.00  0.00           H  
ATOM   2220  HB1 TYR   141      17.010  58.760  49.120  1.00  0.00           H  
ATOM   2221  HB2 TYR   141      16.860  59.530  47.610  1.00  0.00           H  
ATOM   2222  HD1 TYR   141      19.330  58.880  50.330  1.00  0.00           H  
ATOM   2223  HD2 TYR   141      17.740  61.710  47.490  1.00  0.00           H  
ATOM   2224  HE1 TYR   141      20.510  60.810  51.480  1.00  0.00           H  
ATOM   2225  HE2 TYR   141      18.930  63.480  48.560  1.00  0.00           H  
ATOM   2226  HH  TYR   141      20.400  63.180  51.710  1.00  0.00           H  
ATOM   2227  N   ALA   142      17.730  55.660  48.070  1.00  0.00           N  
ATOM   2228  CA  ALA   142      16.630  54.620  48.120  1.00  0.00           C  
ATOM   2229  C   ALA   142      16.230  54.390  49.570  1.00  0.00           C  
ATOM   2230  O   ALA   142      17.010  54.260  50.470  1.00  0.00           O  
ATOM   2231  CB  ALA   142      17.130  53.380  47.400  1.00  0.00           C  
ATOM   2232  HN  ALA   142      18.420  55.550  48.790  1.00  0.00           H  
ATOM   2233  HA  ALA   142      15.800  54.930  47.510  1.00  0.00           H  
ATOM   2234  HB1 ALA   142      17.970  52.940  47.980  1.00  0.00           H  
ATOM   2235  HB2 ALA   142      17.510  53.630  46.380  1.00  0.00           H  
ATOM   2236  HB3 ALA   142      16.360  52.580  47.370  1.00  0.00           H  
ATOM   2237  N   PHE   143      14.940  54.290  49.820  1.00  0.00           N  
ATOM   2238  CA  PHE   143      14.250  54.070  51.140  1.00  0.00           C  
ATOM   2239  C   PHE   143      12.890  53.330  51.110  1.00  0.00           C  
ATOM   2240  O   PHE   143      12.410  53.160  50.000  1.00  0.00           O  
ATOM   2241  CB  PHE   143      14.160  55.460  51.970  1.00  0.00           C  
ATOM   2242  CG  PHE   143      13.440  56.500  51.070  1.00  0.00           C  
ATOM   2243  CD1 PHE   143      14.180  57.430  50.330  1.00  0.00           C  
ATOM   2244  CD2 PHE   143      12.070  56.450  50.860  1.00  0.00           C  
ATOM   2245  CE1 PHE   143      13.590  58.360  49.550  1.00  0.00           C  
ATOM   2246  CE2 PHE   143      11.460  57.360  49.970  1.00  0.00           C  
ATOM   2247  CZ  PHE   143      12.190  58.380  49.350  1.00  0.00           C  
ATOM   2248  HN  PHE   143      14.300  54.450  49.070  1.00  0.00           H  
ATOM   2249  HA  PHE   143      14.830  53.450  51.810  1.00  0.00           H  
ATOM   2250  HB1 PHE   143      15.160  55.820  52.300  1.00  0.00           H  
ATOM   2251  HB2 PHE   143      13.590  55.360  52.920  1.00  0.00           H  
ATOM   2252  HD1 PHE   143      15.250  57.370  50.400  1.00  0.00           H  
ATOM   2253  HD2 PHE   143      11.500  55.830  51.540  1.00  0.00           H  
ATOM   2254  HE1 PHE   143      14.190  59.160  49.140  1.00  0.00           H  
ATOM   2255  HE2 PHE   143      10.370  57.380  49.880  1.00  0.00           H  
ATOM   2256  HZ  PHE   143      11.650  59.000  48.650  1.00  0.00           H  
ATOM   2257  N   GLN   144      12.290  52.960  52.220  1.00  0.00           N  
ATOM   2258  CA  GLN   144      11.180  52.040  52.200  1.00  0.00           C  
ATOM   2259  C   GLN   144      10.260  52.100  53.360  1.00  0.00           C  
ATOM   2260  O   GLN   144      10.560  52.640  54.480  1.00  0.00           O  
ATOM   2261  CB  GLN   144      11.660  50.540  51.950  1.00  0.00           C  
ATOM   2262  CG  GLN   144      12.590  50.010  53.030  1.00  0.00           C  
ATOM   2263  CD  GLN   144      12.990  48.530  52.840  1.00  0.00           C  
ATOM   2264  NE2 GLN   144      14.210  48.060  53.190  1.00  0.00           N  
ATOM   2265  OE1 GLN   144      12.170  47.770  52.340  1.00  0.00           O  
ATOM   2266  HN  GLN   144      12.630  53.280  53.100  1.00  0.00           H  
ATOM   2267  HA  GLN   144      10.590  52.220  51.310  1.00  0.00           H  
ATOM   2268  HB1 GLN   144      12.310  50.400  51.060  1.00  0.00           H  
ATOM   2269  HB2 GLN   144      10.750  49.910  51.810  1.00  0.00           H  
ATOM   2270  HG1 GLN   144      12.130  50.150  54.030  1.00  0.00           H  
ATOM   2271  HG2 GLN   144      13.520  50.610  53.030  1.00  0.00           H  
ATOM   2272 1HE2 GLN   144      14.380  47.080  53.060  1.00  0.00           H  
ATOM   2273 2HE2 GLN   144      14.900  48.550  53.720  1.00  0.00           H  
ATOM   2274  N   ASP   145       9.020  51.580  53.110  1.00  0.00           N  
ATOM   2275  CA  ASP   145       8.000  51.380  54.130  1.00  0.00           C  
ATOM   2276  C   ASP   145       7.510  49.900  54.140  1.00  0.00           C  
ATOM   2277  O   ASP   145       8.050  49.070  53.390  1.00  0.00           O  
ATOM   2278  CB  ASP   145       6.880  52.470  54.090  1.00  0.00           C  
ATOM   2279  CG  ASP   145       6.080  52.460  52.860  1.00  0.00           C  
ATOM   2280  OD1 ASP   145       5.540  51.440  52.470  1.00  0.00           O  
ATOM   2281  OD2 ASP   145       5.970  53.570  52.210  1.00  0.00           O1-
ATOM   2282  HN  ASP   145       8.720  51.200  52.230  1.00  0.00           H  
ATOM   2283  HA  ASP   145       8.490  51.540  55.080  1.00  0.00           H  
ATOM   2284  HB1 ASP   145       7.390  53.450  54.230  1.00  0.00           H  
ATOM   2285  HB2 ASP   145       6.260  52.320  55.000  1.00  0.00           H  
ATOM   2286  N   ASP   146       6.410  49.630  54.810  1.00  0.00           N  
ATOM   2287  CA  ASP   146       5.680  48.330  54.850  1.00  0.00           C  
ATOM   2288  C   ASP   146       5.170  47.870  53.390  1.00  0.00           C  
ATOM   2289  O   ASP   146       5.140  46.610  53.160  1.00  0.00           O  
ATOM   2290  CB  ASP   146       4.510  48.430  55.830  1.00  0.00           C  
ATOM   2291  CG  ASP   146       3.570  49.540  55.720  1.00  0.00           C  
ATOM   2292  OD1 ASP   146       3.940  50.700  55.470  1.00  0.00           O  
ATOM   2293  OD2 ASP   146       2.340  49.320  55.910  1.00  0.00           O1-
ATOM   2294  HN  ASP   146       6.090  50.280  55.490  1.00  0.00           H  
ATOM   2295  HA  ASP   146       6.370  47.580  55.200  1.00  0.00           H  
ATOM   2296  HB1 ASP   146       4.930  48.470  56.860  1.00  0.00           H  
ATOM   2297  HB2 ASP   146       3.940  47.500  55.710  1.00  0.00           H  
ATOM   2298  N   ARG   147       4.810  48.790  52.460  1.00  0.00           N  
ATOM   2299  CA  ARG   147       4.270  48.390  51.190  1.00  0.00           C  
ATOM   2300  C   ARG   147       5.140  48.730  50.060  1.00  0.00           C  
ATOM   2301  O   ARG   147       4.970  48.200  48.950  1.00  0.00           O  
ATOM   2302  CB  ARG   147       2.860  48.990  50.950  1.00  0.00           C  
ATOM   2303  CG  ARG   147       1.770  48.450  51.890  1.00  0.00           C  
ATOM   2304  CD  ARG   147       0.450  49.080  51.480  1.00  0.00           C  
ATOM   2305  NE  ARG   147      -0.050  48.640  50.170  1.00  0.00           N  
ATOM   2306  CZ  ARG   147      -1.020  49.330  49.510  1.00  0.00           C  
ATOM   2307  NH1 ARG   147      -1.790  50.140  50.140  1.00  0.00           N1+
ATOM   2308  NH2 ARG   147      -1.250  49.040  48.260  1.00  0.00           N  
ATOM   2309  HN  ARG   147       5.020  49.740  52.640  1.00  0.00           H  
ATOM   2310  HA  ARG   147       4.110  47.320  51.110  1.00  0.00           H  
ATOM   2311  HB1 ARG   147       2.530  48.800  49.900  1.00  0.00           H  
ATOM   2312  HB2 ARG   147       2.950  50.080  51.120  1.00  0.00           H  
ATOM   2313  HG1 ARG   147       2.130  48.840  52.870  1.00  0.00           H  
ATOM   2314  HG2 ARG   147       1.610  47.350  51.880  1.00  0.00           H  
ATOM   2315  HD1 ARG   147       0.640  50.150  51.270  1.00  0.00           H  
ATOM   2316  HD2 ARG   147      -0.420  49.060  52.190  1.00  0.00           H  
ATOM   2317  HE  ARG   147       0.450  47.930  49.670  1.00  0.00           H  
ATOM   2318 1HH1 ARG   147      -1.760  50.350  51.120  1.00  0.00           H  
ATOM   2319 2HH1 ARG   147      -2.380  50.760  49.620  1.00  0.00           H  
ATOM   2320 1HH2 ARG   147      -0.700  48.340  47.790  1.00  0.00           H  
ATOM   2321 2HH2 ARG   147      -1.940  49.510  47.700  1.00  0.00           H  
ATOM   2322  N   TYR   148       6.090  49.640  50.280  1.00  0.00           N  
ATOM   2323  CA  TYR   148       6.800  50.130  49.160  1.00  0.00           C  
ATOM   2324  C   TYR   148       8.280  50.220  49.250  1.00  0.00           C  
ATOM   2325  O   TYR   148       8.910  50.570  50.270  1.00  0.00           O  
ATOM   2326  CB  TYR   148       6.260  51.600  48.760  1.00  0.00           C  
ATOM   2327  CG  TYR   148       4.890  51.610  48.230  1.00  0.00           C  
ATOM   2328  CD1 TYR   148       4.600  50.960  47.030  1.00  0.00           C  
ATOM   2329  CD2 TYR   148       3.870  52.240  49.050  1.00  0.00           C  
ATOM   2330  CE1 TYR   148       3.260  51.000  46.530  1.00  0.00           C  
ATOM   2331  CE2 TYR   148       2.570  52.190  48.560  1.00  0.00           C  
ATOM   2332  CZ  TYR   148       2.220  51.580  47.340  1.00  0.00           C  
ATOM   2333  OH  TYR   148       0.950  51.710  46.810  1.00  0.00           O  
ATOM   2334  HN  TYR   148       6.210  50.090  51.170  1.00  0.00           H  
ATOM   2335  HA  TYR   148       6.670  49.440  48.330  1.00  0.00           H  
ATOM   2336  HB1 TYR   148       6.910  51.900  47.910  1.00  0.00           H  
ATOM   2337  HB2 TYR   148       6.370  52.410  49.510  1.00  0.00           H  
ATOM   2338  HD1 TYR   148       5.450  50.550  46.500  1.00  0.00           H  
ATOM   2339  HD2 TYR   148       4.170  52.760  49.950  1.00  0.00           H  
ATOM   2340  HE1 TYR   148       3.000  50.620  45.550  1.00  0.00           H  
ATOM   2341  HE2 TYR   148       1.730  52.500  49.160  1.00  0.00           H  
ATOM   2342  HH  TYR   148       0.990  51.660  45.850  1.00  0.00           H  
ATOM   2343  N   LEU   149       8.910  50.030  48.070  1.00  0.00           N  
ATOM   2344  CA  LEU   149      10.340  50.160  47.790  1.00  0.00           C  
ATOM   2345  C   LEU   149      10.570  51.410  46.970  1.00  0.00           C  
ATOM   2346  O   LEU   149      10.500  51.390  45.780  1.00  0.00           O  
ATOM   2347  CB  LEU   149      10.890  48.970  46.980  1.00  0.00           C  
ATOM   2348  CG  LEU   149      10.990  47.640  47.770  1.00  0.00           C  
ATOM   2349  CD1 LEU   149      11.060  46.530  46.720  1.00  0.00           C  
ATOM   2350  CD2 LEU   149      12.110  47.550  48.790  1.00  0.00           C  
ATOM   2351  HN  LEU   149       8.370  49.790  47.260  1.00  0.00           H  
ATOM   2352  HA  LEU   149      10.880  50.330  48.710  1.00  0.00           H  
ATOM   2353  HB1 LEU   149      11.900  49.230  46.600  1.00  0.00           H  
ATOM   2354  HB2 LEU   149      10.230  48.760  46.110  1.00  0.00           H  
ATOM   2355  HG  LEU   149      10.020  47.540  48.300  1.00  0.00           H  
ATOM   2356 1HD1 LEU   149      10.120  46.490  46.140  1.00  0.00           H  
ATOM   2357 2HD1 LEU   149      11.360  45.530  47.110  1.00  0.00           H  
ATOM   2358 3HD1 LEU   149      11.830  46.810  45.960  1.00  0.00           H  
ATOM   2359 1HD2 LEU   149      12.990  47.270  48.160  1.00  0.00           H  
ATOM   2360 2HD2 LEU   149      12.110  46.760  49.570  1.00  0.00           H  
ATOM   2361 3HD2 LEU   149      12.210  48.490  49.380  1.00  0.00           H  
ATOM   2362  N   TYR   150      10.940  52.510  47.610  1.00  0.00           N  
ATOM   2363  CA  TYR   150      11.210  53.760  46.850  1.00  0.00           C  
ATOM   2364  C   TYR   150      12.660  53.930  46.440  1.00  0.00           C  
ATOM   2365  O   TYR   150      13.630  53.740  47.210  1.00  0.00           O  
ATOM   2366  CB  TYR   150      10.860  55.090  47.480  1.00  0.00           C  
ATOM   2367  CG  TYR   150       9.500  54.960  48.090  1.00  0.00           C  
ATOM   2368  CD1 TYR   150       9.270  54.380  49.350  1.00  0.00           C  
ATOM   2369  CD2 TYR   150       8.410  55.690  47.520  1.00  0.00           C  
ATOM   2370  CE1 TYR   150       8.000  54.260  49.850  1.00  0.00           C  
ATOM   2371  CE2 TYR   150       7.180  55.810  48.190  1.00  0.00           C  
ATOM   2372  CZ  TYR   150       6.970  54.980  49.290  1.00  0.00           C  
ATOM   2373  OH  TYR   150       5.730  54.910  49.990  1.00  0.00           O  
ATOM   2374  HN  TYR   150      11.210  52.570  48.560  1.00  0.00           H  
ATOM   2375  HA  TYR   150      10.620  53.720  45.950  1.00  0.00           H  
ATOM   2376  HB1 TYR   150      10.950  55.940  46.760  1.00  0.00           H  
ATOM   2377  HB2 TYR   150      11.590  55.350  48.280  1.00  0.00           H  
ATOM   2378  HD1 TYR   150      10.130  53.920  49.820  1.00  0.00           H  
ATOM   2379  HD2 TYR   150       8.650  56.370  46.720  1.00  0.00           H  
ATOM   2380  HE1 TYR   150       7.890  53.710  50.770  1.00  0.00           H  
ATOM   2381  HE2 TYR   150       6.350  56.420  47.850  1.00  0.00           H  
ATOM   2382  HH  TYR   150       5.760  54.240  50.680  1.00  0.00           H  
ATOM   2383  N   MET   151      12.870  54.350  45.170  1.00  0.00           N  
ATOM   2384  CA  MET   151      14.130  54.910  44.670  1.00  0.00           C  
ATOM   2385  C   MET   151      14.030  56.360  44.050  1.00  0.00           C  
ATOM   2386  O   MET   151      13.250  56.580  43.130  1.00  0.00           O  
ATOM   2387  CB  MET   151      14.710  54.000  43.570  1.00  0.00           C  
ATOM   2388  CG  MET   151      15.110  52.630  44.000  1.00  0.00           C  
ATOM   2389  SD  MET   151      15.930  51.600  42.660  1.00  0.00           S  
ATOM   2390  CE  MET   151      14.380  50.780  42.060  1.00  0.00           C  
ATOM   2391  HN  MET   151      12.180  54.470  44.470  1.00  0.00           H  
ATOM   2392  HA  MET   151      14.740  55.060  45.550  1.00  0.00           H  
ATOM   2393  HB1 MET   151      15.590  54.500  43.080  1.00  0.00           H  
ATOM   2394  HB2 MET   151      13.960  53.850  42.760  1.00  0.00           H  
ATOM   2395  HG1 MET   151      14.180  52.190  44.420  1.00  0.00           H  
ATOM   2396  HG2 MET   151      15.810  52.680  44.870  1.00  0.00           H  
ATOM   2397  HE1 MET   151      13.700  51.650  42.010  1.00  0.00           H  
ATOM   2398  HE2 MET   151      14.020  50.010  42.760  1.00  0.00           H  
ATOM   2399  HE3 MET   151      14.570  50.400  41.030  1.00  0.00           H  
ATOM   2400  N   VAL   152      14.820  57.360  44.590  1.00  0.00           N  
ATOM   2401  CA  VAL   152      14.830  58.730  44.060  1.00  0.00           C  
ATOM   2402  C   VAL   152      16.040  58.850  43.090  1.00  0.00           C  
ATOM   2403  O   VAL   152      17.140  58.440  43.410  1.00  0.00           O  
ATOM   2404  CB  VAL   152      14.940  59.720  45.240  1.00  0.00           C  
ATOM   2405  CG1 VAL   152      14.870  61.130  44.740  1.00  0.00           C  
ATOM   2406  CG2 VAL   152      13.790  59.640  46.310  1.00  0.00           C  
ATOM   2407  HN  VAL   152      15.570  57.050  45.160  1.00  0.00           H  
ATOM   2408  HA  VAL   152      13.970  58.840  43.410  1.00  0.00           H  
ATOM   2409  HB  VAL   152      15.940  59.570  45.700  1.00  0.00           H  
ATOM   2410 1HG1 VAL   152      15.800  61.340  44.170  1.00  0.00           H  
ATOM   2411 2HG1 VAL   152      14.650  61.910  45.500  1.00  0.00           H  
ATOM   2412 3HG1 VAL   152      14.110  61.030  43.940  1.00  0.00           H  
ATOM   2413 1HG2 VAL   152      14.140  60.350  47.100  1.00  0.00           H  
ATOM   2414 2HG2 VAL   152      13.650  58.620  46.740  1.00  0.00           H  
ATOM   2415 3HG2 VAL   152      12.830  59.900  45.800  1.00  0.00           H  
ATOM   2416  N   MET   153      15.710  59.440  41.940  1.00  0.00           N  
ATOM   2417  CA  MET   153      16.620  59.480  40.800  1.00  0.00           C  
ATOM   2418  C   MET   153      16.290  60.730  39.970  1.00  0.00           C  
ATOM   2419  O   MET   153      15.230  61.330  40.170  1.00  0.00           O  
ATOM   2420  CB  MET   153      16.460  58.240  39.900  1.00  0.00           C  
ATOM   2421  CG  MET   153      15.060  58.000  39.270  1.00  0.00           C  
ATOM   2422  SD  MET   153      14.880  56.240  38.610  1.00  0.00           S  
ATOM   2423  CE  MET   153      15.040  55.360  40.110  1.00  0.00           C  
ATOM   2424  HN  MET   153      14.780  59.700  41.720  1.00  0.00           H  
ATOM   2425  HA  MET   153      17.630  59.510  41.200  1.00  0.00           H  
ATOM   2426  HB1 MET   153      16.680  57.470  40.660  1.00  0.00           H  
ATOM   2427  HB2 MET   153      17.300  58.180  39.170  1.00  0.00           H  
ATOM   2428  HG1 MET   153      14.840  58.690  38.430  1.00  0.00           H  
ATOM   2429  HG2 MET   153      14.270  58.120  40.050  1.00  0.00           H  
ATOM   2430  HE1 MET   153      14.920  54.300  39.800  1.00  0.00           H  
ATOM   2431  HE2 MET   153      14.290  55.600  40.900  1.00  0.00           H  
ATOM   2432  HE3 MET   153      16.060  55.500  40.530  1.00  0.00           H  
ATOM   2433  N   GLU   154      17.210  61.110  39.030  1.00  0.00           N  
ATOM   2434  CA  GLU   154      17.010  62.300  38.180  1.00  0.00           C  
ATOM   2435  C   GLU   154      15.790  62.150  37.250  1.00  0.00           C  
ATOM   2436  O   GLU   154      15.570  61.100  36.630  1.00  0.00           O  
ATOM   2437  CB  GLU   154      18.240  62.570  37.270  1.00  0.00           C  
ATOM   2438  CG  GLU   154      18.480  61.640  36.110  1.00  0.00           C  
ATOM   2439  CD  GLU   154      19.830  61.930  35.450  1.00  0.00           C  
ATOM   2440  OE1 GLU   154      20.620  60.990  35.460  1.00  0.00           O  
ATOM   2441  OE2 GLU   154      20.040  63.000  34.830  1.00  0.00           O1-
ATOM   2442  HN  GLU   154      18.050  60.570  38.910  1.00  0.00           H  
ATOM   2443  HA  GLU   154      16.840  63.110  38.870  1.00  0.00           H  
ATOM   2444  HB1 GLU   154      19.110  62.690  37.950  1.00  0.00           H  
ATOM   2445  HB2 GLU   154      18.050  63.580  36.830  1.00  0.00           H  
ATOM   2446  HG1 GLU   154      17.620  61.690  35.420  1.00  0.00           H  
ATOM   2447  HG2 GLU   154      18.410  60.580  36.430  1.00  0.00           H  
ATOM   2448  N   TYR   155      14.990  63.230  37.130  1.00  0.00           N  
ATOM   2449  CA  TYR   155      13.810  63.300  36.250  1.00  0.00           C  
ATOM   2450  C   TYR   155      14.250  63.710  34.750  1.00  0.00           C  
ATOM   2451  O   TYR   155      15.260  64.490  34.650  1.00  0.00           O  
ATOM   2452  CB  TYR   155      12.740  64.280  36.770  1.00  0.00           C  
ATOM   2453  CG  TYR   155      11.700  64.720  35.790  1.00  0.00           C  
ATOM   2454  CD1 TYR   155      10.960  63.690  35.200  1.00  0.00           C  
ATOM   2455  CD2 TYR   155      11.340  66.050  35.530  1.00  0.00           C  
ATOM   2456  CE1 TYR   155       9.810  63.930  34.460  1.00  0.00           C  
ATOM   2457  CE2 TYR   155      10.140  66.260  34.720  1.00  0.00           C  
ATOM   2458  CZ  TYR   155       9.410  65.180  34.190  1.00  0.00           C  
ATOM   2459  OH  TYR   155       8.200  65.400  33.550  1.00  0.00           O  
ATOM   2460  HN  TYR   155      15.170  64.090  37.580  1.00  0.00           H  
ATOM   2461  HA  TYR   155      13.480  62.270  36.280  1.00  0.00           H  
ATOM   2462  HB1 TYR   155      13.260  65.220  37.060  1.00  0.00           H  
ATOM   2463  HB2 TYR   155      12.330  63.900  37.730  1.00  0.00           H  
ATOM   2464  HD1 TYR   155      11.260  62.660  35.350  1.00  0.00           H  
ATOM   2465  HD2 TYR   155      11.900  66.850  35.980  1.00  0.00           H  
ATOM   2466  HE1 TYR   155       9.230  63.100  34.070  1.00  0.00           H  
ATOM   2467  HE2 TYR   155       9.740  67.230  34.470  1.00  0.00           H  
ATOM   2468  HH  TYR   155       8.260  66.330  33.360  1.00  0.00           H  
ATOM   2469  N   MET   156      13.720  63.130  33.590  1.00  0.00           N  
ATOM   2470  CA  MET   156      13.970  63.730  32.260  1.00  0.00           C  
ATOM   2471  C   MET   156      12.730  64.130  31.450  1.00  0.00           C  
ATOM   2472  O   MET   156      11.990  63.310  30.870  1.00  0.00           O  
ATOM   2473  CB  MET   156      14.840  62.620  31.530  1.00  0.00           C  
ATOM   2474  CG  MET   156      15.930  62.010  32.360  1.00  0.00           C  
ATOM   2475  SD  MET   156      17.120  60.970  31.510  1.00  0.00           S  
ATOM   2476  CE  MET   156      17.720  61.980  30.130  1.00  0.00           C  
ATOM   2477  HN  MET   156      13.040  62.400  33.630  1.00  0.00           H  
ATOM   2478  HA  MET   156      14.570  64.620  32.390  1.00  0.00           H  
ATOM   2479  HB1 MET   156      15.170  62.910  30.500  1.00  0.00           H  
ATOM   2480  HB2 MET   156      14.120  61.800  31.360  1.00  0.00           H  
ATOM   2481  HG1 MET   156      15.700  61.520  33.340  1.00  0.00           H  
ATOM   2482  HG2 MET   156      16.470  62.880  32.790  1.00  0.00           H  
ATOM   2483  HE1 MET   156      18.390  61.380  29.480  1.00  0.00           H  
ATOM   2484  HE2 MET   156      18.110  62.930  30.560  1.00  0.00           H  
ATOM   2485  HE3 MET   156      16.880  62.260  29.440  1.00  0.00           H  
ATOM   2486  N   PRO   157      12.370  65.390  31.430  1.00  0.00           N  
ATOM   2487  CA  PRO   157      11.120  65.810  30.780  1.00  0.00           C  
ATOM   2488  C   PRO   157      11.150  65.880  29.210  1.00  0.00           C  
ATOM   2489  O   PRO   157      10.270  66.520  28.670  1.00  0.00           O  
ATOM   2490  CB  PRO   157      10.880  67.220  31.350  1.00  0.00           C  
ATOM   2491  CG  PRO   157      12.290  67.750  31.590  1.00  0.00           C  
ATOM   2492  CD  PRO   157      13.060  66.510  31.990  1.00  0.00           C  
ATOM   2493  HA  PRO   157      10.240  65.260  31.100  1.00  0.00           H  
ATOM   2494  HB1 PRO   157      10.550  67.100  32.400  1.00  0.00           H  
ATOM   2495  HB2 PRO   157      10.210  67.960  30.860  1.00  0.00           H  
ATOM   2496  HG1 PRO   157      12.660  68.220  30.650  1.00  0.00           H  
ATOM   2497  HG2 PRO   157      12.370  68.610  32.290  1.00  0.00           H  
ATOM   2498  HD1 PRO   157      14.070  66.540  31.520  1.00  0.00           H  
ATOM   2499  HD2 PRO   157      13.080  66.310  33.080  1.00  0.00           H  
ATOM   2500  N   GLY   158      12.030  65.070  28.450  1.00  0.00           N  
ATOM   2501  CA  GLY   158      12.140  65.020  26.960  1.00  0.00           C  
ATOM   2502  C   GLY   158      11.240  64.050  26.330  1.00  0.00           C  
ATOM   2503  O   GLY   158      11.060  64.040  25.110  1.00  0.00           O  
ATOM   2504  HN  GLY   158      12.770  64.540  28.860  1.00  0.00           H  
ATOM   2505  HA1 GLY   158      13.130  64.800  26.630  1.00  0.00           H  
ATOM   2506  HA2 GLY   158      11.830  65.930  26.450  1.00  0.00           H  
ATOM   2507  N   GLY   159      10.630  63.210  27.140  1.00  0.00           N  
ATOM   2508  CA  GLY   159      10.080  61.860  26.830  1.00  0.00           C  
ATOM   2509  C   GLY   159      11.050  60.850  26.430  1.00  0.00           C  
ATOM   2510  O   GLY   159      12.240  61.180  26.230  1.00  0.00           O  
ATOM   2511  HN  GLY   159      10.650  63.400  28.120  1.00  0.00           H  
ATOM   2512  HA1 GLY   159       9.250  62.040  26.150  1.00  0.00           H  
ATOM   2513  HA2 GLY   159       9.660  61.470  27.740  1.00  0.00           H  
ATOM   2514  N   ASP   160      10.670  59.580  26.150  1.00  0.00           N  
ATOM   2515  CA  ASP   160      11.520  58.540  25.690  1.00  0.00           C  
ATOM   2516  C   ASP   160      11.880  58.780  24.230  1.00  0.00           C  
ATOM   2517  O   ASP   160      11.240  59.410  23.410  1.00  0.00           O  
ATOM   2518  CB  ASP   160      11.060  57.080  25.950  1.00  0.00           C  
ATOM   2519  CG  ASP   160       9.730  56.670  25.540  1.00  0.00           C  
ATOM   2520  OD1 ASP   160       9.250  55.570  25.910  1.00  0.00           O  
ATOM   2521  OD2 ASP   160       8.980  57.490  24.890  1.00  0.00           O1-
ATOM   2522  HN  ASP   160       9.730  59.250  26.260  1.00  0.00           H  
ATOM   2523  HA  ASP   160      12.370  58.640  26.350  1.00  0.00           H  
ATOM   2524  HB1 ASP   160      11.110  56.840  27.040  1.00  0.00           H  
ATOM   2525  HB2 ASP   160      11.770  56.380  25.460  1.00  0.00           H  
ATOM   2526  N   LEU   161      13.000  58.190  23.770  1.00  0.00           N  
ATOM   2527  CA  LEU   161      13.420  58.200  22.330  1.00  0.00           C  
ATOM   2528  C   LEU   161      12.360  57.700  21.290  1.00  0.00           C  
ATOM   2529  O   LEU   161      12.100  58.250  20.210  1.00  0.00           O  
ATOM   2530  CB  LEU   161      14.770  57.390  22.020  1.00  0.00           C  
ATOM   2531  CG  LEU   161      15.370  57.280  20.560  1.00  0.00           C  
ATOM   2532  CD1 LEU   161      15.680  58.670  19.870  1.00  0.00           C  
ATOM   2533  CD2 LEU   161      16.660  56.430  20.660  1.00  0.00           C  
ATOM   2534  HN  LEU   161      13.710  57.830  24.380  1.00  0.00           H  
ATOM   2535  HA  LEU   161      13.590  59.200  21.990  1.00  0.00           H  
ATOM   2536  HB1 LEU   161      14.550  56.380  22.420  1.00  0.00           H  
ATOM   2537  HB2 LEU   161      15.490  57.830  22.740  1.00  0.00           H  
ATOM   2538  HG  LEU   161      14.610  56.790  19.910  1.00  0.00           H  
ATOM   2539 1HD1 LEU   161      16.260  59.320  20.560  1.00  0.00           H  
ATOM   2540 2HD1 LEU   161      14.730  59.100  19.500  1.00  0.00           H  
ATOM   2541 3HD1 LEU   161      16.260  58.490  18.940  1.00  0.00           H  
ATOM   2542 1HD2 LEU   161      17.560  56.970  21.010  1.00  0.00           H  
ATOM   2543 2HD2 LEU   161      16.910  56.150  19.610  1.00  0.00           H  
ATOM   2544 3HD2 LEU   161      16.460  55.620  21.390  1.00  0.00           H  
ATOM   2545  N   VAL   162      11.680  56.630  21.680  1.00  0.00           N  
ATOM   2546  CA  VAL   162      10.600  55.960  20.870  1.00  0.00           C  
ATOM   2547  C   VAL   162       9.250  56.900  20.740  1.00  0.00           C  
ATOM   2548  O   VAL   162       8.450  56.770  19.850  1.00  0.00           O  
ATOM   2549  CB  VAL   162      10.210  54.540  21.350  1.00  0.00           C  
ATOM   2550  CG1 VAL   162       9.740  54.510  22.880  1.00  0.00           C  
ATOM   2551  CG2 VAL   162       9.310  53.820  20.320  1.00  0.00           C  
ATOM   2552  HN  VAL   162      11.900  55.990  22.420  1.00  0.00           H  
ATOM   2553  HA  VAL   162      10.980  55.780  19.880  1.00  0.00           H  
ATOM   2554  HB  VAL   162      11.150  53.960  21.380  1.00  0.00           H  
ATOM   2555 1HG1 VAL   162       9.620  53.420  23.070  1.00  0.00           H  
ATOM   2556 2HG1 VAL   162       8.750  55.000  23.010  1.00  0.00           H  
ATOM   2557 3HG1 VAL   162      10.530  54.920  23.540  1.00  0.00           H  
ATOM   2558 1HG2 VAL   162       9.010  52.840  20.720  1.00  0.00           H  
ATOM   2559 2HG2 VAL   162       9.890  53.870  19.370  1.00  0.00           H  
ATOM   2560 3HG2 VAL   162       8.330  54.280  20.090  1.00  0.00           H  
ATOM   2561  N   ASN   163       9.030  57.790  21.750  1.00  0.00           N  
ATOM   2562  CA  ASN   163       7.960  58.800  21.660  1.00  0.00           C  
ATOM   2563  C   ASN   163       8.350  59.800  20.590  1.00  0.00           C  
ATOM   2564  O   ASN   163       7.560  60.210  19.750  1.00  0.00           O  
ATOM   2565  CB  ASN   163       7.660  59.580  23.010  1.00  0.00           C  
ATOM   2566  CG  ASN   163       6.620  60.750  22.860  1.00  0.00           C  
ATOM   2567  ND2 ASN   163       7.250  61.940  23.030  1.00  0.00           N  
ATOM   2568  OD1 ASN   163       5.380  60.600  22.660  1.00  0.00           O  
ATOM   2569  HN  ASN   163       9.610  57.760  22.560  1.00  0.00           H  
ATOM   2570  HA  ASN   163       7.080  58.300  21.300  1.00  0.00           H  
ATOM   2571  HB1 ASN   163       8.570  59.900  23.550  1.00  0.00           H  
ATOM   2572  HB2 ASN   163       7.250  58.740  23.610  1.00  0.00           H  
ATOM   2573 1HD2 ASN   163       8.230  62.030  23.180  1.00  0.00           H  
ATOM   2574 2HD2 ASN   163       6.750  62.810  23.160  1.00  0.00           H  
ATOM   2575  N   LEU   164       9.640  60.220  20.490  1.00  0.00           N  
ATOM   2576  CA  LEU   164      10.070  60.990  19.330  1.00  0.00           C  
ATOM   2577  C   LEU   164      10.040  60.340  17.940  1.00  0.00           C  
ATOM   2578  O   LEU   164       9.380  60.780  17.000  1.00  0.00           O  
ATOM   2579  CB  LEU   164      11.420  61.720  19.650  1.00  0.00           C  
ATOM   2580  CG  LEU   164      12.210  62.370  18.550  1.00  0.00           C  
ATOM   2581  CD1 LEU   164      11.420  63.520  17.950  1.00  0.00           C  
ATOM   2582  CD2 LEU   164      13.510  62.930  19.110  1.00  0.00           C  
ATOM   2583  HN  LEU   164      10.370  60.020  21.150  1.00  0.00           H  
ATOM   2584  HA  LEU   164       9.380  61.820  19.370  1.00  0.00           H  
ATOM   2585  HB1 LEU   164      12.060  60.950  20.110  1.00  0.00           H  
ATOM   2586  HB2 LEU   164      11.160  62.520  20.380  1.00  0.00           H  
ATOM   2587  HG  LEU   164      12.430  61.750  17.650  1.00  0.00           H  
ATOM   2588 1HD1 LEU   164      10.460  63.220  17.510  1.00  0.00           H  
ATOM   2589 2HD1 LEU   164      12.080  63.970  17.170  1.00  0.00           H  
ATOM   2590 3HD1 LEU   164      11.200  64.310  18.700  1.00  0.00           H  
ATOM   2591 1HD2 LEU   164      14.090  62.160  19.670  1.00  0.00           H  
ATOM   2592 2HD2 LEU   164      13.360  63.740  19.850  1.00  0.00           H  
ATOM   2593 3HD2 LEU   164      14.170  63.230  18.270  1.00  0.00           H  
ATOM   2594  N   MET   165      10.560  59.130  17.900  1.00  0.00           N  
ATOM   2595  CA  MET   165      10.370  58.180  16.800  1.00  0.00           C  
ATOM   2596  C   MET   165       8.970  57.910  16.350  1.00  0.00           C  
ATOM   2597  O   MET   165       8.720  57.580  15.190  1.00  0.00           O  
ATOM   2598  CB  MET   165      11.090  56.770  17.060  1.00  0.00           C  
ATOM   2599  CG  MET   165      12.690  56.820  16.950  1.00  0.00           C  
ATOM   2600  SD  MET   165      13.330  55.190  17.510  1.00  0.00           S  
ATOM   2601  CE  MET   165      12.330  53.880  16.740  1.00  0.00           C  
ATOM   2602  HN  MET   165      11.210  58.910  18.630  1.00  0.00           H  
ATOM   2603  HA  MET   165      10.720  58.740  15.950  1.00  0.00           H  
ATOM   2604  HB1 MET   165      10.720  56.040  16.320  1.00  0.00           H  
ATOM   2605  HB2 MET   165      10.630  56.510  18.040  1.00  0.00           H  
ATOM   2606  HG1 MET   165      13.170  57.650  17.520  1.00  0.00           H  
ATOM   2607  HG2 MET   165      12.950  56.950  15.870  1.00  0.00           H  
ATOM   2608  HE1 MET   165      12.380  54.040  15.640  1.00  0.00           H  
ATOM   2609  HE2 MET   165      11.270  53.880  17.050  1.00  0.00           H  
ATOM   2610  HE3 MET   165      12.740  52.890  17.040  1.00  0.00           H  
ATOM   2611  N   SER   166       7.980  57.850  17.230  1.00  0.00           N  
ATOM   2612  CA  SER   166       6.540  57.670  16.970  1.00  0.00           C  
ATOM   2613  C   SER   166       5.880  58.770  16.190  1.00  0.00           C  
ATOM   2614  O   SER   166       5.050  58.580  15.310  1.00  0.00           O  
ATOM   2615  CB  SER   166       5.800  57.470  18.270  1.00  0.00           C  
ATOM   2616  OG  SER   166       4.360  57.140  18.090  1.00  0.00           O  
ATOM   2617  HN  SER   166       8.160  57.830  18.210  1.00  0.00           H  
ATOM   2618  HA  SER   166       6.440  56.810  16.320  1.00  0.00           H  
ATOM   2619  HB1 SER   166       5.930  58.410  18.840  1.00  0.00           H  
ATOM   2620  HB2 SER   166       6.350  56.690  18.840  1.00  0.00           H  
ATOM   2621  HG1 SER   166       4.300  56.460  17.410  1.00  0.00           H  
ATOM   2622  N   ASN   167       6.180  59.990  16.690  1.00  0.00           N  
ATOM   2623  CA  ASN   167       5.430  61.140  16.290  1.00  0.00           C  
ATOM   2624  C   ASN   167       6.180  61.970  15.230  1.00  0.00           C  
ATOM   2625  O   ASN   167       5.700  62.960  14.720  1.00  0.00           O  
ATOM   2626  CB  ASN   167       5.380  62.040  17.570  1.00  0.00           C  
ATOM   2627  CG  ASN   167       4.530  61.470  18.630  1.00  0.00           C  
ATOM   2628  ND2 ASN   167       4.910  61.820  19.900  1.00  0.00           N  
ATOM   2629  OD1 ASN   167       3.660  60.650  18.430  1.00  0.00           O  
ATOM   2630  HN  ASN   167       6.770  60.100  17.470  1.00  0.00           H  
ATOM   2631  HA  ASN   167       4.480  60.860  15.900  1.00  0.00           H  
ATOM   2632  HB1 ASN   167       5.000  63.030  17.250  1.00  0.00           H  
ATOM   2633  HB2 ASN   167       6.440  62.200  17.900  1.00  0.00           H  
ATOM   2634 1HD2 ASN   167       4.290  61.500  20.620  1.00  0.00           H  
ATOM   2635 2HD2 ASN   167       5.660  62.470  20.020  1.00  0.00           H  
ATOM   2636  N   TYR   168       7.390  61.510  14.900  1.00  0.00           N  
ATOM   2637  CA  TYR   168       8.220  62.140  13.920  1.00  0.00           C  
ATOM   2638  C   TYR   168       9.040  61.100  13.150  1.00  0.00           C  
ATOM   2639  O   TYR   168       9.400  60.060  13.640  1.00  0.00           O  
ATOM   2640  CB  TYR   168       9.180  63.120  14.630  1.00  0.00           C  
ATOM   2641  CG  TYR   168       8.450  64.430  15.110  1.00  0.00           C  
ATOM   2642  CD1 TYR   168       8.120  65.430  14.240  1.00  0.00           C  
ATOM   2643  CD2 TYR   168       8.250  64.680  16.510  1.00  0.00           C  
ATOM   2644  CE1 TYR   168       7.430  66.540  14.650  1.00  0.00           C  
ATOM   2645  CE2 TYR   168       7.720  65.930  16.970  1.00  0.00           C  
ATOM   2646  CZ  TYR   168       7.270  66.820  16.040  1.00  0.00           C  
ATOM   2647  OH  TYR   168       6.750  68.050  16.440  1.00  0.00           O  
ATOM   2648  HN  TYR   168       7.700  60.840  15.570  1.00  0.00           H  
ATOM   2649  HA  TYR   168       7.650  62.730  13.230  1.00  0.00           H  
ATOM   2650  HB1 TYR   168       9.970  63.550  13.970  1.00  0.00           H  
ATOM   2651  HB2 TYR   168       9.630  62.600  15.510  1.00  0.00           H  
ATOM   2652  HD1 TYR   168       8.290  65.330  13.180  1.00  0.00           H  
ATOM   2653  HD2 TYR   168       8.560  63.870  17.150  1.00  0.00           H  
ATOM   2654  HE1 TYR   168       7.290  67.340  13.940  1.00  0.00           H  
ATOM   2655  HE2 TYR   168       7.720  66.120  18.030  1.00  0.00           H  
ATOM   2656  HH  TYR   168       6.630  68.630  15.680  1.00  0.00           H  
ATOM   2657  N   ASP   169       9.360  61.180  11.800  1.00  0.00           N  
ATOM   2658  CA  ASP   169      10.470  60.360  11.220  1.00  0.00           C  
ATOM   2659  C   ASP   169      11.830  60.890  11.690  1.00  0.00           C  
ATOM   2660  O   ASP   169      11.920  61.980  12.290  1.00  0.00           O  
ATOM   2661  CB  ASP   169      10.200  60.160   9.690  1.00  0.00           C  
ATOM   2662  CG  ASP   169      10.760  61.290   8.770  1.00  0.00           C  
ATOM   2663  OD1 ASP   169      10.750  62.520   9.030  1.00  0.00           O  
ATOM   2664  OD2 ASP   169      11.040  60.950   7.600  1.00  0.00           O1-
ATOM   2665  HN  ASP   169       9.050  61.930  11.200  1.00  0.00           H  
ATOM   2666  HA  ASP   169      10.370  59.370  11.650  1.00  0.00           H  
ATOM   2667  HB1 ASP   169       9.120  60.100   9.410  1.00  0.00           H  
ATOM   2668  HB2 ASP   169      10.770  59.280   9.300  1.00  0.00           H  
ATOM   2669  N   VAL   170      12.870  60.130  11.400  1.00  0.00           N  
ATOM   2670  CA  VAL   170      14.180  60.500  11.860  1.00  0.00           C  
ATOM   2671  C   VAL   170      15.040  60.760  10.630  1.00  0.00           C  
ATOM   2672  O   VAL   170      15.170  59.860   9.750  1.00  0.00           O  
ATOM   2673  CB  VAL   170      14.680  59.400  12.690  1.00  0.00           C  
ATOM   2674  CG1 VAL   170      15.980  59.890  13.320  1.00  0.00           C  
ATOM   2675  CG2 VAL   170      13.690  59.140  13.820  1.00  0.00           C  
ATOM   2676  HN  VAL   170      12.830  59.220  10.990  1.00  0.00           H  
ATOM   2677  HA  VAL   170      14.110  61.290  12.590  1.00  0.00           H  
ATOM   2678  HB  VAL   170      14.820  58.430  12.160  1.00  0.00           H  
ATOM   2679 1HG1 VAL   170      15.800  60.940  13.650  1.00  0.00           H  
ATOM   2680 2HG1 VAL   170      16.880  59.830  12.690  1.00  0.00           H  
ATOM   2681 3HG1 VAL   170      16.190  59.190  14.160  1.00  0.00           H  
ATOM   2682 1HG2 VAL   170      14.030  58.400  14.570  1.00  0.00           H  
ATOM   2683 2HG2 VAL   170      12.710  58.700  13.510  1.00  0.00           H  
ATOM   2684 3HG2 VAL   170      13.450  60.060  14.390  1.00  0.00           H  
ATOM   2685  N   PRO   171      15.710  61.940  10.450  1.00  0.00           N  
ATOM   2686  CA  PRO   171      16.750  62.170   9.530  1.00  0.00           C  
ATOM   2687  C   PRO   171      17.930  61.140   9.700  1.00  0.00           C  
ATOM   2688  O   PRO   171      18.320  60.760  10.820  1.00  0.00           O  
ATOM   2689  CB  PRO   171      17.260  63.600   9.730  1.00  0.00           C  
ATOM   2690  CG  PRO   171      16.040  64.300  10.390  1.00  0.00           C  
ATOM   2691  CD  PRO   171      15.400  63.170  11.160  1.00  0.00           C  
ATOM   2692  HA  PRO   171      16.290  62.280   8.550  1.00  0.00           H  
ATOM   2693  HB1 PRO   171      17.460  64.130   8.770  1.00  0.00           H  
ATOM   2694  HB2 PRO   171      18.130  63.580  10.420  1.00  0.00           H  
ATOM   2695  HG1 PRO   171      16.260  65.160  11.050  1.00  0.00           H  
ATOM   2696  HG2 PRO   171      15.290  64.600   9.630  1.00  0.00           H  
ATOM   2697  HD1 PRO   171      15.920  63.100  12.140  1.00  0.00           H  
ATOM   2698  HD2 PRO   171      14.340  63.320  11.430  1.00  0.00           H  
ATOM   2699  N   GLU   172      18.560  60.770   8.580  1.00  0.00           N  
ATOM   2700  CA  GLU   172      19.760  59.950   8.630  1.00  0.00           C  
ATOM   2701  C   GLU   172      20.900  60.550   9.520  1.00  0.00           C  
ATOM   2702  O   GLU   172      21.590  59.860  10.370  1.00  0.00           O  
ATOM   2703  CB  GLU   172      20.380  59.460   7.280  1.00  0.00           C  
ATOM   2704  CG  GLU   172      21.450  58.290   7.410  1.00  0.00           C  
ATOM   2705  CD  GLU   172      22.140  58.020   6.120  1.00  0.00           C  
ATOM   2706  OE1 GLU   172      23.380  58.270   6.060  1.00  0.00           O  
ATOM   2707  OE2 GLU   172      21.510  57.510   5.200  1.00  0.00           O1-
ATOM   2708  HN  GLU   172      18.160  60.930   7.680  1.00  0.00           H  
ATOM   2709  HA  GLU   172      19.440  59.060   9.160  1.00  0.00           H  
ATOM   2710  HB1 GLU   172      20.930  60.200   6.660  1.00  0.00           H  
ATOM   2711  HB2 GLU   172      19.540  59.050   6.680  1.00  0.00           H  
ATOM   2712  HG1 GLU   172      20.870  57.430   7.810  1.00  0.00           H  
ATOM   2713  HG2 GLU   172      22.200  58.440   8.220  1.00  0.00           H  
ATOM   2714  N   LYS   173      21.120  61.880   9.440  1.00  0.00           N  
ATOM   2715  CA  LYS   173      22.040  62.690  10.220  1.00  0.00           C  
ATOM   2716  C   LYS   173      21.800  62.620  11.700  1.00  0.00           C  
ATOM   2717  O   LYS   173      22.660  62.240  12.470  1.00  0.00           O  
ATOM   2718  CB  LYS   173      21.870  64.180   9.880  1.00  0.00           C  
ATOM   2719  CG  LYS   173      22.630  64.580   8.640  1.00  0.00           C  
ATOM   2720  CD  LYS   173      24.170  64.350   8.700  1.00  0.00           C  
ATOM   2721  CE  LYS   173      25.030  65.080   7.720  1.00  0.00           C  
ATOM   2722  NZ  LYS   173      24.740  64.660   6.350  1.00  0.00           N1+
ATOM   2723  HN  LYS   173      20.710  62.370   8.680  1.00  0.00           H  
ATOM   2724  HA  LYS   173      23.020  62.280  10.030  1.00  0.00           H  
ATOM   2725  HB1 LYS   173      22.180  64.910  10.660  1.00  0.00           H  
ATOM   2726  HB2 LYS   173      20.810  64.350   9.620  1.00  0.00           H  
ATOM   2727  HG1 LYS   173      22.500  65.680   8.580  1.00  0.00           H  
ATOM   2728  HG2 LYS   173      22.360  64.150   7.650  1.00  0.00           H  
ATOM   2729  HD1 LYS   173      24.400  63.270   8.530  1.00  0.00           H  
ATOM   2730  HD2 LYS   173      24.630  64.800   9.600  1.00  0.00           H  
ATOM   2731  HE1 LYS   173      26.070  64.800   8.010  1.00  0.00           H  
ATOM   2732  HE2 LYS   173      25.010  66.170   7.900  1.00  0.00           H  
ATOM   2733  HZ1 LYS   173      25.260  65.180   5.610  1.00  0.00           H  
ATOM   2734  HZ2 LYS   173      23.720  64.610   6.200  1.00  0.00           H  
ATOM   2735  HZ3 LYS   173      24.990  63.650   6.260  1.00  0.00           H  
ATOM   2736  N   TRP   174      20.540  62.740  12.130  1.00  0.00           N  
ATOM   2737  CA  TRP   174      20.070  62.530  13.540  1.00  0.00           C  
ATOM   2738  C   TRP   174      20.110  61.120  13.950  1.00  0.00           C  
ATOM   2739  O   TRP   174      20.510  60.780  15.070  1.00  0.00           O  
ATOM   2740  CB  TRP   174      18.570  63.030  13.740  1.00  0.00           C  
ATOM   2741  CG  TRP   174      18.280  64.490  13.630  1.00  0.00           C  
ATOM   2742  CD1 TRP   174      18.960  65.420  12.930  1.00  0.00           C  
ATOM   2743  CD2 TRP   174      17.010  65.060  13.940  1.00  0.00           C  
ATOM   2744  CE2 TRP   174      17.050  66.370  13.420  1.00  0.00           C  
ATOM   2745  CE3 TRP   174      15.830  64.690  14.590  1.00  0.00           C  
ATOM   2746  NE1 TRP   174      18.260  66.590  12.900  1.00  0.00           N  
ATOM   2747  CZ2 TRP   174      16.040  67.270  13.520  1.00  0.00           C  
ATOM   2748  CZ3 TRP   174      14.810  65.630  14.740  1.00  0.00           C  
ATOM   2749  CH2 TRP   174      14.900  66.920  14.280  1.00  0.00           C  
ATOM   2750  HN  TRP   174      19.850  62.940  11.440  1.00  0.00           H  
ATOM   2751  HA  TRP   174      20.680  63.090  14.240  1.00  0.00           H  
ATOM   2752  HB1 TRP   174      18.250  62.820  14.780  1.00  0.00           H  
ATOM   2753  HB2 TRP   174      17.880  62.530  13.040  1.00  0.00           H  
ATOM   2754  HD1 TRP   174      20.030  65.330  12.760  1.00  0.00           H  
ATOM   2755  HE1 TRP   174      18.580  67.500  12.760  1.00  0.00           H  
ATOM   2756  HE3 TRP   174      15.810  63.670  14.930  1.00  0.00           H  
ATOM   2757  HZ2 TRP   174      16.080  68.280  13.130  1.00  0.00           H  
ATOM   2758  HZ3 TRP   174      13.900  65.360  15.270  1.00  0.00           H  
ATOM   2759  HH2 TRP   174      14.110  67.580  14.590  1.00  0.00           H  
ATOM   2760  N   ALA   175      19.940  60.130  13.010  1.00  0.00           N  
ATOM   2761  CA  ALA   175      20.200  58.690  13.260  1.00  0.00           C  
ATOM   2762  C   ALA   175      21.640  58.390  13.490  1.00  0.00           C  
ATOM   2763  O   ALA   175      22.000  57.600  14.390  1.00  0.00           O  
ATOM   2764  CB  ALA   175      19.620  57.870  12.070  1.00  0.00           C  
ATOM   2765  HN  ALA   175      19.660  60.490  12.120  1.00  0.00           H  
ATOM   2766  HA  ALA   175      19.830  58.380  14.220  1.00  0.00           H  
ATOM   2767  HB1 ALA   175      19.840  56.790  12.190  1.00  0.00           H  
ATOM   2768  HB2 ALA   175      20.050  58.140  11.080  1.00  0.00           H  
ATOM   2769  HB3 ALA   175      18.520  58.030  12.030  1.00  0.00           H  
ATOM   2770  N   ARG   176      22.580  58.980  12.760  1.00  0.00           N  
ATOM   2771  CA  ARG   176      24.050  59.070  13.050  1.00  0.00           C  
ATOM   2772  C   ARG   176      24.360  59.660  14.330  1.00  0.00           C  
ATOM   2773  O   ARG   176      25.170  59.130  15.020  1.00  0.00           O  
ATOM   2774  CB  ARG   176      24.850  59.850  11.920  1.00  0.00           C  
ATOM   2775  CG  ARG   176      24.680  59.290  10.480  1.00  0.00           C  
ATOM   2776  CD  ARG   176      25.090  60.160   9.270  1.00  0.00           C  
ATOM   2777  NE  ARG   176      25.200  59.300   8.000  1.00  0.00           N  
ATOM   2778  CZ  ARG   176      26.290  59.100   7.320  1.00  0.00           C  
ATOM   2779  NH1 ARG   176      27.470  59.300   7.830  1.00  0.00           N1+
ATOM   2780  NH2 ARG   176      26.160  58.650   6.060  1.00  0.00           N  
ATOM   2781  HN  ARG   176      22.290  59.390  11.890  1.00  0.00           H  
ATOM   2782  HA  ARG   176      24.360  58.040  13.110  1.00  0.00           H  
ATOM   2783  HB1 ARG   176      25.930  59.910  12.160  1.00  0.00           H  
ATOM   2784  HB2 ARG   176      24.540  60.920  11.840  1.00  0.00           H  
ATOM   2785  HG1 ARG   176      23.650  58.890  10.300  1.00  0.00           H  
ATOM   2786  HG2 ARG   176      25.200  58.320  10.590  1.00  0.00           H  
ATOM   2787  HD1 ARG   176      26.110  60.530   9.520  1.00  0.00           H  
ATOM   2788  HD2 ARG   176      24.450  61.060   9.130  1.00  0.00           H  
ATOM   2789  HE  ARG   176      24.430  59.150   7.370  1.00  0.00           H  
ATOM   2790 1HH1 ARG   176      27.520  59.120   8.810  1.00  0.00           H  
ATOM   2791 2HH1 ARG   176      28.260  59.040   7.270  1.00  0.00           H  
ATOM   2792 1HH2 ARG   176      25.250  58.290   5.860  1.00  0.00           H  
ATOM   2793 2HH2 ARG   176      26.950  58.390   5.510  1.00  0.00           H  
ATOM   2794  N   PHE   177      23.740  60.810  14.750  1.00  0.00           N  
ATOM   2795  CA  PHE   177      23.920  61.320  16.110  1.00  0.00           C  
ATOM   2796  C   PHE   177      23.410  60.300  17.220  1.00  0.00           C  
ATOM   2797  O   PHE   177      24.150  59.950  18.120  1.00  0.00           O  
ATOM   2798  CB  PHE   177      23.050  62.550  16.240  1.00  0.00           C  
ATOM   2799  CG  PHE   177      23.510  63.320  17.420  1.00  0.00           C  
ATOM   2800  CD1 PHE   177      22.840  63.130  18.650  1.00  0.00           C  
ATOM   2801  CD2 PHE   177      24.650  64.080  17.450  1.00  0.00           C  
ATOM   2802  CE1 PHE   177      23.220  63.790  19.810  1.00  0.00           C  
ATOM   2803  CE2 PHE   177      24.970  64.870  18.620  1.00  0.00           C  
ATOM   2804  CZ  PHE   177      24.260  64.690  19.750  1.00  0.00           C  
ATOM   2805  HN  PHE   177      23.080  61.260  14.150  1.00  0.00           H  
ATOM   2806  HA  PHE   177      24.930  61.630  16.270  1.00  0.00           H  
ATOM   2807  HB1 PHE   177      21.960  62.410  16.350  1.00  0.00           H  
ATOM   2808  HB2 PHE   177      23.150  63.240  15.370  1.00  0.00           H  
ATOM   2809  HD1 PHE   177      22.080  62.380  18.560  1.00  0.00           H  
ATOM   2810  HD2 PHE   177      25.320  64.170  16.600  1.00  0.00           H  
ATOM   2811  HE1 PHE   177      22.600  63.570  20.670  1.00  0.00           H  
ATOM   2812  HE2 PHE   177      25.810  65.550  18.550  1.00  0.00           H  
ATOM   2813  HZ  PHE   177      24.570  65.230  20.640  1.00  0.00           H  
ATOM   2814  N   TYR   178      22.210  59.770  17.140  1.00  0.00           N  
ATOM   2815  CA  TYR   178      21.680  58.810  18.090  1.00  0.00           C  
ATOM   2816  C   TYR   178      22.330  57.440  18.270  1.00  0.00           C  
ATOM   2817  O   TYR   178      22.470  56.890  19.390  1.00  0.00           O  
ATOM   2818  CB  TYR   178      20.090  58.600  17.830  1.00  0.00           C  
ATOM   2819  CG  TYR   178      19.320  59.870  17.830  1.00  0.00           C  
ATOM   2820  CD1 TYR   178      19.690  61.000  18.490  1.00  0.00           C  
ATOM   2821  CD2 TYR   178      18.120  59.790  17.050  1.00  0.00           C  
ATOM   2822  CE1 TYR   178      18.930  62.160  18.360  1.00  0.00           C  
ATOM   2823  CE2 TYR   178      17.410  60.930  16.940  1.00  0.00           C  
ATOM   2824  CZ  TYR   178      17.730  62.080  17.530  1.00  0.00           C  
ATOM   2825  OH  TYR   178      16.910  63.160  17.350  1.00  0.00           O  
ATOM   2826  HN  TYR   178      21.570  60.120  16.450  1.00  0.00           H  
ATOM   2827  HA  TYR   178      21.830  59.220  19.080  1.00  0.00           H  
ATOM   2828  HB1 TYR   178      19.600  57.880  18.530  1.00  0.00           H  
ATOM   2829  HB2 TYR   178      20.050  58.170  16.810  1.00  0.00           H  
ATOM   2830  HD1 TYR   178      20.680  61.000  18.920  1.00  0.00           H  
ATOM   2831  HD2 TYR   178      17.830  58.940  16.460  1.00  0.00           H  
ATOM   2832  HE1 TYR   178      19.150  63.130  18.770  1.00  0.00           H  
ATOM   2833  HE2 TYR   178      16.440  60.850  16.480  1.00  0.00           H  
ATOM   2834  HH  TYR   178      16.930  63.660  18.170  1.00  0.00           H  
ATOM   2835  N   THR   179      22.800  56.910  17.140  1.00  0.00           N  
ATOM   2836  CA  THR   179      23.580  55.610  17.160  1.00  0.00           C  
ATOM   2837  C   THR   179      24.950  55.700  17.830  1.00  0.00           C  
ATOM   2838  O   THR   179      25.460  54.790  18.470  1.00  0.00           O  
ATOM   2839  CB  THR   179      23.600  54.930  15.820  1.00  0.00           C  
ATOM   2840  CG2 THR   179      24.260  53.570  15.640  1.00  0.00           C  
ATOM   2841  OG1 THR   179      22.240  54.810  15.510  1.00  0.00           O  
ATOM   2842  HN  THR   179      22.580  57.210  16.210  1.00  0.00           H  
ATOM   2843  HA  THR   179      23.000  54.840  17.640  1.00  0.00           H  
ATOM   2844  HB  THR   179      24.050  55.680  15.140  1.00  0.00           H  
ATOM   2845  HG1 THR   179      21.950  55.720  15.440  1.00  0.00           H  
ATOM   2846 1HG2 THR   179      23.570  52.870  16.150  1.00  0.00           H  
ATOM   2847 2HG2 THR   179      25.270  53.760  16.060  1.00  0.00           H  
ATOM   2848 3HG2 THR   179      24.290  53.330  14.560  1.00  0.00           H  
ATOM   2849  N   ALA   180      25.600  56.900  17.500  1.00  0.00           N  
ATOM   2850  CA  ALA   180      26.910  57.390  18.040  1.00  0.00           C  
ATOM   2851  C   ALA   180      26.840  57.440  19.570  1.00  0.00           C  
ATOM   2852  O   ALA   180      27.730  57.060  20.320  1.00  0.00           O  
ATOM   2853  CB  ALA   180      27.270  58.670  17.300  1.00  0.00           C  
ATOM   2854  HN  ALA   180      25.230  57.370  16.710  1.00  0.00           H  
ATOM   2855  HA  ALA   180      27.630  56.600  17.860  1.00  0.00           H  
ATOM   2856  HB1 ALA   180      28.310  58.960  17.540  1.00  0.00           H  
ATOM   2857  HB2 ALA   180      26.600  59.520  17.560  1.00  0.00           H  
ATOM   2858  HB3 ALA   180      27.110  58.580  16.200  1.00  0.00           H  
ATOM   2859  N   GLU   181      25.740  58.020  20.170  1.00  0.00           N  
ATOM   2860  CA  GLU   181      25.540  58.080  21.550  1.00  0.00           C  
ATOM   2861  C   GLU   181      25.300  56.650  22.120  1.00  0.00           C  
ATOM   2862  O   GLU   181      25.980  56.290  23.110  1.00  0.00           O  
ATOM   2863  CB  GLU   181      24.360  58.990  21.930  1.00  0.00           C  
ATOM   2864  CG  GLU   181      24.820  60.430  21.630  1.00  0.00           C  
ATOM   2865  CD  GLU   181      24.120  61.500  22.520  1.00  0.00           C  
ATOM   2866  OE1 GLU   181      22.920  61.420  22.930  1.00  0.00           O  
ATOM   2867  OE2 GLU   181      24.830  62.520  22.790  1.00  0.00           O1-
ATOM   2868  HN  GLU   181      25.050  58.470  19.610  1.00  0.00           H  
ATOM   2869  HA  GLU   181      26.500  58.410  21.900  1.00  0.00           H  
ATOM   2870  HB1 GLU   181      24.140  58.850  23.010  1.00  0.00           H  
ATOM   2871  HB2 GLU   181      23.520  58.730  21.250  1.00  0.00           H  
ATOM   2872  HG1 GLU   181      24.750  60.640  20.540  1.00  0.00           H  
ATOM   2873  HG2 GLU   181      25.900  60.530  21.870  1.00  0.00           H  
ATOM   2874  N   VAL   182      24.450  55.760  21.500  1.00  0.00           N  
ATOM   2875  CA  VAL   182      24.290  54.420  21.990  1.00  0.00           C  
ATOM   2876  C   VAL   182      25.650  53.670  22.080  1.00  0.00           C  
ATOM   2877  O   VAL   182      26.010  53.080  23.070  1.00  0.00           O  
ATOM   2878  CB  VAL   182      23.420  53.460  21.190  1.00  0.00           C  
ATOM   2879  CG1 VAL   182      23.470  52.030  21.900  1.00  0.00           C  
ATOM   2880  CG2 VAL   182      22.030  54.010  21.070  1.00  0.00           C  
ATOM   2881  HN  VAL   182      23.830  56.010  20.760  1.00  0.00           H  
ATOM   2882  HA  VAL   182      23.930  54.530  23.000  1.00  0.00           H  
ATOM   2883  HB  VAL   182      23.830  53.270  20.170  1.00  0.00           H  
ATOM   2884 1HG1 VAL   182      24.430  51.460  21.840  1.00  0.00           H  
ATOM   2885 2HG1 VAL   182      22.790  51.250  21.490  1.00  0.00           H  
ATOM   2886 3HG1 VAL   182      23.210  52.160  22.970  1.00  0.00           H  
ATOM   2887 1HG2 VAL   182      21.380  53.200  20.680  1.00  0.00           H  
ATOM   2888 2HG2 VAL   182      21.980  54.830  20.320  1.00  0.00           H  
ATOM   2889 3HG2 VAL   182      21.600  54.230  22.070  1.00  0.00           H  
ATOM   2890  N   VAL   183      26.490  53.850  21.100  1.00  0.00           N  
ATOM   2891  CA  VAL   183      27.800  53.310  21.010  1.00  0.00           C  
ATOM   2892  C   VAL   183      28.750  53.710  22.140  1.00  0.00           C  
ATOM   2893  O   VAL   183      29.410  52.830  22.760  1.00  0.00           O  
ATOM   2894  CB  VAL   183      28.430  53.570  19.610  1.00  0.00           C  
ATOM   2895  CG1 VAL   183      29.940  53.500  19.600  1.00  0.00           C  
ATOM   2896  CG2 VAL   183      27.850  52.640  18.550  1.00  0.00           C  
ATOM   2897  HN  VAL   183      26.280  54.450  20.330  1.00  0.00           H  
ATOM   2898  HA  VAL   183      27.730  52.230  21.130  1.00  0.00           H  
ATOM   2899  HB  VAL   183      28.160  54.580  19.220  1.00  0.00           H  
ATOM   2900 1HG1 VAL   183      30.370  52.570  20.050  1.00  0.00           H  
ATOM   2901 2HG1 VAL   183      30.480  54.390  19.990  1.00  0.00           H  
ATOM   2902 3HG1 VAL   183      30.280  53.540  18.550  1.00  0.00           H  
ATOM   2903 1HG2 VAL   183      28.130  52.750  17.480  1.00  0.00           H  
ATOM   2904 2HG2 VAL   183      26.740  52.580  18.660  1.00  0.00           H  
ATOM   2905 3HG2 VAL   183      28.140  51.590  18.730  1.00  0.00           H  
ATOM   2906  N   LEU   184      28.790  54.980  22.530  1.00  0.00           N  
ATOM   2907  CA  LEU   184      29.440  55.510  23.760  1.00  0.00           C  
ATOM   2908  C   LEU   184      28.720  54.990  25.040  1.00  0.00           C  
ATOM   2909  O   LEU   184      29.430  54.840  26.010  1.00  0.00           O  
ATOM   2910  CB  LEU   184      29.400  57.020  23.600  1.00  0.00           C  
ATOM   2911  CG  LEU   184      30.410  57.690  22.680  1.00  0.00           C  
ATOM   2912  CD1 LEU   184      30.030  59.180  22.720  1.00  0.00           C  
ATOM   2913  CD2 LEU   184      31.890  57.380  23.030  1.00  0.00           C  
ATOM   2914  HN  LEU   184      28.290  55.680  22.040  1.00  0.00           H  
ATOM   2915  HA  LEU   184      30.450  55.130  23.760  1.00  0.00           H  
ATOM   2916  HB1 LEU   184      29.710  57.430  24.580  1.00  0.00           H  
ATOM   2917  HB2 LEU   184      28.350  57.340  23.420  1.00  0.00           H  
ATOM   2918  HG  LEU   184      30.010  57.400  21.680  1.00  0.00           H  
ATOM   2919 1HD1 LEU   184      30.200  59.540  23.760  1.00  0.00           H  
ATOM   2920 2HD1 LEU   184      29.030  59.240  22.240  1.00  0.00           H  
ATOM   2921 3HD1 LEU   184      30.730  59.770  22.090  1.00  0.00           H  
ATOM   2922 1HD2 LEU   184      32.460  58.110  22.410  1.00  0.00           H  
ATOM   2923 2HD2 LEU   184      32.070  56.320  22.730  1.00  0.00           H  
ATOM   2924 3HD2 LEU   184      32.100  57.560  24.110  1.00  0.00           H  
ATOM   2925  N   ALA   185      27.420  54.820  24.990  1.00  0.00           N  
ATOM   2926  CA  ALA   185      26.570  54.400  26.080  1.00  0.00           C  
ATOM   2927  C   ALA   185      26.840  52.930  26.330  1.00  0.00           C  
ATOM   2928  O   ALA   185      26.860  52.590  27.500  1.00  0.00           O  
ATOM   2929  CB  ALA   185      25.020  54.540  25.830  1.00  0.00           C  
ATOM   2930  HN  ALA   185      26.960  55.190  24.180  1.00  0.00           H  
ATOM   2931  HA  ALA   185      26.930  54.950  26.930  1.00  0.00           H  
ATOM   2932  HB1 ALA   185      24.410  54.470  26.750  1.00  0.00           H  
ATOM   2933  HB2 ALA   185      24.640  53.860  25.040  1.00  0.00           H  
ATOM   2934  HB3 ALA   185      24.820  55.590  25.530  1.00  0.00           H  
ATOM   2935  N   LEU   186      27.090  52.110  25.280  1.00  0.00           N  
ATOM   2936  CA  LEU   186      27.490  50.720  25.410  1.00  0.00           C  
ATOM   2937  C   LEU   186      28.960  50.600  25.770  1.00  0.00           C  
ATOM   2938  O   LEU   186      29.320  49.760  26.580  1.00  0.00           O  
ATOM   2939  CB  LEU   186      27.230  49.880  24.110  1.00  0.00           C  
ATOM   2940  CG  LEU   186      25.650  49.690  23.940  1.00  0.00           C  
ATOM   2941  CD1 LEU   186      25.410  48.770  22.710  1.00  0.00           C  
ATOM   2942  CD2 LEU   186      25.000  48.980  25.140  1.00  0.00           C  
ATOM   2943  HN  LEU   186      26.770  52.420  24.390  1.00  0.00           H  
ATOM   2944  HA  LEU   186      26.930  50.280  26.220  1.00  0.00           H  
ATOM   2945  HB1 LEU   186      27.600  48.830  24.160  1.00  0.00           H  
ATOM   2946  HB2 LEU   186      27.590  50.370  23.190  1.00  0.00           H  
ATOM   2947  HG  LEU   186      25.180  50.680  23.800  1.00  0.00           H  
ATOM   2948 1HD1 LEU   186      25.830  49.280  21.820  1.00  0.00           H  
ATOM   2949 2HD1 LEU   186      24.320  48.560  22.630  1.00  0.00           H  
ATOM   2950 3HD1 LEU   186      25.960  47.820  22.870  1.00  0.00           H  
ATOM   2951 1HD2 LEU   186      25.040  49.680  26.010  1.00  0.00           H  
ATOM   2952 2HD2 LEU   186      25.460  48.010  25.410  1.00  0.00           H  
ATOM   2953 3HD2 LEU   186      23.940  48.810  24.860  1.00  0.00           H  
ATOM   2954  N   ASP   187      29.900  51.450  25.240  1.00  0.00           N  
ATOM   2955  CA  ASP   187      31.270  51.450  25.610  1.00  0.00           C  
ATOM   2956  C   ASP   187      31.450  51.770  27.070  1.00  0.00           C  
ATOM   2957  O   ASP   187      32.240  51.080  27.780  1.00  0.00           O  
ATOM   2958  CB  ASP   187      32.020  52.440  24.580  1.00  0.00           C  
ATOM   2959  CG  ASP   187      33.490  52.670  24.680  1.00  0.00           C  
ATOM   2960  OD1 ASP   187      34.270  51.800  25.170  1.00  0.00           O  
ATOM   2961  OD2 ASP   187      33.960  53.700  24.100  1.00  0.00           O1-
ATOM   2962  HN  ASP   187      29.580  52.150  24.590  1.00  0.00           H  
ATOM   2963  HA  ASP   187      31.700  50.470  25.420  1.00  0.00           H  
ATOM   2964  HB1 ASP   187      31.490  53.410  24.680  1.00  0.00           H  
ATOM   2965  HB2 ASP   187      31.730  52.050  23.580  1.00  0.00           H  
ATOM   2966  N   ALA   188      30.620  52.750  27.570  1.00  0.00           N  
ATOM   2967  CA  ALA   188      30.380  53.130  28.980  1.00  0.00           C  
ATOM   2968  C   ALA   188      29.840  52.030  29.870  1.00  0.00           C  
ATOM   2969  O   ALA   188      30.550  51.650  30.810  1.00  0.00           O  
ATOM   2970  CB  ALA   188      29.440  54.330  29.140  1.00  0.00           C  
ATOM   2971  HN  ALA   188      30.080  53.160  26.840  1.00  0.00           H  
ATOM   2972  HA  ALA   188      31.340  53.350  29.430  1.00  0.00           H  
ATOM   2973  HB1 ALA   188      29.320  54.820  30.130  1.00  0.00           H  
ATOM   2974  HB2 ALA   188      28.440  54.050  28.730  1.00  0.00           H  
ATOM   2975  HB3 ALA   188      29.730  55.170  28.470  1.00  0.00           H  
ATOM   2976  N   ILE   189      28.670  51.430  29.550  1.00  0.00           N  
ATOM   2977  CA  ILE   189      28.160  50.250  30.220  1.00  0.00           C  
ATOM   2978  C   ILE   189      29.150  49.090  30.370  1.00  0.00           C  
ATOM   2979  O   ILE   189      29.480  48.510  31.400  1.00  0.00           O  
ATOM   2980  CB  ILE   189      26.770  49.970  29.690  1.00  0.00           C  
ATOM   2981  CG1 ILE   189      25.690  50.840  30.300  1.00  0.00           C  
ATOM   2982  CG2 ILE   189      26.400  48.460  29.680  1.00  0.00           C  
ATOM   2983  CD  ILE   189      25.370  50.340  31.760  1.00  0.00           C  
ATOM   2984  HN  ILE   189      28.250  51.770  28.720  1.00  0.00           H  
ATOM   2985  HA  ILE   189      28.110  50.510  31.260  1.00  0.00           H  
ATOM   2986  HB  ILE   189      26.800  50.180  28.600  1.00  0.00           H  
ATOM   2987 1HG1 ILE   189      24.750  50.950  29.720  1.00  0.00           H  
ATOM   2988 2HG1 ILE   189      26.000  51.900  30.430  1.00  0.00           H  
ATOM   2989 1HG2 ILE   189      25.370  48.340  29.280  1.00  0.00           H  
ATOM   2990 2HG2 ILE   189      26.370  48.080  30.730  1.00  0.00           H  
ATOM   2991 3HG2 ILE   189      27.060  47.910  28.970  1.00  0.00           H  
ATOM   2992  HD1 ILE   189      26.340  50.510  32.280  1.00  0.00           H  
ATOM   2993  HD2 ILE   189      25.130  49.260  31.720  1.00  0.00           H  
ATOM   2994  HD3 ILE   189      24.560  50.930  32.230  1.00  0.00           H  
ATOM   2995  N   HSD   190      29.760  48.780  29.180  1.00  0.00           N  
ATOM   2996  CA  HSD   190      30.840  47.780  29.110  1.00  0.00           C  
ATOM   2997  C   HSD   190      32.110  48.040  29.910  1.00  0.00           C  
ATOM   2998  O   HSD   190      32.670  47.070  30.450  1.00  0.00           O  
ATOM   2999  CB  HSD   190      31.250  47.500  27.690  1.00  0.00           C  
ATOM   3000  CG  HSD   190      30.260  46.870  26.840  1.00  0.00           C  
ATOM   3001  CD2 HSD   190      30.240  46.830  25.530  1.00  0.00           C  
ATOM   3002  ND1 HSD   190      29.370  45.990  27.280  1.00  0.00           N  
ATOM   3003  CE1 HSD   190      28.820  45.400  26.220  1.00  0.00           C  
ATOM   3004  NE2 HSD   190      29.350  45.840  25.080  1.00  0.00           N  
ATOM   3005  HN  HSD   190      29.610  49.300  28.340  1.00  0.00           H  
ATOM   3006  HA  HSD   190      30.480  46.830  29.480  1.00  0.00           H  
ATOM   3007  HB1 HSD   190      32.080  46.760  27.630  1.00  0.00           H  
ATOM   3008  HB2 HSD   190      31.550  48.420  27.160  1.00  0.00           H  
ATOM   3009  HD1 HSD   190      29.170  45.760  28.230  1.00  0.00           H  
ATOM   3010  HD2 HSD   190      30.770  47.470  24.840  1.00  0.00           H  
ATOM   3011  HE1 HSD   190      28.220  44.490  26.190  1.00  0.00           H  
ATOM   3012  N   SER   191      32.650  49.300  29.970  1.00  0.00           N  
ATOM   3013  CA  SER   191      33.720  49.820  30.850  1.00  0.00           C  
ATOM   3014  C   SER   191      33.370  49.680  32.300  1.00  0.00           C  
ATOM   3015  O   SER   191      34.240  49.290  33.090  1.00  0.00           O  
ATOM   3016  CB  SER   191      33.800  51.380  30.640  1.00  0.00           C  
ATOM   3017  OG  SER   191      34.930  51.930  31.260  1.00  0.00           O  
ATOM   3018  HN  SER   191      32.280  50.040  29.410  1.00  0.00           H  
ATOM   3019  HA  SER   191      34.680  49.400  30.630  1.00  0.00           H  
ATOM   3020  HB1 SER   191      32.940  52.000  30.980  1.00  0.00           H  
ATOM   3021  HB2 SER   191      33.930  51.570  29.550  1.00  0.00           H  
ATOM   3022  HG1 SER   191      34.710  52.470  32.020  1.00  0.00           H  
ATOM   3023  N   MET   192      32.050  49.850  32.630  1.00  0.00           N  
ATOM   3024  CA  MET   192      31.580  49.650  34.030  1.00  0.00           C  
ATOM   3025  C   MET   192      31.460  48.200  34.390  1.00  0.00           C  
ATOM   3026  O   MET   192      31.290  47.890  35.570  1.00  0.00           O  
ATOM   3027  CB  MET   192      30.220  50.330  34.340  1.00  0.00           C  
ATOM   3028  CG  MET   192      30.440  51.940  34.360  1.00  0.00           C  
ATOM   3029  SD  MET   192      28.960  52.900  34.820  1.00  0.00           S  
ATOM   3030  CE  MET   192      28.260  53.330  33.190  1.00  0.00           C  
ATOM   3031  HN  MET   192      31.400  50.160  31.940  1.00  0.00           H  
ATOM   3032  HA  MET   192      32.300  50.070  34.710  1.00  0.00           H  
ATOM   3033  HB1 MET   192      29.840  50.040  35.340  1.00  0.00           H  
ATOM   3034  HB2 MET   192      29.460  50.060  33.580  1.00  0.00           H  
ATOM   3035  HG1 MET   192      30.780  52.160  33.320  1.00  0.00           H  
ATOM   3036  HG2 MET   192      31.260  52.170  35.080  1.00  0.00           H  
ATOM   3037  HE1 MET   192      27.760  52.430  32.750  1.00  0.00           H  
ATOM   3038  HE2 MET   192      29.060  53.650  32.490  1.00  0.00           H  
ATOM   3039  HE3 MET   192      27.460  54.110  33.190  1.00  0.00           H  
ATOM   3040  N   GLY   193      31.640  47.270  33.450  1.00  0.00           N  
ATOM   3041  CA  GLY   193      31.570  45.820  33.650  1.00  0.00           C  
ATOM   3042  C   GLY   193      30.180  45.200  33.700  1.00  0.00           C  
ATOM   3043  O   GLY   193      29.830  44.430  34.560  1.00  0.00           O  
ATOM   3044  HN  GLY   193      31.890  47.530  32.520  1.00  0.00           H  
ATOM   3045  HA1 GLY   193      32.000  45.490  34.590  1.00  0.00           H  
ATOM   3046  HA2 GLY   193      32.100  45.380  32.830  1.00  0.00           H  
ATOM   3047  N   PHE   194      29.400  45.640  32.690  1.00  0.00           N  
ATOM   3048  CA  PHE   194      28.000  45.370  32.400  1.00  0.00           C  
ATOM   3049  C   PHE   194      27.670  45.000  30.940  1.00  0.00           C  
ATOM   3050  O   PHE   194      28.410  45.410  30.020  1.00  0.00           O  
ATOM   3051  CB  PHE   194      27.110  46.520  32.910  1.00  0.00           C  
ATOM   3052  CG  PHE   194      27.200  46.610  34.440  1.00  0.00           C  
ATOM   3053  CD1 PHE   194      27.510  47.880  34.990  1.00  0.00           C  
ATOM   3054  CD2 PHE   194      26.680  45.630  35.380  1.00  0.00           C  
ATOM   3055  CE1 PHE   194      27.660  48.070  36.310  1.00  0.00           C  
ATOM   3056  CE2 PHE   194      26.700  45.880  36.750  1.00  0.00           C  
ATOM   3057  CZ  PHE   194      27.270  47.090  37.200  1.00  0.00           C  
ATOM   3058  HN  PHE   194      29.760  46.270  32.010  1.00  0.00           H  
ATOM   3059  HA  PHE   194      27.830  44.500  33.010  1.00  0.00           H  
ATOM   3060  HB1 PHE   194      26.030  46.290  32.710  1.00  0.00           H  
ATOM   3061  HB2 PHE   194      27.450  47.450  32.410  1.00  0.00           H  
ATOM   3062  HD1 PHE   194      27.630  48.740  34.340  1.00  0.00           H  
ATOM   3063  HD2 PHE   194      26.500  44.630  35.010  1.00  0.00           H  
ATOM   3064  HE1 PHE   194      28.020  49.030  36.660  1.00  0.00           H  
ATOM   3065  HE2 PHE   194      26.380  45.110  37.430  1.00  0.00           H  
ATOM   3066  HZ  PHE   194      27.350  47.330  38.250  1.00  0.00           H  
ATOM   3067  N   ILE   195      26.540  44.300  30.700  1.00  0.00           N  
ATOM   3068  CA  ILE   195      26.110  43.950  29.330  1.00  0.00           C  
ATOM   3069  C   ILE   195      24.590  44.160  29.310  1.00  0.00           C  
ATOM   3070  O   ILE   195      23.940  43.550  30.120  1.00  0.00           O  
ATOM   3071  CB  ILE   195      26.410  42.530  28.910  1.00  0.00           C  
ATOM   3072  CG1 ILE   195      27.880  42.430  28.530  1.00  0.00           C  
ATOM   3073  CG2 ILE   195      25.500  41.900  27.810  1.00  0.00           C  
ATOM   3074  CD  ILE   195      28.520  41.000  28.710  1.00  0.00           C  
ATOM   3075  HN  ILE   195      26.030  43.920  31.470  1.00  0.00           H  
ATOM   3076  HA  ILE   195      26.440  44.620  28.550  1.00  0.00           H  
ATOM   3077  HB  ILE   195      26.290  41.880  29.800  1.00  0.00           H  
ATOM   3078 1HG1 ILE   195      28.410  43.050  29.290  1.00  0.00           H  
ATOM   3079 2HG1 ILE   195      28.190  42.890  27.570  1.00  0.00           H  
ATOM   3080 1HG2 ILE   195      24.520  41.630  28.260  1.00  0.00           H  
ATOM   3081 2HG2 ILE   195      26.020  41.000  27.440  1.00  0.00           H  
ATOM   3082 3HG2 ILE   195      25.420  42.620  26.970  1.00  0.00           H  
ATOM   3083  HD1 ILE   195      29.500  41.060  28.180  1.00  0.00           H  
ATOM   3084  HD2 ILE   195      27.970  40.260  28.100  1.00  0.00           H  
ATOM   3085  HD3 ILE   195      28.540  40.650  29.770  1.00  0.00           H  
ATOM   3086  N   HSD   196      24.030  44.970  28.380  1.00  0.00           N  
ATOM   3087  CA  HSD   196      22.640  45.380  28.470  1.00  0.00           C  
ATOM   3088  C   HSD   196      21.680  44.270  28.280  1.00  0.00           C  
ATOM   3089  O   HSD   196      20.690  44.190  29.020  1.00  0.00           O  
ATOM   3090  CB  HSD   196      22.270  46.430  27.340  1.00  0.00           C  
ATOM   3091  CG  HSD   196      21.210  47.400  27.690  1.00  0.00           C  
ATOM   3092  CD2 HSD   196      21.120  48.770  27.540  1.00  0.00           C  
ATOM   3093  ND1 HSD   196      20.110  47.070  28.480  1.00  0.00           N  
ATOM   3094  CE1 HSD   196      19.450  48.170  28.750  1.00  0.00           C  
ATOM   3095  NE2 HSD   196      20.000  49.290  28.170  1.00  0.00           N  
ATOM   3096  HN  HSD   196      24.500  45.390  27.610  1.00  0.00           H  
ATOM   3097  HA  HSD   196      22.510  45.940  29.390  1.00  0.00           H  
ATOM   3098  HB1 HSD   196      21.920  46.040  26.360  1.00  0.00           H  
ATOM   3099  HB2 HSD   196      23.170  47.050  27.150  1.00  0.00           H  
ATOM   3100  HD1 HSD   196      20.020  46.110  28.740  1.00  0.00           H  
ATOM   3101  HD2 HSD   196      21.750  49.480  27.030  1.00  0.00           H  
ATOM   3102  HE1 HSD   196      18.530  48.170  29.320  1.00  0.00           H  
ATOM   3103  N   ARG   197      21.950  43.360  27.370  1.00  0.00           N  
ATOM   3104  CA  ARG   197      20.920  42.480  26.930  1.00  0.00           C  
ATOM   3105  C   ARG   197      19.710  43.160  26.130  1.00  0.00           C  
ATOM   3106  O   ARG   197      18.660  43.410  26.690  1.00  0.00           O  
ATOM   3107  CB  ARG   197      20.480  41.350  27.990  1.00  0.00           C  
ATOM   3108  CG  ARG   197      21.670  40.480  28.510  1.00  0.00           C  
ATOM   3109  CD  ARG   197      21.110  39.030  28.940  1.00  0.00           C  
ATOM   3110  NE  ARG   197      20.310  39.230  30.210  1.00  0.00           N  
ATOM   3111  CZ  ARG   197      20.110  38.150  30.900  1.00  0.00           C  
ATOM   3112  NH1 ARG   197      20.140  36.970  30.290  1.00  0.00           N1+
ATOM   3113  NH2 ARG   197      19.730  38.210  32.180  1.00  0.00           N  
ATOM   3114  HN  ARG   197      22.760  43.350  26.780  1.00  0.00           H  
ATOM   3115  HA  ARG   197      21.420  41.970  26.120  1.00  0.00           H  
ATOM   3116  HB1 ARG   197      19.930  40.620  27.360  1.00  0.00           H  
ATOM   3117  HB2 ARG   197      19.860  41.700  28.850  1.00  0.00           H  
ATOM   3118  HG1 ARG   197      22.240  40.870  29.390  1.00  0.00           H  
ATOM   3119  HG2 ARG   197      22.450  40.220  27.770  1.00  0.00           H  
ATOM   3120  HD1 ARG   197      21.950  38.310  29.040  1.00  0.00           H  
ATOM   3121  HD2 ARG   197      20.410  38.720  28.140  1.00  0.00           H  
ATOM   3122  HE  ARG   197      20.420  40.080  30.720  1.00  0.00           H  
ATOM   3123 1HH1 ARG   197      20.290  36.910  29.300  1.00  0.00           H  
ATOM   3124 2HH1 ARG   197      20.080  36.120  30.820  1.00  0.00           H  
ATOM   3125 1HH2 ARG   197      19.930  38.990  32.770  1.00  0.00           H  
ATOM   3126 2HH2 ARG   197      19.570  37.360  32.680  1.00  0.00           H  
ATOM   3127  N   ASP   198      19.950  43.280  24.830  1.00  0.00           N  
ATOM   3128  CA  ASP   198      19.000  43.810  23.830  1.00  0.00           C  
ATOM   3129  C   ASP   198      18.700  45.390  23.910  1.00  0.00           C  
ATOM   3130  O   ASP   198      18.500  45.930  24.980  1.00  0.00           O  
ATOM   3131  CB  ASP   198      17.660  43.110  23.730  1.00  0.00           C  
ATOM   3132  CG  ASP   198      17.640  41.610  23.460  1.00  0.00           C  
ATOM   3133  OD1 ASP   198      16.740  40.890  23.950  1.00  0.00           O  
ATOM   3134  OD2 ASP   198      18.470  41.170  22.610  1.00  0.00           O1-
ATOM   3135  HN  ASP   198      20.880  43.130  24.480  1.00  0.00           H  
ATOM   3136  HA  ASP   198      19.500  43.650  22.890  1.00  0.00           H  
ATOM   3137  HB1 ASP   198      17.100  43.520  22.860  1.00  0.00           H  
ATOM   3138  HB2 ASP   198      16.940  43.320  24.560  1.00  0.00           H  
ATOM   3139  N   VAL   199      18.900  46.110  22.800  1.00  0.00           N  
ATOM   3140  CA  VAL   199      18.840  47.570  22.740  1.00  0.00           C  
ATOM   3141  C   VAL   199      17.410  48.140  22.400  1.00  0.00           C  
ATOM   3142  O   VAL   199      16.920  47.940  21.200  1.00  0.00           O  
ATOM   3143  CB  VAL   199      20.080  48.100  22.010  1.00  0.00           C  
ATOM   3144  CG1 VAL   199      20.050  49.690  21.920  1.00  0.00           C  
ATOM   3145  CG2 VAL   199      21.430  47.690  22.690  1.00  0.00           C  
ATOM   3146  HN  VAL   199      19.010  45.700  21.900  1.00  0.00           H  
ATOM   3147  HA  VAL   199      19.020  47.910  23.750  1.00  0.00           H  
ATOM   3148  HB  VAL   199      20.150  47.790  20.950  1.00  0.00           H  
ATOM   3149 1HG1 VAL   199      19.980  50.110  22.950  1.00  0.00           H  
ATOM   3150 2HG1 VAL   199      19.210  49.980  21.250  1.00  0.00           H  
ATOM   3151 3HG1 VAL   199      21.010  50.060  21.510  1.00  0.00           H  
ATOM   3152 1HG2 VAL   199      21.450  46.580  22.650  1.00  0.00           H  
ATOM   3153 2HG2 VAL   199      21.530  48.100  23.720  1.00  0.00           H  
ATOM   3154 3HG2 VAL   199      22.210  48.140  22.040  1.00  0.00           H  
ATOM   3155  N   LYS   200      16.700  48.840  23.290  1.00  0.00           N  
ATOM   3156  CA  LYS   200      15.340  49.340  23.090  1.00  0.00           C  
ATOM   3157  C   LYS   200      15.240  50.830  23.210  1.00  0.00           C  
ATOM   3158  O   LYS   200      15.580  51.370  24.230  1.00  0.00           O  
ATOM   3159  CB  LYS   200      14.300  48.670  24.060  1.00  0.00           C  
ATOM   3160  CG  LYS   200      14.270  47.100  24.080  1.00  0.00           C  
ATOM   3161  CD  LYS   200      13.450  46.370  25.180  1.00  0.00           C  
ATOM   3162  CE  LYS   200      12.010  46.740  25.470  1.00  0.00           C  
ATOM   3163  NZ  LYS   200      11.060  46.610  24.350  1.00  0.00           N1+
ATOM   3164  HN  LYS   200      17.010  48.970  24.220  1.00  0.00           H  
ATOM   3165  HA  LYS   200      15.040  48.970  22.120  1.00  0.00           H  
ATOM   3166  HB1 LYS   200      13.280  49.050  23.810  1.00  0.00           H  
ATOM   3167  HB2 LYS   200      14.540  48.980  25.100  1.00  0.00           H  
ATOM   3168  HG1 LYS   200      15.340  46.820  24.180  1.00  0.00           H  
ATOM   3169  HG2 LYS   200      13.960  46.780  23.060  1.00  0.00           H  
ATOM   3170  HD1 LYS   200      14.140  46.480  26.050  1.00  0.00           H  
ATOM   3171  HD2 LYS   200      13.460  45.280  24.970  1.00  0.00           H  
ATOM   3172  HE1 LYS   200      11.970  47.730  25.980  1.00  0.00           H  
ATOM   3173  HE2 LYS   200      11.650  46.040  26.260  1.00  0.00           H  
ATOM   3174  HZ1 LYS   200      11.420  47.080  23.490  1.00  0.00           H  
ATOM   3175  HZ2 LYS   200      10.260  47.200  24.640  1.00  0.00           H  
ATOM   3176  HZ3 LYS   200      10.810  45.620  24.130  1.00  0.00           H  
ATOM   3177  N   PRO   201      14.710  51.640  22.250  1.00  0.00           N  
ATOM   3178  CA  PRO   201      14.560  53.080  22.380  1.00  0.00           C  
ATOM   3179  C   PRO   201      13.590  53.570  23.420  1.00  0.00           C  
ATOM   3180  O   PRO   201      13.610  54.650  23.970  1.00  0.00           O  
ATOM   3181  CB  PRO   201      14.210  53.550  20.980  1.00  0.00           C  
ATOM   3182  CG  PRO   201      13.730  52.380  20.200  1.00  0.00           C  
ATOM   3183  CD  PRO   201      14.490  51.170  20.820  1.00  0.00           C  
ATOM   3184  HA  PRO   201      15.500  53.460  22.720  1.00  0.00           H  
ATOM   3185  HB1 PRO   201      15.130  53.730  20.390  1.00  0.00           H  
ATOM   3186  HB2 PRO   201      13.630  54.480  20.820  1.00  0.00           H  
ATOM   3187  HG1 PRO   201      12.630  52.240  20.310  1.00  0.00           H  
ATOM   3188  HG2 PRO   201      13.940  52.420  19.110  1.00  0.00           H  
ATOM   3189  HD1 PRO   201      14.030  50.170  20.720  1.00  0.00           H  
ATOM   3190  HD2 PRO   201      15.470  51.140  20.310  1.00  0.00           H  
ATOM   3191  N   ASP   202      12.660  52.650  23.840  1.00  0.00           N  
ATOM   3192  CA  ASP   202      11.880  52.780  25.100  1.00  0.00           C  
ATOM   3193  C   ASP   202      12.780  52.990  26.390  1.00  0.00           C  
ATOM   3194  O   ASP   202      12.400  53.780  27.260  1.00  0.00           O  
ATOM   3195  CB  ASP   202      11.160  51.400  25.360  1.00  0.00           C  
ATOM   3196  CG  ASP   202      10.590  50.600  24.210  1.00  0.00           C  
ATOM   3197  OD1 ASP   202      11.310  50.390  23.220  1.00  0.00           O  
ATOM   3198  OD2 ASP   202       9.410  50.170  24.340  1.00  0.00           O1-
ATOM   3199  HN  ASP   202      12.440  51.810  23.340  1.00  0.00           H  
ATOM   3200  HA  ASP   202      11.140  53.560  25.020  1.00  0.00           H  
ATOM   3201  HB1 ASP   202      10.320  51.640  26.040  1.00  0.00           H  
ATOM   3202  HB2 ASP   202      11.850  50.660  25.840  1.00  0.00           H  
ATOM   3203  N   ASN   203      13.940  52.300  26.440  1.00  0.00           N  
ATOM   3204  CA  ASN   203      14.880  52.280  27.480  1.00  0.00           C  
ATOM   3205  C   ASN   203      15.720  53.560  27.630  1.00  0.00           C  
ATOM   3206  O   ASN   203      16.440  53.760  28.580  1.00  0.00           O  
ATOM   3207  CB  ASN   203      15.860  51.040  27.400  1.00  0.00           C  
ATOM   3208  CG  ASN   203      15.140  49.720  27.440  1.00  0.00           C  
ATOM   3209  ND2 ASN   203      15.820  48.600  27.390  1.00  0.00           N  
ATOM   3210  OD1 ASN   203      13.920  49.740  27.680  1.00  0.00           O  
ATOM   3211  HN  ASN   203      14.150  51.660  25.710  1.00  0.00           H  
ATOM   3212  HA  ASN   203      14.360  52.090  28.410  1.00  0.00           H  
ATOM   3213  HB1 ASN   203      16.570  51.040  28.260  1.00  0.00           H  
ATOM   3214  HB2 ASN   203      16.550  51.110  26.530  1.00  0.00           H  
ATOM   3215 1HD2 ASN   203      15.300  47.760  27.570  1.00  0.00           H  
ATOM   3216 2HD2 ASN   203      16.820  48.640  27.410  1.00  0.00           H  
ATOM   3217  N   MET   204      15.670  54.470  26.650  1.00  0.00           N  
ATOM   3218  CA  MET   204      16.540  55.580  26.500  1.00  0.00           C  
ATOM   3219  C   MET   204      15.650  56.720  26.840  1.00  0.00           C  
ATOM   3220  O   MET   204      14.520  56.840  26.350  1.00  0.00           O  
ATOM   3221  CB  MET   204      17.100  55.750  24.960  1.00  0.00           C  
ATOM   3222  CG  MET   204      17.610  54.400  24.400  1.00  0.00           C  
ATOM   3223  SD  MET   204      18.460  54.440  22.810  1.00  0.00           S  
ATOM   3224  CE  MET   204      18.820  52.620  22.800  1.00  0.00           C  
ATOM   3225  HN  MET   204      14.950  54.420  25.960  1.00  0.00           H  
ATOM   3226  HA  MET   204      17.300  55.510  27.260  1.00  0.00           H  
ATOM   3227  HB1 MET   204      17.920  56.490  25.010  1.00  0.00           H  
ATOM   3228  HB2 MET   204      16.300  56.180  24.320  1.00  0.00           H  
ATOM   3229  HG1 MET   204      16.810  53.630  24.360  1.00  0.00           H  
ATOM   3230  HG2 MET   204      18.350  54.000  25.130  1.00  0.00           H  
ATOM   3231  HE1 MET   204      19.560  52.450  23.610  1.00  0.00           H  
ATOM   3232  HE2 MET   204      19.460  52.400  21.920  1.00  0.00           H  
ATOM   3233  HE3 MET   204      18.000  51.900  23.030  1.00  0.00           H  
ATOM   3234  N   LEU   205      16.180  57.610  27.700  1.00  0.00           N  
ATOM   3235  CA  LEU   205      15.440  58.820  27.930  1.00  0.00           C  
ATOM   3236  C   LEU   205      16.050  60.040  27.270  1.00  0.00           C  
ATOM   3237  O   LEU   205      17.250  60.130  27.010  1.00  0.00           O  
ATOM   3238  CB  LEU   205      15.200  59.060  29.440  1.00  0.00           C  
ATOM   3239  CG  LEU   205      14.360  57.920  30.080  1.00  0.00           C  
ATOM   3240  CD1 LEU   205      14.320  58.160  31.590  1.00  0.00           C  
ATOM   3241  CD2 LEU   205      12.980  57.670  29.440  1.00  0.00           C  
ATOM   3242  HN  LEU   205      16.990  57.330  28.200  1.00  0.00           H  
ATOM   3243  HA  LEU   205      14.470  58.810  27.460  1.00  0.00           H  
ATOM   3244  HB1 LEU   205      14.780  60.070  29.620  1.00  0.00           H  
ATOM   3245  HB2 LEU   205      16.260  59.040  29.790  1.00  0.00           H  
ATOM   3246  HG  LEU   205      14.940  56.990  29.920  1.00  0.00           H  
ATOM   3247 1HD1 LEU   205      13.590  57.510  32.120  1.00  0.00           H  
ATOM   3248 2HD1 LEU   205      14.070  59.200  31.860  1.00  0.00           H  
ATOM   3249 3HD1 LEU   205      15.350  58.080  32.010  1.00  0.00           H  
ATOM   3250 1HD2 LEU   205      12.560  56.760  29.920  1.00  0.00           H  
ATOM   3251 2HD2 LEU   205      12.970  57.390  28.360  1.00  0.00           H  
ATOM   3252 3HD2 LEU   205      12.320  58.540  29.660  1.00  0.00           H  
ATOM   3253  N   LEU   206      15.190  61.070  26.990  1.00  0.00           N  
ATOM   3254  CA  LEU   206      15.680  62.300  26.400  1.00  0.00           C  
ATOM   3255  C   LEU   206      15.770  63.420  27.390  1.00  0.00           C  
ATOM   3256  O   LEU   206      14.800  63.700  28.100  1.00  0.00           O  
ATOM   3257  CB  LEU   206      14.840  62.810  25.190  1.00  0.00           C  
ATOM   3258  CG  LEU   206      14.770  61.890  23.950  1.00  0.00           C  
ATOM   3259  CD1 LEU   206      13.710  62.320  22.930  1.00  0.00           C  
ATOM   3260  CD2 LEU   206      16.060  61.570  23.240  1.00  0.00           C  
ATOM   3261  HN  LEU   206      14.200  60.980  27.110  1.00  0.00           H  
ATOM   3262  HA  LEU   206      16.700  62.170  26.050  1.00  0.00           H  
ATOM   3263  HB1 LEU   206      15.370  63.690  24.750  1.00  0.00           H  
ATOM   3264  HB2 LEU   206      13.790  62.960  25.500  1.00  0.00           H  
ATOM   3265  HG  LEU   206      14.350  60.920  24.280  1.00  0.00           H  
ATOM   3266 1HD1 LEU   206      13.900  63.310  22.470  1.00  0.00           H  
ATOM   3267 2HD1 LEU   206      12.740  62.270  23.470  1.00  0.00           H  
ATOM   3268 3HD1 LEU   206      13.710  61.560  22.120  1.00  0.00           H  
ATOM   3269 1HD2 LEU   206      15.850  61.020  22.290  1.00  0.00           H  
ATOM   3270 2HD2 LEU   206      16.660  60.880  23.870  1.00  0.00           H  
ATOM   3271 3HD2 LEU   206      16.660  62.460  22.950  1.00  0.00           H  
ATOM   3272  N   ASP   207      16.960  64.080  27.560  1.00  0.00           N  
ATOM   3273  CA  ASP   207      17.110  65.230  28.410  1.00  0.00           C  
ATOM   3274  C   ASP   207      16.420  66.470  27.710  1.00  0.00           C  
ATOM   3275  O   ASP   207      16.020  66.360  26.510  1.00  0.00           O  
ATOM   3276  CB  ASP   207      18.580  65.600  28.720  1.00  0.00           C  
ATOM   3277  CG  ASP   207      18.650  66.540  29.960  1.00  0.00           C  
ATOM   3278  OD1 ASP   207      19.800  67.030  30.280  1.00  0.00           O  
ATOM   3279  OD2 ASP   207      17.620  66.700  30.610  1.00  0.00           O1-
ATOM   3280  HN  ASP   207      17.670  63.940  26.880  1.00  0.00           H  
ATOM   3281  HA  ASP   207      16.670  65.020  29.370  1.00  0.00           H  
ATOM   3282  HB1 ASP   207      18.900  66.230  27.870  1.00  0.00           H  
ATOM   3283  HB2 ASP   207      19.230  64.710  28.890  1.00  0.00           H  
ATOM   3284  N   LYS   208      16.220  67.630  28.380  1.00  0.00           N  
ATOM   3285  CA  LYS   208      15.740  68.860  27.820  1.00  0.00           C  
ATOM   3286  C   LYS   208      16.490  69.400  26.590  1.00  0.00           C  
ATOM   3287  O   LYS   208      15.870  69.810  25.600  1.00  0.00           O  
ATOM   3288  CB  LYS   208      15.790  70.050  28.850  1.00  0.00           C  
ATOM   3289  CG  LYS   208      15.070  69.740  30.190  1.00  0.00           C  
ATOM   3290  CD  LYS   208      15.790  70.340  31.390  1.00  0.00           C  
ATOM   3291  CE  LYS   208      16.150  71.840  31.180  1.00  0.00           C  
ATOM   3292  NZ  LYS   208      16.500  72.390  32.510  1.00  0.00           N1+
ATOM   3293  HN  LYS   208      16.620  67.670  29.290  1.00  0.00           H  
ATOM   3294  HA  LYS   208      14.740  68.660  27.470  1.00  0.00           H  
ATOM   3295  HB1 LYS   208      15.470  71.000  28.380  1.00  0.00           H  
ATOM   3296  HB2 LYS   208      16.860  70.270  29.080  1.00  0.00           H  
ATOM   3297  HG1 LYS   208      15.020  68.670  30.480  1.00  0.00           H  
ATOM   3298  HG2 LYS   208      14.110  70.290  30.230  1.00  0.00           H  
ATOM   3299  HD1 LYS   208      16.670  69.670  31.410  1.00  0.00           H  
ATOM   3300  HD2 LYS   208      15.160  70.160  32.280  1.00  0.00           H  
ATOM   3301  HE1 LYS   208      15.210  72.370  30.920  1.00  0.00           H  
ATOM   3302  HE2 LYS   208      16.790  72.110  30.320  1.00  0.00           H  
ATOM   3303  HZ1 LYS   208      17.220  71.840  33.010  1.00  0.00           H  
ATOM   3304  HZ2 LYS   208      15.610  72.420  33.050  1.00  0.00           H  
ATOM   3305  HZ3 LYS   208      16.850  73.370  32.460  1.00  0.00           H  
ATOM   3306  N   SER   209      17.850  69.410  26.550  1.00  0.00           N  
ATOM   3307  CA  SER   209      18.680  69.820  25.430  1.00  0.00           C  
ATOM   3308  C   SER   209      19.140  68.650  24.600  1.00  0.00           C  
ATOM   3309  O   SER   209      19.930  68.750  23.690  1.00  0.00           O  
ATOM   3310  CB  SER   209      20.020  70.680  25.930  1.00  0.00           C  
ATOM   3311  OG  SER   209      20.720  71.240  24.810  1.00  0.00           O  
ATOM   3312  HN  SER   209      18.350  69.130  27.360  1.00  0.00           H  
ATOM   3313  HA  SER   209      18.110  70.420  24.730  1.00  0.00           H  
ATOM   3314  HB1 SER   209      20.640  69.960  26.510  1.00  0.00           H  
ATOM   3315  HB2 SER   209      19.590  71.420  26.640  1.00  0.00           H  
ATOM   3316  HG1 SER   209      20.940  70.480  24.260  1.00  0.00           H  
ATOM   3317  N   GLY   210      18.490  67.460  24.860  1.00  0.00           N  
ATOM   3318  CA  GLY   210      18.790  66.250  24.180  1.00  0.00           C  
ATOM   3319  C   GLY   210      19.980  65.530  24.840  1.00  0.00           C  
ATOM   3320  O   GLY   210      20.470  65.970  25.820  1.00  0.00           O  
ATOM   3321  HN  GLY   210      17.800  67.370  25.580  1.00  0.00           H  
ATOM   3322  HA1 GLY   210      18.880  66.390  23.120  1.00  0.00           H  
ATOM   3323  HA2 GLY   210      17.900  65.640  24.330  1.00  0.00           H  
ATOM   3324  N   HSD   211      20.310  64.360  24.310  1.00  0.00           N  
ATOM   3325  CA  HSD   211      21.340  63.420  24.850  1.00  0.00           C  
ATOM   3326  C   HSD   211      20.840  62.290  25.710  1.00  0.00           C  
ATOM   3327  O   HSD   211      20.240  62.410  26.840  1.00  0.00           O  
ATOM   3328  CB  HSD   211      22.650  64.100  25.580  1.00  0.00           C  
ATOM   3329  CG  HSD   211      23.240  65.210  24.740  1.00  0.00           C  
ATOM   3330  CD2 HSD   211      23.330  66.570  24.870  1.00  0.00           C  
ATOM   3331  ND1 HSD   211      24.020  64.920  23.650  1.00  0.00           N  
ATOM   3332  CE1 HSD   211      24.440  66.080  23.150  1.00  0.00           C  
ATOM   3333  NE2 HSD   211      24.150  67.110  23.920  1.00  0.00           N  
ATOM   3334  HN  HSD   211      19.760  63.970  23.570  1.00  0.00           H  
ATOM   3335  HA  HSD   211      21.850  63.010  23.990  1.00  0.00           H  
ATOM   3336  HB1 HSD   211      23.340  63.270  25.800  1.00  0.00           H  
ATOM   3337  HB2 HSD   211      22.420  64.470  26.610  1.00  0.00           H  
ATOM   3338  HD1 HSD   211      24.160  63.960  23.390  1.00  0.00           H  
ATOM   3339  HD2 HSD   211      22.890  67.310  25.520  1.00  0.00           H  
ATOM   3340  HE1 HSD   211      25.040  66.190  22.250  1.00  0.00           H  
ATOM   3341  N   LEU   212      20.950  61.110  25.170  1.00  0.00           N  
ATOM   3342  CA  LEU   212      20.500  59.840  25.770  1.00  0.00           C  
ATOM   3343  C   LEU   212      21.030  59.470  27.110  1.00  0.00           C  
ATOM   3344  O   LEU   212      22.230  59.450  27.310  1.00  0.00           O  
ATOM   3345  CB  LEU   212      20.710  58.690  24.790  1.00  0.00           C  
ATOM   3346  CG  LEU   212      20.340  58.940  23.260  1.00  0.00           C  
ATOM   3347  CD1 LEU   212      20.630  57.580  22.620  1.00  0.00           C  
ATOM   3348  CD2 LEU   212      18.880  59.350  23.170  1.00  0.00           C  
ATOM   3349  HN  LEU   212      21.270  61.030  24.230  1.00  0.00           H  
ATOM   3350  HA  LEU   212      19.450  60.050  25.870  1.00  0.00           H  
ATOM   3351  HB1 LEU   212      20.110  57.840  25.180  1.00  0.00           H  
ATOM   3352  HB2 LEU   212      21.780  58.370  24.810  1.00  0.00           H  
ATOM   3353  HG  LEU   212      21.040  59.730  22.930  1.00  0.00           H  
ATOM   3354 1HD1 LEU   212      20.480  57.520  21.520  1.00  0.00           H  
ATOM   3355 2HD1 LEU   212      20.040  56.790  23.140  1.00  0.00           H  
ATOM   3356 3HD1 LEU   212      21.710  57.360  22.700  1.00  0.00           H  
ATOM   3357 1HD2 LEU   212      18.730  60.410  23.490  1.00  0.00           H  
ATOM   3358 2HD2 LEU   212      18.190  58.850  23.890  1.00  0.00           H  
ATOM   3359 3HD2 LEU   212      18.440  59.300  22.150  1.00  0.00           H  
ATOM   3360  N   LYS   213      20.140  59.010  27.930  1.00  0.00           N  
ATOM   3361  CA  LYS   213      20.480  58.120  29.030  1.00  0.00           C  
ATOM   3362  C   LYS   213      19.710  56.810  29.100  1.00  0.00           C  
ATOM   3363  O   LYS   213      18.490  56.780  28.870  1.00  0.00           O  
ATOM   3364  CB  LYS   213      20.410  58.770  30.400  1.00  0.00           C  
ATOM   3365  CG  LYS   213      21.270  60.070  30.490  1.00  0.00           C  
ATOM   3366  CD  LYS   213      21.530  60.640  31.870  1.00  0.00           C  
ATOM   3367  CE  LYS   213      22.180  62.020  31.980  1.00  0.00           C  
ATOM   3368  NZ  LYS   213      22.230  62.410  33.430  1.00  0.00           N1+
ATOM   3369  HN  LYS   213      19.190  59.260  27.740  1.00  0.00           H  
ATOM   3370  HA  LYS   213      21.480  57.800  28.800  1.00  0.00           H  
ATOM   3371  HB1 LYS   213      20.650  58.080  31.240  1.00  0.00           H  
ATOM   3372  HB2 LYS   213      19.370  59.170  30.460  1.00  0.00           H  
ATOM   3373  HG1 LYS   213      20.770  60.850  29.890  1.00  0.00           H  
ATOM   3374  HG2 LYS   213      22.210  59.830  29.940  1.00  0.00           H  
ATOM   3375  HD1 LYS   213      22.160  59.930  32.440  1.00  0.00           H  
ATOM   3376  HD2 LYS   213      20.510  60.760  32.290  1.00  0.00           H  
ATOM   3377  HE1 LYS   213      21.570  62.760  31.410  1.00  0.00           H  
ATOM   3378  HE2 LYS   213      23.220  61.750  31.680  1.00  0.00           H  
ATOM   3379  HZ1 LYS   213      22.850  63.240  33.530  1.00  0.00           H  
ATOM   3380  HZ2 LYS   213      22.670  61.640  33.960  1.00  0.00           H  
ATOM   3381  HZ3 LYS   213      21.280  62.530  33.850  1.00  0.00           H  
ATOM   3382  N   LEU   214      20.380  55.730  29.370  1.00  0.00           N  
ATOM   3383  CA  LEU   214      19.790  54.450  29.700  1.00  0.00           C  
ATOM   3384  C   LEU   214      19.090  54.420  31.050  1.00  0.00           C  
ATOM   3385  O   LEU   214      19.650  54.970  32.000  1.00  0.00           O  
ATOM   3386  CB  LEU   214      20.890  53.370  29.560  1.00  0.00           C  
ATOM   3387  CG  LEU   214      21.410  53.240  28.130  1.00  0.00           C  
ATOM   3388  CD1 LEU   214      22.480  52.140  28.090  1.00  0.00           C  
ATOM   3389  CD2 LEU   214      20.350  52.880  27.040  1.00  0.00           C  
ATOM   3390  HN  LEU   214      21.350  55.720  29.610  1.00  0.00           H  
ATOM   3391  HA  LEU   214      18.980  54.170  29.050  1.00  0.00           H  
ATOM   3392  HB1 LEU   214      20.580  52.360  29.900  1.00  0.00           H  
ATOM   3393  HB2 LEU   214      21.760  53.700  30.180  1.00  0.00           H  
ATOM   3394  HG  LEU   214      21.760  54.260  27.880  1.00  0.00           H  
ATOM   3395 1HD1 LEU   214      23.290  52.300  28.820  1.00  0.00           H  
ATOM   3396 2HD1 LEU   214      22.940  51.940  27.100  1.00  0.00           H  
ATOM   3397 3HD1 LEU   214      21.960  51.190  28.340  1.00  0.00           H  
ATOM   3398 1HD2 LEU   214      20.780  52.460  26.110  1.00  0.00           H  
ATOM   3399 2HD2 LEU   214      19.620  53.660  26.710  1.00  0.00           H  
ATOM   3400 3HD2 LEU   214      19.720  52.080  27.480  1.00  0.00           H  
ATOM   3401  N   ALA   215      17.890  53.850  31.130  1.00  0.00           N  
ATOM   3402  CA  ALA   215      17.090  54.030  32.310  1.00  0.00           C  
ATOM   3403  C   ALA   215      16.200  52.780  32.680  1.00  0.00           C  
ATOM   3404  O   ALA   215      15.300  52.850  33.540  1.00  0.00           O  
ATOM   3405  CB  ALA   215      16.110  55.290  32.030  1.00  0.00           C  
ATOM   3406  HN  ALA   215      17.460  53.450  30.320  1.00  0.00           H  
ATOM   3407  HA  ALA   215      17.710  54.280  33.170  1.00  0.00           H  
ATOM   3408  HB1 ALA   215      16.680  56.240  31.970  1.00  0.00           H  
ATOM   3409  HB2 ALA   215      15.370  55.470  32.830  1.00  0.00           H  
ATOM   3410  HB3 ALA   215      15.670  55.220  31.010  1.00  0.00           H  
ATOM   3411  N   ASP   216      16.460  51.600  32.020  1.00  0.00           N  
ATOM   3412  CA  ASP   216      15.770  50.410  32.450  1.00  0.00           C  
ATOM   3413  C   ASP   216      16.760  49.290  32.490  1.00  0.00           C  
ATOM   3414  O   ASP   216      17.290  48.890  31.420  1.00  0.00           O  
ATOM   3415  CB  ASP   216      14.580  50.250  31.480  1.00  0.00           C  
ATOM   3416  CG  ASP   216      13.620  49.320  32.120  1.00  0.00           C  
ATOM   3417  OD1 ASP   216      12.450  49.280  31.650  1.00  0.00           O  
ATOM   3418  OD2 ASP   216      13.980  48.400  32.950  1.00  0.00           O1-
ATOM   3419  HN  ASP   216      17.060  51.520  31.220  1.00  0.00           H  
ATOM   3420  HA  ASP   216      15.390  50.560  33.450  1.00  0.00           H  
ATOM   3421  HB1 ASP   216      15.030  49.840  30.540  1.00  0.00           H  
ATOM   3422  HB2 ASP   216      14.100  51.230  31.280  1.00  0.00           H  
ATOM   3423  N   PHE   217      17.080  48.810  33.680  1.00  0.00           N  
ATOM   3424  CA  PHE   217      18.220  47.890  33.830  1.00  0.00           C  
ATOM   3425  C   PHE   217      17.830  46.440  34.090  1.00  0.00           C  
ATOM   3426  O   PHE   217      18.650  45.650  34.610  1.00  0.00           O  
ATOM   3427  CB  PHE   217      19.130  48.520  34.950  1.00  0.00           C  
ATOM   3428  CG  PHE   217      19.760  49.740  34.400  1.00  0.00           C  
ATOM   3429  CD1 PHE   217      20.810  49.520  33.440  1.00  0.00           C  
ATOM   3430  CD2 PHE   217      19.380  51.080  34.660  1.00  0.00           C  
ATOM   3431  CE1 PHE   217      21.280  50.530  32.600  1.00  0.00           C  
ATOM   3432  CE2 PHE   217      19.970  52.110  33.940  1.00  0.00           C  
ATOM   3433  CZ  PHE   217      20.940  51.840  32.940  1.00  0.00           C  
ATOM   3434  HN  PHE   217      16.630  49.040  34.540  1.00  0.00           H  
ATOM   3435  HA  PHE   217      18.680  47.900  32.850  1.00  0.00           H  
ATOM   3436  HB1 PHE   217      20.000  47.880  35.220  1.00  0.00           H  
ATOM   3437  HB2 PHE   217      18.590  48.840  35.860  1.00  0.00           H  
ATOM   3438  HD1 PHE   217      21.150  48.510  33.280  1.00  0.00           H  
ATOM   3439  HD2 PHE   217      18.560  51.320  35.320  1.00  0.00           H  
ATOM   3440  HE1 PHE   217      21.940  50.420  31.750  1.00  0.00           H  
ATOM   3441  HE2 PHE   217      19.550  53.090  34.120  1.00  0.00           H  
ATOM   3442  HZ  PHE   217      21.420  52.640  32.390  1.00  0.00           H  
ATOM   3443  N   GLY   218      16.590  46.030  33.660  1.00  0.00           N  
ATOM   3444  CA  GLY   218      15.880  44.760  33.900  1.00  0.00           C  
ATOM   3445  C   GLY   218      16.600  43.500  33.400  1.00  0.00           C  
ATOM   3446  O   GLY   218      16.550  42.460  34.060  1.00  0.00           O  
ATOM   3447  HN  GLY   218      16.090  46.760  33.190  1.00  0.00           H  
ATOM   3448  HA1 GLY   218      14.980  44.810  33.310  1.00  0.00           H  
ATOM   3449  HA2 GLY   218      15.840  44.660  34.980  1.00  0.00           H  
ATOM   3450  N   THR   219      17.360  43.500  32.250  1.00  0.00           N  
ATOM   3451  CA  THR   219      18.080  42.360  31.700  1.00  0.00           C  
ATOM   3452  C   THR   219      19.600  42.520  31.650  1.00  0.00           C  
ATOM   3453  O   THR   219      20.380  41.590  31.420  1.00  0.00           O  
ATOM   3454  CB  THR   219      17.450  41.920  30.370  1.00  0.00           C  
ATOM   3455  CG2 THR   219      15.940  41.620  30.690  1.00  0.00           C  
ATOM   3456  OG1 THR   219      17.520  43.010  29.450  1.00  0.00           O  
ATOM   3457  HN  THR   219      17.430  44.390  31.800  1.00  0.00           H  
ATOM   3458  HA  THR   219      17.870  41.490  32.290  1.00  0.00           H  
ATOM   3459  HB  THR   219      17.950  41.070  29.860  1.00  0.00           H  
ATOM   3460  HG1 THR   219      18.340  42.920  28.970  1.00  0.00           H  
ATOM   3461 1HG2 THR   219      15.420  42.430  31.250  1.00  0.00           H  
ATOM   3462 2HG2 THR   219      15.820  40.750  31.370  1.00  0.00           H  
ATOM   3463 3HG2 THR   219      15.460  41.280  29.750  1.00  0.00           H  
ATOM   3464  N   CYS   220      20.110  43.720  31.990  1.00  0.00           N  
ATOM   3465  CA  CYS   220      21.470  44.090  32.280  1.00  0.00           C  
ATOM   3466  C   CYS   220      22.080  43.170  33.320  1.00  0.00           C  
ATOM   3467  O   CYS   220      21.540  42.820  34.320  1.00  0.00           O  
ATOM   3468  CB  CYS   220      21.520  45.630  32.520  1.00  0.00           C  
ATOM   3469  SG  CYS   220      23.180  46.210  32.810  1.00  0.00           S  
ATOM   3470  HN  CYS   220      19.480  44.490  32.020  1.00  0.00           H  
ATOM   3471  HA  CYS   220      22.090  44.050  31.390  1.00  0.00           H  
ATOM   3472  HB1 CYS   220      20.840  45.830  33.370  1.00  0.00           H  
ATOM   3473  HB2 CYS   220      21.130  46.080  31.580  1.00  0.00           H  
ATOM   3474  HG1 CYS   220      23.460  45.430  33.840  1.00  0.00           H  
ATOM   3475  N   MET   221      23.250  42.660  32.990  1.00  0.00           N  
ATOM   3476  CA  MET   221      23.960  41.730  33.780  1.00  0.00           C  
ATOM   3477  C   MET   221      25.390  42.160  33.950  1.00  0.00           C  
ATOM   3478  O   MET   221      25.790  43.060  33.190  1.00  0.00           O  
ATOM   3479  CB  MET   221      23.950  40.410  33.100  1.00  0.00           C  
ATOM   3480  CG  MET   221      24.580  40.380  31.730  1.00  0.00           C  
ATOM   3481  SD  MET   221      24.580  38.710  30.980  1.00  0.00           S  
ATOM   3482  CE  MET   221      26.130  38.370  31.830  1.00  0.00           C  
ATOM   3483  HN  MET   221      23.550  42.830  32.060  1.00  0.00           H  
ATOM   3484  HA  MET   221      23.420  41.690  34.710  1.00  0.00           H  
ATOM   3485  HB1 MET   221      22.890  40.120  32.930  1.00  0.00           H  
ATOM   3486  HB2 MET   221      24.450  39.590  33.660  1.00  0.00           H  
ATOM   3487  HG1 MET   221      25.620  40.770  31.790  1.00  0.00           H  
ATOM   3488  HG2 MET   221      24.130  41.170  31.100  1.00  0.00           H  
ATOM   3489  HE1 MET   221      26.090  38.540  32.930  1.00  0.00           H  
ATOM   3490  HE2 MET   221      26.860  39.110  31.440  1.00  0.00           H  
ATOM   3491  HE3 MET   221      26.520  37.380  31.520  1.00  0.00           H  
ATOM   3492  N   LYS   222      26.090  41.450  34.810  1.00  0.00           N  
ATOM   3493  CA  LYS   222      27.460  41.780  35.180  1.00  0.00           C  
ATOM   3494  C   LYS   222      28.420  41.010  34.250  1.00  0.00           C  
ATOM   3495  O   LYS   222      28.210  39.790  34.050  1.00  0.00           O  
ATOM   3496  CB  LYS   222      27.890  41.400  36.620  1.00  0.00           C  
ATOM   3497  CG  LYS   222      27.070  42.080  37.780  1.00  0.00           C  
ATOM   3498  CD  LYS   222      27.480  41.390  39.090  1.00  0.00           C  
ATOM   3499  CE  LYS   222      26.420  41.480  40.170  1.00  0.00           C  
ATOM   3500  NZ  LYS   222      25.160  40.870  39.760  1.00  0.00           N1+
ATOM   3501  HN  LYS   222      25.610  40.720  35.280  1.00  0.00           H  
ATOM   3502  HA  LYS   222      27.570  42.840  34.990  1.00  0.00           H  
ATOM   3503  HB1 LYS   222      28.940  41.690  36.830  1.00  0.00           H  
ATOM   3504  HB2 LYS   222      27.850  40.300  36.780  1.00  0.00           H  
ATOM   3505  HG1 LYS   222      26.000  41.940  37.510  1.00  0.00           H  
ATOM   3506  HG2 LYS   222      27.220  43.170  37.910  1.00  0.00           H  
ATOM   3507  HD1 LYS   222      28.420  41.800  39.520  1.00  0.00           H  
ATOM   3508  HD2 LYS   222      27.740  40.330  38.890  1.00  0.00           H  
ATOM   3509  HE1 LYS   222      26.290  42.550  40.450  1.00  0.00           H  
ATOM   3510  HE2 LYS   222      26.740  40.860  41.040  1.00  0.00           H  
ATOM   3511  HZ1 LYS   222      24.200  41.150  40.040  1.00  0.00           H  
ATOM   3512  HZ2 LYS   222      25.250  39.860  39.990  1.00  0.00           H  
ATOM   3513  HZ3 LYS   222      24.960  41.140  38.780  1.00  0.00           H  
ATOM   3514  N   MET   223      29.410  41.730  33.720  1.00  0.00           N  
ATOM   3515  CA  MET   223      30.530  41.020  32.970  1.00  0.00           C  
ATOM   3516  C   MET   223      31.390  40.210  33.950  1.00  0.00           C  
ATOM   3517  O   MET   223      31.940  40.780  34.900  1.00  0.00           O  
ATOM   3518  CB  MET   223      31.460  42.080  32.170  1.00  0.00           C  
ATOM   3519  CG  MET   223      30.870  42.540  30.810  1.00  0.00           C  
ATOM   3520  SD  MET   223      31.740  43.980  30.210  1.00  0.00           S  
ATOM   3521  CE  MET   223      31.700  43.430  28.480  1.00  0.00           C  
ATOM   3522  HN  MET   223      29.560  42.690  33.930  1.00  0.00           H  
ATOM   3523  HA  MET   223      30.150  40.300  32.260  1.00  0.00           H  
ATOM   3524  HB1 MET   223      32.460  41.650  31.970  1.00  0.00           H  
ATOM   3525  HB2 MET   223      31.740  42.970  32.770  1.00  0.00           H  
ATOM   3526  HG1 MET   223      29.820  42.880  30.950  1.00  0.00           H  
ATOM   3527  HG2 MET   223      30.800  41.710  30.080  1.00  0.00           H  
ATOM   3528  HE1 MET   223      31.660  44.290  27.790  1.00  0.00           H  
ATOM   3529  HE2 MET   223      30.740  42.920  28.230  1.00  0.00           H  
ATOM   3530  HE3 MET   223      32.570  42.770  28.260  1.00  0.00           H  
ATOM   3531  N   ASN   224      31.460  38.880  33.740  1.00  0.00           N  
ATOM   3532  CA  ASN   224      32.500  38.010  34.220  1.00  0.00           C  
ATOM   3533  C   ASN   224      33.800  38.360  33.400  1.00  0.00           C  
ATOM   3534  O   ASN   224      33.790  39.220  32.540  1.00  0.00           O  
ATOM   3535  CB  ASN   224      31.980  36.640  34.010  1.00  0.00           C  
ATOM   3536  CG  ASN   224      32.870  35.530  34.480  1.00  0.00           C  
ATOM   3537  ND2 ASN   224      32.440  34.340  34.130  1.00  0.00           N  
ATOM   3538  OD1 ASN   224      33.920  35.640  35.120  1.00  0.00           O  
ATOM   3539  HN  ASN   224      30.990  38.460  32.960  1.00  0.00           H  
ATOM   3540  HA  ASN   224      32.710  38.240  35.250  1.00  0.00           H  
ATOM   3541  HB1 ASN   224      31.740  36.350  32.970  1.00  0.00           H  
ATOM   3542  HB2 ASN   224      30.980  36.530  34.480  1.00  0.00           H  
ATOM   3543 1HD2 ASN   224      33.010  33.580  34.430  1.00  0.00           H  
ATOM   3544 2HD2 ASN   224      31.520  34.150  33.780  1.00  0.00           H  
ATOM   3545  N   LYS   225      34.990  37.760  33.780  1.00  0.00           N  
ATOM   3546  CA  LYS   225      36.310  38.260  33.450  1.00  0.00           C  
ATOM   3547  C   LYS   225      36.520  38.420  31.930  1.00  0.00           C  
ATOM   3548  O   LYS   225      37.010  39.430  31.470  1.00  0.00           O  
ATOM   3549  CB  LYS   225      37.380  37.450  34.100  1.00  0.00           C  
ATOM   3550  CG  LYS   225      37.460  37.470  35.620  1.00  0.00           C  
ATOM   3551  CD  LYS   225      38.470  36.440  36.170  1.00  0.00           C  
ATOM   3552  CE  LYS   225      37.890  34.970  36.080  1.00  0.00           C  
ATOM   3553  NZ  LYS   225      38.950  33.940  36.280  1.00  0.00           N1+
ATOM   3554  HN  LYS   225      34.970  36.970  34.390  1.00  0.00           H  
ATOM   3555  HA  LYS   225      36.260  39.260  33.860  1.00  0.00           H  
ATOM   3556  HB1 LYS   225      38.320  37.840  33.670  1.00  0.00           H  
ATOM   3557  HB2 LYS   225      37.210  36.410  33.740  1.00  0.00           H  
ATOM   3558  HG1 LYS   225      36.480  37.230  36.070  1.00  0.00           H  
ATOM   3559  HG2 LYS   225      37.440  38.510  36.020  1.00  0.00           H  
ATOM   3560  HD1 LYS   225      38.740  36.720  37.210  1.00  0.00           H  
ATOM   3561  HD2 LYS   225      39.390  36.520  35.550  1.00  0.00           H  
ATOM   3562  HE1 LYS   225      37.360  34.670  35.150  1.00  0.00           H  
ATOM   3563  HE2 LYS   225      37.200  34.880  36.950  1.00  0.00           H  
ATOM   3564  HZ1 LYS   225      39.630  33.950  35.490  1.00  0.00           H  
ATOM   3565  HZ2 LYS   225      38.610  32.970  36.420  1.00  0.00           H  
ATOM   3566  HZ3 LYS   225      39.550  34.270  37.070  1.00  0.00           H  
ATOM   3567  N   GLU   226      36.100  37.370  31.200  1.00  0.00           N  
ATOM   3568  CA  GLU   226      36.170  37.370  29.740  1.00  0.00           C  
ATOM   3569  C   GLU   226      35.020  38.100  29.170  1.00  0.00           C  
ATOM   3570  O   GLU   226      35.070  38.620  28.030  1.00  0.00           O  
ATOM   3571  CB  GLU   226      36.430  35.970  29.150  1.00  0.00           C  
ATOM   3572  CG  GLU   226      37.770  35.370  29.450  1.00  0.00           C  
ATOM   3573  CD  GLU   226      38.970  35.840  28.690  1.00  0.00           C  
ATOM   3574  OE1 GLU   226      40.040  35.800  29.320  1.00  0.00           O  
ATOM   3575  OE2 GLU   226      39.000  36.170  27.490  1.00  0.00           O1-
ATOM   3576  HN  GLU   226      35.730  36.530  31.590  1.00  0.00           H  
ATOM   3577  HA  GLU   226      37.010  37.940  29.370  1.00  0.00           H  
ATOM   3578  HB1 GLU   226      36.400  36.160  28.050  1.00  0.00           H  
ATOM   3579  HB2 GLU   226      35.630  35.240  29.370  1.00  0.00           H  
ATOM   3580  HG1 GLU   226      37.650  34.280  29.240  1.00  0.00           H  
ATOM   3581  HG2 GLU   226      37.970  35.440  30.540  1.00  0.00           H  
ATOM   3582  N   GLY   227      33.870  38.250  29.940  1.00  0.00           N  
ATOM   3583  CA  GLY   227      32.710  38.960  29.480  1.00  0.00           C  
ATOM   3584  C   GLY   227      31.840  38.270  28.480  1.00  0.00           C  
ATOM   3585  O   GLY   227      31.220  38.920  27.640  1.00  0.00           O  
ATOM   3586  HN  GLY   227      33.920  38.000  30.900  1.00  0.00           H  
ATOM   3587  HA1 GLY   227      33.020  39.920  29.070  1.00  0.00           H  
ATOM   3588  HA2 GLY   227      32.160  39.020  30.410  1.00  0.00           H  
ATOM   3589  N   MET   228      31.710  36.970  28.540  1.00  0.00           N  
ATOM   3590  CA  MET   228      30.710  36.270  27.800  1.00  0.00           C  
ATOM   3591  C   MET   228      29.360  36.200  28.480  1.00  0.00           C  
ATOM   3592  O   MET   228      29.310  36.480  29.710  1.00  0.00           O  
ATOM   3593  CB  MET   228      31.200  34.840  27.480  1.00  0.00           C  
ATOM   3594  CG  MET   228      32.560  34.860  26.680  1.00  0.00           C  
ATOM   3595  SD  MET   228      32.340  35.360  24.880  1.00  0.00           S  
ATOM   3596  CE  MET   228      34.090  34.850  24.500  1.00  0.00           C  
ATOM   3597  HN  MET   228      32.290  36.450  29.170  1.00  0.00           H  
ATOM   3598  HA  MET   228      30.640  36.810  26.870  1.00  0.00           H  
ATOM   3599  HB1 MET   228      30.460  34.150  27.020  1.00  0.00           H  
ATOM   3600  HB2 MET   228      31.350  34.360  28.470  1.00  0.00           H  
ATOM   3601  HG1 MET   228      32.890  33.800  26.750  1.00  0.00           H  
ATOM   3602  HG2 MET   228      33.320  35.480  27.180  1.00  0.00           H  
ATOM   3603  HE1 MET   228      34.380  35.100  23.460  1.00  0.00           H  
ATOM   3604  HE2 MET   228      34.170  33.760  24.750  1.00  0.00           H  
ATOM   3605  HE3 MET   228      34.790  35.310  25.230  1.00  0.00           H  
ATOM   3606  N   VAL   229      28.320  35.760  27.820  1.00  0.00           N  
ATOM   3607  CA  VAL   229      26.990  35.700  28.400  1.00  0.00           C  
ATOM   3608  C   VAL   229      26.560  34.280  28.250  1.00  0.00           C  
ATOM   3609  O   VAL   229      26.750  33.620  27.250  1.00  0.00           O  
ATOM   3610  CB  VAL   229      26.060  36.600  27.570  1.00  0.00           C  
ATOM   3611  CG1 VAL   229      24.600  36.450  28.030  1.00  0.00           C  
ATOM   3612  CG2 VAL   229      26.480  38.030  27.770  1.00  0.00           C  
ATOM   3613  HN  VAL   229      28.350  35.530  26.850  1.00  0.00           H  
ATOM   3614  HA  VAL   229      26.840  36.030  29.420  1.00  0.00           H  
ATOM   3615  HB  VAL   229      26.250  36.370  26.500  1.00  0.00           H  
ATOM   3616 1HG1 VAL   229      24.540  36.370  29.130  1.00  0.00           H  
ATOM   3617 2HG1 VAL   229      24.130  35.540  27.610  1.00  0.00           H  
ATOM   3618 3HG1 VAL   229      24.020  37.320  27.660  1.00  0.00           H  
ATOM   3619 1HG2 VAL   229      26.010  38.530  28.640  1.00  0.00           H  
ATOM   3620 2HG2 VAL   229      26.190  38.620  26.880  1.00  0.00           H  
ATOM   3621 3HG2 VAL   229      27.590  38.020  27.820  1.00  0.00           H  
ATOM   3622  N   ARG   230      26.020  33.750  29.370  1.00  0.00           N  
ATOM   3623  CA  ARG   230      25.240  32.600  29.300  1.00  0.00           C  
ATOM   3624  C   ARG   230      23.780  32.820  28.960  1.00  0.00           C  
ATOM   3625  O   ARG   230      23.080  33.660  29.620  1.00  0.00           O  
ATOM   3626  CB  ARG   230      25.300  31.650  30.600  1.00  0.00           C  
ATOM   3627  CG  ARG   230      26.780  31.210  30.800  1.00  0.00           C  
ATOM   3628  CD  ARG   230      26.850  29.980  31.690  1.00  0.00           C  
ATOM   3629  NE  ARG   230      28.300  29.810  31.870  1.00  0.00           N  
ATOM   3630  CZ  ARG   230      28.860  29.280  32.940  1.00  0.00           C  
ATOM   3631  NH1 ARG   230      28.190  28.590  33.880  1.00  0.00           N1+
ATOM   3632  NH2 ARG   230      30.150  29.360  33.130  1.00  0.00           N  
ATOM   3633  HN  ARG   230      25.970  34.260  30.220  1.00  0.00           H  
ATOM   3634  HA  ARG   230      25.650  31.960  28.530  1.00  0.00           H  
ATOM   3635  HB1 ARG   230      24.560  30.820  30.570  1.00  0.00           H  
ATOM   3636  HB2 ARG   230      25.080  32.140  31.580  1.00  0.00           H  
ATOM   3637  HG1 ARG   230      27.420  32.050  31.130  1.00  0.00           H  
ATOM   3638  HG2 ARG   230      27.220  30.880  29.830  1.00  0.00           H  
ATOM   3639  HD1 ARG   230      26.420  29.090  31.180  1.00  0.00           H  
ATOM   3640  HD2 ARG   230      26.360  30.180  32.670  1.00  0.00           H  
ATOM   3641  HE  ARG   230      28.950  30.350  31.330  1.00  0.00           H  
ATOM   3642 1HH1 ARG   230      27.230  28.390  33.710  1.00  0.00           H  
ATOM   3643 2HH1 ARG   230      28.750  28.240  34.640  1.00  0.00           H  
ATOM   3644 1HH2 ARG   230      30.660  29.940  32.500  1.00  0.00           H  
ATOM   3645 2HH2 ARG   230      30.440  29.100  34.050  1.00  0.00           H  
ATOM   3646  N   CYS   231      23.230  32.200  27.890  1.00  0.00           N  
ATOM   3647  CA  CYS   231      21.870  32.290  27.510  1.00  0.00           C  
ATOM   3648  C   CYS   231      20.920  31.190  27.930  1.00  0.00           C  
ATOM   3649  O   CYS   231      20.980  29.980  27.540  1.00  0.00           O  
ATOM   3650  CB  CYS   231      21.780  32.110  25.920  1.00  0.00           C  
ATOM   3651  SG  CYS   231      20.180  32.550  25.220  1.00  0.00           S  
ATOM   3652  HN  CYS   231      23.850  31.630  27.350  1.00  0.00           H  
ATOM   3653  HA  CYS   231      21.480  33.280  27.660  1.00  0.00           H  
ATOM   3654  HB1 CYS   231      22.060  31.080  25.620  1.00  0.00           H  
ATOM   3655  HB2 CYS   231      22.480  32.810  25.400  1.00  0.00           H  
ATOM   3656  HG1 CYS   231      19.510  31.880  26.140  1.00  0.00           H  
ATOM   3657  N   ASP   232      19.900  31.490  28.750  1.00  0.00           N  
ATOM   3658  CA  ASP   232      18.780  30.710  29.140  1.00  0.00           C  
ATOM   3659  C   ASP   232      17.760  30.380  28.000  1.00  0.00           C  
ATOM   3660  O   ASP   232      17.830  31.080  26.950  1.00  0.00           O  
ATOM   3661  CB  ASP   232      18.030  31.420  30.320  1.00  0.00           C  
ATOM   3662  CG  ASP   232      18.830  31.270  31.630  1.00  0.00           C  
ATOM   3663  OD1 ASP   232      19.050  32.310  32.300  1.00  0.00           O  
ATOM   3664  OD2 ASP   232      19.240  30.160  32.010  1.00  0.00           O1-
ATOM   3665  HN  ASP   232      19.790  32.420  29.120  1.00  0.00           H  
ATOM   3666  HA  ASP   232      19.180  29.770  29.510  1.00  0.00           H  
ATOM   3667  HB1 ASP   232      17.140  30.800  30.590  1.00  0.00           H  
ATOM   3668  HB2 ASP   232      17.760  32.470  30.080  1.00  0.00           H  
ATOM   3669  N   THR   233      16.900  29.330  28.140  1.00  0.00           N  
ATOM   3670  CA  THR   233      15.810  29.090  27.170  1.00  0.00           C  
ATOM   3671  C   THR   233      14.560  29.920  27.550  1.00  0.00           C  
ATOM   3672  O   THR   233      14.110  29.890  28.680  1.00  0.00           O  
ATOM   3673  CB  THR   233      15.420  27.570  27.160  1.00  0.00           C  
ATOM   3674  CG2 THR   233      16.620  26.790  26.660  1.00  0.00           C  
ATOM   3675  OG1 THR   233      15.230  27.030  28.450  1.00  0.00           O  
ATOM   3676  HN  THR   233      16.970  28.680  28.890  1.00  0.00           H  
ATOM   3677  HA  THR   233      16.090  29.360  26.170  1.00  0.00           H  
ATOM   3678  HB  THR   233      14.480  27.340  26.620  1.00  0.00           H  
ATOM   3679  HG1 THR   233      14.630  27.630  28.900  1.00  0.00           H  
ATOM   3680 1HG2 THR   233      17.550  26.990  27.230  1.00  0.00           H  
ATOM   3681 2HG2 THR   233      16.810  27.020  25.580  1.00  0.00           H  
ATOM   3682 3HG2 THR   233      16.390  25.710  26.700  1.00  0.00           H  
ATOM   3683  N   ALA   234      14.040  30.700  26.560  1.00  0.00           N  
ATOM   3684  CA  ALA   234      12.920  31.540  26.680  1.00  0.00           C  
ATOM   3685  C   ALA   234      11.500  30.960  27.120  1.00  0.00           C  
ATOM   3686  O   ALA   234      11.180  29.850  26.780  1.00  0.00           O  
ATOM   3687  CB  ALA   234      12.800  32.400  25.410  1.00  0.00           C  
ATOM   3688  HN  ALA   234      14.420  30.610  25.640  1.00  0.00           H  
ATOM   3689  HA  ALA   234      13.160  32.210  27.490  1.00  0.00           H  
ATOM   3690  HB1 ALA   234      13.720  32.940  25.100  1.00  0.00           H  
ATOM   3691  HB2 ALA   234      11.900  33.040  25.550  1.00  0.00           H  
ATOM   3692  HB3 ALA   234      12.580  31.650  24.620  1.00  0.00           H  
ATOM   3693  N   VAL   235      10.630  31.820  27.800  1.00  0.00           N  
ATOM   3694  CA  VAL   235       9.310  31.400  28.250  1.00  0.00           C  
ATOM   3695  C   VAL   235       8.200  32.380  27.690  1.00  0.00           C  
ATOM   3696  O   VAL   235       7.070  32.040  27.440  1.00  0.00           O  
ATOM   3697  CB  VAL   235       9.400  31.390  29.760  1.00  0.00           C  
ATOM   3698  CG1 VAL   235       8.060  31.300  30.540  1.00  0.00           C  
ATOM   3699  CG2 VAL   235      10.230  30.120  30.070  1.00  0.00           C  
ATOM   3700  HN  VAL   235      11.090  32.660  28.070  1.00  0.00           H  
ATOM   3701  HA  VAL   235       9.020  30.420  27.920  1.00  0.00           H  
ATOM   3702  HB  VAL   235       9.910  32.330  30.080  1.00  0.00           H  
ATOM   3703 1HG1 VAL   235       7.360  30.590  30.060  1.00  0.00           H  
ATOM   3704 2HG1 VAL   235       7.620  32.300  30.420  1.00  0.00           H  
ATOM   3705 3HG1 VAL   235       8.170  31.080  31.620  1.00  0.00           H  
ATOM   3706 1HG2 VAL   235      10.760  30.220  31.040  1.00  0.00           H  
ATOM   3707 2HG2 VAL   235      10.990  29.840  29.320  1.00  0.00           H  
ATOM   3708 3HG2 VAL   235       9.600  29.220  30.250  1.00  0.00           H  
ATOM   3709  N   GLY   236       8.590  33.620  27.340  1.00  0.00           N  
ATOM   3710  CA  GLY   236       7.840  34.650  26.710  1.00  0.00           C  
ATOM   3711  C   GLY   236       8.020  34.760  25.220  1.00  0.00           C  
ATOM   3712  O   GLY   236       8.070  33.790  24.480  1.00  0.00           O  
ATOM   3713  HN  GLY   236       9.560  33.860  27.400  1.00  0.00           H  
ATOM   3714  HA1 GLY   236       8.070  35.620  27.130  1.00  0.00           H  
ATOM   3715  HA2 GLY   236       6.810  34.410  26.950  1.00  0.00           H  
ATOM   3716  N   THR   237       8.100  36.030  24.760  1.00  0.00           N  
ATOM   3717  CA  THR   237       8.390  36.400  23.340  1.00  0.00           C  
ATOM   3718  C   THR   237       9.560  37.380  23.340  1.00  0.00           C  
ATOM   3719  O   THR   237       9.340  38.550  23.720  1.00  0.00           O  
ATOM   3720  CB  THR   237       7.150  37.080  22.670  1.00  0.00           C  
ATOM   3721  CG2 THR   237       7.490  37.400  21.200  1.00  0.00           C  
ATOM   3722  OG1 THR   237       6.040  36.160  22.650  1.00  0.00           O  
ATOM   3723  HN  THR   237       7.920  36.830  25.320  1.00  0.00           H  
ATOM   3724  HA  THR   237       8.590  35.490  22.780  1.00  0.00           H  
ATOM   3725  HB  THR   237       6.770  37.920  23.290  1.00  0.00           H  
ATOM   3726  HG1 THR   237       5.900  35.890  23.560  1.00  0.00           H  
ATOM   3727 1HG2 THR   237       6.590  37.650  20.600  1.00  0.00           H  
ATOM   3728 2HG2 THR   237       8.020  36.530  20.770  1.00  0.00           H  
ATOM   3729 3HG2 THR   237       8.110  38.320  21.120  1.00  0.00           H  
ATOM   3730  N   PRO   238      10.760  37.030  22.890  1.00  0.00           N  
ATOM   3731  CA  PRO   238      11.870  37.950  22.790  1.00  0.00           C  
ATOM   3732  C   PRO   238      11.570  39.020  21.740  1.00  0.00           C  
ATOM   3733  O   PRO   238      11.180  38.750  20.590  1.00  0.00           O  
ATOM   3734  CB  PRO   238      13.040  37.030  22.300  1.00  0.00           C  
ATOM   3735  CG  PRO   238      12.670  35.760  23.030  1.00  0.00           C  
ATOM   3736  CD  PRO   238      11.110  35.610  22.920  1.00  0.00           C  
ATOM   3737  HA  PRO   238      11.950  38.350  23.790  1.00  0.00           H  
ATOM   3738  HB1 PRO   238      13.960  37.560  22.600  1.00  0.00           H  
ATOM   3739  HB2 PRO   238      12.930  36.800  21.220  1.00  0.00           H  
ATOM   3740  HG1 PRO   238      13.160  34.820  22.700  1.00  0.00           H  
ATOM   3741  HG2 PRO   238      12.900  35.960  24.100  1.00  0.00           H  
ATOM   3742  HD1 PRO   238      10.960  35.020  21.990  1.00  0.00           H  
ATOM   3743  HD2 PRO   238      10.650  35.070  23.790  1.00  0.00           H  
ATOM   3744  N   ASP   239      11.880  40.310  22.110  1.00  0.00           N  
ATOM   3745  CA  ASP   239      11.590  41.470  21.250  1.00  0.00           C  
ATOM   3746  C   ASP   239      12.600  41.630  20.070  1.00  0.00           C  
ATOM   3747  O   ASP   239      12.240  41.820  18.910  1.00  0.00           O  
ATOM   3748  CB  ASP   239      11.700  42.840  22.060  1.00  0.00           C  
ATOM   3749  CG  ASP   239      10.630  42.960  23.170  1.00  0.00           C  
ATOM   3750  OD1 ASP   239      10.870  43.860  24.060  1.00  0.00           O  
ATOM   3751  OD2 ASP   239       9.540  42.290  23.130  1.00  0.00           O1-
ATOM   3752  HN  ASP   239      12.230  40.530  23.020  1.00  0.00           H  
ATOM   3753  HA  ASP   239      10.580  41.270  20.910  1.00  0.00           H  
ATOM   3754  HB1 ASP   239      11.620  43.690  21.360  1.00  0.00           H  
ATOM   3755  HB2 ASP   239      12.700  42.920  22.530  1.00  0.00           H  
ATOM   3756  N   TYR   240      13.890  41.350  20.380  1.00  0.00           N  
ATOM   3757  CA  TYR   240      14.930  41.130  19.340  1.00  0.00           C  
ATOM   3758  C   TYR   240      15.230  39.640  19.450  1.00  0.00           C  
ATOM   3759  O   TYR   240      15.490  39.060  20.510  1.00  0.00           O  
ATOM   3760  CB  TYR   240      16.150  42.080  19.510  1.00  0.00           C  
ATOM   3761  CG  TYR   240      15.800  43.540  19.400  1.00  0.00           C  
ATOM   3762  CD1 TYR   240      15.210  44.250  20.490  1.00  0.00           C  
ATOM   3763  CD2 TYR   240      16.050  44.170  18.200  1.00  0.00           C  
ATOM   3764  CE1 TYR   240      14.900  45.580  20.380  1.00  0.00           C  
ATOM   3765  CE2 TYR   240      15.790  45.560  18.110  1.00  0.00           C  
ATOM   3766  CZ  TYR   240      15.230  46.250  19.220  1.00  0.00           C  
ATOM   3767  OH  TYR   240      15.090  47.610  19.190  1.00  0.00           O  
ATOM   3768  HN  TYR   240      14.200  41.210  21.320  1.00  0.00           H  
ATOM   3769  HA  TYR   240      14.550  41.290  18.340  1.00  0.00           H  
ATOM   3770  HB1 TYR   240      16.970  41.790  18.820  1.00  0.00           H  
ATOM   3771  HB2 TYR   240      16.420  41.830  20.550  1.00  0.00           H  
ATOM   3772  HD1 TYR   240      14.970  43.790  21.440  1.00  0.00           H  
ATOM   3773  HD2 TYR   240      16.390  43.600  17.350  1.00  0.00           H  
ATOM   3774  HE1 TYR   240      14.410  46.070  21.210  1.00  0.00           H  
ATOM   3775  HE2 TYR   240      15.960  46.080  17.180  1.00  0.00           H  
ATOM   3776  HH  TYR   240      15.700  47.830  19.900  1.00  0.00           H  
ATOM   3777  N   ILE   241      15.300  39.000  18.260  1.00  0.00           N  
ATOM   3778  CA  ILE   241      15.600  37.620  18.130  1.00  0.00           C  
ATOM   3779  C   ILE   241      16.580  37.250  17.080  1.00  0.00           C  
ATOM   3780  O   ILE   241      16.500  37.540  15.890  1.00  0.00           O  
ATOM   3781  CB  ILE   241      14.280  36.950  17.890  1.00  0.00           C  
ATOM   3782  CG1 ILE   241      14.410  35.390  17.790  1.00  0.00           C  
ATOM   3783  CG2 ILE   241      13.520  37.630  16.750  1.00  0.00           C  
ATOM   3784  CD  ILE   241      14.750  34.670  19.130  1.00  0.00           C  
ATOM   3785  HN  ILE   241      15.370  39.590  17.460  1.00  0.00           H  
ATOM   3786  HA  ILE   241      15.900  37.180  19.070  1.00  0.00           H  
ATOM   3787  HB  ILE   241      13.640  37.230  18.760  1.00  0.00           H  
ATOM   3788 1HG1 ILE   241      15.200  35.100  17.070  1.00  0.00           H  
ATOM   3789 2HG1 ILE   241      13.480  34.950  17.370  1.00  0.00           H  
ATOM   3790 1HG2 ILE   241      14.020  37.530  15.760  1.00  0.00           H  
ATOM   3791 2HG2 ILE   241      13.330  38.700  16.980  1.00  0.00           H  
ATOM   3792 3HG2 ILE   241      12.510  37.180  16.620  1.00  0.00           H  
ATOM   3793  HD1 ILE   241      13.860  34.850  19.770  1.00  0.00           H  
ATOM   3794  HD2 ILE   241      15.690  35.090  19.540  1.00  0.00           H  
ATOM   3795  HD3 ILE   241      14.930  33.580  19.030  1.00  0.00           H  
ATOM   3796  N   SER   242      17.650  36.540  17.540  1.00  0.00           N  
ATOM   3797  CA  SER   242      18.710  36.120  16.630  1.00  0.00           C  
ATOM   3798  C   SER   242      18.530  34.690  16.310  1.00  0.00           C  
ATOM   3799  O   SER   242      17.740  33.970  16.950  1.00  0.00           O  
ATOM   3800  CB  SER   242      20.140  36.360  17.230  1.00  0.00           C  
ATOM   3801  OG  SER   242      20.320  35.630  18.450  1.00  0.00           O  
ATOM   3802  HN  SER   242      17.730  36.340  18.510  1.00  0.00           H  
ATOM   3803  HA  SER   242      18.590  36.670  15.700  1.00  0.00           H  
ATOM   3804  HB1 SER   242      20.370  37.440  17.310  1.00  0.00           H  
ATOM   3805  HB2 SER   242      20.890  35.920  16.530  1.00  0.00           H  
ATOM   3806  HG1 SER   242      19.990  36.230  19.120  1.00  0.00           H  
ATOM   3807  N   PRO   243      19.100  34.250  15.170  1.00  0.00           N  
ATOM   3808  CA  PRO   243      18.780  32.890  14.730  1.00  0.00           C  
ATOM   3809  C   PRO   243      19.410  31.810  15.520  1.00  0.00           C  
ATOM   3810  O   PRO   243      18.850  30.740  15.530  1.00  0.00           O  
ATOM   3811  CB  PRO   243      19.220  32.870  13.250  1.00  0.00           C  
ATOM   3812  CG  PRO   243      20.220  34.020  13.140  1.00  0.00           C  
ATOM   3813  CD  PRO   243      19.710  35.110  14.150  1.00  0.00           C  
ATOM   3814  HA  PRO   243      17.730  32.650  14.830  1.00  0.00           H  
ATOM   3815  HB1 PRO   243      18.320  33.040  12.620  1.00  0.00           H  
ATOM   3816  HB2 PRO   243      19.740  31.960  12.880  1.00  0.00           H  
ATOM   3817  HG1 PRO   243      21.180  33.620  13.530  1.00  0.00           H  
ATOM   3818  HG2 PRO   243      20.410  34.380  12.100  1.00  0.00           H  
ATOM   3819  HD1 PRO   243      20.580  35.740  14.430  1.00  0.00           H  
ATOM   3820  HD2 PRO   243      18.980  35.680  13.540  1.00  0.00           H  
ATOM   3821  N   GLU   244      20.560  31.940  16.070  1.00  0.00           N  
ATOM   3822  CA  GLU   244      21.190  31.050  17.050  1.00  0.00           C  
ATOM   3823  C   GLU   244      20.360  30.810  18.310  1.00  0.00           C  
ATOM   3824  O   GLU   244      20.390  29.710  18.840  1.00  0.00           O  
ATOM   3825  CB  GLU   244      22.580  31.530  17.370  1.00  0.00           C  
ATOM   3826  CG  GLU   244      23.680  31.550  16.220  1.00  0.00           C  
ATOM   3827  CD  GLU   244      23.540  32.570  15.130  1.00  0.00           C  
ATOM   3828  OE1 GLU   244      22.920  33.610  15.430  1.00  0.00           O  
ATOM   3829  OE2 GLU   244      24.110  32.460  14.010  1.00  0.00           O1-
ATOM   3830  HN  GLU   244      21.170  32.720  15.890  1.00  0.00           H  
ATOM   3831  HA  GLU   244      21.270  30.100  16.540  1.00  0.00           H  
ATOM   3832  HB1 GLU   244      23.040  30.860  18.130  1.00  0.00           H  
ATOM   3833  HB2 GLU   244      22.440  32.550  17.800  1.00  0.00           H  
ATOM   3834  HG1 GLU   244      23.750  30.570  15.690  1.00  0.00           H  
ATOM   3835  HG2 GLU   244      24.640  31.710  16.740  1.00  0.00           H  
ATOM   3836  N   VAL   245      19.530  31.850  18.710  1.00  0.00           N  
ATOM   3837  CA  VAL   245      18.620  31.890  19.880  1.00  0.00           C  
ATOM   3838  C   VAL   245      17.340  31.120  19.480  1.00  0.00           C  
ATOM   3839  O   VAL   245      16.760  30.440  20.340  1.00  0.00           O  
ATOM   3840  CB  VAL   245      18.470  33.300  20.400  1.00  0.00           C  
ATOM   3841  CG1 VAL   245      17.310  33.360  21.410  1.00  0.00           C  
ATOM   3842  CG2 VAL   245      19.710  33.530  21.200  1.00  0.00           C  
ATOM   3843  HN  VAL   245      19.540  32.690  18.170  1.00  0.00           H  
ATOM   3844  HA  VAL   245      19.150  31.320  20.620  1.00  0.00           H  
ATOM   3845  HB  VAL   245      18.240  34.060  19.620  1.00  0.00           H  
ATOM   3846 1HG1 VAL   245      17.380  34.320  21.960  1.00  0.00           H  
ATOM   3847 2HG1 VAL   245      17.270  32.490  22.090  1.00  0.00           H  
ATOM   3848 3HG1 VAL   245      16.270  33.300  21.010  1.00  0.00           H  
ATOM   3849 1HG2 VAL   245      19.810  34.600  21.460  1.00  0.00           H  
ATOM   3850 2HG2 VAL   245      20.640  33.290  20.630  1.00  0.00           H  
ATOM   3851 3HG2 VAL   245      19.540  32.910  22.100  1.00  0.00           H  
ATOM   3852  N   LEU   246      16.920  31.210  18.190  1.00  0.00           N  
ATOM   3853  CA  LEU   246      15.940  30.300  17.540  1.00  0.00           C  
ATOM   3854  C   LEU   246      16.410  28.860  17.430  1.00  0.00           C  
ATOM   3855  O   LEU   246      15.600  28.000  17.530  1.00  0.00           O  
ATOM   3856  CB  LEU   246      15.400  30.810  16.180  1.00  0.00           C  
ATOM   3857  CG  LEU   246      14.480  32.000  16.440  1.00  0.00           C  
ATOM   3858  CD1 LEU   246      14.130  32.380  15.000  1.00  0.00           C  
ATOM   3859  CD2 LEU   246      13.160  31.620  17.200  1.00  0.00           C  
ATOM   3860  HN  LEU   246      17.330  31.870  17.560  1.00  0.00           H  
ATOM   3861  HA  LEU   246      15.170  30.210  18.290  1.00  0.00           H  
ATOM   3862  HB1 LEU   246      14.750  30.040  15.700  1.00  0.00           H  
ATOM   3863  HB2 LEU   246      16.240  31.050  15.500  1.00  0.00           H  
ATOM   3864  HG  LEU   246      15.070  32.830  16.880  1.00  0.00           H  
ATOM   3865 1HD1 LEU   246      13.240  33.050  14.990  1.00  0.00           H  
ATOM   3866 2HD1 LEU   246      13.690  31.570  14.380  1.00  0.00           H  
ATOM   3867 3HD1 LEU   246      14.990  32.770  14.410  1.00  0.00           H  
ATOM   3868 1HD2 LEU   246      13.350  31.160  18.200  1.00  0.00           H  
ATOM   3869 2HD2 LEU   246      12.700  30.820  16.570  1.00  0.00           H  
ATOM   3870 3HD2 LEU   246      12.410  32.440  17.210  1.00  0.00           H  
ATOM   3871  N   LYS   247      17.700  28.550  17.250  1.00  0.00           N  
ATOM   3872  CA  LYS   247      18.230  27.220  17.280  1.00  0.00           C  
ATOM   3873  C   LYS   247      18.340  26.600  18.680  1.00  0.00           C  
ATOM   3874  O   LYS   247      18.360  25.410  18.850  1.00  0.00           O  
ATOM   3875  CB  LYS   247      19.570  27.160  16.560  1.00  0.00           C  
ATOM   3876  CG  LYS   247      19.460  27.120  15.030  1.00  0.00           C  
ATOM   3877  CD  LYS   247      20.900  26.970  14.440  1.00  0.00           C  
ATOM   3878  CE  LYS   247      20.970  27.170  12.940  1.00  0.00           C  
ATOM   3879  NZ  LYS   247      20.040  26.220  12.360  1.00  0.00           N1+
ATOM   3880  HN  LYS   247      18.370  29.280  17.150  1.00  0.00           H  
ATOM   3881  HA  LYS   247      17.530  26.590  16.740  1.00  0.00           H  
ATOM   3882  HB1 LYS   247      20.230  26.360  16.930  1.00  0.00           H  
ATOM   3883  HB2 LYS   247      20.020  28.140  16.840  1.00  0.00           H  
ATOM   3884  HG1 LYS   247      18.940  28.040  14.670  1.00  0.00           H  
ATOM   3885  HG2 LYS   247      18.850  26.210  14.840  1.00  0.00           H  
ATOM   3886  HD1 LYS   247      21.320  25.970  14.700  1.00  0.00           H  
ATOM   3887  HD2 LYS   247      21.620  27.600  15.000  1.00  0.00           H  
ATOM   3888  HE1 LYS   247      22.000  26.970  12.560  1.00  0.00           H  
ATOM   3889  HE2 LYS   247      20.660  28.230  12.840  1.00  0.00           H  
ATOM   3890  HZ1 LYS   247      19.030  26.470  12.410  1.00  0.00           H  
ATOM   3891  HZ2 LYS   247      20.040  25.260  12.770  1.00  0.00           H  
ATOM   3892  HZ3 LYS   247      20.240  26.230  11.340  1.00  0.00           H  
ATOM   3893  N   SER   248      18.510  27.520  19.690  1.00  0.00           N  
ATOM   3894  CA  SER   248      18.310  27.410  21.100  1.00  0.00           C  
ATOM   3895  C   SER   248      18.980  26.200  21.680  1.00  0.00           C  
ATOM   3896  O   SER   248      18.300  25.240  22.030  1.00  0.00           O  
ATOM   3897  CB  SER   248      16.730  27.330  21.380  1.00  0.00           C  
ATOM   3898  OG  SER   248      16.440  27.440  22.810  1.00  0.00           O  
ATOM   3899  HN  SER   248      18.580  28.470  19.390  1.00  0.00           H  
ATOM   3900  HA  SER   248      18.760  28.320  21.460  1.00  0.00           H  
ATOM   3901  HB1 SER   248      16.180  26.510  20.870  1.00  0.00           H  
ATOM   3902  HB2 SER   248      16.440  28.250  20.840  1.00  0.00           H  
ATOM   3903  HG1 SER   248      16.660  26.600  23.220  1.00  0.00           H  
ATOM   3904  N   GLN   249      20.320  26.190  21.810  1.00  0.00           N  
ATOM   3905  CA  GLN   249      21.240  27.250  21.420  1.00  0.00           C  
ATOM   3906  C   GLN   249      22.130  26.700  20.270  1.00  0.00           C  
ATOM   3907  O   GLN   249      22.570  25.590  20.250  1.00  0.00           O  
ATOM   3908  CB  GLN   249      22.060  27.680  22.610  1.00  0.00           C  
ATOM   3909  CG  GLN   249      21.230  28.060  23.910  1.00  0.00           C  
ATOM   3910  CD  GLN   249      20.270  29.260  23.640  1.00  0.00           C  
ATOM   3911  NE2 GLN   249      19.020  29.320  24.210  1.00  0.00           N  
ATOM   3912  OE1 GLN   249      20.650  30.200  22.930  1.00  0.00           O  
ATOM   3913  HN  GLN   249      20.760  25.420  22.260  1.00  0.00           H  
ATOM   3914  HA  GLN   249      20.780  28.100  20.930  1.00  0.00           H  
ATOM   3915  HB1 GLN   249      22.760  28.500  22.360  1.00  0.00           H  
ATOM   3916  HB2 GLN   249      22.760  26.870  22.910  1.00  0.00           H  
ATOM   3917  HG1 GLN   249      22.030  28.460  24.560  1.00  0.00           H  
ATOM   3918  HG2 GLN   249      20.690  27.240  24.420  1.00  0.00           H  
ATOM   3919 1HE2 GLN   249      18.370  30.020  23.900  1.00  0.00           H  
ATOM   3920 2HE2 GLN   249      18.700  28.660  24.890  1.00  0.00           H  
ATOM   3921  N   GLY   250      22.190  27.470  19.150  1.00  0.00           N  
ATOM   3922  CA  GLY   250      22.990  27.080  18.020  1.00  0.00           C  
ATOM   3923  C   GLY   250      24.470  27.320  18.350  1.00  0.00           C  
ATOM   3924  O   GLY   250      24.750  28.130  19.250  1.00  0.00           O  
ATOM   3925  HN  GLY   250      21.710  28.340  19.170  1.00  0.00           H  
ATOM   3926  HA1 GLY   250      22.660  27.590  17.130  1.00  0.00           H  
ATOM   3927  HA2 GLY   250      22.940  26.020  17.840  1.00  0.00           H  
ATOM   3928  N   GLY   251      25.440  26.690  17.720  1.00  0.00           N  
ATOM   3929  CA  GLY   251      26.850  26.760  18.020  1.00  0.00           C  
ATOM   3930  C   GLY   251      27.280  25.940  19.170  1.00  0.00           C  
ATOM   3931  O   GLY   251      26.550  25.190  19.840  1.00  0.00           O  
ATOM   3932  HN  GLY   251      25.190  26.040  17.010  1.00  0.00           H  
ATOM   3933  HA1 GLY   251      27.150  27.770  18.250  1.00  0.00           H  
ATOM   3934  HA2 GLY   251      27.480  26.330  17.250  1.00  0.00           H  
ATOM   3935  N   ASP   252      28.610  26.030  19.500  1.00  0.00           N  
ATOM   3936  CA  ASP   252      29.190  25.250  20.560  1.00  0.00           C  
ATOM   3937  C   ASP   252      29.370  26.230  21.760  1.00  0.00           C  
ATOM   3938  O   ASP   252      28.600  26.160  22.690  1.00  0.00           O  
ATOM   3939  CB  ASP   252      30.520  24.690  20.180  1.00  0.00           C  
ATOM   3940  CG  ASP   252      30.430  23.420  19.320  1.00  0.00           C  
ATOM   3941  OD1 ASP   252      29.350  22.770  19.410  1.00  0.00           O  
ATOM   3942  OD2 ASP   252      31.370  23.070  18.590  1.00  0.00           O1-
ATOM   3943  HN  ASP   252      29.150  26.760  19.080  1.00  0.00           H  
ATOM   3944  HA  ASP   252      28.470  24.490  20.800  1.00  0.00           H  
ATOM   3945  HB1 ASP   252      30.950  24.410  21.160  1.00  0.00           H  
ATOM   3946  HB2 ASP   252      31.150  25.440  19.650  1.00  0.00           H  
ATOM   3947  N   GLY   253      30.410  27.110  21.830  1.00  0.00           N  
ATOM   3948  CA  GLY   253      30.660  27.950  23.030  1.00  0.00           C  
ATOM   3949  C   GLY   253      29.680  28.970  23.490  1.00  0.00           C  
ATOM   3950  O   GLY   253      28.480  29.000  23.160  1.00  0.00           O  
ATOM   3951  HN  GLY   253      31.010  27.210  21.040  1.00  0.00           H  
ATOM   3952  HA1 GLY   253      31.620  28.430  22.880  1.00  0.00           H  
ATOM   3953  HA2 GLY   253      30.770  27.250  23.850  1.00  0.00           H  
ATOM   3954  N   TYR   254      30.170  29.730  24.400  1.00  0.00           N  
ATOM   3955  CA  TYR   254      29.330  30.760  25.030  1.00  0.00           C  
ATOM   3956  C   TYR   254      29.100  32.070  24.250  1.00  0.00           C  
ATOM   3957  O   TYR   254      29.880  32.390  23.320  1.00  0.00           O  
ATOM   3958  CB  TYR   254      29.820  31.130  26.420  1.00  0.00           C  
ATOM   3959  CG  TYR   254      29.540  29.940  27.350  1.00  0.00           C  
ATOM   3960  CD1 TYR   254      28.300  29.380  27.570  1.00  0.00           C  
ATOM   3961  CD2 TYR   254      30.620  29.370  28.050  1.00  0.00           C  
ATOM   3962  CE1 TYR   254      28.130  28.340  28.500  1.00  0.00           C  
ATOM   3963  CE2 TYR   254      30.500  28.240  28.880  1.00  0.00           C  
ATOM   3964  CZ  TYR   254      29.240  27.810  29.150  1.00  0.00           C  
ATOM   3965  OH  TYR   254      29.080  26.680  30.000  1.00  0.00           O  
ATOM   3966  HN  TYR   254      31.140  29.640  24.650  1.00  0.00           H  
ATOM   3967  HA  TYR   254      28.380  30.310  25.250  1.00  0.00           H  
ATOM   3968  HB1 TYR   254      29.280  31.980  26.880  1.00  0.00           H  
ATOM   3969  HB2 TYR   254      30.860  31.520  26.400  1.00  0.00           H  
ATOM   3970  HD1 TYR   254      27.400  29.680  27.050  1.00  0.00           H  
ATOM   3971  HD2 TYR   254      31.580  29.800  27.810  1.00  0.00           H  
ATOM   3972  HE1 TYR   254      27.120  27.970  28.520  1.00  0.00           H  
ATOM   3973  HE2 TYR   254      31.270  27.890  29.560  1.00  0.00           H  
ATOM   3974  HH  TYR   254      28.170  26.360  29.960  1.00  0.00           H  
ATOM   3975  N   TYR   255      27.950  32.690  24.510  1.00  0.00           N  
ATOM   3976  CA  TYR   255      27.610  33.820  23.670  1.00  0.00           C  
ATOM   3977  C   TYR   255      28.430  35.070  24.100  1.00  0.00           C  
ATOM   3978  O   TYR   255      28.620  35.340  25.260  1.00  0.00           O  
ATOM   3979  CB  TYR   255      26.120  34.210  23.750  1.00  0.00           C  
ATOM   3980  CG  TYR   255      25.260  33.260  23.030  1.00  0.00           C  
ATOM   3981  CD1 TYR   255      25.020  33.420  21.630  1.00  0.00           C  
ATOM   3982  CD2 TYR   255      24.790  32.070  23.630  1.00  0.00           C  
ATOM   3983  CE1 TYR   255      24.000  32.640  20.990  1.00  0.00           C  
ATOM   3984  CE2 TYR   255      23.890  31.200  22.880  1.00  0.00           C  
ATOM   3985  CZ  TYR   255      23.420  31.550  21.620  1.00  0.00           C  
ATOM   3986  OH  TYR   255      22.390  30.920  20.900  1.00  0.00           O  
ATOM   3987  HN  TYR   255      27.390  32.550  25.320  1.00  0.00           H  
ATOM   3988  HA  TYR   255      27.930  33.610  22.660  1.00  0.00           H  
ATOM   3989  HB1 TYR   255      25.830  35.250  23.460  1.00  0.00           H  
ATOM   3990  HB2 TYR   255      25.840  34.140  24.820  1.00  0.00           H  
ATOM   3991  HD1 TYR   255      25.630  34.170  21.150  1.00  0.00           H  
ATOM   3992  HD2 TYR   255      24.920  31.760  24.650  1.00  0.00           H  
ATOM   3993  HE1 TYR   255      23.710  32.750  19.960  1.00  0.00           H  
ATOM   3994  HE2 TYR   255      23.380  30.330  23.260  1.00  0.00           H  
ATOM   3995  HH  TYR   255      21.800  30.480  21.510  1.00  0.00           H  
ATOM   3996  N   GLY   256      28.930  35.900  23.120  1.00  0.00           N  
ATOM   3997  CA  GLY   256      29.470  37.230  23.300  1.00  0.00           C  
ATOM   3998  C   GLY   256      28.440  38.280  23.510  1.00  0.00           C  
ATOM   3999  O   GLY   256      27.360  38.120  24.070  1.00  0.00           O  
ATOM   4000  HN  GLY   256      28.620  35.640  22.200  1.00  0.00           H  
ATOM   4001  HA1 GLY   256      30.120  37.520  22.480  1.00  0.00           H  
ATOM   4002  HA2 GLY   256      30.080  37.240  24.190  1.00  0.00           H  
ATOM   4003  N   ARG   257      28.820  39.520  23.090  1.00  0.00           N  
ATOM   4004  CA  ARG   257      27.870  40.640  23.070  1.00  0.00           C  
ATOM   4005  C   ARG   257      27.160  40.730  21.760  1.00  0.00           C  
ATOM   4006  O   ARG   257      26.330  41.590  21.580  1.00  0.00           O  
ATOM   4007  CB  ARG   257      28.650  41.960  23.290  1.00  0.00           C  
ATOM   4008  CG  ARG   257      29.210  42.120  24.680  1.00  0.00           C  
ATOM   4009  CD  ARG   257      30.270  41.080  25.240  1.00  0.00           C  
ATOM   4010  NE  ARG   257      31.450  41.020  24.370  1.00  0.00           N  
ATOM   4011  CZ  ARG   257      32.280  40.020  24.350  1.00  0.00           C  
ATOM   4012  NH1 ARG   257      32.400  39.130  25.270  1.00  0.00           N1+
ATOM   4013  NH2 ARG   257      33.020  39.820  23.290  1.00  0.00           N  
ATOM   4014  HN  ARG   257      29.730  39.660  22.720  1.00  0.00           H  
ATOM   4015  HA  ARG   257      27.100  40.570  23.820  1.00  0.00           H  
ATOM   4016  HB1 ARG   257      28.020  42.850  23.090  1.00  0.00           H  
ATOM   4017  HB2 ARG   257      29.500  41.950  22.580  1.00  0.00           H  
ATOM   4018  HG1 ARG   257      28.310  42.020  25.330  1.00  0.00           H  
ATOM   4019  HG2 ARG   257      29.700  43.120  24.710  1.00  0.00           H  
ATOM   4020  HD1 ARG   257      29.920  40.050  25.430  1.00  0.00           H  
ATOM   4021  HD2 ARG   257      30.570  41.470  26.240  1.00  0.00           H  
ATOM   4022  HE  ARG   257      31.460  41.750  23.680  1.00  0.00           H  
ATOM   4023 1HH1 ARG   257      31.990  39.150  26.180  1.00  0.00           H  
ATOM   4024 2HH1 ARG   257      33.230  38.570  25.280  1.00  0.00           H  
ATOM   4025 1HH2 ARG   257      33.260  38.870  23.100  1.00  0.00           H  
ATOM   4026 2HH2 ARG   257      32.690  40.400  22.540  1.00  0.00           H  
ATOM   4027  N   GLU   258      27.480  39.790  20.870  1.00  0.00           N  
ATOM   4028  CA  GLU   258      26.990  39.620  19.520  1.00  0.00           C  
ATOM   4029  C   GLU   258      25.450  39.740  19.330  1.00  0.00           C  
ATOM   4030  O   GLU   258      24.950  40.360  18.370  1.00  0.00           O  
ATOM   4031  CB  GLU   258      27.490  38.260  19.020  1.00  0.00           C  
ATOM   4032  CG  GLU   258      27.150  37.110  19.960  1.00  0.00           C  
ATOM   4033  CD  GLU   258      27.790  35.770  19.520  1.00  0.00           C  
ATOM   4034  OE1 GLU   258      27.740  35.440  18.320  1.00  0.00           O  
ATOM   4035  OE2 GLU   258      28.370  35.140  20.420  1.00  0.00           O1-
ATOM   4036  HN  GLU   258      28.190  39.120  21.090  1.00  0.00           H  
ATOM   4037  HA  GLU   258      27.430  40.330  18.840  1.00  0.00           H  
ATOM   4038  HB1 GLU   258      28.600  38.220  18.930  1.00  0.00           H  
ATOM   4039  HB2 GLU   258      27.110  38.070  17.990  1.00  0.00           H  
ATOM   4040  HG1 GLU   258      26.040  37.020  20.040  1.00  0.00           H  
ATOM   4041  HG2 GLU   258      27.430  37.200  21.030  1.00  0.00           H  
ATOM   4042  N   CYS   259      24.670  39.200  20.300  1.00  0.00           N  
ATOM   4043  CA  CYS   259      23.170  39.350  20.330  1.00  0.00           C  
ATOM   4044  C   CYS   259      22.670  40.800  20.450  1.00  0.00           C  
ATOM   4045  O   CYS   259      21.630  41.220  19.820  1.00  0.00           O  
ATOM   4046  CB  CYS   259      22.600  38.510  21.470  1.00  0.00           C  
ATOM   4047  SG  CYS   259      23.470  36.900  21.570  1.00  0.00           S  
ATOM   4048  HN  CYS   259      25.070  38.610  20.990  1.00  0.00           H  
ATOM   4049  HA  CYS   259      22.750  38.910  19.430  1.00  0.00           H  
ATOM   4050  HB1 CYS   259      21.500  38.400  21.360  1.00  0.00           H  
ATOM   4051  HB2 CYS   259      22.860  38.970  22.440  1.00  0.00           H  
ATOM   4052  HG1 CYS   259      22.750  36.310  20.630  1.00  0.00           H  
ATOM   4053  N   ASP   260      23.360  41.650  21.240  1.00  0.00           N  
ATOM   4054  CA  ASP   260      23.040  43.080  21.400  1.00  0.00           C  
ATOM   4055  C   ASP   260      23.420  43.850  20.120  1.00  0.00           C  
ATOM   4056  O   ASP   260      22.780  44.770  19.680  1.00  0.00           O  
ATOM   4057  CB  ASP   260      23.770  43.760  22.610  1.00  0.00           C  
ATOM   4058  CG  ASP   260      23.310  43.160  24.010  1.00  0.00           C  
ATOM   4059  OD1 ASP   260      23.880  43.640  25.010  1.00  0.00           O  
ATOM   4060  OD2 ASP   260      22.300  42.490  24.060  1.00  0.00           O1-
ATOM   4061  HN  ASP   260      24.190  41.380  21.710  1.00  0.00           H  
ATOM   4062  HA  ASP   260      21.970  43.250  21.510  1.00  0.00           H  
ATOM   4063  HB1 ASP   260      23.650  44.870  22.580  1.00  0.00           H  
ATOM   4064  HB2 ASP   260      24.840  43.480  22.640  1.00  0.00           H  
ATOM   4065  N   TRP   261      24.570  43.560  19.470  1.00  0.00           N  
ATOM   4066  CA  TRP   261      25.080  44.140  18.250  1.00  0.00           C  
ATOM   4067  C   TRP   261      24.160  43.830  17.110  1.00  0.00           C  
ATOM   4068  O   TRP   261      23.850  44.690  16.210  1.00  0.00           O  
ATOM   4069  CB  TRP   261      26.520  43.880  17.900  1.00  0.00           C  
ATOM   4070  CG  TRP   261      27.440  44.050  19.030  1.00  0.00           C  
ATOM   4071  CD1 TRP   261      28.370  43.120  19.410  1.00  0.00           C  
ATOM   4072  CD2 TRP   261      27.720  45.270  19.770  1.00  0.00           C  
ATOM   4073  CE2 TRP   261      28.760  44.990  20.670  1.00  0.00           C  
ATOM   4074  CE3 TRP   261      27.180  46.550  19.870  1.00  0.00           C  
ATOM   4075  NE1 TRP   261      29.140  43.710  20.400  1.00  0.00           N  
ATOM   4076  CZ2 TRP   261      29.250  45.870  21.620  1.00  0.00           C  
ATOM   4077  CZ3 TRP   261      27.680  47.490  20.730  1.00  0.00           C  
ATOM   4078  CH2 TRP   261      28.750  47.200  21.570  1.00  0.00           C  
ATOM   4079  HN  TRP   261      25.220  42.990  19.970  1.00  0.00           H  
ATOM   4080  HA  TRP   261      25.020  45.200  18.480  1.00  0.00           H  
ATOM   4081  HB1 TRP   261      26.820  44.390  16.960  1.00  0.00           H  
ATOM   4082  HB2 TRP   261      26.470  42.780  17.810  1.00  0.00           H  
ATOM   4083  HD1 TRP   261      28.490  42.200  18.860  1.00  0.00           H  
ATOM   4084  HE1 TRP   261      29.990  43.370  20.720  1.00  0.00           H  
ATOM   4085  HE3 TRP   261      26.410  46.870  19.200  1.00  0.00           H  
ATOM   4086  HZ2 TRP   261      30.070  45.730  22.300  1.00  0.00           H  
ATOM   4087  HZ3 TRP   261      27.200  48.460  20.710  1.00  0.00           H  
ATOM   4088  HH2 TRP   261      29.140  47.970  22.220  1.00  0.00           H  
ATOM   4089  N   TRP   262      23.550  42.560  17.120  1.00  0.00           N  
ATOM   4090  CA  TRP   262      22.420  42.100  16.250  1.00  0.00           C  
ATOM   4091  C   TRP   262      21.250  43.030  16.460  1.00  0.00           C  
ATOM   4092  O   TRP   262      20.680  43.670  15.560  1.00  0.00           O  
ATOM   4093  CB  TRP   262      22.100  40.630  16.540  1.00  0.00           C  
ATOM   4094  CG  TRP   262      20.750  40.080  16.090  1.00  0.00           C  
ATOM   4095  CD1 TRP   262      19.550  40.270  16.770  1.00  0.00           C  
ATOM   4096  CD2 TRP   262      20.450  39.490  14.840  1.00  0.00           C  
ATOM   4097  CE2 TRP   262      19.050  39.410  14.740  1.00  0.00           C  
ATOM   4098  CE3 TRP   262      21.270  39.140  13.770  1.00  0.00           C  
ATOM   4099  NE1 TRP   262      18.540  39.790  15.970  1.00  0.00           N  
ATOM   4100  CZ2 TRP   262      18.470  38.860  13.580  1.00  0.00           C  
ATOM   4101  CZ3 TRP   262      20.660  38.580  12.660  1.00  0.00           C  
ATOM   4102  CH2 TRP   262      19.270  38.480  12.500  1.00  0.00           C  
ATOM   4103  HN  TRP   262      23.900  41.770  17.610  1.00  0.00           H  
ATOM   4104  HA  TRP   262      22.750  42.200  15.230  1.00  0.00           H  
ATOM   4105  HB1 TRP   262      22.200  40.300  17.600  1.00  0.00           H  
ATOM   4106  HB2 TRP   262      22.940  40.000  16.180  1.00  0.00           H  
ATOM   4107  HD1 TRP   262      19.520  40.680  17.770  1.00  0.00           H  
ATOM   4108  HE1 TRP   262      17.600  40.010  16.110  1.00  0.00           H  
ATOM   4109  HE3 TRP   262      22.340  39.240  13.930  1.00  0.00           H  
ATOM   4110  HZ2 TRP   262      17.420  38.990  13.380  1.00  0.00           H  
ATOM   4111  HZ3 TRP   262      21.170  38.260  11.760  1.00  0.00           H  
ATOM   4112  HH2 TRP   262      18.770  38.090  11.630  1.00  0.00           H  
ATOM   4113  N   SER   263      20.840  43.230  17.730  1.00  0.00           N  
ATOM   4114  CA  SER   263      19.800  44.130  18.160  1.00  0.00           C  
ATOM   4115  C   SER   263      20.000  45.540  17.600  1.00  0.00           C  
ATOM   4116  O   SER   263      19.180  46.100  16.910  1.00  0.00           O  
ATOM   4117  CB  SER   263      19.510  44.140  19.730  1.00  0.00           C  
ATOM   4118  OG  SER   263      18.480  45.050  20.230  1.00  0.00           O  
ATOM   4119  HN  SER   263      21.200  42.730  18.510  1.00  0.00           H  
ATOM   4120  HA  SER   263      18.860  43.740  17.800  1.00  0.00           H  
ATOM   4121  HB1 SER   263      20.400  44.400  20.340  1.00  0.00           H  
ATOM   4122  HB2 SER   263      19.190  43.100  19.980  1.00  0.00           H  
ATOM   4123  HG1 SER   263      17.710  45.000  19.660  1.00  0.00           H  
ATOM   4124  N   VAL   264      21.270  46.090  17.640  1.00  0.00           N  
ATOM   4125  CA  VAL   264      21.720  47.390  17.160  1.00  0.00           C  
ATOM   4126  C   VAL   264      21.600  47.590  15.640  1.00  0.00           C  
ATOM   4127  O   VAL   264      21.160  48.700  15.250  1.00  0.00           O  
ATOM   4128  CB  VAL   264      23.190  47.780  17.670  1.00  0.00           C  
ATOM   4129  CG1 VAL   264      23.780  48.990  16.890  1.00  0.00           C  
ATOM   4130  CG2 VAL   264      23.100  48.100  19.110  1.00  0.00           C  
ATOM   4131  HN  VAL   264      21.980  45.710  18.230  1.00  0.00           H  
ATOM   4132  HA  VAL   264      21.010  48.090  17.570  1.00  0.00           H  
ATOM   4133  HB  VAL   264      23.810  46.870  17.500  1.00  0.00           H  
ATOM   4134 1HG1 VAL   264      24.230  48.700  15.920  1.00  0.00           H  
ATOM   4135 2HG1 VAL   264      24.550  49.540  17.480  1.00  0.00           H  
ATOM   4136 3HG1 VAL   264      23.000  49.740  16.630  1.00  0.00           H  
ATOM   4137 1HG2 VAL   264      24.020  48.550  19.530  1.00  0.00           H  
ATOM   4138 2HG2 VAL   264      22.760  47.210  19.690  1.00  0.00           H  
ATOM   4139 3HG2 VAL   264      22.280  48.810  19.330  1.00  0.00           H  
ATOM   4140  N   GLY   265      21.820  46.490  14.840  1.00  0.00           N  
ATOM   4141  CA  GLY   265      21.410  46.300  13.470  1.00  0.00           C  
ATOM   4142  C   GLY   265      19.950  46.500  13.180  1.00  0.00           C  
ATOM   4143  O   GLY   265      19.580  47.270  12.290  1.00  0.00           O  
ATOM   4144  HN  GLY   265      22.240  45.680  15.260  1.00  0.00           H  
ATOM   4145  HA1 GLY   265      21.620  45.370  12.950  1.00  0.00           H  
ATOM   4146  HA2 GLY   265      21.850  47.160  12.970  1.00  0.00           H  
ATOM   4147  N   VAL   266      19.070  45.900  13.940  1.00  0.00           N  
ATOM   4148  CA  VAL   266      17.640  45.900  13.790  1.00  0.00           C  
ATOM   4149  C   VAL   266      17.130  47.290  14.180  1.00  0.00           C  
ATOM   4150  O   VAL   266      16.320  47.860  13.410  1.00  0.00           O  
ATOM   4151  CB  VAL   266      16.900  44.820  14.610  1.00  0.00           C  
ATOM   4152  CG1 VAL   266      15.400  44.770  14.510  1.00  0.00           C  
ATOM   4153  CG2 VAL   266      17.460  43.450  14.190  1.00  0.00           C  
ATOM   4154  HN  VAL   266      19.370  45.270  14.650  1.00  0.00           H  
ATOM   4155  HA  VAL   266      17.360  45.510  12.830  1.00  0.00           H  
ATOM   4156  HB  VAL   266      17.100  44.930  15.700  1.00  0.00           H  
ATOM   4157 1HG1 VAL   266      14.990  44.650  13.490  1.00  0.00           H  
ATOM   4158 2HG1 VAL   266      14.860  45.660  14.920  1.00  0.00           H  
ATOM   4159 3HG1 VAL   266      15.120  43.800  14.980  1.00  0.00           H  
ATOM   4160 1HG2 VAL   266      17.030  42.560  14.700  1.00  0.00           H  
ATOM   4161 2HG2 VAL   266      18.520  43.490  14.490  1.00  0.00           H  
ATOM   4162 3HG2 VAL   266      17.330  43.350  13.090  1.00  0.00           H  
ATOM   4163  N   PHE   267      17.600  47.830  15.320  1.00  0.00           N  
ATOM   4164  CA  PHE   267      17.270  49.160  15.920  1.00  0.00           C  
ATOM   4165  C   PHE   267      17.630  50.370  14.980  1.00  0.00           C  
ATOM   4166  O   PHE   267      16.900  51.340  14.890  1.00  0.00           O  
ATOM   4167  CB  PHE   267      17.860  49.200  17.320  1.00  0.00           C  
ATOM   4168  CG  PHE   267      18.050  50.570  17.790  1.00  0.00           C  
ATOM   4169  CD1 PHE   267      19.380  51.150  17.900  1.00  0.00           C  
ATOM   4170  CD2 PHE   267      16.910  51.400  17.950  1.00  0.00           C  
ATOM   4171  CE1 PHE   267      19.470  52.550  18.310  1.00  0.00           C  
ATOM   4172  CE2 PHE   267      17.090  52.730  18.390  1.00  0.00           C  
ATOM   4173  CZ  PHE   267      18.380  53.300  18.530  1.00  0.00           C  
ATOM   4174  HN  PHE   267      18.320  47.370  15.820  1.00  0.00           H  
ATOM   4175  HA  PHE   267      16.220  49.250  16.170  1.00  0.00           H  
ATOM   4176  HB1 PHE   267      18.860  48.710  17.280  1.00  0.00           H  
ATOM   4177  HB2 PHE   267      17.270  48.710  18.130  1.00  0.00           H  
ATOM   4178  HD1 PHE   267      20.270  50.550  17.830  1.00  0.00           H  
ATOM   4179  HD2 PHE   267      15.900  51.050  17.810  1.00  0.00           H  
ATOM   4180  HE1 PHE   267      20.480  52.910  18.380  1.00  0.00           H  
ATOM   4181  HE2 PHE   267      16.270  53.420  18.560  1.00  0.00           H  
ATOM   4182  HZ  PHE   267      18.410  54.340  18.800  1.00  0.00           H  
ATOM   4183  N   LEU   268      18.800  50.350  14.300  1.00  0.00           N  
ATOM   4184  CA  LEU   268      19.160  51.430  13.390  1.00  0.00           C  
ATOM   4185  C   LEU   268      18.190  51.500  12.210  1.00  0.00           C  
ATOM   4186  O   LEU   268      17.800  52.670  11.910  1.00  0.00           O  
ATOM   4187  CB  LEU   268      20.640  51.390  12.870  1.00  0.00           C  
ATOM   4188  CG  LEU   268      21.100  52.450  11.770  1.00  0.00           C  
ATOM   4189  CD1 LEU   268      20.870  53.880  12.190  1.00  0.00           C  
ATOM   4190  CD2 LEU   268      22.680  52.220  11.580  1.00  0.00           C  
ATOM   4191  HN  LEU   268      19.440  49.590  14.360  1.00  0.00           H  
ATOM   4192  HA  LEU   268      19.090  52.380  13.890  1.00  0.00           H  
ATOM   4193  HB1 LEU   268      20.940  50.440  12.380  1.00  0.00           H  
ATOM   4194  HB2 LEU   268      21.430  51.590  13.630  1.00  0.00           H  
ATOM   4195  HG  LEU   268      20.570  52.200  10.820  1.00  0.00           H  
ATOM   4196 1HD1 LEU   268      19.810  54.070  12.470  1.00  0.00           H  
ATOM   4197 2HD1 LEU   268      21.210  54.580  11.400  1.00  0.00           H  
ATOM   4198 3HD1 LEU   268      21.480  54.000  13.120  1.00  0.00           H  
ATOM   4199 1HD2 LEU   268      23.020  52.660  10.620  1.00  0.00           H  
ATOM   4200 2HD2 LEU   268      22.840  51.120  11.670  1.00  0.00           H  
ATOM   4201 3HD2 LEU   268      23.260  52.730  12.370  1.00  0.00           H  
ATOM   4202  N   TYR   269      17.830  50.350  11.680  1.00  0.00           N  
ATOM   4203  CA  TYR   269      16.730  50.190  10.700  1.00  0.00           C  
ATOM   4204  C   TYR   269      15.380  50.690  11.100  1.00  0.00           C  
ATOM   4205  O   TYR   269      14.780  51.470  10.340  1.00  0.00           O  
ATOM   4206  CB  TYR   269      16.710  48.700  10.230  1.00  0.00           C  
ATOM   4207  CG  TYR   269      15.800  48.490   9.000  1.00  0.00           C  
ATOM   4208  CD1 TYR   269      14.410  48.630   8.970  1.00  0.00           C  
ATOM   4209  CD2 TYR   269      16.400  48.040   7.830  1.00  0.00           C  
ATOM   4210  CE1 TYR   269      13.730  48.270   7.820  1.00  0.00           C  
ATOM   4211  CE2 TYR   269      15.650  47.560   6.670  1.00  0.00           C  
ATOM   4212  CZ  TYR   269      14.290  47.770   6.700  1.00  0.00           C  
ATOM   4213  OH  TYR   269      13.590  47.370   5.580  1.00  0.00           O  
ATOM   4214  HN  TYR   269      18.280  49.550  12.070  1.00  0.00           H  
ATOM   4215  HA  TYR   269      16.970  50.860   9.890  1.00  0.00           H  
ATOM   4216  HB1 TYR   269      16.340  48.060  11.060  1.00  0.00           H  
ATOM   4217  HB2 TYR   269      17.740  48.400   9.950  1.00  0.00           H  
ATOM   4218  HD1 TYR   269      13.810  49.010   9.780  1.00  0.00           H  
ATOM   4219  HD2 TYR   269      17.470  47.910   7.740  1.00  0.00           H  
ATOM   4220  HE1 TYR   269      12.650  48.340   7.810  1.00  0.00           H  
ATOM   4221  HE2 TYR   269      16.240  47.190   5.840  1.00  0.00           H  
ATOM   4222  HH  TYR   269      14.190  46.910   4.980  1.00  0.00           H  
ATOM   4223  N   GLU   270      14.940  50.270  12.290  1.00  0.00           N  
ATOM   4224  CA  GLU   270      13.710  50.860  12.840  1.00  0.00           C  
ATOM   4225  C   GLU   270      13.700  52.330  13.030  1.00  0.00           C  
ATOM   4226  O   GLU   270      12.750  53.000  12.670  1.00  0.00           O  
ATOM   4227  CB  GLU   270      13.330  50.130  14.160  1.00  0.00           C  
ATOM   4228  CG  GLU   270      13.100  48.650  13.960  1.00  0.00           C  
ATOM   4229  CD  GLU   270      12.210  48.040  15.070  1.00  0.00           C  
ATOM   4230  OE1 GLU   270      12.060  48.690  16.160  1.00  0.00           O  
ATOM   4231  OE2 GLU   270      11.680  46.960  14.860  1.00  0.00           O1-
ATOM   4232  HN  GLU   270      15.330  49.540  12.840  1.00  0.00           H  
ATOM   4233  HA  GLU   270      12.980  50.680  12.070  1.00  0.00           H  
ATOM   4234  HB1 GLU   270      12.330  50.580  14.390  1.00  0.00           H  
ATOM   4235  HB2 GLU   270      13.900  50.340  15.090  1.00  0.00           H  
ATOM   4236  HG1 GLU   270      14.050  48.080  14.050  1.00  0.00           H  
ATOM   4237  HG2 GLU   270      12.750  48.430  12.930  1.00  0.00           H  
ATOM   4238  N   MET   271      14.730  52.940  13.610  1.00  0.00           N  
ATOM   4239  CA  MET   271      14.940  54.360  13.720  1.00  0.00           C  
ATOM   4240  C   MET   271      15.170  55.110  12.450  1.00  0.00           C  
ATOM   4241  O   MET   271      14.580  56.170  12.190  1.00  0.00           O  
ATOM   4242  CB  MET   271      16.210  54.540  14.610  1.00  0.00           C  
ATOM   4243  CG  MET   271      16.380  55.960  15.110  1.00  0.00           C  
ATOM   4244  SD  MET   271      17.480  56.140  16.560  1.00  0.00           S  
ATOM   4245  CE  MET   271      18.870  55.450  15.680  1.00  0.00           C  
ATOM   4246  HN  MET   271      15.500  52.360  13.850  1.00  0.00           H  
ATOM   4247  HA  MET   271      14.110  54.770  14.270  1.00  0.00           H  
ATOM   4248  HB1 MET   271      17.090  54.120  14.060  1.00  0.00           H  
ATOM   4249  HB2 MET   271      16.060  53.890  15.490  1.00  0.00           H  
ATOM   4250  HG1 MET   271      15.460  56.510  15.420  1.00  0.00           H  
ATOM   4251  HG2 MET   271      16.830  56.660  14.370  1.00  0.00           H  
ATOM   4252  HE1 MET   271      18.900  55.750  14.610  1.00  0.00           H  
ATOM   4253  HE2 MET   271      18.910  54.340  15.740  1.00  0.00           H  
ATOM   4254  HE3 MET   271      19.850  55.820  16.050  1.00  0.00           H  
ATOM   4255  N   LEU   272      15.890  54.580  11.510  1.00  0.00           N  
ATOM   4256  CA  LEU   272      16.110  55.130  10.220  1.00  0.00           C  
ATOM   4257  C   LEU   272      15.060  54.960   9.110  1.00  0.00           C  
ATOM   4258  O   LEU   272      14.690  55.890   8.360  1.00  0.00           O  
ATOM   4259  CB  LEU   272      17.480  54.560   9.630  1.00  0.00           C  
ATOM   4260  CG  LEU   272      17.910  55.140   8.240  1.00  0.00           C  
ATOM   4261  CD1 LEU   272      18.170  56.690   8.440  1.00  0.00           C  
ATOM   4262  CD2 LEU   272      19.180  54.460   7.760  1.00  0.00           C  
ATOM   4263  HN  LEU   272      16.510  53.820  11.700  1.00  0.00           H  
ATOM   4264  HA  LEU   272      16.150  56.200  10.350  1.00  0.00           H  
ATOM   4265  HB1 LEU   272      17.460  53.450   9.560  1.00  0.00           H  
ATOM   4266  HB2 LEU   272      18.260  54.830  10.370  1.00  0.00           H  
ATOM   4267  HG  LEU   272      17.160  54.950   7.440  1.00  0.00           H  
ATOM   4268 1HD1 LEU   272      17.210  57.120   8.800  1.00  0.00           H  
ATOM   4269 2HD1 LEU   272      18.310  57.190   7.460  1.00  0.00           H  
ATOM   4270 3HD1 LEU   272      18.970  56.940   9.170  1.00  0.00           H  
ATOM   4271 1HD2 LEU   272      20.080  54.760   8.330  1.00  0.00           H  
ATOM   4272 2HD2 LEU   272      19.550  54.810   6.780  1.00  0.00           H  
ATOM   4273 3HD2 LEU   272      19.040  53.350   7.730  1.00  0.00           H  
ATOM   4274  N   VAL   273      14.400  53.760   9.040  1.00  0.00           N  
ATOM   4275  CA  VAL   273      13.390  53.470   8.100  1.00  0.00           C  
ATOM   4276  C   VAL   273      12.030  53.510   8.630  1.00  0.00           C  
ATOM   4277  O   VAL   273      11.080  53.770   7.890  1.00  0.00           O  
ATOM   4278  CB  VAL   273      13.690  52.000   7.570  1.00  0.00           C  
ATOM   4279  CG1 VAL   273      12.610  51.590   6.470  1.00  0.00           C  
ATOM   4280  CG2 VAL   273      15.060  51.910   6.900  1.00  0.00           C  
ATOM   4281  HN  VAL   273      14.630  52.940   9.570  1.00  0.00           H  
ATOM   4282  HA  VAL   273      13.400  54.180   7.280  1.00  0.00           H  
ATOM   4283  HB  VAL   273      13.530  51.200   8.320  1.00  0.00           H  
ATOM   4284 1HG1 VAL   273      12.630  52.290   5.610  1.00  0.00           H  
ATOM   4285 2HG1 VAL   273      11.610  51.440   6.930  1.00  0.00           H  
ATOM   4286 3HG1 VAL   273      12.870  50.580   6.090  1.00  0.00           H  
ATOM   4287 1HG2 VAL   273      15.130  51.080   6.150  1.00  0.00           H  
ATOM   4288 2HG2 VAL   273      15.740  51.550   7.700  1.00  0.00           H  
ATOM   4289 3HG2 VAL   273      15.450  52.840   6.440  1.00  0.00           H  
ATOM   4290  N   GLY   274      11.880  53.420  10.000  1.00  0.00           N  
ATOM   4291  CA  GLY   274      10.630  53.790  10.670  1.00  0.00           C  
ATOM   4292  C   GLY   274       9.700  52.620  10.740  1.00  0.00           C  
ATOM   4293  O   GLY   274       8.560  52.820  11.100  1.00  0.00           O  
ATOM   4294  HN  GLY   274      12.690  53.220  10.550  1.00  0.00           H  
ATOM   4295  HA1 GLY   274      10.140  54.610  10.180  1.00  0.00           H  
ATOM   4296  HA2 GLY   274      10.870  54.130  11.670  1.00  0.00           H  
ATOM   4297  N   ASP   275      10.090  51.430  10.470  1.00  0.00           N  
ATOM   4298  CA  ASP   275       9.310  50.180  10.360  1.00  0.00           C  
ATOM   4299  C   ASP   275      10.370  49.110  10.620  1.00  0.00           C  
ATOM   4300  O   ASP   275      11.570  49.330  10.580  1.00  0.00           O  
ATOM   4301  CB  ASP   275       8.660  50.090   8.970  1.00  0.00           C  
ATOM   4302  CG  ASP   275       7.800  48.890   8.750  1.00  0.00           C  
ATOM   4303  OD1 ASP   275       7.480  48.240   9.820  1.00  0.00           O  
ATOM   4304  OD2 ASP   275       7.350  48.690   7.650  1.00  0.00           O1-
ATOM   4305  HN  ASP   275      11.030  51.240  10.190  1.00  0.00           H  
ATOM   4306  HA  ASP   275       8.520  50.010  11.070  1.00  0.00           H  
ATOM   4307  HB1 ASP   275       9.440  50.150   8.170  1.00  0.00           H  
ATOM   4308  HB2 ASP   275       8.020  50.980   8.840  1.00  0.00           H  
ATOM   4309  N   THR   276       9.870  47.890  10.950  1.00  0.00           N  
ATOM   4310  CA  THR   276      10.690  46.670  11.340  1.00  0.00           C  
ATOM   4311  C   THR   276      11.280  46.080  10.030  1.00  0.00           C  
ATOM   4312  O   THR   276      10.930  46.420   8.900  1.00  0.00           O  
ATOM   4313  CB  THR   276       9.930  45.680  12.200  1.00  0.00           C  
ATOM   4314  CG2 THR   276       9.220  44.630  11.360  1.00  0.00           C  
ATOM   4315  OG1 THR   276      10.740  45.020  13.170  1.00  0.00           O  
ATOM   4316  HN  THR   276       8.920  47.660  10.710  1.00  0.00           H  
ATOM   4317  HA  THR   276      11.500  46.980  11.990  1.00  0.00           H  
ATOM   4318  HB  THR   276       9.180  46.250  12.790  1.00  0.00           H  
ATOM   4319  HG1 THR   276      11.190  45.710  13.680  1.00  0.00           H  
ATOM   4320 1HG2 THR   276       8.420  45.100  10.760  1.00  0.00           H  
ATOM   4321 2HG2 THR   276       8.810  43.890  12.090  1.00  0.00           H  
ATOM   4322 3HG2 THR   276       9.910  44.050  10.710  1.00  0.00           H  
ATOM   4323  N   PRO   277      12.280  45.180  10.000  1.00  0.00           N  
ATOM   4324  CA  PRO   277      12.870  44.710   8.720  1.00  0.00           C  
ATOM   4325  C   PRO   277      12.450  43.300   8.310  1.00  0.00           C  
ATOM   4326  O   PRO   277      12.360  42.890   7.170  1.00  0.00           O  
ATOM   4327  CB  PRO   277      14.350  44.660   8.970  1.00  0.00           C  
ATOM   4328  CG  PRO   277      14.570  44.440  10.530  1.00  0.00           C  
ATOM   4329  CD  PRO   277      13.350  45.260  11.070  1.00  0.00           C  
ATOM   4330  HA  PRO   277      12.710  45.370   7.880  1.00  0.00           H  
ATOM   4331  HB1 PRO   277      14.810  45.610   8.630  1.00  0.00           H  
ATOM   4332  HB2 PRO   277      14.920  43.870   8.430  1.00  0.00           H  
ATOM   4333  HG1 PRO   277      14.670  43.390  10.870  1.00  0.00           H  
ATOM   4334  HG2 PRO   277      15.530  44.830  10.910  1.00  0.00           H  
ATOM   4335  HD1 PRO   277      12.990  44.850  12.040  1.00  0.00           H  
ATOM   4336  HD2 PRO   277      13.650  46.320  11.160  1.00  0.00           H  
ATOM   4337  N   PHE   278      12.240  42.460   9.340  1.00  0.00           N  
ATOM   4338  CA  PHE   278      11.940  41.130   9.230  1.00  0.00           C  
ATOM   4339  C   PHE   278      10.430  40.820   9.540  1.00  0.00           C  
ATOM   4340  O   PHE   278       9.970  40.850  10.710  1.00  0.00           O  
ATOM   4341  CB  PHE   278      12.790  40.320  10.200  1.00  0.00           C  
ATOM   4342  CG  PHE   278      14.300  40.340  10.030  1.00  0.00           C  
ATOM   4343  CD1 PHE   278      14.910  40.000   8.740  1.00  0.00           C  
ATOM   4344  CD2 PHE   278      15.200  40.530  11.140  1.00  0.00           C  
ATOM   4345  CE1 PHE   278      16.260  40.160   8.520  1.00  0.00           C  
ATOM   4346  CE2 PHE   278      16.570  40.570  10.880  1.00  0.00           C  
ATOM   4347  CZ  PHE   278      17.090  40.420   9.610  1.00  0.00           C  
ATOM   4348  HN  PHE   278      12.250  42.770  10.290  1.00  0.00           H  
ATOM   4349  HA  PHE   278      12.210  40.730   8.260  1.00  0.00           H  
ATOM   4350  HB1 PHE   278      12.610  39.220  10.140  1.00  0.00           H  
ATOM   4351  HB2 PHE   278      12.620  40.750  11.210  1.00  0.00           H  
ATOM   4352  HD1 PHE   278      14.200  39.670   8.000  1.00  0.00           H  
ATOM   4353  HD2 PHE   278      14.960  40.590  12.180  1.00  0.00           H  
ATOM   4354  HE1 PHE   278      16.770  39.870   7.610  1.00  0.00           H  
ATOM   4355  HE2 PHE   278      17.170  40.820  11.740  1.00  0.00           H  
ATOM   4356  HZ  PHE   278      18.130  40.530   9.400  1.00  0.00           H  
ATOM   4357  N   TYR   279       9.670  40.530   8.460  1.00  0.00           N  
ATOM   4358  CA  TYR   279       8.190  40.390   8.490  1.00  0.00           C  
ATOM   4359  C   TYR   279       7.730  39.360   7.480  1.00  0.00           C  
ATOM   4360  O   TYR   279       8.310  39.160   6.390  1.00  0.00           O  
ATOM   4361  CB  TYR   279       7.490  41.710   8.260  1.00  0.00           C  
ATOM   4362  CG  TYR   279       7.860  42.430   7.050  1.00  0.00           C  
ATOM   4363  CD1 TYR   279       8.970  43.270   7.170  1.00  0.00           C  
ATOM   4364  CD2 TYR   279       7.280  42.160   5.780  1.00  0.00           C  
ATOM   4365  CE1 TYR   279       9.580  43.800   6.020  1.00  0.00           C  
ATOM   4366  CE2 TYR   279       7.830  42.900   4.650  1.00  0.00           C  
ATOM   4367  CZ  TYR   279       8.950  43.710   4.820  1.00  0.00           C  
ATOM   4368  OH  TYR   279       9.450  44.510   3.810  1.00  0.00           O  
ATOM   4369  HN  TYR   279      10.160  40.540   7.590  1.00  0.00           H  
ATOM   4370  HA  TYR   279       7.920  40.050   9.480  1.00  0.00           H  
ATOM   4371  HB1 TYR   279       7.650  42.340   9.170  1.00  0.00           H  
ATOM   4372  HB2 TYR   279       6.390  41.670   8.160  1.00  0.00           H  
ATOM   4373  HD1 TYR   279       9.380  43.400   8.160  1.00  0.00           H  
ATOM   4374  HD2 TYR   279       6.490  41.410   5.750  1.00  0.00           H  
ATOM   4375  HE1 TYR   279      10.410  44.500   6.090  1.00  0.00           H  
ATOM   4376  HE2 TYR   279       7.400  42.830   3.660  1.00  0.00           H  
ATOM   4377  HH  TYR   279      10.270  44.910   4.130  1.00  0.00           H  
ATOM   4378  N   ALA   280       6.590  38.700   7.780  1.00  0.00           N  
ATOM   4379  CA  ALA   280       6.090  37.620   7.000  1.00  0.00           C  
ATOM   4380  C   ALA   280       4.650  37.400   7.510  1.00  0.00           C  
ATOM   4381  O   ALA   280       4.310  37.810   8.580  1.00  0.00           O  
ATOM   4382  CB  ALA   280       7.050  36.440   7.210  1.00  0.00           C  
ATOM   4383  HN  ALA   280       6.070  38.930   8.600  1.00  0.00           H  
ATOM   4384  HA  ALA   280       5.940  37.830   5.950  1.00  0.00           H  
ATOM   4385  HB1 ALA   280       6.560  35.630   6.640  1.00  0.00           H  
ATOM   4386  HB2 ALA   280       7.150  36.200   8.290  1.00  0.00           H  
ATOM   4387  HB3 ALA   280       8.050  36.620   6.750  1.00  0.00           H  
ATOM   4388  N   ASP   281       3.830  36.790   6.650  1.00  0.00           N  
ATOM   4389  CA  ASP   281       2.460  36.580   6.920  1.00  0.00           C  
ATOM   4390  C   ASP   281       2.130  35.430   7.890  1.00  0.00           C  
ATOM   4391  O   ASP   281       1.040  35.480   8.460  1.00  0.00           O  
ATOM   4392  CB  ASP   281       1.770  36.230   5.520  1.00  0.00           C  
ATOM   4393  CG  ASP   281       1.740  37.310   4.520  1.00  0.00           C  
ATOM   4394  OD1 ASP   281       1.820  38.540   4.790  1.00  0.00           O  
ATOM   4395  OD2 ASP   281       1.590  37.010   3.310  1.00  0.00           O1-
ATOM   4396  HN  ASP   281       4.230  36.450   5.810  1.00  0.00           H  
ATOM   4397  HA  ASP   281       2.010  37.410   7.440  1.00  0.00           H  
ATOM   4398  HB1 ASP   281       0.730  35.910   5.670  1.00  0.00           H  
ATOM   4399  HB2 ASP   281       2.310  35.370   5.070  1.00  0.00           H  
ATOM   4400  N   SER   282       3.020  34.430   8.070  1.00  0.00           N  
ATOM   4401  CA  SER   282       2.690  33.280   8.900  1.00  0.00           C  
ATOM   4402  C   SER   282       3.850  32.940   9.810  1.00  0.00           C  
ATOM   4403  O   SER   282       4.970  33.470   9.650  1.00  0.00           O  
ATOM   4404  CB  SER   282       2.290  32.060   7.980  1.00  0.00           C  
ATOM   4405  OG  SER   282       3.450  31.750   7.160  1.00  0.00           O  
ATOM   4406  HN  SER   282       3.800  34.510   7.460  1.00  0.00           H  
ATOM   4407  HA  SER   282       1.910  33.530   9.590  1.00  0.00           H  
ATOM   4408  HB1 SER   282       1.440  32.230   7.290  1.00  0.00           H  
ATOM   4409  HB2 SER   282       2.140  31.150   8.600  1.00  0.00           H  
ATOM   4410  HG1 SER   282       3.450  32.350   6.410  1.00  0.00           H  
ATOM   4411  N   LEU   283       3.610  32.070  10.880  1.00  0.00           N  
ATOM   4412  CA  LEU   283       4.530  31.750  11.890  1.00  0.00           C  
ATOM   4413  C   LEU   283       5.820  31.030  11.490  1.00  0.00           C  
ATOM   4414  O   LEU   283       6.890  31.300  11.950  1.00  0.00           O  
ATOM   4415  CB  LEU   283       3.820  30.960  12.960  1.00  0.00           C  
ATOM   4416  CG  LEU   283       2.880  31.780  13.800  1.00  0.00           C  
ATOM   4417  CD1 LEU   283       2.250  30.900  14.830  1.00  0.00           C  
ATOM   4418  CD2 LEU   283       3.540  32.870  14.610  1.00  0.00           C  
ATOM   4419  HN  LEU   283       2.670  31.750  10.960  1.00  0.00           H  
ATOM   4420  HA  LEU   283       5.000  32.640  12.300  1.00  0.00           H  
ATOM   4421  HB1 LEU   283       4.600  30.670  13.680  1.00  0.00           H  
ATOM   4422  HB2 LEU   283       3.300  30.020  12.700  1.00  0.00           H  
ATOM   4423  HG  LEU   283       2.050  32.230  13.220  1.00  0.00           H  
ATOM   4424 1HD1 LEU   283       3.070  30.400  15.390  1.00  0.00           H  
ATOM   4425 2HD1 LEU   283       1.680  30.030  14.430  1.00  0.00           H  
ATOM   4426 3HD1 LEU   283       1.560  31.410  15.530  1.00  0.00           H  
ATOM   4427 1HD2 LEU   283       2.730  33.580  14.880  1.00  0.00           H  
ATOM   4428 2HD2 LEU   283       4.220  33.510  14.000  1.00  0.00           H  
ATOM   4429 3HD2 LEU   283       4.080  32.450  15.500  1.00  0.00           H  
ATOM   4430  N   VAL   284       5.670  30.080  10.550  1.00  0.00           N  
ATOM   4431  CA  VAL   284       6.870  29.390  10.000  1.00  0.00           C  
ATOM   4432  C   VAL   284       7.670  30.350   9.080  1.00  0.00           C  
ATOM   4433  O   VAL   284       8.920  30.310   9.070  1.00  0.00           O  
ATOM   4434  CB  VAL   284       6.510  28.200   9.150  1.00  0.00           C  
ATOM   4435  CG1 VAL   284       7.670  27.630   8.220  1.00  0.00           C  
ATOM   4436  CG2 VAL   284       6.020  27.120  10.150  1.00  0.00           C  
ATOM   4437  HN  VAL   284       4.880  29.490  10.390  1.00  0.00           H  
ATOM   4438  HA  VAL   284       7.660  29.100  10.670  1.00  0.00           H  
ATOM   4439  HB  VAL   284       5.520  28.340   8.630  1.00  0.00           H  
ATOM   4440 1HG1 VAL   284       8.460  27.330   8.930  1.00  0.00           H  
ATOM   4441 2HG1 VAL   284       8.030  28.400   7.510  1.00  0.00           H  
ATOM   4442 3HG1 VAL   284       7.340  26.750   7.630  1.00  0.00           H  
ATOM   4443 1HG2 VAL   284       5.500  26.340   9.550  1.00  0.00           H  
ATOM   4444 2HG2 VAL   284       5.430  27.510  11.010  1.00  0.00           H  
ATOM   4445 3HG2 VAL   284       6.850  26.650  10.730  1.00  0.00           H  
ATOM   4446  N   GLY   285       6.980  31.200   8.310  1.00  0.00           N  
ATOM   4447  CA  GLY   285       7.580  32.150   7.460  1.00  0.00           C  
ATOM   4448  C   GLY   285       8.350  33.270   8.090  1.00  0.00           C  
ATOM   4449  O   GLY   285       9.300  33.820   7.470  1.00  0.00           O  
ATOM   4450  HN  GLY   285       6.000  31.240   8.490  1.00  0.00           H  
ATOM   4451  HA1 GLY   285       6.750  32.570   6.910  1.00  0.00           H  
ATOM   4452  HA2 GLY   285       8.200  31.600   6.770  1.00  0.00           H  
ATOM   4453  N   THR   286       7.920  33.650   9.320  1.00  0.00           N  
ATOM   4454  CA  THR   286       8.510  34.670  10.170  1.00  0.00           C  
ATOM   4455  C   THR   286       9.800  34.230  10.720  1.00  0.00           C  
ATOM   4456  O   THR   286      10.820  34.950  10.640  1.00  0.00           O  
ATOM   4457  CB  THR   286       7.500  35.120  11.260  1.00  0.00           C  
ATOM   4458  CG2 THR   286       8.120  36.270  12.130  1.00  0.00           C  
ATOM   4459  OG1 THR   286       6.290  35.600  10.680  1.00  0.00           O  
ATOM   4460  HN  THR   286       7.110  33.200   9.660  1.00  0.00           H  
ATOM   4461  HA  THR   286       8.950  35.440   9.550  1.00  0.00           H  
ATOM   4462  HB  THR   286       7.370  34.220  11.900  1.00  0.00           H  
ATOM   4463  HG1 THR   286       5.820  34.840  10.330  1.00  0.00           H  
ATOM   4464 1HG2 THR   286       7.490  36.640  12.960  1.00  0.00           H  
ATOM   4465 2HG2 THR   286       8.330  37.160  11.500  1.00  0.00           H  
ATOM   4466 3HG2 THR   286       9.040  35.910  12.640  1.00  0.00           H  
ATOM   4467  N   TYR   287       9.770  32.970  11.230  1.00  0.00           N  
ATOM   4468  CA  TYR   287      10.910  32.160  11.490  1.00  0.00           C  
ATOM   4469  C   TYR   287      11.980  32.190  10.360  1.00  0.00           C  
ATOM   4470  O   TYR   287      13.100  32.570  10.630  1.00  0.00           O  
ATOM   4471  CB  TYR   287      10.410  30.810  11.940  1.00  0.00           C  
ATOM   4472  CG  TYR   287      11.420  29.860  12.270  1.00  0.00           C  
ATOM   4473  CD1 TYR   287      11.940  29.560  13.570  1.00  0.00           C  
ATOM   4474  CD2 TYR   287      11.750  28.940  11.220  1.00  0.00           C  
ATOM   4475  CE1 TYR   287      12.790  28.460  13.830  1.00  0.00           C  
ATOM   4476  CE2 TYR   287      12.650  27.930  11.460  1.00  0.00           C  
ATOM   4477  CZ  TYR   287      13.130  27.720  12.700  1.00  0.00           C  
ATOM   4478  OH  TYR   287      14.130  26.740  12.940  1.00  0.00           O  
ATOM   4479  HN  TYR   287       8.980  32.400  11.400  1.00  0.00           H  
ATOM   4480  HA  TYR   287      11.390  32.580  12.360  1.00  0.00           H  
ATOM   4481  HB1 TYR   287       9.670  30.290  11.290  1.00  0.00           H  
ATOM   4482  HB2 TYR   287       9.760  31.000  12.820  1.00  0.00           H  
ATOM   4483  HD1 TYR   287      11.610  30.120  14.440  1.00  0.00           H  
ATOM   4484  HD2 TYR   287      11.220  28.980  10.280  1.00  0.00           H  
ATOM   4485  HE1 TYR   287      12.930  28.280  14.880  1.00  0.00           H  
ATOM   4486  HE2 TYR   287      12.740  27.220  10.640  1.00  0.00           H  
ATOM   4487  HH  TYR   287      14.640  26.620  12.140  1.00  0.00           H  
ATOM   4488  N   SER   288      11.530  31.890   9.120  1.00  0.00           N  
ATOM   4489  CA  SER   288      12.260  31.950   7.810  1.00  0.00           C  
ATOM   4490  C   SER   288      13.020  33.270   7.570  1.00  0.00           C  
ATOM   4491  O   SER   288      14.140  33.260   7.080  1.00  0.00           O  
ATOM   4492  CB  SER   288      11.490  31.510   6.520  1.00  0.00           C  
ATOM   4493  OG  SER   288      12.340  31.450   5.470  1.00  0.00           O  
ATOM   4494  HN  SER   288      10.680  31.370   9.140  1.00  0.00           H  
ATOM   4495  HA  SER   288      13.060  31.230   7.890  1.00  0.00           H  
ATOM   4496  HB1 SER   288      10.730  32.300   6.340  1.00  0.00           H  
ATOM   4497  HB2 SER   288      10.980  30.540   6.710  1.00  0.00           H  
ATOM   4498  HG1 SER   288      12.640  30.540   5.400  1.00  0.00           H  
ATOM   4499  N   LYS   289      12.400  34.390   7.830  1.00  0.00           N  
ATOM   4500  CA  LYS   289      13.030  35.750   7.800  1.00  0.00           C  
ATOM   4501  C   LYS   289      14.140  35.970   8.810  1.00  0.00           C  
ATOM   4502  O   LYS   289      15.120  36.600   8.470  1.00  0.00           O  
ATOM   4503  CB  LYS   289      11.970  36.860   7.990  1.00  0.00           C  
ATOM   4504  CG  LYS   289      10.830  36.980   6.910  1.00  0.00           C  
ATOM   4505  CD  LYS   289      11.350  37.170   5.430  1.00  0.00           C  
ATOM   4506  CE  LYS   289      10.370  37.310   4.200  1.00  0.00           C  
ATOM   4507  NZ  LYS   289       9.730  38.660   4.160  1.00  0.00           N1+
ATOM   4508  HN  LYS   289      11.550  34.370   8.340  1.00  0.00           H  
ATOM   4509  HA  LYS   289      13.450  35.870   6.810  1.00  0.00           H  
ATOM   4510  HB1 LYS   289      12.480  37.820   8.220  1.00  0.00           H  
ATOM   4511  HB2 LYS   289      11.410  36.710   8.940  1.00  0.00           H  
ATOM   4512  HG1 LYS   289      10.200  37.820   7.230  1.00  0.00           H  
ATOM   4513  HG2 LYS   289      10.230  36.050   6.750  1.00  0.00           H  
ATOM   4514  HD1 LYS   289      12.030  36.320   5.250  1.00  0.00           H  
ATOM   4515  HD2 LYS   289      11.940  38.110   5.490  1.00  0.00           H  
ATOM   4516  HE1 LYS   289       9.540  36.590   4.290  1.00  0.00           H  
ATOM   4517  HE2 LYS   289      10.920  37.090   3.250  1.00  0.00           H  
ATOM   4518  HZ1 LYS   289       9.400  38.900   5.110  1.00  0.00           H  
ATOM   4519  HZ2 LYS   289       8.780  38.810   3.760  1.00  0.00           H  
ATOM   4520  HZ3 LYS   289      10.360  39.410   3.810  1.00  0.00           H  
ATOM   4521  N   ILE   290      13.980  35.540  10.080  1.00  0.00           N  
ATOM   4522  CA  ILE   290      15.080  35.530  11.070  1.00  0.00           C  
ATOM   4523  C   ILE   290      16.230  34.560  10.640  1.00  0.00           C  
ATOM   4524  O   ILE   290      17.390  34.930  10.680  1.00  0.00           O  
ATOM   4525  CB  ILE   290      14.660  35.300  12.520  1.00  0.00           C  
ATOM   4526  CG1 ILE   290      13.410  36.180  12.900  1.00  0.00           C  
ATOM   4527  CG2 ILE   290      15.820  35.370  13.480  1.00  0.00           C  
ATOM   4528  CD  ILE   290      13.780  37.630  12.760  1.00  0.00           C  
ATOM   4529  HN  ILE   290      13.220  34.970  10.360  1.00  0.00           H  
ATOM   4530  HA  ILE   290      15.570  36.490  11.100  1.00  0.00           H  
ATOM   4531  HB  ILE   290      14.250  34.270  12.570  1.00  0.00           H  
ATOM   4532 1HG1 ILE   290      13.080  35.860  13.910  1.00  0.00           H  
ATOM   4533 2HG1 ILE   290      12.590  35.950  12.190  1.00  0.00           H  
ATOM   4534 1HG2 ILE   290      16.420  36.290  13.420  1.00  0.00           H  
ATOM   4535 2HG2 ILE   290      16.610  34.590  13.400  1.00  0.00           H  
ATOM   4536 3HG2 ILE   290      15.410  35.330  14.510  1.00  0.00           H  
ATOM   4537  HD1 ILE   290      13.920  37.740  11.660  1.00  0.00           H  
ATOM   4538  HD2 ILE   290      14.710  37.870  13.320  1.00  0.00           H  
ATOM   4539  HD3 ILE   290      12.990  38.260  13.210  1.00  0.00           H  
ATOM   4540  N   MET   291      15.980  33.320  10.170  1.00  0.00           N  
ATOM   4541  CA  MET   291      17.030  32.440   9.660  1.00  0.00           C  
ATOM   4542  C   MET   291      17.730  32.850   8.410  1.00  0.00           C  
ATOM   4543  O   MET   291      19.000  32.680   8.300  1.00  0.00           O  
ATOM   4544  CB  MET   291      16.490  31.050   9.350  1.00  0.00           C  
ATOM   4545  CG  MET   291      16.070  30.270  10.620  1.00  0.00           C  
ATOM   4546  SD  MET   291      17.530  29.930  11.690  1.00  0.00           S  
ATOM   4547  CE  MET   291      16.520  29.040  12.900  1.00  0.00           C  
ATOM   4548  HN  MET   291      15.040  32.950  10.240  1.00  0.00           H  
ATOM   4549  HA  MET   291      17.830  32.300  10.380  1.00  0.00           H  
ATOM   4550  HB1 MET   291      17.240  30.350   8.930  1.00  0.00           H  
ATOM   4551  HB2 MET   291      15.660  31.130   8.610  1.00  0.00           H  
ATOM   4552  HG1 MET   291      15.610  29.310  10.320  1.00  0.00           H  
ATOM   4553  HG2 MET   291      15.300  30.870  11.160  1.00  0.00           H  
ATOM   4554  HE1 MET   291      17.150  29.010  13.820  1.00  0.00           H  
ATOM   4555  HE2 MET   291      16.420  27.960  12.670  1.00  0.00           H  
ATOM   4556  HE3 MET   291      15.580  29.480  13.270  1.00  0.00           H  
ATOM   4557  N   ASN   292      16.990  33.240   7.330  1.00  0.00           N  
ATOM   4558  CA  ASN   292      17.450  33.690   6.040  1.00  0.00           C  
ATOM   4559  C   ASN   292      17.610  35.240   6.100  1.00  0.00           C  
ATOM   4560  O   ASN   292      17.240  35.990   5.260  1.00  0.00           O  
ATOM   4561  CB  ASN   292      16.620  33.320   4.920  1.00  0.00           C  
ATOM   4562  CG  ASN   292      16.680  31.760   4.810  1.00  0.00           C  
ATOM   4563  ND2 ASN   292      15.590  31.120   5.310  1.00  0.00           N  
ATOM   4564  OD1 ASN   292      17.630  31.120   4.410  1.00  0.00           O  
ATOM   4565  HN  ASN   292      15.990  33.210   7.380  1.00  0.00           H  
ATOM   4566  HA  ASN   292      18.450  33.310   5.890  1.00  0.00           H  
ATOM   4567  HB1 ASN   292      17.010  33.820   4.010  1.00  0.00           H  
ATOM   4568  HB2 ASN   292      15.570  33.540   5.200  1.00  0.00           H  
ATOM   4569 1HD2 ASN   292      15.680  30.170   5.580  1.00  0.00           H  
ATOM   4570 2HD2 ASN   292      14.870  31.700   5.700  1.00  0.00           H  
ATOM   4571  N   HSD   293      18.190  35.840   7.150  1.00  0.00           N  
ATOM   4572  CA  HSD   293      18.340  37.250   7.350  1.00  0.00           C  
ATOM   4573  C   HSD   293      19.120  38.010   6.250  1.00  0.00           C  
ATOM   4574  O   HSD   293      18.730  39.050   5.730  1.00  0.00           O  
ATOM   4575  CB  HSD   293      18.940  37.610   8.740  1.00  0.00           C  
ATOM   4576  CG  HSD   293      20.180  36.780   9.050  1.00  0.00           C  
ATOM   4577  CD2 HSD   293      21.530  36.850   8.770  1.00  0.00           C  
ATOM   4578  ND1 HSD   293      20.060  35.650   9.800  1.00  0.00           N  
ATOM   4579  CE1 HSD   293      21.290  35.120   9.950  1.00  0.00           C  
ATOM   4580  NE2 HSD   293      22.230  35.800   9.340  1.00  0.00           N  
ATOM   4581  HN  HSD   293      18.380  35.240   7.920  1.00  0.00           H  
ATOM   4582  HA  HSD   293      17.340  37.670   7.440  1.00  0.00           H  
ATOM   4583  HB1 HSD   293      18.130  37.600   9.520  1.00  0.00           H  
ATOM   4584  HB2 HSD   293      19.270  38.670   8.700  1.00  0.00           H  
ATOM   4585  HD1 HSD   293      19.240  35.360  10.300  1.00  0.00           H  
ATOM   4586  HD2 HSD   293      22.050  37.510   8.090  1.00  0.00           H  
ATOM   4587  HE1 HSD   293      21.410  34.260  10.620  1.00  0.00           H  
ATOM   4588  N   LYS   294      20.200  37.400   5.810  1.00  0.00           N  
ATOM   4589  CA  LYS   294      21.010  37.890   4.740  1.00  0.00           C  
ATOM   4590  C   LYS   294      20.300  38.200   3.430  1.00  0.00           C  
ATOM   4591  O   LYS   294      20.230  39.410   3.020  1.00  0.00           O  
ATOM   4592  CB  LYS   294      22.260  37.020   4.570  1.00  0.00           C  
ATOM   4593  CG  LYS   294      23.260  37.440   3.450  1.00  0.00           C  
ATOM   4594  CD  LYS   294      24.570  36.670   3.610  1.00  0.00           C  
ATOM   4595  CE  LYS   294      24.290  35.190   3.410  1.00  0.00           C  
ATOM   4596  NZ  LYS   294      25.440  34.300   3.350  1.00  0.00           N1+
ATOM   4597  HN  LYS   294      20.380  36.480   6.160  1.00  0.00           H  
ATOM   4598  HA  LYS   294      21.360  38.880   5.030  1.00  0.00           H  
ATOM   4599  HB1 LYS   294      21.780  36.050   4.350  1.00  0.00           H  
ATOM   4600  HB2 LYS   294      22.620  36.980   5.620  1.00  0.00           H  
ATOM   4601  HG1 LYS   294      23.430  38.540   3.550  1.00  0.00           H  
ATOM   4602  HG2 LYS   294      22.870  37.390   2.410  1.00  0.00           H  
ATOM   4603  HD1 LYS   294      24.960  36.890   4.620  1.00  0.00           H  
ATOM   4604  HD2 LYS   294      25.330  37.020   2.870  1.00  0.00           H  
ATOM   4605  HE1 LYS   294      23.850  35.210   2.390  1.00  0.00           H  
ATOM   4606  HE2 LYS   294      23.580  34.710   4.120  1.00  0.00           H  
ATOM   4607  HZ1 LYS   294      25.160  33.320   3.140  1.00  0.00           H  
ATOM   4608  HZ2 LYS   294      25.900  34.360   4.280  1.00  0.00           H  
ATOM   4609  HZ3 LYS   294      26.200  34.610   2.710  1.00  0.00           H  
ATOM   4610  N   ASN   295      19.660  37.260   2.750  1.00  0.00           N  
ATOM   4611  CA  ASN   295      18.670  37.640   1.630  1.00  0.00           C  
ATOM   4612  C   ASN   295      17.430  38.360   2.010  1.00  0.00           C  
ATOM   4613  O   ASN   295      17.050  39.260   1.240  1.00  0.00           O  
ATOM   4614  CB  ASN   295      18.270  36.350   0.840  1.00  0.00           C  
ATOM   4615  CG  ASN   295      19.380  35.830  -0.070  1.00  0.00           C  
ATOM   4616  ND2 ASN   295      20.640  36.120   0.230  1.00  0.00           N  
ATOM   4617  OD1 ASN   295      19.140  35.130  -1.060  1.00  0.00           O  
ATOM   4618  HN  ASN   295      19.830  36.320   3.040  1.00  0.00           H  
ATOM   4619  HA  ASN   295      19.280  38.280   1.010  1.00  0.00           H  
ATOM   4620  HB1 ASN   295      17.530  36.760   0.120  1.00  0.00           H  
ATOM   4621  HB2 ASN   295      17.780  35.500   1.370  1.00  0.00           H  
ATOM   4622 1HD2 ASN   295      21.400  35.880  -0.380  1.00  0.00           H  
ATOM   4623 2HD2 ASN   295      20.890  36.540   1.110  1.00  0.00           H  
ATOM   4624  N   SER   296      16.790  38.020   3.140  1.00  0.00           N  
ATOM   4625  CA  SER   296      15.450  38.600   3.410  1.00  0.00           C  
ATOM   4626  C   SER   296      15.390  40.070   3.800  1.00  0.00           C  
ATOM   4627  O   SER   296      14.370  40.780   3.700  1.00  0.00           O  
ATOM   4628  CB  SER   296      14.840  37.980   4.740  1.00  0.00           C  
ATOM   4629  OG  SER   296      14.650  36.610   4.530  1.00  0.00           O  
ATOM   4630  HN  SER   296      17.150  37.340   3.770  1.00  0.00           H  
ATOM   4631  HA  SER   296      14.840  38.480   2.520  1.00  0.00           H  
ATOM   4632  HB1 SER   296      13.920  38.460   5.100  1.00  0.00           H  
ATOM   4633  HB2 SER   296      15.490  38.220   5.620  1.00  0.00           H  
ATOM   4634  HG1 SER   296      15.320  36.120   5.020  1.00  0.00           H  
ATOM   4635  N   LEU   297      16.520  40.640   4.270  1.00  0.00           N  
ATOM   4636  CA  LEU   297      16.690  42.060   4.590  1.00  0.00           C  
ATOM   4637  C   LEU   297      16.750  42.920   3.310  1.00  0.00           C  
ATOM   4638  O   LEU   297      17.650  42.770   2.510  1.00  0.00           O  
ATOM   4639  CB  LEU   297      17.910  42.260   5.550  1.00  0.00           C  
ATOM   4640  CG  LEU   297      18.460  43.700   5.670  1.00  0.00           C  
ATOM   4641  CD1 LEU   297      17.700  44.570   6.690  1.00  0.00           C  
ATOM   4642  CD2 LEU   297      19.930  43.680   6.040  1.00  0.00           C  
ATOM   4643  HN  LEU   297      17.290  40.020   4.410  1.00  0.00           H  
ATOM   4644  HA  LEU   297      15.860  42.470   5.140  1.00  0.00           H  
ATOM   4645  HB1 LEU   297      18.750  41.620   5.210  1.00  0.00           H  
ATOM   4646  HB2 LEU   297      17.540  41.830   6.500  1.00  0.00           H  
ATOM   4647  HG  LEU   297      18.470  44.240   4.700  1.00  0.00           H  
ATOM   4648 1HD1 LEU   297      17.980  45.650   6.710  1.00  0.00           H  
ATOM   4649 2HD1 LEU   297      17.830  44.190   7.720  1.00  0.00           H  
ATOM   4650 3HD1 LEU   297      16.640  44.500   6.350  1.00  0.00           H  
ATOM   4651 1HD2 LEU   297      20.000  43.520   7.140  1.00  0.00           H  
ATOM   4652 2HD2 LEU   297      20.580  44.560   5.870  1.00  0.00           H  
ATOM   4653 3HD2 LEU   297      20.440  42.820   5.550  1.00  0.00           H  
ATOM   4654  N   THR   298      15.830  43.870   3.100  1.00  0.00           N  
ATOM   4655  CA  THR   298      15.810  44.790   1.910  1.00  0.00           C  
ATOM   4656  C   THR   298      15.630  46.170   2.530  1.00  0.00           C  
ATOM   4657  O   THR   298      15.130  46.330   3.630  1.00  0.00           O  
ATOM   4658  CB  THR   298      14.600  44.520   0.890  1.00  0.00           C  
ATOM   4659  CG2 THR   298      13.230  45.020   1.350  1.00  0.00           C  
ATOM   4660  OG1 THR   298      14.890  45.180  -0.310  1.00  0.00           O  
ATOM   4661  HN  THR   298      15.070  43.950   3.740  1.00  0.00           H  
ATOM   4662  HA  THR   298      16.760  44.830   1.410  1.00  0.00           H  
ATOM   4663  HB  THR   298      14.490  43.420   0.810  1.00  0.00           H  
ATOM   4664  HG1 THR   298      15.450  44.520  -0.730  1.00  0.00           H  
ATOM   4665 1HG2 THR   298      13.200  46.130   1.440  1.00  0.00           H  
ATOM   4666 2HG2 THR   298      12.800  44.660   2.300  1.00  0.00           H  
ATOM   4667 3HG2 THR   298      12.410  44.810   0.610  1.00  0.00           H  
ATOM   4668  N   PHE   299      16.150  47.330   1.900  1.00  0.00           N  
ATOM   4669  CA  PHE   299      16.020  48.680   2.370  1.00  0.00           C  
ATOM   4670  C   PHE   299      15.150  49.520   1.500  1.00  0.00           C  
ATOM   4671  O   PHE   299      15.490  49.710   0.310  1.00  0.00           O  
ATOM   4672  CB  PHE   299      17.340  49.410   2.560  1.00  0.00           C  
ATOM   4673  CG  PHE   299      18.370  48.620   3.240  1.00  0.00           C  
ATOM   4674  CD1 PHE   299      18.470  48.730   4.630  1.00  0.00           C  
ATOM   4675  CD2 PHE   299      19.180  47.780   2.510  1.00  0.00           C  
ATOM   4676  CE1 PHE   299      19.470  48.030   5.270  1.00  0.00           C  
ATOM   4677  CE2 PHE   299      20.210  47.140   3.100  1.00  0.00           C  
ATOM   4678  CZ  PHE   299      20.380  47.310   4.500  1.00  0.00           C  
ATOM   4679  HN  PHE   299      16.750  47.210   1.110  1.00  0.00           H  
ATOM   4680  HA  PHE   299      15.560  48.620   3.350  1.00  0.00           H  
ATOM   4681  HB1 PHE   299      17.260  50.420   3.020  1.00  0.00           H  
ATOM   4682  HB2 PHE   299      17.710  49.670   1.540  1.00  0.00           H  
ATOM   4683  HD1 PHE   299      17.740  49.320   5.160  1.00  0.00           H  
ATOM   4684  HD2 PHE   299      19.070  47.830   1.440  1.00  0.00           H  
ATOM   4685  HE1 PHE   299      19.620  48.070   6.330  1.00  0.00           H  
ATOM   4686  HE2 PHE   299      20.830  46.490   2.500  1.00  0.00           H  
ATOM   4687  HZ  PHE   299      21.200  46.820   5.010  1.00  0.00           H  
ATOM   4688  N   PRO   300      14.000  50.080   1.980  1.00  0.00           N  
ATOM   4689  CA  PRO   300      13.280  51.040   1.200  1.00  0.00           C  
ATOM   4690  C   PRO   300      14.020  52.270   0.770  1.00  0.00           C  
ATOM   4691  O   PRO   300      14.920  52.710   1.440  1.00  0.00           O  
ATOM   4692  CB  PRO   300      12.070  51.480   2.020  1.00  0.00           C  
ATOM   4693  CG  PRO   300      11.870  50.340   3.030  1.00  0.00           C  
ATOM   4694  CD  PRO   300      13.210  49.530   3.060  1.00  0.00           C  
ATOM   4695  HA  PRO   300      13.070  50.580   0.240  1.00  0.00           H  
ATOM   4696  HB1 PRO   300      11.210  51.570   1.320  1.00  0.00           H  
ATOM   4697  HB2 PRO   300      12.300  52.410   2.580  1.00  0.00           H  
ATOM   4698  HG1 PRO   300      11.510  50.710   4.020  1.00  0.00           H  
ATOM   4699  HG2 PRO   300      11.080  49.650   2.670  1.00  0.00           H  
ATOM   4700  HD1 PRO   300      13.690  49.530   4.060  1.00  0.00           H  
ATOM   4701  HD2 PRO   300      13.040  48.510   2.660  1.00  0.00           H  
ATOM   4702  N   ASP   301      13.700  52.740  -0.430  1.00  0.00           N  
ATOM   4703  CA  ASP   301      14.490  53.780  -1.070  1.00  0.00           C  
ATOM   4704  C   ASP   301      13.880  55.160  -0.930  1.00  0.00           C  
ATOM   4705  O   ASP   301      14.450  56.110  -1.480  1.00  0.00           O  
ATOM   4706  CB  ASP   301      14.710  53.380  -2.540  1.00  0.00           C  
ATOM   4707  CG  ASP   301      15.460  52.060  -2.840  1.00  0.00           C  
ATOM   4708  OD1 ASP   301      16.500  51.850  -2.170  1.00  0.00           O  
ATOM   4709  OD2 ASP   301      15.070  51.330  -3.720  1.00  0.00           O1-
ATOM   4710  HN  ASP   301      12.910  52.310  -0.860  1.00  0.00           H  
ATOM   4711  HA  ASP   301      15.420  53.860  -0.540  1.00  0.00           H  
ATOM   4712  HB1 ASP   301      15.230  54.180  -3.120  1.00  0.00           H  
ATOM   4713  HB2 ASP   301      13.730  53.210  -3.030  1.00  0.00           H  
ATOM   4714  N   ASP   302      12.840  55.300  -0.110  1.00  0.00           N  
ATOM   4715  CA  ASP   302      11.930  56.340   0.080  1.00  0.00           C  
ATOM   4716  C   ASP   302      12.480  57.720   0.350  1.00  0.00           C  
ATOM   4717  O   ASP   302      11.950  58.730  -0.170  1.00  0.00           O  
ATOM   4718  CB  ASP   302      11.160  55.940   1.480  1.00  0.00           C  
ATOM   4719  CG  ASP   302      10.040  54.860   1.230  1.00  0.00           C  
ATOM   4720  OD1 ASP   302       9.240  54.560   2.140  1.00  0.00           O  
ATOM   4721  OD2 ASP   302       9.990  54.320   0.110  1.00  0.00           O1-
ATOM   4722  HN  ASP   302      12.500  54.460   0.300  1.00  0.00           H  
ATOM   4723  HA  ASP   302      11.260  56.350  -0.770  1.00  0.00           H  
ATOM   4724  HB1 ASP   302      10.700  56.830   1.960  1.00  0.00           H  
ATOM   4725  HB2 ASP   302      11.860  55.520   2.230  1.00  0.00           H  
ATOM   4726  N   ASN   303      13.500  57.750   1.200  1.00  0.00           N  
ATOM   4727  CA  ASN   303      14.110  58.950   1.720  1.00  0.00           C  
ATOM   4728  C   ASN   303      15.540  58.950   1.330  1.00  0.00           C  
ATOM   4729  O   ASN   303      16.240  59.860   1.760  1.00  0.00           O  
ATOM   4730  CB  ASN   303      14.040  59.060   3.280  1.00  0.00           C  
ATOM   4731  CG  ASN   303      12.640  59.140   3.750  1.00  0.00           C  
ATOM   4732  ND2 ASN   303      12.100  60.380   3.810  1.00  0.00           N  
ATOM   4733  OD1 ASN   303      12.030  58.150   4.130  1.00  0.00           O  
ATOM   4734  HN  ASN   303      13.830  56.900   1.600  1.00  0.00           H  
ATOM   4735  HA  ASN   303      13.840  59.890   1.260  1.00  0.00           H  
ATOM   4736  HB1 ASN   303      14.680  59.810   3.780  1.00  0.00           H  
ATOM   4737  HB2 ASN   303      14.410  58.050   3.590  1.00  0.00           H  
ATOM   4738 1HD2 ASN   303      12.670  61.160   3.540  1.00  0.00           H  
ATOM   4739 2HD2 ASN   303      11.130  60.630   3.890  1.00  0.00           H  
ATOM   4740  N   ASP   304      16.020  58.030   0.510  1.00  0.00           N  
ATOM   4741  CA  ASP   304      17.290  58.020  -0.100  1.00  0.00           C  
ATOM   4742  C   ASP   304      18.450  57.780   0.910  1.00  0.00           C  
ATOM   4743  O   ASP   304      19.510  58.350   0.730  1.00  0.00           O  
ATOM   4744  CB  ASP   304      17.550  59.310  -0.930  1.00  0.00           C  
ATOM   4745  CG  ASP   304      18.580  59.180  -2.060  1.00  0.00           C  
ATOM   4746  OD1 ASP   304      19.390  60.100  -2.250  1.00  0.00           O  
ATOM   4747  OD2 ASP   304      18.430  58.240  -2.890  1.00  0.00           O1-
ATOM   4748  HN  ASP   304      15.270  57.480   0.180  1.00  0.00           H  
ATOM   4749  HA  ASP   304      17.380  57.120  -0.700  1.00  0.00           H  
ATOM   4750  HB1 ASP   304      17.840  60.150  -0.250  1.00  0.00           H  
ATOM   4751  HB2 ASP   304      16.620  59.610  -1.460  1.00  0.00           H  
ATOM   4752  N   ILE   305      18.260  56.940   1.900  1.00  0.00           N  
ATOM   4753  CA  ILE   305      19.260  56.490   2.830  1.00  0.00           C  
ATOM   4754  C   ILE   305      20.560  55.850   2.240  1.00  0.00           C  
ATOM   4755  O   ILE   305      20.490  54.970   1.330  1.00  0.00           O  
ATOM   4756  CB  ILE   305      18.700  55.580   3.920  1.00  0.00           C  
ATOM   4757  CG1 ILE   305      18.000  54.250   3.440  1.00  0.00           C  
ATOM   4758  CG2 ILE   305      17.740  56.460   4.730  1.00  0.00           C  
ATOM   4759  CD  ILE   305      17.230  53.390   4.470  1.00  0.00           C  
ATOM   4760  HN  ILE   305      17.310  56.630   1.960  1.00  0.00           H  
ATOM   4761  HA  ILE   305      19.570  57.400   3.320  1.00  0.00           H  
ATOM   4762  HB  ILE   305      19.530  55.250   4.580  1.00  0.00           H  
ATOM   4763 1HG1 ILE   305      18.790  53.660   2.930  1.00  0.00           H  
ATOM   4764 2HG1 ILE   305      17.250  54.440   2.640  1.00  0.00           H  
ATOM   4765 1HG2 ILE   305      16.760  56.610   4.230  1.00  0.00           H  
ATOM   4766 2HG2 ILE   305      18.160  57.410   5.130  1.00  0.00           H  
ATOM   4767 3HG2 ILE   305      17.510  55.930   5.680  1.00  0.00           H  
ATOM   4768  HD1 ILE   305      17.090  52.350   4.100  1.00  0.00           H  
ATOM   4769  HD2 ILE   305      16.190  53.740   4.660  1.00  0.00           H  
ATOM   4770  HD3 ILE   305      17.800  53.390   5.420  1.00  0.00           H  
ATOM   4771  N   SER   306      21.740  56.260   2.800  1.00  0.00           N  
ATOM   4772  CA  SER   306      23.100  56.090   2.290  1.00  0.00           C  
ATOM   4773  C   SER   306      23.470  54.530   2.120  1.00  0.00           C  
ATOM   4774  O   SER   306      23.060  53.690   2.900  1.00  0.00           O  
ATOM   4775  CB  SER   306      24.180  56.850   3.140  1.00  0.00           C  
ATOM   4776  OG  SER   306      24.490  56.410   4.470  1.00  0.00           O  
ATOM   4777  HN  SER   306      21.700  56.650   3.710  1.00  0.00           H  
ATOM   4778  HA  SER   306      23.180  56.400   1.260  1.00  0.00           H  
ATOM   4779  HB1 SER   306      23.800  57.890   3.150  1.00  0.00           H  
ATOM   4780  HB2 SER   306      25.150  56.810   2.590  1.00  0.00           H  
ATOM   4781  HG1 SER   306      23.790  56.700   5.060  1.00  0.00           H  
ATOM   4782  N   LYS   307      24.330  54.230   1.160  1.00  0.00           N  
ATOM   4783  CA  LYS   307      24.950  52.910   0.980  1.00  0.00           C  
ATOM   4784  C   LYS   307      25.790  52.500   2.140  1.00  0.00           C  
ATOM   4785  O   LYS   307      25.680  51.400   2.700  1.00  0.00           O  
ATOM   4786  CB  LYS   307      25.730  52.710  -0.320  1.00  0.00           C  
ATOM   4787  CG  LYS   307      27.160  53.370  -0.460  1.00  0.00           C  
ATOM   4788  CD  LYS   307      27.550  53.910  -1.840  1.00  0.00           C  
ATOM   4789  CE  LYS   307      28.870  54.660  -1.910  1.00  0.00           C  
ATOM   4790  NZ  LYS   307      28.910  55.830  -0.970  1.00  0.00           N1+
ATOM   4791  HN  LYS   307      24.850  54.950   0.710  1.00  0.00           H  
ATOM   4792  HA  LYS   307      24.190  52.150   0.840  1.00  0.00           H  
ATOM   4793  HB1 LYS   307      25.070  53.110  -1.130  1.00  0.00           H  
ATOM   4794  HB2 LYS   307      25.930  51.640  -0.540  1.00  0.00           H  
ATOM   4795  HG1 LYS   307      27.940  52.670  -0.100  1.00  0.00           H  
ATOM   4796  HG2 LYS   307      27.260  54.240   0.240  1.00  0.00           H  
ATOM   4797  HD1 LYS   307      26.660  54.480  -2.190  1.00  0.00           H  
ATOM   4798  HD2 LYS   307      27.620  53.060  -2.540  1.00  0.00           H  
ATOM   4799  HE1 LYS   307      29.060  55.010  -2.950  1.00  0.00           H  
ATOM   4800  HE2 LYS   307      29.690  53.990  -1.600  1.00  0.00           H  
ATOM   4801  HZ1 LYS   307      27.950  56.220  -0.890  1.00  0.00           H  
ATOM   4802  HZ2 LYS   307      29.670  56.520  -1.150  1.00  0.00           H  
ATOM   4803  HZ3 LYS   307      29.030  55.440  -0.010  1.00  0.00           H  
ATOM   4804  N   GLU   308      26.550  53.480   2.700  1.00  0.00           N  
ATOM   4805  CA  GLU   308      27.130  53.470   4.080  1.00  0.00           C  
ATOM   4806  C   GLU   308      26.290  53.030   5.220  1.00  0.00           C  
ATOM   4807  O   GLU   308      26.740  52.140   5.920  1.00  0.00           O  
ATOM   4808  CB  GLU   308      27.710  54.870   4.390  1.00  0.00           C  
ATOM   4809  CG  GLU   308      29.080  55.090   3.690  1.00  0.00           C  
ATOM   4810  CD  GLU   308      28.990  55.510   2.240  1.00  0.00           C  
ATOM   4811  OE1 GLU   308      28.030  56.200   1.890  1.00  0.00           O  
ATOM   4812  OE2 GLU   308      29.810  54.950   1.470  1.00  0.00           O1-
ATOM   4813  HN  GLU   308      26.670  54.350   2.230  1.00  0.00           H  
ATOM   4814  HA  GLU   308      27.980  52.810   3.940  1.00  0.00           H  
ATOM   4815  HB1 GLU   308      27.820  55.010   5.490  1.00  0.00           H  
ATOM   4816  HB2 GLU   308      26.970  55.610   4.030  1.00  0.00           H  
ATOM   4817  HG1 GLU   308      29.690  54.160   3.750  1.00  0.00           H  
ATOM   4818  HG2 GLU   308      29.660  55.840   4.260  1.00  0.00           H  
ATOM   4819  N   ALA   309      25.070  53.530   5.350  1.00  0.00           N  
ATOM   4820  CA  ALA   309      24.210  53.070   6.350  1.00  0.00           C  
ATOM   4821  C   ALA   309      23.690  51.640   6.200  1.00  0.00           C  
ATOM   4822  O   ALA   309      23.730  50.720   7.060  1.00  0.00           O  
ATOM   4823  CB  ALA   309      23.030  53.950   6.190  1.00  0.00           C  
ATOM   4824  HN  ALA   309      24.830  54.350   4.830  1.00  0.00           H  
ATOM   4825  HA  ALA   309      24.680  53.150   7.320  1.00  0.00           H  
ATOM   4826  HB1 ALA   309      23.290  54.900   6.700  1.00  0.00           H  
ATOM   4827  HB2 ALA   309      22.110  53.570   6.690  1.00  0.00           H  
ATOM   4828  HB3 ALA   309      22.680  54.150   5.150  1.00  0.00           H  
ATOM   4829  N   LYS   310      23.230  51.380   4.930  1.00  0.00           N  
ATOM   4830  CA  LYS   310      22.740  50.120   4.520  1.00  0.00           C  
ATOM   4831  C   LYS   310      23.770  49.040   4.710  1.00  0.00           C  
ATOM   4832  O   LYS   310      23.440  47.940   5.160  1.00  0.00           O  
ATOM   4833  CB  LYS   310      22.280  50.270   3.010  1.00  0.00           C  
ATOM   4834  CG  LYS   310      20.980  51.180   2.590  1.00  0.00           C  
ATOM   4835  CD  LYS   310      20.440  50.900   1.110  1.00  0.00           C  
ATOM   4836  CE  LYS   310      21.540  50.900   0.040  1.00  0.00           C  
ATOM   4837  NZ  LYS   310      21.050  50.580  -1.320  1.00  0.00           N1+
ATOM   4838  HN  LYS   310      23.310  52.090   4.230  1.00  0.00           H  
ATOM   4839  HA  LYS   310      21.850  49.870   5.070  1.00  0.00           H  
ATOM   4840  HB1 LYS   310      22.140  49.240   2.610  1.00  0.00           H  
ATOM   4841  HB2 LYS   310      23.160  50.710   2.500  1.00  0.00           H  
ATOM   4842  HG1 LYS   310      21.230  52.250   2.740  1.00  0.00           H  
ATOM   4843  HG2 LYS   310      20.040  51.010   3.150  1.00  0.00           H  
ATOM   4844  HD1 LYS   310      19.720  51.710   0.860  1.00  0.00           H  
ATOM   4845  HD2 LYS   310      20.020  49.870   1.090  1.00  0.00           H  
ATOM   4846  HE1 LYS   310      22.320  50.160   0.310  1.00  0.00           H  
ATOM   4847  HE2 LYS   310      22.030  51.890  -0.040  1.00  0.00           H  
ATOM   4848  HZ1 LYS   310      20.730  49.600  -1.380  1.00  0.00           H  
ATOM   4849  HZ2 LYS   310      21.860  50.640  -1.970  1.00  0.00           H  
ATOM   4850  HZ3 LYS   310      20.230  51.140  -1.650  1.00  0.00           H  
ATOM   4851  N   ASN   311      25.010  49.290   4.320  1.00  0.00           N  
ATOM   4852  CA  ASN   311      26.130  48.400   4.450  1.00  0.00           C  
ATOM   4853  C   ASN   311      26.580  48.160   5.880  1.00  0.00           C  
ATOM   4854  O   ASN   311      26.920  47.020   6.200  1.00  0.00           O  
ATOM   4855  CB  ASN   311      27.360  48.860   3.590  1.00  0.00           C  
ATOM   4856  CG  ASN   311      27.040  48.940   2.090  1.00  0.00           C  
ATOM   4857  ND2 ASN   311      28.070  49.400   1.290  1.00  0.00           N  
ATOM   4858  OD1 ASN   311      25.950  48.670   1.590  1.00  0.00           O  
ATOM   4859  HN  ASN   311      25.130  50.120   3.770  1.00  0.00           H  
ATOM   4860  HA  ASN   311      25.810  47.400   4.160  1.00  0.00           H  
ATOM   4861  HB1 ASN   311      28.310  48.300   3.780  1.00  0.00           H  
ATOM   4862  HB2 ASN   311      27.640  49.900   3.860  1.00  0.00           H  
ATOM   4863 1HD2 ASN   311      27.900  49.600   0.320  1.00  0.00           H  
ATOM   4864 2HD2 ASN   311      28.920  49.770   1.660  1.00  0.00           H  
ATOM   4865  N   LEU   312      26.430  49.200   6.730  1.00  0.00           N  
ATOM   4866  CA  LEU   312      26.530  48.980   8.180  1.00  0.00           C  
ATOM   4867  C   LEU   312      25.480  48.040   8.780  1.00  0.00           C  
ATOM   4868  O   LEU   312      25.830  47.160   9.580  1.00  0.00           O  
ATOM   4869  CB  LEU   312      26.570  50.350   8.890  1.00  0.00           C  
ATOM   4870  CG  LEU   312      26.420  50.380  10.400  1.00  0.00           C  
ATOM   4871  CD1 LEU   312      27.550  49.750  11.190  1.00  0.00           C  
ATOM   4872  CD2 LEU   312      26.220  51.910  10.810  1.00  0.00           C  
ATOM   4873  HN  LEU   312      26.100  50.100   6.460  1.00  0.00           H  
ATOM   4874  HA  LEU   312      27.460  48.460   8.350  1.00  0.00           H  
ATOM   4875  HB1 LEU   312      25.730  50.900   8.410  1.00  0.00           H  
ATOM   4876  HB2 LEU   312      27.540  50.780   8.560  1.00  0.00           H  
ATOM   4877  HG  LEU   312      25.450  49.920  10.690  1.00  0.00           H  
ATOM   4878 1HD1 LEU   312      28.520  50.190  10.880  1.00  0.00           H  
ATOM   4879 2HD1 LEU   312      27.560  48.640  11.100  1.00  0.00           H  
ATOM   4880 3HD1 LEU   312      27.490  49.930  12.280  1.00  0.00           H  
ATOM   4881 1HD2 LEU   312      25.940  51.860  11.890  1.00  0.00           H  
ATOM   4882 2HD2 LEU   312      25.390  52.380  10.240  1.00  0.00           H  
ATOM   4883 3HD2 LEU   312      27.170  52.470  10.740  1.00  0.00           H  
ATOM   4884  N   ILE   313      24.220  48.200   8.350  1.00  0.00           N  
ATOM   4885  CA  ILE   313      23.140  47.380   8.830  1.00  0.00           C  
ATOM   4886  C   ILE   313      23.310  45.890   8.410  1.00  0.00           C  
ATOM   4887  O   ILE   313      23.170  45.000   9.250  1.00  0.00           O  
ATOM   4888  CB  ILE   313      21.730  48.000   8.400  1.00  0.00           C  
ATOM   4889  CG1 ILE   313      21.370  49.210   9.260  1.00  0.00           C  
ATOM   4890  CG2 ILE   313      20.580  46.970   8.400  1.00  0.00           C  
ATOM   4891  CD  ILE   313      20.350  50.120   8.580  1.00  0.00           C  
ATOM   4892  HN  ILE   313      23.990  48.960   7.750  1.00  0.00           H  
ATOM   4893  HA  ILE   313      23.070  47.440   9.900  1.00  0.00           H  
ATOM   4894  HB  ILE   313      21.810  48.330   7.340  1.00  0.00           H  
ATOM   4895 1HG1 ILE   313      22.220  49.890   9.500  1.00  0.00           H  
ATOM   4896 2HG1 ILE   313      20.900  48.900  10.220  1.00  0.00           H  
ATOM   4897 1HG2 ILE   313      20.590  46.250   7.560  1.00  0.00           H  
ATOM   4898 2HG2 ILE   313      19.620  47.520   8.370  1.00  0.00           H  
ATOM   4899 3HG2 ILE   313      20.710  46.400   9.350  1.00  0.00           H  
ATOM   4900  HD1 ILE   313      20.680  50.390   7.550  1.00  0.00           H  
ATOM   4901  HD2 ILE   313      20.040  50.940   9.260  1.00  0.00           H  
ATOM   4902  HD3 ILE   313      19.360  49.670   8.340  1.00  0.00           H  
ATOM   4903  N   CYS   314      23.690  45.650   7.180  1.00  0.00           N  
ATOM   4904  CA  CYS   314      23.980  44.340   6.630  1.00  0.00           C  
ATOM   4905  C   CYS   314      25.070  43.680   7.430  1.00  0.00           C  
ATOM   4906  O   CYS   314      24.950  42.450   7.650  1.00  0.00           O  
ATOM   4907  CB  CYS   314      24.350  44.490   5.150  1.00  0.00           C  
ATOM   4908  SG  CYS   314      22.860  44.850   4.130  1.00  0.00           S  
ATOM   4909  HN  CYS   314      23.790  46.440   6.580  1.00  0.00           H  
ATOM   4910  HA  CYS   314      23.100  43.750   6.780  1.00  0.00           H  
ATOM   4911  HB1 CYS   314      24.730  43.530   4.750  1.00  0.00           H  
ATOM   4912  HB2 CYS   314      25.130  45.280   5.010  1.00  0.00           H  
ATOM   4913  HG1 CYS   314      22.860  46.090   4.570  1.00  0.00           H  
ATOM   4914  N   ALA   315      26.110  44.410   7.810  1.00  0.00           N  
ATOM   4915  CA  ALA   315      27.210  43.910   8.590  1.00  0.00           C  
ATOM   4916  C   ALA   315      26.940  43.370   9.940  1.00  0.00           C  
ATOM   4917  O   ALA   315      27.680  42.580  10.450  1.00  0.00           O  
ATOM   4918  CB  ALA   315      28.280  45.020   8.590  1.00  0.00           C  
ATOM   4919  HN  ALA   315      26.310  45.350   7.560  1.00  0.00           H  
ATOM   4920  HA  ALA   315      27.690  43.080   8.100  1.00  0.00           H  
ATOM   4921  HB1 ALA   315      27.860  45.930   9.060  1.00  0.00           H  
ATOM   4922  HB2 ALA   315      28.620  45.350   7.590  1.00  0.00           H  
ATOM   4923  HB3 ALA   315      29.220  44.830   9.160  1.00  0.00           H  
ATOM   4924  N   PHE   316      25.850  43.840  10.530  1.00  0.00           N  
ATOM   4925  CA  PHE   316      25.310  43.340  11.810  1.00  0.00           C  
ATOM   4926  C   PHE   316      24.560  42.040  11.640  1.00  0.00           C  
ATOM   4927  O   PHE   316      24.730  41.160  12.480  1.00  0.00           O  
ATOM   4928  CB  PHE   316      24.400  44.400  12.520  1.00  0.00           C  
ATOM   4929  CG  PHE   316      25.130  45.610  13.050  1.00  0.00           C  
ATOM   4930  CD1 PHE   316      26.110  45.550  14.100  1.00  0.00           C  
ATOM   4931  CD2 PHE   316      24.650  46.850  12.630  1.00  0.00           C  
ATOM   4932  CE1 PHE   316      26.720  46.760  14.530  1.00  0.00           C  
ATOM   4933  CE2 PHE   316      25.210  48.040  13.090  1.00  0.00           C  
ATOM   4934  CZ  PHE   316      26.240  47.960  14.060  1.00  0.00           C  
ATOM   4935  HN  PHE   316      25.280  44.510  10.050  1.00  0.00           H  
ATOM   4936  HA  PHE   316      26.130  43.010  12.430  1.00  0.00           H  
ATOM   4937  HB1 PHE   316      24.050  43.850  13.420  1.00  0.00           H  
ATOM   4938  HB2 PHE   316      23.540  44.730  11.900  1.00  0.00           H
[truncated: 121,512 more chars]
