# Supplementary material for: Designing of the N-ethyl-4-(pyridin-4-yl)benzamide based potent ROCK1 inhibitors using docking, molecular dynamics, and 3D-QSAR
Source: PeerJ. 2021 Aug 9;9:e11951. doi: 10.7717/peerj.11951 (PMC8359802; doi:10.7717/peerj.11951)
Supplement: Supplemental Information 2 [file peerj-09-11951-s002.zip › Supplementary_Files/ROCK-Coordinates/MD/ROCK1-Cpd_D35/d35.gro]

Gravel Rubs Often Many Awfully Cauterized Sores
   66
    1D35     N1    1  -6.363  -0.546  -4.829
    1D35     N2    2  -6.924  -0.538  -4.056
    1D35     N3    3  -6.699  -0.305  -5.240
    1D35     C1    4  -6.334  -0.565  -4.699
    1D35     C2    5  -6.434  -0.535  -4.589
    1D35     C3    6  -6.548  -0.451  -4.603
    1D35     C4    7  -6.632  -0.435  -4.488
    1D35     C5    8  -6.627  -0.519  -4.373
    1D35     C6    9  -6.512  -0.609  -4.372
    1D35     C7   10  -6.420  -0.611  -4.475
    1D35     C8   11  -6.730  -0.524  -4.268
    1D35     C9   12  -6.706  -0.586  -4.143
    1D35    C10   13  -6.795  -0.576  -4.031
    1D35    C11   14  -6.859  -0.453  -4.273
    1D35    C12   15  -6.479  -0.272  -4.782
    1D35    C13   16  -6.537  -0.196  -4.904
    1D35    C14   17  -6.603  -0.292  -5.008
    1D35    C15   18  -6.725  -0.363  -4.942
    1D35    C17   19  -6.683  -0.455  -4.824
    1D35    C18   20  -6.265  -0.584  -4.928
    1D35    C19   21  -6.279  -0.724  -4.986
    1D35    C20   22  -6.193  -0.774  -5.091
    1D35    C21   23  -6.221  -0.909  -5.137
    1D35    C22   24  -6.318  -0.993  -5.089
    1D35    C24   25  -6.401  -0.940  -4.998
    1D35    C25   26  -6.389  -0.809  -4.940
    1D35    C26   27  -6.126  -0.574  -4.862
    1D35    C27   28  -6.649  -0.218  -5.133
    1D35    C28   29  -6.591  -0.944  -4.867
    1D35     O1   30  -6.230  -0.623  -4.674
    1D35     O2   31  -6.507  -1.020  -4.955
    1D35    C16   32  -6.951  -0.461  -4.161
    1D35    C23   33  -6.578  -0.384  -4.731
    1D35    C56   34  -6.696  -0.867  -4.950
    1D35    C59   35  -6.023  -0.522  -4.965
    1D35    F64   36  -5.932  -0.444  -4.903
    1D35    F65   37  -6.088  -0.450  -5.061
    1D35    F66   38  -5.960  -0.628  -5.023
    1D35     H1   39  -6.451  -0.506  -4.856
    1D35    H15   40  -6.803  -0.285  -5.258
    1D35    H16   41  -6.688  -0.409  -5.211
    1D35     H2   42  -6.703  -0.354  -4.488
    1D35     H3   43  -6.499  -0.676  -4.288
    1D35     H4   44  -6.333  -0.675  -4.465
    1D35     H5   45  -6.615  -0.645  -4.132
    1D35     H6   46  -6.762  -0.597  -3.930
    1D35     H7   47  -6.885  -0.394  -4.360
    1D35     H8   48  -6.382  -0.252  -4.738
    1D35     H9   49  -6.533  -0.088  -4.916
    1D35    H10   50  -6.827  -0.350  -4.976
    1D35    H11   51  -6.722  -0.554  -4.807
    1D35    H12   52  -6.271  -0.512  -5.011
    1D35    H13   53  -6.112  -0.715  -5.133
    1D35    H14   54  -6.159  -0.947  -5.217
    1D35    H17   55  -6.326  -1.096  -5.123
    1D35    H18   56  -6.460  -0.774  -4.866
    1D35    H19   57  -6.095  -0.674  -4.827
    1D35    H20   58  -6.130  -0.505  -4.777
    1D35    H21   59  -6.564  -0.160  -5.173
    1D35    H22   60  -6.730  -0.149  -5.104
    1D35    H23   61  -6.641  -1.012  -4.797
    1D35    H24   62  -6.529  -0.872  -4.811
    1D35    H25   63  -7.044  -0.405  -4.164
    1D35    H26   64  -6.653  -0.840  -5.048
    1D35    H27   65  -6.725  -0.776  -4.896
    1D35    H28   66  -6.784  -0.931  -4.965
   0.00000   0.00000   0.00000
