# Supplementary material for: Designing of the N-ethyl-4-(pyridin-4-yl)benzamide based potent ROCK1 inhibitors using docking, molecular dynamics, and 3D-QSAR
Source: PeerJ. 2021 Aug 9;9:e11951. doi: 10.7717/peerj.11951 (PMC8359802; doi:10.7717/peerj.11951)
Supplement: Supplemental Information 2 [file peerj-09-11951-s002.zip › Supplementary_Files/ROCK-Coordinates/MD/ROCK1-Cpd_D35/D35DC.mol2]

#	Name:			D35
#	Creating user name:	Swapnil
#	Creation time:		Sat Jan 16 19:20:24 2021

#	Modifying user name:	Swapnil
#	Modification time:	Sat Jan 16 19:30:42 2021

@<TRIPOS>MOLECULE
D35
   66    69     1     0     0
SMALL
USER_CHARGES
INVALID_CHARGES

@<TRIPOS>ATOM
      1 N         -63.6319   -5.4575  -48.2869 N.pl3     1 D35    -0.3050 
      2 N         -69.2346   -5.3765  -40.5592 N.ar      1 D35    -0.2630 
      3 N         -66.9897   -3.0543  -52.4022 N.3       1 D35    -0.3300 
      4 C         -63.3449   -5.6465  -46.9859 C.2       1 D35     0.2460 
      5 C         -64.3388   -5.3515  -45.8881 C.ar      1 D35     0.0580 
      6 C         -65.4758   -4.5135  -46.0271 C.ar      1 D35     0.0420 
      7 C         -66.3178   -4.3495  -44.8751 C.ar      1 D35    -0.0320 
      8 C         -66.2668   -5.1865  -43.7331 C.ar      1 D35    -0.0160 
      9 C         -65.1238   -6.0885  -43.7231 C.ar      1 D35    -0.0530 
     10 C         -64.1998   -6.1125  -44.7491 C.ar      1 D35    -0.0470 
     11 C         -67.3026   -5.2375  -42.6772 C.ar      1 D35    -0.0150 
     12 C         -67.0566   -5.8645  -41.4312 C.ar      1 D35    -0.0360 
     13 C         -67.9526   -5.7565  -40.3072 C.ar      1 D35     0.0280 
     14 C         -68.5886   -4.5275  -42.7262 C.ar      1 D35    -0.0360 
     15 C         -64.7860   -2.7240  -47.8200 C.ar      1 D35     0.0120 
     16 C         -65.3710   -1.9600  -49.0440 C.ar      1 D35    -0.0330 
     17 C         -66.0260   -2.9180  -50.0820 C.ar      1 D35    -0.0260 
     18 C         -67.2470   -3.6280  -49.4230 C.ar      1 D35    -0.0330 
     19 C         -66.8350   -4.5460  -48.2370 C.ar      1 D35     0.0120 
     20 C         -62.6449   -5.8355  -49.2789 C.3       1 D35     0.0460 
     21 C         -62.7928   -7.2378  -49.8596 C.ar      1 D35    -0.0250 
     22 C         -61.9278   -7.7438  -50.9146 C.ar      1 D35    -0.0570 
     23 C         -62.2088   -9.0868  -51.3696 C.ar      1 D35    -0.0590 
     24 C         -63.1758   -9.9318  -50.8916 C.ar      1 D35    -0.0320 
     25 C         -64.0098   -9.4028  -49.9756 C.ar      1 D35     0.0760 
     26 C         -63.8938   -8.0888  -49.4046 C.ar      1 D35    -0.0270 
     27 C         -61.2549   -5.7405  -48.6239 C.3       1 D35    -0.0420 
     28 C         -66.4927   -2.1784  -51.3313 C.3       1 D35    -0.0040 
     29 C         -65.9068   -9.4365  -48.6706 C.3       1 D35     0.0430 
     30 O         -62.2999   -6.2265  -46.7389 O.2       1 D35    -0.2700 
     31 O         -65.0686  -10.1946  -49.5467 O.3       1 D35    -0.3480 
     32 C16       -69.5116   -4.6135  -41.6122 C.ar      1 D35     0.0280 
     33 C23       -65.7810   -3.8360  -47.3070 C.ar      1 D35    -0.3290 
     34 C56       -66.9567   -8.6736  -49.4995 C.3       1 D35     0.0000 
     35 C59       -60.2349   -5.2245  -49.6549 C.3       1 D35     0.0000 
     36 F64       -59.3199   -4.4365  -49.0329 F         1 D35     0.0000 
     37 F65       -60.8819   -4.5035  -50.6099 F         1 D35     0.0000 
     38 F66       -59.6039   -6.2805  -50.2349 F         1 D35     0.0000 
     39 H1        -64.5089   -5.0625  -48.5639 H         1 D35     0.0000 
     40 H15       -68.0341   -2.8454  -52.5811 H         1 D35     0.0000 
     41 H16       -66.8746   -4.0868  -52.1070 H         1 D35     0.0000 
     42 H2        -67.0351   -3.5368  -44.8797 H         1 D35     0.0000 
     43 H3        -64.9941   -6.7623  -42.8839 H         1 D35     0.0000 
     44 H4        -63.3319   -6.7550  -44.6541 H         1 D35     0.0000 
     45 H5        -66.1531   -6.4525  -41.3177 H         1 D35     0.0000 
     46 H6        -67.6175   -5.9701  -39.2987 H         1 D35     0.0000 
     47 H7        -68.8475   -3.9378  -43.5982 H         1 D35     0.0000 
     48 H8        -63.8184   -2.5182  -47.3767 H         1 D35     0.0000 
     49 H9        -65.3272   -0.8831  -49.1603 H         1 D35     0.0000 
     50 H10       -68.2706   -3.4965  -49.7547 H         1 D35     0.0000 
     51 H11       -67.2229   -5.5447  -48.0720 H         1 D35     0.0000 
     52 H12       -62.7087   -5.1172  -50.1096 H         1 D35     0.0000 
     53 H13       -61.1229   -7.1506  -51.3333 H         1 D35     0.0000 
     54 H14       -61.5889   -9.4655  -52.1742 H         1 D35     0.0000 
     55 H17       -63.2639  -10.9584  -51.2285 H         1 D35     0.0000 
     56 H18       -64.5997   -7.7388  -48.6602 H         1 D35     0.0000 
     57 H19       -60.9474   -6.7358  -48.2707 H         1 D35     0.0000 
     58 H20       -61.2979   -5.0461  -47.7719 H         1 D35     0.0000 
     59 H21       -65.6449   -1.5990  -51.7257 H         1 D35     0.0000 
     60 H22       -67.3031   -1.4927  -51.0432 H         1 D35     0.0000 
     61 H23       -66.4150  -10.1157  -47.9703 H         1 D35     0.0000 
     62 H24       -65.2933   -8.7192  -48.1057 H         1 D35     0.0000 
     63 H25       -70.4373   -4.0500  -41.6378 H         1 D35     0.0000 
     64 H26       -66.5278   -8.4042  -50.4760 H         1 D35     0.0000 
     65 H27       -67.2527   -7.7593  -48.9642 H         1 D35     0.0000 
     66 H28       -67.8395   -9.3123  -49.6504 H         1 D35     0.0000 
@<TRIPOS>BOND
     1    4    1 1    
     2    1   20 1    
     3    1   39 1    
     4   32    2 ar   
     5    3   40 1    
     6    3   41 1    
     7    5    4 1    
     8    4   30 2    
     9    6    5 ar   
    10    5   10 ar   
    11    6    7 ar   
    12   33    6 1    
    13    7    8 ar   
    14    8    9 ar   
    15    8   11 1    
    16   10    9 ar   
    17   11   12 ar   
    18   11   14 ar   
    19   12   13 ar   
    20   13    2 ar   
    21   15   16 ar   
    22   16   17 ar   
    23   17   18 ar   
    24   17   28 1    
    25   18   19 ar   
    26   20   21 1    
    27   20   27 1    
    28   21   22 ar   
    29   21   26 ar   
    30   22   23 ar   
    31   23   24 ar   
    32   25   24 ar   
    33   26   25 ar   
    34   25   31 1    
    35   27   35 1    
    36   28    3 1    
    37   29   34 1    
    38   31   29 1    
    39   14   32 ar   
    40   15   33 ar   
    41   19   33 ar   
    42   35   36 1    
    43   35   37 1    
    44   35   38 1    
    45    7   42 1    
    46    9   43 1    
    47   10   44 1    
    48   12   45 1    
    49   13   46 1    
    50   14   47 1    
    51   15   48 1    
    52   16   49 1    
    53   18   50 1    
    54   19   51 1    
    55   20   52 1    
    56   22   53 1    
    57   23   54 1    
    58   24   55 1    
    59   26   56 1    
    60   27   57 1    
    61   27   58 1    
    62   28   59 1    
    63   28   60 1    
    64   29   61 1    
    65   29   62 1    
    66   32   63 1    
    67   34   64 1    
    68   34   65 1    
    69   34   66 1    
@<TRIPOS>SUBSTRUCTURE
     1 D35     1 GROUP             1 D     ****    0 ROOT 
