# Supplementary material for: Designing of the N-ethyl-4-(pyridin-4-yl)benzamide based potent ROCK1 inhibitors using docking, molecular dynamics, and 3D-QSAR
Source: PeerJ. 2021 Aug 9;9:e11951. doi: 10.7717/peerj.11951 (PMC8359802; doi:10.7717/peerj.11951)
Supplement: Supplemental Information 2 [file peerj-09-11951-s002.zip › Supplementary_Files/ROCK-Coordinates/MD/ROCK1-Cpd_D35/MD_D35_OUT.pdb]

ATOM      1  N   THR     9      49.150  25.180  41.500  1.00  0.00           N  
ATOM      2  CA  THR     9      48.700  25.600  40.090  1.00  0.00           C  
ATOM      3  C   THR     9      48.040  24.510  39.250  1.00  0.00           C  
ATOM      4  O   THR     9      48.490  23.390  39.180  1.00  0.00           O  
ATOM      5  CB  THR     9      49.870  26.180  39.270  1.00  0.00           C  
ATOM      6  CG2 THR     9      49.550  26.630  37.880  1.00  0.00           C  
ATOM      7  OG1 THR     9      50.570  27.290  39.930  1.00  0.00           O  
ATOM      8  HA  THR     9      48.000  26.420  40.240  1.00  0.00           H  
ATOM      9  HB  THR     9      50.600  25.360  39.120  1.00  0.00           H  
ATOM     10  HG1 THR     9      51.360  27.320  39.390  1.00  0.00           H  
ATOM     11 1HG2 THR     9      48.670  27.320  37.920  1.00  0.00           H  
ATOM     12 2HG2 THR     9      49.340  25.720  37.290  1.00  0.00           H  
ATOM     13 3HG2 THR     9      50.460  27.030  37.390  1.00  0.00           H  
ATOM     14  H1  THR     9      50.000  24.590  41.420  1.00  0.00           H  
ATOM     15  H2  THR     9      48.440  24.570  41.970  1.00  0.00           H  
ATOM     16  H3  THR     9      49.390  26.050  42.020  1.00  0.00           H  
ATOM     17  N   ARG    10      46.830  24.800  38.620  1.00  0.00           N  
ATOM     18  CA  ARG    10      46.030  23.690  38.070  1.00  0.00           C  
ATOM     19  C   ARG    10      46.470  23.180  36.780  1.00  0.00           C  
ATOM     20  O   ARG    10      46.840  23.900  35.880  1.00  0.00           O  
ATOM     21  CB  ARG    10      44.550  24.160  37.950  1.00  0.00           C  
ATOM     22  CG  ARG    10      43.950  24.680  39.260  1.00  0.00           C  
ATOM     23  CD  ARG    10      42.680  25.520  39.040  1.00  0.00           C  
ATOM     24  NE  ARG    10      41.590  24.540  38.620  1.00  0.00           N  
ATOM     25  CZ  ARG    10      40.310  24.880  38.750  1.00  0.00           C  
ATOM     26  NH1 ARG    10      39.820  26.030  39.050  1.00  0.00           N1+
ATOM     27  NH2 ARG    10      39.470  23.950  38.460  1.00  0.00           N  
ATOM     28  HN  ARG    10      46.400  25.690  38.510  1.00  0.00           H  
ATOM     29  HA  ARG    10      46.190  22.860  38.740  1.00  0.00           H  
ATOM     30  HB1 ARG    10      43.850  23.420  37.510  1.00  0.00           H  
ATOM     31  HB2 ARG    10      44.580  25.100  37.350  1.00  0.00           H  
ATOM     32  HG1 ARG    10      44.580  25.350  39.890  1.00  0.00           H  
ATOM     33  HG2 ARG    10      43.650  23.760  39.800  1.00  0.00           H  
ATOM     34  HD1 ARG    10      42.840  26.280  38.250  1.00  0.00           H  
ATOM     35  HD2 ARG    10      42.460  26.010  40.020  1.00  0.00           H  
ATOM     36  HE  ARG    10      41.870  23.660  38.230  1.00  0.00           H  
ATOM     37 1HH1 ARG    10      40.320  26.860  39.300  1.00  0.00           H  
ATOM     38 2HH1 ARG    10      38.840  26.220  38.970  1.00  0.00           H  
ATOM     39 1HH2 ARG    10      39.810  23.070  38.140  1.00  0.00           H  
ATOM     40 2HH2 ARG    10      38.510  24.020  38.720  1.00  0.00           H  
ATOM     41  N   PHE    11      46.480  21.840  36.550  1.00  0.00           N  
ATOM     42  CA  PHE    11      47.050  21.220  35.300  1.00  0.00           C  
ATOM     43  C   PHE    11      46.170  21.670  34.110  1.00  0.00           C  
ATOM     44  O   PHE    11      46.660  22.010  33.010  1.00  0.00           O  
ATOM     45  CB  PHE    11      46.960  19.610  35.540  1.00  0.00           C  
ATOM     46  CG  PHE    11      47.620  18.870  34.470  1.00  0.00           C  
ATOM     47  CD1 PHE    11      46.820  18.120  33.600  1.00  0.00           C  
ATOM     48  CD2 PHE    11      49.010  19.040  34.210  1.00  0.00           C  
ATOM     49  CE1 PHE    11      47.420  17.630  32.460  1.00  0.00           C  
ATOM     50  CE2 PHE    11      49.560  18.510  33.050  1.00  0.00           C  
ATOM     51  CZ  PHE    11      48.780  17.830  32.180  1.00  0.00           C  
ATOM     52  HN  PHE    11      46.180  21.190  37.240  1.00  0.00           H  
ATOM     53  HA  PHE    11      48.050  21.570  35.080  1.00  0.00           H  
ATOM     54  HB1 PHE    11      45.900  19.280  35.570  1.00  0.00           H  
ATOM     55  HB2 PHE    11      47.410  19.410  36.540  1.00  0.00           H  
ATOM     56  HD1 PHE    11      45.750  18.070  33.720  1.00  0.00           H  
ATOM     57  HD2 PHE    11      49.610  19.680  34.830  1.00  0.00           H  
ATOM     58  HE1 PHE    11      46.870  16.960  31.810  1.00  0.00           H  
ATOM     59  HE2 PHE    11      50.620  18.550  32.860  1.00  0.00           H  
ATOM     60  HZ  PHE    11      49.170  17.460  31.240  1.00  0.00           H  
ATOM     61  N   GLU    12      44.840  21.730  34.280  1.00  0.00           N  
ATOM     62  CA  GLU    12      43.870  22.320  33.310  1.00  0.00           C  
ATOM     63  C   GLU    12      44.090  23.860  33.120  1.00  0.00           C  
ATOM     64  O   GLU    12      43.490  24.360  32.180  1.00  0.00           O  
ATOM     65  CB  GLU    12      42.420  22.010  33.460  1.00  0.00           C  
ATOM     66  CG  GLU    12      42.160  20.480  33.380  1.00  0.00           C  
ATOM     67  CD  GLU    12      42.400  19.690  34.740  1.00  0.00           C  
ATOM     68  OE1 GLU    12      42.950  20.250  35.730  1.00  0.00           O  
ATOM     69  OE2 GLU    12      41.960  18.520  34.860  1.00  0.00           O1-
ATOM     70  HN  GLU    12      44.440  21.300  35.080  1.00  0.00           H  
ATOM     71  HA  GLU    12      44.080  21.900  32.340  1.00  0.00           H  
ATOM     72  HB1 GLU    12      41.700  22.630  32.890  1.00  0.00           H  
ATOM     73  HB2 GLU    12      42.130  22.270  34.500  1.00  0.00           H  
ATOM     74  HG1 GLU    12      42.790  19.990  32.610  1.00  0.00           H  
ATOM     75  HG2 GLU    12      41.080  20.280  33.180  1.00  0.00           H  
ATOM     76  N   LYS    13      44.990  24.630  33.880  1.00  0.00           N  
ATOM     77  CA  LYS    13      45.180  26.030  33.700  1.00  0.00           C  
ATOM     78  C   LYS    13      46.580  26.430  33.190  1.00  0.00           C  
ATOM     79  O   LYS    13      46.960  27.640  33.130  1.00  0.00           O  
ATOM     80  CB  LYS    13      45.060  26.790  35.020  1.00  0.00           C  
ATOM     81  CG  LYS    13      43.690  26.760  35.690  1.00  0.00           C  
ATOM     82  CD  LYS    13      42.490  27.320  34.900  1.00  0.00           C  
ATOM     83  CE  LYS    13      42.620  28.830  34.810  1.00  0.00           C  
ATOM     84  NZ  LYS    13      41.390  29.410  34.350  1.00  0.00           N1+
ATOM     85  HN  LYS    13      45.440  24.240  34.680  1.00  0.00           H  
ATOM     86  HA  LYS    13      44.490  26.430  32.970  1.00  0.00           H  
ATOM     87  HB1 LYS    13      45.190  27.880  34.810  1.00  0.00           H  
ATOM     88  HB2 LYS    13      45.780  26.500  35.810  1.00  0.00           H  
ATOM     89  HG1 LYS    13      43.700  27.390  36.610  1.00  0.00           H  
ATOM     90  HG2 LYS    13      43.450  25.730  36.010  1.00  0.00           H  
ATOM     91  HD1 LYS    13      41.590  26.990  35.470  1.00  0.00           H  
ATOM     92  HD2 LYS    13      42.420  26.840  33.900  1.00  0.00           H  
ATOM     93  HE1 LYS    13      43.410  29.140  34.090  1.00  0.00           H  
ATOM     94  HE2 LYS    13      42.960  29.300  35.750  1.00  0.00           H  
ATOM     95  HZ1 LYS    13      41.510  30.280  33.800  1.00  0.00           H  
ATOM     96  HZ2 LYS    13      40.890  29.620  35.240  1.00  0.00           H  
ATOM     97  HZ3 LYS    13      40.910  28.660  33.820  1.00  0.00           H  
ATOM     98  N   MET    14      47.500  25.510  32.840  1.00  0.00           N  
ATOM     99  CA  MET    14      48.870  25.700  32.460  1.00  0.00           C  
ATOM    100  C   MET    14      48.970  26.460  31.190  1.00  0.00           C  
ATOM    101  O   MET    14      49.620  27.490  31.040  1.00  0.00           O  
ATOM    102  CB  MET    14      49.510  24.240  32.350  1.00  0.00           C  
ATOM    103  CG  MET    14      49.660  23.370  33.560  1.00  0.00           C  
ATOM    104  SD  MET    14      50.990  24.000  34.680  1.00  0.00           S  
ATOM    105  CE  MET    14      50.680  22.950  36.110  1.00  0.00           C  
ATOM    106  HN  MET    14      47.230  24.550  32.770  1.00  0.00           H  
ATOM    107  HA  MET    14      49.370  26.290  33.210  1.00  0.00           H  
ATOM    108  HB1 MET    14      50.500  24.230  31.830  1.00  0.00           H  
ATOM    109  HB2 MET    14      48.880  23.700  31.610  1.00  0.00           H  
ATOM    110  HG1 MET    14      49.750  22.290  33.350  1.00  0.00           H  
ATOM    111  HG2 MET    14      48.670  23.490  34.050  1.00  0.00           H  
ATOM    112  HE1 MET    14      50.680  21.850  35.990  1.00  0.00           H  
ATOM    113  HE2 MET    14      49.670  23.150  36.540  1.00  0.00           H  
ATOM    114  HE3 MET    14      51.340  23.120  36.990  1.00  0.00           H  
ATOM    115  N   ASP    15      48.160  26.050  30.160  1.00  0.00           N  
ATOM    116  CA  ASP    15      48.230  26.610  28.800  1.00  0.00           C  
ATOM    117  C   ASP    15      47.540  27.960  28.710  1.00  0.00           C  
ATOM    118  O   ASP    15      47.890  28.870  27.950  1.00  0.00           O  
ATOM    119  CB  ASP    15      47.410  25.840  27.800  1.00  0.00           C  
ATOM    120  CG  ASP    15      47.970  24.450  27.480  1.00  0.00           C  
ATOM    121  OD1 ASP    15      48.480  23.780  28.410  1.00  0.00           O  
ATOM    122  OD2 ASP    15      47.650  24.000  26.330  1.00  0.00           O1-
ATOM    123  HN  ASP    15      47.630  25.210  30.250  1.00  0.00           H  
ATOM    124  HA  ASP    15      49.260  26.750  28.490  1.00  0.00           H  
ATOM    125  HB1 ASP    15      47.300  26.380  26.840  1.00  0.00           H  
ATOM    126  HB2 ASP    15      46.380  25.660  28.180  1.00  0.00           H  
ATOM    127  N   ASN    16      46.630  28.200  29.620  1.00  0.00           N  
ATOM    128  CA  ASN    16      45.990  29.490  29.800  1.00  0.00           C  
ATOM    129  C   ASN    16      46.930  30.590  30.200  1.00  0.00           C  
ATOM    130  O   ASN    16      46.720  31.640  29.610  1.00  0.00           O  
ATOM    131  CB  ASN    16      44.890  29.260  30.930  1.00  0.00           C  
ATOM    132  CG  ASN    16      43.690  28.420  30.480  1.00  0.00           C  
ATOM    133  ND2 ASN    16      42.960  28.820  29.450  1.00  0.00           N  
ATOM    134  OD1 ASN    16      43.400  27.370  31.120  1.00  0.00           O  
ATOM    135  HN  ASN    16      46.440  27.390  30.160  1.00  0.00           H  
ATOM    136  HA  ASN    16      45.550  29.670  28.830  1.00  0.00           H  
ATOM    137  HB1 ASN    16      44.520  30.250  31.290  1.00  0.00           H  
ATOM    138  HB2 ASN    16      45.330  28.730  31.790  1.00  0.00           H  
ATOM    139 1HD2 ASN    16      42.180  28.250  29.170  1.00  0.00           H  
ATOM    140 2HD2 ASN    16      43.070  29.730  29.050  1.00  0.00           H  
ATOM    141  N   LEU    17      47.910  30.390  31.010  1.00  0.00           N  
ATOM    142  CA  LEU    17      48.820  31.460  31.440  1.00  0.00           C  
ATOM    143  C   LEU    17      50.040  31.550  30.520  1.00  0.00           C  
ATOM    144  O   LEU    17      51.020  32.170  30.840  1.00  0.00           O  
ATOM    145  CB  LEU    17      49.100  31.190  32.920  1.00  0.00           C  
ATOM    146  CG  LEU    17      47.940  30.940  33.870  1.00  0.00           C  
ATOM    147  CD1 LEU    17      48.440  30.920  35.360  1.00  0.00           C  
ATOM    148  CD2 LEU    17      46.860  32.020  33.700  1.00  0.00           C  
ATOM    149  HN  LEU    17      48.000  29.480  31.400  1.00  0.00           H  
ATOM    150  HA  LEU    17      48.300  32.400  31.280  1.00  0.00           H  
ATOM    151  HB1 LEU    17      49.530  32.120  33.330  1.00  0.00           H  
ATOM    152  HB2 LEU    17      49.890  30.420  33.070  1.00  0.00           H  
ATOM    153  HG  LEU    17      47.460  29.950  33.720  1.00  0.00           H  
ATOM    154 1HD1 LEU    17      47.630  30.670  36.080  1.00  0.00           H  
ATOM    155 2HD1 LEU    17      48.820  31.940  35.570  1.00  0.00           H  
ATOM    156 3HD1 LEU    17      49.300  30.260  35.610  1.00  0.00           H  
ATOM    157 1HD2 LEU    17      45.990  31.900  34.380  1.00  0.00           H  
ATOM    158 2HD2 LEU    17      46.350  32.150  32.720  1.00  0.00           H  
ATOM    159 3HD2 LEU    17      47.300  33.020  33.920  1.00  0.00           H  
ATOM    160  N   LEU    18      50.020  30.840  29.350  1.00  0.00           N  
ATOM    161  CA  LEU    18      51.210  30.650  28.480  1.00  0.00           C  
ATOM    162  C   LEU    18      51.820  31.860  27.900  1.00  0.00           C  
ATOM    163  O   LEU    18      53.080  31.960  27.800  1.00  0.00           O  
ATOM    164  CB  LEU    18      50.880  29.620  27.350  1.00  0.00           C  
ATOM    165  CG  LEU    18      52.020  29.010  26.570  1.00  0.00           C  
ATOM    166  CD1 LEU    18      52.930  28.040  27.370  1.00  0.00           C  
ATOM    167  CD2 LEU    18      51.540  28.250  25.310  1.00  0.00           C  
ATOM    168  HN  LEU    18      49.200  30.300  29.180  1.00  0.00           H  
ATOM    169  HA  LEU    18      52.010  30.250  29.090  1.00  0.00           H  
ATOM    170  HB1 LEU    18      50.350  30.280  26.630  1.00  0.00           H  
ATOM    171  HB2 LEU    18      50.150  28.860  27.730  1.00  0.00           H  
ATOM    172  HG  LEU    18      52.640  29.880  26.260  1.00  0.00           H  
ATOM    173 1HD1 LEU    18      53.390  28.500  28.270  1.00  0.00           H  
ATOM    174 2HD1 LEU    18      53.770  27.690  26.730  1.00  0.00           H  
ATOM    175 3HD1 LEU    18      52.350  27.130  27.650  1.00  0.00           H  
ATOM    176 1HD2 LEU    18      52.430  28.130  24.670  1.00  0.00           H  
ATOM    177 2HD2 LEU    18      50.840  28.870  24.710  1.00  0.00           H  
ATOM    178 3HD2 LEU    18      51.230  27.200  25.530  1.00  0.00           H  
ATOM    179  N   ARG    19      50.930  32.860  27.450  1.00  0.00           N  
ATOM    180  CA  ARG    19      51.310  34.170  26.900  1.00  0.00           C  
ATOM    181  C   ARG    19      51.010  35.320  27.890  1.00  0.00           C  
ATOM    182  O   ARG    19      51.170  36.550  27.660  1.00  0.00           O  
ATOM    183  CB  ARG    19      50.520  34.470  25.590  1.00  0.00           C  
ATOM    184  CG  ARG    19      50.390  33.350  24.550  1.00  0.00           C  
ATOM    185  CD  ARG    19      51.750  32.790  24.070  1.00  0.00           C  
ATOM    186  NE  ARG    19      51.560  31.580  23.240  1.00  0.00           N  
ATOM    187  CZ  ARG    19      52.430  30.650  22.740  1.00  0.00           C  
ATOM    188  NH1 ARG    19      53.680  30.860  22.820  1.00  0.00           N1+
ATOM    189  NH2 ARG    19      51.930  29.710  21.960  1.00  0.00           N  
ATOM    190  HN  ARG    19      49.950  32.710  27.610  1.00  0.00           H  
ATOM    191  HA  ARG    19      52.330  34.160  26.550  1.00  0.00           H  
ATOM    192  HB1 ARG    19      51.090  35.320  25.150  1.00  0.00           H  
ATOM    193  HB2 ARG    19      49.520  34.840  25.900  1.00  0.00           H  
ATOM    194  HG1 ARG    19      49.760  33.630  23.680  1.00  0.00           H  
ATOM    195  HG2 ARG    19      49.820  32.600  25.140  1.00  0.00           H  
ATOM    196  HD1 ARG    19      52.410  32.530  24.930  1.00  0.00           H  
ATOM    197  HD2 ARG    19      52.300  33.530  23.450  1.00  0.00           H  
ATOM    198  HE  ARG    19      50.600  31.320  23.180  1.00  0.00           H  
ATOM    199 1HH1 ARG    19      53.980  31.780  23.080  1.00  0.00           H  
ATOM    200 2HH1 ARG    19      54.380  30.330  22.340  1.00  0.00           H  
ATOM    201 1HH2 ARG    19      50.940  29.740  21.890  1.00  0.00           H  
ATOM    202 2HH2 ARG    19      52.580  29.130  21.470  1.00  0.00           H  
ATOM    203  N   ASP    20      50.580  35.000  29.120  1.00  0.00           N  
ATOM    204  CA  ASP    20      50.280  35.990  30.040  1.00  0.00           C  
ATOM    205  C   ASP    20      51.550  36.450  30.800  1.00  0.00           C  
ATOM    206  O   ASP    20      52.350  35.590  31.230  1.00  0.00           O  
ATOM    207  CB  ASP    20      49.160  35.450  30.860  1.00  0.00           C  
ATOM    208  CG  ASP    20      48.560  36.440  31.900  1.00  0.00           C  
ATOM    209  OD1 ASP    20      47.900  35.940  32.880  1.00  0.00           O  
ATOM    210  OD2 ASP    20      48.700  37.680  31.800  1.00  0.00           O1-
ATOM    211  HN  ASP    20      50.540  34.020  29.270  1.00  0.00           H  
ATOM    212  HA  ASP    20      49.870  36.890  29.610  1.00  0.00           H  
ATOM    213  HB1 ASP    20      49.370  34.540  31.460  1.00  0.00           H  
ATOM    214  HB2 ASP    20      48.360  35.100  30.180  1.00  0.00           H  
ATOM    215  N   PRO    21      51.940  37.750  30.900  1.00  0.00           N  
ATOM    216  CA  PRO    21      53.350  38.090  31.260  1.00  0.00           C  
ATOM    217  C   PRO    21      53.790  37.870  32.710  1.00  0.00           C  
ATOM    218  O   PRO    21      55.030  37.670  32.890  1.00  0.00           O  
ATOM    219  CB  PRO    21      53.470  39.610  30.910  1.00  0.00           C  
ATOM    220  CG  PRO    21      52.530  39.740  29.720  1.00  0.00           C  
ATOM    221  CD  PRO    21      51.330  38.860  30.120  1.00  0.00           C  
ATOM    222  HA  PRO    21      53.990  37.480  30.640  1.00  0.00           H  
ATOM    223  HB1 PRO    21      54.530  39.860  30.700  1.00  0.00           H  
ATOM    224  HB2 PRO    21      53.040  40.260  31.700  1.00  0.00           H  
ATOM    225  HG1 PRO    21      52.140  40.770  29.520  1.00  0.00           H  
ATOM    226  HG2 PRO    21      53.020  39.310  28.820  1.00  0.00           H  
ATOM    227  HD1 PRO    21      50.610  39.430  30.760  1.00  0.00           H  
ATOM    228  HD2 PRO    21      50.710  38.540  29.260  1.00  0.00           H  
ATOM    229  N   LYS    22      52.970  37.970  33.760  1.00  0.00           N  
ATOM    230  CA  LYS    22      53.460  37.750  35.160  1.00  0.00           C  
ATOM    231  C   LYS    22      53.350  36.240  35.490  1.00  0.00           C  
ATOM    232  O   LYS    22      53.590  35.790  36.650  1.00  0.00           O  
ATOM    233  CB  LYS    22      52.660  38.390  36.310  1.00  0.00           C  
ATOM    234  CG  LYS    22      52.770  39.940  36.340  1.00  0.00           C  
ATOM    235  CD  LYS    22      54.290  40.440  36.390  1.00  0.00           C  
ATOM    236  CE  LYS    22      54.940  40.000  37.740  1.00  0.00           C  
ATOM    237  NZ  LYS    22      56.260  40.580  37.980  1.00  0.00           N1+
ATOM    238  HN  LYS    22      52.000  38.130  33.580  1.00  0.00           H  
ATOM    239  HA  LYS    22      54.480  38.100  35.200  1.00  0.00           H  
ATOM    240  HB1 LYS    22      53.030  38.060  37.310  1.00  0.00           H  
ATOM    241  HB2 LYS    22      51.580  38.120  36.290  1.00  0.00           H  
ATOM    242  HG1 LYS    22      52.270  40.320  37.250  1.00  0.00           H  
ATOM    243  HG2 LYS    22      52.390  40.410  35.410  1.00  0.00           H  
ATOM    244  HD1 LYS    22      54.330  41.540  36.490  1.00  0.00           H  
ATOM    245  HD2 LYS    22      54.820  40.110  35.470  1.00  0.00           H  
ATOM    246  HE1 LYS    22      55.030  38.910  37.880  1.00  0.00           H  
ATOM    247  HE2 LYS    22      54.290  40.430  38.530  1.00  0.00           H  
ATOM    248  HZ1 LYS    22      56.310  41.610  37.870  1.00  0.00           H  
ATOM    249  HZ2 LYS    22      57.070  40.170  37.470  1.00  0.00           H  
ATOM    250  HZ3 LYS    22      56.360  40.500  39.010  1.00  0.00           H  
ATOM    251  N   SER    23      53.010  35.310  34.560  1.00  0.00           N  
ATOM    252  CA  SER    23      52.780  33.940  34.940  1.00  0.00           C  
ATOM    253  C   SER    23      53.920  33.090  35.340  1.00  0.00           C  
ATOM    254  O   SER    23      55.000  33.180  34.770  1.00  0.00           O  
ATOM    255  CB  SER    23      51.950  33.100  33.900  1.00  0.00           C  
ATOM    256  OG  SER    23      51.830  31.650  34.120  1.00  0.00           O  
ATOM    257  HN  SER    23      52.880  35.580  33.610  1.00  0.00           H  
ATOM    258  HA  SER    23      52.220  34.050  35.850  1.00  0.00           H  
ATOM    259  HB1 SER    23      52.430  33.220  32.910  1.00  0.00           H  
ATOM    260  HB2 SER    23      50.930  33.550  33.920  1.00  0.00           H  
ATOM    261  HG1 SER    23      50.910  31.410  34.240  1.00  0.00           H  
ATOM    262  N   GLU    24      53.760  32.130  36.300  1.00  0.00           N  
ATOM    263  CA  GLU    24      54.840  31.240  36.600  1.00  0.00           C  
ATOM    264  C   GLU    24      55.090  30.210  35.570  1.00  0.00           C  
ATOM    265  O   GLU    24      56.120  29.490  35.490  1.00  0.00           O  
ATOM    266  CB  GLU    24      54.600  30.780  38.050  1.00  0.00           C  
ATOM    267  CG  GLU    24      54.840  31.920  39.090  1.00  0.00           C  
ATOM    268  CD  GLU    24      54.500  31.420  40.510  1.00  0.00           C  
ATOM    269  OE1 GLU    24      53.560  31.940  41.140  1.00  0.00           O  
ATOM    270  OE2 GLU    24      55.200  30.470  41.020  1.00  0.00           O1-
ATOM    271  HN  GLU    24      52.890  31.940  36.750  1.00  0.00           H  
ATOM    272  HA  GLU    24      55.720  31.850  36.680  1.00  0.00           H  
ATOM    273  HB1 GLU    24      55.260  29.940  38.360  1.00  0.00           H  
ATOM    274  HB2 GLU    24      53.600  30.380  38.300  1.00  0.00           H  
ATOM    275  HG1 GLU    24      54.190  32.710  38.650  1.00  0.00           H  
ATOM    276  HG2 GLU    24      55.860  32.360  39.050  1.00  0.00           H  
ATOM    277  N   VAL    25      54.090  29.940  34.770  1.00  0.00           N  
ATOM    278  CA  VAL    25      54.120  28.940  33.730  1.00  0.00           C  
ATOM    279  C   VAL    25      54.010  29.580  32.300  1.00  0.00           C  
ATOM    280  O   VAL    25      53.780  28.950  31.290  1.00  0.00           O  
ATOM    281  CB  VAL    25      53.160  27.810  33.900  1.00  0.00           C  
ATOM    282  CG1 VAL    25      53.760  26.790  34.890  1.00  0.00           C  
ATOM    283  CG2 VAL    25      51.780  28.220  34.410  1.00  0.00           C  
ATOM    284  HN  VAL    25      53.310  30.520  34.980  1.00  0.00           H  
ATOM    285  HA  VAL    25      55.160  28.660  33.640  1.00  0.00           H  
ATOM    286  HB  VAL    25      53.000  27.290  32.930  1.00  0.00           H  
ATOM    287 1HG1 VAL    25      53.710  27.210  35.920  1.00  0.00           H  
ATOM    288 2HG1 VAL    25      54.810  26.630  34.600  1.00  0.00           H  
ATOM    289 3HG1 VAL    25      53.150  25.850  34.850  1.00  0.00           H  
ATOM    290 1HG2 VAL    25      51.320  28.780  33.570  1.00  0.00           H  
ATOM    291 2HG2 VAL    25      51.890  28.880  35.300  1.00  0.00           H  
ATOM    292 3HG2 VAL    25      51.050  27.430  34.660  1.00  0.00           H  
ATOM    293  N   ASN    26      54.220  30.930  32.210  1.00  0.00           N  
ATOM    294  CA  ASN    26      54.570  31.580  30.930  1.00  0.00           C  
ATOM    295  C   ASN    26      55.850  31.040  30.170  1.00  0.00           C  
ATOM    296  O   ASN    26      56.890  30.880  30.750  1.00  0.00           O  
ATOM    297  CB  ASN    26      54.630  33.170  30.980  1.00  0.00           C  
ATOM    298  CG  ASN    26      55.140  33.950  29.730  1.00  0.00           C  
ATOM    299  ND2 ASN    26      54.380  34.950  29.270  1.00  0.00           N  
ATOM    300  OD1 ASN    26      56.150  33.710  29.100  1.00  0.00           O  
ATOM    301  HN  ASN    26      54.240  31.580  32.970  1.00  0.00           H  
ATOM    302  HA  ASN    26      53.750  31.430  30.230  1.00  0.00           H  
ATOM    303  HB1 ASN    26      55.350  33.430  31.790  1.00  0.00           H  
ATOM    304  HB2 ASN    26      53.640  33.490  31.360  1.00  0.00           H  
ATOM    305 1HD2 ASN    26      54.780  35.700  28.740  1.00  0.00           H  
ATOM    306 2HD2 ASN    26      53.600  35.160  29.850  1.00  0.00           H  
ATOM    307  N   SER    27      55.690  30.810  28.880  1.00  0.00           N  
ATOM    308  CA  SER    27      56.730  30.160  28.070  1.00  0.00           C  
ATOM    309  C   SER    27      58.130  30.760  28.140  1.00  0.00           C  
ATOM    310  O   SER    27      59.030  29.950  28.320  1.00  0.00           O  
ATOM    311  CB  SER    27      56.300  30.220  26.610  1.00  0.00           C  
ATOM    312  OG  SER    27      57.300  29.850  25.640  1.00  0.00           O  
ATOM    313  HN  SER    27      54.810  31.000  28.450  1.00  0.00           H  
ATOM    314  HA  SER    27      56.880  29.110  28.230  1.00  0.00           H  
ATOM    315  HB1 SER    27      56.060  31.280  26.400  1.00  0.00           H  
ATOM    316  HB2 SER    27      55.360  29.620  26.630  1.00  0.00           H  
ATOM    317  HG1 SER    27      56.760  29.440  24.950  1.00  0.00           H  
ATOM    318  N   ASP    28      58.260  32.060  28.050  1.00  0.00           N  
ATOM    319  CA  ASP    28      59.540  32.720  28.270  1.00  0.00           C  
ATOM    320  C   ASP    28      60.050  32.450  29.680  1.00  0.00           C  
ATOM    321  O   ASP    28      61.210  32.010  29.840  1.00  0.00           O  
ATOM    322  CB  ASP    28      59.320  34.200  28.020  1.00  0.00           C  
ATOM    323  CG  ASP    28      58.740  34.500  26.680  1.00  0.00           C  
ATOM    324  OD1 ASP    28      58.110  35.580  26.630  1.00  0.00           O  
ATOM    325  OD2 ASP    28      59.140  33.930  25.620  1.00  0.00           O1-
ATOM    326  HN  ASP    28      57.460  32.640  27.970  1.00  0.00           H  
ATOM    327  HA  ASP    28      60.170  32.120  27.630  1.00  0.00           H  
ATOM    328  HB1 ASP    28      60.230  34.800  28.230  1.00  0.00           H  
ATOM    329  HB2 ASP    28      58.570  34.550  28.750  1.00  0.00           H  
ATOM    330  N   CYS    29      59.200  32.530  30.710  1.00  0.00           N  
ATOM    331  CA  CYS    29      59.560  32.190  32.040  1.00  0.00           C  
ATOM    332  C   CYS    29      60.030  30.730  32.240  1.00  0.00           C  
ATOM    333  O   CYS    29      60.990  30.540  32.980  1.00  0.00           O  
ATOM    334  CB  CYS    29      58.550  32.610  33.120  1.00  0.00           C  
ATOM    335  SG  CYS    29      58.670  31.930  34.870  1.00  0.00           S  
ATOM    336  HN  CYS    29      58.230  32.720  30.600  1.00  0.00           H  
ATOM    337  HA  CYS    29      60.450  32.710  32.360  1.00  0.00           H  
ATOM    338  HB1 CYS    29      57.550  32.370  32.720  1.00  0.00           H  
ATOM    339  HB2 CYS    29      58.730  33.700  33.130  1.00  0.00           H  
ATOM    340  HG1 CYS    29      59.300  32.940  35.450  1.00  0.00           H  
ATOM    341  N   LEU    30      59.380  29.770  31.550  1.00  0.00           N  
ATOM    342  CA  LEU    30      59.680  28.370  31.490  1.00  0.00           C  
ATOM    343  C   LEU    30      61.040  28.020  30.920  1.00  0.00           C  
ATOM    344  O   LEU    30      61.770  27.190  31.450  1.00  0.00           O  
ATOM    345  CB  LEU    30      58.560  27.550  30.780  1.00  0.00           C  
ATOM    346  CG  LEU    30      57.130  27.510  31.490  1.00  0.00           C  
ATOM    347  CD1 LEU    30      56.130  26.770  30.480  1.00  0.00           C  
ATOM    348  CD2 LEU    30      57.160  26.790  32.840  1.00  0.00           C  
ATOM    349  HN  LEU    30      58.490  29.960  31.130  1.00  0.00           H  
ATOM    350  HA  LEU    30      59.710  28.050  32.520  1.00  0.00           H  
ATOM    351  HB1 LEU    30      58.850  26.480  30.740  1.00  0.00           H  
ATOM    352  HB2 LEU    30      58.390  28.000  29.780  1.00  0.00           H  
ATOM    353  HG  LEU    30      56.730  28.540  31.660  1.00  0.00           H  
ATOM    354 1HD1 LEU    30      55.970  27.450  29.620  1.00  0.00           H  
ATOM    355 2HD1 LEU    30      55.150  26.580  30.980  1.00  0.00           H  
ATOM    356 3HD1 LEU    30      56.600  25.840  30.080  1.00  0.00           H  
ATOM    357 1HD2 LEU    30      56.140  26.780  33.260  1.00  0.00           H  
ATOM    358 2HD2 LEU    30      57.760  27.380  33.570  1.00  0.00           H  
ATOM    359 3HD2 LEU    30      57.610  25.780  32.750  1.00  0.00           H  
ATOM    360  N   LEU    31      61.520  28.760  29.920  1.00  0.00           N  
ATOM    361  CA  LEU    31      62.800  28.500  29.330  1.00  0.00           C  
ATOM    362  C   LEU    31      63.860  29.100  30.150  1.00  0.00           C  
ATOM    363  O   LEU    31      64.990  28.630  30.250  1.00  0.00           O  
ATOM    364  CB  LEU    31      62.670  28.950  27.820  1.00  0.00           C  
ATOM    365  CG  LEU    31      64.030  29.090  27.090  1.00  0.00           C  
ATOM    366  CD1 LEU    31      64.850  27.810  26.980  1.00  0.00           C  
ATOM    367  CD2 LEU    31      63.830  29.680  25.660  1.00  0.00           C  
ATOM    368  HN  LEU    31      60.960  29.470  29.490  1.00  0.00           H  
ATOM    369  HA  LEU    31      62.950  27.430  29.310  1.00  0.00           H  
ATOM    370  HB1 LEU    31      62.080  29.890  27.780  1.00  0.00           H  
ATOM    371  HB2 LEU    31      62.040  28.140  27.390  1.00  0.00           H  
ATOM    372  HG  LEU    31      64.640  29.840  27.640  1.00  0.00           H  
ATOM    373 1HD1 LEU    31      65.720  28.020  26.320  1.00  0.00           H  
ATOM    374 2HD1 LEU    31      64.230  26.990  26.570  1.00  0.00           H  
ATOM    375 3HD1 LEU    31      65.150  27.430  27.980  1.00  0.00           H  
ATOM    376 1HD2 LEU    31      63.150  28.900  25.250  1.00  0.00           H  
ATOM    377 2HD2 LEU    31      64.730  29.800  25.030  1.00  0.00           H  
ATOM    378 3HD2 LEU    31      63.180  30.580  25.670  1.00  0.00           H  
ATOM    379  N   ASP    32      63.620  30.190  30.950  1.00  0.00           N  
ATOM    380  CA  ASP    32      64.530  30.760  32.000  1.00  0.00           C  
ATOM    381  C   ASP    32      64.600  29.750  33.100  1.00  0.00           C  
ATOM    382  O   ASP    32      65.600  29.660  33.850  1.00  0.00           O  
ATOM    383  CB  ASP    32      63.940  32.050  32.550  1.00  0.00           C  
ATOM    384  CG  ASP    32      64.050  33.120  31.490  1.00  0.00           C  
ATOM    385  OD1 ASP    32      64.880  33.040  30.520  1.00  0.00           O  
ATOM    386  OD2 ASP    32      63.350  34.150  31.620  1.00  0.00           O1-
ATOM    387  HN  ASP    32      62.710  30.580  30.870  1.00  0.00           H  
ATOM    388  HA  ASP    32      65.480  30.730  31.500  1.00  0.00           H  
ATOM    389  HB1 ASP    32      64.620  32.440  33.350  1.00  0.00           H  
ATOM    390  HB2 ASP    32      62.890  31.930  32.890  1.00  0.00           H  
ATOM    391  N   GLY    33      63.600  28.920  33.250  1.00  0.00           N  
ATOM    392  CA  GLY    33      63.420  27.780  34.160  1.00  0.00           C  
ATOM    393  C   GLY    33      64.330  26.640  33.860  1.00  0.00           C  
ATOM    394  O   GLY    33      64.730  25.940  34.830  1.00  0.00           O  
ATOM    395  HN  GLY    33      62.800  29.160  32.700  1.00  0.00           H  
ATOM    396  HA1 GLY    33      62.430  27.420  33.920  1.00  0.00           H  
ATOM    397  HA2 GLY    33      63.660  28.160  35.140  1.00  0.00           H  
ATOM    398  N   LEU    34      64.700  26.470  32.540  1.00  0.00           N  
ATOM    399  CA  LEU    34      65.780  25.630  32.140  1.00  0.00           C  
ATOM    400  C   LEU    34      67.150  26.310  32.380  1.00  0.00           C  
ATOM    401  O   LEU    34      68.010  25.550  32.840  1.00  0.00           O  
ATOM    402  CB  LEU    34      65.730  25.220  30.640  1.00  0.00           C  
ATOM    403  CG  LEU    34      64.410  24.470  30.110  1.00  0.00           C  
ATOM    404  CD1 LEU    34      64.680  24.230  28.620  1.00  0.00           C  
ATOM    405  CD2 LEU    34      64.240  23.100  30.820  1.00  0.00           C  
ATOM    406  HN  LEU    34      64.280  27.070  31.870  1.00  0.00           H  
ATOM    407  HA  LEU    34      65.710  24.760  32.780  1.00  0.00           H  
ATOM    408  HB1 LEU    34      66.650  24.600  30.570  1.00  0.00           H  
ATOM    409  HB2 LEU    34      65.780  26.160  30.050  1.00  0.00           H  
ATOM    410  HG  LEU    34      63.480  25.030  30.330  1.00  0.00           H  
ATOM    411 1HD1 LEU    34      65.660  23.720  28.540  1.00  0.00           H  
ATOM    412 2HD1 LEU    34      64.890  25.200  28.100  1.00  0.00           H  
ATOM    413 3HD1 LEU    34      63.930  23.590  28.100  1.00  0.00           H  
ATOM    414 1HD2 LEU    34      65.150  22.490  30.600  1.00  0.00           H  
ATOM    415 2HD2 LEU    34      63.350  22.540  30.460  1.00  0.00           H  
ATOM    416 3HD2 LEU    34      64.190  23.170  31.930  1.00  0.00           H  
ATOM    417  N   ASP    35      67.350  27.600  32.090  1.00  0.00           N  
ATOM    418  CA  ASP    35      68.630  28.310  32.310  1.00  0.00           C  
ATOM    419  C   ASP    35      69.140  28.380  33.690  1.00  0.00           C  
ATOM    420  O   ASP    35      70.360  28.270  33.890  1.00  0.00           O  
ATOM    421  CB  ASP    35      68.620  29.660  31.590  1.00  0.00           C  
ATOM    422  CG  ASP    35      69.950  30.270  31.190  1.00  0.00           C  
ATOM    423  OD1 ASP    35      70.970  29.590  31.250  1.00  0.00           O  
ATOM    424  OD2 ASP    35      69.930  31.390  30.570  1.00  0.00           O1-
ATOM    425  HN  ASP    35      66.600  28.210  31.840  1.00  0.00           H  
ATOM    426  HA  ASP    35      69.340  27.720  31.740  1.00  0.00           H  
ATOM    427  HB1 ASP    35      67.990  30.440  32.070  1.00  0.00           H  
ATOM    428  HB2 ASP    35      68.230  29.640  30.550  1.00  0.00           H  
ATOM    429  N   ALA    36      68.190  28.520  34.610  1.00  0.00           N  
ATOM    430  CA  ALA    36      68.440  28.460  36.050  1.00  0.00           C  
ATOM    431  C   ALA    36      68.850  26.970  36.470  1.00  0.00           C  
ATOM    432  O   ALA    36      69.890  26.840  37.090  1.00  0.00           O  
ATOM    433  CB  ALA    36      67.110  28.940  36.720  1.00  0.00           C  
ATOM    434  HN  ALA    36      67.230  28.670  34.370  1.00  0.00           H  
ATOM    435  HA  ALA    36      69.300  29.090  36.230  1.00  0.00           H  
ATOM    436  HB1 ALA    36      67.050  30.040  36.540  1.00  0.00           H  
ATOM    437  HB2 ALA    36      67.050  28.710  37.810  1.00  0.00           H  
ATOM    438  HB3 ALA    36      66.340  28.370  36.160  1.00  0.00           H  
ATOM    439  N   LEU    37      68.050  25.920  36.190  1.00  0.00           N  
ATOM    440  CA  LEU    37      68.200  24.530  36.670  1.00  0.00           C  
ATOM    441  C   LEU    37      69.410  23.770  36.100  1.00  0.00           C  
ATOM    442  O   LEU    37      70.030  23.050  36.900  1.00  0.00           O  
ATOM    443  CB  LEU    37      66.880  23.760  36.210  1.00  0.00           C  
ATOM    444  CG  LEU    37      66.830  22.230  36.590  1.00  0.00           C  
ATOM    445  CD1 LEU    37      66.180  21.960  37.920  1.00  0.00           C  
ATOM    446  CD2 LEU    37      65.970  21.560  35.570  1.00  0.00           C  
ATOM    447  HN  LEU    37      67.180  26.150  35.750  1.00  0.00           H  
ATOM    448  HA  LEU    37      68.340  24.510  37.740  1.00  0.00           H  
ATOM    449  HB1 LEU    37      66.850  24.030  35.130  1.00  0.00           H  
ATOM    450  HB2 LEU    37      66.050  24.200  36.800  1.00  0.00           H  
ATOM    451  HG  LEU    37      67.840  21.760  36.620  1.00  0.00           H  
ATOM    452 1HD1 LEU    37      66.750  22.300  38.810  1.00  0.00           H  
ATOM    453 2HD1 LEU    37      66.140  20.850  37.950  1.00  0.00           H  
ATOM    454 3HD1 LEU    37      65.180  22.430  37.980  1.00  0.00           H  
ATOM    455 1HD2 LEU    37      65.060  22.180  35.420  1.00  0.00           H  
ATOM    456 2HD2 LEU    37      65.500  20.620  35.940  1.00  0.00           H  
ATOM    457 3HD2 LEU    37      66.520  21.490  34.610  1.00  0.00           H  
ATOM    458  N   VAL    38      69.910  24.020  34.830  1.00  0.00           N  
ATOM    459  CA  VAL    38      71.160  23.430  34.370  1.00  0.00           C  
ATOM    460  C   VAL    38      72.350  24.100  35.010  1.00  0.00           C  
ATOM    461  O   VAL    38      73.480  23.750  34.800  1.00  0.00           O  
ATOM    462  CB  VAL    38      71.300  23.500  32.810  1.00  0.00           C  
ATOM    463  CG1 VAL    38      70.100  22.760  32.250  1.00  0.00           C  
ATOM    464  CG2 VAL    38      71.310  24.920  32.370  1.00  0.00           C  
ATOM    465  HN  VAL    38      69.410  24.600  34.190  1.00  0.00           H  
ATOM    466  HA  VAL    38      71.220  22.400  34.700  1.00  0.00           H  
ATOM    467  HB  VAL    38      72.180  22.910  32.460  1.00  0.00           H  
ATOM    468 1HG1 VAL    38      69.130  23.280  32.400  1.00  0.00           H  
ATOM    469 2HG1 VAL    38      70.040  21.700  32.580  1.00  0.00           H  
ATOM    470 3HG1 VAL    38      70.310  22.660  31.170  1.00  0.00           H  
ATOM    471 1HG2 VAL    38      71.170  24.990  31.270  1.00  0.00           H  
ATOM    472 2HG2 VAL    38      72.230  25.430  32.700  1.00  0.00           H  
ATOM    473 3HG2 VAL    38      70.510  25.480  32.900  1.00  0.00           H  
ATOM    474  N   TYR    39      72.110  25.180  35.870  1.00  0.00           N  
ATOM    475  CA  TYR    39      73.160  25.900  36.570  1.00  0.00           C  
ATOM    476  C   TYR    39      73.100  25.510  38.050  1.00  0.00           C  
ATOM    477  O   TYR    39      74.020  25.020  38.650  1.00  0.00           O  
ATOM    478  CB  TYR    39      73.030  27.490  36.380  1.00  0.00           C  
ATOM    479  CG  TYR    39      74.180  28.230  37.000  1.00  0.00           C  
ATOM    480  CD1 TYR    39      75.370  28.450  36.210  1.00  0.00           C  
ATOM    481  CD2 TYR    39      74.160  28.550  38.390  1.00  0.00           C  
ATOM    482  CE1 TYR    39      76.480  29.040  36.850  1.00  0.00           C  
ATOM    483  CE2 TYR    39      75.280  29.110  39.000  1.00  0.00           C  
ATOM    484  CZ  TYR    39      76.430  29.380  38.210  1.00  0.00           C  
ATOM    485  OH  TYR    39      77.550  29.880  38.890  1.00  0.00           O  
ATOM    486  HN  TYR    39      71.250  25.660  36.060  1.00  0.00           H  
ATOM    487  HA  TYR    39      74.070  25.580  36.070  1.00  0.00           H  
ATOM    488  HB1 TYR    39      72.070  27.850  36.810  1.00  0.00           H  
ATOM    489  HB2 TYR    39      72.860  27.760  35.320  1.00  0.00           H  
ATOM    490  HD1 TYR    39      75.390  27.950  35.250  1.00  0.00           H  
ATOM    491  HD2 TYR    39      73.260  28.300  38.930  1.00  0.00           H  
ATOM    492  HE1 TYR    39      77.420  29.170  36.320  1.00  0.00           H  
ATOM    493  HE2 TYR    39      75.250  29.390  40.040  1.00  0.00           H  
ATOM    494  HH  TYR    39      78.190  30.120  38.220  1.00  0.00           H  
ATOM    495  N   ASP    40      71.910  25.660  38.690  1.00  0.00           N  
ATOM    496  CA  ASP    40      71.620  25.340  40.060  1.00  0.00           C  
ATOM    497  C   ASP    40      71.840  23.830  40.520  1.00  0.00           C  
ATOM    498  O   ASP    40      72.270  23.550  41.650  1.00  0.00           O  
ATOM    499  CB  ASP    40      70.260  25.830  40.540  1.00  0.00           C  
ATOM    500  CG  ASP    40      70.160  27.320  40.880  1.00  0.00           C  
ATOM    501  OD1 ASP    40      71.210  27.940  41.150  1.00  0.00           O  
ATOM    502  OD2 ASP    40      69.080  27.880  41.040  1.00  0.00           O1-
ATOM    503  HN  ASP    40      71.230  26.070  38.090  1.00  0.00           H  
ATOM    504  HA  ASP    40      72.390  25.730  40.710  1.00  0.00           H  
ATOM    505  HB1 ASP    40      69.970  25.310  41.480  1.00  0.00           H  
ATOM    506  HB2 ASP    40      69.490  25.550  39.780  1.00  0.00           H  
ATOM    507  N   LEU    41      71.540  22.790  39.730  1.00  0.00           N  
ATOM    508  CA  LEU    41      71.710  21.370  39.960  1.00  0.00           C  
ATOM    509  C   LEU    41      73.030  20.870  39.400  1.00  0.00           C  
ATOM    510  O   LEU    41      73.380  19.680  39.340  1.00  0.00           O  
ATOM    511  CB  LEU    41      70.490  20.560  39.470  1.00  0.00           C  
ATOM    512  CG  LEU    41      69.170  20.560  40.220  1.00  0.00           C  
ATOM    513  CD1 LEU    41      68.260  19.360  39.750  1.00  0.00           C  
ATOM    514  CD2 LEU    41      69.450  20.440  41.730  1.00  0.00           C  
ATOM    515  HN  LEU    41      71.300  22.980  38.780  1.00  0.00           H  
ATOM    516  HA  LEU    41      71.870  21.200  41.020  1.00  0.00           H  
ATOM    517  HB1 LEU    41      70.870  19.520  39.410  1.00  0.00           H  
ATOM    518  HB2 LEU    41      70.300  20.820  38.400  1.00  0.00           H  
ATOM    519  HG  LEU    41      68.550  21.460  40.020  1.00  0.00           H  
ATOM    520 1HD1 LEU    41      67.370  19.330  40.410  1.00  0.00           H  
ATOM    521 2HD1 LEU    41      68.890  18.440  39.800  1.00  0.00           H  
ATOM    522 3HD1 LEU    41      67.950  19.690  38.730  1.00  0.00           H  
ATOM    523 1HD2 LEU    41      69.980  21.260  42.250  1.00  0.00           H  
ATOM    524 2HD2 LEU    41      69.790  19.400  41.940  1.00  0.00           H  
ATOM    525 3HD2 LEU    41      68.440  20.560  42.170  1.00  0.00           H  
ATOM    526  N   ASP    42      73.860  21.800  38.900  1.00  0.00           N  
ATOM    527  CA  ASP    42      75.170  21.410  38.350  1.00  0.00           C  
ATOM    528  C   ASP    42      76.180  21.610  39.530  1.00  0.00           C  
ATOM    529  O   ASP    42      76.830  22.660  39.770  1.00  0.00           O  
ATOM    530  CB  ASP    42      75.570  22.250  37.100  1.00  0.00           C  
ATOM    531  CG  ASP    42      76.760  21.750  36.400  1.00  0.00           C  
ATOM    532  OD1 ASP    42      77.380  22.570  35.700  1.00  0.00           O  
ATOM    533  OD2 ASP    42      77.180  20.530  36.610  1.00  0.00           O1-
ATOM    534  HN  ASP    42      73.630  22.770  38.950  1.00  0.00           H  
ATOM    535  HA  ASP    42      75.140  20.390  37.980  1.00  0.00           H  
ATOM    536  HB1 ASP    42      75.610  23.340  37.320  1.00  0.00           H  
ATOM    537  HB2 ASP    42      74.650  22.130  36.480  1.00  0.00           H  
ATOM    538  N   PHE    43      76.500  20.530  40.240  1.00  0.00           N  
ATOM    539  CA  PHE    43      77.410  20.640  41.340  1.00  0.00           C  
ATOM    540  C   PHE    43      78.040  19.290  41.410  1.00  0.00           C  
ATOM    541  O   PHE    43      77.330  18.320  41.100  1.00  0.00           O  
ATOM    542  CB  PHE    43      76.610  21.070  42.650  1.00  0.00           C  
ATOM    543  CG  PHE    43      77.480  20.990  43.860  1.00  0.00           C  
ATOM    544  CD1 PHE    43      77.340  19.860  44.690  1.00  0.00           C  
ATOM    545  CD2 PHE    43      78.260  22.050  44.280  1.00  0.00           C  
ATOM    546  CE1 PHE    43      78.130  19.710  45.780  1.00  0.00           C  
ATOM    547  CE2 PHE    43      78.940  21.970  45.510  1.00  0.00           C  
ATOM    548  CZ  PHE    43      78.880  20.800  46.290  1.00  0.00           C  
ATOM    549  HN  PHE    43      75.940  19.710  40.200  1.00  0.00           H  
ATOM    550  HA  PHE    43      78.250  21.280  41.100  1.00  0.00           H  
ATOM    551  HB1 PHE    43      75.750  20.390  42.770  1.00  0.00           H  
ATOM    552  HB2 PHE    43      76.270  22.110  42.470  1.00  0.00           H  
ATOM    553  HD1 PHE    43      76.720  19.030  44.400  1.00  0.00           H  
ATOM    554  HD2 PHE    43      78.260  22.910  43.630  1.00  0.00           H  
ATOM    555  HE1 PHE    43      77.990  18.810  46.370  1.00  0.00           H  
ATOM    556  HE2 PHE    43      79.610  22.800  45.700  1.00  0.00           H  
ATOM    557  HZ  PHE    43      79.500  20.750  47.170  1.00  0.00           H  
ATOM    558  N   PRO    44      79.320  19.030  41.790  1.00  0.00           N  
ATOM    559  CA  PRO    44      79.950  17.760  41.390  1.00  0.00           C  
ATOM    560  C   PRO    44      79.490  16.490  42.190  1.00  0.00           C  
ATOM    561  O   PRO    44      79.360  15.440  41.470  1.00  0.00           O  
ATOM    562  CB  PRO    44      81.460  18.000  41.620  1.00  0.00           C  
ATOM    563  CG  PRO    44      81.610  19.500  41.360  1.00  0.00           C  
ATOM    564  CD  PRO    44      80.390  20.060  42.000  1.00  0.00           C  
ATOM    565  HA  PRO    44      79.660  17.580  40.360  1.00  0.00           H  
ATOM    566  HB1 PRO    44      82.050  17.460  40.840  1.00  0.00           H  
ATOM    567  HB2 PRO    44      81.840  17.710  42.620  1.00  0.00           H  
ATOM    568  HG1 PRO    44      82.560  19.920  41.760  1.00  0.00           H  
ATOM    569  HG2 PRO    44      81.610  19.760  40.290  1.00  0.00           H  
ATOM    570  HD1 PRO    44      80.740  20.040  43.060  1.00  0.00           H  
ATOM    571  HD2 PRO    44      80.100  21.090  41.710  1.00  0.00           H  
ATOM    572  N   ALA    45      79.190  16.610  43.530  1.00  0.00           N  
ATOM    573  CA  ALA    45      78.940  15.320  44.210  1.00  0.00           C  
ATOM    574  C   ALA    45      77.450  15.050  43.980  1.00  0.00           C  
ATOM    575  O   ALA    45      76.880  14.020  44.340  1.00  0.00           O  
ATOM    576  CB  ALA    45      79.220  15.570  45.770  1.00  0.00           C  
ATOM    577  HN  ALA    45      79.350  17.420  44.090  1.00  0.00           H  
ATOM    578  HA  ALA    45      79.610  14.550  43.860  1.00  0.00           H  
ATOM    579  HB1 ALA    45      78.740  14.750  46.350  1.00  0.00           H  
ATOM    580  HB2 ALA    45      78.860  16.580  46.050  1.00  0.00           H  
ATOM    581  HB3 ALA    45      80.310  15.620  45.960  1.00  0.00           H  
ATOM    582  N   LEU    46      76.700  15.960  43.280  1.00  0.00           N  
ATOM    583  CA  LEU    46      75.340  15.790  42.830  1.00  0.00           C  
ATOM    584  C   LEU    46      75.280  15.350  41.390  1.00  0.00           C  
ATOM    585  O   LEU    46      74.230  14.880  41.010  1.00  0.00           O  
ATOM    586  CB  LEU    46      74.620  17.240  43.090  1.00  0.00           C  
ATOM    587  CG  LEU    46      73.130  17.220  42.860  1.00  0.00           C  
ATOM    588  CD1 LEU    46      72.430  16.650  44.120  1.00  0.00           C  
ATOM    589  CD2 LEU    46      72.550  18.670  42.580  1.00  0.00           C  
ATOM    590  HN  LEU    46      77.120  16.820  43.030  1.00  0.00           H  
ATOM    591  HA  LEU    46      74.800  15.080  43.450  1.00  0.00           H  
ATOM    592  HB1 LEU    46      75.270  17.900  42.470  1.00  0.00           H  
ATOM    593  HB2 LEU    46      74.880  17.510  44.140  1.00  0.00           H  
ATOM    594  HG  LEU    46      72.890  16.580  41.990  1.00  0.00           H  
ATOM    595 1HD1 LEU    46      71.320  16.630  44.140  1.00  0.00           H  
ATOM    596 2HD1 LEU    46      72.750  17.220  45.020  1.00  0.00           H  
ATOM    597 3HD1 LEU    46      72.740  15.600  44.350  1.00  0.00           H  
ATOM    598 1HD2 LEU    46      73.010  19.020  41.630  1.00  0.00           H  
ATOM    599 2HD2 LEU    46      72.910  19.240  43.460  1.00  0.00           H  
ATOM    600 3HD2 LEU    46      71.460  18.540  42.430  1.00  0.00           H  
ATOM    601  N   ARG    47      76.270  15.430  40.550  1.00  0.00           N  
ATOM    602  CA  ARG    47      76.210  15.020  39.110  1.00  0.00           C  
ATOM    603  C   ARG    47      77.020  13.740  38.930  1.00  0.00           C  
ATOM    604  O   ARG    47      77.120  13.180  37.800  1.00  0.00           O  
ATOM    605  CB  ARG    47      76.930  16.220  38.380  1.00  0.00           C  
ATOM    606  CG  ARG    47      76.620  16.180  36.850  1.00  0.00           C  
ATOM    607  CD  ARG    47      76.810  17.490  36.100  1.00  0.00           C  
ATOM    608  NE  ARG    47      76.260  17.280  34.700  1.00  0.00           N  
ATOM    609  CZ  ARG    47      75.880  18.270  33.880  1.00  0.00           C  
ATOM    610  NH1 ARG    47      75.820  19.480  34.300  1.00  0.00           N1+
ATOM    611  NH2 ARG    47      75.510  17.980  32.680  1.00  0.00           N  
ATOM    612  HN  ARG    47      77.120  15.860  40.840  1.00  0.00           H  
ATOM    613  HA  ARG    47      75.190  14.810  38.800  1.00  0.00           H  
ATOM    614  HB1 ARG    47      77.970  16.430  38.720  1.00  0.00           H  
ATOM    615  HB2 ARG    47      76.380  17.140  38.670  1.00  0.00           H  
ATOM    616  HG1 ARG    47      75.580  15.790  36.790  1.00  0.00           H  
ATOM    617  HG2 ARG    47      77.230  15.360  36.410  1.00  0.00           H  
ATOM    618  HD1 ARG    47      77.890  17.730  35.980  1.00  0.00           H  
ATOM    619  HD2 ARG    47      76.200  18.230  36.660  1.00  0.00           H  
ATOM    620  HE  ARG    47      76.430  16.400  34.250  1.00  0.00           H  
ATOM    621 1HH1 ARG    47      76.210  19.690  35.190  1.00  0.00           H  
ATOM    622 2HH1 ARG    47      75.650  20.210  33.630  1.00  0.00           H  
ATOM    623 1HH2 ARG    47      75.130  17.060  32.560  1.00  0.00           H  
ATOM    624 2HH2 ARG    47      74.980  18.720  32.280  1.00  0.00           H  
ATOM    625  N   LYS    48      77.560  13.220  40.050  1.00  0.00           N  
ATOM    626  CA  LYS    48      78.180  11.870  39.980  1.00  0.00           C  
ATOM    627  C   LYS    48      77.260  10.740  39.460  1.00  0.00           C  
ATOM    628  O   LYS    48      77.640   9.830  38.750  1.00  0.00           O  
ATOM    629  CB  LYS    48      78.800  11.450  41.300  1.00  0.00           C  
ATOM    630  CG  LYS    48      80.290  11.830  41.500  1.00  0.00           C  
ATOM    631  CD  LYS    48      81.260  11.630  40.270  1.00  0.00           C  
ATOM    632  CE  LYS    48      82.820  11.740  40.390  1.00  0.00           C  
ATOM    633  NZ  LYS    48      83.260  13.130  40.680  1.00  0.00           N1+
ATOM    634  HN  LYS    48      77.520  13.600  40.970  1.00  0.00           H  
ATOM    635  HA  LYS    48      78.880  11.870  39.160  1.00  0.00           H  
ATOM    636  HB1 LYS    48      78.800  10.340  41.370  1.00  0.00           H  
ATOM    637  HB2 LYS    48      78.150  11.750  42.140  1.00  0.00           H  
ATOM    638  HG1 LYS    48      80.680  11.160  42.290  1.00  0.00           H  
ATOM    639  HG2 LYS    48      80.270  12.910  41.760  1.00  0.00           H  
ATOM    640  HD1 LYS    48      80.870  12.310  39.480  1.00  0.00           H  
ATOM    641  HD2 LYS    48      81.090  10.610  39.890  1.00  0.00           H  
ATOM    642  HE1 LYS    48      83.250  11.350  39.440  1.00  0.00           H  
ATOM    643  HE2 LYS    48      83.150  11.040  41.190  1.00  0.00           H  
ATOM    644  HZ1 LYS    48      84.210  13.380  40.330  1.00  0.00           H  
ATOM    645  HZ2 LYS    48      83.410  13.150  41.710  1.00  0.00           H  
ATOM    646  HZ3 LYS    48      82.550  13.820  40.370  1.00  0.00           H  
ATOM    647  N   ASN    49      75.960  10.850  39.770  1.00  0.00           N  
ATOM    648  CA  ASN    49      74.860   9.990  39.240  1.00  0.00           C  
ATOM    649  C   ASN    49      74.530  10.350  37.820  1.00  0.00           C  
ATOM    650  O   ASN    49      73.990  11.410  37.520  1.00  0.00           O  
ATOM    651  CB  ASN    49      73.530   9.950  40.110  1.00  0.00           C  
ATOM    652  CG  ASN    49      73.780   9.040  41.270  1.00  0.00           C  
ATOM    653  ND2 ASN    49      72.660   8.900  42.010  1.00  0.00           N  
ATOM    654  OD1 ASN    49      74.860   8.560  41.640  1.00  0.00           O  
ATOM    655  HN  ASN    49      75.710  11.660  40.300  1.00  0.00           H  
ATOM    656  HA  ASN    49      75.260   8.990  39.220  1.00  0.00           H  
ATOM    657  HB1 ASN    49      72.780   9.390  39.500  1.00  0.00           H  
ATOM    658  HB2 ASN    49      73.100  10.930  40.420  1.00  0.00           H  
ATOM    659 1HD2 ASN    49      71.840   9.350  41.660  1.00  0.00           H  
ATOM    660 2HD2 ASN    49      72.640   8.360  42.850  1.00  0.00           H  
ATOM    661  N   LYS    50      74.660   9.340  36.890  1.00  0.00           N  
ATOM    662  CA  LYS    50      74.530   9.450  35.470  1.00  0.00           C  
ATOM    663  C   LYS    50      73.180   9.930  35.090  1.00  0.00           C  
ATOM    664  O   LYS    50      73.080  10.650  34.090  1.00  0.00           O  
ATOM    665  CB  LYS    50      74.930   8.180  34.790  1.00  0.00           C  
ATOM    666  CG  LYS    50      76.460   7.910  34.890  1.00  0.00           C  
ATOM    667  CD  LYS    50      77.280   9.050  34.250  1.00  0.00           C  
ATOM    668  CE  LYS    50      78.780   8.670  34.020  1.00  0.00           C  
ATOM    669  NZ  LYS    50      79.370   9.860  33.330  1.00  0.00           N1+
ATOM    670  HN  LYS    50      74.890   8.400  37.110  1.00  0.00           H  
ATOM    671  HA  LYS    50      75.140  10.330  35.310  1.00  0.00           H  
ATOM    672  HB1 LYS    50      74.610   8.290  33.730  1.00  0.00           H  
ATOM    673  HB2 LYS    50      74.280   7.330  35.090  1.00  0.00           H  
ATOM    674  HG1 LYS    50      76.590   6.990  34.270  1.00  0.00           H  
ATOM    675  HG2 LYS    50      76.770   7.580  35.900  1.00  0.00           H  
ATOM    676  HD1 LYS    50      77.120  10.050  34.700  1.00  0.00           H  
ATOM    677  HD2 LYS    50      76.860   9.260  33.240  1.00  0.00           H  
ATOM    678  HE1 LYS    50      78.840   7.710  33.470  1.00  0.00           H  
ATOM    679  HE2 LYS    50      79.320   8.560  34.980  1.00  0.00           H  
ATOM    680  HZ1 LYS    50      79.040   9.950  32.350  1.00  0.00           H  
ATOM    681  HZ2 LYS    50      80.410   9.740  33.300  1.00  0.00           H  
ATOM    682  HZ3 LYS    50      79.000  10.700  33.820  1.00  0.00           H  
ATOM    683  N   ASN    51      72.080   9.440  35.720  1.00  0.00           N  
ATOM    684  CA  ASN    51      70.730   9.870  35.450  1.00  0.00           C  
ATOM    685  C   ASN    51      70.550  11.390  35.640  1.00  0.00           C  
ATOM    686  O   ASN    51      69.980  12.040  34.720  1.00  0.00           O  
ATOM    687  CB  ASN    51      69.620   9.190  36.330  1.00  0.00           C  
ATOM    688  CG  ASN    51      69.390   7.790  35.730  1.00  0.00           C  
ATOM    689  ND2 ASN    51      68.410   6.990  36.270  1.00  0.00           N  
ATOM    690  OD1 ASN    51      70.010   7.390  34.710  1.00  0.00           O  
ATOM    691  HN  ASN    51      72.190   8.990  36.600  1.00  0.00           H  
ATOM    692  HA  ASN    51      70.540   9.670  34.410  1.00  0.00           H  
ATOM    693  HB1 ASN    51      68.680   9.760  36.240  1.00  0.00           H  
ATOM    694  HB2 ASN    51      69.990   9.180  37.380  1.00  0.00           H  
ATOM    695 1HD2 ASN    51      68.270   6.030  36.040  1.00  0.00           H  
ATOM    696 2HD2 ASN    51      67.830   7.310  37.030  1.00  0.00           H  
ATOM    697  N   ILE    52      71.060  11.970  36.710  1.00  0.00           N  
ATOM    698  CA  ILE    52      71.180  13.410  36.870  1.00  0.00           C  
ATOM    699  C   ILE    52      71.970  14.110  35.820  1.00  0.00           C  
ATOM    700  O   ILE    52      71.500  15.130  35.290  1.00  0.00           O  
ATOM    701  CB  ILE    52      71.660  13.750  38.290  1.00  0.00           C  
ATOM    702  CG1 ILE    52      70.660  13.220  39.290  1.00  0.00           C  
ATOM    703  CG2 ILE    52      72.020  15.270  38.560  1.00  0.00           C  
ATOM    704  CD  ILE    52      69.370  14.040  39.330  1.00  0.00           C  
ATOM    705  HN  ILE    52      71.540  11.380  37.360  1.00  0.00           H  
ATOM    706  HA  ILE    52      70.200  13.850  36.800  1.00  0.00           H  
ATOM    707  HB  ILE    52      72.580  13.160  38.470  1.00  0.00           H  
ATOM    708 1HG1 ILE    52      71.240  13.190  40.240  1.00  0.00           H  
ATOM    709 2HG1 ILE    52      70.520  12.140  39.080  1.00  0.00           H  
ATOM    710 1HG2 ILE    52      71.170  15.910  38.240  1.00  0.00           H  
ATOM    711 2HG2 ILE    52      72.980  15.540  38.060  1.00  0.00           H  
ATOM    712 3HG2 ILE    52      72.230  15.380  39.640  1.00  0.00           H  
ATOM    713  HD1 ILE    52      69.660  14.990  39.830  1.00  0.00           H  
ATOM    714  HD2 ILE    52      68.510  13.600  39.870  1.00  0.00           H  
ATOM    715  HD3 ILE    52      69.030  14.280  38.300  1.00  0.00           H  
ATOM    716  N   ASP    53      73.210  13.670  35.490  1.00  0.00           N  
ATOM    717  CA  ASP    53      74.090  14.300  34.600  1.00  0.00           C  
ATOM    718  C   ASP    53      73.450  14.240  33.230  1.00  0.00           C  
ATOM    719  O   ASP    53      73.440  15.260  32.550  1.00  0.00           O  
ATOM    720  CB  ASP    53      75.340  13.430  34.600  1.00  0.00           C  
ATOM    721  CG  ASP    53      76.330  13.800  33.510  1.00  0.00           C  
ATOM    722  OD1 ASP    53      76.480  15.030  33.330  1.00  0.00           O  
ATOM    723  OD2 ASP    53      77.010  12.940  32.900  1.00  0.00           O1-
ATOM    724  HN  ASP    53      73.420  12.770  35.870  1.00  0.00           H  
ATOM    725  HA  ASP    53      74.400  15.290  34.880  1.00  0.00           H  
ATOM    726  HB1 ASP    53      75.010  12.380  34.480  1.00  0.00           H  
ATOM    727  HB2 ASP    53      75.800  13.520  35.610  1.00  0.00           H  
ATOM    728  N   ASN    54      72.900  13.090  32.750  1.00  0.00           N  
ATOM    729  CA  ASN    54      72.170  12.940  31.490  1.00  0.00           C  
ATOM    730  C   ASN    54      70.960  13.810  31.410  1.00  0.00           C  
ATOM    731  O   ASN    54      70.750  14.490  30.380  1.00  0.00           O  
ATOM    732  CB  ASN    54      71.730  11.430  31.250  1.00  0.00           C  
ATOM    733  CG  ASN    54      71.240  11.020  29.810  1.00  0.00           C  
ATOM    734  ND2 ASN    54      70.290  10.110  29.690  1.00  0.00           N  
ATOM    735  OD1 ASN    54      71.670  11.670  28.860  1.00  0.00           O  
ATOM    736  HN  ASN    54      72.850  12.300  33.350  1.00  0.00           H  
ATOM    737  HA  ASN    54      72.750  13.230  30.640  1.00  0.00           H  
ATOM    738  HB1 ASN    54      71.010  11.050  32.000  1.00  0.00           H  
ATOM    739  HB2 ASN    54      72.690  10.910  31.420  1.00  0.00           H  
ATOM    740 1HD2 ASN    54      69.940   9.910  28.770  1.00  0.00           H  
ATOM    741 2HD2 ASN    54      70.010   9.540  30.460  1.00  0.00           H  
ATOM    742  N   PHE    55      70.070  13.980  32.500  1.00  0.00           N  
ATOM    743  CA  PHE    55      68.890  14.770  32.530  1.00  0.00           C  
ATOM    744  C   PHE    55      69.220  16.280  32.220  1.00  0.00           C  
ATOM    745  O   PHE    55      68.640  16.990  31.380  1.00  0.00           O  
ATOM    746  CB  PHE    55      68.110  14.560  33.930  1.00  0.00           C  
ATOM    747  CG  PHE    55      66.930  15.530  34.100  1.00  0.00           C  
ATOM    748  CD1 PHE    55      65.710  15.270  33.520  1.00  0.00           C  
ATOM    749  CD2 PHE    55      66.970  16.600  35.050  1.00  0.00           C  
ATOM    750  CE1 PHE    55      64.600  16.090  33.690  1.00  0.00           C  
ATOM    751  CE2 PHE    55      65.870  17.380  35.320  1.00  0.00           C  
ATOM    752  CZ  PHE    55      64.670  17.140  34.620  1.00  0.00           C  
ATOM    753  HN  PHE    55      70.300  13.370  33.250  1.00  0.00           H  
ATOM    754  HA  PHE    55      68.300  14.450  31.680  1.00  0.00           H  
ATOM    755  HB1 PHE    55      68.880  14.850  34.680  1.00  0.00           H  
ATOM    756  HB2 PHE    55      67.780  13.520  34.150  1.00  0.00           H  
ATOM    757  HD1 PHE    55      65.660  14.460  32.810  1.00  0.00           H  
ATOM    758  HD2 PHE    55      67.870  16.880  35.580  1.00  0.00           H  
ATOM    759  HE1 PHE    55      63.670  15.890  33.160  1.00  0.00           H  
ATOM    760  HE2 PHE    55      66.050  18.240  35.950  1.00  0.00           H  
ATOM    761  HZ  PHE    55      63.800  17.690  34.950  1.00  0.00           H  
ATOM    762  N   LEU    56      70.300  16.870  32.920  1.00  0.00           N  
ATOM    763  CA  LEU    56      70.880  18.170  32.690  1.00  0.00           C  
ATOM    764  C   LEU    56      71.590  18.280  31.300  1.00  0.00           C  
ATOM    765  O   LEU    56      71.560  19.230  30.580  1.00  0.00           O  
ATOM    766  CB  LEU    56      71.840  18.590  33.840  1.00  0.00           C  
ATOM    767  CG  LEU    56      71.260  18.490  35.320  1.00  0.00           C  
ATOM    768  CD1 LEU    56      72.280  18.700  36.430  1.00  0.00           C  
ATOM    769  CD2 LEU    56      70.220  19.510  35.540  1.00  0.00           C  
ATOM    770  HN  LEU    56      70.730  16.310  33.630  1.00  0.00           H  
ATOM    771  HA  LEU    56      70.020  18.820  32.640  1.00  0.00           H  
ATOM    772  HB1 LEU    56      72.090  19.660  33.670  1.00  0.00           H  
ATOM    773  HB2 LEU    56      72.700  17.910  33.960  1.00  0.00           H  
ATOM    774  HG  LEU    56      70.730  17.510  35.370  1.00  0.00           H  
ATOM    775 1HD1 LEU    56      71.760  18.570  37.400  1.00  0.00           H  
ATOM    776 2HD1 LEU    56      72.690  19.720  36.270  1.00  0.00           H  
ATOM    777 3HD1 LEU    56      73.060  17.910  36.360  1.00  0.00           H  
ATOM    778 1HD2 LEU    56      70.720  20.510  35.460  1.00  0.00           H  
ATOM    779 2HD2 LEU    56      69.680  19.500  36.510  1.00  0.00           H  
ATOM    780 3HD2 LEU    56      69.360  19.380  34.860  1.00  0.00           H  
ATOM    781  N   SER    57      72.350  17.220  30.940  1.00  0.00           N  
ATOM    782  CA  SER    57      73.140  17.270  29.710  1.00  0.00           C  
ATOM    783  C   SER    57      72.230  17.310  28.520  1.00  0.00           C  
ATOM    784  O   SER    57      72.520  17.870  27.480  1.00  0.00           O  
ATOM    785  CB  SER    57      74.000  15.990  29.430  1.00  0.00           C  
ATOM    786  OG  SER    57      74.790  16.140  28.270  1.00  0.00           O  
ATOM    787  HN  SER    57      72.320  16.440  31.560  1.00  0.00           H  
ATOM    788  HA  SER    57      73.730  18.170  29.750  1.00  0.00           H  
ATOM    789  HB1 SER    57      73.300  15.130  29.540  1.00  0.00           H  
ATOM    790  HB2 SER    57      74.730  15.770  30.230  1.00  0.00           H  
ATOM    791  HG1 SER    57      74.750  15.320  27.760  1.00  0.00           H  
ATOM    792  N   ARG    58      70.960  16.710  28.540  1.00  0.00           N  
ATOM    793  CA  ARG    58      69.830  16.820  27.660  1.00  0.00           C  
ATOM    794  C   ARG    58      69.290  18.220  27.600  1.00  0.00           C  
ATOM    795  O   ARG    58      69.310  18.770  26.480  1.00  0.00           O  
ATOM    796  CB  ARG    58      68.790  15.700  27.880  1.00  0.00           C  
ATOM    797  CG  ARG    58      69.190  14.340  27.280  1.00  0.00           C  
ATOM    798  CD  ARG    58      68.420  13.130  27.800  1.00  0.00           C  
ATOM    799  NE  ARG    58      68.960  11.930  27.080  1.00  0.00           N  
ATOM    800  CZ  ARG    58      68.460  10.720  27.090  1.00  0.00           C  
ATOM    801  NH1 ARG    58      67.280  10.410  27.590  1.00  0.00           N1+
ATOM    802  NH2 ARG    58      69.080   9.780  26.480  1.00  0.00           N  
ATOM    803  HN  ARG    58      70.630  16.120  29.270  1.00  0.00           H  
ATOM    804  HA  ARG    58      70.230  16.720  26.660  1.00  0.00           H  
ATOM    805  HB1 ARG    58      67.860  16.040  27.370  1.00  0.00           H  
ATOM    806  HB2 ARG    58      68.480  15.700  28.950  1.00  0.00           H  
ATOM    807  HG1 ARG    58      70.260  14.110  27.500  1.00  0.00           H  
ATOM    808  HG2 ARG    58      69.060  14.390  26.170  1.00  0.00           H  
ATOM    809  HD1 ARG    58      67.340  13.280  27.610  1.00  0.00           H  
ATOM    810  HD2 ARG    58      68.580  12.920  28.880  1.00  0.00           H  
ATOM    811  HE  ARG    58      69.820  12.030  26.580  1.00  0.00           H  
ATOM    812 1HH1 ARG    58      66.650  11.060  28.010  1.00  0.00           H  
ATOM    813 2HH1 ARG    58      67.150   9.420  27.630  1.00  0.00           H  
ATOM    814 1HH2 ARG    58      69.870   9.980  25.890  1.00  0.00           H  
ATOM    815 2HH2 ARG    58      68.600   8.940  26.240  1.00  0.00           H  
ATOM    816  N   TYR    59      68.980  18.870  28.790  1.00  0.00           N  
ATOM    817  CA  TYR    59      68.640  20.330  28.820  1.00  0.00           C  
ATOM    818  C   TYR    59      69.640  21.380  28.370  1.00  0.00           C  
ATOM    819  O   TYR    59      69.310  22.450  27.880  1.00  0.00           O  
ATOM    820  CB  TYR    59      68.060  20.800  30.190  1.00  0.00           C  
ATOM    821  CG  TYR    59      66.710  20.150  30.550  1.00  0.00           C  
ATOM    822  CD1 TYR    59      65.740  19.690  29.630  1.00  0.00           C  
ATOM    823  CD2 TYR    59      66.280  20.370  31.890  1.00  0.00           C  
ATOM    824  CE1 TYR    59      64.430  19.340  30.080  1.00  0.00           C  
ATOM    825  CE2 TYR    59      65.010  19.900  32.350  1.00  0.00           C  
ATOM    826  CZ  TYR    59      64.050  19.410  31.420  1.00  0.00           C  
ATOM    827  OH  TYR    59      62.800  19.000  31.790  1.00  0.00           O  
ATOM    828  HN  TYR    59      69.080  18.490  29.700  1.00  0.00           H  
ATOM    829  HA  TYR    59      67.820  20.550  28.160  1.00  0.00           H  
ATOM    830  HB1 TYR    59      67.900  21.900  30.090  1.00  0.00           H  
ATOM    831  HB2 TYR    59      68.820  20.650  30.980  1.00  0.00           H  
ATOM    832  HD1 TYR    59      66.000  19.670  28.580  1.00  0.00           H  
ATOM    833  HD2 TYR    59      66.960  20.750  32.630  1.00  0.00           H  
ATOM    834  HE1 TYR    59      63.720  18.960  29.370  1.00  0.00           H  
ATOM    835  HE2 TYR    59      64.660  19.920  33.370  1.00  0.00           H  
ATOM    836  HH  TYR    59      62.550  18.530  31.000  1.00  0.00           H  
ATOM    837  N   LYS    60      70.970  21.110  28.620  1.00  0.00           N  
ATOM    838  CA  LYS    60      72.050  21.990  28.250  1.00  0.00           C  
ATOM    839  C   LYS    60      72.340  21.900  26.770  1.00  0.00           C  
ATOM    840  O   LYS    60      72.640  22.800  26.100  1.00  0.00           O  
ATOM    841  CB  LYS    60      73.380  21.790  29.090  1.00  0.00           C  
ATOM    842  CG  LYS    60      74.690  22.320  28.400  1.00  0.00           C  
ATOM    843  CD  LYS    60      75.960  22.280  29.300  1.00  0.00           C  
ATOM    844  CE  LYS    60      77.230  23.030  28.880  1.00  0.00           C  
ATOM    845  NZ  LYS    60      77.650  22.540  27.530  1.00  0.00           N1+
ATOM    846  HN  LYS    60      71.170  20.230  29.040  1.00  0.00           H  
ATOM    847  HA  LYS    60      71.670  22.970  28.520  1.00  0.00           H  
ATOM    848  HB1 LYS    60      73.410  20.700  29.270  1.00  0.00           H  
ATOM    849  HB2 LYS    60      73.350  22.380  30.030  1.00  0.00           H  
ATOM    850  HG1 LYS    60      74.530  23.420  28.320  1.00  0.00           H  
ATOM    851  HG2 LYS    60      74.810  21.780  27.430  1.00  0.00           H  
ATOM    852  HD1 LYS    60      76.320  21.240  29.500  1.00  0.00           H  
ATOM    853  HD2 LYS    60      75.680  22.650  30.300  1.00  0.00           H  
ATOM    854  HE1 LYS    60      77.980  22.750  29.640  1.00  0.00           H  
ATOM    855  HE2 LYS    60      77.080  24.120  28.740  1.00  0.00           H  
ATOM    856  HZ1 LYS    60      77.120  22.930  26.720  1.00  0.00           H  
ATOM    857  HZ2 LYS    60      77.610  21.510  27.400  1.00  0.00           H  
ATOM    858  HZ3 LYS    60      78.580  22.870  27.210  1.00  0.00           H  
ATOM    859  N   ASP    61      72.050  20.770  26.140  1.00  0.00           N  
ATOM    860  CA  ASP    61      72.230  20.580  24.760  1.00  0.00           C  
ATOM    861  C   ASP    61      70.970  21.040  24.010  1.00  0.00           C  
ATOM    862  O   ASP    61      71.000  21.310  22.800  1.00  0.00           O  
ATOM    863  CB  ASP    61      72.460  18.980  24.610  1.00  0.00           C  
ATOM    864  CG  ASP    61      72.560  18.610  23.150  1.00  0.00           C  
ATOM    865  OD1 ASP    61      73.260  19.390  22.430  1.00  0.00           O  
ATOM    866  OD2 ASP    61      72.310  17.380  22.860  1.00  0.00           O1-
ATOM    867  HN  ASP    61      71.870  19.970  26.710  1.00  0.00           H  
ATOM    868  HA  ASP    61      73.090  21.150  24.460  1.00  0.00           H  
ATOM    869  HB1 ASP    61      71.610  18.450  25.100  1.00  0.00           H  
ATOM    870  HB2 ASP    61      73.450  18.790  25.070  1.00  0.00           H  
ATOM    871  N   THR    62      69.820  21.240  24.710  1.00  0.00           N  
ATOM    872  CA  THR    62      68.760  21.980  24.110  1.00  0.00           C  
ATOM    873  C   THR    62      68.990  23.520  24.090  1.00  0.00           C  
ATOM    874  O   THR    62      68.750  24.080  23.030  1.00  0.00           O  
ATOM    875  CB  THR    62      67.410  21.690  24.790  1.00  0.00           C  
ATOM    876  CG2 THR    62      66.220  22.340  24.090  1.00  0.00           C  
ATOM    877  OG1 THR    62      67.250  20.310  24.820  1.00  0.00           O  
ATOM    878  HN  THR    62      69.760  21.000  25.670  1.00  0.00           H  
ATOM    879  HA  THR    62      68.660  21.670  23.070  1.00  0.00           H  
ATOM    880  HB  THR    62      67.530  22.060  25.830  1.00  0.00           H  
ATOM    881  HG1 THR    62      68.030  19.980  25.260  1.00  0.00           H  
ATOM    882 1HG2 THR    62      65.300  22.100  24.650  1.00  0.00           H  
ATOM    883 2HG2 THR    62      66.030  21.980  23.060  1.00  0.00           H  
ATOM    884 3HG2 THR    62      66.240  23.440  23.970  1.00  0.00           H  
ATOM    885  N   ILE    63      69.560  24.090  25.150  1.00  0.00           N  
ATOM    886  CA  ILE    63      69.560  25.560  25.340  1.00  0.00           C  
ATOM    887  C   ILE    63      70.670  26.340  24.580  1.00  0.00           C  
ATOM    888  O   ILE    63      70.660  27.590  24.380  1.00  0.00           O  
ATOM    889  CB  ILE    63      69.520  25.870  26.770  1.00  0.00           C  
ATOM    890  CG1 ILE    63      69.030  27.270  27.120  1.00  0.00           C  
ATOM    891  CG2 ILE    63      70.900  25.680  27.380  1.00  0.00           C  
ATOM    892  CD  ILE    63      68.470  27.440  28.510  1.00  0.00           C  
ATOM    893  HN  ILE    63      69.840  23.550  25.950  1.00  0.00           H  
ATOM    894  HA  ILE    63      68.630  25.900  24.910  1.00  0.00           H  
ATOM    895  HB  ILE    63      68.790  25.150  27.210  1.00  0.00           H  
ATOM    896 1HG1 ILE    63      68.260  27.550  26.360  1.00  0.00           H  
ATOM    897 2HG1 ILE    63      69.850  28.020  27.000  1.00  0.00           H  
ATOM    898 1HG2 ILE    63      70.760  25.700  28.480  1.00  0.00           H  
ATOM    899 2HG2 ILE    63      71.710  26.360  27.030  1.00  0.00           H  
ATOM    900 3HG2 ILE    63      71.260  24.660  27.110  1.00  0.00           H  
ATOM    901  HD1 ILE    63      67.710  28.260  28.440  1.00  0.00           H  
ATOM    902  HD2 ILE    63      69.250  27.660  29.270  1.00  0.00           H  
ATOM    903  HD3 ILE    63      67.930  26.520  28.790  1.00  0.00           H  
ATOM    904  N   ASN    64      71.680  25.530  24.100  1.00  0.00           N  
ATOM    905  CA  ASN    64      72.770  26.180  23.310  1.00  0.00           C  
ATOM    906  C   ASN    64      72.360  26.820  21.980  1.00  0.00           C  
ATOM    907  O   ASN    64      73.050  27.690  21.470  1.00  0.00           O  
ATOM    908  CB  ASN    64      73.980  25.220  23.220  1.00  0.00           C  
ATOM    909  CG  ASN    64      73.740  23.870  22.540  1.00  0.00           C  
ATOM    910  ND2 ASN    64      74.560  22.830  22.950  1.00  0.00           N  
ATOM    911  OD1 ASN    64      72.830  23.760  21.720  1.00  0.00           O  
ATOM    912  HN  ASN    64      71.790  24.620  24.490  1.00  0.00           H  
ATOM    913  HA  ASN    64      73.080  26.990  23.960  1.00  0.00           H  
ATOM    914  HB1 ASN    64      74.360  25.060  24.250  1.00  0.00           H  
ATOM    915  HB2 ASN    64      74.740  25.680  22.550  1.00  0.00           H  
ATOM    916 1HD2 ASN    64      75.370  22.970  23.520  1.00  0.00           H  
ATOM    917 2HD2 ASN    64      74.630  21.970  22.440  1.00  0.00           H  
ATOM    918  N   LYS    65      71.250  26.300  21.390  1.00  0.00           N  
ATOM    919  CA  LYS    65      70.820  26.930  20.130  1.00  0.00           C  
ATOM    920  C   LYS    65      70.350  28.350  20.260  1.00  0.00           C  
ATOM    921  O   LYS    65      70.440  29.160  19.270  1.00  0.00           O  
ATOM    922  CB  LYS    65      69.720  26.120  19.370  1.00  0.00           C  
ATOM    923  CG  LYS    65      69.890  24.670  19.190  1.00  0.00           C  
ATOM    924  CD  LYS    65      71.330  24.360  18.680  1.00  0.00           C  
ATOM    925  CE  LYS    65      71.730  22.890  18.640  1.00  0.00           C  
ATOM    926  NZ  LYS    65      71.470  22.140  19.880  1.00  0.00           N1+
ATOM    927  HN  LYS    65      70.750  25.480  21.650  1.00  0.00           H  
ATOM    928  HA  LYS    65      71.660  27.040  19.460  1.00  0.00           H  
ATOM    929  HB1 LYS    65      69.520  26.610  18.400  1.00  0.00           H  
ATOM    930  HB2 LYS    65      68.790  26.230  19.960  1.00  0.00           H  
ATOM    931  HG1 LYS    65      69.200  24.320  18.390  1.00  0.00           H  
ATOM    932  HG2 LYS    65      69.740  24.160  20.160  1.00  0.00           H  
ATOM    933  HD1 LYS    65      72.060  24.890  19.320  1.00  0.00           H  
ATOM    934  HD2 LYS    65      71.310  24.630  17.610  1.00  0.00           H  
ATOM    935  HE1 LYS    65      72.800  22.670  18.440  1.00  0.00           H  
ATOM    936  HE2 LYS    65      71.230  22.420  17.760  1.00  0.00           H  
ATOM    937  HZ1 LYS    65      72.100  21.320  19.990  1.00  0.00           H  
ATOM    938  HZ2 LYS    65      70.480  21.810  19.910  1.00  0.00           H  
ATOM    939  HZ3 LYS    65      71.540  22.720  20.740  1.00  0.00           H  
ATOM    940  N   ILE    66      70.020  28.770  21.490  1.00  0.00           N  
ATOM    941  CA  ILE    66      69.390  30.060  21.840  1.00  0.00           C  
ATOM    942  C   ILE    66      70.400  31.160  22.120  1.00  0.00           C  
ATOM    943  O   ILE    66      70.170  32.340  21.940  1.00  0.00           O  
ATOM    944  CB  ILE    66      68.370  29.860  22.920  1.00  0.00           C  
ATOM    945  CG1 ILE    66      67.170  29.090  22.340  1.00  0.00           C  
ATOM    946  CG2 ILE    66      67.780  31.140  23.450  1.00  0.00           C  
ATOM    947  CD  ILE    66      66.730  27.910  23.330  1.00  0.00           C  
ATOM    948  HN  ILE    66      70.110  28.130  22.260  1.00  0.00           H  
ATOM    949  HA  ILE    66      68.860  30.430  20.970  1.00  0.00           H  
ATOM    950  HB  ILE    66      68.930  29.360  23.750  1.00  0.00           H  
ATOM    951 1HG1 ILE    66      67.360  28.660  21.340  1.00  0.00           H  
ATOM    952 2HG1 ILE    66      66.260  29.690  22.160  1.00  0.00           H  
ATOM    953 1HG2 ILE    66      67.500  31.750  22.570  1.00  0.00           H  
ATOM    954 2HG2 ILE    66      68.570  31.740  23.970  1.00  0.00           H  
ATOM    955 3HG2 ILE    66      66.950  30.930  24.170  1.00  0.00           H  
ATOM    956  HD1 ILE    66      67.490  27.100  23.340  1.00  0.00           H  
ATOM    957  HD2 ILE    66      65.810  27.390  22.970  1.00  0.00           H  
ATOM    958  HD3 ILE    66      66.600  28.250  24.380  1.00  0.00           H  
ATOM    959  N   ARG    67      71.630  30.780  22.510  1.00  0.00           N  
ATOM    960  CA  ARG    67      72.700  31.650  22.980  1.00  0.00           C  
ATOM    961  C   ARG    67      73.140  32.600  21.840  1.00  0.00           C  
ATOM    962  O   ARG    67      73.520  33.710  22.130  1.00  0.00           O  
ATOM    963  CB  ARG    67      73.900  30.760  23.430  1.00  0.00           C  
ATOM    964  CG  ARG    67      73.560  29.680  24.520  1.00  0.00           C  
ATOM    965  CD  ARG    67      72.860  30.280  25.800  1.00  0.00           C  
ATOM    966  NE  ARG    67      72.990  29.390  27.020  1.00  0.00           N  
ATOM    967  CZ  ARG    67      72.170  29.360  28.000  1.00  0.00           C  
ATOM    968  NH1 ARG    67      71.130  30.160  28.040  1.00  0.00           N1+
ATOM    969  NH2 ARG    67      72.280  28.630  29.060  1.00  0.00           N  
ATOM    970  HN  ARG    67      71.860  29.810  22.570  1.00  0.00           H  
ATOM    971  HA  ARG    67      72.300  32.200  23.820  1.00  0.00           H  
ATOM    972  HB1 ARG    67      74.760  31.390  23.730  1.00  0.00           H  
ATOM    973  HB2 ARG    67      74.110  30.100  22.560  1.00  0.00           H  
ATOM    974  HG1 ARG    67      74.390  29.010  24.840  1.00  0.00           H  
ATOM    975  HG2 ARG    67      72.880  28.960  24.020  1.00  0.00           H  
ATOM    976  HD1 ARG    67      71.780  30.410  25.570  1.00  0.00           H  
ATOM    977  HD2 ARG    67      73.250  31.280  26.070  1.00  0.00           H  
ATOM    978  HE  ARG    67      73.840  28.860  27.110  1.00  0.00           H  
ATOM    979 1HH1 ARG    67      71.110  30.950  27.420  1.00  0.00           H  
ATOM    980 2HH1 ARG    67      70.650  30.200  28.910  1.00  0.00           H  
ATOM    981 1HH2 ARG    67      73.100  28.080  29.200  1.00  0.00           H  
ATOM    982 2HH2 ARG    67      71.770  28.930  29.870  1.00  0.00           H  
ATOM    983  N   ASP    68      73.090  32.110  20.600  1.00  0.00           N  
ATOM    984  CA  ASP    68      73.580  32.860  19.460  1.00  0.00           C  
ATOM    985  C   ASP    68      72.430  33.560  18.820  1.00  0.00           C  
ATOM    986  O   ASP    68      72.680  34.310  17.890  1.00  0.00           O  
ATOM    987  CB  ASP    68      74.180  31.910  18.380  1.00  0.00           C  
ATOM    988  CG  ASP    68      75.410  31.300  18.980  1.00  0.00           C  
ATOM    989  OD1 ASP    68      75.620  30.050  18.950  1.00  0.00           O  
ATOM    990  OD2 ASP    68      76.300  32.100  19.360  1.00  0.00           O1-
ATOM    991  HN  ASP    68      72.790  31.170  20.420  1.00  0.00           H  
ATOM    992  HA  ASP    68      74.290  33.600  19.800  1.00  0.00           H  
ATOM    993  HB1 ASP    68      74.550  32.420  17.460  1.00  0.00           H  
ATOM    994  HB2 ASP    68      73.400  31.170  18.100  1.00  0.00           H  
ATOM    995  N   LEU    69      71.140  33.290  19.270  1.00  0.00           N  
ATOM    996  CA  LEU    69      70.020  34.140  18.770  1.00  0.00           C  
ATOM    997  C   LEU    69      69.650  35.210  19.790  1.00  0.00           C  
ATOM    998  O   LEU    69      69.100  36.260  19.450  1.00  0.00           O  
ATOM    999  CB  LEU    69      68.840  33.120  18.490  1.00  0.00           C  
ATOM   1000  CG  LEU    69      69.030  32.080  17.380  1.00  0.00           C  
ATOM   1001  CD1 LEU    69      67.870  31.050  17.320  1.00  0.00           C  
ATOM   1002  CD2 LEU    69      69.090  32.790  16.060  1.00  0.00           C  
ATOM   1003  HN  LEU    69      70.910  32.570  19.920  1.00  0.00           H  
ATOM   1004  HA  LEU    69      70.190  34.670  17.850  1.00  0.00           H  
ATOM   1005  HB1 LEU    69      67.910  33.720  18.370  1.00  0.00           H  
ATOM   1006  HB2 LEU    69      68.720  32.490  19.400  1.00  0.00           H  
ATOM   1007  HG  LEU    69      69.980  31.540  17.540  1.00  0.00           H  
ATOM   1008 1HD1 LEU    69      67.040  31.500  16.750  1.00  0.00           H  
ATOM   1009 2HD1 LEU    69      67.500  30.750  18.330  1.00  0.00           H  
ATOM   1010 3HD1 LEU    69      68.140  30.230  16.620  1.00  0.00           H  
ATOM   1011 1HD2 LEU    69      68.210  33.430  15.850  1.00  0.00           H  
ATOM   1012 2HD2 LEU    69      69.260  32.070  15.230  1.00  0.00           H  
ATOM   1013 3HD2 LEU    69      69.980  33.450  16.110  1.00  0.00           H  
ATOM   1014  N   ARG    70      70.000  35.150  21.070  1.00  0.00           N  
ATOM   1015  CA  ARG    70      69.690  36.220  22.100  1.00  0.00           C  
ATOM   1016  C   ARG    70      70.880  37.150  22.360  1.00  0.00           C  
ATOM   1017  O   ARG    70      71.990  36.880  22.000  1.00  0.00           O  
ATOM   1018  CB  ARG    70      69.250  35.640  23.450  1.00  0.00           C  
ATOM   1019  CG  ARG    70      67.890  34.960  23.200  1.00  0.00           C  
ATOM   1020  CD  ARG    70      67.130  34.520  24.460  1.00  0.00           C  
ATOM   1021  NE  ARG    70      65.750  34.140  24.030  1.00  0.00           N  
ATOM   1022  CZ  ARG    70      64.810  33.650  24.800  1.00  0.00           C  
ATOM   1023  NH1 ARG    70      64.900  33.720  26.160  1.00  0.00           N1+
ATOM   1024  NH2 ARG    70      63.750  33.080  24.290  1.00  0.00           N  
ATOM   1025  HN  ARG    70      70.510  34.340  21.380  1.00  0.00           H  
ATOM   1026  HA  ARG    70      68.890  36.850  21.740  1.00  0.00           H  
ATOM   1027  HB1 ARG    70      69.080  36.350  24.280  1.00  0.00           H  
ATOM   1028  HB2 ARG    70      69.930  34.850  23.830  1.00  0.00           H  
ATOM   1029  HG1 ARG    70      67.960  34.150  22.450  1.00  0.00           H  
ATOM   1030  HG2 ARG    70      67.300  35.750  22.690  1.00  0.00           H  
ATOM   1031  HD1 ARG    70      67.080  35.350  25.200  1.00  0.00           H  
ATOM   1032  HD2 ARG    70      67.640  33.660  24.950  1.00  0.00           H  
ATOM   1033  HE  ARG    70      65.480  34.240  23.080  1.00  0.00           H  
ATOM   1034 1HH1 ARG    70      65.660  34.090  26.690  1.00  0.00           H  
ATOM   1035 2HH1 ARG    70      64.130  33.420  26.720  1.00  0.00           H  
ATOM   1036 1HH2 ARG    70      63.500  33.280  23.340  1.00  0.00           H  
ATOM   1037 2HH2 ARG    70      63.040  32.720  24.890  1.00  0.00           H  
ATOM   1038  N   MET    71      70.720  38.310  22.990  1.00  0.00           N  
ATOM   1039  CA  MET    71      71.760  39.140  23.410  1.00  0.00           C  
ATOM   1040  C   MET    71      72.390  38.620  24.740  1.00  0.00           C  
ATOM   1041  O   MET    71      71.650  38.400  25.700  1.00  0.00           O  
ATOM   1042  CB  MET    71      71.440  40.610  23.510  1.00  0.00           C  
ATOM   1043  CG  MET    71      70.770  41.160  22.260  1.00  0.00           C  
ATOM   1044  SD  MET    71      70.270  42.920  22.290  1.00  0.00           S  
ATOM   1045  CE  MET    71      69.620  42.880  20.560  1.00  0.00           C  
ATOM   1046  HN  MET    71      69.800  38.680  23.130  1.00  0.00           H  
ATOM   1047  HA  MET    71      72.540  39.160  22.660  1.00  0.00           H  
ATOM   1048  HB1 MET    71      72.330  41.260  23.700  1.00  0.00           H  
ATOM   1049  HB2 MET    71      70.670  40.760  24.290  1.00  0.00           H  
ATOM   1050  HG1 MET    71      69.910  40.500  22.020  1.00  0.00           H  
ATOM   1051  HG2 MET    71      71.460  40.850  21.450  1.00  0.00           H  
ATOM   1052  HE1 MET    71      70.510  42.650  19.930  1.00  0.00           H  
ATOM   1053  HE2 MET    71      69.040  43.770  20.240  1.00  0.00           H  
ATOM   1054  HE3 MET    71      68.850  42.090  20.390  1.00  0.00           H  
ATOM   1055  N   LYS    72      73.660  38.350  24.830  1.00  0.00           N  
ATOM   1056  CA  LYS    72      74.240  37.920  26.090  1.00  0.00           C  
ATOM   1057  C   LYS    72      74.660  39.110  26.920  1.00  0.00           C  
ATOM   1058  O   LYS    72      74.750  40.220  26.430  1.00  0.00           O  
ATOM   1059  CB  LYS    72      75.400  36.910  25.670  1.00  0.00           C  
ATOM   1060  CG  LYS    72      74.830  35.550  25.310  1.00  0.00           C  
ATOM   1061  CD  LYS    72      75.840  34.350  25.010  1.00  0.00           C  
ATOM   1062  CE  LYS    72      76.900  34.440  23.960  1.00  0.00           C  
ATOM   1063  NZ  LYS    72      76.320  34.420  22.610  1.00  0.00           N1+
ATOM   1064  HN  LYS    72      74.220  38.550  24.030  1.00  0.00           H  
ATOM   1065  HA  LYS    72      73.510  37.350  26.650  1.00  0.00           H  
ATOM   1066  HB1 LYS    72      75.940  36.680  26.610  1.00  0.00           H  
ATOM   1067  HB2 LYS    72      76.040  37.360  24.880  1.00  0.00           H  
ATOM   1068  HG1 LYS    72      74.150  35.730  24.450  1.00  0.00           H  
ATOM   1069  HG2 LYS    72      74.250  35.250  26.210  1.00  0.00           H  
ATOM   1070  HD1 LYS    72      75.230  33.440  24.830  1.00  0.00           H  
ATOM   1071  HD2 LYS    72      76.420  34.170  25.940  1.00  0.00           H  
ATOM   1072  HE1 LYS    72      77.590  33.580  24.040  1.00  0.00           H  
ATOM   1073  HE2 LYS    72      77.450  35.400  24.050  1.00  0.00           H  
ATOM   1074  HZ1 LYS    72      77.130  34.680  22.020  1.00  0.00           H  
ATOM   1075  HZ2 LYS    72      75.630  35.160  22.350  1.00  0.00           H  
ATOM   1076  HZ3 LYS    72      75.890  33.480  22.480  1.00  0.00           H  
ATOM   1077  N   ALA    73      75.000  38.940  28.210  1.00  0.00           N  
ATOM   1078  CA  ALA    73      75.470  39.970  29.110  1.00  0.00           C  
ATOM   1079  C   ALA    73      76.900  40.470  28.750  1.00  0.00           C  
ATOM   1080  O   ALA    73      77.210  41.610  28.970  1.00  0.00           O  
ATOM   1081  CB  ALA    73      75.230  39.470  30.530  1.00  0.00           C  
ATOM   1082  HN  ALA    73      74.890  38.040  28.620  1.00  0.00           H  
ATOM   1083  HA  ALA    73      74.890  40.870  29.010  1.00  0.00           H  
ATOM   1084  HB1 ALA    73      75.410  40.330  31.210  1.00  0.00           H  
ATOM   1085  HB2 ALA    73      76.000  38.690  30.680  1.00  0.00           H  
ATOM   1086  HB3 ALA    73      74.170  39.130  30.530  1.00  0.00           H  
ATOM   1087  N   GLU    74      77.690  39.550  28.060  1.00  0.00           N  
ATOM   1088  CA  GLU    74      79.010  39.740  27.420  1.00  0.00           C  
ATOM   1089  C   GLU    74      78.910  40.460  26.050  1.00  0.00           C  
ATOM   1090  O   GLU    74      79.930  40.750  25.540  1.00  0.00           O  
ATOM   1091  CB  GLU    74      79.790  38.370  27.370  1.00  0.00           C  
ATOM   1092  CG  GLU    74      80.370  37.910  28.700  1.00  0.00           C  
ATOM   1093  CD  GLU    74      81.220  36.670  28.520  1.00  0.00           C  
ATOM   1094  OE1 GLU    74      80.620  35.660  28.180  1.00  0.00           O  
ATOM   1095  OE2 GLU    74      82.450  36.710  28.690  1.00  0.00           O1-
ATOM   1096  HN  GLU    74      77.350  38.630  27.900  1.00  0.00           H  
ATOM   1097  HA  GLU    74      79.550  40.420  28.060  1.00  0.00           H  
ATOM   1098  HB1 GLU    74      80.730  38.480  26.780  1.00  0.00           H  
ATOM   1099  HB2 GLU    74      79.040  37.600  27.080  1.00  0.00           H  
ATOM   1100  HG1 GLU    74      79.600  37.760  29.490  1.00  0.00           H  
ATOM   1101  HG2 GLU    74      81.080  38.710  29.020  1.00  0.00           H  
ATOM   1102  N   ASP    75      77.620  40.720  25.570  1.00  0.00           N  
ATOM   1103  CA  ASP    75      77.440  41.650  24.430  1.00  0.00           C  
ATOM   1104  C   ASP    75      77.180  43.010  24.990  1.00  0.00           C  
ATOM   1105  O   ASP    75      77.250  43.960  24.230  1.00  0.00           O  
ATOM   1106  CB  ASP    75      76.260  41.130  23.520  1.00  0.00           C  
ATOM   1107  CG  ASP    75      76.450  39.720  23.000  1.00  0.00           C  
ATOM   1108  OD1 ASP    75      77.580  39.390  22.490  1.00  0.00           O  
ATOM   1109  OD2 ASP    75      75.410  39.040  22.770  1.00  0.00           O1-
ATOM   1110  HN  ASP    75      76.740  40.390  25.910  1.00  0.00           H  
ATOM   1111  HA  ASP    75      78.400  41.700  23.940  1.00  0.00           H  
ATOM   1112  HB1 ASP    75      76.050  41.800  22.660  1.00  0.00           H  
ATOM   1113  HB2 ASP    75      75.330  41.050  24.120  1.00  0.00           H  
ATOM   1114  N   TYR    76      76.850  43.180  26.290  1.00  0.00           N  
ATOM   1115  CA  TYR    76      76.980  44.440  26.970  1.00  0.00           C  
ATOM   1116  C   TYR    76      78.330  44.720  27.740  1.00  0.00           C  
ATOM   1117  O   TYR    76      78.750  44.000  28.610  1.00  0.00           O  
ATOM   1118  CB  TYR    76      75.810  44.710  28.020  1.00  0.00           C  
ATOM   1119  CG  TYR    76      74.550  44.760  27.240  1.00  0.00           C  
ATOM   1120  CD1 TYR    76      73.360  43.950  27.440  1.00  0.00           C  
ATOM   1121  CD2 TYR    76      74.310  45.900  26.350  1.00  0.00           C  
ATOM   1122  CE1 TYR    76      72.170  44.220  26.710  1.00  0.00           C  
ATOM   1123  CE2 TYR    76      73.140  46.160  25.690  1.00  0.00           C  
ATOM   1124  CZ  TYR    76      72.110  45.300  25.820  1.00  0.00           C  
ATOM   1125  OH  TYR    76      70.950  45.450  24.940  1.00  0.00           O  
ATOM   1126  HN  TYR    76      76.880  42.390  26.910  1.00  0.00           H  
ATOM   1127  HA  TYR    76      76.950  45.250  26.250  1.00  0.00           H  
ATOM   1128  HB1 TYR    76      75.870  45.630  28.630  1.00  0.00           H  
ATOM   1129  HB2 TYR    76      75.730  43.950  28.830  1.00  0.00           H  
ATOM   1130  HD1 TYR    76      73.330  43.110  28.110  1.00  0.00           H  
ATOM   1131  HD2 TYR    76      75.160  46.550  26.210  1.00  0.00           H  
ATOM   1132  HE1 TYR    76      71.320  43.560  26.760  1.00  0.00           H  
ATOM   1133  HE2 TYR    76      73.070  47.000  25.020  1.00  0.00           H  
ATOM   1134  HH  TYR    76      71.250  45.950  24.180  1.00  0.00           H  
ATOM   1135  N   GLU    77      79.040  45.740  27.330  1.00  0.00           N  
ATOM   1136  CA  GLU    77      80.210  46.170  28.070  1.00  0.00           C  
ATOM   1137  C   GLU    77      80.080  47.460  28.950  1.00  0.00           C  
ATOM   1138  O   GLU    77      79.350  48.380  28.670  1.00  0.00           O  
ATOM   1139  CB  GLU    77      81.380  46.250  27.070  1.00  0.00           C  
ATOM   1140  CG  GLU    77      82.630  47.150  27.400  1.00  0.00           C  
ATOM   1141  CD  GLU    77      83.660  47.180  26.250  1.00  0.00           C  
ATOM   1142  OE1 GLU    77      83.510  48.030  25.370  1.00  0.00           O  
ATOM   1143  OE2 GLU    77      84.530  46.230  26.200  1.00  0.00           O1-
ATOM   1144  HN  GLU    77      78.690  46.360  26.640  1.00  0.00           H  
ATOM   1145  HA  GLU    77      80.500  45.450  28.820  1.00  0.00           H  
ATOM   1146  HB1 GLU    77      80.980  46.710  26.150  1.00  0.00           H  
ATOM   1147  HB2 GLU    77      81.860  45.310  26.730  1.00  0.00           H  
ATOM   1148  HG1 GLU    77      83.070  46.700  28.310  1.00  0.00           H  
ATOM   1149  HG2 GLU    77      82.350  48.190  27.700  1.00  0.00           H  
ATOM   1150  N   VAL    78      80.820  47.560  30.040  1.00  0.00           N  
ATOM   1151  CA  VAL    78      80.600  48.650  31.050  1.00  0.00           C  
ATOM   1152  C   VAL    78      81.600  49.800  30.610  1.00  0.00           C  
ATOM   1153  O   VAL    78      82.780  49.660  30.840  1.00  0.00           O  
ATOM   1154  CB  VAL    78      80.680  48.230  32.490  1.00  0.00           C  
ATOM   1155  CG1 VAL    78      80.580  49.540  33.340  1.00  0.00           C  
ATOM   1156  CG2 VAL    78      79.640  47.100  32.800  1.00  0.00           C  
ATOM   1157  HN  VAL    78      81.480  46.840  30.200  1.00  0.00           H  
ATOM   1158  HA  VAL    78      79.580  48.960  30.930  1.00  0.00           H  
ATOM   1159  HB  VAL    78      81.700  47.820  32.640  1.00  0.00           H  
ATOM   1160 1HG1 VAL    78      80.470  49.170  34.380  1.00  0.00           H  
ATOM   1161 2HG1 VAL    78      79.750  50.190  32.980  1.00  0.00           H  
ATOM   1162 3HG1 VAL    78      81.520  50.130  33.240  1.00  0.00           H  
ATOM   1163 1HG2 VAL    78      79.530  46.870  33.880  1.00  0.00           H  
ATOM   1164 2HG2 VAL    78      79.960  46.290  32.120  1.00  0.00           H  
ATOM   1165 3HG2 VAL    78      78.620  47.460  32.510  1.00  0.00           H  
ATOM   1166  N   VAL    79      81.050  50.870  29.960  1.00  0.00           N  
ATOM   1167  CA  VAL    79      81.760  52.030  29.570  1.00  0.00           C  
ATOM   1168  C   VAL    79      82.150  52.730  30.890  1.00  0.00           C  
ATOM   1169  O   VAL    79      83.350  52.960  31.130  1.00  0.00           O  
ATOM   1170  CB  VAL    79      80.870  52.880  28.600  1.00  0.00           C  
ATOM   1171  CG1 VAL    79      81.590  54.210  28.190  1.00  0.00           C  
ATOM   1172  CG2 VAL    79      80.490  51.940  27.470  1.00  0.00           C  
ATOM   1173  HN  VAL    79      80.050  50.920  29.940  1.00  0.00           H  
ATOM   1174  HA  VAL    79      82.700  51.790  29.090  1.00  0.00           H  
ATOM   1175  HB  VAL    79      79.950  53.220  29.120  1.00  0.00           H  
ATOM   1176 1HG1 VAL    79      80.940  54.770  27.490  1.00  0.00           H  
ATOM   1177 2HG1 VAL    79      82.570  54.060  27.700  1.00  0.00           H  
ATOM   1178 3HG1 VAL    79      81.690  54.870  29.080  1.00  0.00           H  
ATOM   1179 1HG2 VAL    79      81.360  51.360  27.100  1.00  0.00           H  
ATOM   1180 2HG2 VAL    79      80.070  52.510  26.610  1.00  0.00           H  
ATOM   1181 3HG2 VAL    79      79.650  51.230  27.660  1.00  0.00           H  
ATOM   1182  N   LYS    80      81.160  52.940  31.810  1.00  0.00           N  
ATOM   1183  CA  LYS    80      81.490  53.590  33.110  1.00  0.00           C  
ATOM   1184  C   LYS    80      80.410  53.440  34.140  1.00  0.00           C  
ATOM   1185  O   LYS    80      79.220  53.190  33.770  1.00  0.00           O  
ATOM   1186  CB  LYS    80      81.840  55.100  32.970  1.00  0.00           C  
ATOM   1187  CG  LYS    80      80.980  55.890  31.920  1.00  0.00           C  
ATOM   1188  CD  LYS    80      81.600  57.300  31.580  1.00  0.00           C  
ATOM   1189  CE  LYS    80      81.210  58.430  32.560  1.00  0.00           C  
ATOM   1190  NZ  LYS    80      81.490  59.780  32.000  1.00  0.00           N1+
ATOM   1191  HN  LYS    80      80.220  52.740  31.540  1.00  0.00           H  
ATOM   1192  HA  LYS    80      82.390  53.170  33.540  1.00  0.00           H  
ATOM   1193  HB1 LYS    80      82.860  55.110  32.530  1.00  0.00           H  
ATOM   1194  HB2 LYS    80      81.850  55.560  33.980  1.00  0.00           H  
ATOM   1195  HG1 LYS    80      79.910  55.980  32.210  1.00  0.00           H  
ATOM   1196  HG2 LYS    80      80.890  55.270  31.000  1.00  0.00           H  
ATOM   1197  HD1 LYS    80      81.380  57.520  30.520  1.00  0.00           H  
ATOM   1198  HD2 LYS    80      82.710  57.220  31.580  1.00  0.00           H  
ATOM   1199  HE1 LYS    80      81.740  58.270  33.520  1.00  0.00           H  
ATOM   1200  HE2 LYS    80      80.160  58.390  32.920  1.00  0.00           H  
ATOM   1201  HZ1 LYS    80      82.140  60.340  32.590  1.00  0.00           H  
ATOM   1202  HZ2 LYS    80      80.700  60.440  31.940  1.00  0.00           H  
ATOM   1203  HZ3 LYS    80      81.840  59.810  31.020  1.00  0.00           H  
ATOM   1204  N   VAL    81      80.690  53.570  35.470  1.00  0.00           N  
ATOM   1205  CA  VAL    81      79.740  53.500  36.540  1.00  0.00           C  
ATOM   1206  C   VAL    81      79.340  55.020  36.780  1.00  0.00           C  
ATOM   1207  O   VAL    81      80.160  55.850  37.010  1.00  0.00           O  
ATOM   1208  CB  VAL    81      80.290  52.770  37.740  1.00  0.00           C  
ATOM   1209  CG1 VAL    81      79.280  53.000  38.880  1.00  0.00           C  
ATOM   1210  CG2 VAL    81      80.240  51.260  37.470  1.00  0.00           C  
ATOM   1211  HN  VAL    81      81.640  53.820  35.610  1.00  0.00           H  
ATOM   1212  HA  VAL    81      78.810  53.100  36.160  1.00  0.00           H  
ATOM   1213  HB  VAL    81      81.340  53.090  37.930  1.00  0.00           H  
ATOM   1214 1HG1 VAL    81      78.230  52.680  38.650  1.00  0.00           H  
ATOM   1215 2HG1 VAL    81      79.220  54.070  39.170  1.00  0.00           H  
ATOM   1216 3HG1 VAL    81      79.600  52.520  39.830  1.00  0.00           H  
ATOM   1217 1HG2 VAL    81      80.670  50.670  38.310  1.00  0.00           H  
ATOM   1218 2HG2 VAL    81      80.700  50.860  36.540  1.00  0.00           H  
ATOM   1219 3HG2 VAL    81      79.160  51.000  37.490  1.00  0.00           H  
ATOM   1220  N   ILE    82      77.960  55.300  36.710  1.00  0.00           N  
ATOM   1221  CA  ILE    82      77.520  56.590  36.970  1.00  0.00           C  
ATOM   1222  C   ILE    82      77.050  56.830  38.430  1.00  0.00           C  
ATOM   1223  O   ILE    82      76.730  57.960  38.850  1.00  0.00           O  
ATOM   1224  CB  ILE    82      76.420  57.100  35.980  1.00  0.00           C  
ATOM   1225  CG1 ILE    82      75.080  56.390  36.080  1.00  0.00           C  
ATOM   1226  CG2 ILE    82      77.010  57.120  34.510  1.00  0.00           C  
ATOM   1227  CD  ILE    82      73.940  56.890  35.210  1.00  0.00           C  
ATOM   1228  HN  ILE    82      77.280  54.580  36.570  1.00  0.00           H  
ATOM   1229  HA  ILE    82      78.350  57.270  36.990  1.00  0.00           H  
ATOM   1230  HB  ILE    82      76.190  58.160  36.230  1.00  0.00           H  
ATOM   1231 1HG1 ILE    82      74.810  56.340  37.160  1.00  0.00           H  
ATOM   1232 2HG1 ILE    82      75.140  55.290  35.930  1.00  0.00           H  
ATOM   1233 1HG2 ILE    82      76.240  57.460  33.790  1.00  0.00           H  
ATOM   1234 2HG2 ILE    82      77.210  56.070  34.230  1.00  0.00           H  
ATOM   1235 3HG2 ILE    82      77.910  57.770  34.420  1.00  0.00           H  
ATOM   1236  HD1 ILE    82      72.900  56.580  35.430  1.00  0.00           H  
ATOM   1237  HD2 ILE    82      74.090  56.530  34.180  1.00  0.00           H  
ATOM   1238  HD3 ILE    82      73.870  58.000  35.130  1.00  0.00           H  
ATOM   1239  N   GLY    83      76.990  55.760  39.280  1.00  0.00           N  
ATOM   1240  CA  GLY    83      76.410  56.010  40.600  1.00  0.00           C  
ATOM   1241  C   GLY    83      76.420  54.760  41.400  1.00  0.00           C  
ATOM   1242  O   GLY    83      76.110  53.740  40.880  1.00  0.00           O  
ATOM   1243  HN  GLY    83      77.170  54.810  39.010  1.00  0.00           H  
ATOM   1244  HA1 GLY    83      75.380  56.310  40.520  1.00  0.00           H  
ATOM   1245  HA2 GLY    83      76.940  56.740  41.200  1.00  0.00           H  
ATOM   1246  N   ARG    84      76.880  54.840  42.640  1.00  0.00           N  
ATOM   1247  CA  ARG    84      76.980  53.680  43.590  1.00  0.00           C  
ATOM   1248  C   ARG    84      76.100  54.010  44.730  1.00  0.00           C  
ATOM   1249  O   ARG    84      76.020  55.130  45.160  1.00  0.00           O  
ATOM   1250  CB  ARG    84      78.510  53.470  44.090  1.00  0.00           C  
ATOM   1251  CG  ARG    84      79.270  52.860  42.890  1.00  0.00           C  
ATOM   1252  CD  ARG    84      80.770  53.090  43.080  1.00  0.00           C  
ATOM   1253  NE  ARG    84      81.350  52.260  42.000  1.00  0.00           N  
ATOM   1254  CZ  ARG    84      82.640  52.160  41.860  1.00  0.00           C  
ATOM   1255  NH1 ARG    84      83.470  52.920  42.490  1.00  0.00           N1+
ATOM   1256  NH2 ARG    84      83.040  51.320  40.980  1.00  0.00           N  
ATOM   1257  HN  ARG    84      77.150  55.730  43.020  1.00  0.00           H  
ATOM   1258  HA  ARG    84      76.540  52.800  43.130  1.00  0.00           H  
ATOM   1259  HB1 ARG    84      78.530  52.820  44.980  1.00  0.00           H  
ATOM   1260  HB2 ARG    84      78.900  54.470  44.390  1.00  0.00           H  
ATOM   1261  HG1 ARG    84      79.050  53.400  41.950  1.00  0.00           H  
ATOM   1262  HG2 ARG    84      79.010  51.780  42.930  1.00  0.00           H  
ATOM   1263  HD1 ARG    84      81.120  52.690  44.050  1.00  0.00           H  
ATOM   1264  HD2 ARG    84      81.070  54.140  42.890  1.00  0.00           H  
ATOM   1265  HE  ARG    84      80.850  51.500  41.580  1.00  0.00           H  
ATOM   1266 1HH1 ARG    84      83.050  53.690  42.970  1.00  0.00           H  
ATOM   1267 2HH1 ARG    84      84.430  52.910  42.240  1.00  0.00           H  
ATOM   1268 1HH2 ARG    84      82.360  50.760  40.500  1.00  0.00           H  
ATOM   1269 2HH2 ARG    84      84.020  51.100  40.970  1.00  0.00           H  
ATOM   1270  N   GLY    85      75.430  52.990  45.260  1.00  0.00           N  
ATOM   1271  CA  GLY    85      74.820  52.940  46.570  1.00  0.00           C  
ATOM   1272  C   GLY    85      75.180  51.660  47.090  1.00  0.00           C  
ATOM   1273  O   GLY    85      75.710  50.740  46.490  1.00  0.00           O  
ATOM   1274  HN  GLY    85      75.330  52.160  44.730  1.00  0.00           H  
ATOM   1275  HA1 GLY    85      73.740  52.880  46.520  1.00  0.00           H  
ATOM   1276  HA2 GLY    85      75.300  53.640  47.240  1.00  0.00           H  
ATOM   1277  N   ALA    86      75.000  51.530  48.420  1.00  0.00           N  
ATOM   1278  CA  ALA    86      75.480  50.310  49.140  1.00  0.00           C  
ATOM   1279  C   ALA    86      74.950  48.950  48.780  1.00  0.00           C  
ATOM   1280  O   ALA    86      75.490  47.890  49.200  1.00  0.00           O  
ATOM   1281  CB  ALA    86      75.310  50.530  50.670  1.00  0.00           C  
ATOM   1282  HN  ALA    86      74.710  52.300  48.990  1.00  0.00           H  
ATOM   1283  HA  ALA    86      76.540  50.290  48.930  1.00  0.00           H  
ATOM   1284  HB1 ALA    86      75.660  49.590  51.150  1.00  0.00           H  
ATOM   1285  HB2 ALA    86      74.250  50.500  51.030  1.00  0.00           H  
ATOM   1286  HB3 ALA    86      75.870  51.440  50.990  1.00  0.00           H  
ATOM   1287  N   PHE    87      73.950  48.840  47.900  1.00  0.00           N  
ATOM   1288  CA  PHE    87      73.470  47.590  47.390  1.00  0.00           C  
ATOM   1289  C   PHE    87      73.760  47.300  45.930  1.00  0.00           C  
ATOM   1290  O   PHE    87      73.200  46.410  45.360  1.00  0.00           O  
ATOM   1291  CB  PHE    87      71.880  47.470  47.530  1.00  0.00           C  
ATOM   1292  CG  PHE    87      71.560  47.790  49.010  1.00  0.00           C  
ATOM   1293  CD1 PHE    87      72.270  47.420  50.140  1.00  0.00           C  
ATOM   1294  CD2 PHE    87      70.430  48.640  49.200  1.00  0.00           C  
ATOM   1295  CE1 PHE    87      71.860  47.850  51.400  1.00  0.00           C  
ATOM   1296  CE2 PHE    87      69.960  49.030  50.470  1.00  0.00           C  
ATOM   1297  CZ  PHE    87      70.720  48.580  51.570  1.00  0.00           C  
ATOM   1298  HN  PHE    87      73.480  49.630  47.530  1.00  0.00           H  
ATOM   1299  HA  PHE    87      73.970  46.870  48.030  1.00  0.00           H  
ATOM   1300  HB1 PHE    87      71.510  46.430  47.430  1.00  0.00           H  
ATOM   1301  HB2 PHE    87      71.390  48.180  46.830  1.00  0.00           H  
ATOM   1302  HD1 PHE    87      73.160  46.810  50.080  1.00  0.00           H  
ATOM   1303  HD2 PHE    87      69.900  48.920  48.310  1.00  0.00           H  
ATOM   1304  HE1 PHE    87      72.520  47.570  52.210  1.00  0.00           H  
ATOM   1305  HE2 PHE    87      69.110  49.690  50.560  1.00  0.00           H  
ATOM   1306  HZ  PHE    87      70.500  48.940  52.570  1.00  0.00           H  
ATOM   1307  N   GLY    88      74.600  48.080  45.330  1.00  0.00           N  
ATOM   1308  CA  GLY    88      74.760  47.990  43.880  1.00  0.00           C  
ATOM   1309  C   GLY    88      75.070  49.230  43.070  1.00  0.00           C  
ATOM   1310  O   GLY    88      75.260  50.340  43.590  1.00  0.00           O  
ATOM   1311  HN  GLY    88      75.050  48.770  45.900  1.00  0.00           H  
ATOM   1312  HA1 GLY    88      73.870  47.640  43.370  1.00  0.00           H  
ATOM   1313  HA2 GLY    88      75.630  47.360  43.850  1.00  0.00           H  
ATOM   1314  N   GLU    89      75.240  49.060  41.770  1.00  0.00           N  
ATOM   1315  CA  GLU    89      75.700  50.040  40.850  1.00  0.00           C  
ATOM   1316  C   GLU    89      74.770  50.430  39.730  1.00  0.00           C  
ATOM   1317  O   GLU    89      73.890  49.680  39.250  1.00  0.00           O  
ATOM   1318  CB  GLU    89      76.940  49.290  40.240  1.00  0.00           C  
ATOM   1319  CG  GLU    89      78.040  49.020  41.330  1.00  0.00           C  
ATOM   1320  CD  GLU    89      79.410  48.970  40.760  1.00  0.00           C  
ATOM   1321  OE1 GLU    89      79.610  48.040  39.930  1.00  0.00           O  
ATOM   1322  OE2 GLU    89      80.270  49.780  41.160  1.00  0.00           O1-
ATOM   1323  HN  GLU    89      74.940  48.180  41.420  1.00  0.00           H  
ATOM   1324  HA  GLU    89      75.950  50.940  41.390  1.00  0.00           H  
ATOM   1325  HB1 GLU    89      77.290  50.110  39.580  1.00  0.00           H  
ATOM   1326  HB2 GLU    89      76.530  48.460  39.630  1.00  0.00           H  
ATOM   1327  HG1 GLU    89      77.840  47.980  41.660  1.00  0.00           H  
ATOM   1328  HG2 GLU    89      78.080  49.670  42.220  1.00  0.00           H  
ATOM   1329  N   VAL    90      74.860  51.730  39.320  1.00  0.00           N  
ATOM   1330  CA  VAL    90      74.180  52.250  38.060  1.00  0.00           C  
ATOM   1331  C   VAL    90      75.320  52.730  37.130  1.00  0.00           C  
ATOM   1332  O   VAL    90      76.310  53.290  37.550  1.00  0.00           O  
ATOM   1333  CB  VAL    90      73.130  53.390  38.290  1.00  0.00           C  
ATOM   1334  CG1 VAL    90      72.560  54.020  37.050  1.00  0.00           C  
ATOM   1335  CG2 VAL    90      72.030  53.000  39.250  1.00  0.00           C  
ATOM   1336  HN  VAL    90      75.500  52.310  39.810  1.00  0.00           H  
ATOM   1337  HA  VAL    90      73.830  51.350  37.570  1.00  0.00           H  
ATOM   1338  HB  VAL    90      73.750  54.100  38.870  1.00  0.00           H  
ATOM   1339 1HG1 VAL    90      71.640  54.520  37.400  1.00  0.00           H  
ATOM   1340 2HG1 VAL    90      72.110  53.260  36.380  1.00  0.00           H  
ATOM   1341 3HG1 VAL    90      73.270  54.560  36.380  1.00  0.00           H  
ATOM   1342 1HG2 VAL    90      71.470  53.870  39.630  1.00  0.00           H  
ATOM   1343 2HG2 VAL    90      72.500  52.500  40.120  1.00  0.00           H  
ATOM   1344 3HG2 VAL    90      71.270  52.410  38.700  1.00  0.00           H  
ATOM   1345  N   GLN    91      75.190  52.350  35.840  1.00  0.00           N  
ATOM   1346  CA  GLN    91      76.370  52.320  34.920  1.00  0.00           C  
ATOM   1347  C   GLN    91      75.860  52.450  33.490  1.00  0.00           C  
ATOM   1348  O   GLN    91      74.710  52.110  33.200  1.00  0.00           O  
ATOM   1349  CB  GLN    91      77.170  51.040  35.170  1.00  0.00           C  
ATOM   1350  CG  GLN    91      76.350  49.730  34.980  1.00  0.00           C  
ATOM   1351  CD  GLN    91      76.540  48.810  36.180  1.00  0.00           C  
ATOM   1352  NE2 GLN    91      75.500  48.640  37.040  1.00  0.00           N  
ATOM   1353  OE1 GLN    91      77.620  48.250  36.300  1.00  0.00           O  
ATOM   1354  HN  GLN    91      74.380  51.910  35.440  1.00  0.00           H  
ATOM   1355  HA  GLN    91      76.920  53.200  35.210  1.00  0.00           H  
ATOM   1356  HB1 GLN    91      77.580  51.110  36.200  1.00  0.00           H  
ATOM   1357  HB2 GLN    91      78.050  51.100  34.500  1.00  0.00           H  
ATOM   1358  HG1 GLN    91      76.800  49.160  34.140  1.00  0.00           H  
ATOM   1359  HG2 GLN    91      75.260  49.870  34.870  1.00  0.00           H  
ATOM   1360 1HE2 GLN    91      74.690  49.090  36.670  1.00  0.00           H  
ATOM   1361 2HE2 GLN    91      75.570  48.230  37.950  1.00  0.00           H  
ATOM   1362  N   LEU    92      76.740  53.000  32.640  1.00  0.00           N  
ATOM   1363  CA  LEU    92      76.470  53.200  31.250  1.00  0.00           C  
ATOM   1364  C   LEU    92      77.080  52.100  30.440  1.00  0.00           C  
ATOM   1365  O   LEU    92      78.260  51.840  30.640  1.00  0.00           O  
ATOM   1366  CB  LEU    92      76.880  54.640  30.650  1.00  0.00           C  
ATOM   1367  CG  LEU    92      76.440  54.810  29.080  1.00  0.00           C  
ATOM   1368  CD1 LEU    92      74.960  55.180  28.930  1.00  0.00           C  
ATOM   1369  CD2 LEU    92      77.260  55.860  28.530  1.00  0.00           C  
ATOM   1370  HN  LEU    92      77.700  53.050  32.930  1.00  0.00           H  
ATOM   1371  HA  LEU    92      75.420  53.060  31.080  1.00  0.00           H  
ATOM   1372  HB1 LEU    92      77.980  54.710  30.740  1.00  0.00           H  
ATOM   1373  HB2 LEU    92      76.310  55.460  31.130  1.00  0.00           H  
ATOM   1374  HG  LEU    92      76.630  53.850  28.550  1.00  0.00           H  
ATOM   1375 1HD1 LEU    92      74.230  54.530  29.460  1.00  0.00           H  
ATOM   1376 2HD1 LEU    92      74.560  55.310  27.890  1.00  0.00           H  
ATOM   1377 3HD1 LEU    92      74.840  56.170  29.430  1.00  0.00           H  
ATOM   1378 1HD2 LEU    92      78.320  55.510  28.510  1.00  0.00           H  
ATOM   1379 2HD2 LEU    92      77.210  56.800  29.110  1.00  0.00           H  
ATOM   1380 3HD2 LEU    92      77.000  56.040  27.460  1.00  0.00           H  
ATOM   1381  N   VAL    93      76.290  51.300  29.680  1.00  0.00           N  
ATOM   1382  CA  VAL    93      76.810  50.070  29.080  1.00  0.00           C  
ATOM   1383  C   VAL    93      76.570  50.200  27.540  1.00  0.00           C  
ATOM   1384  O   VAL    93      75.620  50.860  27.160  1.00  0.00           O  
ATOM   1385  CB  VAL    93      76.320  48.720  29.550  1.00  0.00           C  
ATOM   1386  CG1 VAL    93      76.520  48.730  31.050  1.00  0.00           C  
ATOM   1387  CG2 VAL    93      74.790  48.450  29.270  1.00  0.00           C  
ATOM   1388  HN  VAL    93      75.310  51.450  29.600  1.00  0.00           H  
ATOM   1389  HA  VAL    93      77.890  50.070  29.120  1.00  0.00           H  
ATOM   1390  HB  VAL    93      76.910  47.890  29.120  1.00  0.00           H  
ATOM   1391 1HG1 VAL    93      76.150  47.790  31.510  1.00  0.00           H  
ATOM   1392 2HG1 VAL    93      75.960  49.590  31.490  1.00  0.00           H  
ATOM   1393 3HG1 VAL    93      77.590  48.880  31.280  1.00  0.00           H  
ATOM   1394 1HG2 VAL    93      74.330  47.500  29.610  1.00  0.00           H  
ATOM   1395 2HG2 VAL    93      74.540  48.410  28.190  1.00  0.00           H  
ATOM   1396 3HG2 VAL    93      74.230  49.240  29.820  1.00  0.00           H  
ATOM   1397  N   ARG    94      77.420  49.600  26.680  1.00  0.00           N  
ATOM   1398  CA  ARG    94      77.360  49.720  25.270  1.00  0.00           C  
ATOM   1399  C   ARG    94      77.120  48.300  24.700  1.00  0.00           C  
ATOM   1400  O   ARG    94      77.670  47.360  25.280  1.00  0.00           O  
ATOM   1401  CB  ARG    94      78.620  50.330  24.620  1.00  0.00           C  
ATOM   1402  CG  ARG    94      79.820  49.410  24.580  1.00  0.00           C  
ATOM   1403  CD  ARG    94      80.790  50.140  23.640  1.00  0.00           C  
ATOM   1404  NE  ARG    94      81.900  49.120  23.480  1.00  0.00           N  
ATOM   1405  CZ  ARG    94      82.690  49.030  22.430  1.00  0.00           C  
ATOM   1406  NH1 ARG    94      82.700  49.690  21.290  1.00  0.00           N1+
ATOM   1407  NH2 ARG    94      83.540  48.050  22.500  1.00  0.00           N  
ATOM   1408  HN  ARG    94      78.220  49.120  27.010  1.00  0.00           H  
ATOM   1409  HA  ARG    94      76.540  50.360  24.970  1.00  0.00           H  
ATOM   1410  HB1 ARG    94      78.870  51.280  25.130  1.00  0.00           H  
ATOM   1411  HB2 ARG    94      78.220  50.660  23.630  1.00  0.00           H  
ATOM   1412  HG1 ARG    94      79.540  48.440  24.110  1.00  0.00           H  
ATOM   1413  HG2 ARG    94      80.260  49.310  25.590  1.00  0.00           H  
ATOM   1414  HD1 ARG    94      81.170  51.110  24.050  1.00  0.00           H  
ATOM   1415  HD2 ARG    94      80.370  50.320  22.630  1.00  0.00           H  
ATOM   1416  HE  ARG    94      82.310  48.650  24.250  1.00  0.00           H  
ATOM   1417 1HH1 ARG    94      83.470  49.480  20.690  1.00  0.00           H  
ATOM   1418 2HH1 ARG    94      82.310  50.610  21.340  1.00  0.00           H  
ATOM   1419 1HH2 ARG    94      83.830  47.630  23.360  1.00  0.00           H  
ATOM   1420 2HH2 ARG    94      84.190  47.970  21.750  1.00  0.00           H  
ATOM   1421  N   HSD    95      76.270  48.150  23.610  1.00  0.00           N  
ATOM   1422  CA  HSD    95      76.210  46.910  22.900  1.00  0.00           C  
ATOM   1423  C   HSD    95      77.350  46.950  21.900  1.00  0.00           C  
ATOM   1424  O   HSD    95      77.440  47.840  21.090  1.00  0.00           O  
ATOM   1425  CB  HSD    95      74.850  46.580  22.170  1.00  0.00           C  
ATOM   1426  CG  HSD    95      74.760  45.110  21.830  1.00  0.00           C  
ATOM   1427  CD2 HSD    95      74.780  44.550  20.650  1.00  0.00           C  
ATOM   1428  ND1 HSD    95      74.300  44.150  22.730  1.00  0.00           N  
ATOM   1429  CE1 HSD    95      74.070  43.020  22.040  1.00  0.00           C  
ATOM   1430  NE2 HSD    95      74.370  43.220  20.760  1.00  0.00           N  
ATOM   1431  HN  HSD    95      75.760  48.960  23.350  1.00  0.00           H  
ATOM   1432  HA  HSD    95      76.420  46.130  23.610  1.00  0.00           H  
ATOM   1433  HB1 HSD    95      74.650  47.140  21.230  1.00  0.00           H  
ATOM   1434  HB2 HSD    95      73.960  46.880  22.750  1.00  0.00           H  
ATOM   1435  HD1 HSD    95      74.150  44.360  23.700  1.00  0.00           H  
ATOM   1436  HD2 HSD    95      74.920  45.010  19.680  1.00  0.00           H  
ATOM   1437  HE1 HSD    95      73.600  42.130  22.460  1.00  0.00           H  
ATOM   1438  N   LYS    96      78.230  45.950  22.010  1.00  0.00           N  
ATOM   1439  CA  LYS    96      79.540  45.910  21.410  1.00  0.00           C  
ATOM   1440  C   LYS    96      79.580  46.010  19.900  1.00  0.00           C  
ATOM   1441  O   LYS    96      80.310  46.850  19.350  1.00  0.00           O  
ATOM   1442  CB  LYS    96      80.260  44.650  21.970  1.00  0.00           C  
ATOM   1443  CG  LYS    96      80.680  44.830  23.440  1.00  0.00           C  
ATOM   1444  CD  LYS    96      81.090  43.620  24.210  1.00  0.00           C  
ATOM   1445  CE  LYS    96      82.320  42.870  23.690  1.00  0.00           C  
ATOM   1446  NZ  LYS    96      82.590  41.830  24.620  1.00  0.00           N1+
ATOM   1447  HN  LYS    96      78.060  45.290  22.740  1.00  0.00           H  
ATOM   1448  HA  LYS    96      80.140  46.700  21.840  1.00  0.00           H  
ATOM   1449  HB1 LYS    96      81.220  44.390  21.480  1.00  0.00           H  
ATOM   1450  HB2 LYS    96      79.630  43.750  21.830  1.00  0.00           H  
ATOM   1451  HG1 LYS    96      79.810  45.200  24.020  1.00  0.00           H  
ATOM   1452  HG2 LYS    96      81.390  45.690  23.460  1.00  0.00           H  
ATOM   1453  HD1 LYS    96      80.270  42.870  24.160  1.00  0.00           H  
ATOM   1454  HD2 LYS    96      81.180  43.910  25.270  1.00  0.00           H  
ATOM   1455  HE1 LYS    96      83.170  43.590  23.690  1.00  0.00           H  
ATOM   1456  HE2 LYS    96      82.150  42.520  22.650  1.00  0.00           H  
ATOM   1457  HZ1 LYS    96      82.830  42.280  25.530  1.00  0.00           H  
ATOM   1458  HZ2 LYS    96      83.420  41.300  24.300  1.00  0.00           H  
ATOM   1459  HZ3 LYS    96      81.830  41.120  24.720  1.00  0.00           H  
ATOM   1460  N   SER    97      78.820  45.260  19.170  1.00  0.00           N  
ATOM   1461  CA  SER    97      78.690  45.350  17.710  1.00  0.00           C  
ATOM   1462  C   SER    97      78.120  46.690  17.100  1.00  0.00           C  
ATOM   1463  O   SER    97      78.510  47.100  16.000  1.00  0.00           O  
ATOM   1464  CB  SER    97      77.920  44.100  17.150  1.00  0.00           C  
ATOM   1465  OG  SER    97      76.530  44.070  17.620  1.00  0.00           O  
ATOM   1466  HN  SER    97      78.230  44.530  19.490  1.00  0.00           H  
ATOM   1467  HA  SER    97      79.630  45.230  17.190  1.00  0.00           H  
ATOM   1468  HB1 SER    97      78.470  43.180  17.460  1.00  0.00           H  
ATOM   1469  HB2 SER    97      77.980  44.290  16.060  1.00  0.00           H  
ATOM   1470  HG1 SER    97      76.440  43.550  18.430  1.00  0.00           H  
ATOM   1471  N   THR    98      77.080  47.290  17.740  1.00  0.00           N  
ATOM   1472  CA  THR    98      76.400  48.400  17.120  1.00  0.00           C  
ATOM   1473  C   THR    98      76.990  49.680  17.590  1.00  0.00           C  
ATOM   1474  O   THR    98      76.940  50.690  16.880  1.00  0.00           O  
ATOM   1475  CB  THR    98      74.930  48.480  17.610  1.00  0.00           C  
ATOM   1476  CG2 THR    98      74.230  47.270  17.090  1.00  0.00           C  
ATOM   1477  OG1 THR    98      74.820  48.560  19.000  1.00  0.00           O  
ATOM   1478  HN  THR    98      76.820  47.040  18.670  1.00  0.00           H  
ATOM   1479  HA  THR    98      76.450  48.310  16.050  1.00  0.00           H  
ATOM   1480  HB  THR    98      74.400  49.270  17.040  1.00  0.00           H  
ATOM   1481  HG1 THR    98      73.890  48.530  19.250  1.00  0.00           H  
ATOM   1482 1HG2 THR    98      73.160  47.480  17.320  1.00  0.00           H  
ATOM   1483 2HG2 THR    98      74.670  46.380  17.600  1.00  0.00           H  
ATOM   1484 3HG2 THR    98      74.340  47.120  16.000  1.00  0.00           H  
ATOM   1485  N   ARG    99      77.570  49.720  18.840  1.00  0.00           N  
ATOM   1486  CA  ARG    99      78.070  50.960  19.420  1.00  0.00           C  
ATOM   1487  C   ARG    99      76.960  51.920  19.880  1.00  0.00           C  
ATOM   1488  O   ARG    99      77.060  53.140  19.820  1.00  0.00           O  
ATOM   1489  CB  ARG    99      79.240  51.720  18.640  1.00  0.00           C  
ATOM   1490  CG  ARG    99      80.580  50.960  18.440  1.00  0.00           C  
ATOM   1491  CD  ARG    99      80.700  50.000  17.190  1.00  0.00           C  
ATOM   1492  NE  ARG    99      80.470  50.640  15.860  1.00  0.00           N  
ATOM   1493  CZ  ARG    99      81.350  51.320  15.230  1.00  0.00           C  
ATOM   1494  NH1 ARG    99      82.530  51.680  15.740  1.00  0.00           N1+
ATOM   1495  NH2 ARG    99      81.060  51.750  14.010  1.00  0.00           N  
ATOM   1496  HN  ARG    99      77.500  48.990  19.520  1.00  0.00           H  
ATOM   1497  HA  ARG    99      78.520  50.630  20.350  1.00  0.00           H  
ATOM   1498  HB1 ARG    99      79.360  52.670  19.210  1.00  0.00           H  
ATOM   1499  HB2 ARG    99      78.900  52.040  17.630  1.00  0.00           H  
ATOM   1500  HG1 ARG    99      80.800  50.470  19.410  1.00  0.00           H  
ATOM   1501  HG2 ARG    99      81.370  51.740  18.320  1.00  0.00           H  
ATOM   1502  HD1 ARG    99      79.980  49.160  17.240  1.00  0.00           H  
ATOM   1503  HD2 ARG    99      81.710  49.540  17.240  1.00  0.00           H  
ATOM   1504  HE  ARG    99      79.700  50.450  15.250  1.00  0.00           H  
ATOM   1505 1HH1 ARG    99      82.670  51.390  16.680  1.00  0.00           H  
ATOM   1506 2HH1 ARG    99      83.070  52.380  15.270  1.00  0.00           H  
ATOM   1507 1HH2 ARG    99      80.240  51.450  13.510  1.00  0.00           H  
ATOM   1508 2HH2 ARG    99      81.840  51.880  13.400  1.00  0.00           H  
ATOM   1509  N   LYS   100      75.850  51.320  20.310  1.00  0.00           N  
ATOM   1510  CA  LYS   100      74.770  51.970  21.060  1.00  0.00           C  
ATOM   1511  C   LYS   100      74.860  51.700  22.500  1.00  0.00           C  
ATOM   1512  O   LYS   100      75.250  50.640  22.960  1.00  0.00           O  
ATOM   1513  CB  LYS   100      73.350  51.640  20.480  1.00  0.00           C  
ATOM   1514  CG  LYS   100      73.070  52.090  19.000  1.00  0.00           C  
ATOM   1515  CD  LYS   100      73.270  53.590  18.900  1.00  0.00           C  
ATOM   1516  CE  LYS   100      73.290  54.160  17.470  1.00  0.00           C  
ATOM   1517  NZ  LYS   100      73.990  55.450  17.290  1.00  0.00           N1+
ATOM   1518  HN  LYS   100      75.710  50.360  20.080  1.00  0.00           H  
ATOM   1519  HA  LYS   100      74.810  53.050  20.970  1.00  0.00           H  
ATOM   1520  HB1 LYS   100      72.630  52.110  21.180  1.00  0.00           H  
ATOM   1521  HB2 LYS   100      73.210  50.540  20.470  1.00  0.00           H  
ATOM   1522  HG1 LYS   100      72.050  51.810  18.660  1.00  0.00           H  
ATOM   1523  HG2 LYS   100      73.850  51.530  18.450  1.00  0.00           H  
ATOM   1524  HD1 LYS   100      74.270  53.780  19.350  1.00  0.00           H  
ATOM   1525  HD2 LYS   100      72.460  54.160  19.410  1.00  0.00           H  
ATOM   1526  HE1 LYS   100      72.260  54.460  17.180  1.00  0.00           H  
ATOM   1527  HE2 LYS   100      73.640  53.420  16.720  1.00  0.00           H  
ATOM   1528  HZ1 LYS   100      75.000  55.230  17.360  1.00  0.00           H  
ATOM   1529  HZ2 LYS   100      73.770  56.210  17.960  1.00  0.00           H  
ATOM   1530  HZ3 LYS   100      73.790  55.840  16.340  1.00  0.00           H  
ATOM   1531  N   VAL   101      74.600  52.800  23.280  1.00  0.00           N  
ATOM   1532  CA  VAL   101      74.790  52.950  24.750  1.00  0.00           C  
ATOM   1533  C   VAL   101      73.430  52.890  25.390  1.00  0.00           C  
ATOM   1534  O   VAL   101      72.410  53.360  24.880  1.00  0.00           O  
ATOM   1535  CB  VAL   101      75.580  54.130  25.250  1.00  0.00           C  
ATOM   1536  CG1 VAL   101      77.030  53.900  24.830  1.00  0.00           C  
ATOM   1537  CG2 VAL   101      75.080  55.490  24.720  1.00  0.00           C  
ATOM   1538  HN  VAL   101      74.430  53.630  22.750  1.00  0.00           H  
ATOM   1539  HA  VAL   101      75.290  52.070  25.120  1.00  0.00           H  
ATOM   1540  HB  VAL   101      75.570  54.110  26.360  1.00  0.00           H  
ATOM   1541 1HG1 VAL   101      77.380  53.010  25.400  1.00  0.00           H  
ATOM   1542 2HG1 VAL   101      77.630  54.790  25.160  1.00  0.00           H  
ATOM   1543 3HG1 VAL   101      77.120  53.780  23.730  1.00  0.00           H  
ATOM   1544 1HG2 VAL   101      75.430  56.220  25.480  1.00  0.00           H  
ATOM   1545 2HG2 VAL   101      73.970  55.500  24.780  1.00  0.00           H  
ATOM   1546 3HG2 VAL   101      75.530  55.670  23.720  1.00  0.00           H  
ATOM   1547  N   TYR   102      73.310  52.260  26.510  1.00  0.00           N  
ATOM   1548  CA  TYR   102      72.050  52.000  27.250  1.00  0.00           C  
ATOM   1549  C   TYR   102      72.370  52.190  28.720  1.00  0.00           C  
ATOM   1550  O   TYR   102      73.460  51.990  29.260  1.00  0.00           O  
ATOM   1551  CB  TYR   102      71.430  50.580  26.950  1.00  0.00           C  
ATOM   1552  CG  TYR   102      71.260  50.350  25.490  1.00  0.00           C  
ATOM   1553  CD1 TYR   102      70.100  50.860  24.900  1.00  0.00           C  
ATOM   1554  CD2 TYR   102      72.110  49.520  24.740  1.00  0.00           C  
ATOM   1555  CE1 TYR   102      69.780  50.730  23.560  1.00  0.00           C  
ATOM   1556  CE2 TYR   102      71.720  49.270  23.380  1.00  0.00           C  
ATOM   1557  CZ  TYR   102      70.620  49.910  22.800  1.00  0.00           C  
ATOM   1558  OH  TYR   102      70.500  49.870  21.410  1.00  0.00           O  
ATOM   1559  HN  TYR   102      74.170  51.990  26.930  1.00  0.00           H  
ATOM   1560  HA  TYR   102      71.320  52.730  26.910  1.00  0.00           H  
ATOM   1561  HB1 TYR   102      70.460  50.410  27.470  1.00  0.00           H  
ATOM   1562  HB2 TYR   102      72.090  49.750  27.270  1.00  0.00           H  
ATOM   1563  HD1 TYR   102      69.490  51.540  25.480  1.00  0.00           H  
ATOM   1564  HD2 TYR   102      73.050  49.170  25.130  1.00  0.00           H  
ATOM   1565  HE1 TYR   102      68.940  51.290  23.180  1.00  0.00           H  
ATOM   1566  HE2 TYR   102      72.370  48.660  22.780  1.00  0.00           H  
ATOM   1567  HH  TYR   102      71.050  49.220  20.980  1.00  0.00           H  
ATOM   1568  N   ALA   103      71.310  52.330  29.600  1.00  0.00           N  
ATOM   1569  CA  ALA   103      71.550  52.570  30.990  1.00  0.00           C  
ATOM   1570  C   ALA   103      71.300  51.330  31.840  1.00  0.00           C  
ATOM   1571  O   ALA   103      70.440  50.520  31.550  1.00  0.00           O  
ATOM   1572  CB  ALA   103      70.670  53.670  31.470  1.00  0.00           C  
ATOM   1573  HN  ALA   103      70.370  52.310  29.260  1.00  0.00           H  
ATOM   1574  HA  ALA   103      72.560  52.920  31.170  1.00  0.00           H  
ATOM   1575  HB1 ALA   103      70.810  54.620  30.910  1.00  0.00           H  
ATOM   1576  HB2 ALA   103      70.590  53.810  32.570  1.00  0.00           H  
ATOM   1577  HB3 ALA   103      69.660  53.320  31.180  1.00  0.00           H  
ATOM   1578  N   MET   104      72.130  51.000  32.840  1.00  0.00           N  
ATOM   1579  CA  MET   104      72.030  49.770  33.530  1.00  0.00           C  
ATOM   1580  C   MET   104      71.940  49.890  34.980  1.00  0.00           C  
ATOM   1581  O   MET   104      72.720  50.660  35.550  1.00  0.00           O  
ATOM   1582  CB  MET   104      73.140  48.730  33.140  1.00  0.00           C  
ATOM   1583  CG  MET   104      73.280  47.550  34.020  1.00  0.00           C  
ATOM   1584  SD  MET   104      74.360  46.360  33.200  1.00  0.00           S  
ATOM   1585  CE  MET   104      75.110  45.580  34.680  1.00  0.00           C  
ATOM   1586  HN  MET   104      72.910  51.590  33.010  1.00  0.00           H  
ATOM   1587  HA  MET   104      71.080  49.360  33.200  1.00  0.00           H  
ATOM   1588  HB1 MET   104      74.130  49.220  33.100  1.00  0.00           H  
ATOM   1589  HB2 MET   104      72.910  48.420  32.090  1.00  0.00           H  
ATOM   1590  HG1 MET   104      72.310  47.030  34.120  1.00  0.00           H  
ATOM   1591  HG2 MET   104      73.600  47.800  35.050  1.00  0.00           H  
ATOM   1592  HE1 MET   104      74.510  45.760  35.590  1.00  0.00           H  
ATOM   1593  HE2 MET   104      76.150  45.950  34.840  1.00  0.00           H  
ATOM   1594  HE3 MET   104      75.320  44.520  34.400  1.00  0.00           H  
ATOM   1595  N   LYS   105      71.060  49.220  35.710  1.00  0.00           N  
ATOM   1596  CA  LYS   105      70.930  49.230  37.110  1.00  0.00           C  
ATOM   1597  C   LYS   105      70.950  47.800  37.710  1.00  0.00           C  
ATOM   1598  O   LYS   105      70.140  46.870  37.490  1.00  0.00           O  
ATOM   1599  CB  LYS   105      69.700  50.100  37.390  1.00  0.00           C  
ATOM   1600  CG  LYS   105      69.190  50.210  38.890  1.00  0.00           C  
ATOM   1601  CD  LYS   105      67.860  51.070  38.930  1.00  0.00           C  
ATOM   1602  CE  LYS   105      67.390  51.380  40.270  1.00  0.00           C  
ATOM   1603  NZ  LYS   105      66.290  52.330  40.290  1.00  0.00           N1+
ATOM   1604  HN  LYS   105      70.360  48.640  35.290  1.00  0.00           H  
ATOM   1605  HA  LYS   105      71.740  49.810  37.530  1.00  0.00           H  
ATOM   1606  HB1 LYS   105      68.890  49.730  36.730  1.00  0.00           H  
ATOM   1607  HB2 LYS   105      69.890  51.160  37.090  1.00  0.00           H  
ATOM   1608  HG1 LYS   105      69.970  50.720  39.490  1.00  0.00           H  
ATOM   1609  HG2 LYS   105      68.980  49.230  39.360  1.00  0.00           H  
ATOM   1610  HD1 LYS   105      67.100  50.470  38.400  1.00  0.00           H  
ATOM   1611  HD2 LYS   105      67.980  51.980  38.300  1.00  0.00           H  
ATOM   1612  HE1 LYS   105      68.240  51.630  40.940  1.00  0.00           H  
ATOM   1613  HE2 LYS   105      66.920  50.430  40.600  1.00  0.00           H  
ATOM   1614  HZ1 LYS   105      65.460  51.810  39.960  1.00  0.00           H  
ATOM   1615  HZ2 LYS   105      66.430  53.140  39.650  1.00  0.00           H  
ATOM   1616  HZ3 LYS   105      65.970  52.620  41.230  1.00  0.00           H  
ATOM   1617  N   LEU   106      71.970  47.710  38.590  1.00  0.00           N  
ATOM   1618  CA  LEU   106      72.440  46.440  39.150  1.00  0.00           C  
ATOM   1619  C   LEU   106      72.310  46.460  40.660  1.00  0.00           C  
ATOM   1620  O   LEU   106      72.770  47.420  41.320  1.00  0.00           O  
ATOM   1621  CB  LEU   106      73.910  46.150  38.680  1.00  0.00           C  
ATOM   1622  CG  LEU   106      74.640  44.990  39.370  1.00  0.00           C  
ATOM   1623  CD1 LEU   106      75.540  44.390  38.220  1.00  0.00           C  
ATOM   1624  CD2 LEU   106      75.560  45.450  40.500  1.00  0.00           C  
ATOM   1625  HN  LEU   106      72.580  48.460  38.840  1.00  0.00           H  
ATOM   1626  HA  LEU   106      71.790  45.650  38.810  1.00  0.00           H  
ATOM   1627  HB1 LEU   106      74.490  47.090  38.810  1.00  0.00           H  
ATOM   1628  HB2 LEU   106      73.730  46.000  37.590  1.00  0.00           H  
ATOM   1629  HG  LEU   106      73.960  44.170  39.640  1.00  0.00           H  
ATOM   1630 1HD1 LEU   106      76.100  45.220  37.730  1.00  0.00           H  
ATOM   1631 2HD1 LEU   106      74.850  43.910  37.500  1.00  0.00           H  
ATOM   1632 3HD1 LEU   106      76.190  43.570  38.610  1.00  0.00           H  
ATOM   1633 1HD2 LEU   106      76.240  46.300  40.300  1.00  0.00           H  
ATOM   1634 2HD2 LEU   106      76.210  44.630  40.870  1.00  0.00           H  
ATOM   1635 3HD2 LEU   106      74.890  45.840  41.290  1.00  0.00           H  
ATOM   1636  N   LEU   107      71.710  45.400  41.150  1.00  0.00           N  
ATOM   1637  CA  LEU   107      71.470  45.110  42.530  1.00  0.00           C  
ATOM   1638  C   LEU   107      72.280  43.870  42.810  1.00  0.00           C  
ATOM   1639  O   LEU   107      72.370  42.920  42.050  1.00  0.00           O  
ATOM   1640  CB  LEU   107      69.950  44.710  42.710  1.00  0.00           C  
ATOM   1641  CG  LEU   107      69.370  44.170  44.010  1.00  0.00           C  
ATOM   1642  CD1 LEU   107      69.540  45.130  45.200  1.00  0.00           C  
ATOM   1643  CD2 LEU   107      67.850  43.940  43.900  1.00  0.00           C  
ATOM   1644  HN  LEU   107      71.310  44.810  40.450  1.00  0.00           H  
ATOM   1645  HA  LEU   107      71.700  45.930  43.190  1.00  0.00           H  
ATOM   1646  HB1 LEU   107      69.660  43.950  41.970  1.00  0.00           H  
ATOM   1647  HB2 LEU   107      69.330  45.600  42.440  1.00  0.00           H  
ATOM   1648  HG  LEU   107      69.740  43.190  44.380  1.00  0.00           H  
ATOM   1649 1HD1 LEU   107      70.600  45.040  45.510  1.00  0.00           H  
ATOM   1650 2HD1 LEU   107      69.030  44.830  46.140  1.00  0.00           H  
ATOM   1651 3HD1 LEU   107      69.240  46.170  44.950  1.00  0.00           H  
ATOM   1652 1HD2 LEU   107      67.310  44.900  43.730  1.00  0.00           H  
ATOM   1653 2HD2 LEU   107      67.480  43.540  44.870  1.00  0.00           H  
ATOM   1654 3HD2 LEU   107      67.600  43.200  43.110  1.00  0.00           H  
ATOM   1655  N   SER   108      72.800  43.790  44.030  1.00  0.00           N  
ATOM   1656  CA  SER   108      73.490  42.660  44.570  1.00  0.00           C  
ATOM   1657  C   SER   108      72.490  41.620  45.040  1.00  0.00           C  
ATOM   1658  O   SER   108      71.650  41.800  45.890  1.00  0.00           O  
ATOM   1659  CB  SER   108      74.500  43.070  45.620  1.00  0.00           C  
ATOM   1660  OG  SER   108      75.050  41.960  46.370  1.00  0.00           O  
ATOM   1661  HN  SER   108      72.790  44.640  44.560  1.00  0.00           H  
ATOM   1662  HA  SER   108      74.080  42.090  43.860  1.00  0.00           H  
ATOM   1663  HB1 SER   108      73.940  43.740  46.300  1.00  0.00           H  
ATOM   1664  HB2 SER   108      75.290  43.730  45.210  1.00  0.00           H  
ATOM   1665  HG1 SER   108      75.970  42.150  46.550  1.00  0.00           H  
ATOM   1666  N   LYS   109      72.490  40.420  44.440  1.00  0.00           N  
ATOM   1667  CA  LYS   109      71.580  39.360  44.800  1.00  0.00           C  
ATOM   1668  C   LYS   109      71.790  39.020  46.300  1.00  0.00           C  
ATOM   1669  O   LYS   109      70.890  38.660  47.080  1.00  0.00           O  
ATOM   1670  CB  LYS   109      71.680  38.110  43.980  1.00  0.00           C  
ATOM   1671  CG  LYS   109      70.410  37.200  44.000  1.00  0.00           C  
ATOM   1672  CD  LYS   109      70.820  35.760  43.400  1.00  0.00           C  
ATOM   1673  CE  LYS   109      71.220  35.720  41.920  1.00  0.00           C  
ATOM   1674  NZ  LYS   109      71.510  34.400  41.450  1.00  0.00           N1+
ATOM   1675  HN  LYS   109      73.180  40.100  43.790  1.00  0.00           H  
ATOM   1676  HA  LYS   109      70.590  39.790  44.870  1.00  0.00           H  
ATOM   1677  HB1 LYS   109      72.570  37.510  44.270  1.00  0.00           H  
ATOM   1678  HB2 LYS   109      71.890  38.400  42.930  1.00  0.00           H  
ATOM   1679  HG1 LYS   109      69.580  37.670  43.430  1.00  0.00           H  
ATOM   1680  HG2 LYS   109      70.020  37.020  45.020  1.00  0.00           H  
ATOM   1681  HD1 LYS   109      70.000  35.040  43.620  1.00  0.00           H  
ATOM   1682  HD2 LYS   109      71.670  35.290  43.950  1.00  0.00           H  
ATOM   1683  HE1 LYS   109      72.010  36.500  41.870  1.00  0.00           H  
ATOM   1684  HE2 LYS   109      70.280  35.970  41.390  1.00  0.00           H  
ATOM   1685  HZ1 LYS   109      72.470  34.210  41.810  1.00  0.00           H  
ATOM   1686  HZ2 LYS   109      71.610  34.410  40.420  1.00  0.00           H  
ATOM   1687  HZ3 LYS   109      70.760  33.720  41.690  1.00  0.00           H  
ATOM   1688  N   PHE   110      73.070  39.100  46.710  1.00  0.00           N  
ATOM   1689  CA  PHE   110      73.570  38.880  48.110  1.00  0.00           C  
ATOM   1690  C   PHE   110      73.040  39.900  49.150  1.00  0.00           C  
ATOM   1691  O   PHE   110      72.520  39.480  50.150  1.00  0.00           O  
ATOM   1692  CB  PHE   110      75.100  38.590  48.160  1.00  0.00           C  
ATOM   1693  CG  PHE   110      75.500  37.420  47.330  1.00  0.00           C  
ATOM   1694  CD1 PHE   110      76.840  37.060  47.110  1.00  0.00           C  
ATOM   1695  CD2 PHE   110      74.610  36.440  46.830  1.00  0.00           C  
ATOM   1696  CE1 PHE   110      77.290  35.910  46.490  1.00  0.00           C  
ATOM   1697  CE2 PHE   110      75.030  35.200  46.190  1.00  0.00           C  
ATOM   1698  CZ  PHE   110      76.350  34.960  46.030  1.00  0.00           C  
ATOM   1699  HN  PHE   110      73.820  39.450  46.150  1.00  0.00           H  
ATOM   1700  HA  PHE   110      73.080  37.970  48.410  1.00  0.00           H  
ATOM   1701  HB1 PHE   110      75.310  38.290  49.210  1.00  0.00           H  
ATOM   1702  HB2 PHE   110      75.670  39.490  47.870  1.00  0.00           H  
ATOM   1703  HD1 PHE   110      77.550  37.830  47.370  1.00  0.00           H  
ATOM   1704  HD2 PHE   110      73.560  36.470  47.060  1.00  0.00           H  
ATOM   1705  HE1 PHE   110      78.350  35.880  46.300  1.00  0.00           H  
ATOM   1706  HE2 PHE   110      74.280  34.550  45.760  1.00  0.00           H  
ATOM   1707  HZ  PHE   110      76.760  34.060  45.600  1.00  0.00           H  
ATOM   1708  N   GLU   111      73.090  41.220  48.740  1.00  0.00           N  
ATOM   1709  CA  GLU   111      72.380  42.170  49.510  1.00  0.00           C  
ATOM   1710  C   GLU   111      70.860  42.040  49.500  1.00  0.00           C  
ATOM   1711  O   GLU   111      70.280  42.340  50.460  1.00  0.00           O  
ATOM   1712  CB  GLU   111      72.750  43.580  48.930  1.00  0.00           C  
ATOM   1713  CG  GLU   111      74.170  43.930  49.280  1.00  0.00           C  
ATOM   1714  CD  GLU   111      74.520  43.980  50.770  1.00  0.00           C  
ATOM   1715  OE1 GLU   111      75.420  43.150  51.180  1.00  0.00           O  
ATOM   1716  OE2 GLU   111      73.970  44.800  51.520  1.00  0.00           O1-
ATOM   1717  HN  GLU   111      73.650  41.470  47.960  1.00  0.00           H  
ATOM   1718  HA  GLU   111      72.680  42.060  50.540  1.00  0.00           H  
ATOM   1719  HB1 GLU   111      72.000  44.270  49.380  1.00  0.00           H  
ATOM   1720  HB2 GLU   111      72.550  43.690  47.850  1.00  0.00           H  
ATOM   1721  HG1 GLU   111      74.350  45.000  49.020  1.00  0.00           H  
ATOM   1722  HG2 GLU   111      74.900  43.270  48.780  1.00  0.00           H  
ATOM   1723  N   MET   112      70.240  41.480  48.430  1.00  0.00           N  
ATOM   1724  CA  MET   112      68.790  41.250  48.350  1.00  0.00           C  
ATOM   1725  C   MET   112      68.250  40.260  49.450  1.00  0.00           C  
ATOM   1726  O   MET   112      67.250  40.510  50.140  1.00  0.00           O  
ATOM   1727  CB  MET   112      68.370  40.740  47.010  1.00  0.00           C  
ATOM   1728  CG  MET   112      66.900  40.540  46.820  1.00  0.00           C  
ATOM   1729  SD  MET   112      66.220  38.940  47.380  1.00  0.00           S  
ATOM   1730  CE  MET   112      64.520  39.080  46.730  1.00  0.00           C  
ATOM   1731  HN  MET   112      70.890  41.310  47.690  1.00  0.00           H  
ATOM   1732  HA  MET   112      68.250  42.150  48.620  1.00  0.00           H  
ATOM   1733  HB1 MET   112      68.900  39.800  46.740  1.00  0.00           H  
ATOM   1734  HB2 MET   112      68.740  41.370  46.180  1.00  0.00           H  
ATOM   1735  HG1 MET   112      66.790  40.760  45.740  1.00  0.00           H  
ATOM   1736  HG2 MET   112      66.360  41.340  47.370  1.00  0.00           H  
ATOM   1737  HE1 MET   112      64.350  39.800  45.900  1.00  0.00           H  
ATOM   1738  HE2 MET   112      63.760  39.320  47.510  1.00  0.00           H  
ATOM   1739  HE3 MET   112      64.260  38.110  46.270  1.00  0.00           H  
ATOM   1740  N   ILE   113      69.020  39.130  49.600  1.00  0.00           N  
ATOM   1741  CA  ILE   113      68.670  38.140  50.620  1.00  0.00           C  
ATOM   1742  C   ILE   113      68.970  38.590  52.090  1.00  0.00           C  
ATOM   1743  O   ILE   113      68.180  38.460  53.020  1.00  0.00           O  
ATOM   1744  CB  ILE   113      69.430  36.770  50.360  1.00  0.00           C  
ATOM   1745  CG1 ILE   113      68.910  36.050  49.060  1.00  0.00           C  
ATOM   1746  CG2 ILE   113      69.250  35.790  51.550  1.00  0.00           C  
ATOM   1747  CD  ILE   113      69.790  34.880  48.590  1.00  0.00           C  
ATOM   1748  HN  ILE   113      69.770  38.830  49.020  1.00  0.00           H  
ATOM   1749  HA  ILE   113      67.620  37.880  50.630  1.00  0.00           H  
ATOM   1750  HB  ILE   113      70.510  36.930  50.170  1.00  0.00           H  
ATOM   1751 1HG1 ILE   113      68.790  36.770  48.220  1.00  0.00           H  
ATOM   1752 2HG1 ILE   113      67.910  35.610  49.250  1.00  0.00           H  
ATOM   1753 1HG2 ILE   113      69.920  36.160  52.360  1.00  0.00           H  
ATOM   1754 2HG2 ILE   113      69.530  34.750  51.270  1.00  0.00           H  
ATOM   1755 3HG2 ILE   113      68.200  35.770  51.910  1.00  0.00           H  
ATOM   1756  HD1 ILE   113      69.380  34.480  47.630  1.00  0.00           H  
ATOM   1757  HD2 ILE   113      69.740  33.990  49.250  1.00  0.00           H  
ATOM   1758  HD3 ILE   113      70.860  35.160  48.520  1.00  0.00           H  
ATOM   1759  N   LYS   114      70.070  39.300  52.250  1.00  0.00           N  
ATOM   1760  CA  LYS   114      70.360  40.150  53.430  1.00  0.00           C  
ATOM   1761  C   LYS   114      69.380  41.260  53.800  1.00  0.00           C  
ATOM   1762  O   LYS   114      68.950  41.240  54.970  1.00  0.00           O  
ATOM   1763  CB  LYS   114      71.800  40.680  53.360  1.00  0.00           C  
ATOM   1764  CG  LYS   114      72.950  39.670  53.350  1.00  0.00           C  
ATOM   1765  CD  LYS   114      74.330  40.380  53.090  1.00  0.00           C  
ATOM   1766  CE  LYS   114      74.570  41.500  54.070  1.00  0.00           C  
ATOM   1767  NZ  LYS   114      75.800  42.290  53.670  1.00  0.00           N1+
ATOM   1768  HN  LYS   114      70.620  39.390  51.430  1.00  0.00           H  
ATOM   1769  HA  LYS   114      70.200  39.540  54.310  1.00  0.00           H  
ATOM   1770  HB1 LYS   114      71.990  41.480  54.110  1.00  0.00           H  
ATOM   1771  HB2 LYS   114      71.910  41.270  52.430  1.00  0.00           H  
ATOM   1772  HG1 LYS   114      72.920  38.890  52.560  1.00  0.00           H  
ATOM   1773  HG2 LYS   114      72.970  39.160  54.340  1.00  0.00           H  
ATOM   1774  HD1 LYS   114      74.380  40.800  52.060  1.00  0.00           H  
ATOM   1775  HD2 LYS   114      75.120  39.620  53.250  1.00  0.00           H  
ATOM   1776  HE1 LYS   114      74.590  41.120  55.110  1.00  0.00           H  
ATOM   1777  HE2 LYS   114      73.810  42.270  53.850  1.00  0.00           H  
ATOM   1778  HZ1 LYS   114      76.580  41.650  53.910  1.00  0.00           H  
ATOM   1779  HZ2 LYS   114      75.930  43.210  54.140  1.00  0.00           H  
ATOM   1780  HZ3 LYS   114      75.700  42.520  52.660  1.00  0.00           H  
ATOM   1781  N   ARG   115      68.930  42.090  52.860  1.00  0.00           N  
ATOM   1782  CA  ARG   115      67.970  43.170  53.110  1.00  0.00           C  
ATOM   1783  C   ARG   115      66.530  42.630  52.860  1.00  0.00           C  
ATOM   1784  O   ARG   115      65.910  42.550  51.790  1.00  0.00           O  
ATOM   1785  CB  ARG   115      68.120  44.420  52.090  1.00  0.00           C  
ATOM   1786  CG  ARG   115      69.360  45.230  52.170  1.00  0.00           C  
ATOM   1787  CD  ARG   115      69.410  46.130  53.410  1.00  0.00           C  
ATOM   1788  NE  ARG   115      68.300  47.140  53.380  1.00  0.00           N  
ATOM   1789  CZ  ARG   115      68.260  48.160  54.190  1.00  0.00           C  
ATOM   1790  NH1 ARG   115      69.150  48.510  55.140  1.00  0.00           N1+
ATOM   1791  NH2 ARG   115      67.260  49.010  54.040  1.00  0.00           N  
ATOM   1792  HN  ARG   115      69.300  42.030  51.940  1.00  0.00           H  
ATOM   1793  HA  ARG   115      68.070  43.520  54.120  1.00  0.00           H  
ATOM   1794  HB1 ARG   115      67.270  45.130  52.200  1.00  0.00           H  
ATOM   1795  HB2 ARG   115      68.110  44.040  51.050  1.00  0.00           H  
ATOM   1796  HG1 ARG   115      69.430  45.950  51.320  1.00  0.00           H  
ATOM   1797  HG2 ARG   115      70.310  44.660  52.170  1.00  0.00           H  
ATOM   1798  HD1 ARG   115      70.390  46.660  53.510  1.00  0.00           H  
ATOM   1799  HD2 ARG   115      69.240  45.460  54.280  1.00  0.00           H  
ATOM   1800  HE  ARG   115      67.580  46.930  52.730  1.00  0.00           H  
ATOM   1801 1HH1 ARG   115      69.930  47.910  55.290  1.00  0.00           H  
ATOM   1802 2HH1 ARG   115      69.020  49.370  55.640  1.00  0.00           H  
ATOM   1803 1HH2 ARG   115      66.910  49.120  53.110  1.00  0.00           H  
ATOM   1804 2HH2 ARG   115      67.230  49.870  54.550  1.00  0.00           H  
ATOM   1805  N   SER   116      65.860  42.330  54.000  1.00  0.00           N  
ATOM   1806  CA  SER   116      64.600  41.580  54.170  1.00  0.00           C  
ATOM   1807  C   SER   116      63.320  42.460  54.140  1.00  0.00           C  
ATOM   1808  O   SER   116      62.330  41.970  53.740  1.00  0.00           O  
ATOM   1809  CB  SER   116      64.670  40.830  55.490  1.00  0.00           C  
ATOM   1810  OG  SER   116      66.040  40.180  55.670  1.00  0.00           O  
ATOM   1811  HN  SER   116      66.100  42.750  54.870  1.00  0.00           H  
ATOM   1812  HA  SER   116      64.520  40.900  53.330  1.00  0.00           H  
ATOM   1813  HB1 SER   116      63.810  40.140  55.610  1.00  0.00           H  
ATOM   1814  HB2 SER   116      64.500  41.520  56.340  1.00  0.00           H  
ATOM   1815  HG1 SER   116      66.570  40.940  55.910  1.00  0.00           H  
ATOM   1816  N   ASP   117      63.500  43.770  54.470  1.00  0.00           N  
ATOM   1817  CA  ASP   117      62.390  44.710  54.400  1.00  0.00           C  
ATOM   1818  C   ASP   117      62.290  45.380  52.970  1.00  0.00           C  
ATOM   1819  O   ASP   117      61.200  45.700  52.470  1.00  0.00           O  
ATOM   1820  CB  ASP   117      62.610  45.850  55.380  1.00  0.00           C  
ATOM   1821  CG  ASP   117      62.360  45.540  56.840  1.00  0.00           C  
ATOM   1822  OD1 ASP   117      61.370  44.810  57.150  1.00  0.00           O  
ATOM   1823  OD2 ASP   117      62.980  46.220  57.720  1.00  0.00           O1-
ATOM   1824  HN  ASP   117      64.260  44.150  55.000  1.00  0.00           H  
ATOM   1825  HA  ASP   117      61.450  44.240  54.640  1.00  0.00           H  
ATOM   1826  HB1 ASP   117      61.970  46.720  55.140  1.00  0.00           H  
ATOM   1827  HB2 ASP   117      63.670  46.160  55.260  1.00  0.00           H  
ATOM   1828  N   SER   118      63.420  45.530  52.340  1.00  0.00           N  
ATOM   1829  CA  SER   118      63.480  46.380  51.100  1.00  0.00           C  
ATOM   1830  C   SER   118      62.790  45.800  49.870  1.00  0.00           C  
ATOM   1831  O   SER   118      62.860  44.600  49.620  1.00  0.00           O  
ATOM   1832  CB  SER   118      64.980  46.630  50.780  1.00  0.00           C  
ATOM   1833  OG  SER   118      65.660  47.320  51.810  1.00  0.00           O  
ATOM   1834  HN  SER   118      64.270  45.230  52.770  1.00  0.00           H  
ATOM   1835  HA  SER   118      63.020  47.310  51.400  1.00  0.00           H  
ATOM   1836  HB1 SER   118      65.230  47.320  49.940  1.00  0.00           H  
ATOM   1837  HB2 SER   118      65.390  45.620  50.600  1.00  0.00           H  
ATOM   1838  HG1 SER   118      65.050  47.580  52.510  1.00  0.00           H  
ATOM   1839  N   ALA   119      62.130  46.660  49.080  1.00  0.00           N  
ATOM   1840  CA  ALA   119      61.210  46.190  48.070  1.00  0.00           C  
ATOM   1841  C   ALA   119      61.910  46.220  46.720  1.00  0.00           C  
ATOM   1842  O   ALA   119      61.360  45.670  45.740  1.00  0.00           O  
ATOM   1843  CB  ALA   119      59.950  47.060  48.130  1.00  0.00           C  
ATOM   1844  HN  ALA   119      62.230  47.650  49.110  1.00  0.00           H  
ATOM   1845  HA  ALA   119      60.880  45.170  48.210  1.00  0.00           H  
ATOM   1846  HB1 ALA   119      59.200  46.560  47.470  1.00  0.00           H  
ATOM   1847  HB2 ALA   119      60.140  48.140  47.930  1.00  0.00           H  
ATOM   1848  HB3 ALA   119      59.490  47.130  49.140  1.00  0.00           H  
ATOM   1849  N   PHE   120      63.130  46.910  46.560  1.00  0.00           N  
ATOM   1850  CA  PHE   120      63.910  47.090  45.290  1.00  0.00           C  
ATOM   1851  C   PHE   120      63.020  47.310  44.090  1.00  0.00           C  
ATOM   1852  O   PHE   120      62.050  48.040  44.120  1.00  0.00           O  
ATOM   1853  CB  PHE   120      65.010  46.040  45.080  1.00  0.00           C  
ATOM   1854  CG  PHE   120      65.880  45.940  46.300  1.00  0.00           C  
ATOM   1855  CD1 PHE   120      66.650  47.060  46.690  1.00  0.00           C  
ATOM   1856  CD2 PHE   120      65.940  44.780  46.990  1.00  0.00           C  
ATOM   1857  CE1 PHE   120      67.350  47.080  47.870  1.00  0.00           C  
ATOM   1858  CE2 PHE   120      66.580  44.790  48.260  1.00  0.00           C  
ATOM   1859  CZ  PHE   120      67.360  45.890  48.610  1.00  0.00           C  
ATOM   1860  HN  PHE   120      63.390  47.480  47.330  1.00  0.00           H  
ATOM   1861  HA  PHE   120      64.320  48.090  45.330  1.00  0.00           H  
ATOM   1862  HB1 PHE   120      65.580  46.300  44.170  1.00  0.00           H  
ATOM   1863  HB2 PHE   120      64.610  45.020  44.910  1.00  0.00           H  
ATOM   1864  HD1 PHE   120      66.640  48.000  46.160  1.00  0.00           H  
ATOM   1865  HD2 PHE   120      65.440  43.860  46.730  1.00  0.00           H  
ATOM   1866  HE1 PHE   120      68.030  47.860  48.200  1.00  0.00           H  
ATOM   1867  HE2 PHE   120      66.630  43.930  48.910  1.00  0.00           H  
ATOM   1868  HZ  PHE   120      68.030  45.930  49.460  1.00  0.00           H  
ATOM   1869  N   PHE   121      63.440  46.890  42.940  1.00  0.00           N  
ATOM   1870  CA  PHE   121      63.000  47.300  41.640  1.00  0.00           C  
ATOM   1871  C   PHE   121      62.090  46.320  40.970  1.00  0.00           C  
ATOM   1872  O   PHE   121      61.900  46.360  39.780  1.00  0.00           O  
ATOM   1873  CB  PHE   121      64.140  47.750  40.680  1.00  0.00           C  
ATOM   1874  CG  PHE   121      65.340  46.770  40.650  1.00  0.00           C  
ATOM   1875  CD1 PHE   121      65.290  45.370  40.890  1.00  0.00           C  
ATOM   1876  CD2 PHE   121      66.520  47.360  40.220  1.00  0.00           C  
ATOM   1877  CE1 PHE   121      66.430  44.620  40.620  1.00  0.00           C  
ATOM   1878  CE2 PHE   121      67.680  46.620  40.000  1.00  0.00           C  
ATOM   1879  CZ  PHE   121      67.620  45.220  40.200  1.00  0.00           C  
ATOM   1880  HN  PHE   121      64.320  46.420  42.960  1.00  0.00           H  
ATOM   1881  HA  PHE   121      62.520  48.260  41.700  1.00  0.00           H  
ATOM   1882  HB1 PHE   121      64.480  48.740  41.050  1.00  0.00           H  
ATOM   1883  HB2 PHE   121      63.690  47.730  39.660  1.00  0.00           H  
ATOM   1884  HD1 PHE   121      64.350  44.960  41.220  1.00  0.00           H  
ATOM   1885  HD2 PHE   121      66.620  48.400  39.960  1.00  0.00           H  
ATOM   1886  HE1 PHE   121      66.390  43.550  40.800  1.00  0.00           H  
ATOM   1887  HE2 PHE   121      68.580  47.050  39.590  1.00  0.00           H  
ATOM   1888  HZ  PHE   121      68.430  44.550  39.950  1.00  0.00           H  
ATOM   1889  N   TRP   122      61.420  45.340  41.640  1.00  0.00           N  
ATOM   1890  CA  TRP   122      60.590  44.370  40.910  1.00  0.00           C  
ATOM   1891  C   TRP   122      59.490  45.040  40.150  1.00  0.00           C  
ATOM   1892  O   TRP   122      59.280  44.810  38.930  1.00  0.00           O  
ATOM   1893  CB  TRP   122      59.890  43.340  41.910  1.00  0.00           C  
ATOM   1894  CG  TRP   122      60.770  42.730  42.990  1.00  0.00           C  
ATOM   1895  CD1 TRP   122      60.700  43.000  44.310  1.00  0.00           C  
ATOM   1896  CD2 TRP   122      62.110  42.160  42.800  1.00  0.00           C  
ATOM   1897  CE2 TRP   122      62.760  42.140  44.060  1.00  0.00           C  
ATOM   1898  CE3 TRP   122      62.830  41.730  41.700  1.00  0.00           C  
ATOM   1899  NE1 TRP   122      61.900  42.650  44.880  1.00  0.00           N  
ATOM   1900  CZ2 TRP   122      64.130  41.960  44.200  1.00  0.00           C  
ATOM   1901  CZ3 TRP   122      64.120  41.280  41.920  1.00  0.00           C  
ATOM   1902  CH2 TRP   122      64.760  41.450  43.130  1.00  0.00           C  
ATOM   1903  HN  TRP   122      61.400  45.190  42.620  1.00  0.00           H  
ATOM   1904  HA  TRP   122      61.230  43.900  40.180  1.00  0.00           H  
ATOM   1905  HB1 TRP   122      59.560  42.500  41.260  1.00  0.00           H  
ATOM   1906  HB2 TRP   122      58.990  43.780  42.400  1.00  0.00           H  
ATOM   1907  HD1 TRP   122      59.880  43.550  44.760  1.00  0.00           H  
ATOM   1908  HE1 TRP   122      62.110  42.880  45.810  1.00  0.00           H  
ATOM   1909  HE3 TRP   122      62.410  41.760  40.700  1.00  0.00           H  
ATOM   1910  HZ2 TRP   122      64.680  42.110  45.120  1.00  0.00           H  
ATOM   1911  HZ3 TRP   122      64.700  41.000  41.050  1.00  0.00           H  
ATOM   1912  HH2 TRP   122      65.800  41.190  43.230  1.00  0.00           H  
ATOM   1913  N   GLU   123      58.780  45.970  40.850  1.00  0.00           N  
ATOM   1914  CA  GLU   123      57.640  46.720  40.280  1.00  0.00           C  
ATOM   1915  C   GLU   123      58.070  47.700  39.200  1.00  0.00           C  
ATOM   1916  O   GLU   123      57.360  47.870  38.230  1.00  0.00           O  
ATOM   1917  CB  GLU   123      56.890  47.610  41.350  1.00  0.00           C  
ATOM   1918  CG  GLU   123      55.290  47.730  41.170  1.00  0.00           C  
ATOM   1919  CD  GLU   123      54.540  46.440  41.520  1.00  0.00           C  
ATOM   1920  OE1 GLU   123      54.860  45.320  40.990  1.00  0.00           O  
ATOM   1921  OE2 GLU   123      53.680  46.490  42.480  1.00  0.00           O1-
ATOM   1922  HN  GLU   123      58.980  46.200  41.790  1.00  0.00           H  
ATOM   1923  HA  GLU   123      56.900  46.080  39.820  1.00  0.00           H  
ATOM   1924  HB1 GLU   123      57.350  48.620  41.360  1.00  0.00           H  
ATOM   1925  HB2 GLU   123      57.130  47.050  42.280  1.00  0.00           H  
ATOM   1926  HG1 GLU   123      55.110  48.010  40.110  1.00  0.00           H  
ATOM   1927  HG2 GLU   123      55.050  48.610  41.800  1.00  0.00           H  
ATOM   1928  N   GLU   124      59.260  48.320  39.400  1.00  0.00           N  
ATOM   1929  CA  GLU   124      59.940  49.240  38.550  1.00  0.00           C  
ATOM   1930  C   GLU   124      60.250  48.700  37.160  1.00  0.00           C  
ATOM   1931  O   GLU   124      59.870  49.150  36.100  1.00  0.00           O  
ATOM   1932  CB  GLU   124      61.230  49.810  39.310  1.00  0.00           C  
ATOM   1933  CG  GLU   124      62.020  50.720  38.350  1.00  0.00           C  
ATOM   1934  CD  GLU   124      63.080  51.560  39.030  1.00  0.00           C  
ATOM   1935  OE1 GLU   124      62.950  52.780  39.160  1.00  0.00           O  
ATOM   1936  OE2 GLU   124      64.130  50.930  39.430  1.00  0.00           O1-
ATOM   1937  HN  GLU   124      59.790  48.000  40.190  1.00  0.00           H  
ATOM   1938  HA  GLU   124      59.270  50.080  38.400  1.00  0.00           H  
ATOM   1939  HB1 GLU   124      61.900  49.000  39.690  1.00  0.00           H  
ATOM   1940  HB2 GLU   124      60.880  50.440  40.150  1.00  0.00           H  
ATOM   1941  HG1 GLU   124      61.380  51.480  37.860  1.00  0.00           H  
ATOM   1942  HG2 GLU   124      62.550  50.110  37.580  1.00  0.00           H  
ATOM   1943  N   ARG   125      60.770  47.500  37.270  1.00  0.00           N  
ATOM   1944  CA  ARG   125      61.040  46.590  36.150  1.00  0.00           C  
ATOM   1945  C   ARG   125      59.790  46.290  35.360  1.00  0.00           C  
ATOM   1946  O   ARG   125      59.890  46.500  34.110  1.00  0.00           O  
ATOM   1947  CB  ARG   125      61.660  45.260  36.560  1.00  0.00           C  
ATOM   1948  CG  ARG   125      62.170  44.520  35.330  1.00  0.00           C  
ATOM   1949  CD  ARG   125      61.890  43.030  35.370  1.00  0.00           C  
ATOM   1950  NE  ARG   125      60.460  42.830  34.980  1.00  0.00           N  
ATOM   1951  CZ  ARG   125      60.050  41.800  34.330  1.00  0.00           C  
ATOM   1952  NH1 ARG   125      60.850  40.960  33.730  1.00  0.00           N1+
ATOM   1953  NH2 ARG   125      58.760  41.470  34.380  1.00  0.00           N  
ATOM   1954  HN  ARG   125      61.130  47.130  38.130  1.00  0.00           H  
ATOM   1955  HA  ARG   125      61.680  47.100  35.430  1.00  0.00           H  
ATOM   1956  HB1 ARG   125      60.950  44.590  37.080  1.00  0.00           H  
ATOM   1957  HB2 ARG   125      62.540  45.490  37.200  1.00  0.00           H  
ATOM   1958  HG1 ARG   125      63.280  44.570  35.340  1.00  0.00           H  
ATOM   1959  HG2 ARG   125      61.820  44.920  34.360  1.00  0.00           H  
ATOM   1960  HD1 ARG   125      61.980  42.650  36.410  1.00  0.00           H  
ATOM   1961  HD2 ARG   125      62.580  42.470  34.710  1.00  0.00           H  
ATOM   1962  HE  ARG   125      59.660  43.300  35.360  1.00  0.00           H  
ATOM   1963 1HH1 ARG   125      61.750  40.830  34.130  1.00  0.00           H  
ATOM   1964 2HH1 ARG   125      60.530  40.150  33.240  1.00  0.00           H  
ATOM   1965 1HH2 ARG   125      58.230  41.950  35.070  1.00  0.00           H  
ATOM   1966 2HH2 ARG   125      58.500  40.590  33.990  1.00  0.00           H  
ATOM   1967  N   ASP   126      58.660  46.000  36.020  1.00  0.00           N  
ATOM   1968  CA  ASP   126      57.410  45.810  35.350  1.00  0.00           C  
ATOM   1969  C   ASP   126      56.790  47.000  34.690  1.00  0.00           C  
ATOM   1970  O   ASP   126      56.150  46.820  33.610  1.00  0.00           O  
ATOM   1971  CB  ASP   126      56.410  45.240  36.360  1.00  0.00           C  
ATOM   1972  CG  ASP   126      56.710  43.750  36.660  1.00  0.00           C  
ATOM   1973  OD1 ASP   126      56.180  43.180  37.670  1.00  0.00           O  
ATOM   1974  OD2 ASP   126      57.600  43.150  36.030  1.00  0.00           O1-
ATOM   1975  HN  ASP   126      58.640  46.040  37.010  1.00  0.00           H  
ATOM   1976  HA  ASP   126      57.480  45.070  34.570  1.00  0.00           H  
ATOM   1977  HB1 ASP   126      55.380  45.300  35.960  1.00  0.00           H  
ATOM   1978  HB2 ASP   126      56.470  45.830  37.300  1.00  0.00           H  
ATOM   1979  N   ILE   127      56.980  48.210  35.150  1.00  0.00           N  
ATOM   1980  CA  ILE   127      56.590  49.420  34.490  1.00  0.00           C  
ATOM   1981  C   ILE   127      57.390  49.790  33.270  1.00  0.00           C  
ATOM   1982  O   ILE   127      56.850  50.140  32.220  1.00  0.00           O  
ATOM   1983  CB  ILE   127      56.740  50.580  35.530  1.00  0.00           C  
ATOM   1984  CG1 ILE   127      55.370  50.640  36.320  1.00  0.00           C  
ATOM   1985  CG2 ILE   127      57.140  51.970  34.920  1.00  0.00           C  
ATOM   1986  CD  ILE   127      55.560  51.400  37.620  1.00  0.00           C  
ATOM   1987  HN  ILE   127      57.360  48.230  36.080  1.00  0.00           H  
ATOM   1988  HA  ILE   127      55.540  49.390  34.240  1.00  0.00           H  
ATOM   1989  HB  ILE   127      57.510  50.280  36.270  1.00  0.00           H  
ATOM   1990 1HG1 ILE   127      54.990  49.610  36.420  1.00  0.00           H  
ATOM   1991 2HG1 ILE   127      54.640  51.130  35.640  1.00  0.00           H  
ATOM   1992 1HG2 ILE   127      56.510  52.090  34.020  1.00  0.00           H  
ATOM   1993 2HG2 ILE   127      58.240  52.080  34.810  1.00  0.00           H  
ATOM   1994 3HG2 ILE   127      56.950  52.800  35.640  1.00  0.00           H  
ATOM   1995  HD1 ILE   127      56.010  52.410  37.500  1.00  0.00           H  
ATOM   1996  HD2 ILE   127      56.290  50.820  38.230  1.00  0.00           H  
ATOM   1997  HD3 ILE   127      54.620  51.550  38.190  1.00  0.00           H  
ATOM   1998  N   MET   128      58.690  49.620  33.390  1.00  0.00           N  
ATOM   1999  CA  MET   128      59.710  49.920  32.360  1.00  0.00           C  
ATOM   2000  C   MET   128      59.520  48.920  31.250  1.00  0.00           C  
ATOM   2001  O   MET   128      59.500  49.270  30.040  1.00  0.00           O  
ATOM   2002  CB  MET   128      61.160  49.900  32.930  1.00  0.00           C  
ATOM   2003  CG  MET   128      61.510  51.070  33.910  1.00  0.00           C  
ATOM   2004  SD  MET   128      63.230  51.030  34.230  1.00  0.00           S  
ATOM   2005  CE  MET   128      63.310  52.480  35.350  1.00  0.00           C  
ATOM   2006  HN  MET   128      59.100  49.480  34.290  1.00  0.00           H  
ATOM   2007  HA  MET   128      59.500  50.930  32.040  1.00  0.00           H  
ATOM   2008  HB1 MET   128      61.900  50.030  32.120  1.00  0.00           H  
ATOM   2009  HB2 MET   128      61.340  48.880  33.340  1.00  0.00           H  
ATOM   2010  HG1 MET   128      60.910  51.130  34.850  1.00  0.00           H  
ATOM   2011  HG2 MET   128      61.340  52.050  33.430  1.00  0.00           H  
ATOM   2012  HE1 MET   128      64.360  52.840  35.450  1.00  0.00           H  
ATOM   2013  HE2 MET   128      63.030  52.200  36.390  1.00  0.00           H  
ATOM   2014  HE3 MET   128      62.620  53.240  34.920  1.00  0.00           H  
ATOM   2015  N   ALA   129      59.250  47.610  31.590  1.00  0.00           N  
ATOM   2016  CA  ALA   129      58.970  46.530  30.670  1.00  0.00           C  
ATOM   2017  C   ALA   129      57.660  46.610  29.910  1.00  0.00           C  
ATOM   2018  O   ALA   129      57.660  46.270  28.720  1.00  0.00           O  
ATOM   2019  CB  ALA   129      58.940  45.200  31.510  1.00  0.00           C  
ATOM   2020  HN  ALA   129      59.430  47.380  32.550  1.00  0.00           H  
ATOM   2021  HA  ALA   129      59.830  46.350  30.050  1.00  0.00           H  
ATOM   2022  HB1 ALA   129      58.800  44.260  30.930  1.00  0.00           H  
ATOM   2023  HB2 ALA   129      58.100  45.170  32.240  1.00  0.00           H  
ATOM   2024  HB3 ALA   129      59.890  45.040  32.060  1.00  0.00           H  
ATOM   2025  N   PHE   130      56.580  46.990  30.550  1.00  0.00           N  
ATOM   2026  CA  PHE   130      55.290  46.810  29.960  1.00  0.00           C  
ATOM   2027  C   PHE   130      54.460  47.970  29.580  1.00  0.00           C  
ATOM   2028  O   PHE   130      53.400  47.750  28.960  1.00  0.00           O  
ATOM   2029  CB  PHE   130      54.400  45.880  30.790  1.00  0.00           C  
ATOM   2030  CG  PHE   130      55.050  44.560  31.120  1.00  0.00           C  
ATOM   2031  CD1 PHE   130      55.310  44.140  32.450  1.00  0.00           C  
ATOM   2032  CD2 PHE   130      55.590  43.770  30.040  1.00  0.00           C  
ATOM   2033  CE1 PHE   130      56.040  42.960  32.630  1.00  0.00           C  
ATOM   2034  CE2 PHE   130      56.310  42.640  30.260  1.00  0.00           C  
ATOM   2035  CZ  PHE   130      56.510  42.200  31.570  1.00  0.00           C  
ATOM   2036  HN  PHE   130      56.620  47.250  31.510  1.00  0.00           H  
ATOM   2037  HA  PHE   130      55.380  46.220  29.060  1.00  0.00           H  
ATOM   2038  HB1 PHE   130      53.500  45.610  30.210  1.00  0.00           H  
ATOM   2039  HB2 PHE   130      54.130  46.430  31.720  1.00  0.00           H  
ATOM   2040  HD1 PHE   130      55.050  44.710  33.320  1.00  0.00           H  
ATOM   2041  HD2 PHE   130      55.380  44.210  29.070  1.00  0.00           H  
ATOM   2042  HE1 PHE   130      56.270  42.660  33.650  1.00  0.00           H  
ATOM   2043  HE2 PHE   130      56.580  41.910  29.510  1.00  0.00           H  
ATOM   2044  HZ  PHE   130      57.080  41.310  31.810  1.00  0.00           H  
ATOM   2045  N   ALA   131      54.760  49.250  29.940  1.00  0.00           N  
ATOM   2046  CA  ALA   131      54.030  50.490  29.540  1.00  0.00           C  
ATOM   2047  C   ALA   131      54.170  50.640  28.010  1.00  0.00           C  
ATOM   2048  O   ALA   131      53.180  51.030  27.420  1.00  0.00           O  
ATOM   2049  CB  ALA   131      54.570  51.710  30.230  1.00  0.00           C  
ATOM   2050  HN  ALA   131      55.490  49.440  30.590  1.00  0.00           H  
ATOM   2051  HA  ALA   131      53.020  50.340  29.900  1.00  0.00           H  
ATOM   2052  HB1 ALA   131      54.320  51.650  31.310  1.00  0.00           H  
ATOM   2053  HB2 ALA   131      54.100  52.580  29.710  1.00  0.00           H  
ATOM   2054  HB3 ALA   131      55.670  51.820  30.260  1.00  0.00           H  
ATOM   2055  N   ASN   132      55.310  50.280  27.410  1.00  0.00           N  
ATOM   2056  CA  ASN   132      55.610  50.150  25.970  1.00  0.00           C  
ATOM   2057  C   ASN   132      55.060  51.370  25.130  1.00  0.00           C  
ATOM   2058  O   ASN   132      54.270  51.320  24.140  1.00  0.00           O  
ATOM   2059  CB  ASN   132      54.880  48.900  25.440  1.00  0.00           C  
ATOM   2060  CG  ASN   132      55.440  47.590  26.100  1.00  0.00           C  
ATOM   2061  ND2 ASN   132      56.780  47.400  26.220  1.00  0.00           N  
ATOM   2062  OD1 ASN   132      54.570  46.740  26.420  1.00  0.00           O  
ATOM   2063  HN  ASN   132      56.090  50.070  28.000  1.00  0.00           H  
ATOM   2064  HA  ASN   132      56.690  50.170  25.990  1.00  0.00           H  
ATOM   2065  HB1 ASN   132      55.040  48.720  24.360  1.00  0.00           H  
ATOM   2066  HB2 ASN   132      53.780  48.860  25.610  1.00  0.00           H  
ATOM   2067 1HD2 ASN   132      57.070  46.730  26.910  1.00  0.00           H  
ATOM   2068 2HD2 ASN   132      57.480  47.930  25.750  1.00  0.00           H  
ATOM   2069  N   SER   133      55.460  52.540  25.520  1.00  0.00           N  
ATOM   2070  CA  SER   133      54.990  53.790  24.870  1.00  0.00           C  
ATOM   2071  C   SER   133      56.110  54.850  25.080  1.00  0.00           C  
ATOM   2072  O   SER   133      56.950  54.690  25.940  1.00  0.00           O  
ATOM   2073  CB  SER   133      53.750  54.390  25.630  1.00  0.00           C  
ATOM   2074  OG  SER   133      52.710  53.450  25.670  1.00  0.00           O  
ATOM   2075  HN  SER   133      56.090  52.600  26.290  1.00  0.00           H  
ATOM   2076  HA  SER   133      54.790  53.710  23.810  1.00  0.00           H  
ATOM   2077  HB1 SER   133      53.410  55.300  25.070  1.00  0.00           H  
ATOM   2078  HB2 SER   133      54.090  54.520  26.680  1.00  0.00           H  
ATOM   2079  HG1 SER   133      53.100  52.730  26.170  1.00  0.00           H  
ATOM   2080  N   PRO   134      56.270  55.910  24.250  1.00  0.00           N  
ATOM   2081  CA  PRO   134      57.500  56.610  24.210  1.00  0.00           C  
ATOM   2082  C   PRO   134      57.720  57.650  25.320  1.00  0.00           C  
ATOM   2083  O   PRO   134      58.700  58.390  25.240  1.00  0.00           O  
ATOM   2084  CB  PRO   134      57.620  57.100  22.720  1.00  0.00           C  
ATOM   2085  CG  PRO   134      56.180  57.270  22.300  1.00  0.00           C  
ATOM   2086  CD  PRO   134      55.500  56.150  23.020  1.00  0.00           C  
ATOM   2087  HA  PRO   134      58.250  55.830  24.290  1.00  0.00           H  
ATOM   2088  HB1 PRO   134      58.020  56.290  22.080  1.00  0.00           H  
ATOM   2089  HB2 PRO   134      58.200  58.040  22.650  1.00  0.00           H  
ATOM   2090  HG1 PRO   134      55.850  58.270  22.650  1.00  0.00           H  
ATOM   2091  HG2 PRO   134      56.040  57.130  21.200  1.00  0.00           H  
ATOM   2092  HD1 PRO   134      54.430  56.400  23.200  1.00  0.00           H  
ATOM   2093  HD2 PRO   134      55.480  55.220  22.420  1.00  0.00           H  
ATOM   2094  N   TRP   135      56.780  57.750  26.230  1.00  0.00           N  
ATOM   2095  CA  TRP   135      56.850  58.520  27.410  1.00  0.00           C  
ATOM   2096  C   TRP   135      57.060  57.620  28.610  1.00  0.00           C  
ATOM   2097  O   TRP   135      57.060  58.010  29.780  1.00  0.00           O  
ATOM   2098  CB  TRP   135      55.530  59.330  27.700  1.00  0.00           C  
ATOM   2099  CG  TRP   135      54.360  58.500  27.290  1.00  0.00           C  
ATOM   2100  CD1 TRP   135      53.570  57.740  28.060  1.00  0.00           C  
ATOM   2101  CD2 TRP   135      53.800  58.480  25.960  1.00  0.00           C  
ATOM   2102  CE2 TRP   135      52.600  57.720  26.020  1.00  0.00           C  
ATOM   2103  CE3 TRP   135      54.080  59.190  24.810  1.00  0.00           C  
ATOM   2104  NE1 TRP   135      52.490  57.270  27.340  1.00  0.00           N  
ATOM   2105  CZ2 TRP   135      51.730  57.630  24.920  1.00  0.00           C  
ATOM   2106  CZ3 TRP   135      53.240  59.000  23.650  1.00  0.00           C  
ATOM   2107  CH2 TRP   135      52.140  58.300  23.720  1.00  0.00           C  
ATOM   2108  HN  TRP   135      55.980  57.170  26.070  1.00  0.00           H  
ATOM   2109  HA  TRP   135      57.710  59.160  27.430  1.00  0.00           H  
ATOM   2110  HB1 TRP   135      55.640  60.290  27.150  1.00  0.00           H  
ATOM   2111  HB2 TRP   135      55.410  59.630  28.760  1.00  0.00           H  
ATOM   2112  HD1 TRP   135      53.770  57.570  29.110  1.00  0.00           H  
ATOM   2113  HE1 TRP   135      51.750  56.680  27.590  1.00  0.00           H  
ATOM   2114  HE3 TRP   135      55.020  59.720  24.820  1.00  0.00           H  
ATOM   2115  HZ2 TRP   135      50.810  57.060  24.880  1.00  0.00           H  
ATOM   2116  HZ3 TRP   135      53.630  59.490  22.770  1.00  0.00           H  
ATOM   2117  HH2 TRP   135      51.430  58.290  22.900  1.00  0.00           H  
ATOM   2118  N   VAL   136      57.460  56.380  28.400  1.00  0.00           N  
ATOM   2119  CA  VAL   136      57.960  55.490  29.450  1.00  0.00           C  
ATOM   2120  C   VAL   136      59.300  54.970  28.980  1.00  0.00           C  
ATOM   2121  O   VAL   136      59.570  54.690  27.820  1.00  0.00           O  
ATOM   2122  CB  VAL   136      57.000  54.400  29.980  1.00  0.00           C  
ATOM   2123  CG1 VAL   136      57.750  53.520  31.040  1.00  0.00           C  
ATOM   2124  CG2 VAL   136      55.750  55.010  30.710  1.00  0.00           C  
ATOM   2125  HN  VAL   136      57.680  55.960  27.520  1.00  0.00           H  
ATOM   2126  HA  VAL   136      58.180  56.110  30.310  1.00  0.00           H  
ATOM   2127  HB  VAL   136      56.660  53.780  29.120  1.00  0.00           H  
ATOM   2128 1HG1 VAL   136      58.100  54.050  31.950  1.00  0.00           H  
ATOM   2129 2HG1 VAL   136      58.590  53.050  30.490  1.00  0.00           H  
ATOM   2130 3HG1 VAL   136      57.150  52.670  31.420  1.00  0.00           H  
ATOM   2131 1HG2 VAL   136      55.290  54.170  31.280  1.00  0.00           H  
ATOM   2132 2HG2 VAL   136      55.080  55.570  30.020  1.00  0.00           H  
ATOM   2133 3HG2 VAL   136      56.080  55.770  31.460  1.00  0.00           H  
ATOM   2134  N   VAL   137      60.280  55.100  29.930  1.00  0.00           N  
ATOM   2135  CA  VAL   137      61.600  54.500  29.850  1.00  0.00           C  
ATOM   2136  C   VAL   137      61.550  53.050  29.450  1.00  0.00           C  
ATOM   2137  O   VAL   137      61.050  52.280  30.230  1.00  0.00           O  
ATOM   2138  CB  VAL   137      62.500  54.790  31.100  1.00  0.00           C  
ATOM   2139  CG1 VAL   137      63.640  53.790  31.410  1.00  0.00           C  
ATOM   2140  CG2 VAL   137      62.970  56.280  31.180  1.00  0.00           C  
ATOM   2141  HN  VAL   137      60.090  55.600  30.770  1.00  0.00           H  
ATOM   2142  HA  VAL   137      62.080  54.970  29.010  1.00  0.00           H  
ATOM   2143  HB  VAL   137      61.730  54.650  31.900  1.00  0.00           H  
ATOM   2144 1HG1 VAL   137      63.250  52.750  31.450  1.00  0.00           H  
ATOM   2145 2HG1 VAL   137      64.070  54.090  32.390  1.00  0.00           H  
ATOM   2146 3HG1 VAL   137      64.430  53.820  30.620  1.00  0.00           H  
ATOM   2147 1HG2 VAL   137      63.320  56.560  32.190  1.00  0.00           H  
ATOM   2148 2HG2 VAL   137      62.200  56.980  30.780  1.00  0.00           H  
ATOM   2149 3HG2 VAL   137      63.890  56.350  30.550  1.00  0.00           H  
ATOM   2150  N   GLN   138      62.030  52.800  28.240  1.00  0.00           N  
ATOM   2151  CA  GLN   138      61.900  51.460  27.700  1.00  0.00           C  
ATOM   2152  C   GLN   138      63.020  50.530  28.150  1.00  0.00           C  
ATOM   2153  O   GLN   138      64.210  50.850  27.990  1.00  0.00           O  
ATOM   2154  CB  GLN   138      61.730  51.500  26.210  1.00  0.00           C  
ATOM   2155  CG  GLN   138      62.660  50.560  25.380  1.00  0.00           C  
ATOM   2156  CD  GLN   138      62.370  50.680  23.890  1.00  0.00           C  
ATOM   2157  NE2 GLN   138      62.750  51.840  23.320  1.00  0.00           N  
ATOM   2158  OE1 GLN   138      61.690  49.800  23.370  1.00  0.00           O  
ATOM   2159  HN  GLN   138      62.380  53.490  27.600  1.00  0.00           H  
ATOM   2160  HA  GLN   138      60.950  51.080  28.050  1.00  0.00           H  
ATOM   2161  HB1 GLN   138      61.870  52.520  25.770  1.00  0.00           H  
ATOM   2162  HB2 GLN   138      60.670  51.270  25.960  1.00  0.00           H  
ATOM   2163  HG1 GLN   138      62.480  49.510  25.700  1.00  0.00           H  
ATOM   2164  HG2 GLN   138      63.740  50.670  25.610  1.00  0.00           H  
ATOM   2165 1HE2 GLN   138      62.520  51.910  22.350  1.00  0.00           H  
ATOM   2166 2HE2 GLN   138      63.360  52.460  23.800  1.00  0.00           H  
ATOM   2167  N   LEU   139      62.650  49.380  28.710  1.00  0.00           N  
ATOM   2168  CA  LEU   139      63.470  48.210  29.100  1.00  0.00           C  
ATOM   2169  C   LEU   139      63.860  47.390  27.850  1.00  0.00           C  
ATOM   2170  O   LEU   139      63.000  47.190  27.030  1.00  0.00           O  
ATOM   2171  CB  LEU   139      62.750  47.310  30.110  1.00  0.00           C  
ATOM   2172  CG  LEU   139      63.560  46.040  30.490  1.00  0.00           C  
ATOM   2173  CD1 LEU   139      64.910  46.470  31.170  1.00  0.00           C  
ATOM   2174  CD2 LEU   139      62.680  45.140  31.280  1.00  0.00           C  
ATOM   2175  HN  LEU   139      61.690  49.180  28.550  1.00  0.00           H  
ATOM   2176  HA  LEU   139      64.350  48.610  29.580  1.00  0.00           H  
ATOM   2177  HB1 LEU   139      61.780  46.990  29.680  1.00  0.00           H  
ATOM   2178  HB2 LEU   139      62.560  47.880  31.040  1.00  0.00           H  
ATOM   2179  HG  LEU   139      63.750  45.480  29.540  1.00  0.00           H  
ATOM   2180 1HD1 LEU   139      65.520  45.620  31.550  1.00  0.00           H  
ATOM   2181 2HD1 LEU   139      64.660  47.200  31.970  1.00  0.00           H  
ATOM   2182 3HD1 LEU   139      65.630  46.990  30.510  1.00  0.00           H  
ATOM   2183 1HD2 LEU   139      62.620  45.480  32.340  1.00  0.00           H  
ATOM   2184 2HD2 LEU   139      63.140  44.140  31.440  1.00  0.00           H  
ATOM   2185 3HD2 LEU   139      61.720  45.040  30.730  1.00  0.00           H  
ATOM   2186  N   PHE   140      65.150  46.980  27.710  1.00  0.00           N  
ATOM   2187  CA  PHE   140      65.590  46.220  26.490  1.00  0.00           C  
ATOM   2188  C   PHE   140      65.890  44.810  26.970  1.00  0.00           C  
ATOM   2189  O   PHE   140      65.460  43.790  26.410  1.00  0.00           O  
ATOM   2190  CB  PHE   140      66.870  46.840  25.840  1.00  0.00           C  
ATOM   2191  CG  PHE   140      66.500  48.090  25.200  1.00  0.00           C  
ATOM   2192  CD1 PHE   140      65.610  48.100  24.110  1.00  0.00           C  
ATOM   2193  CD2 PHE   140      66.880  49.330  25.670  1.00  0.00           C  
ATOM   2194  CE1 PHE   140      65.350  49.230  23.360  1.00  0.00           C  
ATOM   2195  CE2 PHE   140      66.530  50.520  25.020  1.00  0.00           C  
ATOM   2196  CZ  PHE   140      65.750  50.490  23.860  1.00  0.00           C  
ATOM   2197  HN  PHE   140      65.840  47.020  28.430  1.00  0.00           H  
ATOM   2198  HA  PHE   140      64.810  46.180  25.750  1.00  0.00           H  
ATOM   2199  HB1 PHE   140      67.440  46.280  25.060  1.00  0.00           H  
ATOM   2200  HB2 PHE   140      67.550  47.090  26.680  1.00  0.00           H  
ATOM   2201  HD1 PHE   140      65.380  47.140  23.680  1.00  0.00           H  
ATOM   2202  HD2 PHE   140      67.540  49.400  26.520  1.00  0.00           H  
ATOM   2203  HE1 PHE   140      64.850  49.020  22.430  1.00  0.00           H  
ATOM   2204  HE2 PHE   140      66.890  51.490  25.330  1.00  0.00           H  
ATOM   2205  HZ  PHE   140      65.480  51.410  23.350  1.00  0.00           H  
ATOM   2206  N   TYR   141      66.700  44.610  28.030  1.00  0.00           N  
ATOM   2207  CA  TYR   141      67.100  43.300  28.490  1.00  0.00           C  
ATOM   2208  C   TYR   141      67.350  43.400  30.010  1.00  0.00           C  
ATOM   2209  O   TYR   141      67.940  44.300  30.590  1.00  0.00           O  
ATOM   2210  CB  TYR   141      68.320  42.710  27.840  1.00  0.00           C  
ATOM   2211  CG  TYR   141      68.110  41.730  26.700  1.00  0.00           C  
ATOM   2212  CD1 TYR   141      68.270  40.340  26.780  1.00  0.00           C  
ATOM   2213  CD2 TYR   141      67.730  42.250  25.440  1.00  0.00           C  
ATOM   2214  CE1 TYR   141      68.160  39.510  25.670  1.00  0.00           C  
ATOM   2215  CE2 TYR   141      67.640  41.420  24.270  1.00  0.00           C  
ATOM   2216  CZ  TYR   141      67.860  40.050  24.480  1.00  0.00           C  
ATOM   2217  OH  TYR   141      67.840  39.200  23.330  1.00  0.00           O  
ATOM   2218  HN  TYR   141      67.210  45.330  28.490  1.00  0.00           H  
ATOM   2219  HA  TYR   141      66.230  42.660  28.500  1.00  0.00           H  
ATOM   2220  HB1 TYR   141      68.930  42.230  28.640  1.00  0.00           H  
ATOM   2221  HB2 TYR   141      68.970  43.470  27.350  1.00  0.00           H  
ATOM   2222  HD1 TYR   141      68.660  39.970  27.720  1.00  0.00           H  
ATOM   2223  HD2 TYR   141      67.710  43.330  25.370  1.00  0.00           H  
ATOM   2224  HE1 TYR   141      68.290  38.450  25.850  1.00  0.00           H  
ATOM   2225  HE2 TYR   141      67.580  41.920  23.310  1.00  0.00           H  
ATOM   2226  HH  TYR   141      67.630  39.680  22.530  1.00  0.00           H  
ATOM   2227  N   ALA   142      66.830  42.310  30.680  1.00  0.00           N  
ATOM   2228  CA  ALA   142      67.120  42.070  32.070  1.00  0.00           C  
ATOM   2229  C   ALA   142      67.700  40.630  32.250  1.00  0.00           C  
ATOM   2230  O   ALA   142      67.290  39.660  31.560  1.00  0.00           O  
ATOM   2231  CB  ALA   142      65.850  42.200  32.880  1.00  0.00           C  
ATOM   2232  HN  ALA   142      66.410  41.540  30.210  1.00  0.00           H  
ATOM   2233  HA  ALA   142      67.870  42.770  32.380  1.00  0.00           H  
ATOM   2234  HB1 ALA   142      65.260  41.260  32.860  1.00  0.00           H  
ATOM   2235  HB2 ALA   142      65.160  43.010  32.540  1.00  0.00           H  
ATOM   2236  HB3 ALA   142      66.120  42.350  33.950  1.00  0.00           H  
ATOM   2237  N   PHE   143      68.610  40.550  33.180  1.00  0.00           N  
ATOM   2238  CA  PHE   143      69.370  39.330  33.510  1.00  0.00           C  
ATOM   2239  C   PHE   143      69.600  39.210  35.000  1.00  0.00           C  
ATOM   2240  O   PHE   143      69.230  40.030  35.830  1.00  0.00           O  
ATOM   2241  CB  PHE   143      70.800  39.340  32.860  1.00  0.00           C  
ATOM   2242  CG  PHE   143      70.930  39.730  31.410  1.00  0.00           C  
ATOM   2243  CD1 PHE   143      71.040  38.700  30.450  1.00  0.00           C  
ATOM   2244  CD2 PHE   143      71.120  41.050  31.040  1.00  0.00           C  
ATOM   2245  CE1 PHE   143      71.300  39.080  29.110  1.00  0.00           C  
ATOM   2246  CE2 PHE   143      71.420  41.370  29.720  1.00  0.00           C  
ATOM   2247  CZ  PHE   143      71.480  40.430  28.720  1.00  0.00           C  
ATOM   2248  HN  PHE   143      68.780  41.360  33.740  1.00  0.00           H  
ATOM   2249  HA  PHE   143      68.850  38.470  33.100  1.00  0.00           H  
ATOM   2250  HB1 PHE   143      71.230  38.320  32.950  1.00  0.00           H  
ATOM   2251  HB2 PHE   143      71.440  40.000  33.480  1.00  0.00           H  
ATOM   2252  HD1 PHE   143      70.740  37.690  30.710  1.00  0.00           H  
ATOM   2253  HD2 PHE   143      71.180  41.870  31.740  1.00  0.00           H  
ATOM   2254  HE1 PHE   143      71.390  38.260  28.410  1.00  0.00           H  
ATOM   2255  HE2 PHE   143      71.650  42.390  29.460  1.00  0.00           H  
ATOM   2256  HZ  PHE   143      71.640  40.740  27.700  1.00  0.00           H  
ATOM   2257  N   GLN   144      70.260  38.110  35.290  1.00  0.00           N  
ATOM   2258  CA  GLN   144      70.960  37.830  36.510  1.00  0.00           C  
ATOM   2259  C   GLN   144      72.250  37.160  36.130  1.00  0.00           C  
ATOM   2260  O   GLN   144      72.390  36.520  35.100  1.00  0.00           O  
ATOM   2261  CB  GLN   144      70.170  36.780  37.410  1.00  0.00           C  
ATOM   2262  CG  GLN   144      70.130  35.240  37.070  1.00  0.00           C  
ATOM   2263  CD  GLN   144      69.350  34.470  38.050  1.00  0.00           C  
ATOM   2264  NE2 GLN   144      68.350  33.760  37.630  1.00  0.00           N  
ATOM   2265  OE1 GLN   144      69.610  34.560  39.250  1.00  0.00           O  
ATOM   2266  HN  GLN   144      70.570  37.500  34.560  1.00  0.00           H  
ATOM   2267  HA  GLN   144      71.200  38.720  37.060  1.00  0.00           H  
ATOM   2268  HB1 GLN   144      69.140  37.190  37.510  1.00  0.00           H  
ATOM   2269  HB2 GLN   144      70.530  37.030  38.430  1.00  0.00           H  
ATOM   2270  HG1 GLN   144      71.190  34.910  37.100  1.00  0.00           H  
ATOM   2271  HG2 GLN   144      69.700  35.290  36.050  1.00  0.00           H  
ATOM   2272 1HE2 GLN   144      67.770  33.400  38.360  1.00  0.00           H  
ATOM   2273 2HE2 GLN   144      68.100  33.710  36.660  1.00  0.00           H  
ATOM   2274  N   ASP   145      73.160  37.180  37.090  1.00  0.00           N  
ATOM   2275  CA  ASP   145      74.280  36.280  37.240  1.00  0.00           C  
ATOM   2276  C   ASP   145      74.240  35.700  38.680  1.00  0.00           C  
ATOM   2277  O   ASP   145      73.230  35.720  39.370  1.00  0.00           O  
ATOM   2278  CB  ASP   145      75.640  36.970  37.010  1.00  0.00           C  
ATOM   2279  CG  ASP   145      75.860  37.540  35.600  1.00  0.00           C  
ATOM   2280  OD1 ASP   145      76.350  38.660  35.560  1.00  0.00           O  
ATOM   2281  OD2 ASP   145      75.630  36.890  34.570  1.00  0.00           O1-
ATOM   2282  HN  ASP   145      73.010  37.830  37.840  1.00  0.00           H  
ATOM   2283  HA  ASP   145      74.200  35.440  36.570  1.00  0.00           H  
ATOM   2284  HB1 ASP   145      76.530  36.340  37.230  1.00  0.00           H  
ATOM   2285  HB2 ASP   145      75.650  37.800  37.750  1.00  0.00           H  
ATOM   2286  N   ASP   146      75.310  35.030  39.200  1.00  0.00           N  
ATOM   2287  CA  ASP   146      75.270  34.320  40.460  1.00  0.00           C  
ATOM   2288  C   ASP   146      74.900  35.230  41.590  1.00  0.00           C  
ATOM   2289  O   ASP   146      74.090  34.890  42.420  1.00  0.00           O  
ATOM   2290  CB  ASP   146      76.490  33.450  40.540  1.00  0.00           C  
ATOM   2291  CG  ASP   146      77.830  34.190  40.600  1.00  0.00           C  
ATOM   2292  OD1 ASP   146      78.850  33.500  40.820  1.00  0.00           O  
ATOM   2293  OD2 ASP   146      77.820  35.400  40.650  1.00  0.00           O1-
ATOM   2294  HN  ASP   146      76.220  34.960  38.790  1.00  0.00           H  
ATOM   2295  HA  ASP   146      74.420  33.670  40.290  1.00  0.00           H  
ATOM   2296  HB1 ASP   146      76.580  32.670  39.750  1.00  0.00           H  
ATOM   2297  HB2 ASP   146      76.510  32.860  41.480  1.00  0.00           H  
ATOM   2298  N   ARG   147      75.530  36.450  41.630  1.00  0.00           N  
ATOM   2299  CA  ARG   147      75.400  37.510  42.670  1.00  0.00           C  
ATOM   2300  C   ARG   147      74.880  38.850  42.210  1.00  0.00           C  
ATOM   2301  O   ARG   147      74.750  39.740  43.050  1.00  0.00           O  
ATOM   2302  CB  ARG   147      76.780  37.830  43.300  1.00  0.00           C  
ATOM   2303  CG  ARG   147      77.940  38.240  42.280  1.00  0.00           C  
ATOM   2304  CD  ARG   147      79.400  37.810  42.780  1.00  0.00           C  
ATOM   2305  NE  ARG   147      79.570  36.280  42.640  1.00  0.00           N  
ATOM   2306  CZ  ARG   147      80.220  35.500  43.450  1.00  0.00           C  
ATOM   2307  NH1 ARG   147      81.010  35.940  44.430  1.00  0.00           N1+
ATOM   2308  NH2 ARG   147      80.130  34.250  43.140  1.00  0.00           N  
ATOM   2309  HN  ARG   147      76.300  36.550  41.020  1.00  0.00           H  
ATOM   2310  HA  ARG   147      74.800  37.240  43.520  1.00  0.00           H  
ATOM   2311  HB1 ARG   147      77.080  36.810  43.620  1.00  0.00           H  
ATOM   2312  HB2 ARG   147      76.840  38.500  44.180  1.00  0.00           H  
ATOM   2313  HG1 ARG   147      77.870  39.340  42.370  1.00  0.00           H  
ATOM   2314  HG2 ARG   147      77.890  37.810  41.260  1.00  0.00           H  
ATOM   2315  HD1 ARG   147      79.490  38.220  43.810  1.00  0.00           H  
ATOM   2316  HD2 ARG   147      80.180  38.280  42.140  1.00  0.00           H  
ATOM   2317  HE  ARG   147      78.990  35.910  41.910  1.00  0.00           H  
ATOM   2318 1HH1 ARG   147      80.940  36.890  44.710  1.00  0.00           H  
ATOM   2319 2HH1 ARG   147      81.200  35.310  45.180  1.00  0.00           H  
ATOM   2320 1HH2 ARG   147      79.680  33.940  42.300  1.00  0.00           H  
ATOM   2321 2HH2 ARG   147      80.820  33.660  43.530  1.00  0.00           H  
ATOM   2322  N   TYR   148      74.560  39.030  40.920  1.00  0.00           N  
ATOM   2323  CA  TYR   148      74.210  40.290  40.380  1.00  0.00           C  
ATOM   2324  C   TYR   148      72.840  40.060  39.790  1.00  0.00           C  
ATOM   2325  O   TYR   148      72.600  39.200  38.970  1.00  0.00           O  
ATOM   2326  CB  TYR   148      75.110  40.700  39.150  1.00  0.00           C  
ATOM   2327  CG  TYR   148      76.560  40.820  39.380  1.00  0.00           C  
ATOM   2328  CD1 TYR   148      77.130  41.460  40.470  1.00  0.00           C  
ATOM   2329  CD2 TYR   148      77.420  40.160  38.490  1.00  0.00           C  
ATOM   2330  CE1 TYR   148      78.580  41.410  40.640  1.00  0.00           C  
ATOM   2331  CE2 TYR   148      78.810  40.070  38.690  1.00  0.00           C  
ATOM   2332  CZ  TYR   148      79.390  40.790  39.700  1.00  0.00           C  
ATOM   2333  OH  TYR   148      80.690  40.580  40.020  1.00  0.00           O  
ATOM   2334  HN  TYR   148      74.680  38.280  40.260  1.00  0.00           H  
ATOM   2335  HA  TYR   148      74.250  41.020  41.170  1.00  0.00           H  
ATOM   2336  HB1 TYR   148      74.730  41.660  38.730  1.00  0.00           H  
ATOM   2337  HB2 TYR   148      74.940  39.830  38.480  1.00  0.00           H  
ATOM   2338  HD1 TYR   148      76.520  42.030  41.160  1.00  0.00           H  
ATOM   2339  HD2 TYR   148      76.960  39.640  37.660  1.00  0.00           H  
ATOM   2340  HE1 TYR   148      78.930  41.970  41.490  1.00  0.00           H  
ATOM   2341  HE2 TYR   148      79.290  39.360  38.030  1.00  0.00           H  
ATOM   2342  HH  TYR   148      80.860  40.820  40.930  1.00  0.00           H  
ATOM   2343  N   LEU   149      71.800  40.930  40.210  1.00  0.00           N  
ATOM   2344  CA  LEU   149      70.510  41.000  39.500  1.00  0.00           C  
ATOM   2345  C   LEU   149      70.590  42.330  38.790  1.00  0.00           C  
ATOM   2346  O   LEU   149      70.810  43.320  39.420  1.00  0.00           O  
ATOM   2347  CB  LEU   149      69.270  40.990  40.470  1.00  0.00           C  
ATOM   2348  CG  LEU   149      69.200  39.690  41.320  1.00  0.00           C  
ATOM   2349  CD1 LEU   149      68.220  39.880  42.500  1.00  0.00           C  
ATOM   2350  CD2 LEU   149      68.900  38.480  40.560  1.00  0.00           C  
ATOM   2351  HN  LEU   149      72.040  41.630  40.880  1.00  0.00           H  
ATOM   2352  HA  LEU   149      70.400  40.310  38.670  1.00  0.00           H  
ATOM   2353  HB1 LEU   149      68.370  41.110  39.820  1.00  0.00           H  
ATOM   2354  HB2 LEU   149      69.300  41.740  41.290  1.00  0.00           H  
ATOM   2355  HG  LEU   149      70.220  39.530  41.740  1.00  0.00           H  
ATOM   2356 1HD1 LEU   149      67.350  40.450  42.100  1.00  0.00           H  
ATOM   2357 2HD1 LEU   149      68.730  40.610  43.170  1.00  0.00           H  
ATOM   2358 3HD1 LEU   149      67.990  38.970  43.080  1.00  0.00           H  
ATOM   2359 1HD2 LEU   149      69.850  38.150  40.100  1.00  0.00           H  
ATOM   2360 2HD2 LEU   149      68.110  38.670  39.800  1.00  0.00           H  
ATOM   2361 3HD2 LEU   149      68.590  37.620  41.200  1.00  0.00           H  
ATOM   2362  N   TYR   150      70.310  42.420  37.480  1.00  0.00           N  
ATOM   2363  CA  TYR   150      70.490  43.610  36.750  1.00  0.00           C  
ATOM   2364  C   TYR   150      69.690  43.730  35.440  1.00  0.00           C  
ATOM   2365  O   TYR   150      69.450  42.730  34.730  1.00  0.00           O  
ATOM   2366  CB  TYR   150      71.930  43.930  36.440  1.00  0.00           C  
ATOM   2367  CG  TYR   150      72.610  42.840  35.650  1.00  0.00           C  
ATOM   2368  CD1 TYR   150      73.030  41.630  36.280  1.00  0.00           C  
ATOM   2369  CD2 TYR   150      72.960  43.090  34.330  1.00  0.00           C  
ATOM   2370  CE1 TYR   150      73.830  40.730  35.600  1.00  0.00           C  
ATOM   2371  CE2 TYR   150      73.720  42.090  33.630  1.00  0.00           C  
ATOM   2372  CZ  TYR   150      74.170  40.930  34.250  1.00  0.00           C  
ATOM   2373  OH  TYR   150      75.070  40.060  33.600  1.00  0.00           O  
ATOM   2374  HN  TYR   150      70.070  41.630  36.930  1.00  0.00           H  
ATOM   2375  HA  TYR   150      70.140  44.450  37.330  1.00  0.00           H  
ATOM   2376  HB1 TYR   150      72.490  43.990  37.390  1.00  0.00           H  
ATOM   2377  HB2 TYR   150      72.020  44.850  35.830  1.00  0.00           H  
ATOM   2378  HD1 TYR   150      72.810  41.380  37.310  1.00  0.00           H  
ATOM   2379  HD2 TYR   150      72.550  43.920  33.770  1.00  0.00           H  
ATOM   2380  HE1 TYR   150      74.300  39.860  36.030  1.00  0.00           H  
ATOM   2381  HE2 TYR   150      73.960  42.160  32.580  1.00  0.00           H  
ATOM   2382  HH  TYR   150      75.420  39.470  34.270  1.00  0.00           H  
ATOM   2383  N   MET   151      69.420  45.000  35.050  1.00  0.00           N  
ATOM   2384  CA  MET   151      68.620  45.250  33.910  1.00  0.00           C  
ATOM   2385  C   MET   151      69.230  46.390  33.050  1.00  0.00           C  
ATOM   2386  O   MET   151      69.790  47.300  33.670  1.00  0.00           O  
ATOM   2387  CB  MET   151      67.190  45.690  34.230  1.00  0.00           C  
ATOM   2388  CG  MET   151      66.890  46.560  35.470  1.00  0.00           C  
ATOM   2389  SD  MET   151      65.170  46.630  35.940  1.00  0.00           S  
ATOM   2390  CE  MET   151      65.140  48.290  36.650  1.00  0.00           C  
ATOM   2391  HN  MET   151      69.470  45.760  35.690  1.00  0.00           H  
ATOM   2392  HA  MET   151      68.510  44.380  33.280  1.00  0.00           H  
ATOM   2393  HB1 MET   151      66.670  44.720  34.380  1.00  0.00           H  
ATOM   2394  HB2 MET   151      66.640  46.140  33.370  1.00  0.00           H  
ATOM   2395  HG1 MET   151      67.350  47.570  35.430  1.00  0.00           H  
ATOM   2396  HG2 MET   151      67.490  46.140  36.310  1.00  0.00           H  
ATOM   2397  HE1 MET   151      66.080  48.510  37.190  1.00  0.00           H  
ATOM   2398  HE2 MET   151      64.230  48.390  37.280  1.00  0.00           H  
ATOM   2399  HE3 MET   151      64.960  48.970  35.790  1.00  0.00           H  
ATOM   2400  N   VAL   152      69.010  46.410  31.710  1.00  0.00           N  
ATOM   2401  CA  VAL   152      69.710  47.330  30.750  1.00  0.00           C  
ATOM   2402  C   VAL   152      68.570  48.040  29.930  1.00  0.00           C  
ATOM   2403  O   VAL   152      67.790  47.390  29.270  1.00  0.00           O  
ATOM   2404  CB  VAL   152      70.660  46.690  29.770  1.00  0.00           C  
ATOM   2405  CG1 VAL   152      71.400  47.750  29.000  1.00  0.00           C  
ATOM   2406  CG2 VAL   152      71.650  45.790  30.500  1.00  0.00           C  
ATOM   2407  HN  VAL   152      68.530  45.640  31.300  1.00  0.00           H  
ATOM   2408  HA  VAL   152      70.300  48.110  31.210  1.00  0.00           H  
ATOM   2409  HB  VAL   152      70.210  45.970  29.050  1.00  0.00           H  
ATOM   2410 1HG1 VAL   152      70.790  48.350  28.290  1.00  0.00           H  
ATOM   2411 2HG1 VAL   152      72.170  47.300  28.340  1.00  0.00           H  
ATOM   2412 3HG1 VAL   152      71.990  48.450  29.620  1.00  0.00           H  
ATOM   2413 1HG2 VAL   152      71.130  44.950  31.010  1.00  0.00           H  
ATOM   2414 2HG2 VAL   152      72.190  46.320  31.310  1.00  0.00           H  
ATOM   2415 3HG2 VAL   152      72.420  45.390  29.800  1.00  0.00           H  
ATOM   2416  N   MET   153      68.500  49.410  29.920  1.00  0.00           N  
ATOM   2417  CA  MET   153      67.390  50.140  29.450  1.00  0.00           C  
ATOM   2418  C   MET   153      67.680  51.390  28.690  1.00  0.00           C  
ATOM   2419  O   MET   153      68.840  51.740  28.540  1.00  0.00           O  
ATOM   2420  CB  MET   153      66.470  50.370  30.680  1.00  0.00           C  
ATOM   2421  CG  MET   153      66.930  51.300  31.850  1.00  0.00           C  
ATOM   2422  SD  MET   153      67.520  50.430  33.370  1.00  0.00           S  
ATOM   2423  CE  MET   153      68.000  52.060  34.160  1.00  0.00           C  
ATOM   2424  HN  MET   153      69.270  49.920  30.290  1.00  0.00           H  
ATOM   2425  HA  MET   153      67.010  49.600  28.600  1.00  0.00           H  
ATOM   2426  HB1 MET   153      66.160  49.380  31.090  1.00  0.00           H  
ATOM   2427  HB2 MET   153      65.550  50.830  30.260  1.00  0.00           H  
ATOM   2428  HG1 MET   153      66.020  51.890  32.100  1.00  0.00           H  
ATOM   2429  HG2 MET   153      67.770  51.970  31.550  1.00  0.00           H  
ATOM   2430  HE1 MET   153      67.140  52.770  34.120  1.00  0.00           H  
ATOM   2431  HE2 MET   153      68.850  52.490  33.590  1.00  0.00           H  
ATOM   2432  HE3 MET   153      68.460  52.030  35.170  1.00  0.00           H  
ATOM   2433  N   GLU   154      66.730  52.210  28.200  1.00  0.00           N  
ATOM   2434  CA  GLU   154      66.930  53.540  27.590  1.00  0.00           C  
ATOM   2435  C   GLU   154      67.760  54.550  28.320  1.00  0.00           C  
ATOM   2436  O   GLU   154      67.700  54.700  29.510  1.00  0.00           O  
ATOM   2437  CB  GLU   154      65.520  54.230  27.350  1.00  0.00           C  
ATOM   2438  CG  GLU   154      64.960  53.670  25.990  1.00  0.00           C  
ATOM   2439  CD  GLU   154      63.780  54.440  25.380  1.00  0.00           C  
ATOM   2440  OE1 GLU   154      63.410  54.350  24.200  1.00  0.00           O  
ATOM   2441  OE2 GLU   154      63.140  55.120  26.210  1.00  0.00           O1-
ATOM   2442  HN  GLU   154      65.810  51.830  28.100  1.00  0.00           H  
ATOM   2443  HA  GLU   154      67.440  53.380  26.650  1.00  0.00           H  
ATOM   2444  HB1 GLU   154      65.670  55.330  27.280  1.00  0.00           H  
ATOM   2445  HB2 GLU   154      64.820  53.990  28.170  1.00  0.00           H  
ATOM   2446  HG1 GLU   154      64.750  52.580  25.930  1.00  0.00           H  
ATOM   2447  HG2 GLU   154      65.740  53.830  25.210  1.00  0.00           H  
ATOM   2448  N   TYR   155      68.530  55.350  27.520  1.00  0.00           N  
ATOM   2449  CA  TYR   155      69.450  56.340  28.100  1.00  0.00           C  
ATOM   2450  C   TYR   155      68.980  57.790  27.800  1.00  0.00           C  
ATOM   2451  O   TYR   155      68.560  58.220  26.760  1.00  0.00           O  
ATOM   2452  CB  TYR   155      70.890  55.990  27.620  1.00  0.00           C  
ATOM   2453  CG  TYR   155      71.960  57.000  28.140  1.00  0.00           C  
ATOM   2454  CD1 TYR   155      71.980  57.420  29.450  1.00  0.00           C  
ATOM   2455  CD2 TYR   155      72.960  57.460  27.240  1.00  0.00           C  
ATOM   2456  CE1 TYR   155      72.890  58.470  29.860  1.00  0.00           C  
ATOM   2457  CE2 TYR   155      73.890  58.360  27.630  1.00  0.00           C  
ATOM   2458  CZ  TYR   155      73.870  58.950  28.920  1.00  0.00           C  
ATOM   2459  OH  TYR   155      74.790  60.000  29.340  1.00  0.00           O  
ATOM   2460  HN  TYR   155      68.400  55.340  26.530  1.00  0.00           H  
ATOM   2461  HA  TYR   155      69.400  56.260  29.170  1.00  0.00           H  
ATOM   2462  HB1 TYR   155      70.890  56.090  26.520  1.00  0.00           H  
ATOM   2463  HB2 TYR   155      71.170  54.990  28.010  1.00  0.00           H  
ATOM   2464  HD1 TYR   155      71.220  57.080  30.130  1.00  0.00           H  
ATOM   2465  HD2 TYR   155      72.850  57.080  26.230  1.00  0.00           H  
ATOM   2466  HE1 TYR   155      72.830  58.990  30.800  1.00  0.00           H  
ATOM   2467  HE2 TYR   155      74.650  58.650  26.930  1.00  0.00           H  
ATOM   2468  HH  TYR   155      75.180  60.290  28.520  1.00  0.00           H  
ATOM   2469  N   MET   156      69.110  58.650  28.790  1.00  0.00           N  
ATOM   2470  CA  MET   156      68.810  60.040  28.590  1.00  0.00           C  
ATOM   2471  C   MET   156      70.100  60.790  28.950  1.00  0.00           C  
ATOM   2472  O   MET   156      70.640  60.610  30.010  1.00  0.00           O  
ATOM   2473  CB  MET   156      67.650  60.440  29.510  1.00  0.00           C  
ATOM   2474  CG  MET   156      66.300  59.820  29.180  1.00  0.00           C  
ATOM   2475  SD  MET   156      65.940  58.150  29.870  1.00  0.00           S  
ATOM   2476  CE  MET   156      65.430  58.480  31.520  1.00  0.00           C  
ATOM   2477  HN  MET   156      69.250  58.350  29.730  1.00  0.00           H  
ATOM   2478  HA  MET   156      68.450  60.240  27.590  1.00  0.00           H  
ATOM   2479  HB1 MET   156      67.610  61.540  29.670  1.00  0.00           H  
ATOM   2480  HB2 MET   156      67.960  60.060  30.510  1.00  0.00           H  
ATOM   2481  HG1 MET   156      66.000  59.900  28.120  1.00  0.00           H  
ATOM   2482  HG2 MET   156      65.630  60.460  29.800  1.00  0.00           H  
ATOM   2483  HE1 MET   156      66.260  58.940  32.100  1.00  0.00           H  
ATOM   2484  HE2 MET   156      65.150  57.520  31.990  1.00  0.00           H  
ATOM   2485  HE3 MET   156      64.510  59.070  31.680  1.00  0.00           H  
ATOM   2486  N   PRO   157      70.750  61.580  28.050  1.00  0.00           N  
ATOM   2487  CA  PRO   157      72.160  61.990  28.270  1.00  0.00           C  
ATOM   2488  C   PRO   157      72.170  63.450  28.760  1.00  0.00           C  
ATOM   2489  O   PRO   157      73.280  63.970  28.900  1.00  0.00           O  
ATOM   2490  CB  PRO   157      72.740  61.820  26.880  1.00  0.00           C  
ATOM   2491  CG  PRO   157      71.630  62.120  25.910  1.00  0.00           C  
ATOM   2492  CD  PRO   157      70.360  61.650  26.640  1.00  0.00           C  
ATOM   2493  HA  PRO   157      72.700  61.470  29.050  1.00  0.00           H  
ATOM   2494  HB1 PRO   157      73.010  60.750  26.900  1.00  0.00           H  
ATOM   2495  HB2 PRO   157      73.660  62.430  26.760  1.00  0.00           H  
ATOM   2496  HG1 PRO   157      71.550  63.230  25.840  1.00  0.00           H  
ATOM   2497  HG2 PRO   157      71.770  61.710  24.890  1.00  0.00           H  
ATOM   2498  HD1 PRO   157      69.430  62.260  26.520  1.00  0.00           H  
ATOM   2499  HD2 PRO   157      70.090  60.600  26.390  1.00  0.00           H  
ATOM   2500  N   GLY   158      70.960  64.010  28.970  1.00  0.00           N  
ATOM   2501  CA  GLY   158      70.940  65.480  29.280  1.00  0.00           C  
ATOM   2502  C   GLY   158      70.940  65.700  30.740  1.00  0.00           C  
ATOM   2503  O   GLY   158      71.080  66.790  31.210  1.00  0.00           O  
ATOM   2504  HN  GLY   158      70.120  63.470  28.890  1.00  0.00           H  
ATOM   2505  HA1 GLY   158      70.090  65.950  28.810  1.00  0.00           H  
ATOM   2506  HA2 GLY   158      71.880  65.840  28.890  1.00  0.00           H  
ATOM   2507  N   GLY   159      70.890  64.670  31.550  1.00  0.00           N  
ATOM   2508  CA  GLY   159      70.590  64.620  33.010  1.00  0.00           C  
ATOM   2509  C   GLY   159      69.320  65.280  33.620  1.00  0.00           C  
ATOM   2510  O   GLY   159      68.350  65.550  32.920  1.00  0.00           O  
ATOM   2511  HN  GLY   159      71.000  63.750  31.180  1.00  0.00           H  
ATOM   2512  HA1 GLY   159      71.460  65.190  33.290  1.00  0.00           H  
ATOM   2513  HA2 GLY   159      70.520  63.580  33.310  1.00  0.00           H  
ATOM   2514  N   ASP   160      69.270  65.610  34.890  1.00  0.00           N  
ATOM   2515  CA  ASP   160      68.170  66.090  35.640  1.00  0.00           C  
ATOM   2516  C   ASP   160      67.990  67.610  35.330  1.00  0.00           C  
ATOM   2517  O   ASP   160      68.840  68.300  34.810  1.00  0.00           O  
ATOM   2518  CB  ASP   160      68.210  65.790  37.150  1.00  0.00           C  
ATOM   2519  CG  ASP   160      69.440  66.280  37.800  1.00  0.00           C  
ATOM   2520  OD1 ASP   160      69.410  67.320  38.550  1.00  0.00           O  
ATOM   2521  OD2 ASP   160      70.490  65.650  37.490  1.00  0.00           O1-
ATOM   2522  HN  ASP   160      70.140  65.510  35.380  1.00  0.00           H  
ATOM   2523  HA  ASP   160      67.270  65.630  35.250  1.00  0.00           H  
ATOM   2524  HB1 ASP   160      68.280  64.720  37.440  1.00  0.00           H  
ATOM   2525  HB2 ASP   160      67.350  66.220  37.700  1.00  0.00           H  
ATOM   2526  N   LEU   161      66.840  68.270  35.620  1.00  0.00           N  
ATOM   2527  CA  LEU   161      66.600  69.630  35.210  1.00  0.00           C  
ATOM   2528  C   LEU   161      66.440  70.670  36.370  1.00  0.00           C  
ATOM   2529  O   LEU   161      66.070  71.810  36.160  1.00  0.00           O  
ATOM   2530  CB  LEU   161      65.240  69.820  34.310  1.00  0.00           C  
ATOM   2531  CG  LEU   161      65.150  69.030  33.050  1.00  0.00           C  
ATOM   2532  CD1 LEU   161      63.890  69.450  32.210  1.00  0.00           C  
ATOM   2533  CD2 LEU   161      66.420  69.200  32.120  1.00  0.00           C  
ATOM   2534  HN  LEU   161      66.060  67.860  36.100  1.00  0.00           H  
ATOM   2535  HA  LEU   161      67.430  69.970  34.600  1.00  0.00           H  
ATOM   2536  HB1 LEU   161      65.060  70.860  33.950  1.00  0.00           H  
ATOM   2537  HB2 LEU   161      64.420  69.620  35.040  1.00  0.00           H  
ATOM   2538  HG  LEU   161      64.980  68.000  33.450  1.00  0.00           H  
ATOM   2539 1HD1 LEU   161      62.980  68.960  32.610  1.00  0.00           H  
ATOM   2540 2HD1 LEU   161      64.070  69.130  31.170  1.00  0.00           H  
ATOM   2541 3HD1 LEU   161      63.920  70.560  32.180  1.00  0.00           H  
ATOM   2542 1HD2 LEU   161      66.230  68.580  31.220  1.00  0.00           H  
ATOM   2543 2HD2 LEU   161      67.280  68.720  32.630  1.00  0.00           H  
ATOM   2544 3HD2 LEU   161      66.600  70.280  31.900  1.00  0.00           H  
ATOM   2545  N   VAL   162      66.760  70.350  37.670  1.00  0.00           N  
ATOM   2546  CA  VAL   162      66.270  71.090  38.820  1.00  0.00           C  
ATOM   2547  C   VAL   162      67.140  72.310  39.070  1.00  0.00           C  
ATOM   2548  O   VAL   162      66.710  73.300  39.640  1.00  0.00           O  
ATOM   2549  CB  VAL   162      66.090  70.170  40.120  1.00  0.00           C  
ATOM   2550  CG1 VAL   162      64.910  69.220  39.850  1.00  0.00           C  
ATOM   2551  CG2 VAL   162      67.410  69.380  40.420  1.00  0.00           C  
ATOM   2552  HN  VAL   162      67.160  69.490  37.970  1.00  0.00           H  
ATOM   2553  HA  VAL   162      65.260  71.420  38.620  1.00  0.00           H  
ATOM   2554  HB  VAL   162      65.900  70.810  41.010  1.00  0.00           H  
ATOM   2555 1HG1 VAL   162      64.880  68.490  40.690  1.00  0.00           H  
ATOM   2556 2HG1 VAL   162      65.070  68.610  38.930  1.00  0.00           H  
ATOM   2557 3HG1 VAL   162      63.950  69.790  39.770  1.00  0.00           H  
ATOM   2558 1HG2 VAL   162      67.420  68.440  39.820  1.00  0.00           H  
ATOM   2559 2HG2 VAL   162      67.320  69.070  41.490  1.00  0.00           H  
ATOM   2560 3HG2 VAL   162      68.290  70.040  40.260  1.00  0.00           H  
ATOM   2561  N   ASN   163      68.380  72.300  38.630  1.00  0.00           N  
ATOM   2562  CA  ASN   163      69.440  73.300  38.620  1.00  0.00           C  
ATOM   2563  C   ASN   163      68.990  74.510  37.730  1.00  0.00           C  
ATOM   2564  O   ASN   163      69.030  75.610  38.200  1.00  0.00           O  
ATOM   2565  CB  ASN   163      70.710  72.680  38.090  1.00  0.00           C  
ATOM   2566  CG  ASN   163      71.810  73.670  38.440  1.00  0.00           C  
ATOM   2567  ND2 ASN   163      72.710  73.980  37.480  1.00  0.00           N  
ATOM   2568  OD1 ASN   163      71.920  74.230  39.520  1.00  0.00           O  
ATOM   2569  HN  ASN   163      68.560  71.480  38.090  1.00  0.00           H  
ATOM   2570  HA  ASN   163      69.540  73.640  39.640  1.00  0.00           H  
ATOM   2571  HB1 ASN   163      70.710  72.500  36.990  1.00  0.00           H  
ATOM   2572  HB2 ASN   163      70.950  71.780  38.700  1.00  0.00           H  
ATOM   2573 1HD2 ASN   163      72.600  73.740  36.520  1.00  0.00           H  
ATOM   2574 2HD2 ASN   163      73.500  74.520  37.770  1.00  0.00           H  
ATOM   2575  N   LEU   164      68.400  74.300  36.520  1.00  0.00           N  
ATOM   2576  CA  LEU   164      67.780  75.240  35.640  1.00  0.00           C  
ATOM   2577  C   LEU   164      66.580  75.920  36.210  1.00  0.00           C  
ATOM   2578  O   LEU   164      66.400  77.100  35.990  1.00  0.00           O  
ATOM   2579  CB  LEU   164      67.410  74.540  34.370  1.00  0.00           C  
ATOM   2580  CG  LEU   164      66.310  75.040  33.430  1.00  0.00           C  
ATOM   2581  CD1 LEU   164      66.750  76.280  32.720  1.00  0.00           C  
ATOM   2582  CD2 LEU   164      65.930  73.970  32.340  1.00  0.00           C  
ATOM   2583  HN  LEU   164      68.390  73.340  36.230  1.00  0.00           H  
ATOM   2584  HA  LEU   164      68.500  75.980  35.320  1.00  0.00           H  
ATOM   2585  HB1 LEU   164      67.120  73.500  34.640  1.00  0.00           H  
ATOM   2586  HB2 LEU   164      68.310  74.350  33.750  1.00  0.00           H  
ATOM   2587  HG  LEU   164      65.380  75.290  33.980  1.00  0.00           H  
ATOM   2588 1HD1 LEU   164      65.880  76.730  32.190  1.00  0.00           H  
ATOM   2589 2HD1 LEU   164      67.490  75.900  31.970  1.00  0.00           H  
ATOM   2590 3HD1 LEU   164      67.320  76.980  33.360  1.00  0.00           H  
ATOM   2591 1HD2 LEU   164      65.820  72.970  32.820  1.00  0.00           H  
ATOM   2592 2HD2 LEU   164      66.780  73.870  31.630  1.00  0.00           H  
ATOM   2593 3HD2 LEU   164      65.020  74.270  31.780  1.00  0.00           H  
ATOM   2594  N   MET   165      65.660  75.170  36.900  1.00  0.00           N  
ATOM   2595  CA  MET   165      64.520  75.700  37.660  1.00  0.00           C  
ATOM   2596  C   MET   165      64.900  76.540  38.860  1.00  0.00           C  
ATOM   2597  O   MET   165      64.260  77.470  39.220  1.00  0.00           O  
ATOM   2598  CB  MET   165      63.620  74.520  38.160  1.00  0.00           C  
ATOM   2599  CG  MET   165      63.170  73.540  36.980  1.00  0.00           C  
ATOM   2600  SD  MET   165      62.300  72.120  37.580  1.00  0.00           S  
ATOM   2601  CE  MET   165      61.950  71.510  35.890  1.00  0.00           C  
ATOM   2602  HN  MET   165      65.740  74.180  36.910  1.00  0.00           H  
ATOM   2603  HA  MET   165      63.900  76.360  37.080  1.00  0.00           H  
ATOM   2604  HB1 MET   165      62.680  74.910  38.600  1.00  0.00           H  
ATOM   2605  HB2 MET   165      64.230  73.870  38.820  1.00  0.00           H  
ATOM   2606  HG1 MET   165      63.990  73.140  36.350  1.00  0.00           H  
ATOM   2607  HG2 MET   165      62.500  74.190  36.370  1.00  0.00           H  
ATOM   2608  HE1 MET   165      62.910  71.490  35.320  1.00  0.00           H  
ATOM   2609  HE2 MET   165      61.380  72.260  35.300  1.00  0.00           H  
ATOM   2610  HE3 MET   165      61.590  70.460  35.830  1.00  0.00           H  
ATOM   2611  N   SER   166      65.960  76.180  39.640  1.00  0.00           N  
ATOM   2612  CA  SER   166      66.660  77.090  40.550  1.00  0.00           C  
ATOM   2613  C   SER   166      67.210  78.290  39.900  1.00  0.00           C  
ATOM   2614  O   SER   166      67.050  79.410  40.460  1.00  0.00           O  
ATOM   2615  CB  SER   166      67.780  76.410  41.380  1.00  0.00           C  
ATOM   2616  OG  SER   166      68.400  77.200  42.390  1.00  0.00           O  
ATOM   2617  HN  SER   166      66.310  75.260  39.470  1.00  0.00           H  
ATOM   2618  HA  SER   166      65.920  77.430  41.270  1.00  0.00           H  
ATOM   2619  HB1 SER   166      68.550  75.930  40.740  1.00  0.00           H  
ATOM   2620  HB2 SER   166      67.380  75.520  41.910  1.00  0.00           H  
ATOM   2621  HG1 SER   166      67.910  77.070  43.200  1.00  0.00           H  
ATOM   2622  N   ASN   167      67.920  78.140  38.750  1.00  0.00           N  
ATOM   2623  CA  ASN   167      68.520  79.310  38.050  1.00  0.00           C  
ATOM   2624  C   ASN   167      67.570  80.440  37.720  1.00  0.00           C  
ATOM   2625  O   ASN   167      67.890  81.600  37.980  1.00  0.00           O  
ATOM   2626  CB  ASN   167      69.280  78.760  36.810  1.00  0.00           C  
ATOM   2627  CG  ASN   167      70.150  79.760  36.130  1.00  0.00           C  
ATOM   2628  ND2 ASN   167      70.850  79.240  35.110  1.00  0.00           N  
ATOM   2629  OD1 ASN   167      70.320  80.930  36.440  1.00  0.00           O  
ATOM   2630  HN  ASN   167      68.080  77.270  38.280  1.00  0.00           H  
ATOM   2631  HA  ASN   167      69.310  79.590  38.740  1.00  0.00           H  
ATOM   2632  HB1 ASN   167      68.510  78.480  36.060  1.00  0.00           H  
ATOM   2633  HB2 ASN   167      69.920  77.920  37.170  1.00  0.00           H  
ATOM   2634 1HD2 ASN   167      71.400  79.830  34.530  1.00  0.00           H  
ATOM   2635 2HD2 ASN   167      70.850  78.240  35.020  1.00  0.00           H  
ATOM   2636  N   TYR   168      66.460  80.160  37.150  1.00  0.00           N  
ATOM   2637  CA  TYR   168      65.430  81.160  36.980  1.00  0.00           C  
ATOM   2638  C   TYR   168      64.240  80.180  36.580  1.00  0.00           C  
ATOM   2639  O   TYR   168      64.350  78.960  36.410  1.00  0.00           O  
ATOM   2640  CB  TYR   168      65.650  82.260  35.840  1.00  0.00           C  
ATOM   2641  CG  TYR   168      65.780  81.650  34.410  1.00  0.00           C  
ATOM   2642  CD1 TYR   168      64.790  81.780  33.520  1.00  0.00           C  
ATOM   2643  CD2 TYR   168      66.950  81.000  34.020  1.00  0.00           C  
ATOM   2644  CE1 TYR   168      64.860  81.250  32.190  1.00  0.00           C  
ATOM   2645  CE2 TYR   168      67.120  80.470  32.750  1.00  0.00           C  
ATOM   2646  CZ  TYR   168      66.010  80.590  31.880  1.00  0.00           C  
ATOM   2647  OH  TYR   168      66.270  80.090  30.650  1.00  0.00           O  
ATOM   2648  HN  TYR   168      66.220  79.220  36.930  1.00  0.00           H  
ATOM   2649  HA  TYR   168      65.170  81.680  37.900  1.00  0.00           H  
ATOM   2650  HB1 TYR   168      66.610  82.750  36.100  1.00  0.00           H  
ATOM   2651  HB2 TYR   168      64.810  82.990  35.870  1.00  0.00           H  
ATOM   2652  HD1 TYR   168      63.800  82.190  33.690  1.00  0.00           H  
ATOM   2653  HD2 TYR   168      67.730  80.740  34.730  1.00  0.00           H  
ATOM   2654  HE1 TYR   168      64.010  81.320  31.540  1.00  0.00           H  
ATOM   2655  HE2 TYR   168      67.970  79.850  32.490  1.00  0.00           H  
ATOM   2656  HH  TYR   168      65.510  80.020  30.070  1.00  0.00           H  
ATOM   2657  N   ASP   169      63.040  80.780  36.640  1.00  0.00           N  
ATOM   2658  CA  ASP   169      61.780  80.110  36.520  1.00  0.00           C  
ATOM   2659  C   ASP   169      61.570  79.580  35.080  1.00  0.00           C  
ATOM   2660  O   ASP   169      62.070  80.130  34.080  1.00  0.00           O  
ATOM   2661  CB  ASP   169      60.590  81.010  36.940  1.00  0.00           C  
ATOM   2662  CG  ASP   169      60.620  82.430  36.350  1.00  0.00           C  
ATOM   2663  OD1 ASP   169      60.000  82.540  35.230  1.00  0.00           O  
ATOM   2664  OD2 ASP   169      61.340  83.390  36.830  1.00  0.00           O1-
ATOM   2665  HN  ASP   169      62.960  81.750  36.850  1.00  0.00           H  
ATOM   2666  HA  ASP   169      61.760  79.250  37.170  1.00  0.00           H  
ATOM   2667  HB1 ASP   169      60.760  81.070  38.030  1.00  0.00           H  
ATOM   2668  HB2 ASP   169      59.620  80.560  36.650  1.00  0.00           H  
ATOM   2669  N   VAL   170      60.890  78.430  34.920  1.00  0.00           N  
ATOM   2670  CA  VAL   170      60.540  78.040  33.560  1.00  0.00           C  
ATOM   2671  C   VAL   170      59.450  78.910  32.810  1.00  0.00           C  
ATOM   2672  O   VAL   170      58.460  79.210  33.460  1.00  0.00           O  
ATOM   2673  CB  VAL   170      60.090  76.560  33.620  1.00  0.00           C  
ATOM   2674  CG1 VAL   170      59.910  76.010  32.210  1.00  0.00           C  
ATOM   2675  CG2 VAL   170      61.020  75.590  34.380  1.00  0.00           C  
ATOM   2676  HN  VAL   170      60.610  77.870  35.700  1.00  0.00           H  
ATOM   2677  HA  VAL   170      61.410  77.910  32.930  1.00  0.00           H  
ATOM   2678  HB  VAL   170      59.150  76.550  34.220  1.00  0.00           H  
ATOM   2679 1HG1 VAL   170      59.460  75.000  32.330  1.00  0.00           H  
ATOM   2680 2HG1 VAL   170      60.860  75.850  31.640  1.00  0.00           H  
ATOM   2681 3HG1 VAL   170      59.100  76.580  31.710  1.00  0.00           H  
ATOM   2682 1HG2 VAL   170      61.980  75.480  33.840  1.00  0.00           H  
ATOM   2683 2HG2 VAL   170      60.530  74.600  34.480  1.00  0.00           H  
ATOM   2684 3HG2 VAL   170      61.310  76.050  35.350  1.00  0.00           H  
ATOM   2685  N   PRO   171      59.590  79.310  31.550  1.00  0.00           N  
ATOM   2686  CA  PRO   171      58.500  79.750  30.700  1.00  0.00           C  
ATOM   2687  C   PRO   171      57.230  78.950  30.630  1.00  0.00           C  
ATOM   2688  O   PRO   171      57.320  77.730  30.690  1.00  0.00           O  
ATOM   2689  CB  PRO   171      59.160  80.010  29.290  1.00  0.00           C  
ATOM   2690  CG  PRO   171      60.560  80.530  29.750  1.00  0.00           C  
ATOM   2691  CD  PRO   171      60.870  79.670  30.940  1.00  0.00           C  
ATOM   2692  HA  PRO   171      58.240  80.710  31.140  1.00  0.00           H  
ATOM   2693  HB1 PRO   171      58.650  80.860  28.770  1.00  0.00           H  
ATOM   2694  HB2 PRO   171      59.170  79.100  28.660  1.00  0.00           H  
ATOM   2695  HG1 PRO   171      61.390  80.520  29.000  1.00  0.00           H  
ATOM   2696  HG2 PRO   171      60.450  81.570  30.100  1.00  0.00           H  
ATOM   2697  HD1 PRO   171      61.450  78.770  30.630  1.00  0.00           H  
ATOM   2698  HD2 PRO   171      61.480  80.250  31.660  1.00  0.00           H  
ATOM   2699  N   GLU   172      56.010  79.590  30.530  1.00  0.00           N  
ATOM   2700  CA  GLU   172      54.730  78.920  30.480  1.00  0.00           C  
ATOM   2701  C   GLU   172      54.580  77.900  29.410  1.00  0.00           C  
ATOM   2702  O   GLU   172      54.030  76.840  29.600  1.00  0.00           O  
ATOM   2703  CB  GLU   172      53.570  79.990  30.230  1.00  0.00           C  
ATOM   2704  CG  GLU   172      53.450  80.950  31.420  1.00  0.00           C  
ATOM   2705  CD  GLU   172      52.550  82.050  30.910  1.00  0.00           C  
ATOM   2706  OE1 GLU   172      53.030  83.090  30.410  1.00  0.00           O  
ATOM   2707  OE2 GLU   172      51.230  81.920  30.890  1.00  0.00           O1-
ATOM   2708  HN  GLU   172      56.010  80.580  30.440  1.00  0.00           H  
ATOM   2709  HA  GLU   172      54.530  78.560  31.470  1.00  0.00           H  
ATOM   2710  HB1 GLU   172      52.630  79.440  29.980  1.00  0.00           H  
ATOM   2711  HB2 GLU   172      53.730  80.570  29.290  1.00  0.00           H  
ATOM   2712  HG1 GLU   172      54.430  81.420  31.620  1.00  0.00           H  
ATOM   2713  HG2 GLU   172      53.020  80.500  32.340  1.00  0.00           H  
ATOM   2714  N   LYS   173      55.180  78.130  28.210  1.00  0.00           N  
ATOM   2715  CA  LYS   173      55.380  77.250  27.090  1.00  0.00           C  
ATOM   2716  C   LYS   173      56.320  76.010  27.230  1.00  0.00           C  
ATOM   2717  O   LYS   173      55.880  74.890  26.870  1.00  0.00           O  
ATOM   2718  CB  LYS   173      55.810  78.240  25.930  1.00  0.00           C  
ATOM   2719  CG  LYS   173      56.310  77.700  24.550  1.00  0.00           C  
ATOM   2720  CD  LYS   173      56.040  78.750  23.500  1.00  0.00           C  
ATOM   2721  CE  LYS   173      56.700  78.590  22.110  1.00  0.00           C  
ATOM   2722  NZ  LYS   173      56.610  79.850  21.360  1.00  0.00           N1+
ATOM   2723  HN  LYS   173      55.540  79.060  28.090  1.00  0.00           H  
ATOM   2724  HA  LYS   173      54.400  76.860  26.840  1.00  0.00           H  
ATOM   2725  HB1 LYS   173      56.670  78.680  26.480  1.00  0.00           H  
ATOM   2726  HB2 LYS   173      55.040  79.020  25.780  1.00  0.00           H  
ATOM   2727  HG1 LYS   173      55.830  76.780  24.160  1.00  0.00           H  
ATOM   2728  HG2 LYS   173      57.400  77.530  24.690  1.00  0.00           H  
ATOM   2729  HD1 LYS   173      56.540  79.660  23.890  1.00  0.00           H  
ATOM   2730  HD2 LYS   173      54.960  78.980  23.520  1.00  0.00           H  
ATOM   2731  HE1 LYS   173      56.240  77.850  21.430  1.00  0.00           H  
ATOM   2732  HE2 LYS   173      57.740  78.210  22.210  1.00  0.00           H  
ATOM   2733  HZ1 LYS   173      56.740  79.670  20.350  1.00  0.00           H  
ATOM   2734  HZ2 LYS   173      57.330  80.510  21.720  1.00  0.00           H  
ATOM   2735  HZ3 LYS   173      55.680  80.280  21.540  1.00  0.00           H  
ATOM   2736  N   TRP   174      57.460  76.110  27.930  1.00  0.00           N  
ATOM   2737  CA  TRP   174      58.180  74.930  28.280  1.00  0.00           C  
ATOM   2738  C   TRP   174      57.630  74.220  29.510  1.00  0.00           C  
ATOM   2739  O   TRP   174      57.650  72.950  29.520  1.00  0.00           O  
ATOM   2740  CB  TRP   174      59.690  75.310  28.480  1.00  0.00           C  
ATOM   2741  CG  TRP   174      60.300  76.250  27.530  1.00  0.00           C  
ATOM   2742  CD1 TRP   174      60.990  77.430  27.820  1.00  0.00           C  
ATOM   2743  CD2 TRP   174      60.040  76.240  26.110  1.00  0.00           C  
ATOM   2744  CE2 TRP   174      60.750  77.400  25.600  1.00  0.00           C  
ATOM   2745  CE3 TRP   174      59.360  75.390  25.210  1.00  0.00           C  
ATOM   2746  NE1 TRP   174      61.380  78.010  26.710  1.00  0.00           N  
ATOM   2747  CZ2 TRP   174      60.650  77.780  24.330  1.00  0.00           C  
ATOM   2748  CZ3 TRP   174      59.170  75.800  23.870  1.00  0.00           C  
ATOM   2749  CH2 TRP   174      59.800  76.960  23.460  1.00  0.00           C  
ATOM   2750  HN  TRP   174      57.720  76.940  28.400  1.00  0.00           H  
ATOM   2751  HA  TRP   174      58.040  74.210  27.480  1.00  0.00           H  
ATOM   2752  HB1 TRP   174      60.190  74.340  28.300  1.00  0.00           H  
ATOM   2753  HB2 TRP   174      59.980  75.540  29.530  1.00  0.00           H  
ATOM   2754  HD1 TRP   174      61.470  77.500  28.790  1.00  0.00           H  
ATOM   2755  HE1 TRP   174      61.780  78.900  26.780  1.00  0.00           H  
ATOM   2756  HE3 TRP   174      58.830  74.560  25.660  1.00  0.00           H  
ATOM   2757  HZ2 TRP   174      61.070  78.670  23.890  1.00  0.00           H  
ATOM   2758  HZ3 TRP   174      58.560  75.230  23.180  1.00  0.00           H  
ATOM   2759  HH2 TRP   174      59.560  77.290  22.450  1.00  0.00           H  
ATOM   2760  N   ALA   175      57.010  74.900  30.540  1.00  0.00           N  
ATOM   2761  CA  ALA   175      56.450  74.200  31.700  1.00  0.00           C  
ATOM   2762  C   ALA   175      55.140  73.580  31.310  1.00  0.00           C  
ATOM   2763  O   ALA   175      54.850  72.530  31.810  1.00  0.00           O  
ATOM   2764  CB  ALA   175      56.250  75.330  32.780  1.00  0.00           C  
ATOM   2765  HN  ALA   175      57.110  75.890  30.650  1.00  0.00           H  
ATOM   2766  HA  ALA   175      57.140  73.430  32.020  1.00  0.00           H  
ATOM   2767  HB1 ALA   175      55.490  76.050  32.410  1.00  0.00           H  
ATOM   2768  HB2 ALA   175      57.160  75.950  32.940  1.00  0.00           H  
ATOM   2769  HB3 ALA   175      55.950  74.850  33.730  1.00  0.00           H  
ATOM   2770  N   ARG   176      54.430  74.120  30.320  1.00  0.00           N  
ATOM   2771  CA  ARG   176      53.370  73.420  29.630  1.00  0.00           C  
ATOM   2772  C   ARG   176      53.710  72.050  29.050  1.00  0.00           C  
ATOM   2773  O   ARG   176      53.030  71.090  29.300  1.00  0.00           O  
ATOM   2774  CB  ARG   176      52.760  74.360  28.620  1.00  0.00           C  
ATOM   2775  CG  ARG   176      51.620  73.760  27.720  1.00  0.00           C  
ATOM   2776  CD  ARG   176      51.080  74.800  26.700  1.00  0.00           C  
ATOM   2777  NE  ARG   176      52.220  75.350  25.860  1.00  0.00           N  
ATOM   2778  CZ  ARG   176      52.180  76.580  25.320  1.00  0.00           C  
ATOM   2779  NH1 ARG   176      51.430  77.570  25.720  1.00  0.00           N1+
ATOM   2780  NH2 ARG   176      53.060  76.760  24.350  1.00  0.00           N  
ATOM   2781  HN  ARG   176      54.570  75.050  29.980  1.00  0.00           H  
ATOM   2782  HA  ARG   176      52.630  73.280  30.400  1.00  0.00           H  
ATOM   2783  HB1 ARG   176      53.660  74.660  28.040  1.00  0.00           H  
ATOM   2784  HB2 ARG   176      52.240  75.210  29.100  1.00  0.00           H  
ATOM   2785  HG1 ARG   176      50.830  73.430  28.420  1.00  0.00           H  
ATOM   2786  HG2 ARG   176      52.070  72.910  27.170  1.00  0.00           H  
ATOM   2787  HD1 ARG   176      50.510  75.550  27.290  1.00  0.00           H  
ATOM   2788  HD2 ARG   176      50.360  74.280  26.020  1.00  0.00           H  
ATOM   2789  HE  ARG   176      52.840  74.730  25.370  1.00  0.00           H  
ATOM   2790 1HH1 ARG   176      50.840  77.440  26.520  1.00  0.00           H  
ATOM   2791 2HH1 ARG   176      51.690  78.500  25.440  1.00  0.00           H  
ATOM   2792 1HH2 ARG   176      53.410  75.920  23.920  1.00  0.00           H  
ATOM   2793 2HH2 ARG   176      52.850  77.500  23.710  1.00  0.00           H  
ATOM   2794  N   PHE   177      54.850  72.000  28.340  1.00  0.00           N  
ATOM   2795  CA  PHE   177      55.480  70.800  27.700  1.00  0.00           C  
ATOM   2796  C   PHE   177      55.930  69.770  28.750  1.00  0.00           C  
ATOM   2797  O   PHE   177      55.600  68.560  28.720  1.00  0.00           O  
ATOM   2798  CB  PHE   177      56.510  71.150  26.610  1.00  0.00           C  
ATOM   2799  CG  PHE   177      57.570  70.030  26.310  1.00  0.00           C  
ATOM   2800  CD1 PHE   177      57.090  68.810  25.800  1.00  0.00           C  
ATOM   2801  CD2 PHE   177      58.900  70.320  26.300  1.00  0.00           C  
ATOM   2802  CE1 PHE   177      58.040  67.820  25.340  1.00  0.00           C  
ATOM   2803  CE2 PHE   177      59.860  69.400  25.860  1.00  0.00           C  
ATOM   2804  CZ  PHE   177      59.360  68.190  25.320  1.00  0.00           C  
ATOM   2805  HN  PHE   177      55.240  72.890  28.110  1.00  0.00           H  
ATOM   2806  HA  PHE   177      54.700  70.290  27.140  1.00  0.00           H  
ATOM   2807  HB1 PHE   177      56.990  72.100  26.920  1.00  0.00           H  
ATOM   2808  HB2 PHE   177      55.910  71.360  25.690  1.00  0.00           H  
ATOM   2809  HD1 PHE   177      56.030  68.620  25.770  1.00  0.00           H  
ATOM   2810  HD2 PHE   177      59.170  71.260  26.750  1.00  0.00           H  
ATOM   2811  HE1 PHE   177      57.690  66.820  25.120  1.00  0.00           H  
ATOM   2812  HE2 PHE   177      60.930  69.510  25.950  1.00  0.00           H  
ATOM   2813  HZ  PHE   177      60.140  67.440  25.220  1.00  0.00           H  
ATOM   2814  N   TYR   178      56.660  70.280  29.770  1.00  0.00           N  
ATOM   2815  CA  TYR   178      57.150  69.500  30.930  1.00  0.00           C  
ATOM   2816  C   TYR   178      56.110  68.950  31.800  1.00  0.00           C  
ATOM   2817  O   TYR   178      56.190  67.770  32.170  1.00  0.00           O  
ATOM   2818  CB  TYR   178      58.250  70.380  31.690  1.00  0.00           C  
ATOM   2819  CG  TYR   178      59.490  70.800  30.910  1.00  0.00           C  
ATOM   2820  CD1 TYR   178      59.820  70.130  29.730  1.00  0.00           C  
ATOM   2821  CD2 TYR   178      60.330  71.800  31.360  1.00  0.00           C  
ATOM   2822  CE1 TYR   178      61.060  70.360  29.060  1.00  0.00           C  
ATOM   2823  CE2 TYR   178      61.550  72.120  30.670  1.00  0.00           C  
ATOM   2824  CZ  TYR   178      61.920  71.370  29.530  1.00  0.00           C  
ATOM   2825  OH  TYR   178      63.150  71.540  28.860  1.00  0.00           O  
ATOM   2826  HN  TYR   178      57.040  71.190  29.640  1.00  0.00           H  
ATOM   2827  HA  TYR   178      57.650  68.610  30.590  1.00  0.00           H  
ATOM   2828  HB1 TYR   178      58.560  69.950  32.660  1.00  0.00           H  
ATOM   2829  HB2 TYR   178      57.780  71.370  31.870  1.00  0.00           H  
ATOM   2830  HD1 TYR   178      59.100  69.400  29.400  1.00  0.00           H  
ATOM   2831  HD2 TYR   178      60.080  72.150  32.350  1.00  0.00           H  
ATOM   2832  HE1 TYR   178      61.340  69.720  28.240  1.00  0.00           H  
ATOM   2833  HE2 TYR   178      62.290  72.710  31.200  1.00  0.00           H  
ATOM   2834  HH  TYR   178      63.270  70.820  28.240  1.00  0.00           H  
ATOM   2835  N   THR   179      55.040  69.670  32.080  1.00  0.00           N  
ATOM   2836  CA  THR   179      53.780  69.190  32.620  1.00  0.00           C  
ATOM   2837  C   THR   179      53.100  68.040  31.820  1.00  0.00           C  
ATOM   2838  O   THR   179      52.720  67.040  32.340  1.00  0.00           O  
ATOM   2839  CB  THR   179      52.660  70.250  32.870  1.00  0.00           C  
ATOM   2840  CG2 THR   179      51.570  69.600  33.740  1.00  0.00           C  
ATOM   2841  OG1 THR   179      53.310  71.210  33.640  1.00  0.00           O  
ATOM   2842  HN  THR   179      55.110  70.640  31.890  1.00  0.00           H  
ATOM   2843  HA  THR   179      53.970  68.690  33.550  1.00  0.00           H  
ATOM   2844  HB  THR   179      52.240  70.680  31.940  1.00  0.00           H  
ATOM   2845  HG1 THR   179      53.830  71.800  33.100  1.00  0.00           H  
ATOM   2846 1HG2 THR   179      50.840  68.970  33.200  1.00  0.00           H  
ATOM   2847 2HG2 THR   179      50.920  70.290  34.310  1.00  0.00           H  
ATOM   2848 3HG2 THR   179      52.060  68.990  34.530  1.00  0.00           H  
ATOM   2849  N   ALA   180      53.030  68.220  30.440  1.00  0.00           N  
ATOM   2850  CA  ALA   180      52.560  67.310  29.410  1.00  0.00           C  
ATOM   2851  C   ALA   180      53.280  65.970  29.430  1.00  0.00           C  
ATOM   2852  O   ALA   180      52.700  64.890  29.470  1.00  0.00           O  
ATOM   2853  CB  ALA   180      52.620  67.780  27.980  1.00  0.00           C  
ATOM   2854  HN  ALA   180      53.390  69.120  30.190  1.00  0.00           H  
ATOM   2855  HA  ALA   180      51.520  67.120  29.630  1.00  0.00           H  
ATOM   2856  HB1 ALA   180      52.290  68.830  27.890  1.00  0.00           H  
ATOM   2857  HB2 ALA   180      51.990  67.110  27.350  1.00  0.00           H  
ATOM   2858  HB3 ALA   180      53.650  67.780  27.550  1.00  0.00           H  
ATOM   2859  N   GLU   181      54.620  65.900  29.560  1.00  0.00           N  
ATOM   2860  CA  GLU   181      55.430  64.720  29.650  1.00  0.00           C  
ATOM   2861  C   GLU   181      55.240  63.970  30.980  1.00  0.00           C  
ATOM   2862  O   GLU   181      55.340  62.770  31.150  1.00  0.00           O  
ATOM   2863  CB  GLU   181      56.940  65.170  29.460  1.00  0.00           C  
ATOM   2864  CG  GLU   181      57.280  65.580  28.050  1.00  0.00           C  
ATOM   2865  CD  GLU   181      57.410  64.310  27.220  1.00  0.00           C  
ATOM   2866  OE1 GLU   181      56.440  63.470  27.050  1.00  0.00           O  
ATOM   2867  OE2 GLU   181      58.580  64.130  26.750  1.00  0.00           O1-
ATOM   2868  HN  GLU   181      55.170  66.720  29.440  1.00  0.00           H  
ATOM   2869  HA  GLU   181      55.140  64.080  28.830  1.00  0.00           H  
ATOM   2870  HB1 GLU   181      57.610  64.420  29.940  1.00  0.00           H  
ATOM   2871  HB2 GLU   181      57.080  66.090  30.070  1.00  0.00           H  
ATOM   2872  HG1 GLU   181      58.230  66.140  27.970  1.00  0.00           H  
ATOM   2873  HG2 GLU   181      56.530  66.190  27.500  1.00  0.00           H  
ATOM   2874  N   VAL   182      55.070  64.760  32.070  1.00  0.00           N  
ATOM   2875  CA  VAL   182      54.680  64.270  33.330  1.00  0.00           C  
ATOM   2876  C   VAL   182      53.240  63.680  33.370  1.00  0.00           C  
ATOM   2877  O   VAL   182      52.940  62.690  33.930  1.00  0.00           O  
ATOM   2878  CB  VAL   182      55.010  65.340  34.400  1.00  0.00           C  
ATOM   2879  CG1 VAL   182      54.250  65.100  35.700  1.00  0.00           C  
ATOM   2880  CG2 VAL   182      56.510  65.240  34.740  1.00  0.00           C  
ATOM   2881  HN  VAL   182      55.180  65.740  31.920  1.00  0.00           H  
ATOM   2882  HA  VAL   182      55.200  63.360  33.610  1.00  0.00           H  
ATOM   2883  HB  VAL   182      54.900  66.400  34.090  1.00  0.00           H  
ATOM   2884 1HG1 VAL   182      53.160  65.270  35.630  1.00  0.00           H  
ATOM   2885 2HG1 VAL   182      54.500  65.820  36.500  1.00  0.00           H  
ATOM   2886 3HG1 VAL   182      54.350  64.050  36.050  1.00  0.00           H  
ATOM   2887 1HG2 VAL   182      56.740  64.160  34.850  1.00  0.00           H  
ATOM   2888 2HG2 VAL   182      56.780  65.910  35.580  1.00  0.00           H  
ATOM   2889 3HG2 VAL   182      57.070  65.640  33.860  1.00  0.00           H  
ATOM   2890  N   VAL   183      52.350  64.400  32.640  1.00  0.00           N  
ATOM   2891  CA  VAL   183      50.980  63.930  32.480  1.00  0.00           C  
ATOM   2892  C   VAL   183      50.810  62.540  31.730  1.00  0.00           C  
ATOM   2893  O   VAL   183      50.050  61.690  32.150  1.00  0.00           O  
ATOM   2894  CB  VAL   183      50.190  65.010  31.850  1.00  0.00           C  
ATOM   2895  CG1 VAL   183      49.100  64.640  30.850  1.00  0.00           C  
ATOM   2896  CG2 VAL   183      49.660  65.870  32.930  1.00  0.00           C  
ATOM   2897  HN  VAL   183      52.670  65.150  32.070  1.00  0.00           H  
ATOM   2898  HA  VAL   183      50.580  63.690  33.450  1.00  0.00           H  
ATOM   2899  HB  VAL   183      50.900  65.670  31.290  1.00  0.00           H  
ATOM   2900 1HG1 VAL   183      49.460  64.030  29.990  1.00  0.00           H  
ATOM   2901 2HG1 VAL   183      48.550  65.460  30.350  1.00  0.00           H  
ATOM   2902 3HG1 VAL   183      48.210  64.160  31.330  1.00  0.00           H  
ATOM   2903 1HG2 VAL   183      48.710  65.450  33.340  1.00  0.00           H  
ATOM   2904 2HG2 VAL   183      49.370  66.860  32.530  1.00  0.00           H  
ATOM   2905 3HG2 VAL   183      50.430  66.030  33.710  1.00  0.00           H  
ATOM   2906  N   LEU   184      51.500  62.410  30.590  1.00  0.00           N  
ATOM   2907  CA  LEU   184      51.620  61.120  29.900  1.00  0.00           C  
ATOM   2908  C   LEU   184      52.300  59.940  30.710  1.00  0.00           C  
ATOM   2909  O   LEU   184      51.760  58.820  30.710  1.00  0.00           O  
ATOM   2910  CB  LEU   184      52.300  61.210  28.550  1.00  0.00           C  
ATOM   2911  CG  LEU   184      51.510  62.170  27.660  1.00  0.00           C  
ATOM   2912  CD1 LEU   184      52.350  62.760  26.500  1.00  0.00           C  
ATOM   2913  CD2 LEU   184      50.250  61.450  27.060  1.00  0.00           C  
ATOM   2914  HN  LEU   184      52.060  63.140  30.210  1.00  0.00           H  
ATOM   2915  HA  LEU   184      50.610  60.760  29.780  1.00  0.00           H  
ATOM   2916  HB1 LEU   184      52.370  60.260  27.970  1.00  0.00           H  
ATOM   2917  HB2 LEU   184      53.350  61.570  28.620  1.00  0.00           H  
ATOM   2918  HG  LEU   184      51.230  63.070  28.260  1.00  0.00           H  
ATOM   2919 1HD1 LEU   184      51.760  63.580  26.060  1.00  0.00           H  
ATOM   2920 2HD1 LEU   184      52.620  61.930  25.810  1.00  0.00           H  
ATOM   2921 3HD1 LEU   184      53.290  63.100  26.980  1.00  0.00           H  
ATOM   2922 1HD2 LEU   184      50.570  61.080  26.060  1.00  0.00           H  
ATOM   2923 2HD2 LEU   184      49.500  62.230  26.810  1.00  0.00           H  
ATOM   2924 3HD2 LEU   184      49.860  60.680  27.760  1.00  0.00           H  
ATOM   2925  N   ALA   185      53.460  60.150  31.410  1.00  0.00           N  
ATOM   2926  CA  ALA   185      54.150  59.080  32.200  1.00  0.00           C  
ATOM   2927  C   ALA   185      53.330  58.470  33.360  1.00  0.00           C  
ATOM   2928  O   ALA   185      53.180  57.230  33.450  1.00  0.00           O  
ATOM   2929  CB  ALA   185      55.540  59.670  32.820  1.00  0.00           C  
ATOM   2930  HN  ALA   185      53.720  61.120  31.380  1.00  0.00           H  
ATOM   2931  HA  ALA   185      54.430  58.260  31.560  1.00  0.00           H  
ATOM   2932  HB1 ALA   185      55.320  60.560  33.440  1.00  0.00           H  
ATOM   2933  HB2 ALA   185      56.070  60.040  31.910  1.00  0.00           H  
ATOM   2934  HB3 ALA   185      56.180  58.890  33.290  1.00  0.00           H  
ATOM   2935  N   LEU   186      52.670  59.370  34.110  1.00  0.00           N  
ATOM   2936  CA  LEU   186      51.670  58.990  34.990  1.00  0.00           C  
ATOM   2937  C   LEU   186      50.460  58.330  34.390  1.00  0.00           C  
ATOM   2938  O   LEU   186      50.040  57.230  34.850  1.00  0.00           O  
ATOM   2939  CB  LEU   186      51.140  60.220  35.830  1.00  0.00           C  
ATOM   2940  CG  LEU   186      52.210  60.670  36.850  1.00  0.00           C  
ATOM   2941  CD1 LEU   186      51.630  61.950  37.420  1.00  0.00           C  
ATOM   2942  CD2 LEU   186      52.570  59.690  38.000  1.00  0.00           C  
ATOM   2943  HN  LEU   186      52.920  60.330  34.200  1.00  0.00           H  
ATOM   2944  HA  LEU   186      52.000  58.150  35.590  1.00  0.00           H  
ATOM   2945  HB1 LEU   186      50.260  59.920  36.440  1.00  0.00           H  
ATOM   2946  HB2 LEU   186      50.810  61.030  35.150  1.00  0.00           H  
ATOM   2947  HG  LEU   186      53.180  60.960  36.390  1.00  0.00           H  
ATOM   2948 1HD1 LEU   186      52.410  62.370  38.100  1.00  0.00           H  
ATOM   2949 2HD1 LEU   186      50.700  61.910  38.020  1.00  0.00           H  
ATOM   2950 3HD1 LEU   186      51.530  62.670  36.570  1.00  0.00           H  
ATOM   2951 1HD2 LEU   186      51.640  59.240  38.410  1.00  0.00           H  
ATOM   2952 2HD2 LEU   186      53.220  60.070  38.820  1.00  0.00           H  
ATOM   2953 3HD2 LEU   186      53.130  58.890  37.470  1.00  0.00           H  
ATOM   2954  N   ASP   187      49.930  58.870  33.260  1.00  0.00           N  
ATOM   2955  CA  ASP   187      48.840  58.180  32.500  1.00  0.00           C  
ATOM   2956  C   ASP   187      49.010  56.740  32.090  1.00  0.00           C  
ATOM   2957  O   ASP   187      48.120  55.920  32.160  1.00  0.00           O  
ATOM   2958  CB  ASP   187      48.500  59.040  31.310  1.00  0.00           C  
ATOM   2959  CG  ASP   187      47.230  58.590  30.520  1.00  0.00           C  
ATOM   2960  OD1 ASP   187      46.210  58.120  31.060  1.00  0.00           O  
ATOM   2961  OD2 ASP   187      47.230  59.030  29.340  1.00  0.00           O1-
ATOM   2962  HN  ASP   187      50.070  59.800  32.920  1.00  0.00           H  
ATOM   2963  HA  ASP   187      47.960  58.220  33.120  1.00  0.00           H  
ATOM   2964  HB1 ASP   187      49.320  59.010  30.560  1.00  0.00           H  
ATOM   2965  HB2 ASP   187      48.370  60.100  31.610  1.00  0.00           H  
ATOM   2966  N   ALA   188      50.250  56.420  31.560  1.00  0.00           N  
ATOM   2967  CA  ALA   188      50.740  55.150  31.200  1.00  0.00           C  
ATOM   2968  C   ALA   188      50.890  54.090  32.300  1.00  0.00           C  
ATOM   2969  O   ALA   188      50.570  52.940  31.990  1.00  0.00           O  
ATOM   2970  CB  ALA   188      52.120  55.370  30.570  1.00  0.00           C  
ATOM   2971  HN  ALA   188      50.770  57.250  31.350  1.00  0.00           H  
ATOM   2972  HA  ALA   188      50.230  54.570  30.450  1.00  0.00           H  
ATOM   2973  HB1 ALA   188      52.740  55.970  31.270  1.00  0.00           H  
ATOM   2974  HB2 ALA   188      51.860  55.880  29.620  1.00  0.00           H  
ATOM   2975  HB3 ALA   188      52.670  54.420  30.360  1.00  0.00           H  
ATOM   2976  N   ILE   189      51.430  54.440  33.460  1.00  0.00           N  
ATOM   2977  CA  ILE   189      51.350  53.580  34.650  1.00  0.00           C  
ATOM   2978  C   ILE   189      49.940  53.410  35.240  1.00  0.00           C  
ATOM   2979  O   ILE   189      49.560  52.340  35.640  1.00  0.00           O  
ATOM   2980  CB  ILE   189      52.370  53.930  35.740  1.00  0.00           C  
ATOM   2981  CG1 ILE   189      51.900  55.080  36.610  1.00  0.00           C  
ATOM   2982  CG2 ILE   189      53.780  54.110  35.120  1.00  0.00           C  
ATOM   2983  CD  ILE   189      52.850  55.250  37.800  1.00  0.00           C  
ATOM   2984  HN  ILE   189      51.820  55.340  33.580  1.00  0.00           H  
ATOM   2985  HA  ILE   189      51.530  52.600  34.240  1.00  0.00           H  
ATOM   2986  HB  ILE   189      52.400  53.010  36.370  1.00  0.00           H  
ATOM   2987 1HG1 ILE   189      50.870  54.950  37.010  1.00  0.00           H  
ATOM   2988 2HG1 ILE   189      51.720  55.990  36.000  1.00  0.00           H  
ATOM   2989 1HG2 ILE   189      54.530  53.750  35.860  1.00  0.00           H  
ATOM   2990 2HG2 ILE   189      54.050  55.140  34.820  1.00  0.00           H  
ATOM   2991 3HG2 ILE   189      53.900  53.510  34.200  1.00  0.00           H  
ATOM   2992  HD1 ILE   189      53.720  55.900  37.590  1.00  0.00           H  
ATOM   2993  HD2 ILE   189      53.340  54.300  38.100  1.00  0.00           H  
ATOM   2994  HD3 ILE   189      52.290  55.740  38.630  1.00  0.00           H  
ATOM   2995  N   HSD   190      49.180  54.460  35.120  1.00  0.00           N  
ATOM   2996  CA  HSD   190      47.820  54.440  35.510  1.00  0.00           C  
ATOM   2997  C   HSD   190      46.940  53.600  34.670  1.00  0.00           C  
ATOM   2998  O   HSD   190      46.140  52.830  35.250  1.00  0.00           O  
ATOM   2999  CB  HSD   190      47.090  55.850  35.460  1.00  0.00           C  
ATOM   3000  CG  HSD   190      47.280  56.880  36.500  1.00  0.00           C  
ATOM   3001  CD2 HSD   190      46.780  58.110  36.680  1.00  0.00           C  
ATOM   3002  ND1 HSD   190      48.100  56.610  37.590  1.00  0.00           N  
ATOM   3003  CE1 HSD   190      47.890  57.630  38.460  1.00  0.00           C  
ATOM   3004  NE2 HSD   190      47.120  58.580  37.990  1.00  0.00           N  
ATOM   3005  HN  HSD   190      49.530  55.390  34.980  1.00  0.00           H  
ATOM   3006  HA  HSD   190      47.770  54.020  36.510  1.00  0.00           H  
ATOM   3007  HB1 HSD   190      46.010  55.590  35.480  1.00  0.00           H  
ATOM   3008  HB2 HSD   190      47.360  56.380  34.520  1.00  0.00           H  
ATOM   3009  HD1 HSD   190      48.800  55.900  37.580  1.00  0.00           H  
ATOM   3010  HD2 HSD   190      45.990  58.690  36.220  1.00  0.00           H  
ATOM   3011  HE1 HSD   190      48.320  57.700  39.460  1.00  0.00           H  
ATOM   3012  N   SER   191      47.150  53.530  33.370  1.00  0.00           N  
ATOM   3013  CA  SER   191      46.610  52.460  32.470  1.00  0.00           C  
ATOM   3014  C   SER   191      46.970  50.980  32.790  1.00  0.00           C  
ATOM   3015  O   SER   191      46.230  50.060  32.500  1.00  0.00           O  
ATOM   3016  CB  SER   191      47.000  52.830  30.960  1.00  0.00           C  
ATOM   3017  OG  SER   191      46.460  54.100  30.470  1.00  0.00           O  
ATOM   3018  HN  SER   191      47.750  54.160  32.880  1.00  0.00           H  
ATOM   3019  HA  SER   191      45.540  52.430  32.610  1.00  0.00           H  
ATOM   3020  HB1 SER   191      46.540  52.040  30.340  1.00  0.00           H  
ATOM   3021  HB2 SER   191      48.090  52.790  30.730  1.00  0.00           H  
ATOM   3022  HG1 SER   191      47.090  54.750  30.790  1.00  0.00           H  
ATOM   3023  N   MET   192      48.030  50.640  33.520  1.00  0.00           N  
ATOM   3024  CA  MET   192      48.380  49.420  34.220  1.00  0.00           C  
ATOM   3025  C   MET   192      47.730  49.210  35.570  1.00  0.00           C  
ATOM   3026  O   MET   192      47.890  48.120  36.180  1.00  0.00           O  
ATOM   3027  CB  MET   192      49.930  49.460  34.430  1.00  0.00           C  
ATOM   3028  CG  MET   192      50.650  49.390  33.090  1.00  0.00           C  
ATOM   3029  SD  MET   192      52.450  49.060  33.310  1.00  0.00           S  
ATOM   3030  CE  MET   192      52.090  47.290  33.610  1.00  0.00           C  
ATOM   3031  HN  MET   192      48.660  51.390  33.730  1.00  0.00           H  
ATOM   3032  HA  MET   192      48.200  48.500  33.690  1.00  0.00           H  
ATOM   3033  HB1 MET   192      50.180  48.560  35.030  1.00  0.00           H  
ATOM   3034  HB2 MET   192      50.360  50.300  35.010  1.00  0.00           H  
ATOM   3035  HG1 MET   192      50.620  50.370  32.580  1.00  0.00           H  
ATOM   3036  HG2 MET   192      50.180  48.570  32.510  1.00  0.00           H  
ATOM   3037  HE1 MET   192      53.030  46.700  33.580  1.00  0.00           H  
ATOM   3038  HE2 MET   192      51.320  46.830  32.950  1.00  0.00           H  
ATOM   3039  HE3 MET   192      51.620  47.080  34.600  1.00  0.00           H  
ATOM   3040  N   GLY   193      47.080  50.250  36.080  1.00  0.00           N  
ATOM   3041  CA  GLY   193      46.320  50.260  37.260  1.00  0.00           C  
ATOM   3042  C   GLY   193      47.130  50.610  38.460  1.00  0.00           C  
ATOM   3043  O   GLY   193      46.940  50.180  39.620  1.00  0.00           O  
ATOM   3044  HN  GLY   193      47.110  51.090  35.530  1.00  0.00           H  
ATOM   3045  HA1 GLY   193      45.850  49.310  37.470  1.00  0.00           H  
ATOM   3046  HA2 GLY   193      45.570  51.030  37.240  1.00  0.00           H  
ATOM   3047  N   PHE   194      48.280  51.340  38.210  1.00  0.00           N  
ATOM   3048  CA  PHE   194      49.310  51.690  39.140  1.00  0.00           C  
ATOM   3049  C   PHE   194      49.390  53.130  39.650  1.00  0.00           C  
ATOM   3050  O   PHE   194      48.810  54.070  39.070  1.00  0.00           O  
ATOM   3051  CB  PHE   194      50.760  51.490  38.660  1.00  0.00           C  
ATOM   3052  CG  PHE   194      51.060  50.060  38.290  1.00  0.00           C  
ATOM   3053  CD1 PHE   194      52.280  49.760  37.630  1.00  0.00           C  
ATOM   3054  CD2 PHE   194      50.240  48.910  38.540  1.00  0.00           C  
ATOM   3055  CE1 PHE   194      52.670  48.480  37.280  1.00  0.00           C  
ATOM   3056  CE2 PHE   194      50.600  47.630  38.100  1.00  0.00           C  
ATOM   3057  CZ  PHE   194      51.800  47.450  37.470  1.00  0.00           C  
ATOM   3058  HN  PHE   194      48.450  51.680  37.290  1.00  0.00           H  
ATOM   3059  HA  PHE   194      49.340  51.030  39.990  1.00  0.00           H  
ATOM   3060  HB1 PHE   194      51.410  51.560  39.560  1.00  0.00           H  
ATOM   3061  HB2 PHE   194      51.000  52.160  37.810  1.00  0.00           H  
ATOM   3062  HD1 PHE   194      52.940  50.590  37.390  1.00  0.00           H  
ATOM   3063  HD2 PHE   194      49.310  49.090  39.050  1.00  0.00           H  
ATOM   3064  HE1 PHE   194      53.600  48.270  36.770  1.00  0.00           H  
ATOM   3065  HE2 PHE   194      49.970  46.770  38.320  1.00  0.00           H  
ATOM   3066  HZ  PHE   194      52.030  46.420  37.270  1.00  0.00           H  
ATOM   3067  N   ILE   195      50.020  53.350  40.860  1.00  0.00           N  
ATOM   3068  CA  ILE   195      50.090  54.690  41.410  1.00  0.00           C  
ATOM   3069  C   ILE   195      51.530  54.820  41.980  1.00  0.00           C  
ATOM   3070  O   ILE   195      52.220  53.830  42.330  1.00  0.00           O  
ATOM   3071  CB  ILE   195      49.100  55.000  42.600  1.00  0.00           C  
ATOM   3072  CG1 ILE   195      48.930  53.750  43.520  1.00  0.00           C  
ATOM   3073  CG2 ILE   195      47.800  55.400  41.870  1.00  0.00           C  
ATOM   3074  CD  ILE   195      48.130  54.060  44.730  1.00  0.00           C  
ATOM   3075  HN  ILE   195      50.560  52.690  41.370  1.00  0.00           H  
ATOM   3076  HA  ILE   195      49.990  55.440  40.630  1.00  0.00           H  
ATOM   3077  HB  ILE   195      49.430  55.840  43.260  1.00  0.00           H  
ATOM   3078 1HG1 ILE   195      49.990  53.530  43.760  1.00  0.00           H  
ATOM   3079 2HG1 ILE   195      48.620  52.820  43.000  1.00  0.00           H  
ATOM   3080 1HG2 ILE   195      48.050  56.230  41.170  1.00  0.00           H  
ATOM   3081 2HG2 ILE   195      46.900  55.650  42.470  1.00  0.00           H  
ATOM   3082 3HG2 ILE   195      47.520  54.550  41.220  1.00  0.00           H  
ATOM   3083  HD1 ILE   195      48.230  53.210  45.440  1.00  0.00           H  
ATOM   3084  HD2 ILE   195      47.080  54.380  44.540  1.00  0.00           H  
ATOM   3085  HD3 ILE   195      48.620  54.950  45.190  1.00  0.00           H  
ATOM   3086  N   HSD   196      52.010  56.030  41.960  1.00  0.00           N  
ATOM   3087  CA  HSD   196      53.430  56.250  41.920  1.00  0.00           C  
ATOM   3088  C   HSD   196      54.060  56.580  43.250  1.00  0.00           C  
ATOM   3089  O   HSD   196      55.160  56.090  43.550  1.00  0.00           O  
ATOM   3090  CB  HSD   196      53.830  57.330  40.870  1.00  0.00           C  
ATOM   3091  CG  HSD   196      55.320  57.650  40.700  1.00  0.00           C  
ATOM   3092  CD2 HSD   196      56.090  58.650  41.300  1.00  0.00           C  
ATOM   3093  ND1 HSD   196      56.070  57.140  39.670  1.00  0.00           N  
ATOM   3094  CE1 HSD   196      57.240  57.800  39.670  1.00  0.00           C  
ATOM   3095  NE2 HSD   196      57.300  58.730  40.610  1.00  0.00           N  
ATOM   3096  HN  HSD   196      51.370  56.790  41.930  1.00  0.00           H  
ATOM   3097  HA  HSD   196      54.030  55.500  41.430  1.00  0.00           H  
ATOM   3098  HB1 HSD   196      53.300  58.230  41.230  1.00  0.00           H  
ATOM   3099  HB2 HSD   196      53.370  57.130  39.880  1.00  0.00           H  
ATOM   3100  HD1 HSD   196      55.680  56.450  39.060  1.00  0.00           H  
ATOM   3101  HD2 HSD   196      56.020  59.180  42.240  1.00  0.00           H  
ATOM   3102  HE1 HSD   196      57.990  57.750  38.870  1.00  0.00           H  
ATOM   3103  N   ARG   197      53.420  57.470  44.020  1.00  0.00           N  
ATOM   3104  CA  ARG   197      53.730  57.710  45.400  1.00  0.00           C  
ATOM   3105  C   ARG   197      54.870  58.720  45.770  1.00  0.00           C  
ATOM   3106  O   ARG   197      54.740  59.690  46.550  1.00  0.00           O  
ATOM   3107  CB  ARG   197      53.910  56.380  46.300  1.00  0.00           C  
ATOM   3108  CG  ARG   197      52.940  55.200  46.100  1.00  0.00           C  
ATOM   3109  CD  ARG   197      53.120  54.090  47.180  1.00  0.00           C  
ATOM   3110  NE  ARG   197      52.760  54.470  48.610  1.00  0.00           N  
ATOM   3111  CZ  ARG   197      52.750  53.570  49.570  1.00  0.00           C  
ATOM   3112  NH1 ARG   197      53.200  52.360  49.380  1.00  0.00           N1+
ATOM   3113  NH2 ARG   197      52.320  53.870  50.780  1.00  0.00           N  
ATOM   3114  HN  ARG   197      52.700  57.990  43.570  1.00  0.00           H  
ATOM   3115  HA  ARG   197      52.850  58.080  45.910  1.00  0.00           H  
ATOM   3116  HB1 ARG   197      53.740  56.690  47.350  1.00  0.00           H  
ATOM   3117  HB2 ARG   197      54.930  55.970  46.200  1.00  0.00           H  
ATOM   3118  HG1 ARG   197      53.280  54.570  45.250  1.00  0.00           H  
ATOM   3119  HG2 ARG   197      51.860  55.470  46.090  1.00  0.00           H  
ATOM   3120  HD1 ARG   197      54.140  53.660  47.110  1.00  0.00           H  
ATOM   3121  HD2 ARG   197      52.360  53.310  46.930  1.00  0.00           H  
ATOM   3122  HE  ARG   197      52.520  55.400  48.880  1.00  0.00           H  
ATOM   3123 1HH1 ARG   197      53.830  52.190  48.620  1.00  0.00           H  
ATOM   3124 2HH1 ARG   197      53.190  51.640  50.080  1.00  0.00           H  
ATOM   3125 1HH2 ARG   197      52.010  54.770  51.070  1.00  0.00           H  
ATOM   3126 2HH2 ARG   197      52.420  53.220  51.530  1.00  0.00           H  
ATOM   3127  N   ASP   198      56.040  58.600  45.130  1.00  0.00           N  
ATOM   3128  CA  ASP   198      57.190  59.460  45.340  1.00  0.00           C  
ATOM   3129  C   ASP   198      57.410  60.470  44.200  1.00  0.00           C  
ATOM   3130  O   ASP   198      58.500  60.580  43.560  1.00  0.00           O  
ATOM   3131  CB  ASP   198      58.410  58.540  45.480  1.00  0.00           C  
ATOM   3132  CG  ASP   198      59.560  59.190  46.160  1.00  0.00           C  
ATOM   3133  OD1 ASP   198      59.390  60.030  47.080  1.00  0.00           O  
ATOM   3134  OD2 ASP   198      60.700  58.820  45.870  1.00  0.00           O1-
ATOM   3135  HN  ASP   198      56.230  57.770  44.610  1.00  0.00           H  
ATOM   3136  HA  ASP   198      57.170  60.140  46.180  1.00  0.00           H  
ATOM   3137  HB1 ASP   198      58.750  58.180  44.490  1.00  0.00           H  
ATOM   3138  HB2 ASP   198      58.140  57.610  46.030  1.00  0.00           H  
ATOM   3139  N   VAL   199      56.400  61.280  43.860  1.00  0.00           N  
ATOM   3140  CA  VAL   199      56.480  62.240  42.770  1.00  0.00           C  
ATOM   3141  C   VAL   199      57.370  63.390  43.180  1.00  0.00           C  
ATOM   3142  O   VAL   199      57.010  64.120  44.080  1.00  0.00           O  
ATOM   3143  CB  VAL   199      55.170  62.810  42.290  1.00  0.00           C  
ATOM   3144  CG1 VAL   199      55.540  63.490  40.910  1.00  0.00           C  
ATOM   3145  CG2 VAL   199      53.980  61.790  42.260  1.00  0.00           C  
ATOM   3146  HN  VAL   199      55.650  61.360  44.510  1.00  0.00           H  
ATOM   3147  HA  VAL   199      56.920  61.780  41.890  1.00  0.00           H  
ATOM   3148  HB  VAL   199      54.780  63.600  42.970  1.00  0.00           H  
ATOM   3149 1HG1 VAL   199      56.140  62.880  40.210  1.00  0.00           H  
ATOM   3150 2HG1 VAL   199      56.100  64.410  41.180  1.00  0.00           H  
ATOM   3151 3HG1 VAL   199      54.600  63.850  40.450  1.00  0.00           H  
ATOM   3152 1HG2 VAL   199      53.630  61.620  43.290  1.00  0.00           H  
ATOM   3153 2HG2 VAL   199      54.380  60.830  41.860  1.00  0.00           H  
ATOM   3154 3HG2 VAL   199      53.070  62.100  41.710  1.00  0.00           H  
ATOM   3155  N   LYS   200      58.470  63.620  42.560  1.00  0.00           N  
ATOM   3156  CA  LYS   200      59.360  64.710  42.900  1.00  0.00           C  
ATOM   3157  C   LYS   200      60.200  65.000  41.650  1.00  0.00           C  
ATOM   3158  O   LYS   200      60.160  64.150  40.770  1.00  0.00           O  
ATOM   3159  CB  LYS   200      60.290  64.440  44.140  1.00  0.00           C  
ATOM   3160  CG  LYS   200      61.470  63.480  43.910  1.00  0.00           C  
ATOM   3161  CD  LYS   200      61.060  62.020  43.680  1.00  0.00           C  
ATOM   3162  CE  LYS   200      62.180  61.020  43.560  1.00  0.00           C  
ATOM   3163  NZ  LYS   200      61.550  59.710  43.510  1.00  0.00           N1+
ATOM   3164  HN  LYS   200      58.770  63.000  41.850  1.00  0.00           H  
ATOM   3165  HA  LYS   200      58.790  65.560  43.240  1.00  0.00           H  
ATOM   3166  HB1 LYS   200      59.640  64.010  44.930  1.00  0.00           H  
ATOM   3167  HB2 LYS   200      60.660  65.430  44.500  1.00  0.00           H  
ATOM   3168  HG1 LYS   200      62.090  63.650  44.810  1.00  0.00           H  
ATOM   3169  HG2 LYS   200      62.010  63.760  42.980  1.00  0.00           H  
ATOM   3170  HD1 LYS   200      60.310  61.930  42.860  1.00  0.00           H  
ATOM   3171  HD2 LYS   200      60.580  61.610  44.590  1.00  0.00           H  
ATOM   3172  HE1 LYS   200      62.950  60.970  44.350  1.00  0.00           H  
ATOM   3173  HE2 LYS   200      62.730  61.140  42.600  1.00  0.00           H  
ATOM   3174  HZ1 LYS   200      62.180  58.990  43.080  1.00  0.00           H  
ATOM   3175  HZ2 LYS   200      60.700  59.660  42.910  1.00  0.00           H  
ATOM   3176  HZ3 LYS   200      61.320  59.440  44.490  1.00  0.00           H  
ATOM   3177  N   PRO   201      60.800  66.180  41.380  1.00  0.00           N  
ATOM   3178  CA  PRO   201      61.310  66.510  40.010  1.00  0.00           C  
ATOM   3179  C   PRO   201      62.700  65.870  39.760  1.00  0.00           C  
ATOM   3180  O   PRO   201      63.220  65.930  38.630  1.00  0.00           O  
ATOM   3181  CB  PRO   201      61.400  68.060  39.990  1.00  0.00           C  
ATOM   3182  CG  PRO   201      61.470  68.430  41.500  1.00  0.00           C  
ATOM   3183  CD  PRO   201      60.570  67.410  42.080  1.00  0.00           C  
ATOM   3184  HA  PRO   201      60.740  66.040  39.230  1.00  0.00           H  
ATOM   3185  HB1 PRO   201      60.470  68.520  39.590  1.00  0.00           H  
ATOM   3186  HB2 PRO   201      62.170  68.520  39.330  1.00  0.00           H  
ATOM   3187  HG1 PRO   201      62.520  68.320  41.860  1.00  0.00           H  
ATOM   3188  HG2 PRO   201      61.170  69.470  41.740  1.00  0.00           H  
ATOM   3189  HD1 PRO   201      60.910  67.280  43.130  1.00  0.00           H  
ATOM   3190  HD2 PRO   201      59.500  67.700  41.980  1.00  0.00           H  
ATOM   3191  N   ASP   202      63.260  65.250  40.870  1.00  0.00           N  
ATOM   3192  CA  ASP   202      64.740  64.970  40.980  1.00  0.00           C  
ATOM   3193  C   ASP   202      65.310  64.030  39.910  1.00  0.00           C  
ATOM   3194  O   ASP   202      66.410  64.210  39.380  1.00  0.00           O  
ATOM   3195  CB  ASP   202      65.120  64.420  42.340  1.00  0.00           C  
ATOM   3196  CG  ASP   202      64.920  65.460  43.420  1.00  0.00           C  
ATOM   3197  OD1 ASP   202      64.010  66.290  43.490  1.00  0.00           O  
ATOM   3198  OD2 ASP   202      65.760  65.310  44.370  1.00  0.00           O1-
ATOM   3199  HN  ASP   202      62.810  65.170  41.760  1.00  0.00           H  
ATOM   3200  HA  ASP   202      65.240  65.910  40.790  1.00  0.00           H  
ATOM   3201  HB1 ASP   202      66.130  63.960  42.390  1.00  0.00           H  
ATOM   3202  HB2 ASP   202      64.490  63.560  42.660  1.00  0.00           H  
ATOM   3203  N   ASN   203      64.440  63.000  39.590  1.00  0.00           N  
ATOM   3204  CA  ASN   203      64.810  61.900  38.700  1.00  0.00           C  
ATOM   3205  C   ASN   203      64.120  61.990  37.370  1.00  0.00           C  
ATOM   3206  O   ASN   203      64.080  61.050  36.610  1.00  0.00           O  
ATOM   3207  CB  ASN   203      64.590  60.560  39.390  1.00  0.00           C  
ATOM   3208  CG  ASN   203      65.400  60.390  40.610  1.00  0.00           C  
ATOM   3209  ND2 ASN   203      65.010  59.490  41.500  1.00  0.00           N  
ATOM   3210  OD1 ASN   203      66.450  61.010  40.860  1.00  0.00           O  
ATOM   3211  HN  ASN   203      63.580  62.930  40.090  1.00  0.00           H  
ATOM   3212  HA  ASN   203      65.860  61.930  38.450  1.00  0.00           H  
ATOM   3213  HB1 ASN   203      64.860  59.700  38.740  1.00  0.00           H  
ATOM   3214  HB2 ASN   203      63.520  60.490  39.660  1.00  0.00           H  
ATOM   3215 1HD2 ASN   203      65.400  59.560  42.420  1.00  0.00           H  
ATOM   3216 2HD2 ASN   203      64.080  59.120  41.440  1.00  0.00           H  
ATOM   3217  N   MET   204      63.630  63.180  36.960  1.00  0.00           N  
ATOM   3218  CA  MET   204      63.170  63.350  35.570  1.00  0.00           C  
ATOM   3219  C   MET   204      64.270  63.800  34.690  1.00  0.00           C  
ATOM   3220  O   MET   204      64.690  64.920  34.830  1.00  0.00           O  
ATOM   3221  CB  MET   204      62.060  64.380  35.510  1.00  0.00           C  
ATOM   3222  CG  MET   204      60.780  63.900  36.230  1.00  0.00           C  
ATOM   3223  SD  MET   204      59.480  65.020  36.590  1.00  0.00           S  
ATOM   3224  CE  MET   204      58.490  63.820  37.380  1.00  0.00           C  
ATOM   3225  HN  MET   204      63.510  64.010  37.490  1.00  0.00           H  
ATOM   3226  HA  MET   204      62.780  62.390  35.260  1.00  0.00           H  
ATOM   3227  HB1 MET   204      61.720  64.440  34.460  1.00  0.00           H  
ATOM   3228  HB2 MET   204      62.390  65.390  35.850  1.00  0.00           H  
ATOM   3229  HG1 MET   204      61.160  63.420  37.150  1.00  0.00           H  
ATOM   3230  HG2 MET   204      60.320  63.060  35.660  1.00  0.00           H  
ATOM   3231  HE1 MET   204      58.960  63.620  38.370  1.00  0.00           H  
ATOM   3232  HE2 MET   204      58.210  62.890  36.840  1.00  0.00           H  
ATOM   3233  HE3 MET   204      57.550  64.330  37.680  1.00  0.00           H  
ATOM   3234  N   LEU   205      64.760  63.010  33.770  1.00  0.00           N  
ATOM   3235  CA  LEU   205      66.010  63.300  32.990  1.00  0.00           C  
ATOM   3236  C   LEU   205      65.630  63.590  31.600  1.00  0.00           C  
ATOM   3237  O   LEU   205      64.730  63.100  30.940  1.00  0.00           O  
ATOM   3238  CB  LEU   205      67.110  62.120  33.090  1.00  0.00           C  
ATOM   3239  CG  LEU   205      67.310  61.420  34.380  1.00  0.00           C  
ATOM   3240  CD1 LEU   205      68.300  60.330  34.270  1.00  0.00           C  
ATOM   3241  CD2 LEU   205      67.820  62.420  35.480  1.00  0.00           C  
ATOM   3242  HN  LEU   205      64.300  62.130  33.650  1.00  0.00           H  
ATOM   3243  HA  LEU   205      66.430  64.250  33.280  1.00  0.00           H  
ATOM   3244  HB1 LEU   205      68.070  62.570  32.730  1.00  0.00           H  
ATOM   3245  HB2 LEU   205      66.960  61.370  32.280  1.00  0.00           H  
ATOM   3246  HG  LEU   205      66.320  61.050  34.730  1.00  0.00           H  
ATOM   3247 1HD1 LEU   205      68.410  59.780  35.240  1.00  0.00           H  
ATOM   3248 2HD1 LEU   205      69.320  60.760  34.160  1.00  0.00           H  
ATOM   3249 3HD1 LEU   205      67.950  59.630  33.480  1.00  0.00           H  
ATOM   3250 1HD2 LEU   205      67.060  63.190  35.720  1.00  0.00           H  
ATOM   3251 2HD2 LEU   205      68.860  62.820  35.390  1.00  0.00           H  
ATOM   3252 3HD2 LEU   205      67.860  61.810  36.400  1.00  0.00           H  
ATOM   3253  N   LEU   206      66.450  64.490  31.020  1.00  0.00           N  
ATOM   3254  CA  LEU   206      66.290  64.840  29.630  1.00  0.00           C  
ATOM   3255  C   LEU   206      66.940  64.020  28.540  1.00  0.00           C  
ATOM   3256  O   LEU   206      68.150  63.710  28.510  1.00  0.00           O  
ATOM   3257  CB  LEU   206      67.030  66.270  29.500  1.00  0.00           C  
ATOM   3258  CG  LEU   206      66.650  67.080  28.320  1.00  0.00           C  
ATOM   3259  CD1 LEU   206      65.150  67.320  28.200  1.00  0.00           C  
ATOM   3260  CD2 LEU   206      67.360  68.470  28.290  1.00  0.00           C  
ATOM   3261  HN  LEU   206      67.250  64.840  31.510  1.00  0.00           H  
ATOM   3262  HA  LEU   206      65.230  64.810  29.430  1.00  0.00           H  
ATOM   3263  HB1 LEU   206      68.120  66.050  29.480  1.00  0.00           H  
ATOM   3264  HB2 LEU   206      66.810  66.750  30.480  1.00  0.00           H  
ATOM   3265  HG  LEU   206      66.920  66.520  27.400  1.00  0.00           H  
ATOM   3266 1HD1 LEU   206      64.820  67.670  27.200  1.00  0.00           H  
ATOM   3267 2HD1 LEU   206      64.830  68.070  28.960  1.00  0.00           H  
ATOM   3268 3HD1 LEU   206      64.620  66.370  28.430  1.00  0.00           H  
ATOM   3269 1HD2 LEU   206      67.430  68.780  27.220  1.00  0.00           H  
ATOM   3270 2HD2 LEU   206      68.320  68.270  28.800  1.00  0.00           H  
ATOM   3271 3HD2 LEU   206      66.880  69.200  28.970  1.00  0.00           H  
ATOM   3272  N   ASP   207      66.120  63.670  27.520  1.00  0.00           N  
ATOM   3273  CA  ASP   207      66.660  63.010  26.310  1.00  0.00           C  
ATOM   3274  C   ASP   207      67.320  63.870  25.220  1.00  0.00           C  
ATOM   3275  O   ASP   207      67.310  65.110  25.340  1.00  0.00           O  
ATOM   3276  CB  ASP   207      65.510  62.060  25.790  1.00  0.00           C  
ATOM   3277  CG  ASP   207      65.950  61.250  24.590  1.00  0.00           C  
ATOM   3278  OD1 ASP   207      66.950  60.540  24.690  1.00  0.00           O  
ATOM   3279  OD2 ASP   207      65.280  61.380  23.540  1.00  0.00           O1-
ATOM   3280  HN  ASP   207      65.160  63.910  27.460  1.00  0.00           H  
ATOM   3281  HA  ASP   207      67.400  62.320  26.680  1.00  0.00           H  
ATOM   3282  HB1 ASP   207      64.580  62.610  25.510  1.00  0.00           H  
ATOM   3283  HB2 ASP   207      65.310  61.400  26.670  1.00  0.00           H  
ATOM   3284  N   LYS   208      67.900  63.210  24.210  1.00  0.00           N  
ATOM   3285  CA  LYS   208      68.590  63.910  23.130  1.00  0.00           C  
ATOM   3286  C   LYS   208      67.580  64.450  22.090  1.00  0.00           C  
ATOM   3287  O   LYS   208      67.790  65.210  21.150  1.00  0.00           O  
ATOM   3288  CB  LYS   208      69.740  63.070  22.500  1.00  0.00           C  
ATOM   3289  CG  LYS   208      69.370  61.530  22.360  1.00  0.00           C  
ATOM   3290  CD  LYS   208      68.280  61.120  21.290  1.00  0.00           C  
ATOM   3291  CE  LYS   208      68.050  59.670  21.090  1.00  0.00           C  
ATOM   3292  NZ  LYS   208      67.600  59.080  22.380  1.00  0.00           N1+
ATOM   3293  HN  LYS   208      67.780  62.220  24.110  1.00  0.00           H  
ATOM   3294  HA  LYS   208      68.960  64.850  23.510  1.00  0.00           H  
ATOM   3295  HB1 LYS   208      70.510  63.130  23.300  1.00  0.00           H  
ATOM   3296  HB2 LYS   208      70.110  63.510  21.560  1.00  0.00           H  
ATOM   3297  HG1 LYS   208      69.000  61.110  23.320  1.00  0.00           H  
ATOM   3298  HG2 LYS   208      70.180  60.820  22.090  1.00  0.00           H  
ATOM   3299  HD1 LYS   208      68.590  61.530  20.310  1.00  0.00           H  
ATOM   3300  HD2 LYS   208      67.340  61.660  21.580  1.00  0.00           H  
ATOM   3301  HE1 LYS   208      69.030  59.250  20.780  1.00  0.00           H  
ATOM   3302  HE2 LYS   208      67.320  59.390  20.300  1.00  0.00           H  
ATOM   3303  HZ1 LYS   208      66.870  59.590  22.910  1.00  0.00           H  
ATOM   3304  HZ2 LYS   208      68.500  59.010  22.900  1.00  0.00           H  
ATOM   3305  HZ3 LYS   208      67.280  58.100  22.220  1.00  0.00           H  
ATOM   3306  N   SER   209      66.290  64.090  22.270  1.00  0.00           N  
ATOM   3307  CA  SER   209      65.240  64.590  21.450  1.00  0.00           C  
ATOM   3308  C   SER   209      64.560  65.800  22.070  1.00  0.00           C  
ATOM   3309  O   SER   209      63.740  66.390  21.320  1.00  0.00           O  
ATOM   3310  CB  SER   209      64.230  63.430  21.160  1.00  0.00           C  
ATOM   3311  OG  SER   209      63.610  62.780  22.280  1.00  0.00           O  
ATOM   3312  HN  SER   209      66.000  63.360  22.880  1.00  0.00           H  
ATOM   3313  HA  SER   209      65.570  64.930  20.480  1.00  0.00           H  
ATOM   3314  HB1 SER   209      64.790  62.680  20.560  1.00  0.00           H  
ATOM   3315  HB2 SER   209      63.430  63.850  20.520  1.00  0.00           H  
ATOM   3316  HG1 SER   209      64.270  62.150  22.570  1.00  0.00           H  
ATOM   3317  N   GLY   210      64.970  66.260  23.260  1.00  0.00           N  
ATOM   3318  CA  GLY   210      64.330  67.370  23.990  1.00  0.00           C  
ATOM   3319  C   GLY   210      63.080  66.890  24.780  1.00  0.00           C  
ATOM   3320  O   GLY   210      62.480  67.670  25.580  1.00  0.00           O  
ATOM   3321  HN  GLY   210      65.810  65.890  23.650  1.00  0.00           H  
ATOM   3322  HA1 GLY   210      63.980  68.080  23.250  1.00  0.00           H  
ATOM   3323  HA2 GLY   210      65.030  67.760  24.700  1.00  0.00           H  
ATOM   3324  N   HSD   211      62.700  65.550  24.760  1.00  0.00           N  
ATOM   3325  CA  HSD   211      61.670  65.040  25.650  1.00  0.00           C  
ATOM   3326  C   HSD   211      62.110  64.790  27.070  1.00  0.00           C  
ATOM   3327  O   HSD   211      63.290  64.560  27.320  1.00  0.00           O  
ATOM   3328  CB  HSD   211      61.020  63.770  24.980  1.00  0.00           C  
ATOM   3329  CG  HSD   211      60.220  64.120  23.770  1.00  0.00           C  
ATOM   3330  CD2 HSD   211      60.450  64.210  22.460  1.00  0.00           C  
ATOM   3331  ND1 HSD   211      58.930  64.510  23.940  1.00  0.00           N  
ATOM   3332  CE1 HSD   211      58.410  64.790  22.740  1.00  0.00           C  
ATOM   3333  NE2 HSD   211      59.340  64.590  21.790  1.00  0.00           N  
ATOM   3334  HN  HSD   211      63.130  64.880  24.170  1.00  0.00           H  
ATOM   3335  HA  HSD   211      60.860  65.740  25.770  1.00  0.00           H  
ATOM   3336  HB1 HSD   211      60.430  63.180  25.720  1.00  0.00           H  
ATOM   3337  HB2 HSD   211      61.890  63.120  24.750  1.00  0.00           H  
ATOM   3338  HD1 HSD   211      58.380  64.420  24.770  1.00  0.00           H  
ATOM   3339  HD2 HSD   211      61.380  64.050  21.930  1.00  0.00           H  
ATOM   3340  HE1 HSD   211      57.360  65.030  22.560  1.00  0.00           H  
ATOM   3341  N   LEU   212      61.190  64.780  28.090  1.00  0.00           N  
ATOM   3342  CA  LEU   212      61.570  64.720  29.510  1.00  0.00           C  
ATOM   3343  C   LEU   212      61.010  63.430  30.080  1.00  0.00           C  
ATOM   3344  O   LEU   212      59.840  63.120  29.820  1.00  0.00           O  
ATOM   3345  CB  LEU   212      60.990  65.870  30.260  1.00  0.00           C  
ATOM   3346  CG  LEU   212      61.150  65.890  31.810  1.00  0.00           C  
ATOM   3347  CD1 LEU   212      62.660  66.180  32.180  1.00  0.00           C  
ATOM   3348  CD2 LEU   212      60.190  66.970  32.360  1.00  0.00           C  
ATOM   3349  HN  LEU   212      60.250  64.840  27.750  1.00  0.00           H  
ATOM   3350  HA  LEU   212      62.640  64.810  29.590  1.00  0.00           H  
ATOM   3351  HB1 LEU   212      59.920  66.100  30.060  1.00  0.00           H  
ATOM   3352  HB2 LEU   212      61.480  66.780  29.850  1.00  0.00           H  
ATOM   3353  HG  LEU   212      60.850  64.930  32.300  1.00  0.00           H  
ATOM   3354 1HD1 LEU   212      62.790  66.410  33.260  1.00  0.00           H  
ATOM   3355 2HD1 LEU   212      62.980  67.070  31.600  1.00  0.00           H  
ATOM   3356 3HD1 LEU   212      63.430  65.410  31.980  1.00  0.00           H  
ATOM   3357 1HD2 LEU   212      60.510  67.190  33.400  1.00  0.00           H  
ATOM   3358 2HD2 LEU   212      59.130  66.680  32.150  1.00  0.00           H  
ATOM   3359 3HD2 LEU   212      60.450  67.940  31.880  1.00  0.00           H  
ATOM   3360  N   LYS   213      61.860  62.580  30.740  1.00  0.00           N  
ATOM   3361  CA  LYS   213      61.560  61.190  31.000  1.00  0.00           C  
ATOM   3362  C   LYS   213      61.930  60.760  32.440  1.00  0.00           C  
ATOM   3363  O   LYS   213      62.990  60.990  32.990  1.00  0.00           O  
ATOM   3364  CB  LYS   213      62.080  60.190  29.850  1.00  0.00           C  
ATOM   3365  CG  LYS   213      61.320  60.220  28.500  1.00  0.00           C  
ATOM   3366  CD  LYS   213      62.100  59.750  27.260  1.00  0.00           C  
ATOM   3367  CE  LYS   213      62.460  58.250  27.130  1.00  0.00           C  
ATOM   3368  NZ  LYS   213      63.110  57.790  25.930  1.00  0.00           N1+
ATOM   3369  HN  LYS   213      62.830  62.780  30.840  1.00  0.00           H  
ATOM   3370  HA  LYS   213      60.490  61.040  30.970  1.00  0.00           H  
ATOM   3371  HB1 LYS   213      61.970  59.170  30.270  1.00  0.00           H  
ATOM   3372  HB2 LYS   213      63.120  60.490  29.580  1.00  0.00           H  
ATOM   3373  HG1 LYS   213      61.060  61.280  28.270  1.00  0.00           H  
ATOM   3374  HG2 LYS   213      60.410  59.640  28.760  1.00  0.00           H  
ATOM   3375  HD1 LYS   213      63.000  60.400  27.180  1.00  0.00           H  
ATOM   3376  HD2 LYS   213      61.460  60.000  26.380  1.00  0.00           H  
ATOM   3377  HE1 LYS   213      61.550  57.620  27.290  1.00  0.00           H  
ATOM   3378  HE2 LYS   213      63.080  57.930  28.000  1.00  0.00           H  
ATOM   3379  HZ1 LYS   213      64.140  57.900  26.060  1.00  0.00           H  
ATOM   3380  HZ2 LYS   213      62.800  58.360  25.120  1.00  0.00           H  
ATOM   3381  HZ3 LYS   213      62.850  56.800  25.790  1.00  0.00           H  
ATOM   3382  N   LEU   214      60.970  60.160  33.060  1.00  0.00           N  
ATOM   3383  CA  LEU   214      61.100  59.740  34.430  1.00  0.00           C  
ATOM   3384  C   LEU   214      61.950  58.530  34.570  1.00  0.00           C  
ATOM   3385  O   LEU   214      61.700  57.420  34.070  1.00  0.00           O  
ATOM   3386  CB  LEU   214      59.680  59.570  34.900  1.00  0.00           C  
ATOM   3387  CG  LEU   214      59.550  59.270  36.440  1.00  0.00           C  
ATOM   3388  CD1 LEU   214      60.310  60.150  37.320  1.00  0.00           C  
ATOM   3389  CD2 LEU   214      58.050  59.580  36.770  1.00  0.00           C  
ATOM   3390  HN  LEU   214      60.070  59.950  32.690  1.00  0.00           H  
ATOM   3391  HA  LEU   214      61.550  60.580  34.950  1.00  0.00           H  
ATOM   3392  HB1 LEU   214      59.040  58.850  34.340  1.00  0.00           H  
ATOM   3393  HB2 LEU   214      59.200  60.560  34.740  1.00  0.00           H  
ATOM   3394  HG  LEU   214      59.760  58.190  36.550  1.00  0.00           H  
ATOM   3395 1HD1 LEU   214      60.140  59.900  38.390  1.00  0.00           H  
ATOM   3396 2HD1 LEU   214      59.860  61.170  37.340  1.00  0.00           H  
ATOM   3397 3HD1 LEU   214      61.410  60.160  37.170  1.00  0.00           H  
ATOM   3398 1HD2 LEU   214      57.790  59.150  37.760  1.00  0.00           H  
ATOM   3399 2HD2 LEU   214      57.480  59.100  35.950  1.00  0.00           H  
ATOM   3400 3HD2 LEU   214      57.840  60.670  36.800  1.00  0.00           H  
ATOM   3401  N   ALA   215      63.110  58.610  35.260  1.00  0.00           N  
ATOM   3402  CA  ALA   215      64.090  57.610  35.500  1.00  0.00           C  
ATOM   3403  C   ALA   215      63.980  56.890  36.830  1.00  0.00           C  
ATOM   3404  O   ALA   215      64.890  56.150  37.200  1.00  0.00           O  
ATOM   3405  CB  ALA   215      65.400  58.410  35.390  1.00  0.00           C  
ATOM   3406  HN  ALA   215      63.380  59.460  35.690  1.00  0.00           H  
ATOM   3407  HA  ALA   215      64.040  56.840  34.750  1.00  0.00           H  
ATOM   3408  HB1 ALA   215      66.200  57.650  35.270  1.00  0.00           H  
ATOM   3409  HB2 ALA   215      65.550  59.060  36.280  1.00  0.00           H  
ATOM   3410  HB3 ALA   215      65.380  59.080  34.510  1.00  0.00           H  
ATOM   3411  N   ASP   216      62.840  57.050  37.510  1.00  0.00           N  
ATOM   3412  CA  ASP   216      62.540  56.360  38.780  1.00  0.00           C  
ATOM   3413  C   ASP   216      61.090  56.100  38.940  1.00  0.00           C  
ATOM   3414  O   ASP   216      60.210  56.970  39.050  1.00  0.00           O  
ATOM   3415  CB  ASP   216      63.090  57.200  39.930  1.00  0.00           C  
ATOM   3416  CG  ASP   216      62.680  56.820  41.350  1.00  0.00           C  
ATOM   3417  OD1 ASP   216      62.720  57.800  42.100  1.00  0.00           O  
ATOM   3418  OD2 ASP   216      62.380  55.680  41.710  1.00  0.00           O1-
ATOM   3419  HN  ASP   216      62.210  57.770  37.230  1.00  0.00           H  
ATOM   3420  HA  ASP   216      63.040  55.400  38.860  1.00  0.00           H  
ATOM   3421  HB1 ASP   216      62.820  58.260  39.780  1.00  0.00           H  
ATOM   3422  HB2 ASP   216      64.200  57.150  39.940  1.00  0.00           H  
ATOM   3423  N   PHE   217      60.880  54.790  39.200  1.00  0.00           N  
ATOM   3424  CA  PHE   217      59.550  54.250  39.580  1.00  0.00           C  
ATOM   3425  C   PHE   217      59.590  53.320  40.730  1.00  0.00           C  
ATOM   3426  O   PHE   217      58.710  52.430  40.870  1.00  0.00           O  
ATOM   3427  CB  PHE   217      58.870  53.470  38.400  1.00  0.00           C  
ATOM   3428  CG  PHE   217      58.580  54.300  37.160  1.00  0.00           C  
ATOM   3429  CD1 PHE   217      57.280  54.950  37.040  1.00  0.00           C  
ATOM   3430  CD2 PHE   217      59.410  54.370  36.060  1.00  0.00           C  
ATOM   3431  CE1 PHE   217      56.950  55.680  35.900  1.00  0.00           C  
ATOM   3432  CE2 PHE   217      59.060  55.030  34.870  1.00  0.00           C  
ATOM   3433  CZ  PHE   217      57.790  55.670  34.800  1.00  0.00           C  
ATOM   3434  HN  PHE   217      61.660  54.160  39.210  1.00  0.00           H  
ATOM   3435  HA  PHE   217      58.860  55.060  39.770  1.00  0.00           H  
ATOM   3436  HB1 PHE   217      57.890  53.080  38.740  1.00  0.00           H  
ATOM   3437  HB2 PHE   217      59.590  52.670  38.120  1.00  0.00           H  
ATOM   3438  HD1 PHE   217      56.530  54.850  37.800  1.00  0.00           H  
ATOM   3439  HD2 PHE   217      60.410  53.960  36.030  1.00  0.00           H  
ATOM   3440  HE1 PHE   217      55.950  56.090  35.860  1.00  0.00           H  
ATOM   3441  HE2 PHE   217      59.700  55.050  34.000  1.00  0.00           H  
ATOM   3442  HZ  PHE   217      57.600  56.380  34.000  1.00  0.00           H  
ATOM   3443  N   GLY   218      60.590  53.490  41.670  1.00  0.00           N  
ATOM   3444  CA  GLY   218      61.020  52.660  42.800  1.00  0.00           C  
ATOM   3445  C   GLY   218      60.030  52.380  43.800  1.00  0.00           C  
ATOM   3446  O   GLY   218      59.950  51.270  44.330  1.00  0.00           O  
ATOM   3447  HN  GLY   218      61.220  54.250  41.500  1.00  0.00           H  
ATOM   3448  HA1 GLY   218      61.820  53.240  43.220  1.00  0.00           H  
ATOM   3449  HA2 GLY   218      61.210  51.670  42.410  1.00  0.00           H  
ATOM   3450  N   THR   219      59.080  53.250  44.130  1.00  0.00           N  
ATOM   3451  CA  THR   219      58.140  53.200  45.300  1.00  0.00           C  
ATOM   3452  C   THR   219      56.770  53.030  44.730  1.00  0.00           C  
ATOM   3453  O   THR   219      55.780  53.280  45.380  1.00  0.00           O  
ATOM   3454  CB  THR   219      58.290  54.340  46.320  1.00  0.00           C  
ATOM   3455  CG2 THR   219      58.040  53.830  47.740  1.00  0.00           C  
ATOM   3456  OG1 THR   219      59.590  54.800  46.270  1.00  0.00           O  
ATOM   3457  HN  THR   219      59.000  54.020  43.490  1.00  0.00           H  
ATOM   3458  HA  THR   219      58.370  52.330  45.900  1.00  0.00           H  
ATOM   3459  HB  THR   219      57.620  55.170  46.020  1.00  0.00           H  
ATOM   3460  HG1 THR   219      59.710  55.130  45.370  1.00  0.00           H  
ATOM   3461 1HG2 THR   219      56.960  53.570  47.860  1.00  0.00           H  
ATOM   3462 2HG2 THR   219      58.230  54.670  48.440  1.00  0.00           H  
ATOM   3463 3HG2 THR   219      58.690  52.980  48.050  1.00  0.00           H  
ATOM   3464  N   CYS   220      56.680  52.460  43.490  1.00  0.00           N  
ATOM   3465  CA  CYS   220      55.370  52.180  42.840  1.00  0.00           C  
ATOM   3466  C   CYS   220      54.680  51.090  43.530  1.00  0.00           C  
ATOM   3467  O   CYS   220      55.220  50.150  44.170  1.00  0.00           O  
ATOM   3468  CB  CYS   220      55.440  51.960  41.220  1.00  0.00           C  
ATOM   3469  SG  CYS   220      55.620  53.530  40.450  1.00  0.00           S  
ATOM   3470  HN  CYS   220      57.550  52.320  43.040  1.00  0.00           H  
ATOM   3471  HA  CYS   220      54.720  53.040  42.830  1.00  0.00           H  
ATOM   3472  HB1 CYS   220      54.500  51.550  40.790  1.00  0.00           H  
ATOM   3473  HB2 CYS   220      56.230  51.220  40.980  1.00  0.00           H  
ATOM   3474  HG1 CYS   220      56.860  53.560  40.890  1.00  0.00           H  
ATOM   3475  N   MET   221      53.340  51.150  43.350  1.00  0.00           N  
ATOM   3476  CA  MET   221      52.330  50.260  43.900  1.00  0.00           C  
ATOM   3477  C   MET   221      51.130  50.230  42.980  1.00  0.00           C  
ATOM   3478  O   MET   221      51.130  50.980  41.970  1.00  0.00           O  
ATOM   3479  CB  MET   221      51.950  50.670  45.350  1.00  0.00           C  
ATOM   3480  CG  MET   221      52.430  49.770  46.500  1.00  0.00           C  
ATOM   3481  SD  MET   221      51.630  48.160  46.550  1.00  0.00           S  
ATOM   3482  CE  MET   221      49.900  48.630  46.820  1.00  0.00           C  
ATOM   3483  HN  MET   221      53.030  51.870  42.740  1.00  0.00           H  
ATOM   3484  HA  MET   221      52.790  49.290  44.020  1.00  0.00           H  
ATOM   3485  HB1 MET   221      50.900  51.010  45.470  1.00  0.00           H  
ATOM   3486  HB2 MET   221      52.480  51.650  45.380  1.00  0.00           H  
ATOM   3487  HG1 MET   221      52.340  50.270  47.480  1.00  0.00           H  
ATOM   3488  HG2 MET   221      53.500  49.610  46.220  1.00  0.00           H  
ATOM   3489  HE1 MET   221      49.600  49.420  46.100  1.00  0.00           H  
ATOM   3490  HE2 MET   221      49.680  48.800  47.890  1.00  0.00           H  
ATOM   3491  HE3 MET   221      49.300  47.790  46.400  1.00  0.00           H  
ATOM   3492  N   LYS   222      50.200  49.340  43.350  1.00  0.00           N  
ATOM   3493  CA  LYS   222      48.990  49.130  42.600  1.00  0.00           C  
ATOM   3494  C   LYS   222      47.710  49.710  43.320  1.00  0.00           C  
ATOM   3495  O   LYS   222      47.650  49.520  44.520  1.00  0.00           O  
ATOM   3496  CB  LYS   222      48.840  47.560  42.230  1.00  0.00           C  
ATOM   3497  CG  LYS   222      50.180  46.820  41.930  1.00  0.00           C  
ATOM   3498  CD  LYS   222      50.090  45.500  41.140  1.00  0.00           C  
ATOM   3499  CE  LYS   222      51.380  44.680  41.060  1.00  0.00           C  
ATOM   3500  NZ  LYS   222      51.940  44.390  42.400  1.00  0.00           N1+
ATOM   3501  HN  LYS   222      50.330  48.890  44.230  1.00  0.00           H  
ATOM   3502  HA  LYS   222      49.040  49.610  41.640  1.00  0.00           H  
ATOM   3503  HB1 LYS   222      48.200  47.480  41.330  1.00  0.00           H  
ATOM   3504  HB2 LYS   222      48.330  47.020  43.060  1.00  0.00           H  
ATOM   3505  HG1 LYS   222      50.740  46.720  42.880  1.00  0.00           H  
ATOM   3506  HG2 LYS   222      50.900  47.410  41.320  1.00  0.00           H  
ATOM   3507  HD1 LYS   222      49.660  45.720  40.140  1.00  0.00           H  
ATOM   3508  HD2 LYS   222      49.420  44.790  41.680  1.00  0.00           H  
ATOM   3509  HE1 LYS   222      52.240  45.170  40.550  1.00  0.00           H  
ATOM   3510  HE2 LYS   222      51.210  43.700  40.560  1.00  0.00           H  
ATOM   3511  HZ1 LYS   222      52.550  45.210  42.590  1.00  0.00           H  
ATOM   3512  HZ2 LYS   222      52.500  43.520  42.320  1.00  0.00           H  
ATOM   3513  HZ3 LYS   222      51.240  44.210  43.150  1.00  0.00           H  
ATOM   3514  N   MET   223      46.790  50.490  42.580  1.00  0.00           N  
ATOM   3515  CA  MET   223      45.470  50.970  43.010  1.00  0.00           C  
ATOM   3516  C   MET   223      44.680  49.930  43.840  1.00  0.00           C  
ATOM   3517  O   MET   223      44.720  48.730  43.500  1.00  0.00           O  
ATOM   3518  CB  MET   223      44.620  51.370  41.760  1.00  0.00           C  
ATOM   3519  CG  MET   223      45.220  52.570  40.970  1.00  0.00           C  
ATOM   3520  SD  MET   223      44.320  52.850  39.430  1.00  0.00           S  
ATOM   3521  CE  MET   223      45.460  54.140  38.960  1.00  0.00           C  
ATOM   3522  HN  MET   223      46.900  50.490  41.590  1.00  0.00           H  
ATOM   3523  HA  MET   223      45.610  51.910  43.520  1.00  0.00           H  
ATOM   3524  HB1 MET   223      43.640  51.620  42.230  1.00  0.00           H  
ATOM   3525  HB2 MET   223      44.490  50.530  41.030  1.00  0.00           H  
ATOM   3526  HG1 MET   223      46.290  52.290  40.820  1.00  0.00           H  
ATOM   3527  HG2 MET   223      45.100  53.490  41.570  1.00  0.00           H  
ATOM   3528  HE1 MET   223      44.990  54.860  38.250  1.00  0.00           H  
ATOM   3529  HE2 MET   223      46.460  53.810  38.620  1.00  0.00           H  
ATOM   3530  HE3 MET   223      45.750  54.760  39.840  1.00  0.00           H  
ATOM   3531  N   ASN   224      44.100  50.270  45.000  1.00  0.00           N  
ATOM   3532  CA  ASN   224      43.500  49.340  45.990  1.00  0.00           C  
ATOM   3533  C   ASN   224      42.220  48.720  45.570  1.00  0.00           C  
ATOM   3534  O   ASN   224      41.360  49.420  45.040  1.00  0.00           O  
ATOM   3535  CB  ASN   224      43.350  50.200  47.350  1.00  0.00           C  
ATOM   3536  CG  ASN   224      43.250  49.280  48.620  1.00  0.00           C  
ATOM   3537  ND2 ASN   224      42.980  49.910  49.720  1.00  0.00           N  
ATOM   3538  OD1 ASN   224      43.570  48.090  48.570  1.00  0.00           O  
ATOM   3539  HN  ASN   224      44.290  51.200  45.300  1.00  0.00           H  
ATOM   3540  HA  ASN   224      44.250  48.580  46.170  1.00  0.00           H  
ATOM   3541  HB1 ASN   224      42.590  51.000  47.240  1.00  0.00           H  
ATOM   3542  HB2 ASN   224      44.340  50.690  47.390  1.00  0.00           H  
ATOM   3543 1HD2 ASN   224      42.870  49.360  50.560  1.00  0.00           H  
ATOM   3544 2HD2 ASN   224      43.010  50.900  49.860  1.00  0.00           H  
ATOM   3545  N   LYS   225      41.900  47.360  45.820  1.00  0.00           N  
ATOM   3546  CA  LYS   225      40.610  46.840  45.360  1.00  0.00           C  
ATOM   3547  C   LYS   225      39.950  46.310  46.580  1.00  0.00           C  
ATOM   3548  O   LYS   225      38.770  46.010  46.470  1.00  0.00           O  
ATOM   3549  CB  LYS   225      40.760  46.000  44.080  1.00  0.00           C  
ATOM   3550  CG  LYS   225      41.890  44.990  43.960  1.00  0.00           C  
ATOM   3551  CD  LYS   225      41.910  44.170  42.630  1.00  0.00           C  
ATOM   3552  CE  LYS   225      42.890  42.980  42.450  1.00  0.00           C  
ATOM   3553  NZ  LYS   225      42.650  41.910  43.350  1.00  0.00           N1+
ATOM   3554  HN  LYS   225      42.630  46.730  46.060  1.00  0.00           H  
ATOM   3555  HA  LYS   225      39.900  47.630  45.140  1.00  0.00           H  
ATOM   3556  HB1 LYS   225      40.900  46.770  43.300  1.00  0.00           H  
ATOM   3557  HB2 LYS   225      39.840  45.400  43.900  1.00  0.00           H  
ATOM   3558  HG1 LYS   225      41.690  44.370  44.870  1.00  0.00           H  
ATOM   3559  HG2 LYS   225      42.880  45.460  44.120  1.00  0.00           H  
ATOM   3560  HD1 LYS   225      42.070  44.950  41.850  1.00  0.00           H  
ATOM   3561  HD2 LYS   225      40.870  43.820  42.500  1.00  0.00           H  
ATOM   3562  HE1 LYS   225      43.910  43.420  42.530  1.00  0.00           H  
ATOM   3563  HE2 LYS   225      42.940  42.610  41.400  1.00  0.00           H  
ATOM   3564  HZ1 LYS   225      42.930  41.040  42.840  1.00  0.00           H  
ATOM   3565  HZ2 LYS   225      41.610  41.840  43.460  1.00  0.00           H  
ATOM   3566  HZ3 LYS   225      43.040  42.090  44.290  1.00  0.00           H  
ATOM   3567  N   GLU   226      40.690  46.140  47.710  1.00  0.00           N  
ATOM   3568  CA  GLU   226      40.230  45.500  48.910  1.00  0.00           C  
ATOM   3569  C   GLU   226      40.110  46.410  50.040  1.00  0.00           C  
ATOM   3570  O   GLU   226      40.920  47.350  50.190  1.00  0.00           O  
ATOM   3571  CB  GLU   226      41.090  44.230  49.240  1.00  0.00           C  
ATOM   3572  CG  GLU   226      40.770  43.010  48.330  1.00  0.00           C  
ATOM   3573  CD  GLU   226      41.560  41.810  48.670  1.00  0.00           C  
ATOM   3574  OE1 GLU   226      42.730  41.650  48.350  1.00  0.00           O  
ATOM   3575  OE2 GLU   226      40.900  40.870  49.280  1.00  0.00           O1-
ATOM   3576  HN  GLU   226      41.580  46.580  47.720  1.00  0.00           H  
ATOM   3577  HA  GLU   226      39.170  45.330  48.790  1.00  0.00           H  
ATOM   3578  HB1 GLU   226      40.870  43.750  50.210  1.00  0.00           H  
ATOM   3579  HB2 GLU   226      42.180  44.420  49.280  1.00  0.00           H  
ATOM   3580  HG1 GLU   226      41.020  43.350  47.300  1.00  0.00           H  
ATOM   3581  HG2 GLU   226      39.690  42.760  48.270  1.00  0.00           H  
ATOM   3582  N   GLY   227      39.070  46.170  50.830  1.00  0.00           N  
ATOM   3583  CA  GLY   227      38.970  46.720  52.200  1.00  0.00           C  
ATOM   3584  C   GLY   227      39.920  46.120  53.210  1.00  0.00           C  
ATOM   3585  O   GLY   227      40.830  45.380  52.950  1.00  0.00           O  
ATOM   3586  HN  GLY   227      38.280  45.620  50.580  1.00  0.00           H  
ATOM   3587  HA1 GLY   227      37.930  46.580  52.450  1.00  0.00           H  
ATOM   3588  HA2 GLY   227      39.210  47.770  52.230  1.00  0.00           H  
ATOM   3589  N   MET   228      39.740  46.520  54.530  1.00  0.00           N  
ATOM   3590  CA  MET   228      40.590  46.160  55.690  1.00  0.00           C  
ATOM   3591  C   MET   228      42.110  46.580  55.510  1.00  0.00           C  
ATOM   3592  O   MET   228      42.970  46.130  56.210  1.00  0.00           O  
ATOM   3593  CB  MET   228      40.360  44.660  56.110  1.00  0.00           C  
ATOM   3594  CG  MET   228      38.920  44.430  56.650  1.00  0.00           C  
ATOM   3595  SD  MET   228      38.510  45.270  58.250  1.00  0.00           S  
ATOM   3596  CE  MET   228      36.730  44.860  58.470  1.00  0.00           C  
ATOM   3597  HN  MET   228      38.850  46.840  54.820  1.00  0.00           H  
ATOM   3598  HA  MET   228      40.160  46.760  56.480  1.00  0.00           H  
ATOM   3599  HB1 MET   228      41.010  44.460  56.990  1.00  0.00           H  
ATOM   3600  HB2 MET   228      40.600  44.030  55.230  1.00  0.00           H  
ATOM   3601  HG1 MET   228      38.760  43.340  56.720  1.00  0.00           H  
ATOM   3602  HG2 MET   228      38.240  44.860  55.890  1.00  0.00           H  
ATOM   3603  HE1 MET   228      36.300  45.550  59.230  1.00  0.00           H  
ATOM   3604  HE2 MET   228      36.640  43.790  58.750  1.00  0.00           H  
ATOM   3605  HE3 MET   228      36.170  45.010  57.520  1.00  0.00           H  
ATOM   3606  N   VAL   229      42.530  47.510  54.580  1.00  0.00           N  
ATOM   3607  CA  VAL   229      43.930  47.880  54.510  1.00  0.00           C  
ATOM   3608  C   VAL   229      44.550  48.530  55.790  1.00  0.00           C  
ATOM   3609  O   VAL   229      43.980  49.380  56.460  1.00  0.00           O  
ATOM   3610  CB  VAL   229      44.240  48.710  53.270  1.00  0.00           C  
ATOM   3611  CG1 VAL   229      43.640  47.730  52.130  1.00  0.00           C  
ATOM   3612  CG2 VAL   229      43.630  50.090  53.330  1.00  0.00           C  
ATOM   3613  HN  VAL   229      41.820  47.910  54.010  1.00  0.00           H  
ATOM   3614  HA  VAL   229      44.470  46.980  54.220  1.00  0.00           H  
ATOM   3615  HB  VAL   229      45.340  48.760  53.100  1.00  0.00           H  
ATOM   3616 1HG1 VAL   229      43.890  46.670  52.320  1.00  0.00           H  
ATOM   3617 2HG1 VAL   229      43.980  48.130  51.150  1.00  0.00           H  
ATOM   3618 3HG1 VAL   229      42.530  47.810  52.090  1.00  0.00           H  
ATOM   3619 1HG2 VAL   229      43.600  50.540  52.320  1.00  0.00           H  
ATOM   3620 2HG2 VAL   229      44.280  50.710  53.990  1.00  0.00           H  
ATOM   3621 3HG2 VAL   229      42.630  50.140  53.820  1.00  0.00           H  
ATOM   3622  N   ARG   230      45.780  48.010  56.100  1.00  0.00           N  
ATOM   3623  CA  ARG   230      46.560  48.380  57.240  1.00  0.00           C  
ATOM   3624  C   ARG   230      47.300  49.630  57.040  1.00  0.00           C  
ATOM   3625  O   ARG   230      47.700  49.910  55.930  1.00  0.00           O  
ATOM   3626  CB  ARG   230      47.560  47.260  57.650  1.00  0.00           C  
ATOM   3627  CG  ARG   230      46.840  45.970  58.040  1.00  0.00           C  
ATOM   3628  CD  ARG   230      46.230  45.870  59.470  1.00  0.00           C  
ATOM   3629  NE  ARG   230      45.630  44.500  59.570  1.00  0.00           N  
ATOM   3630  CZ  ARG   230      45.240  43.910  60.730  1.00  0.00           C  
ATOM   3631  NH1 ARG   230      45.420  44.450  61.910  1.00  0.00           N1+
ATOM   3632  NH2 ARG   230      44.640  42.810  60.630  1.00  0.00           N  
ATOM   3633  HN  ARG   230      46.240  47.360  55.510  1.00  0.00           H  
ATOM   3634  HA  ARG   230      45.920  48.560  58.100  1.00  0.00           H  
ATOM   3635  HB1 ARG   230      48.280  47.540  58.450  1.00  0.00           H  
ATOM   3636  HB2 ARG   230      48.150  47.050  56.730  1.00  0.00           H  
ATOM   3637  HG1 ARG   230      47.590  45.170  57.880  1.00  0.00           H  
ATOM   3638  HG2 ARG   230      46.060  45.780  57.270  1.00  0.00           H  
ATOM   3639  HD1 ARG   230      45.450  46.640  59.650  1.00  0.00           H  
ATOM   3640  HD2 ARG   230      47.030  45.990  60.230  1.00  0.00           H  
ATOM   3641  HE  ARG   230      45.490  44.010  58.700  1.00  0.00           H  
ATOM   3642 1HH1 ARG   230      45.850  45.340  62.010  1.00  0.00           H  
ATOM   3643 2HH1 ARG   230      44.920  44.010  62.660  1.00  0.00           H  
ATOM   3644 1HH2 ARG   230      44.510  42.450  59.710  1.00  0.00           H  
ATOM   3645 2HH2 ARG   230      44.470  42.240  61.430  1.00  0.00           H  
ATOM   3646  N   CYS   231      47.480  50.420  58.080  1.00  0.00           N  
ATOM   3647  CA  CYS   231      48.280  51.650  58.090  1.00  0.00           C  
ATOM   3648  C   CYS   231      49.650  51.390  57.510  1.00  0.00           C  
ATOM   3649  O   CYS   231      50.190  50.270  57.680  1.00  0.00           O  
ATOM   3650  CB  CYS   231      48.490  52.080  59.580  1.00  0.00           C  
ATOM   3651  SG  CYS   231      46.900  52.540  60.460  1.00  0.00           S  
ATOM   3652  HN  CYS   231      47.220  50.050  58.970  1.00  0.00           H  
ATOM   3653  HA  CYS   231      47.820  52.470  57.550  1.00  0.00           H  
ATOM   3654  HB1 CYS   231      49.130  52.990  59.510  1.00  0.00           H  
ATOM   3655  HB2 CYS   231      49.030  51.310  60.170  1.00  0.00           H  
ATOM   3656  HG1 CYS   231      46.470  51.340  60.810  1.00  0.00           H  
ATOM   3657  N   ASP   232      50.220  52.440  56.880  1.00  0.00           N  
ATOM   3658  CA  ASP   232      51.470  52.390  56.110  1.00  0.00           C  
ATOM   3659  C   ASP   232      52.240  53.720  56.330  1.00  0.00           C  
ATOM   3660  O   ASP   232      51.710  54.810  56.330  1.00  0.00           O  
ATOM   3661  CB  ASP   232      51.070  52.140  54.660  1.00  0.00           C  
ATOM   3662  CG  ASP   232      52.190  51.810  53.700  1.00  0.00           C  
ATOM   3663  OD1 ASP   232      51.920  51.630  52.510  1.00  0.00           O  
ATOM   3664  OD2 ASP   232      53.280  51.440  54.150  1.00  0.00           O1-
ATOM   3665  HN  ASP   232      49.650  53.250  56.830  1.00  0.00           H  
ATOM   3666  HA  ASP   232      52.060  51.590  56.520  1.00  0.00           H  
ATOM   3667  HB1 ASP   232      50.440  52.950  54.230  1.00  0.00           H  
ATOM   3668  HB2 ASP   232      50.410  51.250  54.600  1.00  0.00           H  
ATOM   3669  N   THR   233      53.610  53.590  56.430  1.00  0.00           N  
ATOM   3670  CA  THR   233      54.530  54.750  56.520  1.00  0.00           C  
ATOM   3671  C   THR   233      54.320  55.730  55.370  1.00  0.00           C  
ATOM   3672  O   THR   233      53.650  55.450  54.390  1.00  0.00           O  
ATOM   3673  CB  THR   233      56.040  54.360  56.560  1.00  0.00           C  
ATOM   3674  CG2 THR   233      56.340  53.430  57.740  1.00  0.00           C  
ATOM   3675  OG1 THR   233      56.520  53.700  55.360  1.00  0.00           O  
ATOM   3676  HN  THR   233      53.930  52.670  56.180  1.00  0.00           H  
ATOM   3677  HA  THR   233      54.220  55.240  57.430  1.00  0.00           H  
ATOM   3678  HB  THR   233      56.670  55.270  56.600  1.00  0.00           H  
ATOM   3679  HG1 THR   233      57.120  54.290  54.910  1.00  0.00           H  
ATOM   3680 1HG2 THR   233      55.750  52.500  57.620  1.00  0.00           H  
ATOM   3681 2HG2 THR   233      56.090  53.840  58.750  1.00  0.00           H  
ATOM   3682 3HG2 THR   233      57.400  53.110  57.870  1.00  0.00           H  
ATOM   3683  N   ALA   234      54.750  56.980  55.590  1.00  0.00           N  
ATOM   3684  CA  ALA   234      54.520  58.040  54.570  1.00  0.00           C  
ATOM   3685  C   ALA   234      55.640  57.950  53.480  1.00  0.00           C  
ATOM   3686  O   ALA   234      56.790  57.520  53.670  1.00  0.00           O  
ATOM   3687  CB  ALA   234      54.340  59.440  55.160  1.00  0.00           C  
ATOM   3688  HN  ALA   234      55.310  57.240  56.370  1.00  0.00           H  
ATOM   3689  HA  ALA   234      53.560  57.950  54.080  1.00  0.00           H  
ATOM   3690  HB1 ALA   234      53.530  59.590  55.900  1.00  0.00           H  
ATOM   3691  HB2 ALA   234      54.370  60.180  54.330  1.00  0.00           H  
ATOM   3692  HB3 ALA   234      55.240  59.670  55.760  1.00  0.00           H  
ATOM   3693  N   VAL   235      55.240  58.200  52.230  1.00  0.00           N  
ATOM   3694  CA  VAL   235      56.040  58.300  51.030  1.00  0.00           C  
ATOM   3695  C   VAL   235      56.110  59.680  50.550  1.00  0.00           C  
ATOM   3696  O   VAL   235      55.020  60.280  50.430  1.00  0.00           O  
ATOM   3697  CB  VAL   235      55.830  57.220  50.010  1.00  0.00           C  
ATOM   3698  CG1 VAL   235      56.510  57.440  48.640  1.00  0.00           C  
ATOM   3699  CG2 VAL   235      56.210  55.760  50.510  1.00  0.00           C  
ATOM   3700  HN  VAL   235      54.250  58.260  52.110  1.00  0.00           H  
ATOM   3701  HA  VAL   235      57.050  58.100  51.350  1.00  0.00           H  
ATOM   3702  HB  VAL   235      54.730  57.100  49.900  1.00  0.00           H  
ATOM   3703 1HG1 VAL   235      56.000  58.330  48.210  1.00  0.00           H  
ATOM   3704 2HG1 VAL   235      56.480  56.540  47.990  1.00  0.00           H  
ATOM   3705 3HG1 VAL   235      57.520  57.840  48.890  1.00  0.00           H  
ATOM   3706 1HG2 VAL   235      57.230  55.870  50.940  1.00  0.00           H  
ATOM   3707 2HG2 VAL   235      56.260  55.160  49.580  1.00  0.00           H  
ATOM   3708 3HG2 VAL   235      55.520  55.310  51.250  1.00  0.00           H  
ATOM   3709  N   GLY   236      57.280  60.280  50.270  1.00  0.00           N  
ATOM   3710  CA  GLY   236      57.390  61.520  49.460  1.00  0.00           C  
ATOM   3711  C   GLY   236      58.160  62.610  50.100  1.00  0.00           C  
ATOM   3712  O   GLY   236      58.900  62.340  51.060  1.00  0.00           O  
ATOM   3713  HN  GLY   236      58.120  59.840  50.580  1.00  0.00           H  
ATOM   3714  HA1 GLY   236      56.380  61.860  49.340  1.00  0.00           H  
ATOM   3715  HA2 GLY   236      57.870  61.240  48.530  1.00  0.00           H  
ATOM   3716  N   THR   237      58.060  63.900  49.590  1.00  0.00           N  
ATOM   3717  CA  THR   237      58.780  65.060  50.110  1.00  0.00           C  
ATOM   3718  C   THR   237      57.790  65.780  50.960  1.00  0.00           C  
ATOM   3719  O   THR   237      56.690  66.060  50.480  1.00  0.00           O  
ATOM   3720  CB  THR   237      59.340  66.020  49.000  1.00  0.00           C  
ATOM   3721  CG2 THR   237      58.280  66.640  48.110  1.00  0.00           C  
ATOM   3722  OG1 THR   237      60.140  66.950  49.660  1.00  0.00           O  
ATOM   3723  HN  THR   237      57.400  64.050  48.860  1.00  0.00           H  
ATOM   3724  HA  THR   237      59.680  64.860  50.670  1.00  0.00           H  
ATOM   3725  HB  THR   237      59.990  65.400  48.340  1.00  0.00           H  
ATOM   3726  HG1 THR   237      60.950  67.070  49.150  1.00  0.00           H  
ATOM   3727 1HG2 THR   237      58.830  67.160  47.290  1.00  0.00           H  
ATOM   3728 2HG2 THR   237      57.750  67.500  48.560  1.00  0.00           H  
ATOM   3729 3HG2 THR   237      57.670  65.790  47.750  1.00  0.00           H  
ATOM   3730  N   PRO   238      58.070  66.210  52.220  1.00  0.00           N  
ATOM   3731  CA  PRO   238      57.080  66.950  53.060  1.00  0.00           C  
ATOM   3732  C   PRO   238      56.640  68.300  52.440  1.00  0.00           C  
ATOM   3733  O   PRO   238      55.670  68.930  52.890  1.00  0.00           O  
ATOM   3734  CB  PRO   238      57.760  67.240  54.330  1.00  0.00           C  
ATOM   3735  CG  PRO   238      58.820  66.060  54.410  1.00  0.00           C  
ATOM   3736  CD  PRO   238      59.170  65.770  52.980  1.00  0.00           C  
ATOM   3737  HA  PRO   238      56.190  66.360  53.230  1.00  0.00           H  
ATOM   3738  HB1 PRO   238      57.150  67.250  55.260  1.00  0.00           H  
ATOM   3739  HB2 PRO   238      58.340  68.190  54.280  1.00  0.00           H  
ATOM   3740  HG1 PRO   238      59.780  66.280  54.930  1.00  0.00           H  
ATOM   3741  HG2 PRO   238      58.290  65.160  54.800  1.00  0.00           H  
ATOM   3742  HD1 PRO   238      60.090  66.290  52.640  1.00  0.00           H  
ATOM   3743  HD2 PRO   238      59.260  64.690  52.770  1.00  0.00           H  
ATOM   3744  N   ASP   239      57.300  68.820  51.420  1.00  0.00           N  
ATOM   3745  CA  ASP   239      56.950  70.080  50.660  1.00  0.00           C  
ATOM   3746  C   ASP   239      55.580  69.920  50.000  1.00  0.00           C  
ATOM   3747  O   ASP   239      54.830  70.890  49.820  1.00  0.00           O  
ATOM   3748  CB  ASP   239      58.150  70.400  49.710  1.00  0.00           C  
ATOM   3749  CG  ASP   239      59.210  71.230  50.310  1.00  0.00           C  
ATOM   3750  OD1 ASP   239      60.160  71.540  49.560  1.00  0.00           O  
ATOM   3751  OD2 ASP   239      59.070  71.580  51.540  1.00  0.00           O1-
ATOM   3752  HN  ASP   239      58.090  68.310  51.080  1.00  0.00           H  
ATOM   3753  HA  ASP   239      56.780  70.920  51.310  1.00  0.00           H  
ATOM   3754  HB1 ASP   239      57.720  70.900  48.820  1.00  0.00           H  
ATOM   3755  HB2 ASP   239      58.660  69.500  49.300  1.00  0.00           H  
ATOM   3756  N   TYR   240      55.370  68.670  49.580  1.00  0.00           N  
ATOM   3757  CA  TYR   240      54.320  68.290  48.630  1.00  0.00           C  
ATOM   3758  C   TYR   240      53.120  67.750  49.390  1.00  0.00           C  
ATOM   3759  O   TYR   240      52.210  67.220  48.760  1.00  0.00           O  
ATOM   3760  CB  TYR   240      54.740  67.290  47.530  1.00  0.00           C  
ATOM   3761  CG  TYR   240      55.650  67.860  46.450  1.00  0.00           C  
ATOM   3762  CD1 TYR   240      56.200  69.180  46.450  1.00  0.00           C  
ATOM   3763  CD2 TYR   240      55.870  67.140  45.270  1.00  0.00           C  
ATOM   3764  CE1 TYR   240      57.100  69.580  45.530  1.00  0.00           C  
ATOM   3765  CE2 TYR   240      56.610  67.630  44.200  1.00  0.00           C  
ATOM   3766  CZ  TYR   240      57.290  68.830  44.410  1.00  0.00           C  
ATOM   3767  OH  TYR   240      58.100  69.250  43.340  1.00  0.00           O  
ATOM   3768  HN  TYR   240      55.980  67.910  49.800  1.00  0.00           H  
ATOM   3769  HA  TYR   240      53.800  69.180  48.290  1.00  0.00           H  
ATOM   3770  HB1 TYR   240      53.840  66.850  47.050  1.00  0.00           H  
ATOM   3771  HB2 TYR   240      55.380  66.550  48.050  1.00  0.00           H  
ATOM   3772  HD1 TYR   240      55.960  69.930  47.200  1.00  0.00           H  
ATOM   3773  HD2 TYR   240      55.480  66.140  45.150  1.00  0.00           H  
ATOM   3774  HE1 TYR   240      57.540  70.560  45.590  1.00  0.00           H  
ATOM   3775  HE2 TYR   240      56.690  67.050  43.290  1.00  0.00           H  
ATOM   3776  HH  TYR   240      58.390  70.150  43.500  1.00  0.00           H  
ATOM   3777  N   ILE   241      53.070  67.860  50.710  1.00  0.00           N  
ATOM   3778  CA  ILE   241      52.130  67.150  51.560  1.00  0.00           C  
ATOM   3779  C   ILE   241      50.670  67.570  51.350  1.00  0.00           C  
ATOM   3780  O   ILE   241      50.420  68.720  51.020  1.00  0.00           O  
ATOM   3781  CB  ILE   241      52.580  67.290  52.990  1.00  0.00           C  
ATOM   3782  CG1 ILE   241      51.900  66.190  53.960  1.00  0.00           C  
ATOM   3783  CG2 ILE   241      52.360  68.730  53.540  1.00  0.00           C  
ATOM   3784  CD  ILE   241      52.960  65.140  54.460  1.00  0.00           C  
ATOM   3785  HN  ILE   241      53.800  68.430  51.080  1.00  0.00           H  
ATOM   3786  HA  ILE   241      52.210  66.110  51.310  1.00  0.00           H  
ATOM   3787  HB  ILE   241      53.690  67.150  53.000  1.00  0.00           H  
ATOM   3788 1HG1 ILE   241      50.960  65.710  53.610  1.00  0.00           H  
ATOM   3789 2HG1 ILE   241      51.770  66.690  54.940  1.00  0.00           H  
ATOM   3790 1HG2 ILE   241      52.850  68.720  54.530  1.00  0.00           H  
ATOM   3791 2HG2 ILE   241      51.270  68.940  53.640  1.00  0.00           H  
ATOM   3792 3HG2 ILE   241      52.760  69.340  52.700  1.00  0.00           H  
ATOM   3793  HD1 ILE   241      53.760  65.660  55.020  1.00  0.00           H  
ATOM   3794  HD2 ILE   241      53.140  64.490  53.570  1.00  0.00           H  
ATOM   3795  HD3 ILE   241      52.400  64.540  55.210  1.00  0.00           H  
ATOM   3796  N   SER   242      49.770  66.610  51.450  1.00  0.00           N  
ATOM   3797  CA  SER   242      48.320  66.820  51.080  1.00  0.00           C  
ATOM   3798  C   SER   242      47.500  66.480  52.330  1.00  0.00           C  
ATOM   3799  O   SER   242      48.060  65.760  53.120  1.00  0.00           O  
ATOM   3800  CB  SER   242      47.930  65.830  49.960  1.00  0.00           C  
ATOM   3801  OG  SER   242      47.760  64.450  50.260  1.00  0.00           O  
ATOM   3802  HN  SER   242      49.960  65.700  51.830  1.00  0.00           H  
ATOM   3803  HA  SER   242      48.210  67.860  50.830  1.00  0.00           H  
ATOM   3804  HB1 SER   242      48.870  65.860  49.360  1.00  0.00           H  
ATOM   3805  HB2 SER   242      47.090  66.210  49.330  1.00  0.00           H  
ATOM   3806  HG1 SER   242      46.840  64.230  50.120  1.00  0.00           H  
ATOM   3807  N   PRO   243      46.180  66.800  52.400  1.00  0.00           N  
ATOM   3808  CA  PRO   243      45.400  66.450  53.580  1.00  0.00           C  
ATOM   3809  C   PRO   243      45.300  64.930  53.840  1.00  0.00           C  
ATOM   3810  O   PRO   243      45.150  64.570  55.000  1.00  0.00           O  
ATOM   3811  CB  PRO   243      44.090  67.270  53.490  1.00  0.00           C  
ATOM   3812  CG  PRO   243      43.950  67.490  52.000  1.00  0.00           C  
ATOM   3813  CD  PRO   243      45.380  67.550  51.440  1.00  0.00           C  
ATOM   3814  HA  PRO   243      45.970  66.770  54.440  1.00  0.00           H  
ATOM   3815  HB1 PRO   243      44.100  68.220  54.060  1.00  0.00           H  
ATOM   3816  HB2 PRO   243      43.190  66.690  53.790  1.00  0.00           H  
ATOM   3817  HG1 PRO   243      43.330  66.630  51.700  1.00  0.00           H  
ATOM   3818  HG2 PRO   243      43.440  68.460  51.820  1.00  0.00           H  
ATOM   3819  HD1 PRO   243      45.450  67.070  50.440  1.00  0.00           H  
ATOM   3820  HD2 PRO   243      45.890  68.530  51.420  1.00  0.00           H  
ATOM   3821  N   GLU   244      45.380  64.100  52.810  1.00  0.00           N  
ATOM   3822  CA  GLU   244      45.460  62.650  53.010  1.00  0.00           C  
ATOM   3823  C   GLU   244      46.710  62.250  53.720  1.00  0.00           C  
ATOM   3824  O   GLU   244      46.660  61.720  54.860  1.00  0.00           O  
ATOM   3825  CB  GLU   244      45.320  61.990  51.610  1.00  0.00           C  
ATOM   3826  CG  GLU   244      44.030  62.240  50.840  1.00  0.00           C  
ATOM   3827  CD  GLU   244      43.880  63.690  50.290  1.00  0.00           C  
ATOM   3828  OE1 GLU   244      44.770  64.240  49.550  1.00  0.00           O  
ATOM   3829  OE2 GLU   244      42.810  64.290  50.590  1.00  0.00           O1-
ATOM   3830  HN  GLU   244      45.260  64.440  51.880  1.00  0.00           H  
ATOM   3831  HA  GLU   244      44.620  62.430  53.660  1.00  0.00           H  
ATOM   3832  HB1 GLU   244      45.510  60.900  51.700  1.00  0.00           H  
ATOM   3833  HB2 GLU   244      46.140  62.350  50.950  1.00  0.00           H  
ATOM   3834  HG1 GLU   244      43.100  62.000  51.410  1.00  0.00           H  
ATOM   3835  HG2 GLU   244      44.140  61.510  50.010  1.00  0.00           H  
ATOM   3836  N   VAL   245      47.900  62.670  53.100  1.00  0.00           N  
ATOM   3837  CA  VAL   245      49.200  62.260  53.650  1.00  0.00           C  
ATOM   3838  C   VAL   245      49.460  62.960  54.940  1.00  0.00           C  
ATOM   3839  O   VAL   245      50.080  62.400  55.850  1.00  0.00           O  
ATOM   3840  CB  VAL   245      50.380  62.470  52.670  1.00  0.00           C  
ATOM   3841  CG1 VAL   245      51.630  61.800  53.230  1.00  0.00           C  
ATOM   3842  CG2 VAL   245      50.100  61.910  51.260  1.00  0.00           C  
ATOM   3843  HN  VAL   245      47.980  63.190  52.250  1.00  0.00           H  
ATOM   3844  HA  VAL   245      49.200  61.200  53.870  1.00  0.00           H  
ATOM   3845  HB  VAL   245      50.540  63.570  52.580  1.00  0.00           H  
ATOM   3846 1HG1 VAL   245      51.540  60.760  53.610  1.00  0.00           H  
ATOM   3847 2HG1 VAL   245      52.030  62.250  54.160  1.00  0.00           H  
ATOM   3848 3HG1 VAL   245      52.450  61.820  52.480  1.00  0.00           H  
ATOM   3849 1HG2 VAL   245      49.330  62.550  50.780  1.00  0.00           H  
ATOM   3850 2HG2 VAL   245      49.830  60.830  51.380  1.00  0.00           H  
ATOM   3851 3HG2 VAL   245      51.010  62.020  50.630  1.00  0.00           H  
ATOM   3852  N   LEU   246      49.040  64.240  55.050  1.00  0.00           N  
ATOM   3853  CA  LEU   246      49.210  65.060  56.220  1.00  0.00           C  
ATOM   3854  C   LEU   246      48.570  64.420  57.490  1.00  0.00           C  
ATOM   3855  O   LEU   246      49.170  64.360  58.560  1.00  0.00           O  
ATOM   3856  CB  LEU   246      48.620  66.430  55.930  1.00  0.00           C  
ATOM   3857  CG  LEU   246      48.730  67.470  57.030  1.00  0.00           C  
ATOM   3858  CD1 LEU   246      50.070  68.230  57.040  1.00  0.00           C  
ATOM   3859  CD2 LEU   246      47.500  68.380  57.030  1.00  0.00           C  
ATOM   3860  HN  LEU   246      48.630  64.680  54.260  1.00  0.00           H  
ATOM   3861  HA  LEU   246      50.270  65.220  56.340  1.00  0.00           H  
ATOM   3862  HB1 LEU   246      47.560  66.490  55.630  1.00  0.00           H  
ATOM   3863  HB2 LEU   246      49.140  66.880  55.060  1.00  0.00           H  
ATOM   3864  HG  LEU   246      48.630  67.030  58.040  1.00  0.00           H  
ATOM   3865 1HD1 LEU   246      50.090  68.930  57.900  1.00  0.00           H  
ATOM   3866 2HD1 LEU   246      50.240  68.790  56.100  1.00  0.00           H  
ATOM   3867 3HD1 LEU   246      50.900  67.490  57.150  1.00  0.00           H  
ATOM   3868 1HD2 LEU   246      47.380  68.800  56.010  1.00  0.00           H  
ATOM   3869 2HD2 LEU   246      47.660  69.290  57.650  1.00  0.00           H  
ATOM   3870 3HD2 LEU   246      46.580  67.840  57.340  1.00  0.00           H  
ATOM   3871  N   LYS   247      47.320  63.940  57.400  1.00  0.00           N  
ATOM   3872  CA  LYS   247      46.590  63.170  58.430  1.00  0.00           C  
ATOM   3873  C   LYS   247      47.160  61.830  58.790  1.00  0.00           C  
ATOM   3874  O   LYS   247      47.130  61.360  59.970  1.00  0.00           O  
ATOM   3875  CB  LYS   247      45.030  62.930  58.170  1.00  0.00           C  
ATOM   3876  CG  LYS   247      44.290  64.210  58.490  1.00  0.00           C  
ATOM   3877  CD  LYS   247      42.800  64.000  58.080  1.00  0.00           C  
ATOM   3878  CE  LYS   247      42.680  64.280  56.540  1.00  0.00           C  
ATOM   3879  NZ  LYS   247      41.350  64.010  56.020  1.00  0.00           N1+
ATOM   3880  HN  LYS   247      46.880  64.050  56.500  1.00  0.00           H  
ATOM   3881  HA  LYS   247      46.860  63.790  59.270  1.00  0.00           H  
ATOM   3882  HB1 LYS   247      44.570  62.080  58.720  1.00  0.00           H  
ATOM   3883  HB2 LYS   247      44.960  62.620  57.110  1.00  0.00           H  
ATOM   3884  HG1 LYS   247      44.650  65.060  57.880  1.00  0.00           H  
ATOM   3885  HG2 LYS   247      44.300  64.550  59.550  1.00  0.00           H  
ATOM   3886  HD1 LYS   247      42.060  64.570  58.670  1.00  0.00           H  
ATOM   3887  HD2 LYS   247      42.410  62.990  58.310  1.00  0.00           H  
ATOM   3888  HE1 LYS   247      43.420  63.600  56.070  1.00  0.00           H  
ATOM   3889  HE2 LYS   247      42.910  65.350  56.320  1.00  0.00           H  
ATOM   3890  HZ1 LYS   247      40.610  64.610  56.430  1.00  0.00           H  
ATOM   3891  HZ2 LYS   247      41.090  63.020  56.210  1.00  0.00           H  
ATOM   3892  HZ3 LYS   247      41.390  64.100  54.990  1.00  0.00           H  
ATOM   3893  N   SER   248      47.780  61.120  57.780  1.00  0.00           N  
ATOM   3894  CA  SER   248      48.320  59.770  57.860  1.00  0.00           C  
ATOM   3895  C   SER   248      49.380  59.520  58.940  1.00  0.00           C  
ATOM   3896  O   SER   248      50.320  60.300  59.130  1.00  0.00           O  
ATOM   3897  CB  SER   248      48.920  59.280  56.430  1.00  0.00           C  
ATOM   3898  OG  SER   248      49.430  57.970  56.320  1.00  0.00           O  
ATOM   3899  HN  SER   248      47.770  61.600  56.900  1.00  0.00           H  
ATOM   3900  HA  SER   248      47.480  59.130  58.070  1.00  0.00           H  
ATOM   3901  HB1 SER   248      49.760  60.000  56.340  1.00  0.00           H  
ATOM   3902  HB2 SER   248      48.140  59.490  55.670  1.00  0.00           H  
ATOM   3903  HG1 SER   248      50.240  57.950  56.830  1.00  0.00           H  
ATOM   3904  N   GLN   249      49.390  58.380  59.710  1.00  0.00           N  
ATOM   3905  CA  GLN   249      48.630  57.210  59.570  1.00  0.00           C  
ATOM   3906  C   GLN   249      47.220  57.250  60.070  1.00  0.00           C  
ATOM   3907  O   GLN   249      46.450  56.310  59.790  1.00  0.00           O  
ATOM   3908  CB  GLN   249      49.380  56.010  60.270  1.00  0.00           C  
ATOM   3909  CG  GLN   249      50.760  55.830  59.710  1.00  0.00           C  
ATOM   3910  CD  GLN   249      51.530  54.640  60.450  1.00  0.00           C  
ATOM   3911  NE2 GLN   249      52.670  54.310  59.930  1.00  0.00           N  
ATOM   3912  OE1 GLN   249      51.090  54.040  61.460  1.00  0.00           O  
ATOM   3913  HN  GLN   249      50.100  58.280  60.400  1.00  0.00           H  
ATOM   3914  HA  GLN   249      48.400  57.150  58.520  1.00  0.00           H  
ATOM   3915  HB1 GLN   249      48.860  55.120  59.880  1.00  0.00           H  
ATOM   3916  HB2 GLN   249      49.310  56.000  61.380  1.00  0.00           H  
ATOM   3917  HG1 GLN   249      51.330  56.780  59.790  1.00  0.00           H  
ATOM   3918  HG2 GLN   249      50.760  55.600  58.630  1.00  0.00           H  
ATOM   3919 1HE2 GLN   249      53.360  54.070  60.610  1.00  0.00           H  
ATOM   3920 2HE2 GLN   249      53.000  54.910  59.200  1.00  0.00           H  
ATOM   3921  N   GLY   250      46.810  58.350  60.700  1.00  0.00           N  
ATOM   3922  CA  GLY   250      45.430  58.620  61.090  1.00  0.00           C  
ATOM   3923  C   GLY   250      44.490  59.090  59.960  1.00  0.00           C  
ATOM   3924  O   GLY   250      44.530  58.770  58.770  1.00  0.00           O  
ATOM   3925  HN  GLY   250      47.380  59.160  60.790  1.00  0.00           H  
ATOM   3926  HA1 GLY   250      45.570  59.500  61.700  1.00  0.00           H  
ATOM   3927  HA2 GLY   250      45.030  57.740  61.570  1.00  0.00           H  
ATOM   3928  N   GLY   251      43.510  59.940  60.320  1.00  0.00           N  
ATOM   3929  CA  GLY   251      42.430  60.380  59.380  1.00  0.00           C  
ATOM   3930  C   GLY   251      41.470  59.250  59.110  1.00  0.00           C  
ATOM   3931  O   GLY   251      41.000  58.550  59.980  1.00  0.00           O  
ATOM   3932  HN  GLY   251      43.500  60.100  61.300  1.00  0.00           H  
ATOM   3933  HA1 GLY   251      42.810  60.630  58.400  1.00  0.00           H  
ATOM   3934  HA2 GLY   251      41.820  61.200  59.750  1.00  0.00           H  
ATOM   3935  N   ASP   252      41.030  59.080  57.840  1.00  0.00           N  
ATOM   3936  CA  ASP   252      40.110  58.090  57.300  1.00  0.00           C  
ATOM   3937  C   ASP   252      40.770  57.040  56.320  1.00  0.00           C  
ATOM   3938  O   ASP   252      40.260  55.960  56.090  1.00  0.00           O  
ATOM   3939  CB  ASP   252      38.840  58.730  56.840  1.00  0.00           C  
ATOM   3940  CG  ASP   252      39.010  59.510  55.550  1.00  0.00           C  
ATOM   3941  OD1 ASP   252      39.870  59.380  54.700  1.00  0.00           O  
ATOM   3942  OD2 ASP   252      38.020  60.240  55.300  1.00  0.00           O1-
ATOM   3943  HN  ASP   252      41.230  59.740  57.120  1.00  0.00           H  
ATOM   3944  HA  ASP   252      39.760  57.500  58.130  1.00  0.00           H  
ATOM   3945  HB1 ASP   252      38.510  59.390  57.670  1.00  0.00           H  
ATOM   3946  HB2 ASP   252      38.100  57.960  56.540  1.00  0.00           H  
ATOM   3947  N   GLY   253      41.990  57.340  55.890  1.00  0.00           N  
ATOM   3948  CA  GLY   253      42.770  56.450  55.110  1.00  0.00           C  
ATOM   3949  C   GLY   253      42.390  56.270  53.610  1.00  0.00           C  
ATOM   3950  O   GLY   253      41.810  57.120  52.970  1.00  0.00           O  
ATOM   3951  HN  GLY   253      42.270  58.270  56.100  1.00  0.00           H  
ATOM   3952  HA1 GLY   253      42.780  55.450  55.530  1.00  0.00           H  
ATOM   3953  HA2 GLY   253      43.700  56.980  54.950  1.00  0.00           H  
ATOM   3954  N   TYR   254      42.810  55.120  52.980  1.00  0.00           N  
ATOM   3955  CA  TYR   254      42.430  55.020  51.550  1.00  0.00           C  
ATOM   3956  C   TYR   254      42.880  56.180  50.610  1.00  0.00           C  
ATOM   3957  O   TYR   254      42.160  56.890  49.960  1.00  0.00           O  
ATOM   3958  CB  TYR   254      40.950  54.590  51.220  1.00  0.00           C  
ATOM   3959  CG  TYR   254      40.770  53.290  51.830  1.00  0.00           C  
ATOM   3960  CD1 TYR   254      40.880  52.040  51.100  1.00  0.00           C  
ATOM   3961  CD2 TYR   254      40.430  53.200  53.210  1.00  0.00           C  
ATOM   3962  CE1 TYR   254      40.580  50.810  51.700  1.00  0.00           C  
ATOM   3963  CE2 TYR   254      40.090  51.970  53.760  1.00  0.00           C  
ATOM   3964  CZ  TYR   254      40.160  50.790  53.020  1.00  0.00           C  
ATOM   3965  OH  TYR   254      40.050  49.590  53.690  1.00  0.00           O  
ATOM   3966  HN  TYR   254      43.130  54.410  53.610  1.00  0.00           H  
ATOM   3967  HA  TYR   254      43.070  54.180  51.300  1.00  0.00           H  
ATOM   3968  HB1 TYR   254      40.840  54.610  50.110  1.00  0.00           H  
ATOM   3969  HB2 TYR   254      40.180  55.270  51.640  1.00  0.00           H  
ATOM   3970  HD1 TYR   254      41.060  52.140  50.040  1.00  0.00           H  
ATOM   3971  HD2 TYR   254      40.340  54.090  53.810  1.00  0.00           H  
ATOM   3972  HE1 TYR   254      40.700  49.910  51.120  1.00  0.00           H  
ATOM   3973  HE2 TYR   254      39.930  51.930  54.830  1.00  0.00           H  
ATOM   3974  HH  TYR   254      39.640  49.830  54.530  1.00  0.00           H  
ATOM   3975  N   TYR   255      44.190  56.480  50.520  1.00  0.00           N  
ATOM   3976  CA  TYR   255      44.830  57.310  49.540  1.00  0.00           C  
ATOM   3977  C   TYR   255      45.620  56.510  48.490  1.00  0.00           C  
ATOM   3978  O   TYR   255      45.780  55.280  48.600  1.00  0.00           O  
ATOM   3979  CB  TYR   255      45.640  58.460  50.230  1.00  0.00           C  
ATOM   3980  CG  TYR   255      46.810  58.000  51.120  1.00  0.00           C  
ATOM   3981  CD1 TYR   255      48.130  58.050  50.590  1.00  0.00           C  
ATOM   3982  CD2 TYR   255      46.650  57.620  52.450  1.00  0.00           C  
ATOM   3983  CE1 TYR   255      49.240  57.860  51.410  1.00  0.00           C  
ATOM   3984  CE2 TYR   255      47.710  57.310  53.220  1.00  0.00           C  
ATOM   3985  CZ  TYR   255      49.020  57.430  52.740  1.00  0.00           C  
ATOM   3986  OH  TYR   255      50.090  57.170  53.540  1.00  0.00           O  
ATOM   3987  HN  TYR   255      44.880  56.030  51.090  1.00  0.00           H  
ATOM   3988  HA  TYR   255      44.060  57.880  49.030  1.00  0.00           H  
ATOM   3989  HB1 TYR   255      44.950  59.050  50.870  1.00  0.00           H  
ATOM   3990  HB2 TYR   255      46.080  59.120  49.450  1.00  0.00           H  
ATOM   3991  HD1 TYR   255      48.240  58.260  49.540  1.00  0.00           H  
ATOM   3992  HD2 TYR   255      45.660  57.550  52.880  1.00  0.00           H  
ATOM   3993  HE1 TYR   255      50.270  57.860  51.090  1.00  0.00           H  
ATOM   3994  HE2 TYR   255      47.510  57.130  54.260  1.00  0.00           H  
ATOM   3995  HH  TYR   255      49.790  57.500  54.390  1.00  0.00           H  
ATOM   3996  N   GLY   256      46.110  57.280  47.450  1.00  0.00           N  
ATOM   3997  CA  GLY   256      46.620  56.620  46.290  1.00  0.00           C  
ATOM   3998  C   GLY   256      46.810  57.700  45.190  1.00  0.00           C  
ATOM   3999  O   GLY   256      47.670  58.530  45.330  1.00  0.00           O  
ATOM   4000  HN  GLY   256      45.900  58.250  47.300  1.00  0.00           H  
ATOM   4001  HA1 GLY   256      45.960  55.820  45.970  1.00  0.00           H  
ATOM   4002  HA2 GLY   256      47.640  56.390  46.570  1.00  0.00           H  
ATOM   4003  N   ARG   257      46.040  57.720  44.110  1.00  0.00           N  
ATOM   4004  CA  ARG   257      46.270  58.630  43.040  1.00  0.00           C  
ATOM   4005  C   ARG   257      45.970  60.040  43.400  1.00  0.00           C  
ATOM   4006  O   ARG   257      46.460  60.930  42.710  1.00  0.00           O  
ATOM   4007  CB  ARG   257      45.540  58.160  41.750  1.00  0.00           C  
ATOM   4008  CG  ARG   257      44.000  57.840  41.780  1.00  0.00           C  
ATOM   4009  CD  ARG   257      43.080  58.990  42.330  1.00  0.00           C  
ATOM   4010  NE  ARG   257      41.670  58.540  42.090  1.00  0.00           N  
ATOM   4011  CZ  ARG   257      40.850  57.770  42.840  1.00  0.00           C  
ATOM   4012  NH1 ARG   257      41.080  57.570  44.070  1.00  0.00           N1+
ATOM   4013  NH2 ARG   257      39.720  57.370  42.400  1.00  0.00           N  
ATOM   4014  HN  ARG   257      45.290  57.090  43.950  1.00  0.00           H  
ATOM   4015  HA  ARG   257      47.310  58.680  42.780  1.00  0.00           H  
ATOM   4016  HB1 ARG   257      46.090  57.250  41.430  1.00  0.00           H  
ATOM   4017  HB2 ARG   257      45.690  58.900  40.940  1.00  0.00           H  
ATOM   4018  HG1 ARG   257      43.900  57.000  42.500  1.00  0.00           H  
ATOM   4019  HG2 ARG   257      43.720  57.620  40.730  1.00  0.00           H  
ATOM   4020  HD1 ARG   257      43.330  59.900  41.730  1.00  0.00           H  
ATOM   4021  HD2 ARG   257      43.140  59.240  43.410  1.00  0.00           H  
ATOM   4022  HE  ARG   257      41.270  58.560  41.170  1.00  0.00           H  
ATOM   4023 1HH1 ARG   257      41.960  57.870  44.440  1.00  0.00           H  
ATOM   4024 2HH1 ARG   257      40.470  56.960  44.570  1.00  0.00           H  
ATOM   4025 1HH2 ARG   257      39.040  57.040  43.060  1.00  0.00           H  
ATOM   4026 2HH2 ARG   257      39.500  57.470  41.430  1.00  0.00           H  
ATOM   4027  N   GLU   258      45.200  60.430  44.440  1.00  0.00           N  
ATOM   4028  CA  GLU   258      44.890  61.810  44.620  1.00  0.00           C  
ATOM   4029  C   GLU   258      46.180  62.520  45.120  1.00  0.00           C  
ATOM   4030  O   GLU   258      46.460  63.660  44.830  1.00  0.00           O  
ATOM   4031  CB  GLU   258      43.730  61.900  45.630  1.00  0.00           C  
ATOM   4032  CG  GLU   258      44.080  61.930  47.160  1.00  0.00           C  
ATOM   4033  CD  GLU   258      44.110  60.450  47.510  1.00  0.00           C  
ATOM   4034  OE1 GLU   258      43.150  59.900  48.090  1.00  0.00           O  
ATOM   4035  OE2 GLU   258      45.230  59.930  47.340  1.00  0.00           O1-
ATOM   4036  HN  GLU   258      44.650  59.840  45.030  1.00  0.00           H  
ATOM   4037  HA  GLU   258      44.690  62.270  43.660  1.00  0.00           H  
ATOM   4038  HB1 GLU   258      42.770  61.450  45.300  1.00  0.00           H  
ATOM   4039  HB2 GLU   258      43.510  62.960  45.380  1.00  0.00           H  
ATOM   4040  HG1 GLU   258      43.340  62.430  47.820  1.00  0.00           H  
ATOM   4041  HG2 GLU   258      45.060  62.360  47.460  1.00  0.00           H  
ATOM   4042  N   CYS   259      46.930  61.910  45.950  1.00  0.00           N  
ATOM   4043  CA  CYS   259      48.250  62.400  46.370  1.00  0.00           C  
ATOM   4044  C   CYS   259      49.300  62.660  45.200  1.00  0.00           C  
ATOM   4045  O   CYS   259      49.870  63.730  45.210  1.00  0.00           O  
ATOM   4046  CB  CYS   259      48.840  61.410  47.450  1.00  0.00           C  
ATOM   4047  SG  CYS   259      47.620  61.170  48.760  1.00  0.00           S  
ATOM   4048  HN  CYS   259      46.550  61.090  46.390  1.00  0.00           H  
ATOM   4049  HA  CYS   259      48.070  63.310  46.930  1.00  0.00           H  
ATOM   4050  HB1 CYS   259      49.750  61.800  47.950  1.00  0.00           H  
ATOM   4051  HB2 CYS   259      49.050  60.400  47.030  1.00  0.00           H  
ATOM   4052  HG1 CYS   259      46.940  60.180  48.190  1.00  0.00           H  
ATOM   4053  N   ASP   260      49.410  61.790  44.210  1.00  0.00           N  
ATOM   4054  CA  ASP   260      50.280  62.000  43.060  1.00  0.00           C  
ATOM   4055  C   ASP   260      49.990  63.220  42.220  1.00  0.00           C  
ATOM   4056  O   ASP   260      50.920  63.980  41.840  1.00  0.00           O  
ATOM   4057  CB  ASP   260      50.330  60.750  42.120  1.00  0.00           C  
ATOM   4058  CG  ASP   260      50.910  59.510  42.630  1.00  0.00           C  
ATOM   4059  OD1 ASP   260      51.710  59.550  43.560  1.00  0.00           O  
ATOM   4060  OD2 ASP   260      50.720  58.480  41.890  1.00  0.00           O1-
ATOM   4061  HN  ASP   260      48.860  60.960  44.170  1.00  0.00           H  
ATOM   4062  HA  ASP   260      51.280  62.140  43.440  1.00  0.00           H  
ATOM   4063  HB1 ASP   260      51.000  60.970  41.260  1.00  0.00           H  
ATOM   4064  HB2 ASP   260      49.330  60.540  41.690  1.00  0.00           H  
ATOM   4065  N   TRP   261      48.720  63.430  41.900  1.00  0.00           N  
ATOM   4066  CA  TRP   261      48.160  64.590  41.210  1.00  0.00           C  
ATOM   4067  C   TRP   261      48.230  65.910  41.970  1.00  0.00           C  
ATOM   4068  O   TRP   261      48.490  66.930  41.380  1.00  0.00           O  
ATOM   4069  CB  TRP   261      46.720  64.450  40.580  1.00  0.00           C  
ATOM   4070  CG  TRP   261      46.770  63.520  39.400  1.00  0.00           C  
ATOM   4071  CD1 TRP   261      46.260  62.210  39.400  1.00  0.00           C  
ATOM   4072  CD2 TRP   261      47.470  63.620  38.130  1.00  0.00           C  
ATOM   4073  CE2 TRP   261      47.390  62.290  37.500  1.00  0.00           C  
ATOM   4074  CE3 TRP   261      48.250  64.620  37.560  1.00  0.00           C  
ATOM   4075  NE1 TRP   261      46.610  61.500  38.270  1.00  0.00           N  
ATOM   4076  CZ2 TRP   261      47.950  62.040  36.270  1.00  0.00           C  
ATOM   4077  CZ3 TRP   261      48.880  64.280  36.350  1.00  0.00           C  
ATOM   4078  CH2 TRP   261      48.720  63.080  35.650  1.00  0.00           C  
ATOM   4079  HN  TRP   261      48.110  62.650  42.040  1.00  0.00           H  
ATOM   4080  HA  TRP   261      48.840  64.700  40.380  1.00  0.00           H  
ATOM   4081  HB1 TRP   261      46.320  65.470  40.390  1.00  0.00           H  
ATOM   4082  HB2 TRP   261      45.920  64.190  41.300  1.00  0.00           H  
ATOM   4083  HD1 TRP   261      45.710  61.790  40.230  1.00  0.00           H  
ATOM   4084  HE1 TRP   261      46.810  60.550  38.220  1.00  0.00           H  
ATOM   4085  HE3 TRP   261      48.330  65.600  38.010  1.00  0.00           H  
ATOM   4086  HZ2 TRP   261      47.760  61.080  35.820  1.00  0.00           H  
ATOM   4087  HZ3 TRP   261      49.500  65.060  35.940  1.00  0.00           H  
ATOM   4088  HH2 TRP   261      49.280  62.830  34.760  1.00  0.00           H  
ATOM   4089  N   TRP   262      48.000  65.900  43.330  1.00  0.00           N  
ATOM   4090  CA  TRP   262      48.200  67.040  44.140  1.00  0.00           C  
ATOM   4091  C   TRP   262      49.710  67.460  44.130  1.00  0.00           C  
ATOM   4092  O   TRP   262      50.030  68.580  43.800  1.00  0.00           O  
ATOM   4093  CB  TRP   262      47.740  66.650  45.620  1.00  0.00           C  
ATOM   4094  CG  TRP   262      48.010  67.690  46.750  1.00  0.00           C  
ATOM   4095  CD1 TRP   262      49.250  68.020  47.230  1.00  0.00           C  
ATOM   4096  CD2 TRP   262      47.030  68.460  47.530  1.00  0.00           C  
ATOM   4097  CE2 TRP   262      47.760  69.290  48.390  1.00  0.00           C  
ATOM   4098  CE3 TRP   262      45.650  68.620  47.390  1.00  0.00           C  
ATOM   4099  NE1 TRP   262      49.070  68.940  48.270  1.00  0.00           N  
ATOM   4100  CZ2 TRP   262      47.190  70.150  49.320  1.00  0.00           C  
ATOM   4101  CZ3 TRP   262      45.070  69.490  48.310  1.00  0.00           C  
ATOM   4102  CH2 TRP   262      45.810  70.230  49.220  1.00  0.00           C  
ATOM   4103  HN  TRP   262      47.660  65.050  43.720  1.00  0.00           H  
ATOM   4104  HA  TRP   262      47.800  67.950  43.710  1.00  0.00           H  
ATOM   4105  HB1 TRP   262      48.120  65.670  45.990  1.00  0.00           H  
ATOM   4106  HB2 TRP   262      46.630  66.570  45.580  1.00  0.00           H  
ATOM   4107  HD1 TRP   262      50.190  67.530  47.010  1.00  0.00           H  
ATOM   4108  HE1 TRP   262      49.720  69.100  48.970  1.00  0.00           H  
ATOM   4109  HE3 TRP   262      45.080  68.130  46.620  1.00  0.00           H  
ATOM   4110  HZ2 TRP   262      47.830  70.720  49.970  1.00  0.00           H  
ATOM   4111  HZ3 TRP   262      44.020  69.740  48.270  1.00  0.00           H  
ATOM   4112  HH2 TRP   262      45.220  70.730  49.980  1.00  0.00           H  
ATOM   4113  N   SER   263      50.590  66.450  44.260  1.00  0.00           N  
ATOM   4114  CA  SER   263      52.070  66.530  44.020  1.00  0.00           C  
ATOM   4115  C   SER   263      52.500  67.280  42.830  1.00  0.00           C  
ATOM   4116  O   SER   263      53.340  68.200  42.810  1.00  0.00           O  
ATOM   4117  CB  SER   263      52.860  65.160  44.070  1.00  0.00           C  
ATOM   4118  OG  SER   263      52.620  64.460  45.320  1.00  0.00           O  
ATOM   4119  HN  SER   263      50.270  65.570  44.600  1.00  0.00           H  
ATOM   4120  HA  SER   263      52.430  66.990  44.930  1.00  0.00           H  
ATOM   4121  HB1 SER   263      53.950  65.350  44.110  1.00  0.00           H  
ATOM   4122  HB2 SER   263      52.600  64.470  43.240  1.00  0.00           H  
ATOM   4123  HG1 SER   263      51.930  63.830  45.090  1.00  0.00           H  
ATOM   4124  N   VAL   264      52.020  66.940  41.630  1.00  0.00           N  
ATOM   4125  CA  VAL   264      52.090  67.650  40.350  1.00  0.00           C  
ATOM   4126  C   VAL   264      51.620  69.160  40.210  1.00  0.00           C  
ATOM   4127  O   VAL   264      52.330  69.930  39.570  1.00  0.00           O  
ATOM   4128  CB  VAL   264      51.620  66.810  39.130  1.00  0.00           C  
ATOM   4129  CG1 VAL   264      51.460  67.680  37.930  1.00  0.00           C  
ATOM   4130  CG2 VAL   264      52.700  65.680  38.890  1.00  0.00           C  
ATOM   4131  HN  VAL   264      51.470  66.110  41.530  1.00  0.00           H  
ATOM   4132  HA  VAL   264      53.150  67.780  40.190  1.00  0.00           H  
ATOM   4133  HB  VAL   264      50.590  66.450  39.370  1.00  0.00           H  
ATOM   4134 1HG1 VAL   264      52.340  68.330  37.750  1.00  0.00           H  
ATOM   4135 2HG1 VAL   264      50.560  68.330  38.040  1.00  0.00           H  
ATOM   4136 3HG1 VAL   264      51.270  67.110  36.990  1.00  0.00           H  
ATOM   4137 1HG2 VAL   264      52.510  65.050  38.000  1.00  0.00           H  
ATOM   4138 2HG2 VAL   264      52.910  65.070  39.790  1.00  0.00           H  
ATOM   4139 3HG2 VAL   264      53.670  66.210  38.780  1.00  0.00           H  
ATOM   4140  N   GLY   265      50.510  69.580  40.920  1.00  0.00           N  
ATOM   4141  CA  GLY   265      50.210  70.970  41.090  1.00  0.00           C  
ATOM   4142  C   GLY   265      51.190  71.830  41.950  1.00  0.00           C  
ATOM   4143  O   GLY   265      51.470  72.950  41.560  1.00  0.00           O  
ATOM   4144  HN  GLY   265      50.050  68.910  41.490  1.00  0.00           H  
ATOM   4145  HA1 GLY   265      49.260  70.870  41.580  1.00  0.00           H  
ATOM   4146  HA2 GLY   265      50.050  71.430  40.130  1.00  0.00           H  
ATOM   4147  N   VAL   266      51.730  71.230  43.050  1.00  0.00           N  
ATOM   4148  CA  VAL   266      52.890  71.850  43.680  1.00  0.00           C  
ATOM   4149  C   VAL   266      54.130  71.890  42.720  1.00  0.00           C  
ATOM   4150  O   VAL   266      54.850  72.870  42.540  1.00  0.00           O  
ATOM   4151  CB  VAL   266      53.220  71.300  45.010  1.00  0.00           C  
ATOM   4152  CG1 VAL   266      54.320  72.090  45.700  1.00  0.00           C  
ATOM   4153  CG2 VAL   266      51.910  71.410  45.810  1.00  0.00           C  
ATOM   4154  HN  VAL   266      51.370  70.350  43.350  1.00  0.00           H  
ATOM   4155  HA  VAL   266      52.660  72.890  43.870  1.00  0.00           H  
ATOM   4156  HB  VAL   266      53.540  70.240  45.000  1.00  0.00           H  
ATOM   4157 1HG1 VAL   266      54.370  71.710  46.740  1.00  0.00           H  
ATOM   4158 2HG1 VAL   266      54.190  73.190  45.810  1.00  0.00           H  
ATOM   4159 3HG1 VAL   266      55.250  71.840  45.150  1.00  0.00           H  
ATOM   4160 1HG2 VAL   266      52.270  71.300  46.860  1.00  0.00           H  
ATOM   4161 2HG2 VAL   266      51.250  70.520  45.720  1.00  0.00           H  
ATOM   4162 3HG2 VAL   266      51.380  72.380  45.720  1.00  0.00           H  
ATOM   4163  N   PHE   267      54.480  70.760  42.020  1.00  0.00           N  
ATOM   4164  CA  PHE   267      55.530  70.710  41.020  1.00  0.00           C  
ATOM   4165  C   PHE   267      55.450  71.710  39.850  1.00  0.00           C  
ATOM   4166  O   PHE   267      56.380  72.440  39.480  1.00  0.00           O  
ATOM   4167  CB  PHE   267      56.010  69.290  40.550  1.00  0.00           C  
ATOM   4168  CG  PHE   267      56.470  69.140  39.080  1.00  0.00           C  
ATOM   4169  CD1 PHE   267      55.510  68.980  38.130  1.00  0.00           C  
ATOM   4170  CD2 PHE   267      57.830  69.160  38.740  1.00  0.00           C  
ATOM   4171  CE1 PHE   267      55.910  68.750  36.810  1.00  0.00           C  
ATOM   4172  CE2 PHE   267      58.250  68.970  37.380  1.00  0.00           C  
ATOM   4173  CZ  PHE   267      57.220  68.740  36.390  1.00  0.00           C  
ATOM   4174  HN  PHE   267      54.080  69.860  42.160  1.00  0.00           H  
ATOM   4175  HA  PHE   267      56.390  71.040  41.580  1.00  0.00           H  
ATOM   4176  HB1 PHE   267      55.160  68.580  40.690  1.00  0.00           H  
ATOM   4177  HB2 PHE   267      56.840  68.980  41.220  1.00  0.00           H  
ATOM   4178  HD1 PHE   267      54.480  69.180  38.400  1.00  0.00           H  
ATOM   4179  HD2 PHE   267      58.590  69.240  39.510  1.00  0.00           H  
ATOM   4180  HE1 PHE   267      55.100  68.740  36.100  1.00  0.00           H  
ATOM   4181  HE2 PHE   267      59.310  68.900  37.170  1.00  0.00           H  
ATOM   4182  HZ  PHE   267      57.420  68.700  35.330  1.00  0.00           H  
ATOM   4183  N   LEU   268      54.260  71.920  39.250  1.00  0.00           N  
ATOM   4184  CA  LEU   268      53.860  73.000  38.300  1.00  0.00           C  
ATOM   4185  C   LEU   268      54.090  74.350  38.900  1.00  0.00           C  
ATOM   4186  O   LEU   268      54.450  75.320  38.170  1.00  0.00           O  
ATOM   4187  CB  LEU   268      52.380  72.880  37.930  1.00  0.00           C  
ATOM   4188  CG  LEU   268      51.800  73.850  36.830  1.00  0.00           C  
ATOM   4189  CD1 LEU   268      52.690  73.950  35.570  1.00  0.00           C  
ATOM   4190  CD2 LEU   268      50.400  73.450  36.370  1.00  0.00           C  
ATOM   4191  HN  LEU   268      53.580  71.260  39.530  1.00  0.00           H  
ATOM   4192  HA  LEU   268      54.540  72.930  37.460  1.00  0.00           H  
ATOM   4193  HB1 LEU   268      51.760  72.810  38.850  1.00  0.00           H  
ATOM   4194  HB2 LEU   268      52.360  71.870  37.460  1.00  0.00           H  
ATOM   4195  HG  LEU   268      51.760  74.940  37.070  1.00  0.00           H  
ATOM   4196 1HD1 LEU   268      53.680  74.310  35.900  1.00  0.00           H  
ATOM   4197 2HD1 LEU   268      52.250  74.720  34.900  1.00  0.00           H  
ATOM   4198 3HD1 LEU   268      52.810  73.010  35.000  1.00  0.00           H  
ATOM   4199 1HD2 LEU   268      49.790  73.380  37.300  1.00  0.00           H  
ATOM   4200 2HD2 LEU   268      50.460  72.490  35.810  1.00  0.00           H  
ATOM   4201 3HD2 LEU   268      49.930  74.200  35.710  1.00  0.00           H  
ATOM   4202  N   TYR   269      53.730  74.560  40.160  1.00  0.00           N  
ATOM   4203  CA  TYR   269      53.800  75.830  40.820  1.00  0.00           C  
ATOM   4204  C   TYR   269      55.270  76.280  40.970  1.00  0.00           C  
ATOM   4205  O   TYR   269      55.580  77.390  40.620  1.00  0.00           O  
ATOM   4206  CB  TYR   269      52.980  75.800  42.150  1.00  0.00           C  
ATOM   4207  CG  TYR   269      52.920  77.180  42.730  1.00  0.00           C  
ATOM   4208  CD1 TYR   269      54.020  77.690  43.440  1.00  0.00           C  
ATOM   4209  CD2 TYR   269      51.680  77.900  42.760  1.00  0.00           C  
ATOM   4210  CE1 TYR   269      53.820  78.800  44.320  1.00  0.00           C  
ATOM   4211  CE2 TYR   269      51.530  79.020  43.620  1.00  0.00           C  
ATOM   4212  CZ  TYR   269      52.550  79.440  44.480  1.00  0.00           C  
ATOM   4213  OH  TYR   269      52.360  80.470  45.390  1.00  0.00           O  
ATOM   4214  HN  TYR   269      53.260  73.860  40.700  1.00  0.00           H  
ATOM   4215  HA  TYR   269      53.450  76.560  40.100  1.00  0.00           H  
ATOM   4216  HB1 TYR   269      53.330  75.130  42.960  1.00  0.00           H  
ATOM   4217  HB2 TYR   269      51.950  75.550  41.820  1.00  0.00           H  
ATOM   4218  HD1 TYR   269      54.990  77.210  43.420  1.00  0.00           H  
ATOM   4219  HD2 TYR   269      50.900  77.580  42.080  1.00  0.00           H  
ATOM   4220  HE1 TYR   269      54.670  79.100  44.920  1.00  0.00           H  
ATOM   4221  HE2 TYR   269      50.610  79.570  43.750  1.00  0.00           H  
ATOM   4222  HH  TYR   269      51.410  80.590  45.500  1.00  0.00           H  
ATOM   4223  N   GLU   270      56.150  75.370  41.420  1.00  0.00           N  
ATOM   4224  CA  GLU   270      57.610  75.550  41.540  1.00  0.00           C  
ATOM   4225  C   GLU   270      58.410  75.960  40.290  1.00  0.00           C  
ATOM   4226  O   GLU   270      59.500  76.580  40.360  1.00  0.00           O  
ATOM   4227  CB  GLU   270      58.370  74.320  42.050  1.00  0.00           C  
ATOM   4228  CG  GLU   270      58.120  73.960  43.540  1.00  0.00           C  
ATOM   4229  CD  GLU   270      59.180  72.870  43.800  1.00  0.00           C  
ATOM   4230  OE1 GLU   270      60.250  73.220  44.340  1.00  0.00           O  
ATOM   4231  OE2 GLU   270      58.990  71.630  43.440  1.00  0.00           O1-
ATOM   4232  HN  GLU   270      55.890  74.520  41.880  1.00  0.00           H  
ATOM   4233  HA  GLU   270      57.780  76.290  42.310  1.00  0.00           H  
ATOM   4234  HB1 GLU   270      59.440  74.630  42.010  1.00  0.00           H  
ATOM   4235  HB2 GLU   270      58.240  73.470  41.350  1.00  0.00           H  
ATOM   4236  HG1 GLU   270      57.110  73.540  43.750  1.00  0.00           H  
ATOM   4237  HG2 GLU   270      58.390  74.870  44.130  1.00  0.00           H  
ATOM   4238  N   MET   271      57.930  75.540  39.160  1.00  0.00           N  
ATOM   4239  CA  MET   271      58.510  75.850  37.900  1.00  0.00           C  
ATOM   4240  C   MET   271      58.320  77.290  37.600  1.00  0.00           C  
ATOM   4241  O   MET   271      59.100  77.930  36.900  1.00  0.00           O  
ATOM   4242  CB  MET   271      57.960  74.980  36.700  1.00  0.00           C  
ATOM   4243  CG  MET   271      58.420  73.450  36.590  1.00  0.00           C  
ATOM   4244  SD  MET   271      58.090  72.780  34.900  1.00  0.00           S  
ATOM   4245  CE  MET   271      56.450  72.110  35.270  1.00  0.00           C  
ATOM   4246  HN  MET   271      57.060  75.080  39.010  1.00  0.00           H  
ATOM   4247  HA  MET   271      59.580  75.700  37.870  1.00  0.00           H  
ATOM   4248  HB1 MET   271      58.240  75.580  35.810  1.00  0.00           H  
ATOM   4249  HB2 MET   271      56.860  74.890  36.820  1.00  0.00           H  
ATOM   4250  HG1 MET   271      57.950  72.750  37.310  1.00  0.00           H  
ATOM   4251  HG2 MET   271      59.520  73.540  36.720  1.00  0.00           H  
ATOM   4252  HE1 MET   271      56.100  71.460  34.450  1.00  0.00           H  
ATOM   4253  HE2 MET   271      55.650  72.870  35.430  1.00  0.00           H  
ATOM   4254  HE3 MET   271      56.510  71.430  36.150  1.00  0.00           H  
ATOM   4255  N   LEU   272      57.240  77.900  38.050  1.00  0.00           N  
ATOM   4256  CA  LEU   272      56.800  79.200  37.540  1.00  0.00           C  
ATOM   4257  C   LEU   272      57.080  80.280  38.620  1.00  0.00           C  
ATOM   4258  O   LEU   272      57.790  81.270  38.400  1.00  0.00           O  
ATOM   4259  CB  LEU   272      55.240  79.160  37.300  1.00  0.00           C  
ATOM   4260  CG  LEU   272      54.790  78.200  36.100  1.00  0.00           C  
ATOM   4261  CD1 LEU   272      53.290  77.810  36.150  1.00  0.00           C  
ATOM   4262  CD2 LEU   272      55.140  78.860  34.690  1.00  0.00           C  
ATOM   4263  HN  LEU   272      56.640  77.470  38.730  1.00  0.00           H  
ATOM   4264  HA  LEU   272      57.290  79.500  36.630  1.00  0.00           H  
ATOM   4265  HB1 LEU   272      54.640  80.090  37.210  1.00  0.00           H  
ATOM   4266  HB2 LEU   272      54.820  78.660  38.200  1.00  0.00           H  
ATOM   4267  HG  LEU   272      55.480  77.330  36.110  1.00  0.00           H  
ATOM   4268 1HD1 LEU   272      52.740  78.760  36.320  1.00  0.00           H  
ATOM   4269 2HD1 LEU   272      53.210  77.090  37.000  1.00  0.00           H  
ATOM   4270 3HD1 LEU   272      53.120  77.330  35.160  1.00  0.00           H  
ATOM   4271 1HD2 LEU   272      54.510  79.720  34.380  1.00  0.00           H  
ATOM   4272 2HD2 LEU   272      55.020  78.080  33.900  1.00  0.00           H  
ATOM   4273 3HD2 LEU   272      56.210  79.170  34.760  1.00  0.00           H  
ATOM   4274  N   VAL   273      56.650  80.030  39.880  1.00  0.00           N  
ATOM   4275  CA  VAL   273      56.760  80.940  40.990  1.00  0.00           C  
ATOM   4276  C   VAL   273      57.820  80.580  42.000  1.00  0.00           C  
ATOM   4277  O   VAL   273      58.360  81.420  42.670  1.00  0.00           O  
ATOM   4278  CB  VAL   273      55.430  81.010  41.770  1.00  0.00           C  
ATOM   4279  CG1 VAL   273      55.570  81.800  43.110  1.00  0.00           C  
ATOM   4280  CG2 VAL   273      54.320  81.700  40.970  1.00  0.00           C  
ATOM   4281  HN  VAL   273      56.040  79.250  40.010  1.00  0.00           H  
ATOM   4282  HA  VAL   273      57.050  81.930  40.680  1.00  0.00           H  
ATOM   4283  HB  VAL   273      55.110  79.970  42.000  1.00  0.00           H  
ATOM   4284 1HG1 VAL   273      56.150  82.730  42.950  1.00  0.00           H  
ATOM   4285 2HG1 VAL   273      56.040  81.190  43.920  1.00  0.00           H  
ATOM   4286 3HG1 VAL   273      54.580  82.040  43.570  1.00  0.00           H  
ATOM   4287 1HG2 VAL   273      54.350  82.810  41.020  1.00  0.00           H  
ATOM   4288 2HG2 VAL   273      53.270  81.470  41.250  1.00  0.00           H  
ATOM   4289 3HG2 VAL   273      54.460  81.530  39.880  1.00  0.00           H  
ATOM   4290  N   GLY   274      58.140  79.280  42.110  1.00  0.00           N  
ATOM   4291  CA  GLY   274      59.140  78.790  43.030  1.00  0.00           C  
ATOM   4292  C   GLY   274      58.600  78.640  44.460  1.00  0.00           C  
ATOM   4293  O   GLY   274      57.800  79.400  44.980  1.00  0.00           O  
ATOM   4294  HN  GLY   274      57.690  78.640  41.500  1.00  0.00           H  
ATOM   4295  HA1 GLY   274      59.990  79.450  43.060  1.00  0.00           H  
ATOM   4296  HA2 GLY   274      59.440  77.790  42.770  1.00  0.00           H  
ATOM   4297  N   ASP   275      59.050  77.550  45.070  1.00  0.00           N  
ATOM   4298  CA  ASP   275      58.740  76.890  46.370  1.00  0.00           C  
ATOM   4299  C   ASP   275      57.300  76.520  46.600  1.00  0.00           C  
ATOM   4300  O   ASP   275      56.370  77.010  45.980  1.00  0.00           O  
ATOM   4301  CB  ASP   275      59.190  77.760  47.590  1.00  0.00           C  
ATOM   4302  CG  ASP   275      60.690  78.140  47.490  1.00  0.00           C  
ATOM   4303  OD1 ASP   275      61.100  79.040  48.270  1.00  0.00           O  
ATOM   4304  OD2 ASP   275      61.480  77.430  46.800  1.00  0.00           O1-
ATOM   4305  HN  ASP   275      59.690  77.020  44.520  1.00  0.00           H  
ATOM   4306  HA  ASP   275      59.360  76.010  46.410  1.00  0.00           H  
ATOM   4307  HB1 ASP   275      58.900  77.380  48.590  1.00  0.00           H  
ATOM   4308  HB2 ASP   275      58.610  78.700  47.430  1.00  0.00           H  
ATOM   4309  N   THR   276      57.010  75.640  47.550  1.00  0.00           N  
ATOM   4310  CA  THR   276      55.660  75.170  47.930  1.00  0.00           C  
ATOM   4311  C   THR   276      54.740  76.330  48.290  1.00  0.00           C  
ATOM   4312  O   THR   276      55.150  77.240  48.980  1.00  0.00           O  
ATOM   4313  CB  THR   276      55.540  74.120  49.080  1.00  0.00           C  
ATOM   4314  CG2 THR   276      56.050  74.650  50.350  1.00  0.00           C  
ATOM   4315  OG1 THR   276      54.310  73.480  49.230  1.00  0.00           O  
ATOM   4316  HN  THR   276      57.820  75.390  48.080  1.00  0.00           H  
ATOM   4317  HA  THR   276      55.360  74.680  47.020  1.00  0.00           H  
ATOM   4318  HB  THR   276      56.230  73.310  48.760  1.00  0.00           H  
ATOM   4319  HG1 THR   276      54.380  72.730  49.820  1.00  0.00           H  
ATOM   4320 1HG2 THR   276      55.350  75.310  50.900  1.00  0.00           H  
ATOM   4321 2HG2 THR   276      57.040  75.140  50.210  1.00  0.00           H  
ATOM   4322 3HG2 THR   276      56.230  73.790  51.030  1.00  0.00           H  
ATOM   4323  N   PRO   277      53.460  76.380  47.830  1.00  0.00           N  
ATOM   4324  CA  PRO   277      52.430  77.410  48.180  1.00  0.00           C  
ATOM   4325  C   PRO   277      52.090  77.520  49.650  1.00  0.00           C  
ATOM   4326  O   PRO   277      51.560  78.610  50.010  1.00  0.00           O  
ATOM   4327  CB  PRO   277      51.140  76.920  47.500  1.00  0.00           C  
ATOM   4328  CG  PRO   277      51.630  76.150  46.320  1.00  0.00           C  
ATOM   4329  CD  PRO   277      52.910  75.490  46.880  1.00  0.00           C  
ATOM   4330  HA  PRO   277      52.770  78.360  47.800  1.00  0.00           H  
ATOM   4331  HB1 PRO   277      50.520  77.800  47.230  1.00  0.00           H  
ATOM   4332  HB2 PRO   277      50.640  76.160  48.130  1.00  0.00           H  
ATOM   4333  HG1 PRO   277      50.960  75.390  45.870  1.00  0.00           H  
ATOM   4334  HG2 PRO   277      52.040  76.890  45.590  1.00  0.00           H  
ATOM   4335  HD1 PRO   277      52.730  74.480  47.310  1.00  0.00           H  
ATOM   4336  HD2 PRO   277      53.640  75.390  46.050  1.00  0.00           H  
ATOM   4337  N   PHE   278      52.330  76.420  50.510  1.00  0.00           N  
ATOM   4338  CA  PHE   278      51.740  76.230  51.850  1.00  0.00           C  
ATOM   4339  C   PHE   278      52.780  76.470  53.020  1.00  0.00           C  
ATOM   4340  O   PHE   278      52.600  75.900  54.100  1.00  0.00           O  
ATOM   4341  CB  PHE   278      51.110  74.850  51.950  1.00  0.00           C  
ATOM   4342  CG  PHE   278      50.220  74.560  50.730  1.00  0.00           C  
ATOM   4343  CD1 PHE   278      48.980  75.290  50.650  1.00  0.00           C  
ATOM   4344  CD2 PHE   278      50.430  73.610  49.810  1.00  0.00           C  
ATOM   4345  CE1 PHE   278      48.100  75.000  49.590  1.00  0.00           C  
ATOM   4346  CE2 PHE   278      49.490  73.270  48.790  1.00  0.00           C  
ATOM   4347  CZ  PHE   278      48.350  74.040  48.610  1.00  0.00           C  
ATOM   4348  HN  PHE   278      52.660  75.590  50.070  1.00  0.00           H  
ATOM   4349  HA  PHE   278      50.970  76.970  51.970  1.00  0.00           H  
ATOM   4350  HB1 PHE   278      50.450  74.790  52.840  1.00  0.00           H  
ATOM   4351  HB2 PHE   278      51.910  74.090  52.110  1.00  0.00           H  
ATOM   4352  HD1 PHE   278      48.760  76.030  51.410  1.00  0.00           H  
ATOM   4353  HD2 PHE   278      51.300  73.000  49.990  1.00  0.00           H  
ATOM   4354  HE1 PHE   278      47.280  75.690  49.500  1.00  0.00           H  
ATOM   4355  HE2 PHE   278      49.750  72.460  48.130  1.00  0.00           H  
ATOM   4356  HZ  PHE   278      47.660  73.930  47.780  1.00  0.00           H  
ATOM   4357  N   TYR   279      53.880  77.230  52.920  1.00  0.00           N  
ATOM   4358  CA  TYR   279      54.870  77.400  53.910  1.00  0.00           C  
ATOM   4359  C   TYR   279      54.420  77.950  55.230  1.00  0.00           C  
ATOM   4360  O   TYR   279      53.610  78.870  55.390  1.00  0.00           O  
ATOM   4361  CB  TYR   279      56.090  78.210  53.300  1.00  0.00           C  
ATOM   4362  CG  TYR   279      57.210  78.380  54.370  1.00  0.00           C  
ATOM   4363  CD1 TYR   279      57.490  79.540  55.020  1.00  0.00           C  
ATOM   4364  CD2 TYR   279      58.000  77.250  54.610  1.00  0.00           C  
ATOM   4365  CE1 TYR   279      58.560  79.610  55.970  1.00  0.00           C  
ATOM   4366  CE2 TYR   279      59.090  77.330  55.510  1.00  0.00           C  
ATOM   4367  CZ  TYR   279      59.300  78.490  56.280  1.00  0.00           C  
ATOM   4368  OH  TYR   279      60.170  78.430  57.390  1.00  0.00           O  
ATOM   4369  HN  TYR   279      53.930  77.590  51.990  1.00  0.00           H  
ATOM   4370  HA  TYR   279      55.240  76.400  54.080  1.00  0.00           H  
ATOM   4371  HB1 TYR   279      55.710  79.240  53.120  1.00  0.00           H  
ATOM   4372  HB2 TYR   279      56.430  77.850  52.300  1.00  0.00           H  
ATOM   4373  HD1 TYR   279      56.940  80.410  54.700  1.00  0.00           H  
ATOM   4374  HD2 TYR   279      57.800  76.350  54.040  1.00  0.00           H  
ATOM   4375  HE1 TYR   279      58.740  80.480  56.590  1.00  0.00           H  
ATOM   4376  HE2 TYR   279      59.710  76.460  55.670  1.00  0.00           H  
ATOM   4377  HH  TYR   279      60.310  77.500  57.580  1.00  0.00           H  
ATOM   4378  N   ALA   280      55.010  77.440  56.320  1.00  0.00           N  
ATOM   4379  CA  ALA   280      54.890  77.940  57.680  1.00  0.00           C  
ATOM   4380  C   ALA   280      56.160  77.650  58.570  1.00  0.00           C  
ATOM   4381  O   ALA   280      56.850  76.670  58.430  1.00  0.00           O  
ATOM   4382  CB  ALA   280      53.570  77.550  58.330  1.00  0.00           C  
ATOM   4383  HN  ALA   280      55.630  76.670  56.220  1.00  0.00           H  
ATOM   4384  HA  ALA   280      54.890  79.020  57.630  1.00  0.00           H  
ATOM   4385  HB1 ALA   280      52.800  77.510  57.530  1.00  0.00           H  
ATOM   4386  HB2 ALA   280      53.250  78.280  59.100  1.00  0.00           H  
ATOM   4387  HB3 ALA   280      53.760  76.550  58.790  1.00  0.00           H  
ATOM   4388  N   ASP   281      56.380  78.570  59.510  1.00  0.00           N  
ATOM   4389  CA  ASP   281      57.350  78.520  60.620  1.00  0.00           C  
ATOM   4390  C   ASP   281      57.080  77.410  61.610  1.00  0.00           C  
ATOM   4391  O   ASP   281      57.950  76.820  62.250  1.00  0.00           O  
ATOM   4392  CB  ASP   281      57.390  79.940  61.290  1.00  0.00           C  
ATOM   4393  CG  ASP   281      58.280  80.000  62.440  1.00  0.00           C  
ATOM   4394  OD1 ASP   281      57.970  80.440  63.580  1.00  0.00           O  
ATOM   4395  OD2 ASP   281      59.440  79.510  62.190  1.00  0.00           O1-
ATOM   4396  HN  ASP   281      55.740  79.330  59.610  1.00  0.00           H  
ATOM   4397  HA  ASP   281      58.370  78.510  60.280  1.00  0.00           H  
ATOM   4398  HB1 ASP   281      56.360  80.180  61.620  1.00  0.00           H  
ATOM   4399  HB2 ASP   281      57.610  80.640  60.460  1.00  0.00           H  
ATOM   4400  N   SER   282      55.810  77.040  61.770  1.00  0.00           N  
ATOM   4401  CA  SER   282      55.230  76.250  62.800  1.00  0.00           C  
ATOM   4402  C   SER   282      54.640  74.970  62.270  1.00  0.00           C  
ATOM   4403  O   SER   282      54.010  74.930  61.220  1.00  0.00           O  
ATOM   4404  CB  SER   282      54.090  76.890  63.680  1.00  0.00           C  
ATOM   4405  OG  SER   282      53.670  76.080  64.810  1.00  0.00           O  
ATOM   4406  HN  SER   282      55.070  77.570  61.360  1.00  0.00           H  
ATOM   4407  HA  SER   282      55.980  76.090  63.560  1.00  0.00           H  
ATOM   4408  HB1 SER   282      53.240  77.070  62.990  1.00  0.00           H  
ATOM   4409  HB2 SER   282      54.310  77.910  64.070  1.00  0.00           H  
ATOM   4410  HG1 SER   282      54.400  76.010  65.420  1.00  0.00           H  
ATOM   4411  N   LEU   283      54.640  73.870  63.080  1.00  0.00           N  
ATOM   4412  CA  LEU   283      53.950  72.610  62.800  1.00  0.00           C  
ATOM   4413  C   LEU   283      52.480  72.870  62.780  1.00  0.00           C  
ATOM   4414  O   LEU   283      51.760  72.390  61.930  1.00  0.00           O  
ATOM   4415  CB  LEU   283      54.280  71.530  63.790  1.00  0.00           C  
ATOM   4416  CG  LEU   283      53.610  70.100  63.740  1.00  0.00           C  
ATOM   4417  CD1 LEU   283      52.250  70.130  64.440  1.00  0.00           C  
ATOM   4418  CD2 LEU   283      53.570  69.510  62.370  1.00  0.00           C  
ATOM   4419  HN  LEU   283      55.010  74.020  63.990  1.00  0.00           H  
ATOM   4420  HA  LEU   283      54.190  72.390  61.770  1.00  0.00           H  
ATOM   4421  HB1 LEU   283      54.090  71.900  64.820  1.00  0.00           H  
ATOM   4422  HB2 LEU   283      55.380  71.380  63.750  1.00  0.00           H  
ATOM   4423  HG  LEU   283      54.210  69.370  64.330  1.00  0.00           H  
ATOM   4424 1HD1 LEU   283      51.600  70.940  64.080  1.00  0.00           H  
ATOM   4425 2HD1 LEU   283      52.530  70.200  65.520  1.00  0.00           H  
ATOM   4426 3HD1 LEU   283      51.690  69.170  64.540  1.00  0.00           H  
ATOM   4427 1HD2 LEU   283      53.300  68.430  62.320  1.00  0.00           H  
ATOM   4428 2HD2 LEU   283      54.570  69.640  61.890  1.00  0.00           H  
ATOM   4429 3HD2 LEU   283      52.880  70.120  61.750  1.00  0.00           H  
ATOM   4430  N   VAL   284      51.950  73.710  63.700  1.00  0.00           N  
ATOM   4431  CA  VAL   284      50.550  74.080  63.820  1.00  0.00           C  
ATOM   4432  C   VAL   284      50.150  74.930  62.630  1.00  0.00           C  
ATOM   4433  O   VAL   284      49.150  74.800  61.950  1.00  0.00           O  
ATOM   4434  CB  VAL   284      50.360  74.790  65.130  1.00  0.00           C  
ATOM   4435  CG1 VAL   284      48.930  75.420  65.190  1.00  0.00           C  
ATOM   4436  CG2 VAL   284      50.630  73.870  66.290  1.00  0.00           C  
ATOM   4437  HN  VAL   284      52.540  74.180  64.340  1.00  0.00           H  
ATOM   4438  HA  VAL   284      50.070  73.120  63.910  1.00  0.00           H  
ATOM   4439  HB  VAL   284      51.130  75.580  65.250  1.00  0.00           H  
ATOM   4440 1HG1 VAL   284      48.070  74.990  64.630  1.00  0.00           H  
ATOM   4441 2HG1 VAL   284      48.960  76.480  64.840  1.00  0.00           H  
ATOM   4442 3HG1 VAL   284      48.590  75.510  66.240  1.00  0.00           H  
ATOM   4443 1HG2 VAL   284      50.280  74.350  67.230  1.00  0.00           H  
ATOM   4444 2HG2 VAL   284      51.710  73.630  66.470  1.00  0.00           H  
ATOM   4445 3HG2 VAL   284      49.930  73.030  66.130  1.00  0.00           H  
ATOM   4446  N   GLY   285      51.060  75.870  62.300  1.00  0.00           N  
ATOM   4447  CA  GLY   285      50.880  76.710  61.120  1.00  0.00           C  
ATOM   4448  C   GLY   285      50.960  75.910  59.800  1.00  0.00           C  
ATOM   4449  O   GLY   285      50.100  76.040  58.910  1.00  0.00           O  
ATOM   4450  HN  GLY   285      51.900  75.870  62.850  1.00  0.00           H  
ATOM   4451  HA1 GLY   285      51.670  77.440  61.210  1.00  0.00           H  
ATOM   4452  HA2 GLY   285      49.880  77.120  61.100  1.00  0.00           H  
ATOM   4453  N   THR   286      51.820  74.870  59.680  1.00  0.00           N  
ATOM   4454  CA  THR   286      51.920  73.990  58.530  1.00  0.00           C  
ATOM   4455  C   THR   286      50.730  73.100  58.240  1.00  0.00           C  
ATOM   4456  O   THR   286      50.250  72.940  57.140  1.00  0.00           O  
ATOM   4457  CB  THR   286      53.250  73.110  58.470  1.00  0.00           C  
ATOM   4458  CG2 THR   286      53.350  72.300  57.150  1.00  0.00           C  
ATOM   4459  OG1 THR   286      54.440  73.940  58.600  1.00  0.00           O  
ATOM   4460  HN  THR   286      52.410  74.760  60.480  1.00  0.00           H  
ATOM   4461  HA  THR   286      51.960  74.550  57.610  1.00  0.00           H  
ATOM   4462  HB  THR   286      53.240  72.440  59.360  1.00  0.00           H  
ATOM   4463  HG1 THR   286      54.250  74.470  59.380  1.00  0.00           H  
ATOM   4464 1HG2 THR   286      53.190  73.010  56.320  1.00  0.00           H  
ATOM   4465 2HG2 THR   286      52.540  71.550  57.150  1.00  0.00           H  
ATOM   4466 3HG2 THR   286      54.390  71.950  56.960  1.00  0.00           H  
ATOM   4467  N   TYR   287      50.280  72.520  59.340  1.00  0.00           N  
ATOM   4468  CA  TYR   287      49.030  71.810  59.470  1.00  0.00           C  
ATOM   4469  C   TYR   287      47.830  72.710  59.180  1.00  0.00           C  
ATOM   4470  O   TYR   287      46.930  72.330  58.430  1.00  0.00           O  
ATOM   4471  CB  TYR   287      49.020  71.220  60.900  1.00  0.00           C  
ATOM   4472  CG  TYR   287      47.960  70.150  60.930  1.00  0.00           C  
ATOM   4473  CD1 TYR   287      48.370  68.850  60.780  1.00  0.00           C  
ATOM   4474  CD2 TYR   287      46.660  70.430  61.270  1.00  0.00           C  
ATOM   4475  CE1 TYR   287      47.460  67.810  60.650  1.00  0.00           C  
ATOM   4476  CE2 TYR   287      45.660  69.440  61.150  1.00  0.00           C  
ATOM   4477  CZ  TYR   287      46.050  68.130  60.800  1.00  0.00           C  
ATOM   4478  OH  TYR   287      45.110  67.020  60.840  1.00  0.00           O  
ATOM   4479  HN  TYR   287      50.750  72.660  60.210  1.00  0.00           H  
ATOM   4480  HA  TYR   287      48.950  70.990  58.770  1.00  0.00           H  
ATOM   4481  HB1 TYR   287      48.800  72.040  61.600  1.00  0.00           H  
ATOM   4482  HB2 TYR   287      50.020  70.780  61.120  1.00  0.00           H  
ATOM   4483  HD1 TYR   287      49.410  68.630  60.610  1.00  0.00           H  
ATOM   4484  HD2 TYR   287      46.330  71.420  61.560  1.00  0.00           H  
ATOM   4485  HE1 TYR   287      47.870  66.810  60.560  1.00  0.00           H  
ATOM   4486  HE2 TYR   287      44.650  69.670  61.420  1.00  0.00           H  
ATOM   4487  HH  TYR   287      45.610  66.240  61.100  1.00  0.00           H  
ATOM   4488  N   SER   288      47.750  73.950  59.650  1.00  0.00           N  
ATOM   4489  CA  SER   288      46.780  74.880  59.300  1.00  0.00           C  
ATOM   4490  C   SER   288      46.740  75.230  57.820  1.00  0.00           C  
ATOM   4491  O   SER   288      45.710  75.130  57.130  1.00  0.00           O  
ATOM   4492  CB  SER   288      46.960  76.230  60.120  1.00  0.00           C  
ATOM   4493  OG  SER   288      46.770  75.960  61.480  1.00  0.00           O  
ATOM   4494  HN  SER   288      48.500  74.280  60.230  1.00  0.00           H  
ATOM   4495  HA  SER   288      45.800  74.470  59.490  1.00  0.00           H  
ATOM   4496  HB1 SER   288      46.320  77.080  59.830  1.00  0.00           H  
ATOM   4497  HB2 SER   288      48.040  76.500  60.010  1.00  0.00           H  
ATOM   4498  HG1 SER   288      47.520  75.420  61.740  1.00  0.00           H  
ATOM   4499  N   LYS   289      47.920  75.410  57.200  1.00  0.00           N  
ATOM   4500  CA  LYS   289      48.040  75.720  55.740  1.00  0.00           C  
ATOM   4501  C   LYS   289      47.670  74.620  54.760  1.00  0.00           C  
ATOM   4502  O   LYS   289      47.170  74.900  53.690  1.00  0.00           O  
ATOM   4503  CB  LYS   289      49.460  76.090  55.460  1.00  0.00           C  
ATOM   4504  CG  LYS   289      50.000  77.370  56.000  1.00  0.00           C  
ATOM   4505  CD  LYS   289      49.380  78.580  55.290  1.00  0.00           C  
ATOM   4506  CE  LYS   289      50.180  79.900  55.700  1.00  0.00           C  
ATOM   4507  NZ  LYS   289      51.400  80.230  55.050  1.00  0.00           N1+
ATOM   4508  HN  LYS   289      48.750  75.560  57.740  1.00  0.00           H  
ATOM   4509  HA  LYS   289      47.400  76.570  55.550  1.00  0.00           H  
ATOM   4510  HB1 LYS   289      49.500  76.320  54.370  1.00  0.00           H  
ATOM   4511  HB2 LYS   289      50.120  75.210  55.600  1.00  0.00           H  
ATOM   4512  HG1 LYS   289      51.100  77.380  55.830  1.00  0.00           H  
ATOM   4513  HG2 LYS   289      49.850  77.590  57.080  1.00  0.00           H  
ATOM   4514  HD1 LYS   289      48.340  78.620  55.660  1.00  0.00           H  
ATOM   4515  HD2 LYS   289      49.600  78.390  54.220  1.00  0.00           H  
ATOM   4516  HE1 LYS   289      50.400  79.980  56.790  1.00  0.00           H  
ATOM   4517  HE2 LYS   289      49.440  80.680  55.450  1.00  0.00           H  
ATOM   4518  HZ1 LYS   289      51.710  81.180  55.340  1.00  0.00           H  
ATOM   4519  HZ2 LYS   289      51.200  80.180  54.040  1.00  0.00           H  
ATOM   4520  HZ3 LYS   289      52.200  79.590  55.250  1.00  0.00           H  
ATOM   4521  N   ILE   290      47.930  73.300  55.090  1.00  0.00           N  
ATOM   4522  CA  ILE   290      47.500  72.070  54.350  1.00  0.00           C  
ATOM   4523  C   ILE   290      46.090  71.690  54.610  1.00  0.00           C  
ATOM   4524  O   ILE   290      45.400  71.210  53.730  1.00  0.00           O  
ATOM   4525  CB  ILE   290      48.550  70.960  54.500  1.00  0.00           C  
ATOM   4526  CG1 ILE   290      50.020  71.460  54.200  1.00  0.00           C  
ATOM   4527  CG2 ILE   290      48.310  69.760  53.580  1.00  0.00           C  
ATOM   4528  CD  ILE   290      50.190  71.730  52.760  1.00  0.00           C  
ATOM   4529  HN  ILE   290      48.430  73.060  55.920  1.00  0.00           H  
ATOM   4530  HA  ILE   290      47.450  72.300  53.290  1.00  0.00           H  
ATOM   4531  HB  ILE   290      48.460  70.600  55.540  1.00  0.00           H  
ATOM   4532 1HG1 ILE   290      50.770  70.670  54.410  1.00  0.00           H  
ATOM   4533 2HG1 ILE   290      50.450  72.330  54.750  1.00  0.00           H  
ATOM   4534 1HG2 ILE   290      49.260  69.200  53.470  1.00  0.00           H  
ATOM   4535 2HG2 ILE   290      47.910  70.150  52.620  1.00  0.00           H  
ATOM   4536 3HG2 ILE   290      47.540  69.090  54.010  1.00  0.00           H  
ATOM   4537  HD1 ILE   290      49.460  72.430  52.290  1.00  0.00           H  
ATOM   4538  HD2 ILE   290      49.970  70.810  52.170  1.00  0.00           H  
ATOM   4539  HD3 ILE   290      51.210  72.120  52.540  1.00  0.00           H  
ATOM   4540  N   MET   291      45.560  71.960  55.820  1.00  0.00           N  
ATOM   4541  CA  MET   291      44.160  71.980  56.050  1.00  0.00           C  
ATOM   4542  C   MET   291      43.420  73.050  55.280  1.00  0.00           C  
ATOM   4543  O   MET   291      42.490  72.860  54.530  1.00  0.00           O  
ATOM   4544  CB  MET   291      43.820  72.110  57.620  1.00  0.00           C  
ATOM   4545  CG  MET   291      44.100  70.760  58.310  1.00  0.00           C  
ATOM   4546  SD  MET   291      42.890  69.390  58.240  1.00  0.00           S  
ATOM   4547  CE  MET   291      43.040  68.580  56.570  1.00  0.00           C  
ATOM   4548  HN  MET   291      46.130  72.260  56.580  1.00  0.00           H  
ATOM   4549  HA  MET   291      43.940  71.060  55.520  1.00  0.00           H  
ATOM   4550  HB1 MET   291      42.760  72.370  57.850  1.00  0.00           H  
ATOM   4551  HB2 MET   291      44.510  72.920  57.910  1.00  0.00           H  
ATOM   4552  HG1 MET   291      44.330  70.990  59.370  1.00  0.00           H  
ATOM   4553  HG2 MET   291      45.070  70.450  57.840  1.00  0.00           H  
ATOM   4554  HE1 MET   291      44.110  68.340  56.380  1.00  0.00           H  
ATOM   4555  HE2 MET   291      42.680  69.310  55.810  1.00  0.00           H  
ATOM   4556  HE3 MET   291      42.380  67.690  56.450  1.00  0.00           H  
ATOM   4557  N   ASN   292      43.880  74.270  55.400  1.00  0.00           N  
ATOM   4558  CA  ASN   292      43.340  75.430  54.690  1.00  0.00           C  
ATOM   4559  C   ASN   292      44.030  75.750  53.360  1.00  0.00           C  
ATOM   4560  O   ASN   292      44.420  76.910  53.150  1.00  0.00           O  
ATOM   4561  CB  ASN   292      43.450  76.690  55.550  1.00  0.00           C  
ATOM   4562  CG  ASN   292      42.800  76.500  56.880  1.00  0.00           C  
ATOM   4563  ND2 ASN   292      43.450  76.810  58.030  1.00  0.00           N  
ATOM   4564  OD1 ASN   292      41.620  76.100  56.950  1.00  0.00           O  
ATOM   4565  HN  ASN   292      44.610  74.340  56.080  1.00  0.00           H  
ATOM   4566  HA  ASN   292      42.270  75.350  54.580  1.00  0.00           H  
ATOM   4567  HB1 ASN   292      43.130  77.530  54.900  1.00  0.00           H  
ATOM   4568  HB2 ASN   292      44.540  76.850  55.700  1.00  0.00           H  
ATOM   4569 1HD2 ASN   292      42.970  76.860  58.900  1.00  0.00           H  
ATOM   4570 2HD2 ASN   292      44.450  76.860  58.050  1.00  0.00           H  
ATOM   4571  N   HSD   293      44.150  74.750  52.490  1.00  0.00           N  
ATOM   4572  CA  HSD   293      44.930  74.750  51.240  1.00  0.00           C  
ATOM   4573  C   HSD   293      44.420  75.690  50.230  1.00  0.00           C  
ATOM   4574  O   HSD   293      45.070  76.600  49.730  1.00  0.00           O  
ATOM   4575  CB  HSD   293      45.120  73.350  50.650  1.00  0.00           C  
ATOM   4576  CG  HSD   293      43.810  72.590  50.620  1.00  0.00           C  
ATOM   4577  CD2 HSD   293      43.140  72.120  49.530  1.00  0.00           C  
ATOM   4578  ND1 HSD   293      43.390  71.880  51.720  1.00  0.00           N  
ATOM   4579  CE1 HSD   293      42.410  71.040  51.240  1.00  0.00           C  
ATOM   4580  NE2 HSD   293      42.180  71.190  49.960  1.00  0.00           N  
ATOM   4581  HN  HSD   293      43.620  73.940  52.720  1.00  0.00           H  
ATOM   4582  HA  HSD   293      45.890  75.210  51.390  1.00  0.00           H  
ATOM   4583  HB1 HSD   293      45.810  72.860  51.380  1.00  0.00           H  
ATOM   4584  HB2 HSD   293      45.570  73.240  49.640  1.00  0.00           H  
ATOM   4585  HD1 HSD   293      43.720  71.800  52.660  1.00  0.00           H  
ATOM   4586  HD2 HSD   293      43.070  72.510  48.530  1.00  0.00           H  
ATOM   4587  HE1 HSD   293      42.090  70.180  51.830  1.00  0.00           H  
ATOM   4588  N   LYS   294      43.100  75.590  50.100  1.00  0.00           N  
ATOM   4589  CA  LYS   294      42.410  76.490  49.160  1.00  0.00           C  
ATOM   4590  C   LYS   294      42.380  77.980  49.570  1.00  0.00           C  
ATOM   4591  O   LYS   294      42.260  78.970  48.820  1.00  0.00           O  
ATOM   4592  CB  LYS   294      40.980  75.920  49.040  1.00  0.00           C  
ATOM   4593  CG  LYS   294      40.860  74.430  48.690  1.00  0.00           C  
ATOM   4594  CD  LYS   294      39.490  73.890  48.360  1.00  0.00           C  
ATOM   4595  CE  LYS   294      38.330  74.290  49.330  1.00  0.00           C  
ATOM   4596  NZ  LYS   294      37.020  73.710  48.810  1.00  0.00           N1+
ATOM   4597  HN  LYS   294      42.560  74.940  50.640  1.00  0.00           H  
ATOM   4598  HA  LYS   294      42.910  76.360  48.210  1.00  0.00           H  
ATOM   4599  HB1 LYS   294      40.490  76.570  48.280  1.00  0.00           H  
ATOM   4600  HB2 LYS   294      40.500  76.110  50.020  1.00  0.00           H  
ATOM   4601  HG1 LYS   294      41.290  73.860  49.540  1.00  0.00           H  
ATOM   4602  HG2 LYS   294      41.530  74.200  47.830  1.00  0.00           H  
ATOM   4603  HD1 LYS   294      39.410  72.780  48.270  1.00  0.00           H  
ATOM   4604  HD2 LYS   294      39.150  74.230  47.360  1.00  0.00           H  
ATOM   4605  HE1 LYS   294      38.120  75.370  49.450  1.00  0.00           H  
ATOM   4606  HE2 LYS   294      38.420  73.880  50.360  1.00  0.00           H  
ATOM   4607  HZ1 LYS   294      36.300  74.220  49.360  1.00  0.00           H  
ATOM   4608  HZ2 LYS   294      37.000  72.690  49.010  1.00  0.00           H  
ATOM   4609  HZ3 LYS   294      36.820  74.030  47.840  1.00  0.00           H  
ATOM   4610  N   ASN   295      42.560  78.220  50.880  1.00  0.00           N  
ATOM   4611  CA  ASN   295      42.650  79.590  51.410  1.00  0.00           C  
ATOM   4612  C   ASN   295      44.060  80.030  51.620  1.00  0.00           C  
ATOM   4613  O   ASN   295      44.270  81.210  51.980  1.00  0.00           O  
ATOM   4614  CB  ASN   295      41.860  79.670  52.750  1.00  0.00           C  
ATOM   4615  CG  ASN   295      40.370  79.470  52.560  1.00  0.00           C  
ATOM   4616  ND2 ASN   295      39.600  79.300  53.720  1.00  0.00           N  
ATOM   4617  OD1 ASN   295      39.880  79.630  51.400  1.00  0.00           O  
ATOM   4618  HN  ASN   295      42.640  77.480  51.540  1.00  0.00           H  
ATOM   4619  HA  ASN   295      42.160  80.240  50.700  1.00  0.00           H  
ATOM   4620  HB1 ASN   295      41.930  80.690  53.180  1.00  0.00           H  
ATOM   4621  HB2 ASN   295      42.240  78.950  53.500  1.00  0.00           H  
ATOM   4622 1HD2 ASN   295      38.620  79.100  53.690  1.00  0.00           H  
ATOM   4623 2HD2 ASN   295      39.940  79.630  54.600  1.00  0.00           H  
ATOM   4624  N   SER   296      44.990  79.220  51.160  1.00  0.00           N  
ATOM   4625  CA  SER   296      46.430  79.540  51.370  1.00  0.00           C  
ATOM   4626  C   SER   296      47.200  79.570  50.020  1.00  0.00           C  
ATOM   4627  O   SER   296      48.290  80.200  49.960  1.00  0.00           O  
ATOM   4628  CB  SER   296      47.160  78.530  52.290  1.00  0.00           C  
ATOM   4629  OG  SER   296      46.500  78.630  53.580  1.00  0.00           O  
ATOM   4630  HN  SER   296      44.810  78.330  50.750  1.00  0.00           H  
ATOM   4631  HA  SER   296      46.420  80.550  51.770  1.00  0.00           H  
ATOM   4632  HB1 SER   296      48.230  78.820  52.370  1.00  0.00           H  
ATOM   4633  HB2 SER   296      47.060  77.500  51.900  1.00  0.00           H  
ATOM   4634  HG1 SER   296      45.760  78.030  53.490  1.00  0.00           H  
ATOM   4635  N   LEU   297      46.660  78.990  48.950  1.00  0.00           N  
ATOM   4636  CA  LEU   297      47.150  79.040  47.550  1.00  0.00           C  
ATOM   4637  C   LEU   297      46.790  80.360  46.860  1.00  0.00           C  
ATOM   4638  O   LEU   297      45.660  80.570  46.510  1.00  0.00           O  
ATOM   4639  CB  LEU   297      46.510  77.840  46.690  1.00  0.00           C  
ATOM   4640  CG  LEU   297      46.820  77.870  45.220  1.00  0.00           C  
ATOM   4641  CD1 LEU   297      48.320  77.670  45.050  1.00  0.00           C  
ATOM   4642  CD2 LEU   297      46.020  76.830  44.380  1.00  0.00           C  
ATOM   4643  HN  LEU   297      45.800  78.510  49.100  1.00  0.00           H  
ATOM   4644  HA  LEU   297      48.220  78.880  47.580  1.00  0.00           H  
ATOM   4645  HB1 LEU   297      45.420  77.990  46.800  1.00  0.00           H  
ATOM   4646  HB2 LEU   297      46.850  76.870  47.120  1.00  0.00           H  
ATOM   4647  HG  LEU   297      46.780  78.920  44.840  1.00  0.00           H  
ATOM   4648 1HD1 LEU   297      48.790  76.800  45.560  1.00  0.00           H  
ATOM   4649 2HD1 LEU   297      48.920  78.570  45.290  1.00  0.00           H  
ATOM   4650 3HD1 LEU   297      48.510  77.480  43.970  1.00  0.00           H  
ATOM   4651 1HD2 LEU   297      46.250  75.790  44.690  1.00  0.00           H  
ATOM   4652 2HD2 LEU   297      46.240  76.960  43.300  1.00  0.00           H  
ATOM   4653 3HD2 LEU   297      44.920  76.900  44.510  1.00  0.00           H  
ATOM   4654  N   THR   298      47.690  81.260  46.680  1.00  0.00           N  
ATOM   4655  CA  THR   298      47.480  82.610  46.170  1.00  0.00           C  
ATOM   4656  C   THR   298      48.710  82.820  45.320  1.00  0.00           C  
ATOM   4657  O   THR   298      49.770  82.230  45.490  1.00  0.00           O  
ATOM   4658  CB  THR   298      47.350  83.690  47.250  1.00  0.00           C  
ATOM   4659  CG2 THR   298      47.310  85.070  46.640  1.00  0.00           C  
ATOM   4660  OG1 THR   298      46.150  83.550  47.980  1.00  0.00           O  
ATOM   4661  HN  THR   298      48.670  81.120  46.830  1.00  0.00           H  
ATOM   4662  HA  THR   298      46.660  82.580  45.460  1.00  0.00           H  
ATOM   4663  HB  THR   298      48.130  83.640  48.030  1.00  0.00           H  
ATOM   4664  HG1 THR   298      45.500  83.110  47.420  1.00  0.00           H  
ATOM   4665 1HG2 THR   298      46.540  85.230  45.850  1.00  0.00           H  
ATOM   4666 2HG2 THR   298      48.350  85.310  46.340  1.00  0.00           H  
ATOM   4667 3HG2 THR   298      47.190  85.780  47.490  1.00  0.00           H  
ATOM   4668  N   PHE   299      48.540  83.560  44.170  1.00  0.00           N  
ATOM   4669  CA  PHE   299      49.490  83.830  43.150  1.00  0.00           C  
ATOM   4670  C   PHE   299      50.000  85.240  43.310  1.00  0.00           C  
ATOM   4671  O   PHE   299      49.160  86.130  43.180  1.00  0.00           O  
ATOM   4672  CB  PHE   299      48.970  83.660  41.710  1.00  0.00           C  
ATOM   4673  CG  PHE   299      48.390  82.300  41.500  1.00  0.00           C  
ATOM   4674  CD1 PHE   299      49.280  81.290  41.030  1.00  0.00           C  
ATOM   4675  CD2 PHE   299      47.060  82.010  41.800  1.00  0.00           C  
ATOM   4676  CE1 PHE   299      48.770  79.970  40.830  1.00  0.00           C  
ATOM   4677  CE2 PHE   299      46.590  80.720  41.610  1.00  0.00           C  
ATOM   4678  CZ  PHE   299      47.470  79.740  41.240  1.00  0.00           C  
ATOM   4679  HN  PHE   299      47.610  83.890  43.980  1.00  0.00           H  
ATOM   4680  HA  PHE   299      50.210  83.060  43.390  1.00  0.00           H  
ATOM   4681  HB1 PHE   299      49.900  83.790  41.120  1.00  0.00           H  
ATOM   4682  HB2 PHE   299      48.190  84.380  41.390  1.00  0.00           H  
ATOM   4683  HD1 PHE   299      50.310  81.510  40.800  1.00  0.00           H  
ATOM   4684  HD2 PHE   299      46.380  82.830  41.950  1.00  0.00           H  
ATOM   4685  HE1 PHE   299      49.460  79.200  40.500  1.00  0.00           H  
ATOM   4686  HE2 PHE   299      45.560  80.490  41.800  1.00  0.00           H  
ATOM   4687  HZ  PHE   299      47.160  78.710  41.130  1.00  0.00           H  
ATOM   4688  N   PRO   300      51.260  85.490  43.460  1.00  0.00           N  
ATOM   4689  CA  PRO   300      51.810  86.810  43.640  1.00  0.00           C  
ATOM   4690  C   PRO   300      51.420  87.950  42.630  1.00  0.00           C  
ATOM   4691  O   PRO   300      51.390  87.620  41.450  1.00  0.00           O  
ATOM   4692  CB  PRO   300      53.280  86.580  43.500  1.00  0.00           C  
ATOM   4693  CG  PRO   300      53.500  85.240  44.170  1.00  0.00           C  
ATOM   4694  CD  PRO   300      52.340  84.470  43.610  1.00  0.00           C  
ATOM   4695  HA  PRO   300      51.500  87.240  44.580  1.00  0.00           H  
ATOM   4696  HB1 PRO   300      53.840  87.380  44.030  1.00  0.00           H  
ATOM   4697  HB2 PRO   300      53.640  86.420  42.460  1.00  0.00           H  
ATOM   4698  HG1 PRO   300      54.500  84.770  44.090  1.00  0.00           H  
ATOM   4699  HG2 PRO   300      53.400  85.450  45.260  1.00  0.00           H  
ATOM   4700  HD1 PRO   300      52.580  84.010  42.630  1.00  0.00           H  
ATOM   4701  HD2 PRO   300      52.020  83.690  44.330  1.00  0.00           H  
ATOM   4702  N   ASP   301      51.210  89.160  43.100  1.00  0.00           N  
ATOM   4703  CA  ASP   301      50.860  90.360  42.270  1.00  0.00           C  
ATOM   4704  C   ASP   301      51.790  90.520  41.060  1.00  0.00           C  
ATOM   4705  O   ASP   301      51.300  90.740  39.950  1.00  0.00           O  
ATOM   4706  CB  ASP   301      50.870  91.720  43.170  1.00  0.00           C  
ATOM   4707  CG  ASP   301      49.700  91.690  44.090  1.00  0.00           C  
ATOM   4708  OD1 ASP   301      49.730  92.350  45.120  1.00  0.00           O  
ATOM   4709  OD2 ASP   301      48.720  90.960  43.850  1.00  0.00           O1-
ATOM   4710  HN  ASP   301      51.310  89.270  44.090  1.00  0.00           H  
ATOM   4711  HA  ASP   301      49.840  90.290  41.900  1.00  0.00           H  
ATOM   4712  HB1 ASP   301      50.630  92.650  42.610  1.00  0.00           H  
ATOM   4713  HB2 ASP   301      51.860  91.690  43.670  1.00  0.00           H  
ATOM   4714  N   ASP   302      53.120  90.580  41.300  1.00  0.00           N  
ATOM   4715  CA  ASP   302      54.170  90.810  40.360  1.00  0.00           C  
ATOM   4716  C   ASP   302      54.180  89.880  39.120  1.00  0.00           C  
ATOM   4717  O   ASP   302      54.190  90.460  38.040  1.00  0.00           O  
ATOM   4718  CB  ASP   302      55.530  90.960  41.080  1.00  0.00           C  
ATOM   4719  CG  ASP   302      55.680  92.100  42.080  1.00  0.00           C  
ATOM   4720  OD1 ASP   302      54.950  93.100  41.930  1.00  0.00           O  
ATOM   4721  OD2 ASP   302      56.630  92.090  42.910  1.00  0.00           O1-
ATOM   4722  HN  ASP   302      53.500  90.650  42.220  1.00  0.00           H  
ATOM   4723  HA  ASP   302      53.930  91.770  39.930  1.00  0.00           H  
ATOM   4724  HB1 ASP   302      56.340  91.010  40.330  1.00  0.00           H  
ATOM   4725  HB2 ASP   302      55.680  90.020  41.650  1.00  0.00           H  
ATOM   4726  N   ASN   303      54.220  88.470  39.250  1.00  0.00           N  
ATOM   4727  CA  ASN   303      54.160  87.450  38.250  1.00  0.00           C  
ATOM   4728  C   ASN   303      52.920  87.580  37.270  1.00  0.00           C  
ATOM   4729  O   ASN   303      51.880  88.040  37.600  1.00  0.00           O  
ATOM   4730  CB  ASN   303      54.230  85.960  38.740  1.00  0.00           C  
ATOM   4731  CG  ASN   303      55.430  85.820  39.740  1.00  0.00           C  
ATOM   4732  ND2 ASN   303      56.610  85.470  39.260  1.00  0.00           N  
ATOM   4733  OD1 ASN   303      55.240  85.940  40.920  1.00  0.00           O  
ATOM   4734  HN  ASN   303      54.260  88.280  40.230  1.00  0.00           H  
ATOM   4735  HA  ASN   303      55.050  87.670  37.670  1.00  0.00           H  
ATOM   4736  HB1 ASN   303      54.340  85.190  37.950  1.00  0.00           H  
ATOM   4737  HB2 ASN   303      53.360  85.700  39.390  1.00  0.00           H  
ATOM   4738 1HD2 ASN   303      56.640  85.490  38.260  1.00  0.00           H  
ATOM   4739 2HD2 ASN   303      57.400  85.480  39.880  1.00  0.00           H  
ATOM   4740  N   ASP   304      53.120  87.140  36.060  1.00  0.00           N  
ATOM   4741  CA  ASP   304      52.330  87.370  34.820  1.00  0.00           C  
ATOM   4742  C   ASP   304      51.820  86.130  34.210  1.00  0.00           C  
ATOM   4743  O   ASP   304      51.340  86.190  33.070  1.00  0.00           O  
ATOM   4744  CB  ASP   304      53.330  88.040  33.820  1.00  0.00           C  
ATOM   4745  CG  ASP   304      53.840  89.360  34.260  1.00  0.00           C  
ATOM   4746  OD1 ASP   304      54.970  89.700  33.860  1.00  0.00           O  
ATOM   4747  OD2 ASP   304      53.030  90.170  34.750  1.00  0.00           O1-
ATOM   4748  HN  ASP   304      53.970  86.650  35.880  1.00  0.00           H  
ATOM   4749  HA  ASP   304      51.460  87.980  35.010  1.00  0.00           H  
ATOM   4750  HB1 ASP   304      52.900  88.270  32.820  1.00  0.00           H  
ATOM   4751  HB2 ASP   304      54.180  87.360  33.610  1.00  0.00           H  
ATOM   4752  N   ILE   305      51.850  84.950  34.880  1.00  0.00           N  
ATOM   4753  CA  ILE   305      51.330  83.690  34.410  1.00  0.00           C  
ATOM   4754  C   ILE   305      49.890  83.720  33.950  1.00  0.00           C  
ATOM   4755  O   ILE   305      48.980  84.280  34.600  1.00  0.00           O  
ATOM   4756  CB  ILE   305      51.620  82.430  35.300  1.00  0.00           C  
ATOM   4757  CG1 ILE   305      51.240  82.530  36.760  1.00  0.00           C  
ATOM   4758  CG2 ILE   305      53.180  82.280  35.270  1.00  0.00           C  
ATOM   4759  CD  ILE   305      51.340  81.200  37.570  1.00  0.00           C  
ATOM   4760  HN  ILE   305      52.240  84.870  35.790  1.00  0.00           H  
ATOM   4761  HA  ILE   305      51.940  83.430  33.560  1.00  0.00           H  
ATOM   4762  HB  ILE   305      51.240  81.530  34.770  1.00  0.00           H  
ATOM   4763 1HG1 ILE   305      50.220  82.970  36.700  1.00  0.00           H  
ATOM   4764 2HG1 ILE   305      51.870  83.330  37.210  1.00  0.00           H  
ATOM   4765 1HG2 ILE   305      53.550  81.340  35.740  1.00  0.00           H  
ATOM   4766 2HG2 ILE   305      53.570  83.170  35.810  1.00  0.00           H  
ATOM   4767 3HG2 ILE   305      53.580  82.360  34.240  1.00  0.00           H  
ATOM   4768  HD1 ILE   305      50.620  80.450  37.190  1.00  0.00           H  
ATOM   4769  HD2 ILE   305      51.120  81.380  38.640  1.00  0.00           H  
ATOM   4770  HD3 ILE   305      52.360  80.830  37.350  1.00  0.00           H  
ATOM   4771  N   SER   306      49.610  83.150  32.750  1.00  0.00           N  
ATOM   4772  CA  SER   306      48.290  82.910  32.230  1.00  0.00           C  
ATOM   4773  C   SER   306      47.220  82.370  33.120  1.00  0.00           C  
ATOM   4774  O   SER   306      47.560  81.620  34.080  1.00  0.00           O  
ATOM   4775  CB  SER   306      48.190  82.100  30.950  1.00  0.00           C  
ATOM   4776  OG  SER   306      48.820  80.810  31.080  1.00  0.00           O  
ATOM   4777  HN  SER   306      50.310  82.670  32.230  1.00  0.00           H  
ATOM   4778  HA  SER   306      47.950  83.920  32.040  1.00  0.00           H  
ATOM   4779  HB1 SER   306      48.690  82.720  30.170  1.00  0.00           H  
ATOM   4780  HB2 SER   306      47.140  81.960  30.620  1.00  0.00           H  
ATOM   4781  HG1 SER   306      49.750  81.040  31.020  1.00  0.00           H  
ATOM   4782  N   LYS   307      45.930  82.750  32.950  1.00  0.00           N  
ATOM   4783  CA  LYS   307      44.770  82.310  33.710  1.00  0.00           C  
ATOM   4784  C   LYS   307      44.660  80.770  33.750  1.00  0.00           C  
ATOM   4785  O   LYS   307      44.350  80.190  34.760  1.00  0.00           O  
ATOM   4786  CB  LYS   307      43.460  82.900  33.200  1.00  0.00           C  
ATOM   4787  CG  LYS   307      43.440  84.440  33.030  1.00  0.00           C  
ATOM   4788  CD  LYS   307      42.030  84.920  32.640  1.00  0.00           C  
ATOM   4789  CE  LYS   307      41.490  84.560  31.200  1.00  0.00           C  
ATOM   4790  NZ  LYS   307      42.490  84.950  30.140  1.00  0.00           N1+
ATOM   4791  HN  LYS   307      45.690  83.280  32.140  1.00  0.00           H  
ATOM   4792  HA  LYS   307      44.900  82.730  34.700  1.00  0.00           H  
ATOM   4793  HB1 LYS   307      42.690  82.640  33.960  1.00  0.00           H  
ATOM   4794  HB2 LYS   307      43.050  82.460  32.260  1.00  0.00           H  
ATOM   4795  HG1 LYS   307      44.150  84.890  32.300  1.00  0.00           H  
ATOM   4796  HG2 LYS   307      43.660  84.920  34.000  1.00  0.00           H  
ATOM   4797  HD1 LYS   307      41.920  86.000  32.860  1.00  0.00           H  
ATOM   4798  HD2 LYS   307      41.280  84.540  33.370  1.00  0.00           H  
ATOM   4799  HE1 LYS   307      40.540  85.130  31.100  1.00  0.00           H  
ATOM   4800  HE2 LYS   307      41.260  83.480  31.110  1.00  0.00           H  
ATOM   4801  HZ1 LYS   307      41.980  84.830  29.240  1.00  0.00           H  
ATOM   4802  HZ2 LYS   307      43.300  84.310  30.030  1.00  0.00           H  
ATOM   4803  HZ3 LYS   307      42.870  85.910  30.250  1.00  0.00           H  
ATOM   4804  N   GLU   308      44.860  80.100  32.600  1.00  0.00           N  
ATOM   4805  CA  GLU   308      44.810  78.670  32.510  1.00  0.00           C  
ATOM   4806  C   GLU   308      45.750  78.010  33.440  1.00  0.00           C  
ATOM   4807  O   GLU   308      45.530  77.000  34.120  1.00  0.00           O  
ATOM   4808  CB  GLU   308      45.130  78.240  31.040  1.00  0.00           C  
ATOM   4809  CG  GLU   308      44.350  78.910  29.870  1.00  0.00           C  
ATOM   4810  CD  GLU   308      44.390  80.410  29.680  1.00  0.00           C  
ATOM   4811  OE1 GLU   308      43.380  81.130  29.770  1.00  0.00           O  
ATOM   4812  OE2 GLU   308      45.470  80.950  29.300  1.00  0.00           O1-
ATOM   4813  HN  GLU   308      45.230  80.610  31.820  1.00  0.00           H  
ATOM   4814  HA  GLU   308      43.810  78.380  32.790  1.00  0.00           H  
ATOM   4815  HB1 GLU   308      44.870  77.170  30.910  1.00  0.00           H  
ATOM   4816  HB2 GLU   308      46.210  78.350  30.780  1.00  0.00           H  
ATOM   4817  HG1 GLU   308      43.300  78.560  29.950  1.00  0.00           H  
ATOM   4818  HG2 GLU   308      44.800  78.510  28.940  1.00  0.00           H  
ATOM   4819  N   ALA   309      46.990  78.590  33.470  1.00  0.00           N  
ATOM   4820  CA  ALA   309      48.090  78.090  34.360  1.00  0.00           C  
ATOM   4821  C   ALA   309      47.820  78.230  35.840  1.00  0.00           C  
ATOM   4822  O   ALA   309      48.040  77.250  36.560  1.00  0.00           O  
ATOM   4823  CB  ALA   309      49.440  78.790  34.010  1.00  0.00           C  
ATOM   4824  HN  ALA   309      46.970  79.410  32.910  1.00  0.00           H  
ATOM   4825  HA  ALA   309      48.220  77.030  34.170  1.00  0.00           H  
ATOM   4826  HB1 ALA   309      49.630  78.570  32.940  1.00  0.00           H  
ATOM   4827  HB2 ALA   309      50.280  78.450  34.650  1.00  0.00           H  
ATOM   4828  HB3 ALA   309      49.440  79.900  34.080  1.00  0.00           H  
ATOM   4829  N   LYS   310      47.360  79.400  36.340  1.00  0.00           N  
ATOM   4830  CA  LYS   310      46.810  79.590  37.680  1.00  0.00           C  
ATOM   4831  C   LYS   310      45.660  78.710  38.100  1.00  0.00           C  
ATOM   4832  O   LYS   310      45.580  78.200  39.230  1.00  0.00           O  
ATOM   4833  CB  LYS   310      46.250  80.980  37.690  1.00  0.00           C  
ATOM   4834  CG  LYS   310      47.210  82.130  37.380  1.00  0.00           C  
ATOM   4835  CD  LYS   310      46.910  83.490  38.090  1.00  0.00           C  
ATOM   4836  CE  LYS   310      48.010  84.600  38.040  1.00  0.00           C  
ATOM   4837  NZ  LYS   310      47.780  85.340  36.800  1.00  0.00           N1+
ATOM   4838  HN  LYS   310      47.370  80.240  35.800  1.00  0.00           H  
ATOM   4839  HA  LYS   310      47.640  79.480  38.370  1.00  0.00           H  
ATOM   4840  HB1 LYS   310      45.950  81.170  38.750  1.00  0.00           H  
ATOM   4841  HB2 LYS   310      45.430  80.950  36.940  1.00  0.00           H  
ATOM   4842  HG1 LYS   310      47.280  82.260  36.280  1.00  0.00           H  
ATOM   4843  HG2 LYS   310      48.200  81.820  37.780  1.00  0.00           H  
ATOM   4844  HD1 LYS   310      46.810  83.240  39.170  1.00  0.00           H  
ATOM   4845  HD2 LYS   310      45.940  83.870  37.720  1.00  0.00           H  
ATOM   4846  HE1 LYS   310      49.060  84.240  37.970  1.00  0.00           H  
ATOM   4847  HE2 LYS   310      48.110  85.380  38.830  1.00  0.00           H  
ATOM   4848  HZ1 LYS   310      46.810  85.680  36.680  1.00  0.00           H  
ATOM   4849  HZ2 LYS   310      47.920  84.640  36.040  1.00  0.00           H  
ATOM   4850  HZ3 LYS   310      48.410  86.150  36.650  1.00  0.00           H  
ATOM   4851  N   ASN   311      44.700  78.460  37.200  1.00  0.00           N  
ATOM   4852  CA  ASN   311      43.460  77.720  37.410  1.00  0.00           C  
ATOM   4853  C   ASN   311      43.680  76.220  37.470  1.00  0.00           C  
ATOM   4854  O   ASN   311      43.160  75.530  38.320  1.00  0.00           O  
ATOM   4855  CB  ASN   311      42.350  78.100  36.330  1.00  0.00           C  
ATOM   4856  CG  ASN   311      41.620  79.450  36.750  1.00  0.00           C  
ATOM   4857  ND2 ASN   311      40.410  79.700  36.320  1.00  0.00           N  
ATOM   4858  OD1 ASN   311      42.120  80.210  37.540  1.00  0.00           O  
ATOM   4859  HN  ASN   311      44.780  78.860  36.290  1.00  0.00           H  
ATOM   4860  HA  ASN   311      43.200  78.000  38.420  1.00  0.00           H  
ATOM   4861  HB1 ASN   311      41.540  77.350  36.210  1.00  0.00           H  
ATOM   4862  HB2 ASN   311      42.730  78.390  35.330  1.00  0.00           H  
ATOM   4863 1HD2 ASN   311      39.970  80.570  36.520  1.00  0.00           H  
ATOM   4864 2HD2 ASN   311      40.060  79.060  35.630  1.00  0.00           H  
ATOM   4865  N   LEU   312      44.500  75.690  36.520  1.00  0.00           N  
ATOM   4866  CA  LEU   312      44.830  74.260  36.520  1.00  0.00           C  
ATOM   4867  C   LEU   312      45.440  73.830  37.840  1.00  0.00           C  
ATOM   4868  O   LEU   312      45.120  72.790  38.480  1.00  0.00           O  
ATOM   4869  CB  LEU   312      45.780  73.950  35.380  1.00  0.00           C  
ATOM   4870  CG  LEU   312      45.970  72.520  35.010  1.00  0.00           C  
ATOM   4871  CD1 LEU   312      44.690  71.990  34.400  1.00  0.00           C  
ATOM   4872  CD2 LEU   312      47.060  72.320  33.900  1.00  0.00           C  
ATOM   4873  HN  LEU   312      44.880  76.220  35.770  1.00  0.00           H  
ATOM   4874  HA  LEU   312      43.910  73.730  36.300  1.00  0.00           H  
ATOM   4875  HB1 LEU   312      46.780  74.380  35.560  1.00  0.00           H  
ATOM   4876  HB2 LEU   312      45.310  74.470  34.520  1.00  0.00           H  
ATOM   4877  HG  LEU   312      46.210  71.820  35.840  1.00  0.00           H  
ATOM   4878 1HD1 LEU   312      44.410  72.520  33.470  1.00  0.00           H  
ATOM   4879 2HD1 LEU   312      43.790  72.110  35.050  1.00  0.00           H  
ATOM   4880 3HD1 LEU   312      44.830  70.920  34.160  1.00  0.00           H  
ATOM   4881 1HD2 LEU   312      46.810  73.060  33.120  1.00  0.00           H  
ATOM   4882 2HD2 LEU   312      46.890  71.360  33.370  1.00  0.00           H  
ATOM   4883 3HD2 LEU   312      48.120  72.470  34.200  1.00  0.00           H  
ATOM   4884  N   ILE   313      46.370  74.740  38.450  1.00  0.00           N  
ATOM   4885  CA  ILE   313      46.910  74.490  39.780  1.00  0.00           C  
ATOM   4886  C   ILE   313      45.900  74.540  40.920  1.00  0.00           C  
ATOM   4887  O   ILE   313      46.000  73.770  41.880  1.00  0.00           O  
ATOM   4888  CB  ILE   313      48.020  75.520  40.110  1.00  0.00           C  
ATOM   4889  CG1 ILE   313      49.220  75.280  39.200  1.00  0.00           C  
ATOM   4890  CG2 ILE   313      48.460  75.540  41.550  1.00  0.00           C  
ATOM   4891  CD  ILE   313      50.170  76.440  39.230  1.00  0.00           C  
ATOM   4892  HN  ILE   313      46.670  75.530  37.920  1.00  0.00           H  
ATOM   4893  HA  ILE   313      47.330  73.500  39.820  1.00  0.00           H  
ATOM   4894  HB  ILE   313      47.660  76.530  39.830  1.00  0.00           H  
ATOM   4895 1HG1 ILE   313      48.800  75.230  38.170  1.00  0.00           H  
ATOM   4896 2HG1 ILE   313      49.660  74.290  39.440  1.00  0.00           H  
ATOM   4897 1HG2 ILE   313      48.520  74.460  41.830  1.00  0.00           H  
ATOM   4898 2HG2 ILE   313      47.800  76.050  42.280  1.00  0.00           H  
ATOM   4899 3HG2 ILE   313      49.480  75.950  41.680  1.00  0.00           H  
ATOM   4900  HD1 ILE   313      49.630  77.360  38.960  1.00  0.00           H  
ATOM   4901  HD2 ILE   313      51.020  76.280  38.530  1.00  0.00           H  
ATOM   4902  HD3 ILE   313      50.560  76.610  40.260  1.00  0.00           H  
ATOM   4903  N   CYS   314      44.840  75.450  40.870  1.00  0.00           N  
ATOM   4904  CA  CYS   314      43.730  75.420  41.860  1.00  0.00           C  
ATOM   4905  C   CYS   314      42.960  74.140  41.830  1.00  0.00           C  
ATOM   4906  O   CYS   314      42.630  73.590  42.840  1.00  0.00           O  
ATOM   4907  CB  CYS   314      42.780  76.690  41.720  1.00  0.00           C  
ATOM   4908  SG  CYS   314      43.530  78.350  41.920  1.00  0.00           S  
ATOM   4909  HN  CYS   314      44.710  76.020  40.060  1.00  0.00           H  
ATOM   4910  HA  CYS   314      44.200  75.560  42.830  1.00  0.00           H  
ATOM   4911  HB1 CYS   314      41.860  76.520  42.320  1.00  0.00           H  
ATOM   4912  HB2 CYS   314      42.460  76.600  40.660  1.00  0.00           H  
ATOM   4913  HG1 CYS   314      44.600  78.280  41.140  1.00  0.00           H  
ATOM   4914  N   ALA   315      42.780  73.520  40.650  1.00  0.00           N  
ATOM   4915  CA  ALA   315      42.200  72.180  40.560  1.00  0.00           C  
ATOM   4916  C   ALA   315      42.990  71.030  41.000  1.00  0.00           C  
ATOM   4917  O   ALA   315      42.380  70.040  41.410  1.00  0.00           O  
ATOM   4918  CB  ALA   315      41.720  71.940  39.160  1.00  0.00           C  
ATOM   4919  HN  ALA   315      43.210  73.920  39.840  1.00  0.00           H  
ATOM   4920  HA  ALA   315      41.360  72.320  41.230  1.00  0.00           H  
ATOM   4921  HB1 ALA   315      41.090  71.030  39.080  1.00  0.00           H  
ATOM   4922  HB2 ALA   315      42.620  71.660  38.580  1.00  0.00           H  
ATOM   4923  HB3 ALA   315      41.270  72.760  38.580  1.00  0.00           H  
ATOM   4924  N   PHE   316      44.340  71.020  40.890  1.00  0.00           N  
ATOM   4925  CA  PHE   316      45.230  70.020  41.410  1.00  0.00           C  
ATOM   4926  C   PHE   316      45.230  70.130  42.920  1.00  0.00           C  
ATOM   4927  O   PHE   316      45.230  69.120  43.610  1.00  0.00           O  
ATOM   4928  CB  PHE   316      46.580  70.150  40.870  1.00  0.00           C  
ATOM   4929  CG  PHE   316      46.770  69.900  39.360  1.00  0.00           C  
ATOM   4930  CD1 PHE   316      46.320  68.600  38.760  1.00  0.00           C  
ATOM   4931  CD2 PHE   316      47.620  70.700  38.540  1.00  0.00           C  
ATOM   4932  CE1 PHE   316      46.640  68.280  37.470  1.00  0.00           C  
ATOM   4933  CE2 PHE   316      47.890  70.340  37.240  1.00  0.00           C  
ATOM   4934  CZ  PHE   316      47.360  69.170  36.660  1.00  0.00           C  
ATOM   4935  HN  PHE   316      44.740  71.850  40.510  1.00  0.00           H  
ATOM   4936  HA  PHE   316      44.790  69.070  41.130  1.00  0.00           H  
ATOM   4937  HB1 PHE   316      47.190  69.500  41.530  1.00  0.00           H  
ATOM   4938  HB2 PHE   316      46.950  71.190  41.010  1.00  0.00           H
[truncated: 121,593 more chars]
